# Supplementary material for: Microsaccadic sampling of moving image information provides Drosophila hyperacute vision
Source: eLife. 2017 Sep 5;6:e26117. doi: 10.7554/eLife.26117 (PMC5584993; doi:10.7554/eLife.26117)
Supplement: Figure 1—source data 1. [file elife-26117-fig1-data1.xlsx]

## Sheet: 20HzBG0
	Time (ms)	Run1	Run2	Run3	Run4	Run5	Run6	Run7	Run8	Run9	Run10	Run11	Run12	Run13	Run14	Run15	Run16	Run17	Run18	Run19	Run20	Mean	SD
	1	-15.9469	-15.7308	-15.4483	-15.8001	-15.8498	-15.5636	-16.0039	-16.3149	-16.0388	-16.2635	-15.4613	-15.6601	-16.3414	-16.3775	-15.8338	-15.7165	-15.2827	-15.1715	-15.5851	-16.0413	-15.8216	0.348967
	2	-15.9598	-15.7727	-15.5417	-15.6584	-15.7274	-15.7311	-15.9652	-16.2859	-16.0806	-16.3054	-15.5386	-15.7632	-16.3769	-16.0811	-15.9144	-15.6231	-15.2151	-15.0909	-15.8557	-16.0316	-15.8259	0.335198
	3	-16.0694	-15.9627	-15.4708	-15.7196	-15.8402	-15.7376	-15.8138	-16.1925	-16.29	-16.3054	-15.7737	-15.6665	-16.3382	-16.0199	-15.7952	-15.5845	-15.2569	-15.223	-15.7301	-16.0284	-15.8409	0.318186
	4	-15.9502	-16.0561	-15.6544	-15.5714	-16.0173	-15.6667	-15.8106	-16.3665	-16.2063	-16.3408	-15.8221	-15.921	-16.2609	-16.1971	-16.011	-15.6263	-15.0572	-15.4034	-15.933	-15.8029	-15.8838	0.328588
	5	-16.1531	-16.0432	-15.7124	-15.5327	-16.1881	-15.5958	-16.1263	-16.2312	-16.0935	-16.3923	-15.8092	-16.037	-16.3382	-16.2229	-16.011	-15.7455	-15.0701	-15.4066	-15.5948	-15.848	-15.9076	0.344673
	6	-16.1016	-15.9015	-15.7607	-15.4297	-16.0012	-15.7569	-16.1778	-16.2183	-16.1096	-16.4406	-15.7769	-15.9661	-16.5122	-16.3646	-16.0368	-16.0097	-15.2537	-15.2101	-15.772	-16.0767	-15.9438	0.35321
	7	-15.9888	-15.9466	-15.9959	-15.5456	-15.9142	-15.6635	-15.9781	-16.2891	-16.1032	-16.4342	-16.0508	-15.8791	-16.4574	-16.3678	-16.0754	-15.7648	-15.4019	-15.4485	-15.8203	-16.1186	-15.9622	0.300499
	8	-16.079	-16.0078	-15.9314	-15.7647	-16.027	-15.6989	-16.0876	-16.4405	-16.2031	-16.3504	-16.0475	-15.8179	-16.422	-16.239	-16.2945	-15.4073	-15.4953	-15.5322	-15.9491	-16.0284	-15.9912	0.299782
	9	-15.8632	-16.1012	-15.8026	-15.8162	-15.9239	-15.8052	-16.0554	-16.2215	-16.29	-16.4761	-16.0701	-15.8695	-16.3189	-16.2615	-16.4845	-15.3461	-15.6081	-15.4871	-15.8847	-16.0091	-15.9847	0.306775
	10	-15.9566	-16.2204	-15.6383	-15.8549	-15.7822	-15.6731	-15.8718	-16.1538	-16.3416	-16.4954	-16.0926	-15.7309	-16.4703	-16.2068	-16.375	-15.5426	-15.5887	-15.7094	-15.8621	-16.2217	-15.9894	0.305481
	11	-16.0436	-16.1785	-15.9121	-15.5843	-15.9271	-15.6989	-16.2262	-16.4115	-16.493	-16.5888	-16.1023	-15.8759	-16.3479	-16.2132	-16.2461	-15.7133	-15.4792	-15.6579	-15.8428	-16.1508	-16.0347	0.313498
	12	-16.385	-16.0497	-16.1183	-15.5424	-15.9336	-15.7408	-16.5032	-16.1957	-16.2997	-16.592	-16.083	-16.0337	-16.2738	-16.3807	-16.2397	-16.0547	-15.5146	-15.4034	-15.6657	-16.1734	-16.0592	0.334766
	13	-16.3979	-16.1206	-16.2246	-15.61	-16.0173	-15.6699	-16.4967	-16.1603	-16.3287	-16.5276	-16.0508	-15.95	-16.2287	-16.4838	-16.3911	-16.0805	-15.7015	-15.5	-15.5851	-15.9769	-16.0751	0.323898
	14	-16.4462	-16.3815	-16.1408	-15.6712	-16.1365	-15.9341	-16.4291	-16.2279	-16.2836	-16.5083	-16.0379	-15.9822	-16.1965	-16.3517	-16.4587	-16.1965	-16.059	-15.5806	-15.7623	-15.8996	-16.1342	0.268451
	15	-16.6814	-16.3911	-16.2503	-15.974	-16.2718	-15.9373	-16.5257	-16.3536	-16.4253	-16.3247	-16.0024	-15.8888	-16.3447	-16.3098	-16.4491	-15.9162	-15.8979	-15.6031	-16.0039	-16.2668	-16.1909	0.270696
	16	-16.749	-16.4362	-16.3212	-16.0771	-16.1107	-15.7569	-16.5418	-16.4405	-16.6315	-16.3988	-16.1764	-16.082	-16.3608	-16.1713	-16.5264	-15.7938	-15.6886	-15.6095	-16.239	-16.3892	-16.225	0.319482
	17	-16.7748	-16.4717	-16.3244	-15.9805	-16.2879	-15.7118	-16.355	-16.4695	-16.7732	-16.3859	-16.0508	-16.3462	-16.3833	-15.9555	-16.4684	-15.752	-15.6435	-15.674	-16.2294	-16.3828	-16.221	0.339921
	18	-16.865	-16.5554	-16.3695	-16.177	-16.4135	-15.7505	-16.2165	-16.4405	-16.7925	-16.3859	-16.1957	-16.1175	-16.3801	-16.0844	-16.4007	-15.6843	-15.6209	-15.6772	-16.2422	-15.8835	-16.2126	0.352104
	19	-16.8296	-16.462	-16.4565	-16.0739	-16.1494	-15.6441	-16.355	-16.4824	-16.5284	-16.5663	-16.3793	-15.9371	-16.3414	-16.1971	-16.5393	-15.9259	-15.7627	-15.529	-16.3035	-15.6677	-16.2065	0.359109
	20	-16.7684	-16.462	-16.3502	-15.9611	-16.2493	-15.5443	-16.0586	-16.5017	-16.3093	-16.679	-16.0475	-15.7599	-16.3833	-16.2647	-16.9129	-16.2287	-15.7594	-15.7996	-16.0232	-15.7901	-16.1927	0.367961
	21	-16.6073	-16.7165	-16.2052	-16.1158	-16.4683	-15.7859	-16.1392	-16.5919	-16.2965	-16.8723	-15.9509	-15.805	-16.2706	-16.4065	-16.8195	-16.5218	-15.7369	-16.038	-15.6785	-15.7192	-16.2373	0.381882
	22	-16.4688	-16.5232	-16.1183	-16.1737	-16.5359	-16.2046	-16.0393	-16.7272	-16.5348	-16.9657	-16.0218	-15.8179	-16.058	-16.6384	-16.6617	-16.4316	-15.6692	-15.951	-15.8493	-15.6419	-16.2516	0.375638
	23	-16.5268	-16.4717	-16.2503	-16.2639	-16.4586	-16.108	-16.1263	-16.7047	-16.4253	-16.898	-16.0733	-15.8695	-15.8389	-16.4226	-16.71	-16.6249	-15.7111	-16.1765	-16.0522	-15.7772	-16.2745	0.335273
	24	-16.5429	-16.5329	-16.3631	-16.0964	-16.3362	-16.2401	-16.3357	-16.6692	-16.2933	-16.6307	-16.2472	-15.9854	-16.0902	-16.2325	-16.6649	-16.4638	-15.5694	-16.2409	-15.8589	-15.9447	-16.2669	0.286269
	25	-16.5912	-16.7132	-16.4661	-16.0675	-16.5005	-16.2948	-16.4871	-16.4051	-16.3673	-16.6017	-16.3117	-15.9081	-16.2706	-16.5289	-16.6488	-16.5057	-15.7369	-16.0798	-15.9298	-15.9092	-16.3162	0.284704
	26	-16.6234	-16.7905	-16.347	-16.0578	-16.4264	-16.2401	-16.3357	-16.4921	-16.522	-16.679	-15.8543	-15.8437	-16.5122	-16.6577	-16.7776	-16.4928	-15.7788	-16.1088	-15.8557	-15.8867	-16.3141	0.338294
	27	-16.5622	-16.8034	-16.2181	-16.0803	-16.5907	-16.3206	-15.9717	-16.5823	-16.6733	-16.7144	-15.7705	-15.9468	-16.6088	-16.5965	-16.8195	-16.4155	-16.001	-16.0057	-15.8171	-15.7836	-16.3141	0.363046
	28	-16.6814	-16.5103	-16.1924	-16.309	-16.8258	-16.2723	-16.268	-16.6789	-16.6991	-16.737	-15.8253	-16.2238	-16.306	-16.6416	-16.7068	-16.422	-15.972	-16.038	-16.2068	-16.0349	-16.3776	0.293491
	29	-16.7458	-16.5039	-16.1408	-16.2124	-16.8226	-16.414	-16.0458	-16.6821	-16.6991	-16.6597	-15.8736	-16.3591	-16.1772	-16.6223	-16.7293	-16.2738	-15.9269	-16.17	-16.5064	-16.2765	-16.3921	0.288168
	30	-16.8231	-16.4813	-16.2825	-16.1963	-16.7324	-16.4301	-16.0264	-16.5694	-16.5155	-16.7628	-15.8994	-16.2721	-16.4864	-16.5836	-16.5779	-16.2706	-15.9656	-16.1185	-16.4774	-16.2732	-16.3872	0.262465
	31	-16.7297	-16.4459	-16.3921	-16.061	-16.6068	-16.3206	-16.1295	-16.579	-16.3351	-16.927	-15.8607	-16.256	-16.6378	-16.5257	-16.536	-16.1031	-16.1105	-16.0186	-16.2906	-16.3763	-16.3621	0.268101
	32	-16.5042	-16.607	-16.3566	-16.1287	-16.4941	-16.2948	-16.2551	-16.5307	-16.377	-16.8272	-15.9895	-16.3913	-16.7312	-16.4033	-16.8066	-16.1933	-16.1814	-16.0122	-16.181	-16.2636	-16.3764	0.241722
	33	-16.4462	-16.8228	-16.2632	-16.4282	-16.3781	-16.3174	-16.1875	-16.4051	-16.261	-16.8111	-16.0153	-16.4557	-16.6378	-16.574	-16.6778	-16.3833	-16.2619	-16.1636	-16.2197	-16.0059	-16.3858	0.231157
	34	-16.3915	-16.7455	-16.2503	-16.3928	-16.5778	-16.3528	-16.3228	-16.2956	-16.3963	-16.6597	-16.1635	-16.4332	-16.4767	-16.5965	-16.8839	-16.3318	-16.2233	-16.4921	-16.3163	-16.0252	-16.4164	0.202905
	35	-16.5751	-16.8034	-16.1924	-16.2929	-16.6616	-16.414	-16.3582	-16.3665	-16.493	-16.7982	-16.3052	-16.5749	-16.7054	-16.2712	-16.768	-16.1707	-16.1492	-16.4696	-16.2841	-15.9737	-16.4314	0.237017
	36	-16.6234	-16.768	-16.2052	-16.2736	-16.4554	-16.6137	-16.2841	-16.3697	-16.3448	-17.0559	-16.2247	-16.4299	-16.8343	-15.9652	-16.7325	-16.3962	-16.2297	-16.4535	-16.2422	-16.0735	-16.4288	0.271664
	37	-16.6073	-16.5296	-16.3437	-16.2672	-16.3137	-16.7329	-16.3775	-16.6499	-16.4897	-16.9464	-16.1442	-16.5072	-16.6507	-16.3195	-16.8388	-16.5379	-16.2491	-16.3858	-16.297	-15.993	-16.4591	0.235723
	38	-16.6588	-16.5941	-16.5531	-16.0739	-16.3072	-16.3592	-16.5128	-16.5662	-16.522	-16.7918	-16.3535	-16.4686	-16.4639	-16.3324	-16.7905	-16.5637	-16.2394	-16.199	-16.3357	-16.0316	-16.4359	0.208816
	39	-16.5815	-16.6166	-16.6143	-16.09	-16.1462	-16.3689	-16.7222	-16.4148	-16.625	-16.9915	-16.2988	-16.7199	-16.5605	-16.1327	-16.7164	-16.3769	-16.2781	-16.1668	-16.2197	-15.8062	-16.4223	0.285311
	40	-16.3303	-16.6714	-16.7142	-16.4765	-16.2331	-16.3528	-16.516	-16.5565	-16.4318	-16.9528	-16.3278	-16.6393	-16.3801	-16.21	-16.8807	-16.3157	-16.4069	-16.1958	-16.1231	-15.6902	-16.4202	0.281812
	41	-16.3174	-16.7229	-16.6369	-16.6118	-16.449	-16.5654	-16.6256	-16.7691	-16.3416	-16.8143	-16.2891	-16.4911	-16.4027	-16.2035	-16.7647	-16.2835	-16.4745	-16.1958	-16.0683	-15.877	-16.4452	0.251282
	42	-16.4462	-16.6842	-16.45	-16.6666	-16.4458	-16.4978	-16.748	-16.6499	-16.1419	-16.9206	-16.2859	-16.6425	-16.3994	-16.2132	-16.7647	-16.1643	-16.5003	-16.2055	-16.2938	-15.9898	-16.4555	0.246078
	43	-16.7426	-16.7229	-16.5016	-16.4926	-16.4361	-16.5815	-16.5483	-16.4889	-16.29	-16.956	-16.5049	-16.6683	-16.5508	-16.1778	-16.7647	-16.0966	-16.51	-16.1378	-16.4291	-15.8996	-16.475	0.25399
	44	-16.6266	-16.6102	-16.5435	-16.5989	-16.5553	-16.691	-16.4097	-16.4309	-16.5735	-16.9464	-16.4083	-16.6683	-16.7409	-16.4773	-16.6359	-16.0547	-16.4456	-16.0637	-16.6224	-15.9479	-16.5025	0.242997
	45	-16.443	-16.5715	-16.6111	-16.5893	-16.5295	-16.4913	-16.3582	-16.6016	-16.4092	-16.9496	-16.3697	-16.7649	-16.9792	-16.5031	-16.6037	-16.0387	-16.5229	-16.112	-16.6771	-15.7707	-16.4948	0.283268
	46	-16.2691	-16.6134	-16.4951	-16.3541	-16.478	-16.2304	-16.2262	-16.637	-16.4382	-17.014	-16.447	-16.6812	-16.9663	-16.4645	-16.7905	-16.1836	-16.5229	-16.2634	-16.471	-15.745	-16.4645	0.286871
	47	-16.1918	-16.5522	-16.2954	-16.2736	-16.5134	-16.2691	-16.3582	-16.7562	-16.4769	-16.8562	-16.4953	-16.8551	-17.1371	-16.8156	-16.9129	-16.2029	-16.4617	-16.112	-16.21	-15.7675	-16.4757	0.333135
	48	-16.0694	-16.7487	-16.2471	-16.3316	-16.5778	-16.2562	-16.413	-16.7594	-16.4318	-16.8562	-16.2279	-16.8261	-16.9535	-16.8607	-16.9355	-16.5379	-16.3908	-16.0798	-16.4226	-16.0155	-16.4971	0.303288
	49	-16.2691	-16.7229	-16.3244	-16.2253	-16.5069	-16.3109	-16.4452	-16.724	-16.654	-16.9109	-16.0701	-16.8294	-16.8826	-16.7866	-16.8678	-16.2963	-16.3682	-16.0025	-16.5225	-16.1476	-16.4934	0.2882
	50	-16.2659	-16.6327	-16.2085	-16.1512	-16.5037	-16.1917	-16.6674	-16.5952	-16.6991	-17.0011	-16.5114	-16.6425	-16.7699	-16.7995	-16.7068	-16.1578	-15.9978	-16.1378	-16.5225	-16.1218	-16.4642	0.285256
	51	-16.2497	-16.652	-16.1312	-16.2575	-16.4844	-16.1789	-16.8607	-16.6338	-16.683	-17.0559	-16.5339	-16.7392	-16.7989	-16.7995	-16.6005	-16.2384	-16.1234	-16.2441	-16.5547	-16.1122	-16.4966	0.285697
	52	-16.5719	-16.7841	-16.318	-16.5152	-16.5746	-16.4044	-16.9155	-16.8657	-16.7056	-17.1493	-16.6306	-16.8551	-16.7602	-16.8027	-16.5135	-16.3575	-16.2587	-16.2506	-16.4065	-15.9447	-16.5792	0.284626
	53	-16.5976	-16.9226	-16.6014	-16.5861	-16.5102	-16.2916	-16.9123	-17.0397	-16.8795	-17.1557	-16.4437	-16.8841	-16.6056	-16.9186	-16.7583	-16.3479	-16.1717	-16.4181	-16.384	-15.906	-16.6167	0.317867
	54	-16.691	-16.7841	-16.6594	-16.3799	-16.6648	-16.2401	-17.0443	-16.8786	-16.9472	-17.2653	-16.4727	-17.0194	-16.7538	-16.8478	-16.8227	-16.6314	-16.1621	-16.3858	-16.2422	-15.877	-16.6385	0.344312
	55	-16.7909	-16.9806	-16.6079	-16.541	-16.7228	-16.3689	-17.1055	-16.6016	-16.828	-17.13	-16.5661	-16.9486	-16.7699	-16.8768	-16.9806	-16.7344	-16.1557	-16.4148	-16.3743	-15.7482	-16.6623	0.337427
	56	-16.6459	-16.9581	-16.5499	-16.4637	-16.697	-16.3915	-16.4581	-16.7401	-16.96	-17.3361	-16.3632	-17.1515	-16.6893	-16.9509	-16.8871	-16.4928	-15.9076	-16.4277	-16.5998	-15.7739	-16.6222	0.375736
	57	-16.8167	-16.6005	-16.901	-16.3928	-16.7421	-16.0726	-16.4871	-16.7755	-16.8376	-17.5423	-16.5532	-17.0774	-16.8762	-17.0249	-16.8227	-16.335	-15.9688	-16.3311	-16.6642	-16.0252	-16.6423	0.386817
	58	-16.9004	-16.4717	-17.1619	-16.4669	-16.726	-16.1434	-16.5193	-16.7433	-16.7507	-17.4489	-16.7401	-16.7134	-17.005	-17.0185	-16.9032	-16.3575	-16.0751	-16.3569	-16.5257	-16.2024	-16.6615	0.353915
	59	-16.9681	-16.5973	-17.2038	-16.396	-16.6938	-16.3206	-16.516	-16.8174	-16.712	-17.5165	-16.5822	-16.7939	-16.9567	-17.1957	-16.8066	-16.612	-16.2813	-16.2924	-16.471	-16.1863	-16.696	0.347772
	60	-17.0679	-16.7938	-17.0814	-16.5828	-16.4619	-16.108	-16.5483	-16.7594	-16.6057	-17.4843	-16.6306	-16.8004	-16.9792	-17.0056	-16.9097	-16.7409	-16.2523	-16.4309	-16.4065	-16.1701	-16.691	0.342676
	61	-17.0196	-17.1996	-16.7238	-16.6924	-16.5392	-16.2111	-16.4001	-16.7659	-16.6476	-17.3683	-16.5694	-16.5266	-17.0694	-16.7576	-16.9999	-16.6217	-16.3038	-16.5083	-16.7061	-16.2249	-16.6928	0.313089
	62	-16.9036	-17.0805	-16.6755	-16.6859	-16.7131	-16.5074	-16.2551	-16.8561	-16.7571	-17.5713	-16.4051	-16.5395	-16.8729	-16.7511	-17.1481	-16.641	-16.3586	-16.6274	-17.025	-16.0381	-16.7206	0.341474
	63	-16.8231	-17.19	-16.6336	-16.6473	-16.4683	-16.559	-16.4613	-17.0042	-16.7056	-17.4328	-16.6209	-16.7585	-16.8601	-16.5933	-17.1642	-16.7248	-16.3103	-16.7756	-17.1442	-16.0381	-16.7457	0.327385
	64	-16.9971	-17.0321	-16.6079	-16.6537	-16.3717	-16.5267	-16.661	-16.9044	-16.9246	-17.655	-16.5983	-16.5008	-17.1983	-16.7898	-16.9838	-16.7409	-16.2394	-16.5372	-17.0218	-15.8899	-16.7417	0.377317
	65	-16.9326	-16.8969	-16.7528	-16.6827	-16.6358	-16.5171	-16.6674	-16.8851	-16.9568	-17.3941	-16.5017	-16.5072	-17.3175	-16.9863	-17.0675	-16.8117	-16.2265	-16.2151	-16.7899	-16.0606	-16.7403	0.343937
	66	-16.8811	-17.2029	-16.7818	-16.6215	-16.3266	-16.4462	-16.7737	-16.8851	-16.8924	-17.1525	-16.6241	-16.7199	-17.369	-17.0443	-17.235	-16.9277	-16.146	-16.3569	-16.5869	-16.0735	-16.7524	0.360507
	67	-17.1066	-17.4702	-17.0041	-16.7503	-16.4135	-16.1499	-16.8607	-17.0816	-16.7217	-17.0365	-16.6209	-16.6458	-17.3722	-17.0153	-17.1932	-16.9245	-16.175	-16.6532	-16.4903	-15.9608	-16.7823	0.404595
	68	-17.0325	-17.4541	-17.0621	-16.7954	-16.4168	-16.2014	-16.6964	-17.1556	-16.5993	-16.9625	-16.476	-16.7585	-17.3883	-16.9637	-17.0289	-16.7892	-16.2233	-16.7241	-16.5837	-16.0767	-16.7694	0.37567
	69	-16.8167	-17.2286	-17.0138	-16.4637	-16.2203	-16.1821	-16.7448	-16.9978	-16.5767	-17.0205	-16.1828	-16.6747	-17.1757	-16.8993	-16.6971	-16.4703	-16.4552	-16.6758	-16.7254	-16.0349	-16.6628	0.341603
	70	-16.5558	-16.9484	-16.6465	-16.1447	-15.969	-15.8374	-16.5289	-16.3342	-16.2321	-16.6017	-15.8221	-16.3591	-16.6668	-16.5546	-16.507	-16.0483	-16.1428	-16.1346	-16.3228	-15.7353	-16.3046	0.325363
	71	-15.7311	-15.9981	-15.867	-15.2461	-15.415	-14.9419	-15.6528	-15.4162	-15.314	-15.587	-14.9781	-15.3347	-15.8615	-15.6173	-15.9305	-15.1883	-15.2247	-15.3873	-15.3886	-15.1941	-15.4637	0.306651
	72	-14.1238	-14.1331	-14.1662	-13.7514	-14.1362	-13.2122	-13.8554	-13.8346	-13.7517	-13.9346	-13.2387	-13.5148	-14.4506	-13.9938	-14.4519	-13.5132	-13.5658	-14.0215	-14.0261	-13.6963	-13.8686	0.345782
	73	-11.3181	-11.6367	-11.0288	-11.1358	-11.7525	-10.6771	-10.9402	-11.161	-11.1619	-11.0452	-10.3525	-11.0602	-11.9574	-11.4394	-11.9974	-10.9299	-11.0018	-11.4768	-11.5522	-10.9486	-11.2287	0.415204
	74	-7.99389	-8.06441	-7.22784	-7.54102	-8.0836	-7.27878	-7.54832	-7.6081	-7.66374	-6.91888	-6.85755	-7.78111	-8.76848	-7.84784	-8.24797	-7.48001	-7.03331	-7.68547	-7.89943	-7.1219	-7.63258	0.480739
	75	-3.7613	-4.03475	-3.51064	-3.49526	-3.95731	-3.35543	-3.84722	-3.4657	-3.84668	-2.7024	-3.38516	-3.82876	-5.22199	-3.59592	-3.81567	-3.44713	-2.97789	-3.62683	-3.8118	-2.78624	-3.6237	0.525656
	76	0.6742	0.26225	0.38371	0.47318	0.11421	0.65489	0.04391	0.6799	0.21517	0.96647	0.2193	-0.12445	-0.81225	0.54324	0.28161	0.79188	0.86493	0.23531	0.35635	1.40768	0.411575	0.460543
	77	3.99197	3.83448	3.95594	3.85537	3.55116	4.63942	3.56138	4.50016	3.83572	4.36798	3.92681	3.1611	3.066	4.48268	4.04389	4.44464	4.33086	3.74634	4.04455	4.82207	4.00813	0.466224
	78	6.89742	6.81402	7.26403	7.08937	6.69497	7.84444	6.92423	7.57311	6.87001	7.36684	7.37985	6.32746	6.19693	7.61361	7.21025	7.72052	7.59386	6.73876	7.27211	7.38608	7.13889	0.45039
	79	9.61282	9.91917	10.0922	9.88852	9.59076	10.6017	9.91343	10.1983	9.63051	10.0661	10.4141	9.4455	9.07016	10.3741	9.94176	10.9255	10.7344	9.63132	10.3193	10.459	10.0414	0.469702
	80	12.2155	12.8858	12.785	12.5137	12.4124	13.1142	12.5966	12.7978	12.3395	12.8299	12.9524	12.0997	11.8049	13.1475	12.6249	13.2737	13.5465	12.366	12.9735	13.4965	12.7388	0.458833
	81	14.6603	15.4949	15.2041	14.8007	15.0441	15.4624	15.4054	15.2039	15.6218	15.3939	15.3328	15.1404	14.4881	15.7372	15.3242	15.7443	16.1684	14.827	15.6019	15.8898	15.3273	0.423473
	82	17.0246	17.2247	17.5136	17.1457	17.2344	17.627	17.7858	17.3846	18.0859	17.7292	17.7261	17.3598	16.8749	18.0725	17.6144	18.144	18.23	16.9529	17.7085	18.0641	17.5751	0.41695
	83	19.0507	19.1122	19.6814	19.2942	19.0028	19.6015	19.6702	19.3624	19.8769	19.5587	19.5073	19.4535	19.091	20.0278	19.3216	20.1121	20.0402	18.892	19.6154	20.1964	19.5234	0.389451
	84	20.4003	20.8452	21.3371	20.9369	20.6263	21.3795	21.1229	21.1114	21.4971	20.9696	20.9182	21.4602	20.7274	21.6576	20.9869	21.8837	21.6282	20.6958	21.1325	22.026	21.1671	0.433202
	85	22.0463	22.3655	22.5546	22.2769	22.1337	22.7936	22.4017	22.6994	23.0271	22.1099	22.3516	22.8389	22.019	22.6787	22.3237	23.0401	22.7975	22.2871	22.7495	23.3789	22.5437	0.372039
	86	23.1962	23.4768	23.8817	23.7006	23.4705	23.9242	23.6353	23.7817	23.9032	23.3274	23.3984	23.7537	23.3493	23.6386	23.5155	24.0515	23.6897	23.3049	24.1604	24.4096	23.6785	0.313819
	87	24.2141	24.2885	24.9576	24.799	24.424	24.8068	24.9141	24.7642	24.7504	24.3517	24.5194	24.4752	24.2512	24.5921	24.5334	24.9695	24.6593	24.2584	25.2169	25.0957	24.6421	0.298499
	88	24.9034	24.8877	25.8724	25.6558	25.2357	25.3157	25.539	25.5727	25.5524	24.9605	25.1829	25.1677	24.9824	25.2234	25.2162	25.4398	25.6385	24.9863	25.6775	25.6948	25.3352	0.303262
	89	25.3834	25.4932	26.4071	26.329	25.8638	25.8569	26.0963	26.1718	26.2417	25.9365	25.7691	25.9053	25.9359	25.8934	25.8089	26.0325	26.1442	25.6853	25.8579	26.3584	25.9585	0.271518
	90	25.8955	25.9377	26.7163	26.4965	26.3469	26.1661	26.4925	26.8836	26.3931	26.5646	26.3457	26.4723	26.1291	26.5473	26.1149	26.9247	26.9366	26.2716	26.4957	26.8641	26.4497	0.311536
	91	26.3529	26.5046	27.0255	26.9056	26.5434	26.4818	26.763	27.093	26.8312	26.8255	26.8063	26.8008	26.2032	26.9692	26.3114	27.0955	27.4004	26.7193	27.1141	27.4052	26.8076	0.336142
	92	26.5816	26.9427	27.2768	27.4146	27.0073	26.9649	27.1431	27.0705	27.2532	27.1638	26.8353	27.0649	26.5189	27.1657	26.4918	27.1792	27.6613	26.9899	27.4556	27.8337	27.1007	0.345053
	93	26.8683	27.1489	27.2929	27.4596	27.2263	27.2484	27.4362	27.2927	27.44	27.2668	27.2509	27.1455	26.6091	27.3751	26.6271	27.3209	27.7515	27.0317	27.6585	27.9625	27.2706	0.330134
	94	27.0422	27.2165	27.5699	27.6078	27.2295	27.4771	27.7036	27.5697	27.6848	27.2958	27.4989	27.4386	26.8024	27.578	26.7205	27.6946	27.8385	27.1767	27.6488	28.0559	27.4425	0.334704
	95	26.9263	27.3518	27.6697	27.8269	27.2424	27.2548	27.7745	27.5665	27.6687	27.3731	27.4699	27.5932	26.9215	27.7101	26.8848	27.933	27.584	27.2347	27.7068	27.8916	27.4792	0.320924
	96	27.0551	27.4967	27.6408	28.1329	27.3874	27.432	27.7519	27.6181	27.6977	27.3248	27.4119	27.7092	27.0021	27.6746	26.8654	27.6334	27.5873	27.2218	27.6875	27.6339	27.4982	0.296578
	97	27.0905	27.4388	27.6311	28.1844	27.2972	27.4738	27.7294	27.7823	27.7299	26.8932	27.4602	27.4644	27.1599	27.5329	26.9331	27.3306	27.6613	26.977	27.5683	27.8272	27.4583	0.332332
	98	27.2323	27.3325	27.3154	27.7045	27.207	27.345	27.7229	27.7952	27.7267	26.5775	27.6277	27.4773	27.1148	27.6167	26.8203	27.1148	27.4133	26.8546	27.5554	27.5663	27.356	0.334877
	99	27.2419	27.2938	27.0996	27.2148	26.9493	27.1324	27.4942	27.4409	27.4851	26.8739	27.3282	27.3259	26.7798	27.5845	26.6593	26.9859	27.2265	26.5647	27.272	27.1411	27.1547	0.279781
	100	26.9198	27.1134	26.9192	27.1408	26.6852	27.01	27.2881	27.1703	27.1855	26.7225	26.903	27.0875	26.6381	27.2334	26.1375	26.8893	27.0171	26.5067	27.0561	26.9962	26.931	0.278961
	101	27.0068	26.7333	26.8709	26.999	26.6078	26.8973	27.1077	26.845	26.8409	26.4777	26.8772	27.0939	26.4094	26.8919	25.7703	26.6477	26.811	26.3263	26.515	26.6966	26.7213	0.313716
	102	26.5333	26.6721	26.6454	26.7027	26.3469	26.6009	26.8854	26.5454	26.6605	26.1491	26.3039	26.7654	26.1839	26.6375	25.7348	26.5189	26.3246	25.8786	25.8998	26.4969	26.4243	0.316416
	103	25.9535	26.4789	26.304	26.3548	25.8702	26.2112	26.5215	26.3393	26.4543	25.7722	26.0301	26.4014	25.7072	26.3766	25.4643	25.9778	25.8833	25.4598	25.4746	26.2167	26.0626	0.354202
	104	25.786	26.0183	25.8659	25.833	25.5868	25.9438	25.7645	26.0912	25.9873	25.3052	25.8207	25.6316	25.3142	26.1607	25.2034	25.4205	25.6417	25.302	25.1589	25.5306	25.6683	0.306953
	105	25.261	25.6929	25.3956	25.1952	25.0682	25.2706	25.0269	25.6016	25.4139	25.0958	25.2506	25.2869	24.889	25.6905	24.6397	25.0404	25.0909	24.9606	24.6242	25.1505	25.1822	0.293707
	106	24.7069	25.2291	24.9801	24.9665	24.6237	24.4879	24.7015	24.9123	25.153	25.1345	24.9478	24.8488	24.4735	25.0237	24.1501	24.6958	24.3243	24.297	24.0251	24.6963	24.7189	0.341312
	107	24.3848	24.7202	24.5872	24.6058	24.0406	24.0208	24.3118	24.4356	24.5442	24.6191	24.6675	24.385	24.0225	24.6243	23.4962	24.219	23.6962	23.6141	23.5258	24.0006	24.2261	0.402407
	108	23.9822	24.237	24.2425	23.8295	23.7668	23.5248	24.2119	24.0652	24.1062	24.0232	24.0749	23.9534	23.4363	24.0541	22.8681	23.6006	23.2903	23.0247	23.1618	23.3595	23.7406	0.427792
	109	23.4636	23.7635	23.7014	23.4913	23.3932	23.0223	23.6901	23.6432	23.4942	23.3532	23.3823	23.4541	22.8984	23.3068	22.1755	23.0852	23.2388	22.3225	22.7367	22.8087	23.2212	0.443191
	110	22.8645	23.1257	23.1602	23.0145	22.9165	22.5971	23.2263	23.0666	22.9659	22.9667	22.8251	22.9484	22.4313	22.5724	21.9951	22.6117	22.6944	21.6364	22.1536	22.4834	22.7128	0.415077
	111	21.969	22.7166	22.4226	22.322	22.1982	22.0817	22.5176	22.7574	22.5858	22.3772	22.1454	22.3493	22.1028	21.7736	21.338	21.9481	22.1146	21.3561	21.6093	21.8585	22.1272	0.403433
	112	21.5953	22.095	21.7494	21.7261	21.57	21.386	21.722	22.3548	22.1574	21.6943	21.3466	21.7211	22.0158	21.0456	20.8678	21.3941	21.5896	21.0501	21.2453	21.2852	21.5806	0.390115
	113	20.9414	21.425	21.2598	21.069	20.8582	21.1734	21.1261	21.44	21.7322	21.0115	20.6412	20.8482	21.2878	20.6752	20.1527	20.6919	20.897	20.3512	20.8845	20.9115	20.9689	0.372656
	114	20.4067	20.7904	20.9119	20.4924	20.404	20.6612	20.5431	20.4479	21.0171	20.145	20.0227	20.0913	20.7209	19.9891	19.2218	20.0252	20.3495	19.5137	20.1662	20.6409	20.328	0.446944
	115	19.7303	20.1108	20.1581	19.8772	19.7791	19.8463	19.8151	19.7038	20.2891	19.3494	19.4944	19.6017	19.9028	19.3932	18.3617	19.3197	19.6891	19.0176	19.609	19.9097	19.6479	0.429711
	116	18.9508	19.1638	19.2917	19.2362	19.1671	19.1473	18.9325	18.7922	19.413	18.4861	18.7375	18.8866	19.236	18.9583	17.6467	18.3148	19.0449	18.4185	18.7843	19.1302	18.8869	0.416141
	117	18.3324	18.3714	18.4896	18.5533	18.2362	18.4741	18.0081	17.9064	18.7913	17.7259	18.1577	18.033	18.6884	18.3238	17.1925	17.8574	18.6165	17.7002	18.0854	18.3668	18.1955	0.391311
	118	17.569	17.7819	17.5909	17.8704	17.6242	17.978	17.2221	17.1849	18.0505	17.0398	17.7067	17.3147	17.6963	17.6925	16.632	17.226	17.8209	16.7725	17.1738	17.539	17.4743	0.388859
	119	16.9441	17.1924	16.9242	17.2455	16.7513	17.3628	16.6971	16.4279	17.2871	16.2023	16.9498	16.751	16.8363	17.0676	15.9846	16.5721	17.1219	15.7643	16.4716	17.0591	16.7806	0.435866
	120	16.0583	16.5869	16.3894	16.5594	16.0523	16.5897	16.0722	15.7129	16.6558	15.7901	16.0962	16.2936	16.1791	16.1624	15.205	15.9666	16.5067	14.9365	15.7275	16.2796	16.091	0.45226
	121	15.2788	15.5142	15.9127	15.693	15.4274	15.8908	15.7694	15.088	15.5799	15.2296	15.584	15.5849	15.4157	15.4506	14.4255	15.1258	16.0074	14.1215	15.0608	15.3551	15.3758	0.465529
	122	14.8697	14.8024	15.3555	14.7073	14.7155	15.1402	15.1832	14.5082	14.9453	14.4082	14.9076	14.8409	14.8102	14.7	13.7717	14.4237	15.1667	13.4097	14.3135	14.5982	14.6789	0.46597
	123	14.2995	14.3192	14.7563	14.3433	13.862	14.5862	14.3296	13.8575	14.2496	13.5965	14.2891	14.1902	14.0532	14.0365	13.3207	13.6989	14.3485	12.7365	13.476	13.9249	14.0137	0.473997
	124	13.5909	13.7008	14.2828	13.9793	13.2854	13.8067	13.418	13.2809	13.4185	13.0102	13.5515	13.8584	13.219	13.3987	12.5605	13.0805	13.7977	12.2147	12.5193	13.2388	13.3606	0.512672
	125	12.8468	13.0275	13.6096	13.2997	12.4575	12.9918	12.6965	12.2308	12.7228	12.3628	12.9781	13.5009	12.3525	12.6418	11.8164	12.5393	13.1277	11.6671	12.136	12.6655	12.6836	0.513368
	126	12.1575	12.2287	12.5595	12.7295	11.6362	12.1704	12.1006	11.7541	12.2332	11.7894	12.1632	12.9146	11.4023	12.0169	11.0369	11.8758	12.258	11.2451	11.7269	11.7507	11.9875	0.46943
	127	11.4134	11.4395	11.8541	12.1562	10.7471	11.3071	11.35	11.1872	11.8241	11.1871	11.3225	12.0095	10.6292	11.4918	10.3831	11.1961	11.4399	10.4269	11.0086	11.1129	11.2743	0.481862
	128	10.6532	10.7663	11.139	11.4475	9.93864	10.5792	10.7445	10.3078	11.1058	10.5235	10.601	11.2461	10.0784	10.8508	9.83868	10.845	10.509	9.64743	10.4449	10.4719	10.5869	0.469599
	129	9.97358	10.2509	10.4497	10.5005	9.51023	9.82542	10.2033	9.52189	10.1588	9.76335	10.018	10.4022	9.69828	10.1293	8.90134	10.0301	9.9807	9.14172	9.80391	9.71495	9.89891	0.414733
	130	9.35835	9.86764	9.62189	9.60829	8.98197	9.08779	9.34651	9.06449	9.60796	8.93553	9.31574	9.47449	9.03473	9.55916	8.32798	9.30853	9.34937	8.51038	8.88589	9.08683	9.21668	0.382023
	131	8.76889	9.22663	8.74253	8.88676	8.28298	8.6787	8.82469	8.64574	9.22465	8.3525	8.47826	8.8496	8.47426	8.79254	7.68053	8.6643	8.81144	7.87582	8.20945	8.60366	8.6037	0.386307
	132	8.42423	8.53409	8.33022	8.17489	7.92222	8.28573	8.16759	7.9371	8.67706	7.7115	7.78894	8.27946	7.81393	8.13221	7.05564	7.70763	8.32183	7.60202	7.68119	8.09473	8.03211	0.38184
	133	7.87664	8.02838	7.70855	7.88177	7.51314	7.52877	7.54913	7.32186	8.12625	7.22511	7.56346	7.67067	7.20192	7.38169	6.5918	7.00865	7.7678	7.10597	7.11749	7.54069	7.48549	0.376002
	134	7.39991	7.50978	7.03211	7.45336	7.01708	6.98762	7.37519	6.67442	7.57222	6.91267	7.3251	7.04255	6.87658	7.22063	6.15694	6.67365	7.33617	6.35867	6.5538	6.96733	7.02229	0.391478
	135	6.92641	7.06204	6.56505	6.93476	6.33099	6.19522	6.97255	6.33942	6.64131	6.35541	6.77106	6.80097	6.38697	6.64727	5.68666	6.28068	6.78536	5.73699	6.24779	6.58724	6.51271	0.379898
	136	6.32084	6.39849	6.3138	6.55467	5.64489	5.67018	6.45395	6.06563	6.17747	5.79172	5.97867	6.22117	5.71698	6.01593	5.14551	5.64934	6.5019	5.25383	6.04164	6.20393	6.00603	0.398821
	137	5.51556	5.75749	5.99813	5.97809	5.33566	5.12259	5.75175	5.73063	5.89724	5.3923	5.19594	5.46742	5.16939	5.47478	4.69456	5.20804	6.10892	4.74489	5.64222	5.68855	5.49371	0.392834
	138	4.75537	5.67696	5.2605	5.22757	4.84605	4.55889	5.27502	5.13472	5.03397	4.79961	4.48085	4.91661	4.46074	4.83378	4.37889	4.71199	5.72883	4.26172	5.15583	5.19572	4.93468	0.404467
	139	4.17557	5.30975	4.47132	4.6993	3.95702	4.19813	4.59858	4.59357	4.45095	4.13928	4.34556	4.58806	3.85839	4.53744	3.74755	4.29647	5.17158	4.0749	4.62757	4.36145	4.41012	0.390436
	140	3.78581	4.49803	3.89152	4.12272	3.18717	3.51203	4.20883	4.03632	3.93557	3.65933	3.89138	4.10489	3.35912	4.00917	3.07755	3.6007	4.38562	3.63682	4.09608	3.63025	3.83145	0.376059
	141	3.34452	3.64121	3.12489	3.59124	2.71689	2.88391	3.716	3.2858	3.31389	2.84439	3.48874	3.40913	2.63436	3.53567	2.50419	2.78576	3.68664	2.89919	3.19095	3.13742	3.18674	0.374439
	142	2.54246	3.06785	2.43557	2.81495	2.27881	2.13661	2.92682	2.74465	2.59236	2.10675	3.02168	2.55553	2.09966	3.20389	1.96626	2.3187	2.9941	2.19054	2.41466	2.48997	2.54509	0.367718
	143	1.50526	2.48805	1.83644	2.05476	1.57016	1.31844	2.0539	2.26148	1.93525	1.51728	2.02313	1.79212	1.34591	2.33419	1.31237	1.84841	2.20814	1.48189	1.54817	1.94882	1.81921	0.356473
	144	0.80949	1.5507	1.04404	1.11741	0.88406	0.55825	1.24539	1.64302	1.11064	1.07921	1.24684	0.9965	0.65981	1.36785	0.61983	1.29116	1.5156	0.94074	0.6688	1.19508	1.07722	0.315829
	145	-0.02156	1.07719	0.20655	0.27992	0.07878	0.16527	0.52708	0.80553	0.58238	0.44465	0.51242	0.3716	-0.00374	0.35641	-0.47858	0.66948	0.54926	0.30618	0.09544	0.41235	0.34683	0.336593
	146	-0.55627	0.34278	-0.58263	-0.53181	-0.84246	-0.55626	-0.43282	-0.36052	0.01546	-0.29299	-0.24133	-0.27262	-1.00551	-0.73233	-1.57698	-0.25499	-0.34622	-0.43468	-0.62931	-0.40582	-0.484866	0.388737
	147	-1.49362	-0.40775	-1.07224	-1.38219	-1.66063	-1.27779	-1.20911	-1.40417	-0.71896	-1.00486	-1.17545	-0.92974	-1.92354	-1.32824	-2.11169	-1.0345	-1.3351	-1.30117	-1.31863	-1.36572	-1.27276	0.379001
	148	-2.44385	-1.39664	-1.76801	-2.22613	-2.43693	-1.78351	-1.87911	-1.94532	-1.51458	-1.73928	-1.9743	-1.69637	-2.53233	-1.74377	-2.81068	-1.85589	-2.08563	-2.0839	-2.14002	-2.07437	-2.00653	0.354185
	149	-3.22337	-2.21481	-2.58295	-2.88968	-3.1939	-2.50505	-2.60708	-2.75705	-2.51635	-2.71206	-2.63785	-2.56607	-3.1669	-2.3429	-3.47745	-2.4969	-2.80716	-2.86664	-2.72305	-2.66384	-2.74755	0.315859
	150	-4.07697	-2.83971	-3.15954	-3.59511	-3.83168	-3.35221	-3.45102	-3.4657	-3.25077	-3.65586	-3.36905	-3.44867	-3.6855	-3.15785	-4.09269	-3.28286	-3.8025	-3.66226	-3.2481	-3.44658	-3.49373	0.313614
	151	-4.85649	-3.72874	-4.01314	-4.0815	-4.57577	-3.89336	-4.15968	-3.92955	-3.7275	-4.23244	-3.92631	-4.02203	-4.188	-3.79241	-4.69827	-4.17511	-4.51437	-4.38058	-3.58632	-4.12301	-4.13023	0.338315
	152	-5.45562	-4.48571	-4.754	-4.7515	-5.36173	-4.27667	-4.78136	-4.60276	-4.41683	-4.8509	-4.65428	-4.6276	-4.93853	-4.43342	-5.50033	-4.9353	-5.17148	-4.95716	-4.0566	-4.62873	-4.78203	0.381318
	153	-5.70687	-5.2008	-5.51419	-5.17669	-5.83845	-4.966	-5.42559	-5.24377	-4.91288	-5.54022	-5.25986	-5.72924	-5.63107	-5.27736	-6.0737	-5.62463	-5.84148	-5.68192	-4.88122	-5.15056	-5.43382	0.335843
	154	-6.13851	-5.6872	-6.06179	-5.55035	-6.1799	-5.35898	-5.83789	-6.12315	-5.47658	-6.16835	-5.70438	-6.19308	-6.08203	-5.85716	-6.60519	-6.05948	-6.49215	-6.2875	-5.36439	-5.89142	-5.95597	0.350454
	155	-6.74408	-6.34109	-6.60938	-6.18813	-6.85312	-5.84859	-6.29852	-6.69329	-6.11437	-6.69984	-6.30351	-6.58928	-6.55554	-6.37255	-7.01749	-6.6715	-6.96244	-6.90918	-6.11814	-6.63229	-6.52612	0.31654
	156	-7.16283	-6.84359	-7.13765	-7.04496	-7.46836	-6.47672	-6.91053	-7.34074	-6.96475	-7.34729	-6.78024	-7.24318	-7.14501	-6.86538	-7.25264	-7.21265	-7.31355	-7.34725	-6.54977	-6.8932	-7.06501	0.272917
	157	-7.52038	-7.23013	-7.70458	-7.75039	-8.02884	-6.8858	-7.27775	-7.61132	-7.59288	-7.68229	-7.45024	-7.75212	-7.57343	-7.14562	-7.85499	-7.72482	-7.40374	-7.59206	-7.25198	-7.12834	-7.50809	0.283587
	158	-8.20327	-7.32354	-8.35847	-8.07251	-8.59898	-7.6009	-7.78991	-7.88512	-7.886	-8.28787	-7.86899	-8.37058	-8.22732	-7.66745	-8.52177	-8.30785	-7.79672	-8.01081	-7.49679	-7.79512	-8.0035	0.349744
	159	-8.47706	-7.62311	-8.61616	-8.47837	-8.95975	-7.85537	-8.43414	-8.45204	-8.07605	-8.91277	-8.23298	-8.75068	-8.88766	-8.05721	-8.71182	-8.65573	-8.21869	-8.22985	-7.95097	-8.20099	-8.38907	0.370884
	160	-8.79274	-8.26412	-8.82876	-8.58145	-9.14658	-8.0422	-8.67895	-8.89978	-8.42716	-9.57311	-8.71615	-8.91818	-9.13247	-8.33101	-9.07259	-9.07126	-8.67287	-8.30716	-8.36328	-8.58108	-8.72005	0.374217
	161	-9.3661	-8.61523	-9.13799	-8.91967	-9.29797	-8.51249	-9.29419	-9.27021	-9.00697	-10.0144	-9.10914	-9.17909	-9.47713	-8.47596	-9.501	-9.23232	-8.99177	-8.80644	-8.54688	-9.00306	-9.0879	0.381286
	162	-9.57548	-8.91157	-9.47943	-9.26434	-9.50091	-9.06652	-9.67106	-9.58589	-9.43216	-10.4203	-9.75337	-9.38202	-9.70905	-8.95591	-9.87466	-9.59631	-9.51682	-9.22841	-8.84323	-9.57964	-9.46735	0.365763
	163	-10.1005	-9.48172	-9.6727	-9.49304	-10.0388	-9.48205	-9.96097	-10.0626	-9.93788	-10.8551	-10.098	-9.69448	-10.1761	-9.64524	-10.0873	-9.92165	-10.0322	-9.55374	-9.12347	-10.095	-9.87564	0.369562
	164	-10.5579	-9.96489	-10.2042	-9.7765	-10.4898	-9.62379	-10.2412	-10.3461	-10.3019	-10.9357	-10.5361	-9.95539	-10.5852	-9.9287	-10.5382	-10.2083	-10.1868	-9.97572	-9.49068	-10.2078	-10.2027	0.356603
	165	-10.8929	-10.1066	-10.5199	-9.96333	-10.8506	-9.83638	-10.5891	-10.7036	-10.3727	-11.0548	-10.8453	-10.3129	-11.2359	-10.2508	-10.7895	-10.64	-10.2996	-10.33	-9.99318	-10.5556	-10.5071	0.378608
	166	-11.2215	-10.3482	-10.5328	-10.4111	-10.973	-9.90403	-10.9982	-11.132	-10.3856	-11.1998	-11.132	-10.7832	-11.5516	-10.6535	-10.9731	-10.8268	-10.6893	-10.7746	-10.2348	-10.6845	-10.7705	0.395635
	167	-11.4824	-10.7058	-10.9	-10.6977	-11.1083	-10.2745	-11.1914	-11.4413	-10.7142	-11.2642	-11.4638	-10.9572	-11.5451	-10.8918	-11.2276	-11.1779	-11.224	-11.0097	-10.4474	-10.997	-11.0361	0.346455
	168	-11.4373	-11.131	-11.2704	-10.9651	-11.4916	-10.6385	-11.2978	-11.525	-11.2457	-11.7764	-11.5475	-11.3437	-11.7674	-11.0948	-11.6205	-11.6578	-11.3625	-11.2545	-10.7824	-11.4189	-11.3314	0.302463
	169	-11.5436	-11.2276	-11.4991	-11.3742	-11.7493	-11.0089	-11.4588	-11.9212	-11.5324	-12.1082	-11.7344	-11.7786	-11.8544	-11.1817	-11.8041	-11.6868	-11.4302	-11.5509	-10.9917	-11.7378	-11.5587	0.297849
	170	-11.8206	-11.4337	-11.8502	-11.7221	-12.255	-11.2698	-11.7616	-12.0662	-11.7868	-11.9213	-11.8922	-12.0975	-12.199	-11.1656	-11.9298	-11.7964	-11.6589	-11.7087	-11.3461	-11.886	-11.7784	0.292569
	171	-12.0139	-11.7269	-12.1369	-11.7929	-12.4483	-11.4502	-12.0579	-12.0179	-12.1089	-12.1758	-12.3464	-12.0491	-12.4825	-11.6295	-12.1875	-11.8254	-11.7845	-11.873	-11.6166	-12.2854	-12.0005	0.284254
	172	-12.2362	-11.933	-12.5717	-11.8155	-12.7962	-11.6563	-12.3672	-12.2144	-12.4536	-12.3079	-12.4688	-12.0395	-12.6564	-12.0031	-12.4741	-12.0863	-11.8844	-11.7667	-11.971	-12.5335	-12.2118	0.324049
	173	-12.3489	-12.1649	-12.7006	-12.1441	-12.8799	-11.9624	-12.4413	-12.5107	-12.4214	-12.3079	-12.4366	-12.1715	-12.7208	-12.3091	-12.7963	-12.199	-12.2516	-12.0212	-12.3446	-12.5077	-12.382	0.250722
	174	-12.4294	-12.1263	-12.7038	-12.4404	-12.9991	-12.0783	-12.6571	-12.791	-12.4665	-12.9167	-12.4366	-12.3552	-12.6596	-12.438	-13.1055	-12.3182	-12.564	-12.4496	-12.2802	-12.6881	-12.5452	0.271857
	175	-12.6968	-12.1939	-12.8552	-12.3985	-13.2375	-12.1717	-12.7634	-12.9713	-12.8015	-12.907	-12.704	-12.3777	-12.708	-12.4348	-13.2827	-12.7241	-12.6671	-12.6686	-12.2222	-12.8266	-12.6806	0.309755
	176	-12.8868	-12.3614	-12.9357	-12.3985	-13.4726	-12.4423	-12.6539	-13.2741	-13.0495	-12.936	-12.9584	-12.6	-12.8368	-12.5894	-13.5887	-12.8561	-12.7348	-12.704	-12.5089	-12.9458	-12.8367	0.333657
	177	-13.1928	-12.5998	-13.042	-12.5789	-13.7561	-12.7386	-12.9438	-13.6413	-13.2074	-13.3161	-13.0712	-13.154	-12.9334	-12.6441	-13.6499	-13.0881	-12.8443	-12.9617	-12.4864	-12.9361	-13.0393	0.357361
	178	-13.3893	-12.6964	-13.2256	-12.7271	-13.7754	-12.6452	-13.1209	-13.5769	-13.1848	-13.4868	-13.0325	-13.4729	-13.1589	-12.8149	-13.6595	-13.3039	-12.9957	-13.0165	-12.8536	-13.081	-13.1609	0.32742
	179	-13.618	-12.6707	-13.2128	-12.7078	-14.0041	-12.6291	-13.3045	-13.5415	-13.3555	-13.4578	-13.0229	-13.6436	-13.4971	-13.021	-13.9204	-13.2266	-13.2695	-13.242	-12.8794	-13.3065	-13.2765	0.381128
	180	-13.734	-12.8704	-13.2997	-12.9107	-14.2521	-12.8804	-13.3947	-13.8475	-13.4715	-13.5126	-13.3063	-13.605	-13.6711	-13.2175	-13.9752	-13.3908	-13.3468	-13.3322	-12.947	-13.474	-13.422	0.366543
	181	-13.5633	-13.0379	-13.2579	-13.1748	-13.9848	-12.9963	-13.5365	-13.9989	-13.5778	-13.6382	-13.5253	-13.4246	-13.8289	-13.443	-13.9817	-13.6711	-13.4982	-13.4385	-13.1048	-13.7156	-13.5199	0.301184
	182	-13.6825	-13.0798	-13.4898	-13.1652	-14.017	-13.1477	-13.559	-14.0343	-13.6229	-13.8701	-13.7508	-13.4793	-13.8772	-13.5203	-14.0042	-13.8901	-13.5755	-13.8701	-13.4366	-13.8735	-13.6473	0.291932
	183	-13.7211	-13.3214	-13.7024	-13.3939	-14.1619	-13.3958	-13.6009	-13.8604	-13.6004	-14.028	-13.7025	-14.0237	-13.9384	-13.4237	-14.0074	-13.9062	-13.7043	-14.0634	-13.9069	-13.6576	-13.756	0.249788
	184	-13.705	-13.3793	-13.77	-13.6548	-14.2876	-13.5182	-14.0358	-13.7315	-13.8548	-14.2373	-13.8217	-13.7692	-14.1253	-13.4784	-14.1685	-14.0737	-13.6818	-14.3146	-13.8296	-13.8219	-13.863	0.271632
	185	-13.7211	-13.6177	-13.9794	-13.8771	-14.4035	-13.5794	-14.0486	-13.9087	-13.9547	-14.4467	-14.1664	-13.7113	-14.3701	-13.5622	-14.2136	-14.1994	-13.8364	-14.4596	-13.7233	-13.619	-13.9699	0.304198
	186	-13.763	-13.6757	-14.0374	-13.8609	-14.3423	-13.4344	-13.9971	-14.1052	-13.8999	-14.5112	-14.234	-13.6436	-14.383	-13.443	-14.3392	-14.1059	-13.9137	-14.3307	-13.8006	-13.6544	-13.9738	0.318611
	187	-13.705	-13.5146	-14.0664	-13.7289	-14.484	-13.3732	-14.0518	-13.9377	-13.7743	-14.4274	-13.9505	-13.5921	-14.0158	-13.6169	-14.2877	-13.8321	-13.8815	-14.2856	-13.7974	-13.7317	-13.9027	0.300357
	188	-13.515	-13.5758	-14.0181	-13.236	-14.2167	-13.1767	-13.8715	-13.6639	-13.5327	-14.057	-13.6478	-13.5019	-13.5873	-13.414	-13.9849	-13.3651	-13.5755	-13.8798	-13.53	-13.6963	-13.6523	0.276632
	189	-12.671	-13.0991	-13.5091	-12.7013	-13.347	-12.6517	-13.0307	-12.9842	-12.7983	-13.2935	-13.1163	-13.2281	-12.9721	-12.7569	-13.1023	-12.592	-12.9892	-13.4385	-13.1048	-13.2292	-13.0308	0.269068
	190	-11.302	-11.6399	-12.2335	-11.6705	-12.1648	-11.2988	-11.8615	-12.1467	-11.6451	-12.3014	-12.0178	-12.1973	-11.7577	-11.5457	-12.1263	-11.4903	-11.7942	-12.4625	-11.9259	-11.7056	-11.8644	0.333786
	191	-9.14706	-9.74585	-10.2235	-9.75073	-10.2869	-9.26624	-10.1124	-10.2752	-9.96043	-10.4203	-10.3106	-10.1261	-9.68006	-9.71933	-10.3224	-9.7928	-9.636	-10.8035	-9.94487	-9.7858	-9.96551	0.399682
	192	-6.55726	-6.83393	-7.35025	-6.91289	-7.82268	-6.49282	-7.34217	-7.41161	-7.29975	-7.52445	-7.46635	-7.62005	-7.05482	-6.94591	-7.79701	-7.29318	-7.20403	-8.20408	-7.26487	-6.98017	-7.26891	0.422028
	193	-3.24914	-3.4936	-4.20319	-3.74973	-4.48235	-3.65499	-3.83434	-4.23555	-3.90144	-4.21311	-4.04871	-4.47943	-3.82079	-3.71188	-4.54687	-4.34905	-3.97644	-4.62216	-4.19833	-3.87821	-4.03247	0.370127
	194	0.18137	0.08831	-0.57296	-0.27412	-0.93266	-0.38876	-0.22667	-0.98864	-0.26156	-0.38962	-0.47003	-1.19065	-0.25499	-0.21695	-0.88122	-0.93465	-0.10463	-1.07247	-0.77426	-0.53789	-0.510153	0.394684
	195	3.91466	3.77972	2.97028	3.17249	2.87794	3.42828	3.0911	2.68989	3.23981	3.31789	3.18273	2.49755	3.15297	3.54211	2.89717	2.76965	3.60289	2.47722	2.64658	3.16963	3.12103	0.403981
	196	7.54808	7.41315	6.71967	6.6352	6.35675	6.98762	6.38953	6.31687	6.34819	6.79348	6.25246	6.15996	6.68976	6.98871	6.6079	6.3902	7.00439	6.05911	6.18981	6.55181	6.62013	0.406951
	197	10.3762	10.528	9.97299	9.86276	9.26542	10.0606	9.51401	9.18367	9.32772	9.80523	9.1257	9.12339	9.60487	9.90382	9.86123	9.48569	10.0322	9.12883	9.7266	9.39283	9.66409	0.417021
	198	13.0336	13.3561	12.6143	12.8842	11.8488	13.185	12.4162	12.2695	12.304	12.3402	12.2276	11.9709	12.2752	12.6547	12.7151	12.0884	12.6285	11.9795	12.5741	12.25	12.4808	0.409634
	199	15.559	16.2487	15.2298	15.5609	14.6415	15.8779	14.8772	14.8979	14.5298	14.9816	14.7691	14.741	15.1098	15.4248	15.3661	14.8778	15.054	14.55	15.2669	14.9847	15.1274	0.447172
	200	17.6495	18.278	17.359	17.8833	17.0251	17.8105	17.1738	17.1849	16.762	17.13	17.0979	17.0216	17.313	17.5926	17.5436	17.0102	17.4569	16.6952	17.5732	17.3297	17.3445	0.389313
	201	19.7432	19.837	19.166	19.7483	19.1607	19.595	19.1677	19.2786	18.9009	18.9822	19.0209	19.1378	19.5162	19.0904	19.1284	18.8784	19.4636	18.3348	19.5993	19.2108	19.248	0.362189
	202	21.5825	21.3477	21.0278	21.4781	20.9645	21.2507	20.9618	21.0631	20.84	20.6765	20.8183	20.903	21.1848	20.8169	20.8162	20.7982	20.9389	20.1031	21.2324	20.7859	20.9795	0.322277
	203	23.0448	22.7649	22.5418	22.9243	22.3206	22.4296	22.2535	22.6769	22.341	21.9713	22.2453	22.4555	22.4023	22.012	22.6394	22.5118	22.6332	21.5398	22.7302	22.0486	22.4243	0.355341
	204	24.1754	23.8279	23.6659	23.997	23.6831	23.441	23.5291	23.669	23.536	23.1052	23.5885	23.4799	23.578	23.2231	23.8795	23.6553	24.2405	22.7283	23.732	23.279	23.6007	0.352787
	205	25.0194	24.704	24.6484	25.0148	24.6011	24.4621	24.4857	24.8382	24.1416	24.1488	24.3003	24.2851	24.4123	24.4278	24.6751	24.496	25.0523	23.7655	24.6854	24.4483	24.5306	0.321905
	206	25.5798	25.6639	25.3699	25.9747	25.3226	25.1804	25.1718	25.5952	24.8792	25.1441	24.9574	25.0292	25.034	25.2137	25.126	25.3174	25.5258	24.4677	25.3167	25.3953	25.2633	0.325744
	207	26.3303	26.3275	25.9819	26.4998	25.6963	25.4961	25.8353	26.1492	25.6523	25.6176	25.5598	25.4286	25.7362	25.7066	25.635	25.6879	25.7029	25.0636	25.8676	25.843	25.7909	0.337817
	208	26.8393	26.466	26.5263	26.7478	25.9218	25.9889	26.6696	26.3457	25.9164	26.0493	25.9978	26.0664	26.1646	26.048	26.334	26.1549	26.083	25.6241	26.3507	25.9429	26.2119	0.315164
	209	26.9842	26.7527	26.7743	26.8187	26.3244	26.5494	27.1141	26.7033	26.2289	26.2812	26.4166	26.2436	26.3643	26.3186	26.9524	26.6735	26.4985	25.9816	26.7856	26.2714	26.5519	0.303988
	210	27.126	27.1875	27.1189	27.4951	26.6916	27.0648	27.4781	26.9964	26.5445	26.7965	26.6936	26.1051	26.477	26.8662	27.2938	27.2597	26.8529	26.3456	27.0626	26.4454	26.8951	0.381701
	211	27.2677	27.4355	27.2123	27.698	26.7753	27.0616	27.5232	26.9674	27.0696	27.0059	27.064	26.3209	26.8346	27.1496	27.5032	27.5271	27.117	26.6484	27.2784	26.877	27.1168	0.334872
	212	27.3289	27.4323	27.0545	27.6722	26.8205	27.2162	27.607	27.2508	27.1855	27.1928	27.1574	26.5335	26.9473	27.3268	27.4678	27.73	27.2974	26.8997	27.4362	27.2442	27.24	0.293037
	213	27.4803	27.6514	27.3347	27.9106	27.2134	27.2065	27.5264	27.5504	27.3047	27.6244	27.2251	26.8234	26.9634	27.2334	27.3196	27.8267	27.4616	27.08	27.578	27.3537	27.3834	0.272351
	214	27.5189	27.777	27.3573	27.814	27.6193	27.5028	27.5554	27.9144	27.469	27.866	27.2637	27.0746	27.176	27.3171	27.3937	28.0006	27.584	26.7193	27.6102	27.2442	27.4889	0.311931
	215	27.8282	28.0701	27.7342	27.9042	27.5549	27.4867	27.4974	28.0014	27.2081	27.8144	27.399	27.2421	27.3209	27.4621	27.6224	27.9587	27.8063	26.7225	27.6327	27.2184	27.5742	0.333254
	216	28.0118	28.0089	28.0434	28.0588	27.5806	27.6639	27.4717	28.0626	27.3208	27.6018	27.5762	27.0972	27.2018	27.4041	27.7545	27.8363	27.9029	27.0189	27.7551	27.3634	27.6367	0.33002
	217	28.2437	28.1796	27.834	28.1071	27.2585	27.9345	27.549	27.9241	27.3144	27.5889	27.6309	27.0263	27.0246	27.1915	27.7222	27.6946	27.9867	26.8417	27.8099	27.6211	27.6242	0.403233
	218	28.2759	27.9155	27.7986	28.252	27.2617	28.1116	27.3783	27.7469	27.2725	27.5342	27.3765	27.139	26.9344	26.8726	27.7029	27.6237	27.6324	26.9737	27.7938	27.5277	27.5562	0.411854
	219	28.1342	27.69	27.3573	28.0072	27.1522	27.8024	27.5039	27.7276	27.3401	27.5664	27.0995	26.8427	26.7637	26.7566	27.5129	27.4949	27.5905	26.9802	27.5458	27.1186	27.3993	0.392079
	220	27.899	27.6739	27.1544	27.7785	26.8108	27.5415	27.375	27.3958	27.2725	27.0768	27.035	26.6527	26.7572	26.7727	26.917	26.8507	27.1589	26.3102	27.0239	27.0928	27.1275	0.400379
	221	27.3804	27.1843	27.0094	27.45	26.5306	27.2291	27.0626	27.2412	26.7636	26.658	26.8547	26.3885	26.3707	26.6213	26.4338	26.4255	26.6886	25.6982	26.3475	26.7546	26.7546	0.432105
	222	26.8522	26.5916	26.5069	26.9024	26.086	26.7684	26.7759	26.6453	26.2256	26.2425	26.3522	25.6766	25.7845	26.4732	26.1214	26.0744	26.4728	25.4308	25.8063	26.3197	26.3054	0.411288
	223	26.427	26.292	26.0399	26.2485	25.6931	26.2466	26.1091	26.088	25.43	25.7368	25.7724	25.2837	25.2981	25.9449	25.7477	25.4752	25.893	25.0411	25.3908	25.8076	25.7983	0.385575
	224	25.7151	25.6865	25.6759	25.6107	25.0649	25.4929	25.32	25.6306	24.8309	25.1216	25.2312	24.7908	24.7054	25.552	25.358	24.8149	25.1779	24.4291	24.9914	25.0893	25.2145	0.376962
	225	25.0838	25.0584	25.1927	25.0406	24.5882	24.6844	25.0752	25.2054	24.3091	24.4548	24.5902	24.1048	23.9807	24.9818	24.4432	24.3092	24.6142	23.8686	24.3601	24.3355	24.614	0.412787
	226	24.417	24.5688	24.5131	24.58	24.1018	24.1271	24.6307	24.5161	23.7744	23.788	24.0394	23.2769	23.1528	24.2635	24.1082	23.4621	24.0151	23.189	23.6998	23.6945	23.9959	0.47778
	227	23.747	23.8827	23.827	23.8134	23.4641	23.3509	23.98	23.8784	23.1366	23.4305	23.2277	22.5167	22.66	23.5871	23.5413	22.7534	23.2291	22.4932	23.0491	22.9569	23.3262	0.472463
	228	23.1737	23.1676	23.3502	23.05	22.6459	22.7549	23.3197	23.0151	22.1445	22.796	22.3999	21.8854	21.7678	22.8011	22.8101	22.2413	22.4238	21.7234	22.0312	22.171	22.5836	0.519975
	229	22.4425	22.1529	22.4806	22.4508	22.1563	22.0753	22.4113	22.3	21.2619	21.9037	21.8587	21.3088	21.1622	22.0989	21.9597	21.5487	21.7055	21.0244	21.3741	21.3786	21.8528	0.475402
	230	21.605	21.5055	21.5078	21.7358	21.409	21.1412	21.2582	21.7589	20.4663	21.1178	21.1565	20.3232	20.4052	21.2035	21.2092	20.8079	21.013	20.2127	20.6494	20.5604	21.0523	0.48063
	231	20.7772	20.9354	20.3288	20.8757	20.404	20.2586	20.5721	20.8248	19.69	20.3254	20.4382	19.373	19.6064	20.5013	20.4748	19.9317	20.1143	19.3687	19.8473	19.7809	20.2214	0.487593
	232	19.5983	19.9562	19.5977	20.0092	19.3636	19.376	19.6766	19.8971	19.02	19.5587	19.1917	18.8737	18.7593	19.6251	19.4537	18.8398	19.4153	18.4378	19.158	18.734	19.3271	0.439738
	233	18.4644	19.08	18.5347	19.1911	18.3812	18.6287	18.7071	19.2045	18.015	18.3863	18.0321	17.9267	18.1601	18.6395	18.5518	18.0152	18.5199	17.6422	18.4236	17.9513	18.4228	0.427886
	234	17.6785	18.0493	17.5555	18.0411	17.6854	17.846	17.715	17.9161	17.0842	17.5359	17.3814	16.6511	17.2131	17.7182	17.579	17.0778	17.5825	16.9142	17.322	17.0623	17.4804	0.383312
	235	16.7411	17.2021	16.5505	16.9685	16.5258	16.9763	16.536	16.7887	16.0985	16.489	16.5439	15.688	16.3467	16.5747	16.4516	16.0793	16.5002	16.0252	16.23	15.8415	16.4579	0.38476
	236	15.865	16.1391	15.4553	15.9603	15.2825	15.7072	15.4473	15.7515	15.174	15.1523	15.2651	14.5542	15.2032	15.7727	15.1825	15.1548	15.157	14.9075	15.2927	14.7302	15.3577	0.408499
	237	14.6378	14.7283	14.2957	14.8555	13.9843	14.2899	14.2684	14.3503	14.0628	14.1505	14.3632	13.2432	14.1144	14.4939	14.1002	14.0919	13.9781	13.7125	14.3875	13.7059	14.1907	0.372379
	238	13.4041	13.4688	13.062	13.6798	12.7023	12.9821	13.0508	13.1295	12.7679	13.3742	13.3196	12.3542	12.9355	13.2216	12.8891	12.9484	13.1374	12.3886	13.0701	12.8845	13.0385	0.334029
	239	12.3733	12.2255	11.6673	12.43	11.2206	11.6872	11.7559	12.0923	11.6662	12.366	11.8959	11.4361	11.5987	11.7914	11.7359	11.8468	11.9037	11.1001	12.0458	11.7281	11.8284	0.35812
	240	11.3039	10.8146	10.366	11.2124	10.1126	10.4374	10.7477	11.0261	10.6033	11.3514	10.907	10.254	10.4262	10.7155	10.557	10.5615	10.5605	9.98565	10.8991	10.4622	10.6652	0.374623
	241	10.0026	9.4811	9.25468	9.90141	9.15591	9.10711	9.8329	9.53155	9.35349	10.1016	9.80858	8.86892	9.17324	9.55594	8.82725	9.36973	9.47499	8.49105	9.75881	9.36707	9.42089	0.416326
	242	8.82687	8.26352	8.24648	8.497	7.97698	7.97006	8.70873	8.22055	8.02639	8.63274	8.70373	7.98312	8.09739	8.66047	7.96399	8.26166	8.40558	7.48928	8.50902	8.29443	8.2869	0.336407
	243	7.65438	7.24565	6.75188	7.34706	6.93656	6.91997	7.59101	6.93855	7.02463	7.32819	7.59245	6.63669	6.87658	7.73923	7.09751	7.20836	7.38771	6.62924	7.256	7.28622	7.17239	0.330935
	244	6.5141	6.16657	5.74045	6.69318	5.89291	5.82802	6.61179	5.97866	5.7845	6.24267	6.43929	5.25805	5.69765	6.67626	5.80906	6.19049	6.47613	5.57594	6.15116	6.27801	6.10024	0.399451
	245	5.24498	5.01019	4.65171	5.5529	4.77841	4.72317	5.51016	5.16693	4.67643	5.21514	5.27324	4.27561	4.43497	5.32339	4.60114	5.10819	5.45503	4.72878	5.04631	5.22471	5.00007	0.368443
	246	4.3334	4.18558	3.6145	4.55435	3.86038	3.64409	4.56637	3.97834	3.6811	4.27135	3.94614	3.2835	3.2947	4.04138	3.85706	4.1193	4.16336	3.66259	3.94469	4.07477	3.95385	0.355478
	247	3.46048	2.99699	2.82211	3.67499	2.78131	2.929	3.52273	2.86383	2.81784	3.27924	3.09576	2.46534	2.29615	2.95586	2.96481	3.03701	3.22924	2.44179	3.21672	2.97959	2.99154	0.352451
	248	2.45227	2.15305	1.97495	2.55403	1.81819	1.97233	2.36957	2.09398	1.73232	2.49651	1.92327	1.59885	1.8774	2.03784	2.04679	2.15442	2.26934	1.69126	2.39855	2.17108	2.0893	0.275179
	249	1.58256	1.33166	1.07303	1.86793	1.07089	1.04464	1.3678	1.19528	0.77887	1.48185	0.88285	0.44891	0.89818	1.00386	1.27694	1.1913	1.41252	0.94074	1.38712	1.1983	1.17176	0.314847
	250	0.65488	0.5747	-0.11234	1.38154	0.16897	0.05898	0.70746	0.18707	0.09599	0.69912	0.31915	-0.23397	-0.25821	0.17925	0.80021	0.37635	0.81017	0.17089	0.69779	0.27384	0.377592	0.40906
	251	-0.028	-0.18549	-1.00138	0.5827	-0.88112	-0.50472	-0.2009	-0.58278	-0.5579	-0.05141	-0.46681	-1.14555	-0.87023	-0.5455	0.14955	-0.3484	-0.10785	-0.56675	-0.16547	-0.34462	-0.391132	0.413624
	252	-1.07809	-0.82005	-1.50709	-0.31277	-1.66063	-1.1876	-0.86123	-1.38807	-1.27944	-0.89212	-1.26887	-1.99915	-1.80436	-1.46031	-0.98429	-1.31152	-0.87448	-1.21098	-0.82902	-1.0726	-1.19013	0.390521
	253	-1.90592	-1.71875	-2.3156	-1.14705	-2.3113	-1.89303	-1.67618	-2.16114	-2.24256	-1.67486	-1.85834	-2.73035	-2.16512	-2.22694	-1.88621	-2.05882	-1.8215	-1.76501	-1.35085	-1.54288	-1.92262	0.367434
	254	-2.67578	-2.52726	-3.09834	-1.98132	-2.80092	-2.56303	-2.31074	-2.99219	-2.93188	-2.05817	-2.38016	-3.3327	-2.76748	-2.61025	-2.62707	-2.55166	-2.58491	-2.45756	-2.13358	-2.38682	-2.58859	0.342006
	255	-3.26525	-3.26168	-3.59117	-2.69319	-3.51601	-3.07519	-3.16756	-3.49147	-3.78226	-3.06961	-2.97929	-3.91251	-3.37305	-3.12563	-2.86544	-3.09603	-3.24524	-3.17587	-2.85512	-3.39182	-3.24667	0.308205
	256	-4.02544	-3.75451	-4.113	-3.14093	-4.28586	-3.5487	-3.54122	-4.04873	-4.26543	-3.70739	-3.64607	-4.51809	-3.81113	-3.67645	-3.38404	-3.83367	-3.79283	-3.74279	-3.60242	-3.78802	-3.81134	0.325035
	257	-4.72442	-4.18936	-4.78621	-3.67564	-4.76903	-3.93845	-4.03405	-4.43204	-4.82591	-4.4096	-4.21943	-5.24284	-4.68728	-4.37544	-4.14423	-4.59064	-4.11173	-4.3838	-4.20155	-4.33239	-4.4037	0.365919
	258	-5.38154	-4.74018	-5.61727	-4.2329	-5.43581	-4.59879	-4.55265	-4.8218	-5.21245	-4.83157	-4.78957	-5.75823	-5.28963	-5.05832	-4.81101	-5.20588	-4.56913	-4.9636	-4.79102	-4.94119	-4.98013	0.387272
	259	-5.80673	-5.25234	-6.09078	-4.98665	-5.84812	-5.10451	-5.04871	-5.47247	-5.71173	-5.21489	-5.13101	-6.25428	-5.79213	-5.54471	-5.57764	-5.84367	-5.29389	-5.43389	-5.19045	-5.40825	-5.50034	0.358635
	260	-6.39298	-5.81926	-6.37102	-5.60511	-6.07038	-5.66499	-5.63174	-5.98142	-6.14336	-6.01695	-5.49822	-6.79866	-6.21732	-5.92159	-6.09625	-6.32684	-5.83826	-5.65293	-5.66073	-6.02671	-5.98674	0.330287
	261	-6.86971	-6.50537	-6.81554	-6.34275	-6.50523	-6.23191	-6.32429	-6.6031	-6.7586	-6.49046	-6.03616	-7.3076	-6.66184	-6.55615	-6.28951	-6.60064	-6.3311	-6.39379	-6.42415	-6.50666	-6.52773	0.273645
	262	-7.30134	-7.03686	-7.13443	-6.84847	-6.91754	-6.85681	-6.61097	-7.11848	-7.41894	-7.13469	-6.24231	-7.66515	-7.19333	-7.09731	-6.52788	-7.23198	-6.64677	-6.91562	-6.86544	-7.05748	-6.99109	0.32536
	263	-7.72653	-7.13349	-7.45655	-7.14159	-7.29441	-7.31422	-7.09092	-7.42771	-7.83124	-7.86589	-6.76091	-8.04846	-7.79569	-7.39043	-7.14956	-7.66039	-6.97533	-7.14754	-7.20044	-7.21854	-7.38149	0.339625
	264	-8.22259	-7.80349	-7.91073	-7.43472	-7.85812	-7.51393	-7.59986	-7.96242	-8.51735	-7.87234	-7.37293	-8.46721	-8.21122	-7.72543	-7.66172	-7.82145	-7.44884	-7.41812	-7.74804	-7.43758	-7.8004	0.34188
	265	-8.63812	-8.0322	-8.16842	-7.52491	-8.44437	-8.12595	-7.89621	-8.18468	-8.81048	-8.09782	-7.82067	-8.79255	-8.14035	-8.08298	-8.09336	-7.98573	-7.67432	-7.91096	-7.9703	-7.85632	-8.11253	0.337561
	266	-8.85072	-8.2158	-8.41967	-7.86313	-8.94687	-8.42551	-8.40515	-8.49391	-8.65264	-8.28787	-8.12346	-8.86986	-8.55588	-8.43409	-8.50245	-8.18866	-7.76451	-8.37802	-8.16357	-8.08503	-8.38134	0.311279
	267	-8.89259	-8.56047	-8.66448	-8.2239	-9.09826	-8.43196	-8.39227	-8.72906	-8.85557	-8.52301	-8.23942	-8.74746	-8.94242	-8.38899	-8.73437	-8.34972	-7.97066	-8.60672	-8.66929	-8.37493	-8.56978	0.27795
	268	-8.91514	-8.62489	-8.81587	-8.43328	-8.9211	-8.69287	-8.40515	-8.95132	-8.9973	-8.4457	-8.2362	-8.57351	-8.82001	-8.44053	-8.69249	-8.39804	-7.87403	-8.78067	-8.42126	-8.51666	-8.5978	0.279455
	269	-8.91836	-8.54436	-8.77078	-8.41073	-8.55066	-8.58013	-8.17967	-8.4456	-8.88134	-8.22988	-8.03005	-8.56063	-8.4367	-8.72077	-8.51533	-8.41414	-7.61311	-8.67115	-8.28275	-8.28474	-8.45204	0.302578
	270	-8.54149	-8.46061	-8.27794	-8.14982	-8.1899	-8.18393	-7.83178	-7.84324	-8.49802	-8.15902	-7.59197	-8.56707	-8.02761	-8.22149	-8.11913	-8.15967	-7.5197	-8.39413	-8.04116	-7.72426	-8.1251	0.301704
	271	-7.77485	-7.75196	-7.87208	-7.34775	-7.74538	-7.61701	-7.4227	-7.54367	-7.80225	-7.9432	-6.91553	-8.06457	-7.56698	-7.52572	-7.41692	-7.58953	-7.07518	-7.58884	-7.4227	-7.1831	-7.5585	0.288093
	272	-7.27235	-6.72441	-7.14732	-6.22035	-7.06571	-6.91479	-7.03294	-6.93165	-7.08716	-7.26354	-6.39692	-6.95327	-6.67795	-7.01678	-6.68572	-6.80679	-6.34076	-6.88985	-6.55621	-6.4358	-6.82101	0.307908
	273	-6.44129	-5.55835	-6.14232	-5.35064	-6.04783	-5.80994	-5.92164	-6.19401	-6.01452	-6.16513	-5.13424	-6.06424	-5.71482	-6.04399	-5.59053	-6.11746	-5.21336	-6.0137	-5.78314	-5.40503	-5.83631	0.358644
	274	-5.18183	-4.84648	-5.02458	-4.30376	-4.74971	-4.71153	-4.71693	-5.17935	-4.9612	-5.15369	-4.19688	-5.03347	-4.66795	-5.01645	-4.43091	-5.3315	-3.9861	-4.76067	-4.47213	-4.24542	-4.74853	0.375864
	275	-3.51005	-3.70619	-3.80054	-2.99598	-3.52567	-3.50682	-3.62497	-3.73306	-4.02063	-3.93287	-2.92775	-3.62583	-3.06382	-3.87294	-3.39048	-3.93675	-2.61068	-3.6075	-3.14502	-3.18888	-3.48632	0.384772
	276	-2.02511	-2.39841	-2.3317	-1.8106	-2.19856	-2.25702	-2.30752	-2.41561	-2.6903	-2.45437	-1.77136	-2.43079	-1.86234	-2.20117	-1.87977	-2.57421	-1.2127	-2.48655	-1.76315	-1.99706	-2.15341	0.358683
	277	-0.74954	-0.88125	-0.72758	-0.41907	-0.97131	-1.19726	-0.19445	-1.07884	-1.11516	-0.89212	-0.59243	-0.95551	-0.38384	-0.6969	0.13988	-1.16013	0.22392	-1.04026	-0.36518	-0.58298	-0.682001	0.412113
	278	0.76117	0.61013	0.6414	1.14318	0.24306	0.17172	1.23251	0.32236	0.52762	0.38023	1.01814	0.52944	0.81443	0.64632	1.27694	0.40212	1.41252	0.41247	1.05212	0.9084	0.725314	0.367818
	279	2.05285	1.96945	2.06514	2.66677	1.48964	1.49238	2.39856	1.70422	2.07054	1.66224	2.45798	1.79534	1.82908	2.12804	2.8875	1.63904	2.81693	1.88453	2.49196	2.12599	2.08141	0.420359
	280	3.24144	3.18059	3.51143	4.12594	3.20005	2.82271	3.716	2.94758	3.40731	3.31145	4.01378	3.35115	3.11109	3.76115	4.06966	2.95004	4.21168	3.33404	3.83517	3.51429	3.48083	0.415314
	281	4.57177	4.59144	4.94161	5.46593	4.8847	4.1788	5.25569	4.39064	4.72153	4.65788	5.22493	4.90373	4.30291	5.12046	5.06498	4.39954	5.16513	4.70946	4.98189	4.91548	4.82242	0.348178
	282	5.84733	5.93787	6.4813	6.67063	6.45339	5.51557	6.57313	6.15582	5.96488	5.84648	6.54881	6.12131	5.45607	6.35093	6.2568	5.73953	6.36983	5.70478	6.45072	6.28124	6.13632	0.364877
	283	7.06814	7.07171	7.82129	7.71427	7.63554	7.16478	7.60389	7.31542	7.14059	6.93843	7.72774	7.09087	6.50293	7.45255	7.45828	6.85404	7.54232	7.04799	7.68119	7.76617	7.32991	0.363102
	284	8.1762	8.33439	8.83916	8.85777	8.53745	8.46611	8.86335	8.33652	8.25187	7.91765	8.66186	8.41153	7.30177	8.50264	8.34408	7.89768	8.74702	8.35254	8.39306	8.81303	8.40028	0.383029
	285	9.43888	9.4199	10.0277	9.88852	9.54566	9.52586	9.96497	9.61208	9.41469	9.05471	9.72161	9.46483	8.44205	9.77175	9.4908	8.96065	9.65537	9.34787	9.47535	9.76004	9.49917	0.364665
	286	10.7305	10.1801	11.1616	10.668	10.6022	10.4342	10.8669	10.6912	10.1555	10.4333	10.6428	10.1058	9.8078	10.9507	10.4539	9.74338	10.5863	10.2884	10.5544	10.9003	10.4979	0.368381
	287	11.6453	10.6955	11.8606	11.5216	11.575	11.159	11.6883	11.3676	10.8964	11.5929	11.4803	11.143	11.0383	11.7334	11.4492	10.8998	11.6364	11.1195	11.4241	11.58	11.3753	0.321973
	288	12.4345	11.607	12.814	12.3172	12.6347	12.0319	12.6256	12.3114	11.5535	12.4014	12.1632	12.235	11.7695	12.5226	12.1353	11.8758	12.5995	11.7154	12.2358	12.1855	12.2084	0.360006
	289	13.4459	12.3833	13.5935	12.8777	13.3466	12.7405	13.2376	13.0361	12.2686	12.9072	12.772	12.8083	12.7712	13.1217	13.0405	12.6359	13.3371	12.6108	12.8801	12.9779	12.9396	0.342764
	290	14.2158	13.3754	14.2699	13.6959	14.0456	13.5587	13.9817	13.9574	12.9482	13.458	13.413	13.4977	13.5089	13.7434	13.7781	13.3027	13.7236	13.1488	13.5984	13.7993	13.651	0.340834
	291	14.6281	14.2677	14.7853	14.5946	14.7252	14.1063	14.7805	14.6145	13.5828	13.9959	14.1861	14.2707	13.9791	14.5422	14.4384	13.8954	14.1939	13.8059	14.4616	14.7689	14.3312	0.357349
	292	14.9631	14.8249	15.3394	15.387	15.3984	14.6668	15.6985	15.0783	14.3108	14.4629	15.0332	15.1887	14.5299	15.0737	14.9313	14.5299	14.8542	14.4211	15.1864	15.2617	14.957	0.379449
	293	15.385	15.1696	15.8612	15.8895	15.8945	15.1692	16.1173	15.6645	15.1128	15.0782	15.8514	15.8265	15.2128	15.4506	15.6238	15.0647	15.5274	14.9945	15.283	15.6998	15.4938	0.345487
	294	15.807	15.6238	16.2864	16.4596	16.2874	15.4237	16.5038	16.2927	15.6701	15.7868	16.4441	16.3226	15.7797	15.792	16.1617	15.7185	16.0557	15.745	15.8242	15.9607	15.9973	0.322765
	295	16.4383	16.0296	16.8468	16.9073	16.9252	15.8875	16.9161	16.5439	15.9729	16.4117	16.8982	16.8895	16.2887	16.346	16.5579	16.5786	16.4712	16.2056	16.4748	16.1443	16.4867	0.334604
	296	17.0697	16.3968	17.4073	17.4871	17.447	16.4094	17.1062	17.0206	16.3111	16.7209	16.837	17.1601	16.5689	16.8646	16.9026	16.8749	16.8578	16.4343	17.1545	16.737	16.8884	0.351714
	297	17.7493	16.8961	17.694	18.0637	17.7563	16.7637	17.2994	17.5553	16.9134	16.9013	16.9627	17.2535	16.7815	17.3607	17.1442	17.0811	17.0253	16.5374	17.4927	17.2395	17.2235	0.398322
	298	17.7944	17.7239	18.1546	18.5404	17.9495	17.2372	17.7182	17.7711	17.3483	17.3491	17.4104	17.7463	17.0295	17.6248	17.4276	17.4837	17.1831	17.0077	17.7633	17.6453	17.5954	0.373331
	299	17.7622	18.4841	18.3897	18.666	17.9689	17.7461	17.8824	17.7422	17.6736	18.0577	17.6842	18.0716	17.2872	18.1112	17.7884	17.9185	17.6018	17.2589	18.2722	18.0029	17.9185	0.360387
	300	18.2518	18.6065	18.6925	18.6983	18.3103	18.0135	18.3044	18.0417	17.9216	18.4249	18.0997	18.4163	17.6705	18.6652	18.1363	17.8863	17.9755	17.4586	18.4945	18.0769	18.2073	0.342334
	301	18.8381	18.8739	18.9921	19.0365	18.6163	17.9942	18.7328	18.4186	18.3533	18.7341	18.4927	18.8254	18.2825	18.7844	18.2039	17.9701	18.1043	17.8226	18.4719	18.1832	18.4865	0.36318
	302	19.0958	19.2282	19.2305	19.0719	18.8321	18.094	19.0936	18.7149	18.6238	18.8211	18.4476	19.0605	18.4726	18.9294	18.6194	18.0989	18.1688	18.1769	18.5879	18.3507	18.6859	0.381671
	303	19.2053	19.3506	19.559	19.1943	19.0834	18.2615	19.0098	18.9275	18.7205	18.9596	18.5764	19.2956	18.6175	18.91	18.7483	18.2181	18.3717	18.3154	18.9937	18.6084	18.8463	0.38342
	304	19.1924	19.386	19.501	19.4262	19.0286	18.1713	18.8939	19.0113	18.7591	19.0401	18.6086	19.1894	18.7367	18.9906	18.7805	18.5016	18.6648	18.499	18.8713	18.5794	18.8916	0.344434
	305	19.1119	19.3699	19.5268	19.3457	19.1123	18.1423	19.2096	18.9919	18.7752	19.1078	18.7794	19.1475	18.5853	19.1999	18.803	18.595	18.9418	18.9468	18.9744	18.5311	18.9599	0.330905
	306	19.2053	19.3055	19.5558	19.6936	19.296	18.3517	19.3867	18.9597	18.6722	19.1013	18.905	19.2506	18.7528	19.274	19.0027	18.5692	18.8259	18.8952	19.0066	18.5053	19.0258	0.353072
	307	19.2761	19.1895	19.2884	19.6614	19.341	18.313	19.6444	18.9372	18.5659	19.227	18.818	19.2892	18.5821	19.2708	19.0027	18.7335	18.8033	18.9854	19.0388	18.354	19.0161	0.381725
	308	19.3212	19.0864	19.2369	19.481	19.238	18.4516	19.5832	18.6892	18.5659	18.9789	18.6634	19.1249	18.6658	19.1838	19.1702	18.6691	18.6713	18.7986	18.9068	18.3346	18.941	0.349782
	309	19.1892	18.7225	19.137	19.6581	19.5053	18.3904	19.5768	18.4669	18.3726	18.8469	18.5571	18.9285	18.7013	18.9809	19.0446	18.6014	18.6101	18.4411	18.4397	18.3765	18.8273	0.413477
	310	18.7253	18.5807	18.9728	19.2619	19.1446	18.2551	19.4157	18.293	18.3468	18.7438	18.3993	18.6224	18.4082	18.6362	18.7676	18.6143	18.7002	18.1157	18.43	18.3314	18.6383	0.346159
	311	18.5482	18.3843	18.5766	19.0429	18.626	18.1906	19.2321	18.1094	18.1568	18.7245	18.3155	18.3712	18.2213	18.356	18.365	18.7399	18.4264	17.9998	18.3688	18.1349	18.4445	0.312378
	312	18.3775	18.3392	18.2641	18.9688	18.2749	18.2229	18.9873	17.958	17.941	18.6794	18.148	18.2069	17.809	18.5138	18.2393	18.4339	18.056	17.6165	18.2948	18.1027	18.2717	0.341419
	313	18.1971	18.0299	17.8679	18.927	17.9044	17.9297	18.7844	17.7518	17.8057	18.5956	18.0063	17.8397	17.5642	18.2723	18.0106	18.2696	17.6115	17.6293	18.0016	18.1349	18.0567	0.370253
	314	17.9716	17.769	17.7326	18.7852	17.6757	17.6527	18.5041	17.3975	17.7348	18.4539	17.8291	17.6883	17.5836	18.0629	17.798	17.9991	17.1412	17.3942	17.8309	17.5873	17.8296	0.392604
	315	17.7461	17.7626	17.8132	18.4438	17.7434	17.1148	18.3141	17.2139	17.4417	18.0158	17.7035	17.2341	17.3484	17.8278	17.4244	17.4483	16.6774	16.9529	17.4154	17.1525	17.5397	0.439095
	316	17.3113	17.2826	17.2591	18.0476	17.5984	16.8797	18.1079	16.7919	16.8233	17.7227	17.3266	16.7832	16.9007	17.5024	17.1506	16.9844	16.4648	16.721	17.0772	16.8014	17.1768	0.44494
	317	16.9215	16.8285	16.8597	17.6546	17.0798	16.6059	17.6473	16.2701	16.295	17.1107	16.7597	16.6769	16.4111	16.9935	16.6835	16.6333	16.336	16.3409	16.4942	16.4277	16.7515	0.402218
	318	16.229	16.3936	16.3315	17.0909	16.3648	16.0261	17.1674	15.8385	15.7538	16.6952	16.283	16.1615	15.9923	16.5812	15.9781	16.3467	15.7304	16.1959	15.9401	16.1185	16.2609	0.391054
	319	15.4656	15.6979	15.8225	16.5917	15.859	15.4398	16.5876	15.3263	15.4446	16.0767	15.9995	15.9167	15.5446	15.8629	15.4305	15.4641	14.9895	15.8384	15.2991	15.8222	15.724	0.403685
	320	14.8665	15.1986	15.1783	15.999	15.3501	14.9341	16.1141	14.5178	14.839	15.0846	15.4842	15.3788	14.8424	15.1864	14.9152	14.9648	14.5064	15.0331	14.4777	15.1908	15.1031	0.429685
	321	14.0257	14.4481	14.5534	15.4449	14.7155	14.4445	15.5794	13.7222	14.1852	14.3051	14.7014	14.7958	14.385	14.5003	14.0294	14.2433	13.9556	14.2665	13.9173	14.2535	14.4236	0.466975
	322	13.3461	13.4656	13.9317	14.7653	14.0262	13.6714	14.4906	13.0748	13.4218	13.8058	13.6159	14.0066	13.8084	13.5115	13.3432	13.1417	13.2695	13.706	13.2151	13.6415	13.6629	0.433136
	323	12.6246	12.7215	13.2553	13.9149	13.2435	12.776	13.5855	12.1342	12.5102	12.9941	12.7398	12.963	12.8775	12.4195	12.728	12.549	12.2677	12.9426	12.3743	12.8523	12.8237	0.434806
	324	11.6937	11.781	12.2084	12.8713	12.348	12.0158	12.6224	10.9424	11.6727	12.2468	11.9281	11.871	12.0722	11.3598	11.6715	11.7791	11.4946	12.0697	11.3726	12.0792	11.905	0.447983
	325	10.7305	10.5505	11.0746	11.7761	11.6007	11.1976	11.5852	10.1725	10.5968	11.0711	10.9134	10.7211	11.0962	10.6543	10.441	10.6099	10.3028	11.229	10.461	11.1226	10.8954	0.446091
	326	9.84152	9.41668	10.0052	10.8516	10.5345	10.2087	10.49	9.26098	9.7046	10.0049	10.1307	9.78694	10.1364	9.6268	9.56489	9.68218	9.5072	10.2756	9.63963	9.84379	9.92564	0.40825
	327	9.09422	8.36338	9.01954	9.62761	9.1849	9.18764	9.49791	8.24632	8.7898	8.91942	9.30608	8.9269	9.07338	8.6798	8.55346	8.69652	8.5151	9.1095	8.53157	8.87424	8.90986	0.367264
	328	7.98616	6.94286	8.01455	8.40037	7.90611	7.93463	8.44138	7.07062	7.5851	7.84679	8.11749	7.72543	8.27133	7.79077	7.48727	7.89768	7.2041	7.75019	7.41706	7.81771	7.78038	0.405859
	329	6.61074	5.55134	6.81308	7.45014	6.78516	6.68805	7.32043	6.05274	6.35786	6.83536	7.04486	6.60448	7.20514	6.70525	6.47261	6.69942	6.22166	6.63891	6.19625	6.7032	6.64783	0.442266
	330	5.39638	4.57856	5.64059	6.63198	5.5708	5.37062	5.98367	5.0252	5.03397	5.84325	5.99477	5.54795	5.77174	5.73569	5.4032	5.42386	5.04917	5.73377	5.09785	5.56293	5.5198	0.446298
	331	4.1949	3.4415	4.44555	5.60122	4.49817	4.61687	4.89815	4.08786	4.06442	4.9349	4.75142	4.12744	4.67978	4.55354	4.04389	4.41243	3.94433	4.75455	3.9608	4.62558	4.43187	0.469614
	332	3.03851	2.53959	3.38903	4.53503	3.64779	3.78904	3.80297	3.1344	2.87904	3.72698	3.46941	3.10956	3.72955	3.526	2.7651	3.35268	2.90712	3.6336	2.86239	3.64314	3.37405	0.472092
	333	1.90468	1.44118	2.37437	3.45595	2.53972	2.88069	2.64658	1.83307	1.57126	2.72521	2.54173	2.40736	2.52485	2.23755	1.6667	2.2124	1.77329	2.4289	1.94115	2.71223	2.29094	0.502862
	334	1.02531	0.3009	1.29529	2.20293	1.65713	1.70498	1.46443	0.76043	0.73377	1.69767	1.39179	1.11568	1.38779	1.35496	0.81632	0.93361	0.87137	1.44324	0.79121	1.47532	1.22121	0.445352
	335	0.3231	-0.71053	0.34184	1.05299	0.69724	0.73864	0.58506	-0.25423	-0.16815	0.65724	0.33204	0.0205	0.46977	0.67853	-0.23699	0.10256	-0.14973	0.38026	-0.0785	0.34792	0.256478	0.433519
	336	-0.67545	-1.55447	-0.39902	-0.08729	-0.38828	-0.00545	-0.28787	-1.3623	-1.25689	-0.264	-0.46681	-0.99416	-0.50302	-0.22017	-0.98752	-0.83801	-0.53626	-0.41858	-1.00941	-0.70217	-0.647856	0.431889
	337	-1.75775	-2.35009	-1.29128	-0.83138	-1.40938	-1.0201	-1.28964	-2.18047	-2.1266	-1.35596	-1.63608	-1.9605	-1.46614	-1.12531	-1.6253	-1.52412	-1.29645	-1.30761	-2.01762	-1.56865	-1.55702	0.404797
	338	-2.5276	-3.04908	-2.30271	-1.63988	-2.45625	-2.1024	-2.08204	-2.9632	-2.91255	-2.03884	-2.5992	-2.64338	-2.33262	-2.09809	-2.22765	-2.24887	-2.25635	-2.09035	-2.73916	-2.34172	-2.3826	0.355708
	339	-3.33611	-3.74485	-3.18531	-2.14882	-3.25832	-2.87226	-2.87766	-3.64931	-3.50202	-2.8248	-3.2402	-3.42612	-3.23454	-3.01289	-2.87188	-3.08959	-2.87481	-2.66049	-3.51545	-2.96663	-3.1146	0.375774
	340	-4.04476	-4.32143	-3.75223	-2.67709	-4.02173	-3.61634	-3.52833	-4.548	-4.16558	-3.60432	-4.04871	-3.87386	-3.98507	-3.57659	-3.75125	-4.18156	-3.58346	-3.43034	-4.27886	-3.66239	-3.83259	0.40995
	341	-4.7051	-4.98177	-4.53174	-3.51136	-4.5661	-4.4184	-3.92131	-5.20512	-4.86134	-4.27754	-4.58342	-4.75967	-4.54555	-4.34323	-4.59841	-5.00617	-4.38875	-4.33226	-4.7105	-4.46123	-4.53545	0.377239
	342	-5.1174	-5.81282	-5.06645	-4.1266	-5.16524	-5.1947	-4.63318	-5.6593	-5.46692	-4.86056	-5.36294	-5.63904	-5.07381	-5.00356	-5.24586	-5.47968	-5.22302	-4.87663	-5.36761	-4.98628	-5.16808	0.382854
	343	-5.80351	-6.80172	-5.68169	-4.60977	-5.74504	-5.59734	-5.55443	-6.23589	-6.15625	-5.54022	-6.11346	-6.19308	-5.84045	-5.63168	-5.71937	-5.78246	-5.81249	-5.43389	-5.80568	-5.71426	-5.78863	0.41999
	344	-6.25125	-7.20758	-6.30982	-5.45371	-6.3635	-6.10951	-6.15679	-6.66752	-6.72961	-6.39061	-6.61274	-6.58928	-6.36227	-6.17606	-6.6535	-6.13679	-6.26667	-5.8462	-6.52078	-6.41647	-6.36103	0.361156
	345	-6.72154	-7.51037	-6.97337	-6.21068	-7.25576	-6.94378	-6.39193	-7.29242	-7.23533	-6.89311	-7.2924	-7.02414	-6.99362	-7.08442	-7.14634	-6.86477	-6.88191	-6.09423	-7.12958	-6.9995	-6.94696	0.361301
	346	-7.1725	-7.93234	-7.45333	-7.03852	-7.63264	-7.3271	-6.61419	-7.78848	-7.4898	-7.19267	-7.9463	-7.32048	-7.52511	-7.70933	-7.81956	-7.53477	-7.33932	-6.71269	-7.44525	-7.42469	-7.42095	0.357462
	347	-7.89081	-8.80849	-7.96227	-7.57001	-7.99985	-7.62667	-7.01683	-8.14603	-8.08894	-7.63397	-8.2201	-7.78433	-7.85689	-8.07332	-8.18999	-8.19833	-7.77739	-7.55985	-7.84145	-7.84988	-7.90477	0.357398
	348	-8.14206	-9.34965	-8.69669	-8.15304	-8.46047	-8.4384	-7.53222	-8.75483	-8.53023	-8.47791	-8.66139	-8.1451	-8.08237	-8.55327	-8.47023	-8.49467	-8.32821	-8.07523	-8.33107	-8.17522	-8.39261	0.359889
	349	-8.43841	-9.51715	-9.11222	-8.56212	-8.82446	-9.1696	-7.78025	-9.37651	-8.91355	-8.92243	-9.17356	-8.75068	-8.40448	-9.17495	-8.57975	-9.01006	-8.7373	-8.45533	-8.93664	-8.34272	-8.80911	0.411476
	350	-8.98923	-9.59446	-9.56318	-8.84236	-9.21422	-9.43374	-8.31496	-9.8468	-9.61576	-9.29287	-9.71793	-9.40779	-8.86833	-9.4713	-8.92442	-9.32895	-8.98533	-8.9224	-9.38439	-8.72282	-9.22206	0.388012
	351	-9.25336	-9.71686	-9.95294	-9.15804	-9.71028	-9.64633	-8.85611	-10.2043	-10.0989	-9.6021	-10.2784	-9.75246	-9.68006	-9.85139	-9.30451	-9.6253	-9.39763	-9.37658	-9.57443	-9.05137	-9.60457	0.37478
	352	-9.63024	-10.0905	-10.4361	-9.3352	-10.158	-9.8847	-9.35539	-10.491	-10.3921	-9.69551	-10.6617	-9.93928	-10.1342	-10.2444	-9.64918	-10.0795	-9.94201	-9.63427	-9.80636	-9.63118	-9.95955	0.373111
	353	-10.0264	-10.3997	-10.6294	-9.81838	-10.4125	-9.98778	-9.92876	-10.9581	-10.8044	-9.94676	-10.9677	-10.1261	-10.2663	-10.4892	-10.0518	-10.4403	-10.1772	-9.84687	-10.1768	-10.0628	-10.2759	0.352432
	354	-10.2326	-10.8378	-10.9096	-9.99876	-10.7604	-10.3034	-10.2927	-11.0515	-11.265	-10.2947	-11.1965	-10.4643	-10.5852	-10.8371	-10.6349	-10.4854	-10.5025	-10.3236	-10.6213	-10.4365	-10.6017	0.336726
	355	-10.4291	-10.7702	-10.8677	-10.0567	-10.9891	-10.7447	-10.3056	-11.161	-11.5001	-10.5749	-11.0547	-10.7285	-10.8429	-11.0239	-10.9602	-10.888	-10.9148	-10.9163	-10.8693	-10.517	-10.8057	0.317576
	356	-10.8962	-10.957	-11.0288	-10.3982	-11.1308	-10.9412	-10.5279	-11.4381	-11.9608	-10.9099	-11.1191	-10.9121	-11.1167	-11.2848	-10.986	-11.165	-10.8568	-11.1257	-10.9692	-11.0775	-11.0401	0.316011
	357	-11.2762	-11.35	-11.3606	-10.5399	-11.3756	-11.2827	-10.9112	-11.5927	-12.1927	-11.1354	-11.2737	-11.1891	-11.6192	-11.6649	-11.1309	-11.3261	-10.8729	-11.1772	-10.7791	-11.0968	-11.2574	0.355576
	358	-11.4663	-11.408	-11.5732	-10.701	-11.6881	-11.6241	-11.1979	-11.831	-12.5438	-11.3608	-11.6023	-11.5724	-11.9574	-11.9065	-11.6366	-11.5677	-11.224	-11.4832	-10.8436	-10.9647	-11.5076	0.411675
	359	-11.6918	-11.4821	-11.8502	-11.0843	-11.8974	-11.7304	-11.4008	-12.0855	-12.6437	-11.5799	-11.6506	-11.9235	-11.9349	-12.1642	-11.8396	-11.9027	-11.4688	-11.8311	-11.2011	-11.1387	-11.7251	0.372601
	360	-11.7369	-11.7881	-12.1627	-11.4773	-12.0456	-12.0944	-11.5522	-12.2884	-12.8369	-11.8505	-11.7408	-12.0008	-11.9091	-12.3478	-11.9749	-12.0412	-11.6428	-11.8762	-11.5361	-11.4383	-11.917	0.33765
	361	-12.0912	-12.1875	-12.0789	-11.9057	-12.0585	-12.22	-11.723	-12.3432	-12.8788	-12.0856	-12.0243	-12.3938	-12.0025	-12.4283	-12.2487	-12.1088	-11.8876	-11.9954	-11.7423	-11.7314	-12.1068	0.273442
	362	-12.3586	-12.5515	-12.0854	-12.1956	-12.1487	-12.2716	-11.7068	-12.4012	-13.1945	-12.3498	-11.9148	-12.5742	-12.3665	-12.8406	-12.1971	-12.3536	-12.2613	-12.2563	-11.9098	-11.8184	-12.2878	0.342626
	363	-12.4649	-12.6417	-12.2722	-12.2858	-12.2614	-12.3424	-11.7745	-12.7652	-13.697	-12.5076	-12.3174	-12.8093	-12.2763	-12.934	-12.2487	-12.4535	-12.3418	-12.4399	-12.2126	-12.0374	-12.4542	0.393795
	364	-12.8321	-12.7158	-12.7521	-12.3116	-12.2582	-12.4649	-12.0612	-12.8715	-13.8001	-12.6429	-12.6943	-12.993	-12.6242	-12.9179	-12.384	-12.6274	-12.5479	-12.398	-12.5315	-12.2145	-12.6321	0.37015
	365	-12.9964	-12.6385	-13.0614	-12.4211	-12.2743	-12.6936	-12.3221	-13.2161	-13.7066	-12.8522	-12.7168	-12.9479	-12.418	-13.0468	-12.7061	-12.7466	-12.9055	-12.34	-12.6732	-12.2597	-12.7471	0.363652
	366	-13.1832	-12.748	-13.1967	-12.4275	-12.5546	-12.8256	-12.4316	-13.5511	-13.7807	-12.7685	-12.9294	-12.8512	-12.7434	-13.3625	-13.128	-13.043	-13.2888	-12.5398	-12.7698	-12.4497	-12.9287	0.382105
	367	-13.3571	-12.996	-13.2514	-12.5338	-12.6029	-12.7548	-12.525	-13.8153	-13.8741	-12.6493	-13.2065	-13.1379	-13.0848	-13.4752	-13.3471	-12.9302	-13.263	-12.82	-12.7376	-12.8072	-13.0585	0.394869
	368	-13.3281	-13.2054	-13.1934	-12.9622	-12.7188	-12.9867	-12.6796	-13.899	-13.945	-12.965	-13.2966	-13.2023	-12.7402	-13.5042	-13.1055	-12.8883	-13.234	-13.0455	-12.8955	-12.8137	-13.1305	0.348639
	369	-13.2573	-13.1152	-13.3481	-13.0975	-12.7575	-13.3893	-12.8697	-13.9441	-13.9772	-13.184	-13.4448	-13.125	-12.8948	-13.6041	-13.2408	-13.175	-13.3307	-12.9746	-12.9534	-13.1874	-13.2435	0.320929
	370	-13.399	-13.2183	-13.4382	-12.9622	-12.9765	-13.3861	-13.1274	-13.7831	-13.8613	-13.3419	-13.6123	-13.1153	-13.4359	-13.633	-13.5371	-12.9753	-13.598	-12.878	-12.9051	-13.255	-13.322	0.297318
	371	-13.6084	-13.215	-13.6251	-13.0009	-12.9218	-13.4215	-13.3496	-13.8507	-14.061	-13.3741	-13.6864	-13.1443	-13.4327	-13.6492	-13.6595	-13.1299	-13.8042	-12.9489	-13.0114	-13.371	-13.4133	0.326546
	372	-13.647	-13.2473	-13.7636	-12.8559	-13.1827	-13.5407	-13.4881	-14.073	-14.222	-13.49	-13.7766	-13.2378	-13.626	-13.8843	-13.5532	-13.2717	-13.7655	-13.1486	-13.1242	-13.5417	-13.522	0.341293
	373	-13.8661	-13.3536	-14.0116	-12.9655	-13.3856	-13.6309	-13.4495	-14.3146	-14.1995	-13.4482	-13.9763	-13.4858	-14.0158	-14.0743	-13.5597	-13.452	-13.8106	-13.3128	-13.5204	-13.5513	-13.6692	0.34656
	374	-14.0014	-13.4502	-14.002	-13.3327	-13.6047	-13.7888	-13.4237	-14.4982	-14.1029	-13.5963	-14.2308	-13.8756	-14.1994	-14.1935	-13.7497	-13.6292	-13.7494	-13.4675	-13.9005	-13.5964	-13.8196	0.317631
	375	-14.2687	-13.4888	-13.8795	-13.5453	-13.653	-14.2107	-13.4205	-14.2598	-14.2704	-13.7767	-14.0536	-13.6404	-14.2316	-14.0615	-13.7046	-13.7484	-13.9266	-13.5609	-13.8006	-13.5095	-13.8506	0.291812
	376	-14.4813	-13.7594	-14.0793	-13.5807	-13.7561	-14.2172	-13.6879	-14.511	-14.2381	-14.1343	-14.0794	-13.576	-14.3991	-14.0099	-13.6563	-13.9674	-13.8493	-13.9539	-13.8843	-13.7575	-13.9789	0.286946
	377	-14.5876	-13.7562	-14.2403	-13.6097	-13.9075	-14.2623	-13.8232	-14.6463	-14.309	-14.2502	-14.073	-13.8111	-14.5215	-14.3095	-13.7691	-13.9062	-14.0071	-14.1278	-14.1324	-13.7446	-14.0897	0.299848
	378	-14.6617	-14.0783	-14.2339	-13.7418	-14.075	-14.1817	-13.894	-14.466	-14.3541	-14.3984	-13.9344	-14.0656	-14.2606	-14.2322	-13.7755	-13.816	-14.1134	-13.8121	-14.0164	-13.751	-14.0931	0.258351
	379	-14.768	-14.3972	-14.44	-13.8577	-14.2425	-14.1302	-14.0003	-14.7945	-14.2993	-14.4242	-14.0923	-14.2202	-14.3862	-14.4866	-13.9462	-13.8708	-14.2745	-13.7187	-14.1936	-13.9089	-14.2226	0.291079
	380	-14.8453	-14.4455	-14.469	-13.8803	-14.3552	-14.0754	-14.171	-15.0748	-14.5023	-14.4338	-14.4369	-14.2395	-14.908	-14.6767	-13.798	-14.0351	-14.4774	-14.0441	-14.5254	-14.1762	-14.3785	0.336268
	381	-14.5328	-14.4681	-14.5946	-14.1734	-14.4486	-14.3041	-14.0615	-15.2584	-14.6343	-14.4854	-14.6077	-14.3169	-14.602	-14.8056	-13.9817	-13.9674	-14.5676	-14.3307	-14.6413	-14.3953	-14.4589	0.296997
	382	-14.4781	-14.613	-14.9844	-14.2571	-14.323	-14.491	-14.1678	-15.0715	-14.8888	-14.5466	-14.7687	-14.5745	-14.2831	-14.8893	-14.2651	-14.3507	-14.574	-14.5723	-14.506	-14.4436	-14.5524	0.255609
	383	-14.6359	-14.7676	-14.8813	-14.2185	-14.5388	-14.4716	-14.3289	-15.0748	-14.9726	-14.7141	-14.9427	-14.5101	-14.3701	-14.6252	-14.4004	-14.3894	-14.3453	-14.4177	-14.535	-14.7754	-14.5958	0.242892
	384	-14.9838	-14.977	-14.8427	-14.1927	-14.7836	-14.4233	-14.3353	-15.1714	-15.1981	-14.9492	-14.9394	-14.5327	-14.5633	-14.564	-14.3843	-14.6052	-14.5676	-14.0537	-14.5125	-14.7818	-14.6681	0.313871
	385	-14.913	-14.7354	-14.7622	-14.212	-14.8642	-14.6842	-14.6156	-15.2906	-15.1562	-15.0362	-15.2841	-14.3201	-14.5859	-14.8217	-14.5002	-14.8017	-14.7287	-13.9506	-14.622	-14.5338	-14.7209	0.335898
	386	-14.9258	-14.8417	-14.6462	-14.2894	-14.6097	-14.884	-14.6446	-15.384	-15.1014	-15.0169	-15.2551	-14.4586	-14.4667	-14.8603	-14.6162	-14.7019	-14.9767	-14.2051	-14.8153	-14.7013	-14.77	0.299764
	387	-14.9097	-14.9706	-14.643	-14.0703	-14.6548	-14.9806	-14.4674	-15.4645	-15.0628	-14.9847	-15.1005	-14.5037	-14.7276	-14.9763	-14.5292	-14.7083	-15.1055	-14.4306	-14.9602	-14.7979	-14.8024	0.312782
	388	-15.0031	-14.9062	-14.7203	-14.3699	-14.5904	-14.8872	-14.6639	-15.661	-15.095	-15.1393	-15.1456	-14.6969	-14.8049	-15.1212	-14.468	-14.8017	-15.0443	-14.553	-14.9538	-14.8237	-14.8725	0.293866
	389	-15.0064	-14.8933	-14.8427	-14.5567	-14.7321	-15.0515	-14.7798	-15.4581	-15.5588	-15.3036	-15.3711	-15.1834	-15.0079	-15.0278	-14.5486	-14.6986	-14.8897	-14.6657	-15.2308	-14.9203	-14.9863	0.291673
	390	-15.0031	-14.9706	-14.949	-14.6082	-14.8513	-14.9387	-14.8604	-15.2358	-15.591	-15.3938	-15.3356	-15.28	-15.1979	-14.9054	-14.4487	-14.9499	-14.9187	-14.6464	-15.2147	-14.8076	-15.0053	0.283034
	391	-15.0708	-14.8514	-15.007	-14.6791	-15.0155	-14.8646	-15.0053	-15.326	-15.6522	-15.3551	-15.3163	-14.9965	-15.4137	-14.9602	-14.5905	-15.1496	-15.0701	-14.6786	-15.205	-15.0814	-15.0645	0.265886
	392	-15.1642	-14.7161	-15.0231	-14.6308	-15.241	-14.7873	-14.8507	-15.4323	-15.7875	-15.1812	-15.4903	-15.0094	-15.5426	-15.1824	-14.9254	-14.8951	-15.1829	-14.7237	-15.1277	-14.9558	-15.0925	0.303627
	393	-15.4702	-14.7065	-15.11	-14.5954	-15.1959	-14.8131	-14.9216	-15.5805	-15.6522	-15.4614	-15.4258	-15.2059	-15.4717	-15.2597	-15.1703	-15.1399	-15.4051	-14.7817	-15.292	-14.872	-15.1766	0.30695
	394	-15.4187	-14.8997	-15.0649	-14.576	-15.1541	-14.884	-14.6284	-15.6642	-15.5266	-15.5226	-15.2487	-15.3251	-15.3687	-15.4595	-14.8739	-15.4588	-15.389	-14.9685	-15.4337	-14.9654	-15.1915	0.314988
	395	-15.3059	-14.8772	-14.9909	-14.6662	-15.1541	-15.0096	-14.5705	-15.8736	-15.5588	-15.5484	-15.2004	-15.441	-15.752	-15.2952	-14.8256	-15.4137	-15.4083	-15.1103	-15.3758	-15.0717	-15.2225	0.342519
	396	-15.2963	-15.0447	-14.978	-14.9143	-15.2249	-14.826	-14.6607	-15.7512	-15.6845	-15.6353	-15.2358	-15.4185	-15.8067	-15.4595	-14.8256	-15.3203	-15.331	-15.1393	-15.2083	-15.0717	-15.2416	0.321646
	397	-15.4541	-14.8965	-15.2292	-15.0592	-15.3506	-14.7712	-14.7895	-15.8801	-15.649	-15.7642	-15.4999	-15.528	-15.8228	-15.4659	-14.8965	-15.3848	-15.4051	-15.1135	-15.2179	-15.2006	-15.3189	0.331204
	398	-15.5024	-14.8804	-15.1133	-15.0399	-15.5793	-14.8517	-14.9248	-15.9992	-15.7263	-15.7642	-15.4742	-15.673	-15.9968	-15.5593	-14.9641	-15.6618	-15.2022	-14.9331	-15.1213	-14.9493	-15.3458	0.387192
	399	-15.7956	-15.0092	-15.3162	-14.8917	-15.7951	-15.1706	-14.8507	-16.0443	-15.649	-15.8222	-15.545	-15.9049	-16.1063	-15.4949	-15.1477	-15.5619	-15.2151	-14.9395	-15.0311	-15.0814	-15.4186	0.403336
	400	-15.4702	-15.0414	-15.5449	-14.8982	-15.7371	-15.2028	-15.1471	-16.1732	-15.7875	-15.8351	-15.3711	-15.9017	-16.2384	-15.4884	-15.1155	-15.6102	-15.2795	-15.2133	-15.0182	-15.0878	-15.4581	0.388891
	401	-15.4477	-15.2734	-15.3323	-15.1333	-15.7049	-15.2705	-15.0311	-16.331	-15.7038	-15.6515	-15.2326	-16.0402	-16.1031	-15.4627	-15.0994	-15.6231	-15.3568	-15.2971	-15.0665	-14.959	-15.456	0.37654
	402	-15.6313	-15.1478	-15.1294	-15.2074	-15.6598	-15.409	-15.4724	-16.2859	-15.7521	-15.6837	-15.6771	-15.9178	-15.7777	-15.4498	-14.8868	-15.9066	-15.4083	-15.194	-15.4402	-14.93	-15.4983	0.353268
	403	-15.5733	-15.2702	-15.2936	-15.391	-15.576	-15.5443	-15.3403	-16.3697	-15.7424	-15.6901	-15.4548	-15.9919	-15.694	-15.3789	-14.6162	-15.7971	-15.6757	-15.5161	-15.263	-14.711	-15.4945	0.388788
	404	-15.7505	-15.4538	-15.3548	-15.4039	-15.6984	-15.554	-15.2276	-16.1861	-15.6748	-15.616	-15.5096	-15.8856	-15.9485	-15.3757	-14.526	-15.607	-15.6854	-15.31	-15.3886	-14.9171	-15.5037	0.360857
	405	-15.7472	-15.3604	-15.1165	-15.5488	-15.6404	-15.8052	-15.2598	-16.1313	-15.6426	-15.6965	-15.4935	-15.7793	-16.1192	-15.482	-14.584	-15.6618	-15.8013	-15.2262	-15.3178	-15.207	-15.531	0.359142
	406	-15.7311	-15.2218	-15.1229	-15.3781	-15.5825	-15.8664	-15.1857	-16.2312	-16.158	-15.4356	-15.4935	-15.6923	-16.0805	-15.4433	-14.4841	-15.7906	-15.8786	-15.5387	-15.292	-15.3359	-15.5471	0.408049
	407	-15.6442	-15.1574	-15.3742	-15.42	-15.692	-15.7827	-15.2082	-16.1828	-16.1064	-15.223	-15.6578	-15.5699	-16.0515	-15.5529	-14.5131	-15.6392	-15.84	-15.7384	-15.3113	-15.3198	-15.5492	0.383545
	408	-15.583	-14.9996	-15.342	-15.6874	-15.6147	-15.7859	-15.205	-16.3632	-16.1322	-15.4936	-15.9863	-15.6794	-15.913	-15.7719	-14.6484	-15.4395	-15.7208	-15.835	-15.2727	-15.2875	-15.5881	0.396625
	409	-15.6152	-14.9609	-15.3516	-15.6551	-15.5857	-15.7537	-15.4885	-16.3729	-16.071	-15.5033	-15.8027	-15.8147	-15.6972	-15.5883	-14.8481	-15.1142	-15.5758	-15.9252	-15.5529	-15.3004	-15.5789	0.357305
	410	-15.8149	-14.9835	-15.6995	-15.5166	-15.7113	-15.5121	-15.4949	-16.4019	-16.0613	-15.5999	-15.7576	-15.7342	-15.7069	-15.7558	-14.9738	-15.1979	-15.6242	-15.9284	-15.6238	-15.236	-15.6167	0.340157
	411	-15.6764	-15.1767	-15.7478	-15.3105	-15.8756	-15.4315	-15.5594	-16.2408	-16.0645	-15.7352	-15.7834	-15.8082	-15.7359	-15.9781	-14.9963	-15.359	-15.5372	-15.8382	-15.3951	-15.352	-15.6301	0.311904
	412	-15.7666	-15.1864	-15.8928	-15.4651	-15.8208	-15.5218	-15.7559	-16.1216	-15.9454	-15.7223	-15.5193	-15.95	-15.781	-16.2132	-15.254	-15.5684	-15.4985	-15.9413	-15.4176	-15.4454	-15.6894	0.278245
	413	-16.0855	-15.0704	-16.0796	-15.6229	-15.7951	-15.6538	-15.9878	-16.3826	-16.1805	-15.6933	-15.4645	-15.8598	-15.9066	-16.0844	-15.2476	-15.8035	-15.5726	-15.9896	-15.3758	-15.5066	-15.7681	0.334227
	414	-16.1563	-15.1832	-16.0571	-15.5037	-15.7403	-15.5185	-15.8976	-16.4083	-16.4318	-15.6353	-15.5321	-15.9661	-15.9098	-16.1166	-15.2186	-15.8261	-15.7562	-16.2924	-15.4917	-15.6677	-15.8155	0.359269
	415	-16.1821	-15.3797	-15.7672	-15.5778	-15.7242	-15.4638	-15.8042	-16.418	-16.4511	-15.6031	-15.6835	-15.9307	-16.145	-16.0457	-15.4537	-15.8099	-15.8207	-16.344	-15.5948	-15.8384	-15.8519	0.320576
	416	-16.05	-15.399	-15.7639	-15.5037	-15.6566	-15.4122	-15.8493	-16.5565	-16.5703	-15.9575	-15.719	-15.9339	-16.2384	-15.8299	-15.4634	-15.8712	-15.8593	-16.3021	-15.4337	-15.7288	-15.8549	0.351429
	417	-16.021	-15.3249	-15.9765	-15.2654	-15.6147	-15.4992	-15.7236	-16.6628	-16.3899	-16.1636	-15.8929	-16.0692	-16.2255	-15.8492	-15.7211	-15.7197	-15.9527	-16.3021	-15.4498	-15.745	-15.8784	0.362883
	418	-16.1853	-15.1542	-16.012	-15.4103	-16.0463	-15.4605	-15.4917	-16.7465	-16.2836	-16.067	-15.8027	-16.0982	-16.3092	-15.9619	-15.4698	-15.578	-15.8883	-16.2924	-15.5239	-15.6322	-15.8707	0.398796
	419	-16.137	-15.18	-16.1505	-15.7808	-15.8949	-15.3704	-15.4531	-16.7401	-16.3706	-15.9929	-15.6513	-15.8598	-16	-16.0522	-15.5343	-15.6843	-16.0397	-16.0476	-15.7784	-15.5452	-15.8631	0.362695
	420	-16.0694	-15.2895	-16.0377	-15.6455	-15.8981	-15.628	-15.5336	-16.914	-16.29	-15.8254	-15.7286	-15.9403	-15.8422	-16.0972	-15.6824	-15.8389	-16.0912	-16.2248	-16.0297	-15.6966	-15.9152	0.340225
	421	-15.9598	-15.0704	-16.1022	-15.5682	-15.9755	-15.7698	-15.7365	-17.0493	-16.4479	-15.8512	-15.7769	-16.2206	-15.8744	-16.2164	-15.7372	-15.7101	-15.9366	-16.4825	-16.2326	-15.6065	-15.9662	0.413369
	422	-16.2272	-15.1767	-15.9282	-15.5907	-16.0173	-15.7021	-15.6785	-16.9205	-16.6379	-15.9607	-15.8317	-16.2141	-15.8712	-16.3453	-15.3506	-15.8261	-15.7691	-16.5372	-16.4355	-15.9576	-15.9989	0.431979
	423	-16.4076	-15.4312	-16.0828	-15.4264	-16.391	-15.6023	-15.6689	-16.7433	-16.8731	-16.4245	-16.054	-16.2689	-15.7165	-16.1907	-15.2379	-15.8293	-15.7917	-16.3472	-16.5901	-15.8996	-16.0488	0.459841
	424	-16.2981	-15.2927	-16.0764	-15.4425	-16.4522	-15.5218	-15.6206	-16.898	-16.5542	-16.5598	-15.9412	-16.1658	-15.8744	-16.3646	-15.6599	-15.855	-15.9334	-16.0766	-16.4967	-15.7063	-16.0395	0.43153
	425	-16.224	-15.0962	-15.8702	-15.3523	-16.5746	-15.6377	-15.6592	-17.059	-16.4156	-16.2248	-16.0604	-16.169	-16.1192	-16.5998	-15.7919	-15.9871	-15.8754	-15.9381	-16.4871	-15.7321	-16.0437	0.456844
	426	-16.108	-15.1381	-15.5707	-15.1945	-16.4747	-15.686	-15.598	-16.8078	-16.3126	-16.1217	-15.8994	-16.1046	-16.2158	-16.6352	-15.9498	-15.8937	-16.1138	-16.1088	-16.3743	-15.8029	-16.0055	0.430807
	427	-16.2014	-15.4215	-15.5513	-15.4071	-16.4844	-15.8728	-15.4917	-16.6757	-16.1451	-16.1379	-16.083	-15.9468	-16.4349	-16.735	-15.8435	-15.7616	-16.0654	-16.2409	-16.4226	-15.6677	-16.0295	0.403156
	428	-15.9759	-15.3797	-15.7543	-15.5359	-16.4393	-15.9663	-15.4982	-16.6435	-16.4382	-16.1958	-16.0669	-16.0627	-16.2223	-16.7189	-15.8306	-15.8486	-16.2104	-16.3601	-16.442	-15.7611	-16.0675	0.37787
	429	-15.8664	-15.6341	-15.6866	-15.4232	-16.4941	-16.1209	-15.6785	-16.6274	-16.4833	-16.2409	-16.1345	-16.1851	-16.0934	-16.7415	-15.6019	-15.5071	-16.175	-16.6532	-16.2294	-15.6709	-16.0624	0.409269
	430	-16.3077	-15.7179	-15.619	-15.3813	-16.4844	-16.1724	-16.0039	-16.5726	-16.4285	-16.3859	-16.0733	-16.3623	-16.1224	-16.8317	-15.5665	-15.3558	-16.1492	-16.8594	-16.3518	-15.4615	-16.1104	0.459071
	431	-16.5558	-15.5601	-16.0538	-15.4619	-16.3298	-15.889	-16.107	-16.3761	-16.493	-16.2119	-15.9734	-16.4944	-16.2094	-16.7511	-15.6953	-15.491	-16.0751	-16.7917	-16.3357	-15.4937	-16.1175	0.415957
	432	-16.6717	-15.5633	-15.954	-15.6423	-16.246	-15.8664	-16.1263	-16.5726	-16.4801	-16.0412	-15.9863	-16.4106	-16.4832	-16.7383	-15.7501	-15.7004	-15.9785	-16.5662	-16.0715	-15.5388	-16.1194	0.382495
	433	-16.3464	-15.8628	-15.9765	-15.5907	-16.3072	-15.773	-16.1617	-16.4019	-16.3899	-16.0927	-16.0604	-16.5781	-16.4832	-16.6803	-15.9659	-15.7326	-15.943	-16.4309	-16.0393	-15.6966	-16.1257	0.314097
	434	-16.2594	-15.9208	-16.1698	-15.8613	-16.2525	-16.0404	-16.3099	-16.447	-16.4865	-16.3923	-16.1216	-16.7392	-16.4155	-16.6384	-15.9627	-15.8261	-16.0622	-16.4921	-16.1617	-15.5452	-16.2052	0.297632
	435	-16.3077	-15.7243	-16.5145	-15.6745	-16.1913	-16.1724	-16.0748	-16.4695	-16.4897	-16.5244	-16.2923	-16.7907	-16.6442	-16.7673	-15.8048	-15.9066	-16.1814	-16.3891	-16.0619	-15.7901	-16.2386	0.340556
	436	-16.3109	-15.7823	-16.4114	-15.6938	-16.0044	-16.0532	-16.0297	-16.2601	-16.4833	-16.3794	-16.3986	-16.6458	-16.3865	-16.8059	-15.7372	-16	-16.0816	-16.4921	-15.9878	-15.7482	-16.1846	0.318769
	437	-16.6395	-15.7372	-16.4661	-15.7292	-16.1462	-16.1628	-16.1263	-16.2634	-16.5864	-16.4954	-16.4019	-16.6007	-16.4091	-16.6867	-15.924	-16.0354	-16.2587	-16.4793	-15.7881	-15.3294	-16.2133	0.365679
	438	-16.778	-15.6696	-16.5241	-15.9322	-16.3233	-16.356	-16.1778	-16.3117	-16.6605	-16.7273	-16.3793	-16.6168	-16.6185	-16.7544	-15.8886	-16.0805	-16.3199	-16.4374	-15.656	-15.2521	-16.2732	0.416273
	439	-16.7909	-15.5601	-16.4339	-16.1125	-16.3459	-16.3077	-15.875	-16.608	-16.464	-16.8465	-16.4244	-16.4557	-16.7505	-16.6738	-15.9337	-15.9968	-16.2716	-16.5469	-15.7752	-15.4712	-16.2822	0.402049
	440	-16.6105	-15.6696	-16.3695	-16.0288	-16.2138	-16.4559	-15.8847	-16.6886	-16.5413	-16.7756	-16.5114	-16.5395	-16.757	-16.4419	-16.0271	-15.7616	-16.3457	-16.2828	-15.9105	-15.3069	-16.2561	0.397962
	441	-16.4044	-15.7437	-16.4339	-15.9257	-16.1107	-16.4784	-15.9298	-16.7562	-16.6218	-16.65	-16.637	-16.7585	-16.728	-16.4709	-16.0174	-15.6972	-16.233	-16.4181	-15.9813	-15.6	-16.2798	0.376866
	442	-16.2755	-15.7115	-16.5982	-16.0223	-16.1333	-16.559	-15.9169	-16.8883	-16.712	-16.737	-16.6499	-16.7907	-16.5991	-16.5321	-16.1817	-15.6682	-16.1234	-16.3923	-16.0393	-15.7417	-16.3136	0.383659
	443	-16.224	-15.5021	-16.624	-16.1158	-16.114	-16.588	-16.3743	-16.7723	-16.6218	-16.7048	-16.6435	-16.839	-16.4671	-16.6126	-16.3202	-15.7197	-16.1202	-16.3053	-16.0844	-16.022	-16.3388	0.354836
	444	-16.2079	-15.5923	-16.4919	-16.1576	-16.0109	-16.385	-16.3679	-16.869	-16.6283	-16.8562	-16.5532	-16.6715	-16.4477	-16.6642	-16.3138	-15.8003	-15.9302	-16.2473	-16.1907	-15.9801	-16.3183	0.344608
	445	-16.2659	-15.6213	-16.7045	-16.3219	-16.0334	-16.1177	-16.2229	-16.8496	-16.5703	-16.7305	-16.5983	-16.7617	-16.3414	-16.9122	-16.3428	-15.7101	-15.9463	-16.1894	-16.1392	-15.7192	-16.3049	0.385617
	446	-16.4591	-15.5472	-16.6143	-16.2317	-16.1623	-16.4011	-16.0909	-17.0493	-16.683	-16.4664	-16.5694	-16.5652	-16.19	-17.1828	-16.4426	-15.9678	-16.1879	-16.4181	-15.991	-15.8384	-16.3529	0.387191
	447	-16.5976	-15.5085	-16.5467	-16.1641	-16.0431	-16.4527	-16.2165	-16.972	-16.8666	-16.4277	-16.6048	-16.2592	-16.3124	-17.405	-16.507	-15.9517	-16.2845	-16.4889	-15.9105	-16.0671	-16.3793	0.415217
	448	-16.414	-15.9112	-16.5177	-16.2478	-16.1687	-16.356	-16.078	-16.9978	-17.1662	-16.4857	-16.4856	-16.2463	-16.1256	-17.4147	-16.5457	-15.9903	-16.3296	-16.4921	-15.9298	-16.0606	-16.3982	0.40142
	449	-16.2272	-15.6052	-16.566	-16.2768	-16.2654	-16.4817	-16.1939	-16.9495	-17.3401	-16.6275	-16.4824	-16.3397	-16.2448	-17.3148	-16.4652	-16.0515	-16.3682	-16.3246	-16.0876	-15.7901	-16.4001	0.428127
	450	-16.4366	-15.5214	-16.4597	-15.9998	-15.9561	-16.2304	-16.2906	-16.9495	-17.1275	-16.6339	-16.8142	-16.6425	-16.2577	-17.0507	-16.3621	-16.1965	-16.4294	-16.4793	-15.9008	-15.5549	-16.3647	0.442669
	451	-16.501	-15.4055	-16.4758	-15.8387	-16.0044	-16.1885	-16.2841	-16.9334	-17.0084	-16.5985	-17.001	-16.8165	-16.3447	-17.2021	-16.201	-16.3994	-16.3489	-16.5759	-15.6753	-15.6258	-16.3714	0.491569
	452	-16.5686	-15.4312	-16.5016	-15.7872	-15.9787	-16.3818	-16.6868	-16.972	-16.8151	-16.7692	-17.117	-16.7134	-16.4252	-17.5435	-16.2912	-16.3898	-16.4037	-16.6178	-15.5723	-15.6032	-16.4285	0.539615
	453	-16.7361	-15.8017	-16.5724	-15.7679	-15.8917	-16.4237	-16.5708	-16.7884	-16.8054	-16.6307	-16.972	-16.8455	-16.6346	-17.5146	-16.3202	-16.3221	-16.6002	-16.8787	-15.8074	-15.484	-16.4684	0.500421
	454	-16.7329	-15.821	-16.7689	-15.784	-15.6115	-16.7265	-16.7286	-16.5919	-16.9407	-16.3569	-16.6789	-16.7231	-16.7215	-17.2279	-16.2461	-16.2384	-16.4584	-16.8304	-15.7591	-15.6226	-16.4285	0.477797
	455	-16.5493	-15.7694	-16.4726	-15.8999	-15.6308	-16.7941	-16.7931	-16.4856	-16.9922	-16.5244	-16.5339	-16.5684	-16.4799	-17.2569	-16.2558	-16.393	-16.5229	-16.8465	-15.7591	-15.6419	-16.4085	0.456335
	456	-16.5847	-15.6728	-16.566	-15.7228	-15.5696	-16.6105	-16.7673	-16.4728	-17.0019	-16.6565	-16.6918	-16.6329	-16.3479	-17.3503	-16.2429	-16.5444	-16.7548	-16.6693	-15.7301	-15.7901	-16.419	0.484168
	457	-16.7329	-15.6792	-16.5886	-15.8549	-15.7693	-16.6041	-16.8092	-16.4373	-17.0792	-16.8272	-16.55	-16.6297	-16.9245	-17.4373	-16.0045	-16.4252	-16.7709	-16.7949	-15.9846	-15.7256	-16.4814	0.491325
	458	-16.8682	-16.0819	-16.6755	-15.7936	-16.1107	-16.6427	-16.938	-16.3761	-16.9085	-16.8304	-16.5178	-16.8777	-17.2724	-17.4856	-16.04	-16.5701	-17.0705	-16.708	-16.1295	-15.7321	-16.5815	0.480438
	459	-17.0486	-16.2043	-16.6948	-15.6906	-16.056	-16.6717	-17.0508	-16.5887	-16.7442	-16.7177	-16.7014	-16.707	-16.8729	-17.3696	-16.2429	-16.6571	-17.064	-16.7498	-16.1778	-15.7031	-16.5857	0.445361
	460	-16.8167	-16.5296	-16.8334	-15.8452	-15.9368	-16.5719	-17.0379	-16.7208	-16.6444	-16.7048	-16.7304	-16.5974	-16.6764	-17.3374	-16.404	-16.6217	-17.2154	-16.7563	-16.2068	-15.8545	-16.6021	0.400985
	461	-16.6202	-16.578	-16.8269	-15.9386	-16.1107	-16.414	-16.8478	-16.8271	-16.9922	-16.7885	-16.6853	-16.475	-16.9792	-17.5725	-16.375	-16.5669	-17.0769	-16.6017	-16.3292	-16.0284	-16.6317	0.38647
	462	-16.617	-16.2816	-16.9139	-16.0835	-16.0882	-16.8167	-16.8027	-16.7498	-17.2145	-16.9206	-16.5178	-16.5459	-16.8568	-17.4405	-16.1753	-16.5701	-16.8997	-16.4213	-16.2938	-15.9865	-16.6098	0.388858
	463	-16.7941	-16.1173	-17.0685	-16.177	-16.2331	-16.8521	-16.9735	-16.5533	-16.9149	-16.9303	-16.5887	-16.5846	-16.889	-17.5242	-16.2945	-16.6346	-16.9158	-16.5308	-16.2326	-16.1669	-16.6488	0.372
	464	-16.9648	-16.0561	-16.872	-16.2543	-16.1913	-16.6105	-16.996	-16.4985	-17.018	-17.1042	-16.8045	-16.6393	-16.976	-17.5919	-16.4201	-16.5379	-17.0093	-16.8014	-16.2455	-16.183	-16.6887	0.393406
	465	-16.9455	-16.1528	-16.8398	-16.3702	-16.3588	-16.4849	-16.9702	-16.6725	-17.0277	-17.0172	-16.9301	-16.5137	-16.8794	-17.331	-16.2107	-16.641	-17.1413	-16.8948	-16.1907	-15.9737	-16.6773	0.377161
	466	-16.9036	-16.1979	-16.7528	-16.3477	-16.4296	-16.5429	-17.1152	-16.8335	-16.8763	-16.8691	-16.9656	-16.6297	-17.0018	-17.244	-16.2429	-16.7086	-17.4506	-16.6951	-16.2519	-15.9898	-16.7024	0.377534
	467	-17.0228	-16.3557	-16.7367	-16.1061	-16.3491	-16.4237	-16.909	-16.9205	-17.1147	-16.8658	-17.1878	-16.5684	-16.8246	-17.2826	-16.3911	-16.6281	-17.2605	-16.6017	-16.2873	-16.0767	-16.6957	0.374246
	468	-16.8843	-16.4555	-16.6659	-15.9966	-16.3749	-16.443	-16.7834	-16.9753	-17.3723	-16.9238	-17.2168	-16.5234	-16.7699	-17.6112	-16.4072	-16.554	-17.1381	-16.708	-16.2197	-16.0671	-16.7045	0.423623
	469	-16.952	-16.1592	-16.7689	-16.2027	-16.0946	-16.4172	-16.7995	-16.8303	-17.6655	-16.8078	-17.0751	-16.5362	-16.7763	-17.5468	-16.3138	-16.4638	-17.0962	-16.6596	-16.0522	-16.3312	-16.6775	0.44865
	470	-16.894	-16.156	-16.7722	-16.1319	-16.2235	-16.3947	-16.6062	-16.5855	-17.4174	-16.7434	-17.3006	-16.5491	-16.6668	-17.4405	-16.346	-16.4155	-16.8675	-16.7724	-16.0103	-16.3828	-16.6338	0.409199
	471	-17.1613	-16.0014	-16.8301	-15.9676	-16.1397	-16.327	-16.6095	-16.579	-16.9729	-16.5888	-17.2233	-16.4783	-16.7795	-17.273	-16.2977	-16.3318	-16.816	-16.6725	-15.9395	-16.3087	-16.5649	0.407341
	472	-16.8457	-16.0046	-16.5177	-15.6358	-15.8112	-16.3174	-16.4613	-16.4695	-16.7088	-16.4632	-16.9269	-16.2109	-16.8021	-16.967	-16.1688	-16.1482	-16.4552	-16.6886	-15.875	-16.1186	-16.3798	0.381175
	473	-16.4559	-15.9208	-15.954	-15.1301	-15.6018	-15.9341	-15.8493	-16.1055	-16.3416	-15.9897	-16.36	-16.037	-16.3382	-16.8671	-15.7952	-15.9936	-16.0494	-16.476	-15.6753	-15.7095	-16.0292	0.378886
	474	-15.831	-15.1542	-15.0585	-14.6372	-14.7997	-14.9806	-15.0955	-15.4033	-15.7424	-15.5548	-15.8092	-15.3347	-15.3397	-16.1069	-15.0994	-15.6038	-15.3697	-15.9252	-14.8249	-14.8752	-15.3273	0.416681
	475	-14.7422	-14.1878	-14.0406	-13.7997	-14.0266	-13.9144	-13.9391	-14.2727	-14.7825	-14.6207	-15.0651	-14.4296	-14.515	-15.2211	-14.162	-14.9177	-14.5418	-15.1682	-13.5332	-13.9894	-14.3935	0.483138
	476	-13.1767	-12.7512	-13.0549	-12.2375	-12.7188	-12.6807	-12.525	-13.0486	-13.3781	-13.126	-13.6542	-12.9221	-13.2427	-13.9616	-12.69	-13.3039	-12.9152	-13.6801	-12.1256	-12.4916	-12.9842	0.477895
	477	-11.025	-10.7476	-11.4572	-10.3917	-10.9987	-10.9026	-11.0078	-11.0032	-11.7482	-11.4414	-11.6925	-10.9701	-11.616	-12.2061	-10.448	-11.1779	-10.7119	-11.7409	-10.4892	-10.2754	-11.1026	0.526445
	478	-8.63168	-8.44772	-9.38924	-8.269	-9.03062	-8.73797	-9.08804	-8.81281	-9.40961	-9.44748	-9.43125	-8.86664	-9.52867	-9.87394	-8.2673	-9.12924	-8.4184	-9.62139	-8.56621	-8.26541	-8.96163	0.504207
	479	-6.32533	-5.9159	-7.11833	-5.73717	-6.78225	-6.27701	-6.90087	-6.24555	-6.83591	-7.04772	-6.67716	-6.48943	-7.12569	-7.34211	-6.151	-6.85189	-6.03153	-7.21197	-6.4628	-6.01383	-6.57717	0.477182
	480	-3.94813	-3.51937	-4.65093	-3.42439	-3.99918	-3.68076	-4.50434	-3.61709	-4.23966	-4.29364	-4.22909	-4.03169	-4.51978	-4.47207	-3.8801	-4.23631	-3.54481	-4.97327	-3.82146	-3.81379	-4.06999	0.421466
	481	-1.43886	-1.21625	-2.30916	-1.55935	-1.50924	-1.62245	-1.80502	-1.49114	-2.12982	-1.85202	-2.06127	-1.90252	-2.42926	-1.9467	-1.84434	-1.68195	-1.36087	-2.7378	-1.71483	-1.73293	-1.81729	0.377077
	482	0.96088	0.77441	0.02295	0.40232	0.6006	0.43585	0.03747	0.36745	-0.07795	0.37378	0.2354	0.09781	-0.33552	0.35963	-0.0856	0.45688	0.66522	-0.483	0.22751	0.18365	0.260987	0.358377
	483	2.84525	2.5267	1.95562	2.09985	2.48496	2.32665	1.94116	2.1584	1.7903	2.08742	2.04246	2.2463	1.51985	2.02818	1.84708	2.29937	2.80727	1.79756	2.36956	1.94238	2.15582	0.338702
	484	4.08216	4.2951	3.83354	3.91335	4.1825	3.92755	3.80297	4.1555	3.69399	3.55948	3.70133	4.25306	3.23349	3.42293	3.5124	4.07421	4.89134	3.70447	3.84161	3.60126	3.88411	0.372238
	485	5.73459	6.13114	5.24117	5.68175	5.95411	5.6122	5.3942	5.88202	5.48815	5.36975	5.18305	5.88939	4.98579	5.0496	5.51272	5.83294	6.58243	5.48897	5.37487	5.20216	5.57955	0.392454
	486	7.19054	7.65473	6.73255	7.04106	7.4777	7.26463	6.79217	7.10283	6.90222	7.26377	6.86448	7.61269	6.32577	6.85987	7.29078	7.32754	8.17688	6.72588	7.27533	6.69354	7.12875	0.418489
	487	8.3437	8.77568	8.0983	8.70638	8.69529	8.78178	8.00331	8.25277	8.35173	8.70361	8.5459	9.22003	7.88801	8.47042	8.85946	8.60955	9.42989	8.0111	8.73772	8.35241	8.54185	0.395856
	488	9.70301	9.9836	9.29012	10.3975	9.9032	9.95104	9.10815	9.48967	9.85599	9.83744	9.66685	10.6309	9.30208	9.97791	10.1318	10.0816	10.48	9.22869	10.3966	9.51524	9.84656	0.437244
	489	10.795	11.1786	10.5077	11.76	11.0274	11.0108	10.3966	10.5881	11.0414	11.026	10.9521	11.8903	10.3683	11.247	11.4621	11.5182	11.8135	10.4753	11.8203	10.5235	11.0701	0.508196
	490	11.7098	12.2609	11.5417	12.8262	12.0903	11.9417	11.685	11.8346	12.1784	12.2758	12.1471	12.6602	11.8242	12.3648	12.6894	12.5103	13.1406	11.7444	13.0347	11.9343	12.2197	0.465873
	491	12.5247	13.2595	12.4694	14.0148	13.105	12.9306	12.7512	12.9717	13.1093	13.2132	13.0007	13.5395	13.1127	13.0766	13.6525	13.4477	14.0425	12.6914	14.394	13.0585	13.2183	0.505353
	492	13.6779	14.1904	13.426	14.8973	14.0327	13.7938	13.7691	13.8833	13.8598	14.1086	13.8156	14.2514	14.0983	13.9077	14.1324	14.4655	14.5128	13.4226	15.4247	13.8122	14.0741	0.476722
	493	14.3124	14.7444	14.1701	15.7445	14.6253	14.5927	14.7161	14.6596	14.5878	15.0943	14.7433	15.1211	14.7168	14.9384	14.7992	15.2901	14.967	14.0024	16.0464	14.5369	14.8204	0.48192
	494	14.7086	15.3822	14.6855	16.3179	14.97	15.3851	15.0865	15.4197	15.1354	15.5646	15.4874	15.8394	14.8778	15.4151	15.1632	16.0117	15.5564	14.8914	16.4845	15.3841	15.3883	0.490586
	495	15.3689	15.9169	15.378	16.408	15.6497	15.9616	15.3024	15.8288	15.7216	15.9833	15.9673	16.358	15.4673	15.8983	15.6496	16.4143	16.3521	15.3456	16.8936	15.9027	15.8884	0.429527
	496	15.8457	16.1907	15.9482	16.8236	15.975	16.4673	15.9305	16.1091	16.0437	16.3183	16.225	16.664	16.0117	16.272	16.0908	16.5045	16.9609	15.8513	17.1158	16.2506	16.2799	0.369535
	497	15.9777	16.4774	16.2316	17.2262	16.0265	16.8636	16.5457	16.5278	16.2918	16.6018	16.4892	16.8734	16.2629	16.3718	16.6094	17.0617	17.0639	16.0413	17.4927	16.402	16.5719	0.413287
	498	16.0679	16.7189	16.3379	17.3067	16.3486	17.1953	16.8485	16.8016	16.4721	16.6855	16.5246	16.8702	16.2983	16.3944	17.0991	17.255	17.196	16.3956	17.6634	16.6822	16.7581	0.418882
	499	16.2676	16.996	16.4796	17.3647	16.5323	17.5013	17.045	16.9562	16.4593	16.8272	16.647	16.7864	16.4723	16.3621	17.0507	17.1358	17.7436	16.5503	17.6505	16.7434	16.8786	0.433006
	500	16.4448	17.0056	16.7341	17.2133	16.8479	17.511	17.1609	17.0561	16.5495	16.8401	16.8886	16.9571	16.7718	16.2172	17.0153	17.1487	17.9046	16.27	17.7697	16.6693	16.9488	0.439398
	501	16.4673	16.8446	16.7727	17.078	17.0122	17.5368	17.2608	16.8274	16.5172	16.6501	16.7114	16.9281	16.527	16.4169	17.3696	17.2099	17.5149	16.2185	17.8438	16.8529	16.928	0.425865
	502	16.2548	16.7189	16.47	16.9492	17.1056	17.1985	17.3478	16.9465	16.3433	16.3988	16.2991	16.5803	16.5464	16.4781	17.1248	17.0231	17.2411	16.0832	17.5797	16.7853	16.7737	0.416963
	503	16.0035	16.3066	16.1382	16.7495	16.5355	16.9183	17.1126	16.8789	16.0985	16.154	16.254	16.4224	16.337	16.3815	16.7351	17.0489	16.9383	16.0027	16.7776	16.4986	16.5146	0.357545
	504	15.6266	15.904	16.0094	16.7592	16.4002	16.477	16.7035	16.4537	15.9149	16.0123	16.0382	16.1937	16.0568	16.2236	16.1392	16.7171	16.5485	15.7708	16.4748	16.3086	16.2366	0.324542
	505	15.1209	15.2179	15.6486	16.408	15.7044	16.113	16.2687	16.0801	15.5992	15.9608	15.6388	16.0166	15.3932	15.4892	15.6657	16.221	15.9494	15.2489	16.201	15.8447	15.7895	0.375634
	506	14.8439	14.9441	14.9174	15.8701	15.2051	15.7587	15.5922	15.5454	15.1676	15.5452	15.0783	15.6945	14.9648	15.0479	15.2308	15.5575	15.5725	14.7883	15.7887	15.5258	15.332	0.348385
	507	14.2577	14.6059	14.4214	15.2388	14.7155	15.2949	15.1542	15.1556	14.794	15.0202	14.7659	15.1211	14.8907	14.3393	14.68	14.9841	15.331	14.1989	15.4054	14.814	14.8594	0.365099
	508	13.8389	14.1743	14.2345	14.7911	14.1873	14.5637	14.7129	14.6016	14.4428	14.3373	14.1861	14.5413	14.4623	14.0204	14.1968	14.5364	14.7544	14.041	14.7902	14.0634	14.3738	0.284907
	509	13.3268	13.6911	13.7578	14.3659	13.7492	13.942	13.8013	13.7931	13.9339	13.7801	13.4839	13.8713	14.1917	13.6113	13.981	14.0725	14.2004	13.8027	14.0139	13.6737	13.8522	0.247898
	510	12.689	13.0179	13.178	13.844	13.3305	13.5458	13.141	13.3035	13.4926	13.458	12.7656	13.1176	13.5765	12.8801	13.5462	13.5733	13.5143	12.9748	13.4856	13.0875	13.2761	0.311135
	511	12.3218	12.6313	12.6755	13.4124	12.741	13.0916	12.6159	12.772	12.8903	12.7751	12.3758	12.4154	13.0225	12.3196	13.0147	12.7294	12.9667	12.5207	13.2118	12.8781	12.7691	0.299232
	512	11.7226	12.1901	12.0055	12.9776	12.0227	12.6793	12.3196	12.4177	12.172	12.3918	11.9571	11.9419	12.3879	11.5563	12.393	11.9788	12.3353	11.9248	12.9252	12.3176	12.2308	0.363256
	513	10.9496	11.5684	11.5771	12.1562	11.3527	12.267	11.6045	12.1664	11.5857	11.6445	11.3483	11.3202	12.011	10.97	11.5781	11.341	11.5107	11.5672	12.4098	11.712	11.632	0.397021
	514	10.7209	10.8758	10.9876	11.483	10.9404	11.7066	10.8894	11.4481	11.2733	10.968	10.8297	10.7984	11.5408	10.6286	11.0015	10.7613	10.8729	10.7136	11.8558	11.1322	11.0714	0.356984
	515	10.4245	10.2026	10.527	10.8194	10.4572	11.1139	10.3161	10.9843	10.7837	10.2336	10.2338	10.0865	10.7613	10.1905	10.3476	10.1428	10.1482	10.1435	11.1987	10.6781	10.4897	0.34948
	516	9.84474	9.771	10.0374	10.1011	10.1319	10.3666	9.87478	10.2756	10.2683	9.73436	9.95675	9.73863	9.96563	9.66868	9.81935	9.72727	9.67792	9.31243	10.6092	10.2625	9.95721	0.30281
	517	9.43888	9.28461	9.3481	9.82088	9.94508	9.81898	9.38195	9.9213	9.80445	9.22543	9.40594	9.33921	9.38905	9.33046	9.66474	9.34718	9.32038	8.56514	9.8941	9.79225	9.50191	0.333139
	518	8.98792	9.12034	8.66844	9.3506	9.48768	9.35836	9.26921	9.61852	9.55965	9.01283	8.89378	8.62412	8.9542	8.74422	9.3684	8.97353	8.78245	8.15605	9.22733	9.32197	9.07398	0.365925
	519	8.67225	8.91419	8.23359	8.86743	9.19134	9.17798	8.82147	8.61031	9.21176	8.86466	8.62643	8.54037	8.74483	8.23206	8.87879	8.51291	8.57952	7.88548	8.5831	8.95476	8.70516	0.336291
	520	8.3437	8.43424	7.79874	8.88676	8.9723	8.63683	8.59277	8.22055	8.87999	8.9162	8.22379	8.31489	8.40661	8.0098	8.73062	8.31964	8.27995	7.85971	8.13859	8.63265	8.42992	0.34564
	521	8.42745	8.20876	7.92758	8.84488	8.77581	8.44034	8.59277	8.3043	8.76725	9.05149	8.15614	8.2247	8.09417	8.10966	8.82081	8.32609	8.20265	7.7051	7.8358	8.34919	8.35825	0.360216
	522	8.8623	8.32794	7.89215	8.80301	8.55678	8.43068	8.93421	8.48791	8.46447	8.99673	8.26244	8.17316	8.14248	8.21273	8.92388	8.30998	8.27995	7.80817	8.02907	8.5328	8.42154	0.346642
	523	8.9235	8.70481	7.89537	8.92219	8.90144	8.49188	9.26277	9.00651	8.61586	9.05149	8.61032	8.40508	8.16503	8.3899	9.22023	8.50325	8.35404	8.35254	8.57666	8.96443	8.66587	0.359892
	524	9.20052	8.93673	8.41075	9.35382	8.99807	8.90096	9.72338	9.42203	8.95408	9.49278	9.14503	8.85604	8.28099	8.6186	9.65186	8.94776	8.65683	8.76807	8.94709	9.13515	9.02003	0.383145
	525	9.86084	9.51653	8.91647	10.0496	9.25898	9.4872	10.039	9.72804	9.3696	10.1756	9.57343	9.36176	8.8318	9.05345	9.96108	9.69506	9.28172	9.23513	9.61386	9.94364	9.54764	0.387339
	526	10.5888	10.1382	9.66699	10.8549	9.96763	9.92528	10.4385	10.2627	9.92363	10.8167	10.092	9.86747	9.58232	9.49474	10.3412	10.1975	9.90662	9.7344	10.5609	10.3849	10.1373	0.39233
	527	11.0269	11.0466	10.7783	11.9307	10.9501	10.7144	11.3436	10.8264	10.6903	11.5092	10.7363	10.6728	10.4134	10.387	11.0756	10.729	10.538	10.2111	11.3694	10.8262	10.8888	0.412714
	528	11.7065	11.9517	11.7672	12.5395	11.9518	11.4714	12.5998	11.5673	11.2185	12.3789	11.6285	11.7486	11.3024	11.4016	11.8841	11.8307	11.4141	10.8296	12.0716	11.5864	11.7425	0.439384
	529	12.8436	12.8182	12.6207	13.1966	12.6991	12.2638	13.2119	12.4338	11.9948	13.3484	12.7269	12.483	12.3074	12.0845	12.8214	12.9806	12.4223	11.7669	12.9477	12.44	12.6206	0.420103
	530	13.8454	13.7652	13.2295	14.047	13.8426	13.3139	13.8078	13.442	12.9869	14.1376	13.4774	13.1949	13.2318	12.8189	13.8264	13.8149	13.2759	12.8589	14.0912	13.4837	13.5246	0.40496
	531	14.641	14.6961	13.7771	14.8651	14.8025	14.7891	14.6066	14.3858	13.8985	15.0427	14.2924	14.5445	14.3206	13.6661	14.5383	14.4623	14.2777	13.7447	15.0672	14.4918	14.4455	0.412187
	532	15.6846	15.656	14.7048	15.8734	15.6239	15.9391	15.4344	15.249	14.9325	15.6966	15.3263	15.8008	15.1967	14.3747	15.0794	15.4866	14.9283	14.6852	15.9659	15.5097	15.3574	0.454413
	533	16.8313	16.5192	16.077	16.7946	16.4614	16.2805	16.3814	16.1091	15.8601	16.8981	16.4731	16.7156	16.1083	15.5859	16.1585	16.4111	15.7465	15.5904	16.8678	16.344	16.3107	0.407764
	534	17.8299	17.463	17.2012	17.6063	17.2119	17.0053	17.6022	17.3878	16.6106	17.7034	17.4104	17.7302	17.1197	16.5908	17.1764	17.4676	16.8674	16.4987	17.6924	17.0848	17.263	0.398723
	535	18.8413	18.3617	18.0515	18.5501	18.3296	18.2035	18.736	18.599	17.577	18.4926	18.4057	18.6353	18.1698	17.5765	18.2136	18.2793	17.808	17.3072	18.5009	18.2509	18.2445	0.407258
	536	19.5596	19.4279	19.1306	19.6743	19.3121	19.2085	19.5993	19.4815	18.6947	19.3558	19.1691	19.2344	19.2295	18.5299	19.1928	19.0782	18.6294	18.1157	19.5284	18.8242	19.1488	0.404364
	537	20.3939	20.2944	19.8199	20.4054	20.1753	19.8173	20.324	20.3513	19.4356	20.2223	19.9873	19.9656	20.1347	19.4222	20.1237	19.9382	19.5313	19.1755	20.3047	19.549	19.9686	0.373293
	538	21.0188	20.8806	20.3965	21.0626	20.8614	20.6387	20.7976	21.1533	20.3085	21.0598	20.8087	20.7355	20.8498	20.2275	20.668	20.344	20.4203	19.9389	21.0423	20.2737	20.6743	0.341442
	539	21.5406	21.5699	21.1631	21.7519	21.38	21.3828	21.5738	21.8201	21.1299	21.9585	21.6687	21.4216	21.4875	21.1197	21.0965	20.8465	21.0323	20.6411	21.9153	20.9598	21.373	0.365192
	540	22.0624	22.4235	21.9845	22.3252	22.1692	22.1526	22.1858	22.4353	21.584	22.6091	22.4707	22.0014	22.1318	21.925	21.6118	21.7323	21.4994	21.2756	22.5176	21.7587	22.0428	0.372827
	541	22.5037	22.9099	22.677	22.9566	22.7812	22.4811	22.814	22.9281	22.3313	23.0311	23.0505	22.6488	22.602	22.4307	22.3559	22.4088	22.018	21.4463	22.6239	22.2805	22.564	0.382057
	542	23.0319	23.4704	23.0861	23.5428	23.2644	23.222	23.3164	23.6819	22.6953	23.4144	23.5337	22.987	22.8662	22.8978	23.0291	22.8468	22.5044	22.0777	22.9074	22.8442	23.061	0.388357
	543	23.4346	24.2338	23.5983	24.3062	23.8119	23.7116	23.5613	24.0459	23.0915	23.6785	23.6593	23.5088	23.2462	23.3648	23.5348	23.0916	23.0681	22.9248	23.7126	23.2275	23.5406	0.378697
	544	23.7728	24.7234	23.9816	24.5027	24.1276	24.1465	23.864	24.4227	23.7969	24.0522	24.0201	24.0307	23.6231	23.8963	23.8634	23.665	23.6285	23.3758	24.1636	23.5432	23.96	0.334266
	545	24.0047	25.0745	24.0235	24.4995	24.4433	24.7198	24.228	24.8511	24.2253	24.2293	24.4678	24.2851	24.2029	24.3086	24.1404	24.0547	24.1729	23.7237	24.4696	23.9168	24.3021	0.321745
	546	24.4879	25.2774	24.3101	24.8924	24.7589	24.8841	24.5469	25.2795	24.7085	24.4548	24.7384	24.807	24.4799	24.8723	24.4593	24.3189	24.3178	23.9491	24.869	24.3452	24.6379	0.332897
	547	24.9324	25.4771	24.8416	25.2081	25.1165	25.2577	25.0172	25.3182	25.1111	24.9444	24.951	25.1162	25.0855	25.1912	24.7041	24.5218	24.6174	24.1682	25.0719	24.5159	24.9584	0.317618
	548	25.2481	25.7219	25.1992	25.3466	25.677	25.4252	25.3941	25.418	25.1756	25.4437	25.1958	25.1387	25.4753	25.2878	24.9328	24.7698	24.8719	24.4645	25.4875	24.5932	25.2133	0.337107
	549	25.5219	26.1278	25.5019	25.4722	25.7897	25.6056	25.6679	25.7369	25.269	25.769	25.4567	25.4125	25.3496	25.3329	25.1647	25.3432	25.0039	24.6191	25.7741	24.619	25.4269	0.374445
	550	25.786	26.408	25.7081	25.6591	25.6125	25.8375	25.8708	25.9785	25.5943	26.0428	25.6628	25.5768	25.311	25.407	25.2452	25.4237	25.0039	24.8188	26.0608	24.6351	25.5821	0.432655
	551	25.6732	26.6109	25.6243	25.9103	25.7478	25.7989	25.99	26.2201	25.91	25.9526	25.6403	25.4769	25.5139	25.3168	25.2549	25.4656	25.3486	24.9477	26.1059	24.9089	25.6709	0.417134
	552	25.4285	26.5079	25.6662	25.9457	25.8573	25.7892	26.2154	25.753	25.7972	25.9494	25.708	25.4286	25.6524	25.3394	25.358	25.6267	25.4678	24.9283	25.903	25.1247	25.6723	0.362403
	553	25.5476	26.2695	25.8756	25.9167	25.8509	25.5637	26.1607	25.782	25.6942	25.7175	25.6081	25.3578	25.5687	25.3104	25.2871	25.4785	25.3679	24.9702	25.8998	25.3148	25.6271	0.318301
	554	25.7956	26.2083	25.8434	26.284	25.7092	25.5025	26.238	25.927	25.6652	25.856	25.6468	25.3996	25.7104	25.6292	25.4321	25.4463	25.2198	24.8639	25.787	25.4082	25.6786	0.34658
	555	25.6571	26.2566	25.7725	26.4515	25.6834	25.6282	26.267	25.8787	25.707	25.7497	25.8722	25.5188	25.6267	25.7194	25.3644	25.4076	25.2004	24.7963	25.6807	25.1666	25.6702	0.386805
	556	25.5219	26.2534	25.6147	26.3677	25.532	25.6539	26.1156	26.0397	25.7843	25.5597	25.7595	25.5865	25.5493	25.7452	25.2645	25.253	25.4162	24.5934	25.7162	25.1086	25.6218	0.40391
	557	25.5025	26.015	25.4504	26.1261	25.445	25.3705	25.8901	26.0945	25.7489	25.6273	25.7595	25.3642	25.2691	25.6486	25.2066	25.2111	24.7881	24.4967	25.6195	25.1022	25.4868	0.415262
	558	25.1031	25.6317	25.2926	25.8072	25.284	25.4027	25.6936	25.9334	25.4848	25.4823	25.9109	25.1935	25.2594	25.5326	25.0165	24.9438	24.6239	24.3002	25.3973	25.1215	25.3208	0.408942
	559	24.9807	25.3322	25.0961	25.4046	24.9361	25.2513	25.6292	25.4792	25.3817	25.3471	25.6983	25.0453	25.0791	25.3104	24.8297	24.6668	24.5916	24.21	25.146	24.5997	25.1008	0.380042
	560	24.8293	25.213	25.0735	24.9697	24.8942	24.9936	25.6131	24.8898	24.8599	25.1409	25.2602	24.9906	24.728	24.9142	24.4464	24.5218	24.2695	23.8686	24.8593	24.2003	24.8268	0.402421
	561	24.7713	25.1292	24.8481	24.5961	24.5818	24.7778	25.2362	24.703	24.4379	24.7318	24.6869	24.7232	24.554	24.6146	24.1597	24.2545	24.0408	23.5562	24.4728	24.3227	24.5599	0.374413
	562	24.4235	24.9746	24.3585	24.3706	24.1663	24.2979	24.9012	24.3615	24.2962	24.3292	24.4195	24.4977	24.3189	24.2184	23.9858	23.9517	23.8186	23.4144	23.893	23.9909	24.2494	0.353124
	563	23.8888	24.4657	23.8495	24.071	23.8635	23.9822	24.5018	24.0297	23.9258	24.0232	24.3712	24.1434	23.8937	23.6837	23.6347	23.3719	23.5351	23.3017	23.5258	23.8298	23.8946	0.329891
	564	23.5119	23.9213	23.5049	23.8263	23.5607	23.8115	23.9413	23.6722	23.6423	23.4853	23.8751	23.7311	23.5716	23.294	23.3448	22.7856	23.213	23.1503	23.3132	23.3177	23.5237	0.296238
	565	23.1672	23.567	23.0829	23.4623	23.0582	23.3509	23.6772	23.2696	23.0496	23.1116	23.3115	23.4412	23.2269	22.8076	23.0323	22.6181	22.7975	22.7187	23.1264	22.8732	23.1375	0.285059
	566	22.7968	23.3254	22.6641	22.9243	22.8424	22.8451	23.1747	22.9153	22.7179	22.8153	22.7156	22.9903	22.7277	22.3469	22.4461	22.0222	22.3014	22.2323	22.7302	22.6574	22.7096	0.315478
	567	22.3491	22.9646	22.3678	22.2672	22.0661	22.7839	22.8429	22.3999	22.1767	22.1807	22.0681	22.3718	22.4539	22.0893	21.9211	21.8386	21.6862	21.7298	22.2213	21.9906	22.2385	0.346754
	568	21.7854	22.504	21.8846	21.8839	21.409	21.9915	22.4274	22.0455	21.6581	21.4656	21.4722	21.8178	22.2574	21.3806	21.5023	21.3683	21.203	21.1726	21.5191	21.6105	21.718	0.38276
	569	21.2056	22.1111	21.5432	21.6005	20.9194	21.328	21.7736	21.3723	21.0558	21.1113	20.8795	21.1864	21.552	20.7622	21.032	20.7435	20.9099	20.625	20.8587	20.8696	21.172	0.388688
	570	20.7385	21.5087	21.0343	21.0078	20.5007	20.8481	21.1938	20.7893	20.6403	20.393	20.406	20.6099	20.7596	20.4304	20.4844	20.183	20.5137	20.1676	20.324	20.0901	20.6312	0.362335
	571	20.0556	20.8033	20.2676	20.4022	20.2333	20.3295	20.4819	20.2611	19.7577	19.9098	19.7328	20.0301	19.9382	19.7346	19.8434	19.6161	19.9243	19.7714	19.9117	19.6038	20.0304	0.319105
	572	19.2665	20.0463	19.4785	19.9416	19.4602	19.6884	19.7732	19.7264	19.4871	19.4782	19.2174	19.2248	19.3938	19.1258	19.2765	19.2843	19.4379	19.2399	19.3255	19.069	19.4471	0.266272
	573	18.7736	19.5632	18.7054	19.088	18.816	19.0764	19.0163	18.7085	18.9911	18.7631	18.7826	18.5258	18.8333	18.749	18.6355	18.7303	18.7743	18.4958	18.459	18.6213	18.8054	0.250957
	574	18.2969	18.6967	17.9935	18.2248	18.2877	18.1874	18.5911	17.9258	18.0666	17.9192	17.8839	17.8365	18.3663	18.0887	17.972	17.9959	18.0367	17.5971	17.6215	17.9642	18.0776	0.278964
	575	17.4691	17.4888	16.9789	17.5966	17.5533	17.4015	17.789	17.3556	17.1647	17.0688	17.0206	16.999	17.6737	17.3091	17.2118	17.0585	17.0929	16.9271	16.6166	17.3586	17.2567	0.293196
	576	16.3031	16.5224	15.8257	16.8912	16.4807	16.4835	16.8871	16.6244	16.208	16.0445	16.1123	16.0456	16.5882	16.3364	16.1843	16.3016	16.5324	16.2346	15.8338	16.6693	16.3555	0.304549
	577	15.3818	15.4756	14.8981	15.854	15.392	15.4817	15.7694	15.7837	15.1547	15.0621	15.1653	15.3369	15.4834	15.209	15.1825	15.216	15.5919	15.2844	15.122	15.5741	15.3709	0.256852
	578	14.3801	14.564	14.0252	14.9457	14.4385	14.4864	14.5744	14.7143	14.095	14.2278	14.3729	14.5252	14.2336	14.1492	13.9005	14.1048	14.3228	14.3792	14.146	14.8011	14.3693	0.269799
	579	13.5329	13.2337	12.7431	13.9826	13.2854	13.4878	13.4663	13.5418	13.0707	13.2196	13.2648	13.4687	13.0418	13.3182	12.9084	13.0192	12.9312	13.3743	13.0765	13.7188	13.2843	0.299653
	580	12.4087	11.81	11.6609	12.6845	12.1193	12.5634	12.558	12.0601	11.9755	11.9956	12.0215	12.2479	12.0304	12.1135	11.8809	11.9982	11.8651	12.147	11.6754	12.5238	12.117	0.296441
	581	11.2975	10.7534	10.5818	11.3445	10.9791	11.4102	11.5175	10.9037	10.7837	10.7039	10.6815	11.1205	10.7806	10.9088	10.8147	10.9062	10.757	10.6717	10.1615	11.1902	10.9134	0.324024
	582	10.0734	9.63894	9.35132	10.0464	9.88066	10.2184	10.0197	9.68616	9.492	9.55398	9.60242	10.0511	9.81746	9.63003	9.81291	9.83035	9.6747	9.46383	9.14358	9.9984	9.74929	0.275375
	583	8.73345	8.34083	8.34955	8.66772	8.53745	9.12	8.94387	8.42671	8.34851	8.51678	8.53624	9.15238	8.74161	8.56062	8.78538	8.84469	8.66971	8.39764	8.01619	8.72284	8.62061	0.277519
	584	7.31294	7.38416	7.37355	7.28264	7.31021	7.82511	7.64576	7.34441	7.11482	7.24766	7.33476	7.8736	7.50148	7.28827	7.49693	7.76239	7.4779	7.42486	6.71808	7.69853	7.4209	0.263903
	585	6.14368	6.13758	6.24616	6.21001	6.14416	6.7718	6.43462	6.1687	5.97454	6.08806	6.08174	6.81385	6.31289	5.88709	6.28257	6.68332	6.26031	6.27492	5.53915	6.89647	6.26758	0.327698
	586	5.04849	5.30009	5.12521	5.01175	5.22614	5.69595	5.25247	5.0091	5.06619	5.09918	5.07031	5.78309	5.24347	4.72104	5.15518	5.4915	4.98797	5.05734	4.53738	5.88826	5.18851	0.327546
	587	3.87601	4.18558	3.90763	3.92945	4.00211	4.35918	3.86417	3.72709	3.83894	4.21015	3.78186	4.89729	4.21272	3.77081	4.13408	4.27714	3.8187	3.96216	3.49695	4.74476	4.04984	0.339736
	588	2.95476	3.05497	3.14744	2.90192	3.02611	3.04174	3.09754	2.70599	2.77275	3.19549	2.91538	3.60239	3.19806	2.9462	3.19029	3.19484	2.81049	3.03447	2.59826	3.68501	3.0537	0.263683
	589	1.88857	2.02099	2.04582	2.11596	2.19828	1.94656	2.21173	1.96513	1.79352	2.1454	1.82986	2.6586	2.34768	2.26654	2.07256	2.16408	1.67665	1.93285	1.56428	2.84752	2.08463	0.302722
	590	0.96411	1.27368	0.90876	1.25592	1.23517	1.04464	1.07789	1.2275	0.88839	1.44964	0.7379	1.5602	1.27827	1.27444	1.08045	1.34591	0.97445	0.94396	0.69457	1.85863	1.15372	0.281244
	591	-0.11175	0.36855	0.02617	0.56982	0.28815	0.15561	0.23396	0.27726	-0.06829	0.3609	-0.24133	0.77424	0.46332	0.02786	0.03681	0.36025	0.19816	0.14834	-0.20412	1.03725	0.235058	0.318343
	592	-0.94925	-0.36909	-0.8371	-0.56724	-0.73939	-0.72376	-0.44892	-0.84691	-0.85103	-0.54424	-1.01762	-0.21142	-0.1036	-0.99002	-0.95852	-0.81869	-0.67155	-0.46045	-1.05772	0.00326	-0.658163	0.311862
	593	-1.54194	-1.12928	-1.64238	-1.44661	-1.66385	-1.35188	-1.24454	-1.55556	-1.65631	-1.17558	-1.76492	-1.09401	-1.16335	-1.84362	-1.60919	-1.56599	-1.34477	-1.37203	-1.77926	-0.77303	-1.4359	0.276882
	594	-2.25381	-1.98288	-2.44122	-2.18103	-2.29842	-2.21192	-1.88555	-2.29965	-2.62265	-1.90356	-2.58953	-1.95084	-1.94931	-2.36222	-2.18578	-2.25853	-2.19837	-2.12256	-2.64252	-1.57509	-2.19577	0.270702
	595	-2.91414	-2.4725	-3.02103	-2.89935	-2.9201	-2.65322	-2.61997	-2.75383	-3.39895	-2.56067	-3.36583	-2.70458	-2.56777	-2.9839	-2.83323	-3.17012	-2.60101	-2.64116	-3.52834	-2.49634	-2.8553	0.311786
	596	-3.63568	-3.15216	-3.55574	-3.43083	-3.75115	-3.05908	-3.49934	-3.48181	-3.93366	-3.33696	-4.15501	-3.57429	-3.2893	-3.52183	-3.66106	-3.55343	-3.09385	-3.43356	-4.38516	-3.23076	-3.53673	0.334535
	597	-4.27991	-3.81571	-4.53497	-4.05574	-4.34706	-4.08985	-4.25309	-4.30964	-4.6713	-4.0746	-4.66073	-4.0478	-4.23632	-4.29813	-4.41803	-4.11391	-3.90557	-4.12289	-4.90699	-4.01672	-4.25795	0.274702
	598	-4.995	-4.61456	-5.22751	-4.7515	-4.97841	-4.73086	-4.66217	-4.85723	-5.27365	-4.63186	-5.35005	-4.84342	-4.76458	-5.02289	-5.01716	-4.68727	-4.71086	-4.78966	-5.31607	-4.5933	-4.8909	0.244532
	599	-5.90981	-5.27811	-5.56251	-5.31198	-5.53245	-5.18182	-5.2903	-5.39839	-5.85668	-5.36628	-5.97818	-5.53275	-5.193	-5.48673	-5.69038	-5.15112	-5.51615	-5.3437	-5.72516	-5.17311	-5.47393	0.252242
	600	-6.52827	-5.88691	-5.93616	-5.84991	-6.06716	-5.87758	-5.82179	-6.18435	-6.4687	-5.92354	-6.42914	-6.06424	-5.79857	-6.01178	-6.37004	-5.70516	-5.92845	-5.77855	-6.31785	-5.64984	-6.0299	0.265767
	601	-7.07264	-6.45061	-6.49986	-6.33309	-6.75648	-6.3672	-6.2502	-6.79637	-7.17091	-6.26176	-6.82856	-6.43467	-6.51367	-6.81062	-6.85966	-6.35583	-6.39552	-6.32615	-6.84612	-6.06859	-6.56993	0.29974
	602	-7.60413	-6.81782	-7.20208	-6.81948	-7.20744	-6.82782	-6.68505	-7.17324	-7.52201	-6.79003	-7.2151	-6.66659	-6.80357	-7.40976	-7.4137	-6.72948	-6.88836	-6.78677	-7.23265	-6.53243	-7.01638	0.318187
	603	-8.26769	-7.35897	-7.84953	-6.99664	-7.71316	-7.44628	-7.17467	-7.22156	-7.67663	-7.47613	-7.6274	-7.20452	-7.31251	-7.65457	-7.72293	-6.99684	-7.28134	-7.29572	-7.93809	-6.94474	-7.458	0.345511
	604	-8.65745	-7.80349	-8.20385	-7.48948	-8.44759	-8.02931	-7.52577	-7.63065	-8.0986	-7.92387	-8.03971	-7.71669	-7.76992	-8.3149	-7.90009	-7.16756	-7.91268	-7.94961	-8.32462	-7.46012	-7.9183	0.36717
	605	-8.89581	-8.15782	-8.52597	-8.25289	-8.77937	-8.45128	-7.90265	-8.07516	-8.3724	-8.03984	-8.30707	-8.25462	-8.42703	-8.56293	-8.44446	-7.66362	-8.13172	-8.27817	-8.57587	-7.96584	-8.30323	0.298427
	606	-9.18572	-8.57013	-8.87063	-8.54924	-9.07571	-8.74441	-8.35683	-8.59377	-8.556	-8.37162	-8.96418	-8.76678	-8.81679	-8.88505	-8.74403	-8.16612	-8.64711	-8.67115	-8.84323	-8.25575	-8.68171	0.264505
	607	-9.62057	-8.8697	-8.99948	-8.76828	-9.52668	-9.12773	-8.78847	-9.09305	-8.91677	-8.91277	-9.13168	-8.90529	-9.43203	-9.05577	-9.19499	-8.56232	-9.1335	-8.99648	-9.12991	-8.71315	-9.04393	0.265714
	608	-9.96202	-9.10806	-9.3216	-9.20636	-9.62975	-9.39508	-8.95275	-9.40228	-9.56745	-9.13825	-9.2251	-9.26284	-9.77348	-9.49707	-9.53644	-8.72338	-9.31711	-9.04802	-9.61953	-9.08681	-9.33867	0.296532
	609	-10.5064	-9.40441	-9.89818	-9.53491	-9.71028	-9.52071	-9.27486	-9.68252	-9.86379	-9.32186	-9.84356	-9.6075	-10.0151	-9.87394	-9.79091	-9.24842	-9.53937	-9.10278	-10.0157	-9.52488	-9.664	0.328078
	610	-10.9123	-9.56547	-10.1043	-9.75073	-10.2031	-9.82994	-9.67751	-9.96921	-10.0538	-9.75027	-10.1399	-10.0552	-10.218	-9.89649	-9.99062	-9.93775	-9.73264	-9.40557	-10.151	-9.86955	-9.96067	0.312292
	611	-11.1539	-9.91979	-10.5328	-10.0793	-10.3932	-9.95234	-10.1478	-10.214	-10.1086	-9.74705	-10.2237	-10.4192	-10.5305	-10.2605	-10.2837	-10.073	-9.91302	-9.78245	-10.1961	-10.1433	-10.2037	0.313973
	612	-11.5114	-10.0712	-10.813	-10.2597	-10.5703	-10.1327	-10.4023	-10.4878	-10.3019	-9.95642	-10.4556	-10.5771	-10.7591	-10.6438	-10.5253	-10.3629	-10.2609	-10.0112	-10.238	-10.3398	-10.434	0.345295
	613	-11.7691	-10.3289	-11.0997	-10.5399	-10.7894	-10.5772	-10.4023	-10.7616	-10.7464	-10.227	-10.6682	-10.7993	-11.0491	-10.8789	-10.6574	-10.4854	-10.4832	-10.3397	-10.4313	-10.4204	-10.6727	0.350369
	614	-12.0526	-10.5801	-11.3252	-11.1068	-10.8828	-10.719	-10.7663	-11.0419	-10.7335	-10.5137	-10.9452	-10.6866	-11.31	-11.04	-10.9183	-10.5723	-10.8149	-10.5813	-10.6922	-10.6136	-10.8948	0.36119
	615	-12.0171	-11.0214	-11.3703	-11.2325	-11.1598	-10.8349	-11.0175	-11.2416	-11.0105	-10.7907	-11.0966	-10.8799	-11.3905	-11.1463	-11.424	-10.7141	-11.0984	-11.116	-10.8371	-11.042	-11.1221	0.289661
	616	-12.4649	-11.0118	-11.5216	-11.4966	-11.3531	-10.9445	-10.9692	-11.5121	-11.2006	-11.013	-11.2609	-11.1504	-11.587	-11.2752	-11.4691	-11.0104	-11.1467	-11.3898	-10.9982	-11.4125	-11.3094	0.344627
	617	-12.7515	-11.1889	-11.9178	-11.6126	-11.5238	-11.4373	-11.243	-11.6829	-11.4293	-11.2352	-11.5089	-11.2406	-11.8189	-11.4974	-11.6012	-11.5032	-11.3142	-11.538	-11.2172	-11.4769	-11.5369	0.347773
	618	-13.093	-11.4692	-12.1401	-11.7317	-11.7589	-11.7014	-11.3847	-12.0211	-11.4486	-11.4994	-11.7473	-11.3663	-11.9606	-11.594	-11.9298	-11.9542	-11.5526	-11.786	-11.4363	-11.2901	-11.7433	0.399823
	619	-13.2476	-11.5755	-12.1755	-11.6995	-12.1294	-11.7272	-11.5587	-12.3271	-11.5968	-11.9117	-12.2272	-11.4371	-12.1829	-12.0869	-12.1456	-12.2119	-11.9069	-11.8118	-11.5619	-11.4576	-11.9489	0.421453
	620	-13.2186	-11.846	-12.2722	-11.7092	-12.4644	-12.0075	-11.8131	-12.4914	-11.9543	-12.1661	-12.4881	-11.3598	-12.3923	-12.1996	-12.2164	-12.5211	-12.2129	-11.7957	-11.7616	-11.5027	-12.1197	0.426386
	621	-13.2251	-12.0393	-12.3237	-11.9766	-12.5256	-12.2458	-12.0129	-12.6428	-12.3441	-12.3562	-12.443	-11.6626	-12.3891	-12.2769	-12.5128	-12.6564	-12.4255	-12.0308	-12.0708	-11.6863	-12.2923	0.356255
	622	-13.312	-11.9556	-12.2851	-12.2342	-12.3613	-12.452	-12.2673	-12.8457	-12.4536	-12.5656	-12.5848	-11.93	-12.3762	-12.5991	-12.3936	-12.7241	-12.5511	-12.1951	-12.5411	-11.6863	-12.4157	0.348704
	623	-13.6277	-12.0103	-12.4203	-12.6208	-12.5256	-12.4906	-12.4284	-13.1485	-12.4601	-12.6525	-12.6234	-12.1297	-12.4954	-12.8245	-12.4838	-12.9657	-12.4416	-12.4979	-12.5701	-12.0181	-12.5717	0.369648
	624	-13.7984	-12.3453	-12.6877	-12.8302	-12.7607	-12.6581	-12.6055	-13.4803	-12.7339	-12.4206	-12.9552	-12.2038	-12.956	-13.1434	-12.7318	-12.9785	-12.4191	-12.4528	-12.7988	-12.3692	-12.7665	0.388983
	625	-13.763	-12.4323	-12.7715	-13.1555	-12.8896	-12.6646	-12.6184	-13.3869	-12.7532	-12.4528	-13.1614	-12.2038	-13.0204	-13.472	-12.822	-13.1879	-12.7895	-12.5913	-12.7441	-12.6526	-12.8766	0.384192
	626	-13.821	-12.7737	-13.0904	-13.2618	-13.0893	-12.8385	-12.612	-13.3128	-12.795	-12.5752	-13.1227	-12.4196	-12.9882	-13.6781	-12.6191	-13.3103	-12.9538	-13.0133	-12.9889	-12.5496	-12.9907	0.36733
	627	-13.879	-13.0798	-13.187	-13.4551	-13.1569	-13.093	-12.7344	-13.4126	-12.9722	-12.6558	-13.0261	-12.513	-13.0816	-13.5686	-12.7157	-13.3651	-13.16	-12.9134	-13.1789	-12.7911	-13.097	0.333795
	628	-14.0271	-13.0894	-13.2482	-13.4776	-13.2117	-13.1896	-12.8439	-13.403	-13.3459	-12.8168	-13.2966	-12.5098	-13.2684	-13.4849	-12.8864	-13.2652	-13.2115	-12.9682	-13.4366	-13.1519	-13.2066	0.316025
	629	-14.0787	-13.0572	-13.3674	-13.5356	-13.3792	-13.2411	-13.1242	-13.3675	-13.6004	-13.0423	-13.4094	-13.0316	-13.3941	-13.414	-12.9702	-13.2427	-13.3661	-13.0036	-13.6782	-13.2002	-13.3252	0.269267
	630	-14.3299	-13.1989	-13.493	-13.7579	-13.5918	-13.4602	-13.4946	-13.2934	-13.7099	-13.329	-13.8378	-13.1347	-13.2878	-13.4205	-13.2053	-13.1976	-13.8332	-13.0648	-13.7233	-13.3323	-13.4848	0.309747
	631	-14.6392	-13.2183	-13.7153	-13.7482	-13.6755	-13.5182	-13.6073	-13.3869	-13.7485	-13.4933	-13.7186	-13.2539	-13.204	-13.5815	-13.3857	-13.262	-13.962	-13.2516	-13.6621	-13.2453	-13.5639	0.337115
	632	-14.6069	-13.3697	-13.8699	-13.6548	-13.74	-13.9144	-13.5719	-13.7219	-13.8741	-13.3999	-13.7669	-13.3634	-13.1235	-14.0389	-13.798	-13.5745	-13.7688	-13.213	-13.7974	-13.2808	-13.6724	0.336371
	633	-14.5328	-13.5984	-13.8216	-13.9157	-13.6691	-13.9434	-13.7297	-13.8378	-13.8065	-13.4192	-13.8249	-13.3827	-13.1074	-13.9455	-14.001	-13.8579	-13.8106	-13.4385	-14.0325	-13.1229	-13.7399	0.330167
	634	-14.6939	-13.6402	-13.9279	-14.1895	-13.7496	-13.9434	-13.5236	-13.6478	-14.0127	-13.6769	-13.783	-13.4471	-13.2556	-13.7039	-13.9527	-13.845	-13.8106	-13.7767	-13.7781	-13.2904	-13.7824	0.315071
	635	-14.4781	-13.6886	-13.8924	-14.2539	-13.988	-14.0561	-13.6943	-13.6671	-14.2059	-13.7928	-13.8185	-13.6017	-13.4875	-13.807	-14.2619	-14.1059	-13.8493	-13.577	-13.6653	-13.7253	-13.8808	0.268615
	636	-14.2719	-13.7401	-14.0889	-14.022	-13.9719	-13.9401	-13.6589	-13.9699	-14.1898	-13.8637	-14.2147	-13.7467	-13.6292	-13.9326	-14.3843	-14.2058	-13.8976	-13.3612	-13.5397	-13.8187	-13.9224	0.262712
	637	-14.3492	-13.8013	-14.4626	-14.0671	-14.1362	-13.9563	-13.9262	-14.0247	-14.3316	-13.8798	-14.0955	-13.8272	-13.7967	-14.0615	-14.6033	-14.019	-14.2326	-13.403	-13.8393	-14.0023	-14.0408	0.26973
	638	-14.5554	-13.7884	-14.4046	-14.1251	-13.9558	-13.9144	-13.9778	-14.1181	-14.2993	-13.8573	-14.2243	-13.9496	-13.9062	-14.0518	-14.5872	-14.2412	-14.2229	-13.3386	-14.1968	-13.9185	-14.0817	0.284027
	639	-14.8679	-13.8657	-14.5367	-13.9962	-14.2843	-13.9047	-13.8328	-14.1438	-14.251	-13.7864	-14.3693	-14.0849	-13.9803	-14.3836	-14.5518	-14.5859	-14.2294	-13.6736	-14.068	-13.7382	-14.1567	0.323335
	640	-14.8775	-14.1588	-14.7009	-14.0832	-14.3745	-14.0819	-13.6975	-14.234	-14.1866	-13.8927	-14.2791	-14.043	-14.2122	-14.5769	-14.7032	-14.6793	-14.2777	-13.9152	-14.2419	-13.9443	-14.258	0.312957
	641	-14.8228	-14.1266	-14.7235	-14.4053	-14.4647	-14.1882	-13.675	-14.3951	-14.2414	-13.8573	-14.3564	-14.0463	-14.048	-14.5704	-14.7064	-14.5762	-14.4549	-14.0118	-14.403	-13.9282	-14.3001	0.310694
	642	-14.8743	-14.2233	-14.5979	-14.5342	-14.6193	-14.5715	-13.6589	-14.2405	-14.2059	-13.8637	-14.7204	-14.3652	-14.0544	-14.4995	-14.5035	-14.4377	-14.355	-14.0054	-14.5769	-13.9765	-14.3442	0.311389
	643	-15.0418	-14.2265	-14.6107	-14.7274	-14.6483	-14.6681	-13.8554	-14.3178	-14.1544	-14.1987	-14.8686	-14.5778	-14.3057	-14.4222	-14.4487	-14.5666	-14.1456	-13.9764	-14.9763	-14.0893	-14.4413	0.32934
	644	-14.9935	-14.146	-14.7042	-14.8659	-14.7128	-14.6585	-14.1163	-14.2501	-14.0964	-14.5015	-14.9137	-14.494	-14.238	-14.8539	-14.642	-14.7759	-14.2036	-14.0086	-15.0601	-14.1923	-14.5214	0.338515
	645	-14.8679	-14.3779	-14.8201	-14.9207	-14.8158	-14.8614	-14.1453	-14.3661	-14.3187	-14.2116	-14.962	-14.4489	-14.048	-14.9408	-14.6066	-14.7953	-14.297	-14.16	-14.7315	-14.0216	-14.5359	0.328207
	646	-14.9387	-14.6678	-14.498	-14.9594	-14.8384	-14.6778	-14.0937	-14.6174	-14.6279	-14.1987	-14.8525	-14.4811	-14.2445	-14.7894	-14.6581	-14.7309	-14.4678	-14.3082	-14.5705	-13.8638	-14.5542	0.290594
	647	-14.9967	-14.3811	-14.3531	-14.692	-14.5485	-14.1076	-13.9294	-14.466	-14.4862	-14.0795	-14.7011	-14.1365	-13.9578	-14.6091	-14.3199	-14.4474	-14.1521	-13.8572	-14.4899	-13.8767	-14.3294	0.310655
	648	-14.404	-13.7916	-13.8216	-14.3699	-14.1297	-13.8145	-13.4108	-14.131	-14.0739	-13.5255	-14.2115	-13.6211	-13.4166	-14.5769	-13.6305	-13.8032	-13.4756	-13.5222	-14.3031	-13.7446	-13.8889	0.360662
	649	-13.7469	-12.7866	-13.0678	-13.5034	-13.3051	-12.9029	-12.7408	-13.5511	-13.3233	-12.7975	-13.3385	-12.9865	-12.6822	-13.7104	-12.7673	-12.9721	-12.8797	-12.7975	-13.762	-13.1004	-13.1361	0.365006
	650	-12.7129	-11.4756	-11.6473	-12.3309	-12.2904	-11.5372	-11.5426	-12.5172	-12.0961	-11.9664	-12.2337	-11.8011	-11.5902	-12.264	-11.7075	-11.6611	-11.9842	-11.7151	-12.4735	-12.0503	-11.9799	0.372398
	651	-10.9702	-10.1163	-10.085	-10.5818	-10.7475	-9.9008	-10.0254	-11.0676	-10.4758	-10.4815	-10.8711	-10.5674	-9.9603	-10.763	-10.4416	-10.2631	-10.3511	-10.2946	-10.7695	-10.5556	-10.4645	0.339736
	652	-9.14706	-8.33176	-8.1201	-8.63943	-8.88567	-8.2258	-8.33751	-9.47959	-8.69129	-8.62609	-9.2412	-8.76678	-8.38838	-8.85928	-8.9985	-8.70727	-8.70186	-8.73879	-8.90443	-8.83878	-8.73148	0.342682
	653	-7.08875	-6.26378	-6.02313	-6.85813	-6.9272	-6.58946	-6.3114	-7.78526	-6.6523	-6.61287	-7.22476	-6.86952	-6.62963	-6.91692	-7.14312	-6.6715	-6.83037	-7.05413	-6.50467	-7.09935	-6.80281	0.391286
	654	-4.78563	-3.93812	-3.96482	-4.93833	-4.58865	-4.5698	-3.99218	-5.68185	-4.565	-4.54811	-5.06015	-4.70169	-4.34906	-4.75231	-5.28452	-4.55843	-4.69475	-5.11822	-4.46569	-5.31484	-4.69361	0.455674
	655	-2.94635	-1.56736	-2.09978	-2.94122	-2.55611	-2.30211	-1.61175	-3.2982	-2.99308	-2.58966	-2.83112	-2.68526	-2.4518	-2.38155	-3.44202	-2.27786	-2.4464	-2.99549	-2.46858	-3.53355	-2.62096	0.526433
	656	-1.03944	0.3009	-0.2734	-0.71864	-0.38828	-0.33078	0.73001	-0.91778	-1.04752	-0.42506	-0.52479	-0.69137	-0.41283	-0.23305	-1.26775	-0.22922	-0.40098	-0.84055	-0.58422	-1.5912	-0.544297	0.519553
	657	0.89646	2.15949	1.71404	1.51361	1.56694	1.58579	2.62081	1.33057	0.85617	1.54627	1.46587	1.17688	1.34591	1.30665	0.89685	1.43611	1.56069	1.163	1.20995	0.46711	1.39096	0.465868
	658	2.69385	4.2951	3.49532	3.32066	2.95847	3.13516	4.10897	3.29546	2.82106	3.38876	3.07966	3.05802	3.22061	2.89466	2.94549	2.87595	3.45472	2.7027	3.01379	2.50286	3.16306	0.443549
	659	4.7747	5.93465	5.06401	4.93767	4.56259	4.84557	5.74208	4.93179	4.57335	4.79639	4.50984	4.96493	4.60891	4.74359	4.40465	4.5155	5.16191	4.17475	4.54704	4.2938	4.80439	0.436585
	660	6.39814	7.32618	6.65846	6.37751	6.27623	6.37561	7.22058	6.37485	6.30632	6.24911	6.05275	6.26948	6.20659	6.45723	6.12795	6.02621	6.53733	5.77565	5.79039	5.69499	6.32508	0.410626
	661	7.55453	8.54698	7.92758	7.61764	7.57434	7.72525	8.3383	7.44749	7.71072	7.52146	7.14793	7.5225	7.82359	8.16442	7.76428	7.35009	7.89342	7.02222	7.0112	6.94479	7.63044	0.42645
	662	8.83331	9.61317	9.0582	8.82556	8.7436	8.96861	9.60742	8.64252	8.72216	8.60053	8.3333	8.78518	9.3504	9.37234	9.19446	8.88334	9.25917	8.49427	8.2771	8.17203	8.88683	0.417778
	663	10.2023	10.4957	10.0245	9.98194	9.89998	9.87052	10.6511	9.59919	9.85599	9.69249	9.55089	10.2637	10.539	10.4643	10.7245	10.3651	10.567	9.92445	9.58809	9.36384	10.0812	0.411623
	664	11.3522	11.5072	10.9264	10.784	10.876	10.9431	11.3661	10.7459	10.6033	10.691	10.4689	11.4909	11.3024	11.1987	11.5652	11.2122	11.5623	11.01	10.8057	10.3882	11.04	0.371221
	665	12.325	12.5251	11.9057	11.6247	11.5073	12.1575	12.3003	11.7606	11.3119	11.8023	11.5125	12.0739	12.1528	11.8816	12.3125	12.2236	12.4126	11.9312	11.7495	11.2997	11.9385	0.365575
	666	12.966	13.2176	12.7528	12.3688	11.9873	13.0916	13.0572	12.5819	11.9561	12.8009	12.2566	12.6892	12.6939	12.8415	13.0662	13.0418	12.9023	12.8782	12.7448	12.1694	12.7032	0.372844
	667	13.3461	13.7877	13.2779	13.1676	12.7603	13.7036	13.4534	13.297	12.8387	13.6061	12.859	13.5814	13.2254	13.5308	13.6879	13.4992	13.2888	13.3904	13.3826	12.746	13.3215	0.314364
	668	13.8776	14.2033	13.7932	13.8054	13.6751	13.7745	13.9012	13.9541	13.5828	14.1537	13.6997	14.1483	13.6506	13.9238	14.2355	14.1789	14.0941	13.9444	13.9398	13.2872	13.8912	0.242483
	669	14.1965	14.5479	14.0155	14.2177	14.0262	13.8035	14.5067	14.4019	14.1497	14.6337	14.2666	14.5735	14.2851	14.452	14.4803	14.9229	14.6352	14.6176	14.4359	13.7478	14.3458	0.29761
	670	14.4767	14.8636	14.1025	14.7943	14.3258	13.8937	14.9448	14.5468	14.8841	15.1426	14.3503	15.0631	14.6427	14.7226	15.0537	14.7103	14.9927	15.1652	14.9545	13.9346	14.6782	0.388808
	671	14.7634	15.2791	14.3279	15.2807	14.6833	14.6184	15.1703	14.9688	15.1483	15.4228	14.5597	15.2983	15.0808	15.1156	15.3629	15.1613	15.3954	15.6258	15.2411	14.3662	15.0435	0.367873
	672	15.2659	15.54	14.5341	15.548	15.0892	15.0501	15.3507	15.3521	15.5863	15.7482	14.9656	15.5076	15.3288	15.6535	15.1696	15.5478	15.798	15.9866	15.9401	14.8977	15.393	0.368435
	673	15.6234	15.6109	14.8916	15.912	15.392	15.1853	15.5568	15.5293	15.5638	15.9608	15.4874	15.7041	15.5961	15.6954	15.205	15.4254	15.8657	16.1315	16.0496	14.8172	15.5602	0.34859
	674	15.9165	15.9233	15.1268	15.8089	15.7044	15.5365	15.5697	15.5711	15.348	15.9994	15.6388	15.8491	15.915	15.6599	15.5529	15.1806	16.0493	16.0381	15.9659	14.7109	15.6533	0.349284
	675	16.1323	16.0812	15.4779	15.7026	15.9106	15.3657	15.6567	15.6388	15.4511	16.2861	15.8288	16.0198	16.1147	15.7759	15.8493	14.9487	16.1781	16.1476	15.8596	14.6497	15.7538	0.418765
	676	16.1485	15.9201	15.7291	15.6543	15.6851	15.6234	15.6502	15.6871	15.6314	16.183	15.729	16.0907	16.0213	15.8371	15.9459	14.8907	16.1234	16.1992	16.1624	14.8011	15.7856	0.383453
	677	16.1162	15.3983	15.6389	15.5738	15.5788	15.8747	15.6663	15.5325	15.4478	15.9769	15.7322	16.2324	15.8345	15.7469	15.5884	15.1065	15.972	16.2668	16.1366	14.946	15.7183	0.349108
	678	16.0035	15.1889	15.3426	15.4578	15.7978	15.9649	15.589	15.5937	15.435	16.0735	15.6903	16.2743	15.9182	15.7276	15.5078	15.216	15.7594	16.328	15.9079	15.0298	15.6903	0.354719
	679	15.5719	14.8797	15.494	15.2646	15.6851	15.6395	15.6277	15.7708	15.4188	15.9608	15.3585	16.0423	15.6283	15.4924	15.35	15.1001	15.5178	16.27	15.5246	15.1264	15.5362	0.326713
	680	15.4849	14.7669	15.5455	15.1679	15.6207	15.4591	15.6373	15.5647	15.1547	15.9801	15.5357	15.9876	15.3996	15.4345	15.1761	14.8327	15.4952	15.9544	15.1735	14.9235	15.4147	0.351128
	681	15.443	14.5576	15.3329	14.8748	15.8011	15.0404	15.3893	15.336	14.8906	15.6644	15.4036	15.7395	15.1387	15.2927	15.015	14.4398	15.4018	15.5872	15.1542	14.8558	15.2179	0.370603
	682	15.5461	14.5543	15.0495	14.6719	15.4306	14.467	15.3217	15.2426	14.6973	15.3971	15.0364	15.3595	15.0163	15.3249	15.0633	14.3657	15.3664	15.3746	15.2218	14.7721	15.064	0.357233
	683	15.4752	14.6993	14.9883	14.6719	15.086	14.4638	15.1026	14.9527	14.504	15.2425	14.6853	15.324	14.8488	14.874	14.8217	14.3012	15.5725	15.3391	15.0736	14.6304	14.9329	0.34747
	684	15.0211	14.7218	14.8981	14.7878	15.1279	14.5927	14.9545	14.856	14.533	15.3294	14.7723	15.0953	14.7135	14.7999	14.6993	14.1434	15.5951	15.1845	15.0157	14.6336	14.8738	0.314219
	685	14.8922	14.783	14.489	14.5688	15.1021	14.6281	15.1187	14.579	14.678	15.1136	14.7852	15.0213	14.8166	14.7613	14.49	14.1241	15.3245	14.9462	14.8675	14.611	14.785	0.279061
	686	14.7827	14.5479	14.5631	14.3755	14.8669	14.5862	14.8675	14.418	14.7875	14.9783	15.0332	14.9439	14.8005	14.5036	14.3031	14.1402	14.9863	14.7593	14.6259	14.4468	14.6658	0.252296
	687	14.9309	14.4191	14.3602	14.3981	14.6737	14.525	14.6195	14.1925	14.562	14.8817	15.0847	14.9633	14.6298	14.6839	14.1389	14.2529	14.7254	14.7754	14.6227	14.2503	14.5845	0.268652
	688	14.9309	14.3933	14.1347	14.2886	14.7993	14.4187	14.8417	14.4502	14.4622	14.7722	14.9205	15.0792	14.633	14.51	13.9037	14.3592	14.4806	14.4888	14.5067	13.9894	14.5181	0.310038
	689	14.8826	14.1549	14.3569	14.1017	14.8122	14.5766	14.8997	14.5211	14.3978	14.6562	14.5855	14.9987	14.72	14.3135	14.2323	14.3496	14.3904	14.2987	14.3521	13.8122	14.4706	0.299701
	690	14.8761	14.0712	14.2989	14.3176	14.5996	14.6313	14.6163	14.5984	14.1207	14.6691	14.4244	14.9375	14.6008	14.4617	14.2548	14.3399	14.2841	14.4179	14.4649	13.7413	14.4363	0.277716
	691	14.8536	14.1614	14.2538	14.4174	14.3773	14.6152	14.4262	14.7336	14.0563	14.6691	14.5436	14.8183	14.5622	14.3586	14.3418	13.9663	14.1553	14.6627	14.394	13.8476	14.4107	0.279153
	692	14.7795	13.9939	14.5019	14.1984	14.4836	14.554	14.423	14.7143	13.9597	14.7464	14.2924	15.0599	14.4494	14.6066	14.5608	13.7408	14.384	14.74	14.3682	13.9378	14.4247	0.330452
	693	14.67	14.0583	14.4117	14.2241	14.5674	14.4992	14.6388	14.6918	14.2077	14.8527	14.1893	15.1791	14.4269	14.6872	14.6961	13.86	14.1682	14.6273	14.3199	13.8798	14.4428	0.33264
	694	14.5765	14.1775	14.3312	14.2563	14.6898	14.4832	14.9384	14.7014	14.1304	14.8044	14.2988	14.9633	14.4591	14.6582	14.7799	14.1337	14.0747	14.4115	14.3972	13.7542	14.451	0.316034
	695	14.6893	14.3643	14.3312	14.3594	14.7413	14.5604	14.7934	14.7594	13.8985	14.8463	14.856	15.0277	14.7297	14.7258	14.7477	14.3012	14.5353	14.4823	14.3135	13.8058	14.5434	0.315387
	696	14.6957	14.3836	14.4214	14.4142	14.7252	14.7183	14.5873	14.7304	14.2818	14.9139	15.0622	14.9343	14.8102	14.9932	14.5222	14.3496	14.5257	14.6466	14.088	13.5964	14.57	0.341905
	697	14.4896	14.4931	14.5244	14.4593	14.5803	14.7859	14.5873	14.8721	14.4332	14.9719	15.0622	15.076	14.8488	14.9545	14.3354	14.4494	14.6642	14.7368	14.2555	13.7896	14.6185	0.310885
	698	14.4316	14.6284	14.4246	14.6107	14.4933	14.9116	14.7193	14.695	14.7102	14.9654	14.7659	15.2918	14.9036	14.5358	14.3837	14.2626	14.9541	14.8689	14.4874	14.3308	14.6687	0.260451
	699	14.5121	14.5994	14.3376	14.6493	14.548	15.1821	14.6775	14.7433	14.8938	14.8752	14.7175	15.3272	14.8037	14.262	14.432	14.3657	14.7673	14.769	14.5196	14.3115	14.6647	0.276572
	700	14.583	14.812	14.3376	14.5269	14.6253	15.1209	14.6968	14.7884	14.8358	14.9171	14.7788	15.3595	14.8327	14.2233	14.6091	14.5235	14.7576	14.7336	14.3392	14.2599	14.6831	0.280184
	701	14.5186	14.6993	14.5276	14.4754	14.664	14.9277	15.0479	14.637	14.8262	14.9171	15.0107	15.1179	15.0035	14.5003	14.6575	14.5944	14.8607	14.9816	14.1363	14.4951	14.7299	0.253113
	702	14.3511	14.8217	14.7628	14.4367	14.3805	14.6764	14.948	14.6273	14.7038	15.0492	15.0783	15.1275	15.0163	14.7806	14.7638	14.4043	14.9219	14.9977	14.2201	14.7077	14.7388	0.267867
	703	14.5765	14.9473	14.7531	14.3659	14.4095	14.6474	14.9416	14.4502	14.3269	15.0846	14.9173	15.018	14.836	14.8965	14.6961	14.3979	14.8768	15.22	14.3199	14.6626	14.7172	0.273787
	704	14.6184	15.0246	14.7886	14.1726	14.4836	14.5443	15.0028	14.7047	14.5781	15.017	14.8045	15.0985	14.8746	14.961	14.7187	14.356	15.1184	15.22	14.2909	14.3018	14.734	0.308764
	705	14.5701	15.0021	14.9786	14.5076	14.6769	14.248	14.7998	14.7304	14.678	15.1297	14.6821	15.498	14.9358	14.8998	14.6285	14.0468	14.9187	15.0331	14.4359	14.1569	14.7278	0.347631
	706	14.5894	15.044	15.1364	14.6139	14.8444	14.4252	14.6324	14.5211	14.6876	15.2167	14.6596	15.4851	14.9777	14.6034	14.7058	14.0371	14.69	14.7529	14.5357	14.1633	14.7161	0.339129
	707	14.4187	14.8185	14.9271	14.4657	14.8025	14.3704	14.6968	14.4083	14.3333	15.0299	14.8335	15.2693	14.8778	14.6324	14.4964	13.934	14.4581	14.5081	14.3231	14.0506	14.5827	0.327465
	708	14.2802	14.6864	14.9013	14.2563	14.4224	14.335	14.6259	14.4953	14.0756	14.5821	14.666	15.1791	14.6105	14.3812	14.1872	13.715	14.4516	14.4437	14.1814	13.7156	14.4096	0.349992
	709	14.1385	14.4416	14.4375	13.9826	14.387	14.2545	14.5776	14.1796	14.1465	14.566	14.3858	14.8441	14.1563	14.1235	14.1582	13.4702	14.2744	14.2729	14.0397	13.4998	14.2168	0.324146
	710	13.6746	14.068	13.9511	13.6798	14.1808	13.9581	14.0783	13.8575	13.8437	14.2794	14.2408	14.3931	13.628	13.8432	13.7072	13.1771	13.8203	14.041	13.724	13.3129	13.873	0.305784
	711	13.3429	13.7652	13.4872	13.77	13.7009	13.6811	13.8271	13.545	13.644	14.0249	13.9252	14.0485	13.0547	13.505	13.2949	12.8679	13.4176	13.7544	13.1539	13.1293	13.547	0.328679
	712	13.1399	13.3593	13.294	13.5638	13.1759	13.2559	13.5211	13.4098	13.251	13.5965	13.5708	13.6426	12.7744	13.2699	12.8923	12.652	12.9312	13.4322	13.025	12.8523	13.2305	0.295063
	713	12.5312	12.9116	12.7496	12.7714	12.4962	12.5473	12.6868	13.0941	12.9676	13.1584	13.384	13.1369	12.5876	12.8834	12.422	12.4427	12.6317	12.7912	12.4452	12.2564	12.7448	0.296118
	714	12.1511	12.4059	12.318	12.2657	11.9003	12.1028	12.2648	12.4628	12.4812	12.482	12.7559	12.6441	12.214	12.2456	11.955	11.9788	12.3386	12.0375	11.7172	11.8022	12.2262	0.274797
	715	11.7742	11.723	11.6609	11.6118	11.2174	11.6292	11.9299	11.4674	11.8595	12.0053	12.0923	11.9902	11.7695	11.785	11.3848	11.1832	11.8618	11.6671	11.2566	11.0871	11.6478	0.293826
	716	10.9141	10.8597	10.9522	10.7937	10.4862	10.9947	11.1793	10.8297	11.1348	11.4126	11.2613	11.1624	11.0737	11.1214	10.8566	10.4971	11.0082	10.9874	10.6639	10.1756	10.9182	0.293152
	717	10.1604	10.1221	10.2983	10.0077	9.70027	10.0251	10.5158	10.2885	10.2747	10.4913	10.3175	10.3506	10.1879	10.3354	10.2188	9.90121	10.0967	10.0662	10.1518	9.46048	10.1485	0.251528
	718	9.21018	9.48432	9.49627	8.8932	8.92076	9.04591	9.50757	9.28997	9.45013	9.6023	9.31574	9.47127	9.29564	9.51084	9.11715	9.01541	9.44922	9.23513	9.34651	8.8388	9.27482	0.232683
	719	8.40168	8.43424	8.54604	7.87855	7.71607	8.32438	8.31254	8.22378	8.52889	8.52967	8.64575	8.4534	8.40339	8.53163	7.94789	8.03941	8.48289	8.4524	8.21912	8.20102	8.31364	0.25003
	720	7.30972	7.13613	7.28658	6.77048	6.74007	6.94574	7.11428	7.15436	7.53356	7.37973	7.74384	7.62235	7.42739	7.52019	6.96545	6.92168	7.61963	7.42164	7.11105	7.15738	7.24406	0.289668
	721	6.37882	5.96042	6.2526	5.45627	5.82205	5.7185	6.5989	6.26534	6.34175	6.04941	6.68409	6.52717	6.20337	6.25752	6.23425	5.78462	6.58565	6.30069	5.92568	5.95268	6.16499	0.325682
	722	5.187	5.06495	5.4441	4.33532	4.73975	4.77471	5.30401	5.12184	5.0984	5.286	5.73708	5.35146	4.99867	5.35882	5.38388	4.55738	5.50657	5.47286	4.72098	4.77053	5.11072	0.362727
	723	3.83091	3.91501	4.4069	3.39797	3.67356	3.73751	3.76109	4.18449	4.01932	4.01366	4.49695	4.23051	3.63613	4.06071	4.47874	3.4783	4.54024	4.23917	4.06387	3.99424	4.00796	0.334067
	724	2.76794	2.5718	3.4309	2.59913	2.64924	2.84203	2.79153	3.30512	2.94669	2.99578	3.40177	3.1611	2.57638	2.89144	3.25793	2.43466	3.27755	3.08279	3.03311	3.06656	2.95417	0.297635
	725	1.86602	1.51849	2.29062	1.47818	1.61848	1.94656	1.98947	2.30979	1.89016	2.21627	2.44832	2.08846	1.77754	1.84458	1.7279	1.39101	2.25001	1.97794	1.87995	1.92306	1.92164	0.289989
	726	1.01242	0.64878	1.24053	0.47641	0.6457	0.97378	1.16164	1.27259	0.79175	1.07921	1.46909	1.06737	0.72101	0.6592	0.46199	0.24751	1.03243	0.85699	0.95548	1.07268	0.892328	0.308047
	727	-0.08276	-0.25313	0.11636	-0.74118	-0.33675	-0.25025	0.16309	0.33202	-0.0844	0.15797	0.52208	0.28463	-0.19379	-0.35546	-0.07593	-0.69306	-0.4042	-0.16411	0.03424	-0.07405	-0.104934	0.321107
	728	-1.06521	-1.11318	-0.76623	-1.8718	-1.27088	-1.1264	-0.85801	-0.73417	-0.91223	-0.88568	-0.50546	-0.52387	-0.95075	-1.07055	-0.79425	-1.36306	-1.28357	-1.17232	-0.98364	-1.36894	-1.03101	0.317289
	729	-2.19905	-2.17615	-1.64882	-2.59334	-2.01174	-1.73842	-1.76637	-1.54268	-1.84314	-1.89389	-1.48146	-1.20031	-1.90099	-1.96925	-1.88299	-2.21666	-1.94712	-2.02915	-2.03051	-2.24187	-1.9157	0.309063
	730	-3.14284	-3.14571	-2.75689	-3.32776	-2.93943	-2.63711	-2.90987	-2.34796	-2.71606	-2.82158	-2.48968	-1.97338	-2.97363	-2.99035	-2.89765	-3.09281	-2.7975	-2.96972	-2.76493	-3.0697	-2.83823	0.307977
	731	-4.02544	-3.88658	-3.5493	-3.98165	-3.69317	-3.36509	-3.75381	-3.10815	-3.56645	-3.54312	-3.50112	-2.93328	-3.63396	-4.00178	-3.74803	-3.8691	-3.6962	-3.55597	-3.57021	-3.72681	-3.63546	0.277144
	732	-4.82106	-4.54047	-4.42867	-4.52602	-4.7336	-4.04797	-4.53011	-3.96176	-4.37817	-4.3935	-4.25486	-3.69669	-4.32651	-4.8876	-4.55976	-4.71949	-4.17615	-4.34837	-4.49146	-4.56109	-4.41917	0.292417
	733	-5.3912	-5.3071	-5.26939	-5.0253	-5.35528	-4.96278	-5.30962	-4.74772	-5.00952	-5.13114	-4.81534	-4.2765	-5.00617	-5.54471	-5.16211	-5.30573	-4.92023	-5.16009	-5.48357	-5.45657	-5.132	0.301296
	734	-6.01288	-5.77095	-5.87818	-5.61477	-5.89644	-5.44917	-5.82501	-5.25988	-5.5088	-5.65297	-5.24375	-5.20097	-5.72127	-6.23726	-5.82889	-5.97573	-5.75773	-5.75923	-5.9603	-6.05892	-5.73065	0.282387
	735	-6.70543	-6.28955	-6.50953	-6.0915	-6.54711	-6.08374	-6.36294	-5.98142	-6.32375	-6.39061	-6.23909	-6.1802	-6.30429	-6.89437	-6.55365	-6.87121	-6.04119	-6.42923	-6.3565	-6.64839	-6.39018	0.259704
	736	-7.49783	-7.06263	-7.19241	-6.74217	-7.08826	-6.72797	-7.00717	-6.64819	-7.19668	-6.97041	-7.02827	-6.75678	-6.88088	-7.51606	-6.96273	-7.25131	-6.57913	-7.04769	-6.83645	-7.26685	-7.01299	0.259496
	737	-8.1936	-7.85181	-7.94294	-7.18991	-7.59398	-7.41085	-7.84145	-7.54045	-7.78293	-7.32152	-7.6274	-7.15621	-7.32218	-8.1925	-7.38471	-7.92775	-7.11061	-7.56951	-7.64174	-7.7307	-7.61664	0.31984
	738	-8.88293	-8.30922	-8.53563	-7.55712	-8.08038	-7.78128	-8.25376	-8.37151	-8.15658	-7.83046	-7.94308	-7.79399	-7.97607	-8.77231	-8.17711	-8.37549	-7.35864	-7.98182	-8.07015	-8.20099	-8.12043	0.373477
	739	-9.32745	-8.63455	-8.87708	-7.86958	-8.77292	-8.02287	-8.52755	-8.64531	-8.56567	-8.26854	-8.39082	-8.29649	-8.62997	-9.26514	-8.89221	-9.12602	-7.89013	-8.1461	-8.49857	-8.59397	-8.56205	0.413885
	740	-9.56904	-9.05008	-9.18953	-8.68131	-9.00485	-8.53503	-8.86578	-9.08661	-9.17447	-8.51012	-8.85466	-8.77322	-8.97141	-9.53894	-9.38504	-9.54799	-8.54725	-8.74846	-9.17179	-9.28008	-9.02428	0.336605
	741	-9.99101	-9.53326	-9.48587	-9.4415	-9.5299	-9.05686	-9.25876	-9.44094	-9.73817	-9.02873	-9.36683	-8.93106	-9.3966	-9.95125	-9.70716	-9.71227	-9.06263	-9.12855	-9.65496	-9.58286	-9.44996	0.302392
	742	-10.0264	-10.0648	-9.97871	-9.89568	-10.1161	-9.45629	-9.78058	-9.65675	-9.95399	-9.62142	-9.75659	-9.3627	-9.91843	-10.3185	-10.026	-9.86367	-9.54903	-9.27028	-10.1059	-9.98229	-9.83521	0.274701
	743	-10.0844	-10.0035	-10.0786	-9.89246	-10.1065	-9.55292	-9.94164	-10.0336	-9.64798	-9.82758	-10.1109	-9.74924	-9.83468	-10.763	-10.2805	-10.0344	-9.59735	-9.45711	-10.3797	-10.095	-9.97356	0.303913
	744	-10.442	-9.72652	-9.82732	-9.9891	-10.0099	-9.51427	-10.0512	-10.2205	-9.71884	-9.91133	-10.2398	-9.76534	-9.8991	-10.6052	-10.1259	-10.2728	-9.29134	-9.47644	-10.3829	-9.79868	-9.96341	0.339514
	745	-10.2713	-9.55902	-9.65982	-9.79261	-9.44937	-9.37576	-9.83857	-9.91767	-9.49014	-9.65363	-9.75337	-9.50443	-9.76381	-10.2379	-9.85533	-10.1954	-9.20437	-9.38624	-10.3314	-9.50556	-9.73729	0.323958
	746	-9.69788	-9.11773	-9.23462	-9.41895	-8.77937	-8.75085	-9.51645	-9.21223	-8.83302	-9.15113	-9.35072	-9.00837	-9.26775	-9.94803	-9.35927	-9.42559	-8.82105	-8.98038	-9.50679	-9.11258	-9.22464	0.316319
	747	-8.62202	-8.34143	-8.09756	-8.5428	-8.17379	-7.74263	-8.78203	-8.26843	-8.02451	-8.40383	-8.56798	-8.30938	-8.28852	-8.74976	-8.83745	-8.43669	-8.21225	-8.19764	-8.43092	-8.37171	-8.37007	0.26912
	748	-7.30456	-7.31388	-6.77044	-7.17059	-6.92398	-6.35109	-7.60952	-6.89944	-7.06139	-7.32474	-7.18933	-6.94361	-6.91631	-7.12308	-7.98384	-7.28352	-7.12994	-6.96716	-7.35506	-7.40214	-7.15118	0.336306
	749	-5.71654	-6.01575	-5.07612	-5.83381	-5.32629	-4.82427	-6.07304	-5.43382	-5.74394	-5.75282	-5.56265	-5.40712	-5.28963	-5.1775	-6.64062	-6.07881	-5.57091	-5.19231	-6.05693	-6.30051	-5.65367	0.454348
	750	-3.93846	-4.22802	-3.38824	-4.07828	-3.50957	-2.88192	-4.26919	-3.49469	-3.85957	-3.93932	-3.98751	-3.9415	-3.65007	-3.15785	-4.84322	-4.24276	-3.7574	-3.35948	-4.20478	-4.53854	-3.86352	0.476375
	751	-2.22482	-1.71231	-1.52964	-2.31954	-1.7927	-0.97823	-2.42992	-1.6683	-2.09761	-1.92288	-1.84545	-2.15055	-1.94286	-1.3991	-2.92664	-2.11358	-1.77962	-1.46223	-1.95964	-2.58975	-1.94227	0.444674
	752	-0.37589	0.51672	0.38371	-0.41263	-0.0243	0.77729	-0.39739	0.28692	-0.09728	0.20951	0.23862	0.10103	-0.2711	0.54968	-0.95852	-0.12292	0.21426	0.34483	0.11155	-0.58943	0.024233	0.43004
	753	1.26045	2.28834	2.29062	1.6489	1.86007	2.76473	1.99592	2.37422	2.04155	2.39665	2.28404	2.0788	1.82908	2.30198	0.98704	1.84197	2.17271	2.11323	2.23427	1.43989	2.01022	0.423571
	754	3.31875	3.97943	4.17176	3.36898	3.81851	4.93576	4.24426	4.1555	3.64889	4.30034	4.09109	4.16609	3.80363	3.71283	2.96803	3.77787	4.12149	3.99437	3.81585	3.28237	3.88379	0.439074
	755	4.9583	5.60932	5.97881	4.96344	5.60301	6.6945	5.75497	5.84015	5.39474	5.54691	5.63723	5.9828	5.3691	5.25575	4.4884	5.46251	5.58388	5.60171	5.40386	4.87038	5.49999	0.471866
	756	6.59785	7.0556	7.75364	6.56755	7.14593	8.28573	7.1787	7.58277	7.33063	7.26377	7.19303	7.28091	6.72841	6.99515	6.01522	7.13749	6.78214	7.1253	6.95	6.72575	7.08478	0.476855
	757	8.04736	8.44712	8.83594	8.17167	8.33452	9.3487	8.54124	9.08381	8.87355	8.90009	8.56845	8.53393	7.95566	8.57994	7.83515	8.65142	8.2413	8.50393	8.48325	8.15271	8.50449	0.382449
	758	9.45498	9.72269	9.97944	9.54064	9.67451	10.4664	9.59132	10.3497	10.1072	10.2369	9.8118	9.69353	9.20867	9.98757	9.41994	9.59199	9.62638	9.72474	9.49146	9.56677	9.76233	0.328984
	759	10.7982	10.834	11.3549	10.7357	10.7214	11.5358	10.3741	11.2323	11.1605	11.1645	10.9295	10.75	10.7	10.9829	10.3831	10.5326	10.612	10.8425	10.6833	10.7393	10.8533	0.307592
	760	11.4682	11.6747	12.318	11.5603	11.5556	12.2864	11.3533	12.1245	11.8756	12.0181	11.8701	11.9387	11.5118	12.1135	11.3913	11.4731	11.4656	11.4674	11.611	11.7153	11.7396	0.305894
	761	12.4313	12.4864	12.8398	12.4364	12.2933	13.0723	12.3711	12.8847	12.5907	13.0006	12.9395	12.6988	12.1077	12.674	12.0677	12.3782	12.0938	12.1309	12.3099	12.6236	12.5215	0.314566
	762	13.2301	13.2434	13.2392	12.9808	12.9149	13.5845	12.8124	13.6352	13.6343	13.4193	13.6514	13.4783	12.9033	13.141	12.6121	13.1255	12.9506	12.8653	12.9542	13.3065	13.1841	0.309732
	763	13.5361	14.0615	13.6579	13.2449	13.5141	13.9774	13.3149	14.1055	14.1562	13.6577	14.112	13.91	13.5475	13.8303	13.092	13.6957	13.6399	13.6126	13.4695	13.7864	13.6961	0.298756
	764	13.7036	14.4867	14.0831	13.3577	13.7009	14.3446	13.6242	14.5468	14.285	14.0184	14.6209	14.2901	13.8728	13.8142	13.7298	13.9373	14.1488	13.9573	14.1975	14.0248	14.0372	0.333047
	765	14.1804	14.7186	14.4568	13.538	13.7106	14.8117	13.7465	14.5597	14.6554	14.4694	14.6177	14.5639	14.2433	13.708	13.9327	13.9952	14.3421	13.9637	14.4294	14.1923	14.2418	0.381151
	766	14.6152	14.8861	14.6951	13.5864	13.8169	14.9695	13.9881	14.5468	14.897	14.8946	14.8593	14.625	14.3077	14.2008	14.1582	14.2465	14.3324	14.0185	14.2812	14.5982	14.4262	0.394743
	767	14.8214	14.8314	14.8852	13.6766	13.7943	14.67	14.1266	14.3246	14.9743	14.8978	14.9527	14.6895	14.3367	14.3554	14.3676	14.3753	14.3067	14.0314	14.3199	14.5015	14.4619	0.377092
	768	14.7601	14.7508	15.0269	13.8151	13.7363	14.4413	14.1878	14.0475	15.0871	14.7239	14.9205	14.6315	14.1595	14.3457	14.4384	14.3947	14.4935	13.8542	14.3457	14.334	14.4247	0.388302
	769	14.5508	14.4416	14.8691	13.7442	13.6655	14.4252	14.117	14.0379	14.7778	14.5145	14.7788	14.2578	13.7988	14.0816	14.4578	14.2561	14.3131	13.6931	14.1814	14.0828	14.2522	0.359192
	770	14.0515	14.1614	14.3183	13.3834	13.1146	14.161	13.7176	14.1442	14.2496	14.1376	14.3052	13.8037	13.5829	13.7273	14.1002	13.6506	14.0941	13.5482	13.7755	13.9539	13.899	0.330512
	771	13.3944	13.5397	13.7256	12.7456	12.493	13.4878	12.9799	13.8092	14.0917	14.041	13.4935	13.6265	13.2125	13.3794	13.543	13.132	13.6206	12.9942	13.2763	13.561	13.4073	0.401235
	772	12.6568	12.8214	13.1522	12.0724	11.5331	13.0884	12.3422	12.9073	13.6891	13.4225	12.6045	12.7987	12.6198	12.7835	12.8891	12.3782	12.6381	12.234	12.7383	12.9006	12.7135	0.47181
	773	11.7774	12.0612	12.4404	11.367	10.7085	12.1704	11.6496	11.7831	12.7357	12.4852	11.6188	11.9934	11.8822	12.1103	12.0838	11.6245	11.7845	11.4384	12.0812	12.0696	11.8933	0.444626
	774	11.0977	11.1561	11.5868	10.0915	9.78724	11.0978	10.6768	10.7137	11.502	11.5736	10.8071	11.0851	10.9449	11.1955	10.9177	10.6324	11.0791	10.5397	11.3243	11.1258	10.9467	0.456612
	775	10.2989	10.3154	10.4787	9.37637	8.78548	10.4278	9.87156	9.73448	10.5453	10.4881	9.82146	10.283	10.2298	10.1357	9.78392	9.68862	10.3866	9.60556	10.2098	9.91143	10.0189	0.445095
	776	9.29071	8.9625	9.44151	8.34239	7.89001	9.52264	8.91166	8.88088	9.23431	9.3124	8.88089	9.21036	9.2441	8.97936	8.65331	8.8318	9.46855	8.38797	9.22733	8.88712	8.97799	0.41731
	777	7.8702	7.75781	8.04999	7.08293	7.10728	8.40169	7.72951	7.83402	8.18423	8.11736	7.64399	8.03788	7.95566	7.73923	7.40352	7.83326	8.22197	7.3701	8.38339	7.87891	7.83015	0.372628
	778	6.50122	6.36628	6.88394	6.08116	6.09906	7.15512	6.45717	6.87735	6.96343	6.98353	6.33621	6.80741	6.68976	6.48299	6.17627	6.43529	7.06237	6.24593	7.03052	6.79017	6.62126	0.343546
	779	5.12258	5.21634	5.8854	4.79594	4.54648	5.92787	5.26214	5.57924	5.96166	5.76917	5.11219	5.69934	5.58491	5.30406	4.73965	5.08242	5.94142	5.27637	5.94501	5.86249	5.43073	0.445707
	780	3.89855	3.88602	4.7419	3.58802	3.2677	4.82303	4.14763	4.47761	4.64744	4.8737	4.00734	4.51397	4.57026	3.99307	3.69279	3.9357	4.58855	3.9847	4.52127	4.66423	4.24117	0.457322
	781	2.69385	2.47839	3.54686	2.49283	2.24338	3.53458	3.00413	3.41464	3.44274	3.77529	3.1473	3.46711	3.4171	2.92687	2.68135	2.83408	3.35808	2.71236	3.09753	3.44021	3.08543	0.433221
	782	1.58578	1.54748	2.4549	1.61991	1.06122	2.40396	1.74145	2.05855	2.37333	2.53194	1.93616	2.33971	2.13187	2.06039	1.80198	1.77432	2.33054	1.70093	1.71245	2.57694	1.98719	0.40435
	783	0.68709	0.48773	0.98606	0.30891	0.18186	1.42796	0.67525	1.0761	1.3168	1.39166	0.70891	1.00939	1.13332	1.12949	0.94516	0.65337	1.26113	0.50267	0.51419	1.29171	0.884438	0.374708
	784	-0.37589	-0.60424	-0.11878	-0.77662	-0.74583	0.39398	-0.4296	0.03568	0.21839	0.16763	-0.36373	0.05593	0.12188	-0.10099	0.11411	-0.65441	0.00489	-0.30584	-0.46503	0.01615	-0.190616	0.346554
	785	-1.43564	-1.56736	-1.06902	-1.65276	-1.5801	-0.72054	-1.38949	-0.93389	-0.86391	-0.81481	-1.2431	-0.8943	-1.08282	-1.2606	-1.15824	-1.61431	-0.92924	-1.07247	-1.52157	-0.9663	-1.18852	0.297897
	786	-2.2828	-2.61101	-2.09012	-2.53858	-2.44981	-1.63534	-2.24954	-1.9872	-1.77871	-1.66841	-2.28675	-2.00237	-2.0556	-1.98857	-2.09236	-2.31329	-1.95678	-2.22241	-2.58776	-1.99384	-2.13956	0.281684
	787	-3.10419	-3.73518	-3.02747	-3.33098	-3.52889	-2.63067	-3.0516	-3.05017	-2.49381	-2.59288	-3.32717	-2.72713	-2.64185	-2.98068	-2.83967	-3.43425	-2.96822	-2.86986	-3.52834	-2.96018	-3.04116	0.347483
	788	-4.17039	-4.36331	-3.9455	-4.43905	-4.39216	-3.60668	-3.84078	-3.83613	-3.63087	-3.41749	-4.15179	-3.77722	-3.55988	-3.78275	-3.81245	-4.40059	-4.0924	-3.81044	-4.15646	-3.7397	-3.9463	0.30619
	789	-4.91769	-5.10739	-4.7379	-5.22501	-5.32951	-4.20259	-4.52366	-4.96353	-4.63264	-4.65763	-4.77669	-4.58573	-4.37805	-4.53972	-4.65317	-5.07703	-4.83971	-4.60606	-4.83612	-4.61907	-4.76044	0.282282
	790	-5.70043	-5.92556	-5.42722	-5.89179	-6.28619	-4.76307	-5.16789	-5.5981	-5.35096	-5.37595	-5.62063	-5.20419	-4.97396	-5.31923	-5.31351	-5.87588	-5.57413	-5.12466	-5.59631	-5.40825	-5.4749	0.358192
	791	-6.55404	-6.54724	-6.13265	-6.64232	-7.00773	-5.66499	-5.91842	-5.96209	-5.95653	-6.00407	-6.24553	-5.99337	-5.78569	-6.10841	-6.21543	-6.8841	-6.24413	-5.68514	-6.0215	-6.15556	-6.18645	0.37053
	792	-7.37865	-7.29455	-6.74145	-7.24145	-7.58754	-6.16104	-6.46279	-6.6031	-6.77793	-6.55489	-7.08303	-6.69236	-6.51367	-7.05865	-6.90475	-7.37371	-6.92379	-6.34548	-6.5691	-6.42291	-6.83454	0.39693
	793	-7.94557	-7.95811	-7.29227	-7.83736	-8.37672	-6.68287	-6.97496	-7.43738	-7.17091	-6.89955	-7.50822	-7.20774	-6.98073	-7.54183	-7.48456	-7.71515	-7.55513	-7.27317	-6.95886	-7.06392	-7.39325	0.42693
	794	-8.48995	-8.45739	-8.01381	-8.60722	-8.83091	-7.67176	-7.76092	-7.71117	-7.82802	-7.42138	-8.04615	-7.68447	-7.5541	-7.66101	-8.10946	-8.15645	-8.05441	-8.22985	-7.71583	-7.87243	-7.99383	0.378725
	795	-9.11485	-8.88902	-8.54852	-9.02275	-9.36884	-8.06797	-8.39549	-8.29742	-8.6623	-8.16546	-8.97385	-8.45755	-8.08881	-8.13774	-8.66028	-8.35616	-8.5698	-8.51653	-8.59198	-8.45868	-8.5672	0.357975
	796	-9.76875	-9.48816	-8.86741	-9.27722	-9.78759	-8.52859	-8.89154	-9.04795	-9.20668	-8.46503	-9.27019	-9.0277	-8.73626	-8.64024	-9.29807	-8.98107	-8.96922	-9.106	-9.27164	-8.84522	-9.07373	0.360729
	797	-10.0232	-9.90691	-9.51486	-9.69597	-10.4898	-9.12773	-9.24265	-9.34108	-9.75105	-8.91277	-9.3926	-9.44967	-9.42881	-9.28447	-9.63951	-9.56732	-9.49749	-9.45067	-9.76126	-9.27041	-9.53741	0.346456
	798	-10.3775	-10.3933	-10.0367	-10.2629	-10.8248	-9.49494	-9.78703	-9.67286	-10.0571	-9.50224	-9.82423	-9.89419	-9.71872	-9.89327	-10.0969	-10.1568	-10.029	-10.0176	-10.0769	-9.59575	-9.98564	0.327624
	799	-10.7641	-10.9345	-10.3942	-10.7815	-11.1566	-9.85893	-10.2895	-9.88546	-10.4436	-9.94032	-10.2591	-10.1712	-10.0054	-10.2379	-10.593	-10.6077	-10.5572	-10.3977	-10.1768	-9.86955	-10.3662	0.368982
	800	-10.8543	-11.0536	-10.6745	-10.9458	-11.5045	-10.0329	-10.689	-10.549	-10.8076	-10.2753	-10.6714	-10.5416	-10.5176	-10.5858	-10.9602	-10.9782	-11.0179	-10.7359	-10.7051	-10.401	-10.7251	0.317349
	801	-10.9509	-11.4273	-10.7067	-10.949	-11.5302	-10.471	-10.9885	-10.8003	-10.9171	-10.4428	-10.8969	-10.7929	-10.946	-10.9208	-11.0923	-11.3196	-11.121	-10.5845	-11.2011	-10.4912	-10.9275	0.303215
	802	-11.1539	-11.4917	-10.8452	-11.2776	-11.5302	-10.6932	-11.0658	-10.8776	-10.8108	-10.9904	-11.0612	-10.9378	-11.1328	-10.8177	-11.3661	-11.4485	-11.1242	-10.4847	-11.52	-10.7554	-11.0692	0.299642
	803	-11.1249	-11.437	-10.8323	-11.3935	-11.6913	-10.4935	-11.0529	-10.6167	-10.4726	-10.9389	-11.1932	-10.8476	-11.0909	-10.5729	-11.2372	-11.3615	-11.1757	-10.5265	-11.5232	-10.8037	-11.0193	0.366611
	804	-10.938	-10.9892	-10.5038	-11.1133	-11.3466	-10.2261	-10.7824	-10.1882	-10.3019	-10.5717	-10.913	-10.7446	-10.8075	-10.2798	-10.7444	-11.1779	-10.9728	-10.3558	-11.2752	-10.3173	-10.7275	0.366841
	805	-10.1134	-10.5544	-10.2139	-10.6623	-10.7346	-9.71076	-10.0963	-9.50536	-9.85413	-9.77604	-10.3106	-10.5288	-10.0473	-9.71289	-10.2612	-10.8912	-10.451	-9.86298	-10.7534	-9.37349	-10.1707	0.439857
	806	-9.0762	-9.62023	-9.35381	-9.74429	-9.546	-8.98922	-9.24587	-8.66786	-9.16802	-8.5069	-9.24442	-9.4239	-9.10992	-8.68856	-9.44947	-9.84756	-9.40408	-8.92884	-9.67751	-8.58108	-9.21369	0.39527
	807	-7.7523	-8.13527	-8.20708	-8.61688	-8.10615	-7.65566	-7.89621	-7.25377	-8.02451	-7.12825	-7.95918	-8.00981	-7.59597	-7.2326	-8.17711	-8.33362	-8.08662	-7.50831	-8.19256	-7.77257	-7.88222	0.391912
	808	-5.91625	-6.68253	-6.31304	-7.04174	-6.06071	-5.85181	-6.15679	-5.74949	-6.28831	-5.44681	-6.44846	-6.41212	-5.70838	-5.60269	-6.76947	-6.35583	-6.69187	-5.8623	-6.62708	-6.35849	-6.21721	0.433259
	809	-3.8064	-4.74984	-4.13876	-4.9029	-4.26331	-3.79672	-4.12102	-3.85868	-4.39106	-3.58821	-4.5802	-4.40212	-3.68872	-3.56049	-4.78846	-4.00439	-4.63677	-4.03592	-5.17112	-4.13912	-4.23121	0.461152
	810	-1.73843	-2.6561	-2.05791	-2.74151	-2.34674	-1.53548	-1.88877	-1.70374	-2.1266	-1.43971	-2.38338	-2.11511	-1.56599	-1.14463	-2.44347	-1.82046	-2.22736	-1.60073	-2.94209	-2.00673	-2.02425	0.47096
	811	0.31344	-0.1726	0.32573	-0.24513	-0.03396	1.06719	0.25973	0.61226	0.36334	0.68301	-0.33796	0.43925	0.57284	0.95554	-0.06627	0.19919	0.29479	0.91175	-0.42638	0.24163	0.29787	0.426207
	812	2.74861	1.91791	2.34538	1.85827	2.07266	3.4927	2.35346	2.77364	2.48607	2.80896	1.91039	2.73913	2.6859	3.15235	1.9566	2.28971	2.7815	2.78322	1.90894	2.29026	2.46778	0.454968
	813	4.85201	3.82804	4.73868	3.8908	4.02144	5.31908	4.52772	4.90602	4.70864	5.20225	4.1684	4.79743	4.68944	5.22354	4.11797	4.37377	4.70129	4.76422	4.18628	4.50962	4.57633	0.436358
	814	6.54632	5.56744	7.01601	6.05862	5.71253	6.58498	6.65688	6.63254	6.39651	7.41838	6.39097	7.02322	6.44495	7.26251	6.12151	6.2227	6.18623	6.84184	6.46039	6.38431	6.49644	0.468862
	815	8.32115	7.46468	8.82628	7.95586	7.44549	8.17299	8.4285	8.29464	7.83313	8.99351	8.26244	8.44052	8.03941	8.86662	7.92856	7.79782	8.15111	8.45562	8.1708	7.82737	8.18383	0.421288
	816	9.69657	9.16221	10.2951	9.66627	8.93687	9.9446	9.88444	9.87299	9.35671	10.3238	9.56377	10.0156	9.48891	10.6157	9.5359	9.36329	9.54585	9.74406	9.56232	9.30264	9.69388	0.410456
	817	10.9238	10.5892	11.3935	10.7969	10.2382	11.3812	11.0151	10.9166	10.8513	11.667	10.9295	11.6133	10.9964	11.9073	10.9757	10.7355	10.7989	10.8553	10.9281	10.8166	11.0165	0.393387
	818	12.1188	12.0419	12.2954	12.0885	11.2561	12.5312	11.9943	11.8958	11.9561	12.9974	12.1213	12.6409	11.9627	12.6997	12.1933	11.5826	12.0938	12.0021	11.7656	12.2339	12.1236	0.390353
	819	13.0723	13.0823	13.149	12.852	12.3062	13.52	12.9091	12.4241	13.0062	13.6706	13.049	13.3753	12.9838	13.7756	13.1113	12.4459	13.1761	12.9652	12.7673	13.0424	13.0342	0.378838
	820	13.6006	13.5526	13.7932	13.2127	13.076	13.9259	13.6531	13.1295	13.8469	14.1634	13.9413	13.9873	13.6087	14.4391	13.8232	13.1771	13.846	13.4805	13.4405	13.4547	13.6576	0.357419
	821	14.0225	14.0164	14.3602	13.7957	13.5302	14.5701	14.3682	13.8511	14.5846	14.6143	14.6499	14.406	14.3496	14.816	14.4416	13.6796	14.4516	13.938	13.8013	14.1182	14.2183	0.368243
	822	14.4638	14.6059	14.6823	14.2113	13.8942	15.0952	14.9351	14.1925	15.1161	15.1394	14.7369	14.741	14.8778	15.1478	14.825	14.1402	14.7447	14.3567	14.1653	14.3984	14.6235	0.379205
	823	14.8375	14.8507	15.1429	14.3723	14.1164	15.2562	15.0543	14.637	15.3609	15.6	14.782	15.1533	15.1838	15.4474	15.3436	14.5912	15.2955	14.5725	14.3199	14.7946	14.9356	0.411441
	824	15.2079	14.9183	15.2653	14.5785	14.2324	15.5526	14.9609	14.8915	15.4897	15.5098	15.0364	15.3111	15.4061	15.4087	15.5014	14.4913	15.3181	14.8141	14.4906	15.0394	15.0712	0.393444
	825	15.2014	14.8378	15.2266	14.8651	14.2324	15.3142	15.0994	15.1814	15.5831	15.4937	15.3199	15.2177	15.3062	15.2605	15.321	14.4365	15.4179	14.9107	14.7773	15.3809	15.1192	0.346107
	826	14.947	14.5318	14.8916	14.994	14.3	15.1531	15.1026	15.1975	15.4188	15.6258	14.9334	15.076	15.1194	15.1993	15.0891	14.5171	15.2762	14.827	14.8482	15.3454	15.0197	0.317062
	827	14.8278	14.4352	14.8304	14.7782	14.271	14.8181	15.1832	14.9398	15.348	15.4422	14.5823	14.8087	15.1935	15.1156	14.8636	14.4526	14.9927	14.5693	14.6646	14.9589	14.8538	0.307553
	828	14.5411	14.3611	14.7016	14.4174	13.8974	14.6442	15.0124	14.695	15.1032	15.0621	14.3729	14.435	15.1387	14.961	14.7316	14.2884	14.9509	14.2697	14.2007	14.6175	14.6201	0.343611
	829	13.9066	13.9005	14.3634	14.1146	13.4335	14.2255	14.4552	14.0862	14.562	14.5789	14.1893	14.0742	14.5912	14.7162	14.1968	14.0661	14.4903	14.0603	14.0493	14.4146	14.2237	0.304798
	830	13.388	13.4721	13.7514	13.5735	12.8473	13.6618	13.8078	13.6256	13.9887	14.1054	13.7802	13.5234	13.8471	14.0333	13.5591	13.4509	13.7365	13.4193	13.4277	13.8444	13.6422	0.283012
	831	12.7309	12.8987	12.901	13.0001	12.1612	13.0143	13.0508	12.83	13.1125	13.4	13.049	12.8277	13.2415	13.0798	12.9438	12.7777	13.1213	12.7268	12.8253	13.2614	12.9477	0.259887
	832	11.9578	11.7713	12.1086	12.0209	11.4268	12.2992	12.3293	11.9442	12.23	12.3789	11.9828	11.8581	12.4652	12.0104	11.9614	11.7469	11.9842	12.1245	12.0651	12.4207	12.0543	0.254729
	833	11.0237	10.9016	11.3065	10.9322	10.4121	11.3232	11.5659	11.0712	11.2829	11.3192	11.097	10.7275	11.2734	11.0731	10.8694	10.9932	11.179	11.0744	11.0376	11.3513	11.0907	0.255947
	834	10.0122	10.1189	10.3788	9.90785	9.43936	10.3537	10.4514	9.8601	10.2135	10.3109	9.97285	9.68709	10.1106	10.1712	9.8419	9.88189	10.5122	10.2466	9.93275	10.2883	10.0846	0.27319
	835	8.89451	9.00438	9.14839	8.92219	8.26688	9.51942	9.48824	8.81646	9.15378	9.02894	8.80037	8.74652	9.21511	9.35623	8.64687	8.47104	9.45244	9.11917	9.15968	9.17702	9.01938	0.331903
	836	7.5964	7.63862	7.89537	7.72716	6.89146	8.25996	8.26744	7.62143	7.90077	7.96275	7.59245	7.86394	8.16503	7.96793	7.59678	7.13105	8.37337	7.92091	7.95821	7.90468	7.81179	0.361279
	837	6.40137	6.16657	6.31058	6.25188	5.44196	7.27752	7.13683	6.4425	6.74439	6.68719	6.36842	6.41765	6.70908	6.6215	6.39853	5.9328	7.24276	6.7903	6.60856	6.65811	6.53043	0.430103
	838	5.10003	5.21634	4.85464	4.96344	4.4885	6.06638	5.76463	5.17015	5.79094	5.49859	5.29579	5.068	5.37232	5.42325	4.86205	4.69266	5.84801	5.65969	5.3491	5.65956	5.3072	0.417571
	839	3.84702	4.01808	3.83032	3.79095	3.28702	4.73928	4.66945	3.96868	4.56691	4.06197	4.27469	3.93095	4.19339	4.0285	3.84096	3.27859	4.54346	4.43566	4.07998	4.41943	4.09026	0.403546
	840	2.79693	2.85848	2.806	2.42197	2.3078	3.20924	3.41321	3.04421	3.47173	3.04088	3.52417	2.77134	3.21417	2.62409	2.56861	1.89351	3.43539	3.32115	2.88816	3.35324	2.94821	0.438528
	841	1.76617	1.37998	1.53688	1.39443	1.21262	1.78228	2.1151	1.99735	2.26381	1.89416	2.50308	1.55698	2.1061	1.52246	1.28338	0.60183	2.21136	2.0778	1.47087	1.99714	1.73369	0.450209
	842	0.72896	0.16561	0.17434	0.07376	0.07556	0.307	0.93294	0.87639	1.25882	0.40277	1.23395	0.38127	1.24928	0.58834	0.44911	-0.66085	0.93257	1.04382	0.35958	0.82465	0.569894	0.49023
	843	-0.27603	-0.76529	-0.98527	-1.03431	-0.90367	-0.59813	-0.12359	-0.27999	0.30536	-0.45405	0.0518	-0.92651	-0.07783	-0.38767	-0.48502	-1.4146	-0.0853	0.1419	-0.74205	-0.00962	-0.452493	0.459221
	844	-1.39376	-1.85726	-1.9194	-1.78161	-1.98597	-1.56125	-1.14469	-1.17225	-0.93155	-1.36885	-0.99507	-2.09257	-1.33729	-1.66324	-1.64463	-2.20377	-0.99366	-0.89531	-1.87911	-1.04039	-1.49308	0.420495
	845	-2.4052	-3.05552	-3.1241	-2.65776	-2.8138	-2.47284	-2.16579	-2.2159	-2.16203	-2.40928	-1.90021	-3.00415	-2.36806	-2.65857	-2.72049	-3.11858	-2.14683	-1.70703	-3.05805	-1.85855	-2.50114	0.441895
	846	-3.24914	-3.73518	-3.94872	-3.57901	-3.77692	-3.29745	-2.97429	-3.51402	-3.05106	-3.12115	-2.69905	-3.74179	-3.43747	-3.58304	-3.65462	-3.93997	-3.21947	-2.75068	-3.93098	-2.96985	-3.40869	0.392944
	847	-4.02221	-4.4084	-4.52208	-4.39718	-4.77548	-4.08018	-3.60886	-4.4256	-3.84668	-4.20023	-3.41737	-4.78222	-4.15257	-4.13063	-4.41481	-4.65184	-4.06019	-3.76212	-4.90054	-3.98773	-4.22735	0.3993
	848	-4.86937	-5.28455	-5.31126	-5.07362	-5.48091	-4.94989	-4.37549	-5.1568	-4.63264	-4.86378	-4.42558	-5.45866	-4.84511	-4.87471	-5.15889	-5.31218	-4.84615	-4.36447	-5.81857	-4.55787	-4.98302	0.396849
	849	-5.61346	-6.33465	-6.25184	-5.95621	-6.39571	-5.91946	-5.20333	-5.72694	-5.71817	-5.70772	-5.07303	-6.08356	-5.49578	-5.49962	-6.06081	-6.02083	-5.64499	-5.16976	-6.44347	-5.11191	-5.77156	0.428949
	850	-6.3511	-6.97888	-6.83486	-6.80982	-7.22999	-6.47994	-6.0376	-6.35185	-6.38817	-6.4196	-5.54976	-6.72135	-6.14968	-6.40476	-6.76302	-6.81323	-6.38908	-6.11677	-7.08448	-5.83666	-6.48553	0.425212
	851	-7.07586	-7.42662	-7.54674	-7.6151	-7.82268	-7.18215	-6.76236	-6.98641	-7.04206	-6.76104	-6.34217	-7.34625	-7.00006	-7.02	-7.63596	-7.51866	-6.84648	-6.5323	-7.6514	-6.41325	-7.12638	0.4358
	852	-7.57514	-8.22224	-7.97837	-8.06607	-8.61831	-7.72975	-7.50001	-7.69507	-7.63797	-7.22811	-7.08303	-7.80366	-7.65396	-7.61913	-8.25442	-7.95674	-7.52936	-7.07023	-8.05405	-6.79334	-7.70345	0.444663
	853	-8.18072	-8.7183	-8.5002	-8.57501	-8.96297	-8.12595	-8.14424	-8.44238	-8.06317	-7.98186	-7.89798	-8.34803	-8.24021	-8.03788	-8.55721	-8.51078	-8.27023	-7.93995	-8.58232	-7.32161	-8.27005	0.360767
	854	-8.72831	-9.11128	-8.69347	-9.19025	-9.44937	-8.68321	-8.57587	-8.97065	-8.21778	-8.53267	-8.37149	-8.63149	-8.71694	-8.76586	-9.07581	-9.13568	-8.70831	-8.4811	-9.33607	-8.14301	-8.77593	0.356678
	855	-9.15673	-9.3271	-9.17664	-9.5027	-9.86168	-9.2759	-8.9463	-9.58589	-9.02307	-8.87734	-8.79346	-9.02125	-8.9392	-9.365	-9.42692	-9.51578	-9.12706	-8.94495	-9.93842	-8.7808	-9.22931	0.33406
	856	-9.69788	-9.56869	-9.86275	-9.99554	-10.3191	-9.7333	-9.59054	-10.1174	-9.83158	-9.33474	-9.19933	-9.63972	-9.35473	-9.8675	-9.87466	-9.79924	-9.58768	-9.34115	-10.3024	-9.28008	-9.7149	0.32204
	857	-10.0941	-10.1646	-10.172	-10.3821	-10.8184	-10.1359	-10.0576	-10.4073	-10.173	-9.79537	-9.84678	-10.052	-9.95064	-10.1606	-10.4609	-10.4628	-9.98389	-9.79855	-10.4119	-9.54099	-10.1435	0.293013
	858	-10.4291	-10.5157	-10.755	-10.8942	-11.4723	-10.4613	-10.3926	-10.884	-10.6498	-10.0208	-10.3461	-10.6447	-10.5305	-10.5182	-10.9183	-10.9105	-10.3962	-10.0724	-10.6245	-9.98551	-10.5711	0.351371
	859	-10.8221	-11.0504	-10.9966	-11.3613	-11.8362	-10.8059	-10.7501	-11.2029	-11.0137	-10.2689	-10.5264	-11.1086	-10.8139	-11.0271	-11.2952	-11.3229	-10.6668	-10.4492	-11.1592	-10.6748	-10.9576	0.363636
	860	-11.4437	-11.5046	-11.2575	-11.6093	-11.8813	-11.1023	-11.0884	-11.5411	-11.0266	-10.5395	-10.6488	-11.3212	-10.9653	-11.5489	-11.7751	-11.7255	-11.2015	-11.0612	-11.4781	-10.9519	-11.2836	0.363657
	861	-11.7143	-11.6399	-11.4733	-12.0249	-11.9683	-11.4019	-11.4685	-11.9116	-11.265	-10.8326	-10.9452	-11.7109	-11.1682	-11.5908	-11.9845	-11.8672	-11.398	-11.393	-11.6392	-11.3513	-11.5374	0.333819
	862	-11.885	-11.9685	-11.7665	-12.3051	-12.5385	-12.0171	-11.7358	-12.1435	-11.7707	-11.4575	-11.306	-12.0588	-11.1715	-11.9065	-11.933	-12.418	-11.6267	-11.931	-12.0129	-11.8312	-11.8892	0.338428
	863	-12.3296	-12.5289	-12.1047	-12.4533	-13.099	-12.3779	-11.8647	-12.4559	-12.0542	-12.0341	-11.9502	-12.2843	-11.7158	-12.3993	-12.2454	-12.9044	-12.2387	-12.0695	-12.2351	-11.9311	-12.2638	0.333825
	864	-12.7709	-13.1377	-12.4687	-12.7142	-13.2503	-12.6066	-12.1771	-12.7877	-12.4439	-12.2273	-12.1692	-12.6322	-12.1442	-12.7794	-12.69	-13.1525	-12.49	-12.5494	-12.7086	-12.2435	-12.6072	0.32777
	865	-12.6807	-13.273	-13.0227	-12.9171	-13.4694	-12.8868	-12.7279	-12.9488	-12.4439	-12.4109	-12.3818	-12.8512	-12.4535	-12.9502	-13.0411	-13.6067	-12.8378	-12.6847	-13.253	-12.5946	-12.8718	0.344145
	866	-12.9255	-13.5404	-13.1226	-12.959	-13.5692	-12.8868	-12.9566	-13.0937	-12.6598	-12.6944	-12.4301	-12.9189	-12.5566	-13.0822	-13.3213	-13.7903	-13.0214	-12.6203	-13.2304	-12.8072	-13.0093	0.352925
	867	-13.1091	-13.9559	-13.3158	-13.3455	-13.74	-13.2154	-13.034	-13.432	-13.1429	-12.8555	-12.7652	-13.1153	-12.5437	-13.3174	-13.6595	-13.99	-13.2147	-12.8071	-13.6975	-12.9329	-13.2595	0.396575
	868	-13.3442	-13.8625	-13.4994	-13.6645	-13.7915	-13.5311	-13.4334	-13.6413	-13.7421	-13.1905	-12.9101	-13.4665	-12.9302	-13.5461	-13.6434	-13.8579	-13.4337	-13.2001	-13.9262	-13.3903	-13.5003	0.286545
	869	-13.5633	-14.0139	-13.683	-14.2024	-13.624	-13.5601	-13.7426	-13.5318	-14.0255	-13.3096	-12.8908	-13.576	-13.1557	-13.472	-13.7626	-13.9964	-13.6882	-13.3579	-13.7845	-13.5256	-13.6233	0.310434
	870	-13.8113	-14.1556	-13.8892	-14.4279	-13.74	-13.9305	-13.7587	-13.5834	-14.2414	-13.3676	-13.1614	-13.8337	-13.5132	-13.9519	-13.8947	-14.1671	-13.8493	-13.5866	-13.704	-13.6705	-13.8119	0.299908
	871	-14.0368	-14.2652	-14.1823	-14.4762	-14.2489	-14.1399	-14.0518	-13.9538	-14.3541	-13.4256	-13.4802	-14.0495	-13.6485	-14.3256	-14.2361	-14.4119	-13.9814	-13.7799	-13.9133	-13.7672	-14.0364	0.297787
	872	-14.1979	-14.4359	-14.382	-14.8627	-14.6355	-14.0819	-14.4835	-14.1728	-14.4378	-13.4707	-13.7766	-14.3362	-13.8354	-14.5221	-14.5164	-14.8339	-14.1553	-13.9184	-14.258	-14.0184	-14.2666	0.352925
	873	-14.2462	-14.6195	-14.4078	-15.0045	-14.774	-14.2236	-14.6478	-14.1664	-14.2446	-13.606	-13.8958	-14.5713	-14.0705	-14.6316	-14.8771	-14.5956	-14.5096	-14.2019	-14.4094	-14.2568	-14.398	0.337347
	874	-14.404	-14.6517	-14.746	-15.0367	-14.9189	-14.6746	-14.6671	-14.5143	-14.4411	-13.519	-13.9634	-14.581	-14.1382	-14.5092	-14.9866	-14.66	-14.7061	-14.0118	-14.7058	-14.4307	-14.5133	0.369417
	875	-14.5844	-14.8546	-15.1004	-14.9755	-14.8835	-14.8968	-14.812	-14.8622	-14.6182	-13.8573	-14.015	-14.8097	-14.2477	-14.5253	-15.0189	-14.9402	-14.7834	-14.2985	-14.7122	-14.4662	-14.6631	0.338196
	876	-14.5908	-14.9577	-15.1358	-15.2299	-14.9415	-15.0708	-14.8282	-14.8557	-14.8985	-14.4145	-14.3468	-15.2091	-14.4796	-14.6091	-15.1606	-15.0594	-14.9091	-14.3823	-14.6091	-14.6916	-14.819	0.286389
	877	-14.623	-15.0543	-15.3613	-15.2976	-15.1959	-15.2512	-14.9924	-15.078	-14.9436	-14.5659	-14.6656	-15.3315	-14.6697	-14.8023	-15.502	-15.082	-14.9542	-14.5498	-14.9087	-14.8011	-14.9815	0.2845
	878	-15.0064	-15.1091	-15.7027	-15.5231	-15.0478	-15.322	-15.1825	-15.1778	-15.037	-14.4789	-14.7301	-15.3863	-14.8307	-14.9376	-15.5117	-15.1625	-15.0765	-14.9138	-15.1406	-15.0331	-15.1155	0.284081
	879	-15.1191	-15.093	-15.8767	-15.7743	-15.0606	-15.3156	-15.2566	-15.2358	-15.1336	-14.4564	-14.7977	-15.2091	-14.85	-15.0471	-15.7565	-15.4266	-15.2151	-14.9524	-15.2437	-15.0878	-15.1954	0.335979
	880	-15.1996	-15.5762	-15.6029	-15.8613	-15.2668	-15.6377	-14.9699	-15.4677	-15.1948	-14.8429	-14.8364	-15.4121	-15.1303	-15.3854	-15.8821	-15.6424	-15.2924	-14.9846	-15.3113	-15.0814	-15.3289	0.309143
	881	-15.351	-15.8339	-15.4772	-15.8613	-15.5728	-15.8567	-15.0472	-15.5612	-15.562	-15.1264	-14.8557	-15.6569	-15.1593	-15.3757	-15.7082	-15.7262	-15.244	-15.1747	-15.4015	-15.2747	-15.4413	0.288211
	882	-15.5218	-15.982	-15.5674	-16.148	-15.3602	-15.9179	-15.2759	-15.7995	-15.7907	-15.3325	-15.0747	-15.7599	-15.3203	-15.366	-15.7469	-15.8099	-15.1796	-15.1393	-15.5529	-15.4454	-15.5546	0.302504
	883	-15.6506	-15.9273	-15.7059	-16.3702	-15.5632	-16.1144	-15.0504	-15.9703	-15.8197	-15.3036	-15.2261	-16.0208	-15.5523	-15.6044	-16.0045	-16.0773	-15.3181	-15.2423	-15.7559	-15.542	-15.691	0.350611
	884	-15.6635	-15.9563	-15.6898	-16.309	-15.882	-16.0661	-15.2791	-15.9316	-16.0968	-15.2939	-15.21	-16.0176	-15.5329	-15.6882	-16.1785	-16.0676	-15.5178	-15.2681	-15.7526	-15.4647	-15.7433	0.334961
	885	-16.0017	-16.2816	-16.0861	-16.4637	-15.7564	-16.0532	-15.4949	-15.9219	-16.013	-15.4131	-15.1971	-16.1014	-15.4685	-15.8138	-16.2493	-16.058	-15.666	-15.2681	-15.9201	-15.484	-15.8356	0.354411
	886	-15.7859	-16.3009	-16.0796	-16.4637	-15.8498	-16.0758	-15.5433	-15.9219	-15.8648	-15.4131	-15.3099	-16.198	-15.4975	-16.0522	-16.172	-16.1095	-15.9688	-15.1103	-16.02	-15.4679	-15.8602	0.359915
	887	-15.9759	-16.5167	-15.954	-16.3574	-16.0012	-16.0371	-15.7655	-16.2376	-16.0645	-15.6128	-15.3775	-16.1143	-15.491	-16.0167	-16.2655	-16.0483	-16.1557	-15.4259	-16.0812	-15.6032	-15.9551	0.314098
	888	-16.1885	-16.607	-16.1698	-16.3412	-16.2009	-16.1885	-16.0007	-16.2022	-16.3029	-15.7545	-15.3679	-16.2721	-15.6714	-15.8879	-16.2526	-16.1739	-15.9366	-15.5741	-16.0329	-15.6999	-16.0413	0.303378
	889	-16.1016	-16.3847	-16.3695	-16.4798	-16.3266	-16.2755	-15.9749	-15.9219	-16.377	-15.8157	-15.4806	-16.3881	-15.8518	-15.9394	-16.0239	-16.0129	-15.9044	-15.6965	-16.1166	-15.6483	-16.0545	0.282494
	890	-16.1918	-16.3267	-16.289	-16.5474	-16.1655	-16.2658	-15.9523	-15.9413	-16.4156	-15.9059	-15.6513	-16.6844	-16.0805	-15.904	-16.3331	-15.9259	-16.1234	-16.0251	-16.2616	-15.5356	-16.1263	0.282386
	891	-16.0855	-16.3557	-16.2761	-16.6022	-16.4006	-16.0661	-15.9878	-15.806	-16.5252	-15.9607	-15.7157	-16.8551	-16.0612	-16.1681	-16.4877	-16.2319	-16.233	-16.1475	-16.3518	-15.5936	-16.1956	0.306802
	892	-16.0436	-16.346	-16.4758	-16.9339	-16.4296	-16.0726	-16.0039	-15.967	-16.5413	-16.1539	-15.6868	-16.9292	-15.971	-16.4065	-16.5811	-16.393	-16.6292	-16.1346	-16.4065	-15.6999	-16.2903	0.350328
	893	-16.2369	-16.4523	-16.6079	-16.8566	-16.2621	-16.2787	-16.0329	-16.141	-16.4865	-16.0219	-15.574	-16.707	-16.2319	-16.4097	-16.4813	-16.4735	-16.5647	-16.5566	-16.5064	-15.7192	-16.3301	0.317273
	894	-16.2819	-16.4072	-16.7335	-16.6859	-16.478	-16.4301	-15.9266	-16.2569	-16.5348	-16.2602	-15.5225	-16.7295	-16.3898	-16.2937	-16.3041	-16.6024	-16.4423	-16.5179	-16.4774	-15.7417	-16.3508	0.311452
	895	-16.1402	-16.3782	-17.0009	-16.5442	-16.5134	-16.7071	-15.8654	-16.0604	-16.4608	-16.4729	-15.7318	-16.6876	-16.4574	-16.2712	-16.5457	-16.6281	-16.4101	-16.315	-16.5128	-15.8641	-16.3784	0.315167
	896	-16.3335	-16.4298	-17.2715	-16.6376	-16.2138	-16.4398	-16.0425	-16.0701	-16.4285	-16.5308	-16.0411	-16.6876	-16.5637	-16.371	-16.5103	-16.5701	-16.6034	-16.2087	-16.8092	-16.183	-16.4473	0.293795
	897	-16.6588	-16.6971	-17.3423	-16.8631	-16.4715	-16.3399	-16.4226	-16.2022	-16.4897	-16.3633	-16.273	-16.6232	-16.5186	-16.4548	-16.7454	-16.6185	-16.7902	-16.1861	-16.7995	-16.1605	-16.551	0.283244
	898	-16.7941	-16.7326	-17.5356	-16.8083	-16.7163	-16.3013	-16.3196	-16.2698	-16.5767	-16.2796	-16.3697	-16.562	-16.7634	-16.5418	-17.0869	-16.8278	-16.8418	-16.1636	-16.7093	-16.0896	-16.6145	0.344758
	899	-16.7361	-16.8969	-17.4583	-16.8566	-16.7518	-16.2046	-15.9298	-16.3954	-16.6669	-16.7305	-16.3535	-16.4299	-16.9986	-16.6642	-17.1352	-16.8858	-16.7741	-16.0476	-16.719	-16.2958	-16.6465	0.371384
	900	-16.6331	-16.9806	-17.2231	-16.8953	-16.6938	-16.4076	-16.1682	-16.666	-16.5509	-16.7048	-16.215	-16.4686	-16.9148	-16.7189	-16.9258	-17.0276	-16.7934	-16.1378	-16.9574	-16.4182	-16.675	0.302474
	901	-16.6814	-17.0096	-16.93	-17.0209	-16.639	-16.4623	-16.4774	-16.8303	-16.5155	-16.7177	-16.1989	-16.5234	-16.7376	-16.6706	-16.8743	-17.0759	-16.7516	-16.112	-17.3117	-16.241	-16.6891	0.307807
	902	-16.6073	-17.0676	-16.9171	-17.0982	-16.8355	-16.4688	-16.4774	-16.8464	-16.6798	-16.6532	-16.3342	-16.5266	-16.7731	-16.7866	-16.9	-16.9663	-16.9191	-16.3472	-17.1989	-16.0059	-16.7205	0.297123
	903	-16.7458	-17.0869	-16.872	-17.3688	-17.0159	-16.5493	-16.4742	-17.1041	-16.7635	-16.7177	-16.4308	-16.562	-17.0694	-16.8542	-17.0804	-17.0984	-17.0221	-16.4696	-17.0476	-16.3183	-16.8326	0.289911
	904	-16.6846	-16.9516	-16.8978	-17.6201	-17.1158	-16.6041	-16.4613	-17.0397	-16.8763	-16.8529	-16.6016	-16.6103	-17.3014	-16.8574	-17.1674	-17.1983	-16.9803	-16.6919	-17.0314	-16.4826	-16.9013	0.295046
	905	-16.7941	-16.8453	-16.9815	-17.5009	-17.0223	-16.8521	-16.5934	-16.7723	-17.0792	-16.824	-16.695	-16.7553	-17.0372	-16.7383	-17.1803	-17.3529	-16.9964	-16.5566	-17.0121	-16.2732	-16.8931	0.278219
	906	-17.0132	-16.9581	-16.8237	-17.2625	-17.3187	-16.8585	-16.6288	-16.8464	-17.192	-16.8401	-16.7143	-16.5781	-16.7795	-16.7318	-17.0643	-17.3915	-16.977	-16.4921	-17.1023	-16.4987	-16.9036	0.263497
	907	-16.8586	-17.3478	-17.0266	-17.4977	-17.1898	-16.6717	-16.7125	-16.9302	-16.9697	-16.7628	-16.7369	-16.5137	-16.6861	-16.7769	-17.2093	-17.4495	-16.9867	-16.5083	-17.1732	-16.6276	-16.9318	0.298715
	908	-16.8038	-17.3671	-17.0653	-17.5299	-16.9611	-16.7941	-16.5676	-16.9527	-17.192	-16.8272	-16.7143	-16.7392	-16.889	-16.5965	-17.2479	-17.3271	-17.0576	-16.5147	-17.3471	-16.5889	-16.9542	0.302417
	909	-16.9648	-17.3768	-17.294	-17.7425	-17.0127	-16.9197	-16.7319	-16.7852	-17.134	-16.9496	-16.7497	-16.6844	-17.0823	-16.5933	-17.2318	-17.2208	-17.151	-16.6629	-17.476	-16.7854	-17.0274	0.304086
	910	-16.9874	-17.3897	-17.3327	-17.6619	-17.061	-16.8424	-16.7737	-17.0493	-17.2081	-16.9335	-16.782	-16.8809	-16.9406	-16.6481	-17.0321	-17.4205	-17.1607	-16.6951	-17.4438	-16.9916	-17.0617	0.275034
	911	-17.0067	-17.3059	-17.2231	-17.3463	-17.1383	-16.5203	-16.8221	-17.2652	-17.1372	-16.8948	-16.9624	-16.9904	-16.6732	-16.9122	-16.9322	-17.4914	-17.3346	-16.592	-17.3181	-16.94	-17.0403	0.267265
	912	-17.1001	-17.161	-17.0556	-17.5782	-17.1254	-16.3754	-16.7029	-17.3135	-17.1243	-17.0559	-16.9881	-16.8616	-16.8923	-17.041	-17.2157	-17.4044	-17.515	-16.6306	-17.1989	-16.9593	-17.065	0.288873
	913	-17.1323	-17.19	-17.0427	-17.6265	-17.2897	-16.4945	-16.5773	-17.4423	-16.9697	-17.0881	-16.972	-16.9163	-17.0179	-16.8574	-17.3285	-17.3207	-17.3217	-16.7981	-17.3858	-16.9819	-17.0877	0.285545
	914	-17.2483	-17.4412	-17.2779	-17.6168	-17.3541	-16.472	-16.6481	-17.3586	-17.1469	-17.0172	-16.9076	-16.8745	-17.034	-16.6577	-17.4476	-17.3271	-17.3153	-16.9141	-17.6048	-17.0367	-17.135	0.320506
	915	-17.2193	-17.5701	-17.1716	-17.5299	-17.309	-16.6653	-16.6256	-17.4069	-17.0019	-17.1847	-16.7691	-17.1322	-17.1467	-16.5192	-17.5217	-17.4077	-17.3088	-17.0591	-17.695	-17.3169	-17.178	0.327752
	916	-17.3031	-17.4283	-17.1812	-17.1594	-17.1737	-16.7329	-16.3711	-17.2909	-16.9922	-17.407	-16.9495	-17.4414	-17.3465	-16.5514	-17.4251	-17.1403	-17.2315	-17.0301	-17.4856	-17.1848	-17.1413	0.301324
	917	-17.3965	-17.2609	-17.6934	-17.2174	-17.2897	-16.7039	-16.4484	-17.2877	-17.1211	-17.5133	-16.9881	-17.6604	-17.369	-16.545	-17.4058	-17.1242	-17.0608	-16.9818	-17.4921	-17.0882	-17.1824	0.335477
	918	-17.3127	-17.3639	-17.7997	-17.269	-17.396	-16.7973	-16.6513	-17.6227	-17.2048	-17.4328	-16.9881	-17.4575	-17.3529	-16.6384	-17.6538	-17.2981	-17.1252	-17.014	-17.2795	-17.085	-17.2371	0.31087
	919	-17.2354	-17.4348	-17.8029	-17.488	-17.1673	-16.8779	-16.6513	-17.6581	-17.4046	-17.3812	-16.8045	-17.3383	-17.3497	-16.6416	-17.6345	-17.3819	-17.209	-16.9238	-17.5887	-17.0721	-17.2523	0.333566
	920	-17.3353	-17.5089	-17.6741	-17.5299	-17.0095	-16.9713	-16.6707	-17.6775	-17.2822	-17.2556	-16.7594	-17.203	-17.0952	-16.5998	-17.6828	-17.5204	-17.2637	-16.9785	-17.782	-17.1945	-17.2497	0.347736
	921	-17.2097	-17.5572	-17.4808	-17.5911	-17.0545	-16.8779	-16.5934	-17.787	-17.1147	-17.3265	-17.0525	-16.9292	-17.1242	-16.6158	-17.7118	-17.7008	-17.4216	-16.8078	-17.9881	-17.0206	-17.2483	0.396345
	922	-17.0615	-17.2834	-17.7192	-17.5814	-16.8355	-17.0357	-16.516	-17.6904	-17.192	-17.291	-17.1749	-16.6715	-17.4012	-16.8381	-17.5572	-17.5494	-17.341	-16.7821	-18.2555	-16.8917	-17.2334	0.423016
	923	-16.7973	-17.2383	-17.6032	-17.5428	-16.842	-17.0454	-16.661	-17.4906	-17.1147	-17.188	-17.2909	-16.6522	-17.5204	-16.8864	-17.3832	-17.5977	-17.4795	-16.737	-18.2297	-16.9561	-17.2128	0.403168
	924	-16.8586	-17.5765	-17.4325	-17.5492	-16.9708	-17.1323	-16.6288	-17.1975	-17.2113	-17.0688	-17.2845	-16.7231	-17.6782	-17.2118	-17.5056	-17.5913	-17.2315	-16.7563	-18.0687	-16.7757	-17.2226	0.374673
	925	-17.0744	-17.4251	-17.4035	-17.6909	-16.9644	-17.1323	-16.5128	-17.2748	-17.2564	-17.2395	-17.3392	-17.0065	-17.7749	-17.3342	-17.6796	-17.6074	-17.3765	-16.9721	-18.0493	-16.882	-17.2998	0.355345
	926	-16.9616	-17.5282	-17.6193	-17.8649	-16.9128	-17.39	-16.4742	-17.3747	-17.1855	-17.2459	-17.4262	-17.0484	-17.82	-17.2891	-17.599	-17.5945	-17.7405	-17.0494	-17.8142	-16.9497	-17.3444	0.368465
	927	-16.9584	-17.7376	-17.8126	-17.7972	-16.9708	-17.7154	-16.6127	-17.5229	-17.3788	-17.0623	-17.5067	-17.0259	-17.6396	-17.3986	-17.5668	-17.5236	-17.5375	-17.1106	-18.03	-16.9626	-17.3935	0.370779
	928	-16.8553	-17.8149	-17.8062	-17.736	-16.9289	-17.448	-16.4613	-17.5454	-17.4786	-17.2137	-17.5099	-17.0162	-17.6235	-17.4115	-17.5829	-17.3787	-17.2025	-17.0784	-18.1073	-17.217	-17.3708	0.385025
	929	-16.7555	-17.8278	-17.5839	-17.9486	-16.8452	-17.6735	-16.3518	-17.4906	-17.2177	-17.1235	-17.6903	-16.8874	-17.7459	-17.3116	-17.3413	-17.2434	-17.0093	-16.8755	-18.1911	-17.1848	-17.3149	0.458269
	930	-17.0325	-17.744	-17.571	-17.7264	-16.9837	-17.4061	-16.6642	-17.3908	-17.1823	-17.1106	-17.7902	-17.0098	-17.6621	-17.1989	-17.0257	-17.3593	-17.064	-16.8304	-18.0107	-17.1301	-17.2946	0.359218
	931	-16.836	-17.4799	-17.2328	-17.7264	-16.9322	-17.0486	-16.545	-17.2909	-16.9858	-17.2975	-17.4133	-16.8261	-17.3207	-17.1216	-16.987	-17.2273	-17.0447	-16.8916	-17.7884	-16.824	-17.141	0.313345
	932	-16.4527	-17.1384	-16.9719	-17.1916	-16.7292	-16.7265	-16.0297	-17.2072	-16.6733	-16.9625	-17.001	-16.6522	-17.0598	-16.6481	-16.8066	-16.7731	-16.8804	-16.5856	-17.447	-16.4085	-16.8173	0.324613
	933	-16.1918	-16.6037	-16.2085	-16.4282	-16.2074	-15.9469	-15.482	-16.6531	-16.2771	-16.2764	-16.3729	-15.8952	-16.6152	-15.8879	-16.1656	-16.161	-16.1621	-15.9929	-16.6707	-15.8641	-16.2031	0.306567
	934	-14.9194	-15.3378	-14.8491	-15.5939	-14.935	-14.8807	-14.2548	-15.442	-15.2882	-14.8429	-15.2905	-14.8419	-15.3397	-14.5446	-15.0543	-15.1238	-15.0121	-15.0362	-15.4208	-14.93	-15.0469	0.32142
	935	-12.7193	-13.6177	-12.8842	-14.0607	-13.1086	-13.1735	-12.4767	-13.7058	-12.998	-13.0101	-13.477	-12.703	-13.3006	-12.4348	-13.0217	-13.1299	-13.2566	-13.5416	-13.4173	-13.1358	-13.1586	0.410644
	936	-9.94269	-10.7702	-10.1688	-11.3452	-10.5381	-10.4967	-9.88044	-11.3221	-10.2181	-10.2882	-10.9645	-9.94573	-10.8526	-9.54538	-10.3482	-10.4306	-10.7666	-11.1482	-10.66	-10.401	-10.5017	0.487001
	937	-6.61846	-7.19147	-6.79299	-7.76328	-7.30086	-7.26268	-6.7076	-8.1267	-7.18379	-7.06061	-7.52111	-7.08212	-7.32218	-6.44019	-7.13668	-7.20943	-7.46172	-7.97216	-7.11991	-7.25075	-7.22623	0.418615
	938	-2.83039	-3.2649	-3.11444	-3.84636	-4.17956	-3.51326	-3.38338	-4.33541	-3.54712	-3.61076	-3.97785	-3.49698	-3.15723	-3.26414	-3.47423	-3.63396	-3.82827	-4.39346	-3.49612	-3.63984	-3.59938	0.404474
	939	0.77406	0.23648	0.35472	-0.42551	-0.8167	-0.05054	0.41434	-0.47004	0.22161	-0.10294	-0.22522	0.02372	0.15732	0.04396	0.1882	-0.26465	-0.5717	-0.80189	-0.21701	-0.24799	-0.088989	0.40958
	940	4.07572	3.14838	3.63383	2.65067	2.43343	3.11583	3.6709	2.71888	3.50716	3.10208	3.12153	3.1772	3.38489	3.33596	3.48986	2.87273	2.49482	2.57063	2.54028	2.92483	3.09848	0.450735
	941	6.78468	5.90244	6.22683	5.42728	5.42907	5.89888	6.47972	5.55991	6.17103	5.72085	6.14295	5.96992	6.14539	6.40891	6.17305	5.88448	5.4808	5.63392	5.44895	5.64345	5.92663	0.387403
	942	9.13287	8.71448	8.83272	7.86566	8.30875	8.52731	9.0856	8.24954	8.516	8.2301	8.75205	8.55648	8.56123	9.0309	8.70807	8.587	8.44745	8.42019	8.28998	8.32342	8.55699	0.31609
	943	11.4456	11.3429	11.2679	10.2815	10.6344	10.8755	11.1761	10.4625	10.8352	10.7941	10.9553	11.3395	10.8804	11.6819	11.1207	10.874	11.253	10.9488	10.519	10.9486	10.9818	0.352726
	944	13.5845	13.3915	13.4292	12.4235	12.7152	13.0433	13.4502	12.5787	13.3606	13.1584	13.2874	13.7425	12.9516	13.7659	13.2788	12.8743	13.6238	13.007	12.7319	13.1325	13.1765	0.383972
	945	15.7329	15.3596	15.4167	14.5752	14.809	14.9889	15.399	14.5243	15.3415	15.3294	15.6259	15.6526	15.1677	15.6761	15.3339	14.8424	15.4212	14.5918	14.7064	14.9203	15.1707	0.394732
	946	17.5078	17.2665	16.776	16.408	16.5838	16.7959	17.3155	16.2991	16.9907	17.0109	17.201	17.5079	16.9941	17.3865	16.9477	16.5979	16.9222	16.1734	16.594	16.6113	16.8945	0.392713
	947	18.7318	18.5292	18.1353	17.8608	18.0462	18.3614	18.7876	17.7679	18.6528	18.1833	18.5507	18.8415	18.4404	18.9616	18.2232	17.9604	18.5328	18.0416	17.9469	17.8611	18.3208	0.366372
	948	20.1555	19.6276	19.4656	18.9463	19.0189	19.4308	19.8312	19.0048	19.4517	19.5942	19.6619	19.6725	19.7707	20.25	19.5922	19.149	19.6569	19.2302	19.1644	18.879	19.4777	0.381494
	949	20.9511	20.4941	20.4513	19.8514	20.0658	20.2522	20.8781	19.9905	20.36	20.5669	20.4189	20.4134	20.8336	21.0199	20.594	20.3376	20.4783	20.2094	20.1372	19.8969	20.41	0.336576
	950	21.2765	21.3058	21.1728	20.7726	20.8872	20.9028	21.329	21.0535	21.1105	21.1081	20.9504	21.0125	21.5036	21.6125	21.2962	21.0108	21.4028	20.9954	20.7814	20.7054	21.1095	0.24974
	951	21.8466	22.0788	21.6463	21.4426	21.4251	21.3828	22.0828	21.7428	21.7548	21.8006	21.7041	21.6181	22.1156	22.0506	21.7407	21.4199	21.8473	21.6267	21.2324	21.3431	21.6951	0.26427
	952	22.4393	22.4074	21.9781	22.0708	21.9759	21.882	22.6722	22.1873	22.1703	22.1099	21.9683	22.1206	22.7727	22.4629	22.1948	21.8837	22.2821	22.3354	22.0344	21.8746	22.1911	0.2579
	953	22.7678	22.6941	22.458	22.5217	22.2239	22.4522	22.9879	22.5738	22.4151	22.4996	22.78	22.5941	22.9982	22.8784	22.6104	22.5344	22.6654	22.6768	22.2567	22.2225	22.5905	0.225216
	954	23.1866	23.2449	23.0249	22.7987	22.6588	22.5585	23.1264	22.8863	22.5858	22.8056	23.1762	22.8872	23.0594	23.1683	22.8455	22.7856	23.1808	22.7992	22.7399	22.58	22.9049	0.225631
	955	23.5924	23.5509	23.2794	23.0951	22.9873	22.6068	23.3776	23.2374	22.9337	22.9022	23.2309	23.0611	23.4331	23.3777	22.8423	22.6858	23.4707	22.9442	22.8784	22.6251	23.1056	0.305827
	956	23.4314	23.5606	23.2762	23.211	23.0775	22.5746	23.6063	23.2728	23.1302	23.1825	23.2728	23.0901	23.4073	23.5227	22.9969	22.7373	23.6994	23.3242	23.0137	23.0149	23.2201	0.282539
	957	23.4024	23.6701	23.5177	23.1466	23.113	22.5778	23.6804	23.1568	23.594	23.1793	23.3404	23.3091	23.2366	23.4679	23.1322	22.9725	23.5448	23.2663	23.1328	23.3853	23.2913	0.262112
	958	23.4217	23.7345	23.7142	22.9308	22.997	22.61	23.8093	23.2406	23.8839	23.0246	23.3533	23.3317	23.2817	23.2617	23.2031	22.8211	23.3644	23.0923	23.1522	23.4175	23.2823	0.330882
	959	23.557	23.7893	23.5983	22.7697	22.9487	22.7485	24.1765	23.3888	23.5102	23.2276	23.5498	23.4348	23.1979	23.1007	22.9776	22.7083	23.3451	22.9957	22.9074	23.5013	23.2717	0.382973
	960	23.2478	23.4929	23.682	22.657	23.0936	22.6519	24.3891	23.4177	23.4104	23.3049	23.6014	23.4026	23.5297	22.8237	22.8745	22.5988	23.3129	23.1149	22.8462	23.3048	23.2378	0.428645
	961	22.8258	23.3802	23.6949	22.744	22.9326	22.5069	24.3955	23.2502	23.288	23.1438	23.2792	23.2447	23.2785	22.9976	22.7102	22.544	23.1067	22.8056	22.6142	23.0246	23.0884	0.43736
	962	22.6905	23.1483	23.5016	22.8825	22.836	22.3877	23.9639	22.9249	23.1624	22.9248	23.0924	23.1642	23.0176	23.0073	22.6877	22.3637	23.0133	22.738	22.421	22.7089	22.9318	0.375986
	963	22.4844	22.7907	23.0539	22.6731	22.5525	22.1977	23.5645	22.7864	23.0239	22.7219	22.97	23.1545	22.7373	22.7496	22.7746	21.8547	22.791	22.709	22.0183	22.4512	22.703	0.387507
	964	22.4683	22.4332	22.5289	22.2705	22.2239	21.7016	23.3004	22.635	22.6856	22.622	23.0087	22.7519	22.5537	22.6272	22.211	21.6679	22.3047	22.4223	21.7252	22.1452	22.4144	0.411771
	965	22.4908	22.0273	22.1971	22.0385	21.657	21.08	23.0169	22.3355	22.3797	22.4513	22.5062	22.2784	22.2445	22.4275	21.7568	21.2782	21.7893	21.878	21.2549	21.8811	22.0484	0.485501
	966	21.9561	21.702	21.7494	21.404	20.9935	20.774	22.5337	21.5237	21.6098	21.9037	21.9071	21.8758	21.7098	22.0345	21.4798	20.6694	21.3158	21.3465	20.8974	21.0242	21.5205	0.476479
	967	21.0445	21.0674	21.234	20.9337	20.3943	20.3037	22.0602	20.8087	20.9591	21.3046	21.192	21.2251	20.9464	21.5546	20.7937	20.0316	20.6329	20.8891	20.3047	20.3607	20.902	0.481122
	968	20.5163	20.2589	20.5801	20.2702	19.457	19.5016	21.2936	20.3384	20.2891	20.335	20.5284	20.626	20.2281	20.5721	20.0657	19.3519	19.8695	19.8583	19.6541	19.665	20.163	0.485724
	969	19.4533	19.5761	19.7941	19.2362	18.9223	18.9283	20.2983	19.7811	19.4001	19.4943	19.6007	19.9367	19.5194	19.8699	19.4376	18.682	19.3831	19.0048	18.7521	18.8758	19.3973	0.432806
	970	18.6673	18.8094	18.7119	18.5855	18.0462	18.3324	19.4093	18.9533	18.524	18.3412	18.6698	18.9574	18.4661	19.0743	18.5389	17.8445	18.4844	18.1898	18.1305	17.8772	18.5307	0.401994
	971	17.7848	17.9816	17.5716	17.8221	17.0959	17.5786	18.3173	17.9998	17.49	17.5391	17.7486	17.9814	17.5642	18.0146	17.3632	16.8652	17.5793	17.1365	17.2608	16.8143	17.5755	0.400458
	972	16.4094	16.7125	16.7148	16.9943	16.4163	16.5511	17.0289	17.0657	16.6332	16.8272	16.7662	17.0119	16.5657	17.1674	16.1134	15.8989	16.642	16.3473	15.9208	16.0702	16.5929	0.381316
	973	15.4301	15.6656	15.8	15.8572	15.3437	15.5075	15.705	15.8385	15.3286	15.7868	15.6549	15.7975	15.5156	16.0722	15.0118	14.7135	15.7723	15.0009	14.7419	14.917	15.473	0.40151
	974	14.5153	14.4094	14.6082	14.5752	14.1873	14.2673	14.2684	14.4856	14.2979	14.682	14.2891	14.8183	14.2207	15.0028	13.8039	13.2963	14.6191	13.7286	13.4438	13.6995	14.2609	0.455292
	975	13.1593	13.1177	13.1039	13.4414	12.9536	12.8694	12.967	13.2938	13.032	13.3742	13.2391	13.3076	13.103	13.6629	12.5509	11.8435	13.1471	12.5046	11.9234	12.2661	12.943	0.488463
	976	11.8354	12.0419	11.8348	12.1497	11.6587	11.5874	11.8848	12.1342	11.56	11.9215	12.015	11.784	12.0078	12.2391	11.2946	10.9449	11.923	11.4416	10.8959	11.1194	11.7137	0.396317
	977	10.0638	10.7438	10.2887	10.5811	10.5796	10.1765	10.6575	10.6364	10.5743	10.6008	10.6525	10.7404	10.7323	10.7445	10.3347	9.73371	10.5058	10.2659	9.95208	10.0499	10.4307	0.302789
	978	8.53375	9.30394	8.66522	9.72425	8.79836	8.76245	9.55911	9.16112	9.41147	9.14812	9.43493	9.35853	9.25377	9.65579	8.74672	8.50325	9.23018	9.11273	9.07915	8.81625	9.11295	0.366125
	979	7.24852	7.91564	7.60547	8.1459	7.47126	8.00549	8.28355	7.99508	8.01673	7.96597	8.30109	8.14739	7.8558	8.45754	7.23924	7.35009	7.79035	7.75341	7.97431	7.60512	7.8564	0.348139
	980	6.06959	6.54344	6.46842	6.64164	6.36642	6.99084	6.96933	6.67442	6.64776	6.55512	7.15116	6.7301	6.81538	7.24962	6.12473	6.17116	6.56632	6.45208	6.58601	6.15239	6.5963	0.330813
	981	5.12902	5.53201	5.34103	5.28555	5.3421	5.53811	5.68732	5.3441	5.3432	5.47605	6.02698	5.51574	5.71376	6.1641	5.007	4.8956	5.27465	5.13787	4.998	4.95413	5.38532	0.337384
	982	3.89533	4.29188	4.52608	3.95522	4.10519	4.00808	4.55993	4.18449	3.77774	4.2649	4.66123	4.43344	4.4092	4.87888	3.91826	3.77142	4.04418	4.00403	3.82551	3.82674	4.16709	0.32291
	983	2.54246	3.26112	3.26018	2.80528	2.76842	2.97088	3.33268	3.08287	3.04332	3.12785	3.36956	3.33504	3.20772	3.73538	2.81986	2.80831	3.09395	3.11822	2.59826	2.95704	3.06192	0.288799
	984	1.72751	2.47516	2.30673	1.78741	1.68612	1.80483	2.22784	2.08754	1.9578	2.24848	2.52562	2.22053	1.99336	2.36318	1.60227	1.74533	1.97622	1.89097	1.38712	2.07123	2.00426	0.305364
	985	0.76117	1.48628	1.25664	1.00789	0.91305	0.8707	1.32592	1.1824	1.04622	1.382	1.61727	1.09636	0.80798	1.33564	0.77767	0.80154	1.07108	0.67661	0.45621	1.21119	1.05419	0.29834
	986	-0.11175	0.33311	0.39338	-0.000322562	-0.24655	-0.00867	0.5303	0.16452	-0.13593	0.21595	0.77333	0.31684	-0.21956	0.45305	-0.04372	0.02847	0.17239	-0.38959	-0.36196	0.02581	0.0944549	0.307948
	987	-0.99434	-0.89092	-0.59551	-1.02142	-1.1678	-1.12962	-0.07205	-0.85658	-1.26977	-0.62155	-0.20911	-0.49488	-1.01518	-0.66146	-0.99718	-1.06993	-0.55559	-1.22708	-1.34118	-1.05649	-0.862382	0.348599
	988	-1.88016	-1.64466	-1.59084	-2.1456	-2.13414	-1.83827	-0.89022	-1.73595	-2.07828	-1.31731	-1.39127	-1.40646	-1.43715	-1.73732	-2.12458	-1.9944	-1.52193	-1.83588	-2.10781	-1.94875	-1.73805	0.337832
	989	-2.75308	-2.39519	-2.28017	-2.89612	-3.06183	-2.45029	-1.99507	-2.65397	-2.90289	-2.21279	-2.57665	-2.36636	-2.18123	-2.55549	-2.9814	-2.57421	-2.30789	-2.25462	-2.71661	-2.78946	-2.54527	0.29686
	990	-3.56159	-3.21336	-3.16276	-3.35031	-3.74793	-3.03976	-2.87444	-3.35296	-3.42794	-3.17269	-3.39804	-3.24573	-2.98007	-3.3028	-3.54832	-3.4117	-3.05841	-3.12111	-3.44137	-3.23076	-3.2821	0.215205
	991	-4.45385	-3.96066	-3.88429	-3.93655	-4.56288	-3.71942	-3.78602	-3.82969	-4.21389	-4.12936	-3.86511	-4.1541	-3.77569	-3.95669	-4.04115	-4.2943	-3.72197	-4.18409	-4.28853	-3.65595	-4.02071	0.255924
	992	-5.35255	-4.8497	-4.4641	-4.74184	-5.44547	-4.57302	-4.59453	-4.80248	-5.07716	-4.76393	-4.54154	-5.04635	-4.5391	-4.63313	-4.78202	-4.82901	-4.49504	-4.83798	-4.99073	-4.59652	-4.79781	0.272337
	993	-6	-5.91268	-4.97304	-5.61799	-6.03817	-5.13028	-5.19366	-5.53045	-5.81158	-5.19556	-5.14712	-5.54885	-5.36372	-5.36111	-5.42303	-5.46357	-4.93312	-5.51764	-5.49001	-5.30195	-5.44768	0.316313
	994	-6.53471	-6.5247	-5.66559	-6.15592	-6.46658	-5.81638	-5.78313	-6.11348	-6.61043	-5.62075	-5.70116	-6.06746	-5.84367	-5.7251	-6.08658	-6.0015	-5.59667	-6.12322	-6.0827	-5.86565	-6.01927	0.318039
	995	-7.08875	-7.08196	-6.05857	-6.58111	-7.02062	-6.64422	-6.34683	-6.56444	-7.17413	-6.3584	-6.48067	-6.60861	-6.45891	-6.63346	-6.67927	-6.51044	-6.26989	-6.72235	-6.88155	-6.55176	-6.6358	0.29258
	996	-7.47851	-7.67143	-6.69635	-7.02241	-7.48768	-7.19503	-6.92342	-6.9993	-7.83124	-6.92854	-7.17322	-6.96938	-6.95497	-7.2938	-7.11091	-6.73915	-6.58879	-7.32471	-7.24554	-7.12834	-7.13814	0.317854
	997	-8.1775	-8.11272	-7.0539	-7.60866	-8.24466	-7.57835	-7.49678	-7.52113	-8.15014	-7.44392	-7.76913	-7.3076	-7.55732	-7.72543	-7.52321	-7.41559	-7.291	-7.88196	-7.5902	-7.55032	-7.64998	0.320673
	998	-8.55115	-8.64422	-7.46943	-7.97587	-8.8599	-8.07763	-7.98962	-8.20079	-8.58177	-8.14291	-8.27163	-7.86164	-8.14679	-8.12808	-8.11913	-8.25309	-8.12206	-8.45533	-7.97996	-7.73392	-8.17825	0.325475
	999	-8.85072	-8.88902	-7.85275	-8.62977	-9.1047	-8.74441	-8.23443	-8.89012	-9.11326	-8.6583	-8.66462	-8.44467	-8.47213	-8.67567	-8.57975	-8.86511	-8.72441	-9.0287	-8.55655	-8.31051	-8.66448	0.306831
	1000	-9.15995	-9.37864	-8.37135	-9.20958	-9.44937	-9.19859	-8.43092	-9.32175	-9.47081	-8.99652	-8.70971	-8.90851	-8.92631	-9.01389	-8.88898	-9.20977	-8.92412	-9.41846	-9.22333	-8.85166	-9.05311	0.31199
	1001	-9.31456	-10.0132	-8.71924	-9.62511	-9.89711	-9.63023	-9.2201	-9.60199	-9.97331	-9.28964	-8.97385	-9.10822	-9.55122	-9.22971	-9.24975	-9.63174	-9.14961	-9.99504	-9.63241	-9.15767	-9.44819	0.361978
	1002	-9.54327	-10.3031	-8.96405	-9.944	-10.1258	-9.65922	-9.65174	-9.67608	-10.0152	-9.7857	-9.45702	-9.38524	-9.69617	-9.48096	-9.6685	-9.67684	-9.71975	-10.4363	-9.79669	-9.13834	-9.7062	0.352158
	1003	-9.92336	-10.2194	-9.17986	-10.1083	-10.2192	-9.9008	-9.71938	-9.96921	-10.0474	-10.0208	-9.84678	-9.63005	-9.77348	-9.60659	-9.70716	-9.81535	-9.92268	-10.446	-10.0061	-9.29296	-9.86774	0.300868
	1004	-10.1843	-10.1807	-9.41501	-10.1308	-10.1323	-9.93302	-9.85145	-9.94666	-10.1569	-10.0434	-9.89188	-9.7589	-9.71872	-9.7451	-9.836	-9.78314	-9.83249	-10.4557	-10.0383	-9.39926	-9.9217	0.257784
	1005	-9.82673	-10.0905	-9.44722	-10.2242	-9.94221	-9.94912	-9.78058	-9.95954	-10.0538	-9.92421	-9.75015	-9.52698	-9.41915	-9.66135	-9.5461	-9.74126	-9.54259	-10.0917	-10.0029	-9.17056	-9.78254	0.274293
	1006	-9.46274	-9.6621	-8.92861	-9.6541	-9.43004	-9.47883	-9.54222	-9.55368	-9.60288	-9.57633	-9.1188	-8.90851	-8.94242	-9.44553	-9.09192	-9.46424	-9.13672	-9.55052	-9.9191	-8.90642	-9.36879	0.299062
	1007	-8.41908	-9.07585	-8.04924	-8.76506	-8.76326	-8.39008	-8.92054	-8.89978	-9.1036	-8.68407	-8.34894	-8.17087	-8.20799	-8.44375	-8.32528	-8.80713	-8.18326	-8.79033	-9.0816	-8.15911	-8.57944	0.346803
	1008	-6.93735	-7.75518	-6.81554	-7.17059	-7.71961	-7.30777	-7.49356	-7.50824	-8.00197	-7.45359	-7.34394	-6.92106	-7.16112	-7.11341	-7.41692	-7.56376	-7.19436	-7.44389	-7.88011	-7.54065	-7.38713	0.317954
	1009	-5.10452	-6.07374	-5.41112	-5.28943	-6.06716	-5.70042	-5.89265	-5.89444	-6.3624	-5.91066	-6.02005	-5.54241	-5.72127	-5.36433	-5.85466	-5.91131	-6.01542	-5.73024	-6.33717	-6.15234	-5.81779	0.338858
	1010	-3.16539	-4.19581	-3.82309	-3.43406	-4.00884	-3.81283	-4.23054	-4.13248	-4.62298	-3.96186	-4.25486	-4.03169	-3.84334	-3.38655	-3.8962	-4.13646	-4.1536	-4.13899	-4.12103	-4.66417	-4.00074	0.368265
	1011	-1.42598	-2.05053	-1.74224	-1.15993	-1.78626	-1.78351	-2.17223	-1.63931	-2.25222	-1.67486	-2.20622	-2.19242	-1.81724	-1.45708	-1.58987	-1.87844	-1.70554	-2.16765	-2.05305	-2.73792	-1.87462	0.360141
	1012	0.65166	0.4072	0.43525	1.05621	0.5233	0.50671	0.06968	0.86673	0.11209	0.6508	0.25795	0.1429	0.16376	0.7043	0.55219	0.41179	0.6008	0.19988	0.2565	-0.43803	0.406583	0.328869
	1013	3.0514	2.55569	2.66749	3.19182	2.3078	2.92578	2.46942	2.83806	2.61169	3.1665	2.63514	2.57163	2.52162	2.98163	3.11943	2.57961	2.89746	2.25174	2.45653	1.66859	2.67345	0.367126
	1014	5.01306	4.99731	4.92228	4.91834	4.24048	5.41893	4.76608	4.82872	4.7183	5.1185	4.73532	4.64282	4.81829	5.4168	5.35166	4.8505	5.0234	4.04591	4.69521	3.84285	4.81824	0.40879
	1015	7.37736	7.29719	7.17706	6.74794	6.4405	7.46756	6.93712	6.51336	6.72184	6.84824	6.55203	6.52395	7.08273	7.1852	7.40674	6.74452	6.94641	5.79175	6.86303	6.07831	6.83514	0.440397
	1016	9.14898	9.09457	9.09041	8.72248	8.32164	9.38735	8.49614	8.2431	8.34528	8.77125	8.08528	8.46306	8.97353	8.80542	9.26854	8.50325	8.62461	7.85971	8.71839	7.96266	8.64428	0.434233
	1017	10.7434	10.6085	10.7557	10.4554	9.88066	10.985	10.0841	9.9664	9.89464	10.3399	9.74093	10.1606	10.6614	10.3709	10.718	10.0075	10.2642	9.52181	10.0938	9.71495	10.2484	0.407745
	1018	12.1639	12.1031	12.0603	11.9017	11.3624	12.2767	11.7076	11.6317	11.3248	11.6574	11.4578	11.6938	11.9369	11.7173	11.9324	11.3668	11.7169	10.9971	11.6271	11.0517	11.6844	0.35074
	1019	13.2881	13.4785	13.2489	12.9003	12.596	13.2462	13.1023	12.7978	12.7099	12.9136	12.7623	12.9565	12.9548	13.1926	13.1629	12.4974	12.709	12.0214	12.6224	12.1565	12.8659	0.374435
	1020	14.1353	14.345	14.4052	14.1565	13.7041	14.2899	14.5422	13.5483	13.5345	14.0925	13.8897	13.9454	13.7923	14.1364	14.2645	13.3092	13.8654	12.8943	13.4212	13.2292	13.875	0.44144
	1021	15.079	15.2372	15.5165	15.3	14.7928	15.3496	15.3764	14.2215	14.5105	15.2489	14.8915	14.6959	14.5299	14.9545	15.1793	14.0887	14.9219	14.0153	14.2973	14.0216	14.8114	0.488789
	1022	16.0421	15.7977	16.3669	16.0956	15.8172	16.2934	16.0625	15.2329	15.3319	15.8513	15.8546	15.3852	15.5124	16.0819	15.8332	14.9197	15.8979	14.7851	15.2379	15.0266	15.6713	0.462209
	1023	16.6509	16.1456	16.908	16.7334	16.6579	16.8925	16.5618	15.8771	16.2306	16.5341	16.5246	16.2582	16.2114	16.9838	16.5515	15.4415	16.7193	15.5099	16.143	15.6225	16.3579	0.460857
	1024	17.5657	16.7447	17.2463	17.2004	17.1668	17.3821	16.8742	16.4956	16.9038	17.1268	17.3138	16.9603	16.8685	17.5217	17.0346	16.1759	17.4537	16.3828	16.7454	16.1604	16.9662	0.420464
	1025	18.0392	17.244	17.6231	17.9316	17.4664	17.8234	17.3091	17.069	17.4739	17.7742	17.9258	17.4564	17.3581	18.0146	17.55	16.8846	17.808	16.7307	17.3574	16.8658	17.4853	0.391755
	1026	18.3485	17.4276	18.1063	18.389	17.9367	18.4516	17.715	17.6004	17.7413	18.135	18.2801	17.8752	17.8155	18.0629	18.0332	17.4161	18.0754	16.9626	18.1079	17.4102	17.8945	0.386533
	1027	18.7543	17.6627	18.3092	18.36	18.3779	18.8574	17.847	17.5135	17.97	18.4893	18.5829	18.3776	18.144	18.5074	18.3907	18.0249	18.3491	17.5198	18.2336	17.7806	18.2026	0.386243
	1028	18.9701	18.1652	18.7312	18.3246	18.8224	18.7125	18.2368	17.5843	18.4112	18.8018	18.6988	18.777	18.5692	18.836	18.6871	18.3437	18.4426	18.0867	18.5331	18.1639	18.4949	0.336712
	1029	18.9959	18.2232	19.2272	18.7305	18.874	18.88	18.5106	18.0578	18.6657	19.0981	18.5378	18.951	19.0008	19.0324	18.9673	18.6852	18.8323	18.4314	18.6233	18.267	18.7296	0.31556
	1030	19.1087	18.629	19.282	18.927	19.0608	19.157	18.7199	18.1738	18.6883	19.2044	18.541	18.9478	19.0685	19.1323	19.1026	18.7464	19.0835	18.6279	18.7747	18.383	18.8679	0.299223
	1031	19.3857	18.8996	19.1048	18.8464	19.3475	19.2504	18.575	18.235	18.6142	19.0788	18.9307	18.777	19.2457	19.3352	19.0833	18.6465	19.0385	18.8566	18.968	18.5376	18.9378	0.309197
	1032	19.3406	18.8739	19.195	19.0687	19.3862	19.318	18.5041	18.396	18.6432	18.7535	19.0306	18.8222	19.6096	19.419	19.0349	18.5145	18.9773	18.7889	18.9164	18.6857	18.9639	0.337574
	1033	19.2826	18.9189	19.4269	19.4745	19.2219	19.1956	18.5041	18.235	18.7591	18.9274	19.0113	18.9413	19.7803	19.3835	18.977	18.4178	18.7002	18.5055	18.9003	18.428	18.9496	0.410104
	1034	19.1795	18.993	19.4624	19.2684	18.9577	19.0249	18.575	18.3445	18.6238	18.9274	18.9275	18.8995	19.4325	19.1226	18.8997	18.4339	18.536	18.3348	18.575	18.2058	18.8362	0.366933
	1035	19.0603	18.8771	19.2691	19.146	18.9996	18.9444	18.6136	18.4476	18.5369	18.8823	18.6859	18.8222	19.2263	19.0614	18.7483	18.3888	18.4264	18.0159	18.2529	17.99	18.7198	0.378748
	1036	18.6641	18.7289	18.9792	19.2072	18.6678	18.9025	18.5846	18.1963	18.2889	18.8984	18.3767	18.6998	18.959	19.0453	18.2973	18.1376	18.3298	17.6165	17.8921	17.932	18.5202	0.431103
	1037	18.284	18.4905	18.4896	19.1557	18.3522	18.5804	18.1401	17.842	17.7928	18.5892	18.2414	18.2746	18.653	18.9294	17.856	17.8799	17.9401	17.5263	17.7729	17.6453	18.2218	0.439663
	1038	17.9845	18.1684	18.0709	18.927	17.8014	18.2905	17.9018	17.8001	17.6801	18.0609	18.0965	17.9976	18.3727	18.6813	17.4083	17.7414	17.5278	17.4779	17.3477	17.5938	17.9465	0.412352
	1039	17.4852	17.8334	17.8035	18.2248	17.4793	18.065	17.5024	17.1881	17.5319	17.6325	17.5779	17.5852	18.1891	18.4269	16.9799	17.2647	17.2797	17.4135	17.3252	17.2105	17.5999	0.384445
	1040	17.5528	17.4759	17.4073	17.6127	17.1507	17.7332	17.1255	16.7694	17.2678	17.6422	17.1108	17.2889	17.619	17.934	16.6546	16.9329	17.0446	16.9239	16.9354	16.7241	17.2453	0.366114
	1041	17.3467	17.1312	17.1625	17.2101	16.674	17.3177	16.871	16.3055	16.7717	17.1139	16.7758	16.8959	16.9071	17.5668	16.2197	16.4852	16.4423	16.415	16.2332	16.4116	16.8129	0.405952
	1042	16.7347	16.7511	16.6536	16.5917	16.3036	16.6252	16.565	15.8224	16.5205	16.6759	16.3474	16.3645	16.469	17.0515	15.9685	16.118	15.8431	15.9833	15.7887	15.922	16.355	0.36936
	1043	16.4577	16.3163	16.0029	15.9635	15.4371	16.2676	16.0206	15.5325	16.3369	16.1605	15.7	16.0745	16.1824	16.4395	15.3275	15.6831	15.521	15.6451	15.4505	15.4614	15.899	0.375273
	1044	15.8714	15.6785	15.3265	15.3225	14.8057	15.9423	15.4376	14.9946	15.7699	15.848	15.059	15.6365	15.7218	15.7501	15.0118	15.3256	15.0314	15.3552	14.9351	15.091	15.3957	0.360232
	1045	15.4946	15.2082	14.9464	14.9135	14.081	15.2981	14.6517	14.3568	15.3061	15.3874	14.4663	15.3176	15.0035	14.9835	14.5222	14.9422	14.6094	14.8012	14.4874	14.4468	14.8612	0.39761
	1046	14.9502	14.6961	14.1701	14.0309	13.5527	14.7859	13.9173	14.0089	14.5137	14.7915	13.9026	14.7442	14.6298	14.2169	13.8844	14.3625	14.1166	14.1215	13.5597	13.9121	14.2434	0.418607
	1047	14.2351	13.9166	13.4937	13.2675	12.96	14.0419	13.6274	13.7061	13.7729	14.2568	13.4194	14.1161	14.0307	13.5437	13.2209	13.467	13.3661	13.3227	12.7706	13.7188	13.6127	0.409306
	1048	13.6102	13.4012	13.0234	12.5588	12.2933	13.3976	13.2247	13.1456	12.9547	13.5932	12.437	13.3978	13.7053	13.0219	12.5702	12.9355	12.9763	12.9136	12.0909	13.1036	13.0177	0.447968
	1049	12.879	12.7892	12.3051	11.9339	11.6587	12.7663	12.0007	12.5787	12.1623	12.8685	11.767	12.4637	13.2608	12.5902	12.1772	12.5039	12.49	12.1889	11.3017	12.2435	12.3465	0.471651
	1050	12.2831	12.1611	11.8316	11.6344	10.9952	12.0641	11.2244	11.8153	11.5116	12.1051	11.0133	12.0192	12.6263	11.9428	11.591	11.6986	11.8264	11.4094	10.6736	11.5349	11.6981	0.477165
	1051	11.8225	11.3622	11.3097	10.9289	10.1996	11.262	10.5093	11.1872	10.6677	11.4899	10.5269	11.4974	11.7308	10.8251	10.8791	11.0157	11.1435	11.0035	9.88121	10.8262	11.0034	0.491896
	1052	11.3232	10.47	10.4078	10.2332	9.66484	10.6436	9.94242	10.5172	9.88176	10.7104	9.95675	10.705	11.1156	10.1325	10.1125	10.1331	10.7183	10.2659	9.34973	10.3978	10.3341	0.472138
	1053	10.4922	9.74201	9.69598	9.40536	9.00451	9.93172	9.25632	9.95674	9.3084	9.9534	9.22877	9.71608	10.3103	9.48185	9.32008	9.53723	9.9807	9.53147	8.70551	9.61831	9.60885	0.428201
	1054	9.85762	9.09457	8.89392	8.59364	8.26688	9.26495	8.62176	9.21266	8.42903	9.08692	8.63609	8.78518	9.56299	8.76999	8.50514	8.68363	9.5072	8.70042	8.02263	8.86135	8.86783	0.45398
	1055	8.87196	8.43102	8.04999	7.85278	7.71929	8.74313	7.81648	8.52978	7.53034	8.32351	7.85014	7.93158	8.88656	7.83909	7.71274	7.946	8.62784	7.87904	7.38807	8.11405	8.10217	0.444431
	1056	7.86053	7.54199	7.37999	7.05716	7.02031	8.02804	7.01765	7.51513	6.57045	7.32497	6.89991	7.02645	8.18114	6.94684	7.05242	7.17293	7.74847	7.28957	6.61178	7.00921	7.26275	0.438323
	1057	7.14222	6.69806	6.43299	6.16813	6.01209	6.99406	6.60534	6.61644	5.83603	6.29099	6.21703	6.22439	6.94423	6.09646	6.28257	6.17116	7.06559	6.56482	5.81616	6.00422	6.40915	0.404041
	1058	6.36593	5.96686	5.57617	5.34031	5.05542	5.88277	5.6229	5.59534	5.2208	5.37297	5.13473	5.32247	5.97789	5.14623	5.49339	4.99223	6.21522	5.51796	5.05598	5.52105	5.51883	0.393383
	1059	5.54777	4.95221	4.61949	4.57368	4.29846	4.93899	4.57604	4.66122	4.26413	4.51937	4.23282	4.54296	5.06309	4.43758	4.84917	4.06132	5.36806	4.56773	3.93503	4.69322	4.63512	0.404006
	1060	4.85201	3.98909	3.5984	3.63311	3.4964	4.03385	3.5034	3.83339	3.52649	3.82683	3.35023	3.79566	3.94858	3.80302	4.01168	3.27537	4.29221	3.85264	2.99446	3.87184	3.77443	0.394229
	1061	3.87601	3.05497	2.59341	2.69898	2.5977	3.1416	2.52418	2.76397	2.78885	2.99578	2.41611	3.02581	3.08532	3.05894	3.33524	2.52163	3.43539	2.95394	1.98625	3.17607	2.90151	0.415799
	1062	3.14803	2.04998	1.70115	2.03221	1.66036	2.26545	1.70923	2.11975	1.89982	2.08742	1.50775	1.9725	2.18341	2.00563	2.57506	1.53918	2.46905	2.0327	1.1101	2.31603	2.01924	0.437605
	1063	2.15914	1.14484	1.0827	1.23337	1.09022	1.22181	0.73645	1.15341	0.90771	1.21772	0.6928	1.07703	1.04313	0.93944	1.19963	0.5213	1.52848	1.38526	0.43044	1.4109	1.10879	0.376356
	1064	1.05752	0.14307	0.23232	0.26703	0.20118	0.47128	-0.13647	0.22894	0.17974	0.22239	-0.01585	0.11391	0.08645	-0.0269	0.43623	-0.48047	0.662	0.4157	-0.22667	0.48965	0.216053	0.331715
	1065	0.0493	-0.71053	-0.59873	-0.63489	-0.79093	-0.2116	-0.85157	-0.76961	-0.62877	-0.46693	-0.91454	-1.10046	-0.74782	-0.75166	-0.35939	-1.19878	-0.34944	-0.64406	-1.15114	-0.55077	-0.669116	0.309411
	1066	-0.8043	-1.55769	-1.31383	-1.5368	-1.50602	-1.0652	-1.67295	-1.93244	-1.4566	-1.10794	-1.75848	-1.77689	-1.55311	-1.5666	-1.16146	-2.14902	-1.26424	-1.37203	-1.9693	-1.57187	-1.50484	0.329945
	1067	-1.89304	-2.66576	-1.98382	-2.42262	-2.20501	-2.0412	-2.43636	-2.53801	-2.43905	-2.06461	-2.7216	-2.49199	-2.41959	-2.39444	-1.79924	-3.0606	-1.91491	-2.36092	-2.77781	-2.39004	-2.35103	0.327978
	1068	-2.59203	-3.40018	-2.90185	-3.3793	-3.16491	-2.87548	-3.13535	-3.28854	-3.51169	-2.61543	-3.73948	-3.3327	-3.17656	-3.35756	-2.70438	-3.75314	-2.80394	-3.19842	-3.67329	-3.09869	-3.18515	0.352474
	1069	-3.24914	-4.0573	-3.98415	-4.0815	-4.13769	-3.61956	-3.75059	-4.12926	-4.68096	-3.19845	-4.60597	-4.19919	-3.84012	-4.19827	-3.83178	-4.33939	-3.73163	-3.91351	-4.17256	-3.6173	-3.96692	0.381951
	1070	-4.23803	-4.73374	-4.70891	-4.64843	-4.8399	-4.31855	-4.50434	-4.83469	-5.4798	-3.94898	-5.31784	-4.9014	-4.4167	-5.0551	-4.39548	-5.09958	-4.47894	-4.69947	-4.42381	-4.21643	-4.66301	0.385498
	1071	-5.0401	-5.29422	-5.37246	-5.17025	-5.68384	-4.93701	-5.13246	-5.51113	-5.87278	-4.87345	-6.01361	-5.20419	-4.98362	-5.89904	-4.95918	-5.74703	-5.18759	-5.33081	-5.14213	-5.07647	-5.32157	0.349734
	1072	-5.79707	-6.08662	-6.01347	-5.84025	-6.27975	-5.54903	-5.82179	-6.37762	-6.546	-5.54345	-6.59986	-5.68414	-5.33795	-6.31135	-5.74836	-6.25919	-6.08307	-5.87197	-6.0215	-5.77546	-5.97739	0.342301
	1073	-6.70543	-6.6471	-6.50953	-6.52958	-6.98196	-6.31888	-6.74304	-7.14103	-7.36418	-6.40027	-7.18611	-6.32193	-5.95641	-6.61413	-6.54721	-6.85189	-6.8497	-6.45177	-6.94597	-6.69671	-6.68814	0.336227
	1074	-6.88903	-7.19792	-7.02813	-7.28333	-7.70672	-6.92768	-7.34861	-7.8368	-7.83447	-6.95109	-7.73692	-6.93395	-6.72304	-7.13918	-6.95629	-7.26097	-7.38763	-7.01225	-7.53222	-7.41825	-7.25522	0.338499
	1075	-7.33677	-7.89369	-7.5403	-7.83736	-8.28975	-7.51393	-7.53222	-8.25877	-8.07605	-7.60176	-8.37793	-7.64904	-7.16112	-7.87038	-7.51355	-7.88588	-7.8998	-7.50187	-7.93809	-8.16878	-7.79235	0.334322
	1076	-8.0712	-8.54758	-8.00736	-8.09184	-8.66985	-8.00354	-8.16356	-8.88367	-8.31764	-8.20734	-8.88688	-8.2675	-7.76347	-8.36644	-8.17389	-8.48501	-8.33143	-8.17509	-8.23121	-8.63584	-8.31402	0.295007
	1077	-8.58336	-8.89547	-8.76434	-8.47837	-9.27543	-8.55114	-8.68539	-9.31531	-8.58499	-8.78392	-9.31851	-8.82798	-8.35939	-8.8013	-8.70538	-9.09381	-8.85326	-8.6486	-8.78525	-8.54243	-8.79268	0.273784
	1078	-9.0762	-9.22402	-9.37958	-9.14515	-9.84235	-9.07297	-9.24587	-9.58911	-8.99408	-9.20589	-9.49245	-9.38847	-8.73304	-9.42298	-9.13379	-9.42881	-9.48461	-9.21874	-9.05261	-8.80334	-9.2467	0.265391
	1079	-9.33711	-9.71364	-9.7339	-9.51881	-10.3384	-9.656	-9.56155	-10.024	-9.53201	-9.47969	-9.64063	-9.67515	-9.11958	-9.87716	-9.58798	-9.84112	-9.88081	-9.6987	-9.47458	-9.29618	-9.64935	0.269149
	1080	-9.82029	-10.229	-10.1752	-9.73785	-10.4705	-9.98778	-10.0995	-10.3751	-10.0474	-9.71806	-10.0594	-9.99726	-9.50934	-10.3152	-10.1001	-10.3501	-10.2319	-10.0917	-10.2316	-9.89854	-10.0723	0.244497
	1081	-10.326	-10.7605	-10.5005	-10.1985	-10.9053	-10.1037	-10.3443	-10.665	-10.4178	-10.1272	-10.6231	-10.2678	-9.91199	-10.676	-10.4899	-10.7656	-10.612	-10.33	-10.4409	-10.2883	-10.4377	0.255076
	1082	-10.5644	-11.1793	-10.8227	-10.8491	-11.2178	-10.6256	-10.6342	-10.9678	-10.9139	-10.7456	-11.0676	-10.6544	-10.1954	-10.8854	-10.5801	-10.8848	-10.6668	-10.3655	-10.689	-10.4204	-10.7465	0.262146
	1083	-10.777	-11.569	-11.1931	-11.0811	-11.3531	-11.054	-11.0594	-11.4284	-11.4486	-11.1805	-11.2029	-11.057	-10.5369	-11.0078	-10.9344	-10.772	-11.005	-10.7134	-11.0175	-10.5975	-11.0494	0.278782
	1084	-11.1313	-11.7398	-11.6183	-11.5385	-11.5947	-11.2956	-11.4814	-11.7859	-11.9221	-11.2771	-11.612	-11.2825	-10.8461	-11.2655	-11.2791	-11.587	-11.5172	-11.0065	-11.4105	-10.939	-11.4065	0.286552
	1085	-11.4373	-12.0361	-12.0145	-12.0893	-11.8008	-11.7047	-11.5393	-12.2079	-12.0381	-11.174	-11.8407	-11.624	-11.2971	-11.8389	-11.5529	-11.7577	-11.7169	-11.261	-11.7648	-11.3803	-11.7038	0.294574
	1086	-11.7788	-12.5225	-12.0467	-12.1666	-11.8878	-11.8947	-11.7358	-12.5526	-12.3248	-11.4543	-11.8568	-11.9235	-11.3808	-11.9355	-11.9265	-12.2248	-12.2548	-11.6024	-12.029	-11.6509	-11.9575	0.318995
	1087	-11.9946	-12.69	-12.4171	-12.0571	-12.1036	-12.1717	-12.0869	-12.6879	-12.518	-11.7087	-12.2723	-12.149	-11.5677	-12.2479	-11.9749	-12.592	-12.7154	-11.9084	-12.4123	-12.1437	-12.221	0.320994
	1088	-12.3457	-12.8543	-12.8681	-12.3824	-12.2518	-12.452	-12.5057	-12.8779	-13.1268	-12.0308	-12.6653	-12.5806	-11.8028	-12.4509	-12.2229	-12.7047	-12.9119	-11.9954	-12.8471	-12.5173	-12.5197	0.347685
	1089	-12.8868	-13.2086	-13.2353	-12.5467	-12.4289	-12.7258	-12.6861	-13.1098	-13.5681	-12.3047	-12.8843	-12.877	-11.835	-12.6313	-12.4741	-12.8948	-13.3629	-12.0276	-13.0243	-12.8749	-12.7794	0.43313
	1090	-13.1381	-13.3342	-13.5445	-12.6304	-12.8026	-12.9287	-13.0565	-13.0003	-13.9643	-12.5301	-13.1581	-13.1282	-11.9284	-12.9308	-12.6642	-13.1428	-13.5239	-12.3884	-13.3045	-12.9941	-13.0047	0.449003
	1091	-13.3958	-13.4437	-13.712	-12.9655	-13.1601	-13.0253	-13.2466	-13.0325	-13.9998	-12.8522	-13.4062	-13.2023	-12.447	-13.2787	-12.8671	-13.262	-13.7978	-12.7781	-13.311	-13.1068	-13.2145	0.364199
	1092	-13.5246	-13.5114	-13.7346	-13.3617	-13.3212	-13.2218	-13.6267	-13.2999	-13.8323	-13.0294	-13.7218	-13.3892	-12.65	-13.5396	-13.1828	-13.5004	-13.9008	-12.9199	-13.7974	-13.3065	-13.4186	0.320277
	1093	-13.6825	-13.6886	-13.9826	-13.6355	-13.4307	-13.3314	-13.6621	-13.5415	-13.9353	-13.1905	-13.9377	-13.6146	-13.0977	-13.6685	-13.2698	-13.7613	-14.1521	-13.2742	-14.2226	-13.5449	-13.6312	0.311108
	1094	-13.8532	-13.8045	-14.1727	-13.7901	-13.8495	-13.4731	-13.6943	-13.5962	-14.0996	-13.2774	-14.1664	-13.7628	-13.3006	-13.7136	-13.4985	-13.7097	-14.1327	-13.4546	-14.171	-13.7543	-13.7637	0.281135
	1095	-14.1624	-13.8689	-14.1598	-14.0961	-13.8946	-13.7308	-13.8038	-13.651	-14.1576	-13.4707	-14.3339	-13.9432	-13.4102	-13.9004	-13.6724	-14.0576	-14.0748	-13.3998	-14.5028	-13.9089	-13.91	0.296934
	1096	-14.404	-14.0783	-14.3273	-14.2056	-13.9203	-13.7984	-13.7942	-13.8153	-14.3927	-13.3966	-14.3306	-14.0688	-13.5519	-14.0131	-13.8302	-14.3669	-14.1907	-13.4224	-14.6703	-14.0249	-14.0301	0.343418
	1097	-14.6456	-14.2329	-14.4497	-14.2475	-14.1039	-14.0561	-14.2805	-14.0408	-14.454	-13.7187	-14.3564	-14.1558	-13.9868	-14.2902	-13.8592	-14.2284	-14.5032	-13.606	-14.6478	-13.9959	-14.193	0.281447
	1098	-14.9581	-14.088	-14.6011	-14.1025	-14.3069	-14.1527	-14.5221	-14.234	-14.4958	-13.7928	-14.4885	-14.3974	-13.903	-14.4802	-14.0686	-14.5923	-14.6578	-13.8218	-14.6864	-13.9282	-14.3139	0.323882
	1099	-14.6681	-14.2329	-14.6655	-14.0317	-14.5098	-14.2752	-14.5576	-14.466	-14.8083	-13.6898	-14.5658	-14.3265	-14.0641	-14.3868	-14.3231	-14.6568	-14.603	-14.1954	-14.7444	-14.0957	-14.3933	0.285168
	1100	-14.6392	-14.6098	-14.6591	-14.3667	-14.5936	-14.6585	-14.564	-14.5368	-14.9371	-13.8927	-14.5626	-14.4199	-14.0609	-14.3804	-14.307	-14.7727	-14.7383	-14.1246	-14.9538	-14.3985	-14.5088	0.272925
	1101	-14.7358	-14.8224	-14.6075	-14.6727	-14.6226	-14.8872	-14.7122	-14.7269	-15.1078	-14.0215	-14.8042	-14.552	-14.2445	-14.6606	-14.5582	-14.9821	-14.8897	-14.2663	-14.986	-14.3405	-14.66	0.275181
	1102	-14.9645	-14.9641	-14.7944	-14.8756	-14.7063	-14.9774	-14.8604	-15.0458	-15.1691	-13.9861	-14.962	-14.7227	-14.5666	-14.8829	-14.4519	-15.1367	-14.9348	-14.4821	-15.0859	-14.4855	-14.8027	0.289325
	1103	-15.1545	-15.1091	-15.0553	-15.1011	-14.9801	-14.9999	-14.9538	-15.1037	-15.066	-14.2373	-15.1843	-14.8322	-14.7212	-15.0697	-14.5872	-15.491	-14.8092	-14.698	-15.0311	-14.7174	-14.9451	0.266828
	1104	-15.4348	-14.9545	-15.2292	-15.0657	-15.0929	-15.0547	-15.1471	-15.1102	-15.2592	-14.2663	-15.3002	-14.8999	-14.7115	-15.2469	-14.8514	-15.3944	-15.0121	-14.9621	-14.9699	-14.8205	-15.0392	0.264057
	1105	-15.2898	-15.2122	-15.2679	-15.1591	-15.0671	-14.9323	-15.2211	-15.2068	-15.3301	-14.2502	-15.268	-14.7259	-14.8533	-15.3048	-14.8353	-15.5104	-15.0669	-15.0265	-15.0601	-15.1104	-15.0849	0.273742
	1106	-15.2802	-15.3926	-15.4064	-15.3169	-14.9833	-15.0515	-15.1954	-15.2809	-15.3333	-14.3726	-15.3002	-14.9031	-14.5505	-15.2436	-14.9995	-15.6457	-15.2698	-15.1876	-15.2533	-15.3745	-15.167	0.295141
	1107	-15.3382	-15.3024	-15.6254	-15.4329	-15.1347	-15.2769	-15.3339	-15.3324	-15.2367	-14.5917	-15.3969	-15.222	-14.689	-15.3338	-15.1896	-15.5071	-15.5146	-15.3712	-15.1889	-15.4873	-15.2753	0.250489
	1108	-15.5089	-15.4151	-15.4644	-15.4973	-15.2926	-15.3993	-15.131	-15.5257	-15.1981	-14.946	-15.4387	-15.3251	-15.0369	-15.1857	-15.3313	-15.5329	-15.6725	-15.1876	-15.2695	-15.3294	-15.3344	0.182802
	1109	-15.4348	-15.7308	-15.6641	-15.6745	-15.2153	-15.4348	-15.4208	-15.3679	-15.3784	-14.9138	-15.5289	-15.3444	-15.1238	-15.1051	-15.4022	-15.6263	-15.8142	-15.2649	-15.2759	-15.3326	-15.4027	0.226313
	1110	-15.6345	-15.4956	-15.8187	-15.5843	-15.3344	-15.2028	-15.7591	-15.3937	-15.6329	-14.975	-15.5579	-15.5248	-15.2301	-15.1405	-15.5439	-15.8454	-15.8271	-15.5741	-15.1986	-15.4744	-15.4874	0.245188
	1111	-15.7891	-15.5407	-15.8316	-15.5714	-15.7242	-15.0869	-15.8299	-15.7029	-15.7038	-14.9235	-15.5708	-15.7567	-15.4234	-15.6334	-15.5922	-15.8164	-15.6725	-15.5419	-15.0214	-15.5356	-15.5634	0.264547
	1112	-16.0694	-15.6986	-15.9508	-15.6423	-16.0173	-15.3639	-15.9588	-15.8027	-15.7875	-15.004	-15.8671	-15.8276	-15.6714	-15.4788	-15.7211	-15.6231	-15.869	-15.6063	-15.1277	-15.5936	-15.684	0.276947
	1113	-16.1885	-15.8951	-16.0345	-15.7614	-15.9368	-15.8084	-15.9685	-16.0025	-16.0001	-15.0491	-15.7415	-15.8952	-15.9098	-15.5046	-15.5407	-15.5877	-16.1685	-15.6675	-15.2952	-15.5678	-15.7762	0.288684
	1114	-16.2401	-15.7662	-16.0893	-15.7904	-15.7049	-15.9888	-15.9491	-16.1216	-16.1129	-15.1167	-15.9219	-15.7825	-15.7004	-15.5303	-15.3088	-15.9742	-16.2104	-15.8447	-15.5014	-15.5388	-15.8097	0.299924
	1115	-16.1821	-15.6631	-16.2181	-16.0256	-15.7468	-15.9179	-16.0264	-16.1184	-16.348	-15.4227	-15.9541	-15.8695	-15.636	-15.3757	-15.4118	-15.9259	-16.1717	-15.6514	-15.5787	-15.4615	-15.8353	0.299425
	1116	-16.3593	-15.5826	-16.2342	-15.9934	-16.0463	-15.86	-16.0683	-16.2215	-16.6218	-15.4968	-15.9122	-16.0949	-15.913	-15.3757	-15.4376	-16.0419	-16.117	-15.7062	-15.7655	-15.7836	-15.9316	0.317373
	1117	-16.5139	-15.6406	-16.2503	-16.1641	-16.2299	-16.0017	-15.962	-16.1764	-16.464	-15.4872	-16.0475	-16.2367	-15.8712	-15.5206	-15.6116	-15.9871	-16.3554	-15.6385	-15.7075	-15.6515	-15.9759	0.320731
	1118	-16.6041	-15.7662	-16.3824	-16.1737	-16.0238	-15.8278	-16.1231	-16.054	-16.2643	-15.7481	-16.3085	-16.1239	-15.6811	-15.9459	-15.8757	-16.145	-16.2974	-15.7319	-15.8847	-15.7127	-16.0337	0.257777
	1119	-16.3206	-16.0207	-16.3985	-16.5152	-15.9755	-15.9663	-16.1456	-16.2279	-16.4253	-15.8447	-16.2215	-15.9468	-15.8067	-16.181	-16.1592	-16.393	-16.3972	-15.7448	-16.0683	-15.8416	-16.13	0.232116
	1120	-15.9373	-16.1012	-16.1988	-16.7085	-16.1784	-16.195	-16.1102	-16.3278	-16.4543	-15.9027	-16.4019	-15.9307	-15.9356	-16.2841	-16.0915	-16.3962	-16.758	-16.0154	-16.1295	-15.9221	-16.199	0.24957
	1121	-16.1853	-15.9756	-16.231	-16.8438	-16.2782	-16.3367	-16.1521	-16.5114	-16.4511	-16.1153	-16.8367	-16.0208	-15.8679	-16.1907	-15.7662	-16.1675	-16.7806	-15.98	-16.2165	-15.9125	-16.241	0.310533
	1122	-16.2981	-16.1979	-16.3019	-16.6859	-16.2589	-16.7071	-16.2809	-16.4728	-16.3867	-16.0477	-16.753	-16.0112	-15.8583	-15.933	-15.8467	-16.277	-16.5196	-15.8415	-16.2422	-16.1154	-16.2518	0.281169
	1123	-16.3979	-16.5329	-16.2729	-16.7471	-16.4039	-16.9036	-16.3614	-16.5533	-16.5123	-16.1572	-16.7208	-16.2173	-15.7391	-16.1456	-15.8564	-16.5991	-16.5647	-15.8221	-16.2068	-15.9253	-16.332	0.325146
	1124	-16.6459	-16.8067	-16.5628	-16.7181	-16.4135	-16.588	-16.2004	-16.5919	-16.6154	-16.1572	-16.782	-16.3011	-15.6585	-16.2937	-15.9691	-16.5025	-16.4745	-15.7126	-16.3453	-15.8384	-16.3589	0.343868
	1125	-16.6588	-16.681	-16.5821	-16.3928	-16.2074	-16.4366	-16.0844	-16.7305	-16.6283	-16.2828	-16.6467	-16.2818	-15.6425	-16.5482	-16.0883	-16.8021	-16.7387	-15.7158	-16.3775	-16.0059	-16.3766	0.336344
	1126	-16.6782	-16.6327	-16.5499	-16.5184	-15.9207	-16.7877	-16.02	-17.0042	-16.8441	-16.3633	-16.6724	-16.3494	-15.6328	-16.4677	-16.2977	-16.7699	-16.8482	-15.6707	-16.5483	-16.1025	-16.4339	0.390244
	1127	-16.7651	-17.1127	-16.5853	-16.6215	-16.2299	-16.6846	-15.9749	-16.9753	-16.9761	-16.2152	-16.7401	-16.2914	-15.7874	-16.4645	-16.3524	-16.757	-16.8418	-15.8028	-16.7319	-16.0478	-16.4979	0.393584
	1128	-16.7619	-16.9967	-16.6562	-16.7214	-16.1107	-16.6717	-16.2873	-17.1428	-16.8666	-16.3794	-16.5629	-16.5491	-15.7069	-16.4129	-16.3621	-16.4864	-16.7967	-16.0219	-16.6578	-16.1508	-16.5151	0.347784
	1129	-16.7458	-16.8679	-16.7303	-16.7632	-16.0528	-16.72	-16.4323	-17.0783	-16.7442	-16.2538	-16.7369	-16.7424	-15.9259	-16.4355	-16.3267	-16.4832	-16.7355	-16.1282	-16.5934	-16.4246	-16.546	0.296509
	1130	-16.7812	-16.6617	-16.8527	-17.0145	-16.2364	-16.5332	-16.545	-16.8464	-16.9407	-16.1282	-16.9398	-16.7037	-15.8969	-16.6094	-16.3363	-16.5637	-16.6227	-16.0219	-16.5096	-16.6243	-16.5684	0.31005
	1131	-17.0454	-16.5167	-17.0685	-17.0596	-16.2428	-16.5686	-16.6191	-16.5887	-16.8924	-16.1379	-17.001	-16.7166	-16.0902	-16.9025	-16.3428	-16.5862	-16.4745	-15.9445	-16.6224	-16.7854	-16.6103	0.335171
	1132	-17.0905	-16.6488	-17.017	-17.0016	-16.5134	-16.5429	-16.6095	-16.3439	-16.8666	-16.1507	-16.8625	-16.7424	-16.087	-17.0507	-16.4555	-16.5927	-16.5068	-16.1088	-16.7222	-16.9304	-16.6422	0.311391
	1133	-17.0261	-16.6842	-16.7754	-16.9726	-16.6133	-16.7297	-16.6062	-16.3149	-16.9504	-16.3504	-16.7755	-16.9518	-16.0676	-16.7511	-16.5328	-16.5122	-16.8256	-16.1636	-16.7222	-17.0946	-16.671	0.282349
	1134	-17.0776	-16.6424	-16.8366	-17.066	-16.6294	-16.807	-16.6095	-16.36	-16.9182	-16.4857	-16.7948	-16.9647	-15.9807	-16.6867	-16.3524	-16.5186	-16.7967	-16.0798	-16.5547	-17.1107	-16.6636	0.311186
	1135	-16.9713	-16.6682	-17.0717	-17.0821	-16.581	-16.8811	-16.5837	-16.4889	-17.0889	-16.5341	-17.0976	-16.9357	-16.0676	-16.5643	-16.5586	-16.4445	-16.6581	-16.3697	-16.5386	-17.1365	-16.7161	0.297539
	1136	-17.0261	-16.6617	-17.1523	-17.1723	-16.5069	-16.9938	-16.8253	-16.4083	-17.2242	-16.344	-17.307	-16.9775	-16.1965	-16.4129	-16.6649	-16.3124	-16.5905	-16.4696	-16.4226	-17.1333	-16.7401	0.354792
	1137	-17.1742	-16.5264	-17.0782	-17.1208	-16.4232	-16.9681	-17.0508	-16.5372	-17.1501	-16.4052	-17.1717	-17.2771	-16.393	-16.458	-16.4394	-16.3865	-16.7193	-16.5888	-16.4033	-17.1526	-16.7712	0.343465
	1138	-17.084	-16.5812	-16.8463	-17.0435	-16.7292	-16.8392	-17.1893	-16.5307	-17.2338	-16.5276	-16.9656	-17.1934	-16.4928	-16.5386	-16.3106	-16.6314	-16.8482	-16.6661	-16.5773	-17.3652	-16.8097	0.297645
	1139	-17.2644	-16.652	-16.8913	-17.2045	-16.8548	-16.9648	-17.2601	-16.5726	-17.3015	-16.2602	-17.2136	-17.1611	-16.5798	-16.8123	-16.3395	-16.889	-16.8772	-16.6339	-16.7673	-17.304	-16.8902	0.319698
	1140	-17.3772	-16.7551	-16.814	-17.2947	-16.6648	-17.084	-17.0701	-16.6918	-17.4368	-16.4149	-17.2909	-17.2932	-16.5605	-16.7705	-16.3428	-17.0952	-16.6904	-16.7273	-16.7319	-17.0753	-16.9091	0.325741
	1141	-17.2161	-16.6359	-16.8366	-17.5588	-16.4554	-17.2258	-17.0862	-16.7111	-17.1275	-16.5502	-17.2426	-17.1676	-16.4961	-16.8091	-16.2526	-16.9084	-16.5776	-16.8722	-16.6868	-17.3104	-16.8864	0.344166
	1142	-17.3321	-16.826	-17.017	-17.6362	-16.5166	-17.2225	-17.1152	-16.5597	-16.9826	-16.6919	-17.1363	-17.406	-16.6571	-17.1731	-16.2429	-16.7312	-16.5035	-17.0848	-16.6739	-17.1107	-16.931	0.354251
	1143	-17.2805	-16.7422	-17.2102	-17.6426	-16.6583	-17.2966	-16.9445	-16.4824	-17.0824	-16.8755	-17.3263	-17.3609	-16.8407	-17.2279	-16.2816	-16.6571	-16.6034	-16.9721	-16.5386	-16.8788	-16.9451	0.353438
	1144	-17.1356	-16.4427	-17.3165	-17.7521	-16.581	-17.2966	-16.9831	-16.7111	-17.0406	-17.0398	-17.4777	-17.3029	-16.6893	-17.0894	-16.4748	-16.6958	-16.4778	-16.8433	-16.6288	-16.6888	-16.9334	0.368595
	1145	-17.1098	-16.4878	-17.075	-17.678	-16.5166	-17.5028	-16.7222	-16.7723	-17.0567	-16.9335	-17.3489	-17.4639	-16.5862	-16.9412	-16.4362	-16.6668	-16.51	-17.1074	-16.5966	-16.6727	-16.9092	0.374177
	1146	-17.2805	-16.8324	-17.3777	-17.8327	-16.6068	-17.4094	-16.6062	-17.0075	-17.1372	-16.795	-17.3457	-17.4027	-16.3769	-17.0056	-16.5425	-16.6861	-16.6517	-16.9785	-16.5708	-16.6984	-16.9572	0.385191
	1147	-17.419	-17.0772	-17.6354	-18.0549	-16.6712	-17.39	-16.806	-17.1717	-17.1887	-16.7789	-17.4777	-17.435	-16.3286	-17.0475	-16.5522	-16.5798	-16.8031	-16.8271	-16.5193	-16.692	-17.0228	0.443784
	1148	-17.419	-16.8067	-17.7546	-17.7715	-16.6648	-17.3159	-16.8801	-17.0365	-17.0535	-17.0462	-17.5808	-17.5606	-16.4542	-17.376	-16.4426	-16.5927	-16.8804	-16.84	-16.4645	-16.5953	-17.0268	0.438536
	1149	-17.287	-16.7777	-17.6966	-17.6136	-16.5746	-17.1871	-16.9219	-17.0493	-17.2016	-17.2298	-17.7838	-17.5606	-16.6152	-17.3632	-16.3814	-16.3157	-16.671	-16.8336	-16.5579	-16.7467	-17.0184	0.444833
	1150	-17.229	-16.7648	-17.5903	-17.5685	-16.8613	-17.1871	-16.967	-17.2007	-17.3047	-16.9882	-17.9963	-17.683	-16.8601	-17.1023	-16.507	-16.451	-16.671	-16.7337	-16.8446	-16.824	-17.0667	0.406971
	1151	-17.3546	-16.7004	-17.5549	-17.4815	-16.9901	-17.142	-16.9413	-17.2104	-17.1791	-17.0011	-17.9673	-17.7249	-16.7892	-17.0572	-16.7197	-16.7441	-16.8418	-16.4374	-16.574	-16.7113	-17.0561	0.400774
	1152	-17.448	-16.7229	-17.5227	-17.4622	-16.7389	-17.0969	-17.0508	-17.1492	-16.9536	-17.0494	-17.7225	-17.8247	-16.7183	-17.2923	-16.7293	-16.7215	-16.9352	-16.5437	-16.8382	-16.7274	-17.0624	0.371644
	1153	-17.3707	-16.8679	-17.2425	-17.5975	-16.8548	-17.1742	-17.0411	-17.1202	-16.9407	-17.0849	-17.5808	-17.8602	-16.67	-17.4308	-16.7164	-16.5444	-16.9706	-16.4728	-17.112	-16.779	-17.0716	0.366089
	1154	-17.4835	-17.0225	-17.1426	-17.4365	-16.7582	-17.3514	-17.1184	-16.8625	-17.0019	-16.8594	-17.6356	-17.6701	-16.7215	-17.4695	-16.5296	-16.5251	-17.1381	-16.6081	-17.0153	-16.6823	-17.0516	0.362595
	1155	-17.5833	-17.1578	-17.3165	-17.3913	-16.9515	-17.2773	-17.0347	-17.1041	-17.1501	-16.8401	-17.5454	-17.5767	-16.7312	-17.4469	-16.5296	-16.5411	-17.1349	-16.6854	-17.0508	-16.5696	-17.0809	0.345326
	1156	-17.593	-16.9935	-17.2586	-17.4203	-16.8774	-17.1774	-17.1088	-17.3586	-17.0695	-16.8336	-17.6356	-17.435	-16.6829	-17.4985	-16.594	-16.6281	-17.1993	-16.7498	-17.1893	-16.6727	-17.0988	0.333246
	1157	-17.3578	-16.8872	-17.2135	-17.7102	-16.9386	-17.1066	-17.3439	-17.2523	-17.2209	-16.737	-17.6323	-17.1644	-16.7795	-17.4179	-16.7583	-16.7215	-16.9964	-16.8239	-16.9864	-16.5438	-17.0796	0.316599
	1158	-17.4609	-16.7519	-17.381	-17.6297	-17.032	-16.9842	-17.3052	-17.3747	-16.9375	-16.5147	-17.6549	-17.3448	-16.9792	-17.6982	-16.7937	-16.7119	-17.0028	-16.737	-16.9509	-16.7113	-17.0978	0.356494
	1159	-17.4222	-16.8099	-17.2618	-17.5202	-16.9096	-17.171	-17.5017	-17.7065	-16.9568	-16.6597	-17.5969	-17.2578	-17.1693	-17.6788	-16.623	-16.6474	-17.0318	-16.8916	-16.8639	-17.0399	-17.136	0.348014
	1160	-17.3836	-16.9935	-17.236	-17.5846	-16.7421	-17.171	-17.6531	-17.6002	-17.1275	-16.6919	-17.7966	-17.3802	-17.6428	-17.5983	-16.9065	-16.5122	-16.7967	-16.8433	-17.0765	-17.1333	-17.1935	0.375305
	1161	-17.2805	-16.9581	-17.1909	-17.7972	-16.6422	-17.1517	-17.6467	-17.729	-17.0406	-16.8401	-17.8385	-17.4575	-17.456	-17.4308	-16.987	-16.6185	-16.6324	-16.8658	-17.1281	-17.0979	-17.1895	0.383419
	1162	-17.3224	-16.987	-17.207	-17.8617	-16.755	-16.7973	-17.7788	-17.6839	-17.1114	-16.9528	-17.8256	-17.4511	-17.1467	-17.2601	-16.5457	-16.757	-16.7355	-16.9818	-17.2376	-16.9014	-17.165	0.391435
	1163	-17.3546	-17.0644	-17.3359	-17.7296	-16.9933	-16.5944	-17.811	-17.5808	-17.018	-17.0269	-18.064	-17.4962	-17.2949	-17.3986	-16.6262	-16.7054	-16.8289	-16.6274	-17.2022	-16.911	-17.1832	0.418768
	1164	-17.4577	-17.2319	-17.3101	-17.5717	-16.871	-16.8714	-17.7143	-17.6034	-17.0567	-16.9528	-18.0253	-17.3254	-17.2981	-17.6402	-16.7776	-16.5669	-16.6871	-16.6854	-17.2827	-16.7693	-17.185	0.406399
	1165	-17.6381	-17.2061	-17.3327	-17.736	-16.8484	-16.9874	-17.6821	-17.874	-17.0341	-16.8433	-18.0833	-17.3512	-17.4495	-17.7078	-16.7357	-16.4381	-16.8418	-16.985	-17.3825	-16.7532	-17.2455	0.446777
	1166	-17.5962	-17.5314	-17.5066	-17.7392	-17.0771	-16.9391	-17.724	-17.9094	-17.266	-16.824	-17.9931	-17.4221	-17.4077	-17.7755	-16.6649	-16.5251	-17.0125	-17.0881	-17.5662	-17.0206	-17.3294	0.418762
	1167	-17.5414	-17.5475	-17.294	-17.7586	-17.0062	-17.0164	-17.6628	-17.8192	-17.5173	-16.898	-17.7644	-17.5445	-17.0308	-17.8367	-16.5876	-16.728	-17.2347	-17.0816	-17.2634	-17.0495	-17.3091	0.376387
	1168	-17.4867	-17.4767	-17.265	-17.8133	-16.784	-17.0808	-17.5436	-17.7451	-17.498	-17.014	-17.5615	-17.654	-17.1306	-17.6305	-16.4523	-16.7151	-17.3894	-17.0075	-17.2344	-17.1719	-17.2827	0.364489
	1169	-17.535	-17.438	-17.4164	-17.6813	-16.8613	-17.1452	-17.3246	-17.729	-17.2242	-17.1847	-17.7612	-17.7603	-17.1081	-17.6402	-16.5522	-16.9663	-17.2992	-17.1428	-17.2795	-17.2106	-17.313	0.318779
	1170	-17.5737	-17.2802	-17.7063	-17.6007	-17.0095	-16.952	-17.4824	-17.7451	-17.3111	-17.3039	-17.919	-17.6798	-17.2853	-17.7851	-16.5328	-17.1145	-17.2573	-17.0494	-16.9606	-17.0721	-17.331	0.352911
	1171	-17.7379	-17.1352	-17.8126	-17.8906	-17.1834	-17.0164	-17.4438	-18.035	-17.4013	-17.2685	-17.8933	-17.5509	-17.3046	-17.7723	-16.8453	-17.0211	-17.2992	-16.9238	-16.8607	-17.0238	-17.371	0.379013
	1172	-17.7089	-17.2061	-17.5678	-17.9357	-17.3122	-17.2129	-17.6338	-17.9803	-17.2145	-16.9464	-17.671	-17.6218	-17.3303	-17.4727	-17.1738	-17.0726	-17.2412	-17.2427	-16.8575	-17.0721	-17.3737	0.312171
	1173	-17.4835	-17.4573	-17.6354	-17.9518	-17.3767	-17.2547	-17.7433	-17.9481	-16.9922	-16.8207	-17.6678	-17.6991	-17.3948	-17.2247	-17.2479	-17.1628	-17.238	-17.2105	-16.9574	-17.1494	-17.3808	0.315957
	1174	-17.6284	-17.1706	-17.4132	-17.9422	-17.2704	-17.2258	-17.637	-17.7967	-16.8344	-16.8948	-17.671	-17.683	-17.3851	-17.2118	-16.929	-17.2885	-17.341	-17.2813	-17.2763	-17.2815	-17.3581	0.296465
	1175	-17.5447	-17.2254	-17.2489	-18.1612	-17.2446	-17.2612	-17.7433	-17.8321	-16.9922	-17.0656	-17.7515	-17.625	-17.0372	-17.1989	-17.0772	-17.3883	-17.4151	-17.3264	-17.112	-17.2074	-17.3729	0.311316
	1176	-17.5543	-17.1288	-17.4647	-17.8842	-17.3187	-17.084	-17.6918	-17.9094	-17.0631	-17.291	-17.6968	-17.7442	-16.9728	-17.302	-17.1352	-17.0952	-17.515	-17.2781	-17.1667	-17.114	-17.3705	0.292093
	1177	-17.593	-17.2415	-17.6676	-17.9261	-17.2833	-17.1903	-17.7465	-17.903	-17.1147	-17.3522	-17.7515	-17.8795	-16.9857	-17.1441	-17.2544	-17.1532	-17.6277	-17.2298	-17.2408	-17.114	-17.4199	0.305897
	1178	-17.6445	-17.2157	-17.658	-17.9293	-17.3799	-16.9971	-17.6467	-17.5519	-17.1275	-17.2492	-17.9094	-17.4962	-16.9084	-17.1731	-17.3929	-17.4753	-17.6567	-17.0816	-17.1249	-17.0882	-17.3853	0.29803
	1179	-17.6832	-17.2125	-17.455	-18.1226	-17.3606	-16.9326	-17.5984	-17.6292	-17.1984	-17.32	-17.8804	-17.6121	-16.815	-17.5017	-17.2801	-17.2724	-17.602	-17.0462	-16.9992	-17.1623	-17.3842	0.327389
	1180	-17.6477	-17.4283	-17.5259	-18.1129	-17.3122	-17.2612	-17.5468	-17.9191	-17.4336	-17.4972	-17.5486	-17.7377	-16.7634	-17.4083	-17.3896	-17.253	-17.5085	-17.0687	-17.1989	-17.3974	-17.448	0.289635
	1181	-17.6123	-17.3124	-17.4003	-17.8327	-17.309	-17.3836	-17.3407	-18.006	-17.3498	-17.4779	-17.3747	-17.5638	-16.7828	-17.4276	-17.4315	-17.282	-17.4119	-17.0301	-17.3149	-17.3556	-17.4	0.251125
	1182	-17.5318	-17.4219	-17.2457	-17.4783	-17.0256	-17.3514	-17.3568	-17.8836	-17.3788	-17.5069	-17.6678	-17.6475	-16.8472	-17.6499	-17.1191	-17.2401	-17.4345	-17.0558	-17.3439	-17.2815	-17.3734	0.247745
	1183	-17.5898	-17.38	-17.3423	-17.459	-17.1125	-17.3224	-17.505	-17.9545	-17.2532	-17.6292	-17.6935	-17.6218	-17.0404	-17.6885	-17.0836	-17.1371	-17.2476	-16.9495	-17.2279	-17.1816	-17.371	0.264392
	1184	-17.6187	-17.161	-17.3939	-17.3785	-17.1834	-17.2225	-17.3375	-17.7934	-17.3272	-17.6518	-17.4713	-17.4865	-17.1532	-17.8528	-17.3413	-17.2498	-17.2057	-17.1428	-17.0926	-17.1977	-17.3631	0.220979
	1185	-17.535	-17.3221	-17.1812	-17.6458	-17.4057	-17.2193	-17.3987	-17.9126	-17.4496	-17.5745	-17.4971	-17.5477	-17.121	-17.7401	-17.4219	-17.3078	-17.4151	-17.0333	-17.2859	-17.2944	-17.4154	0.211358
	1186	-17.696	-17.2705	-17.1748	-17.8777	-17.4959	-17.3417	-17.5243	-18.2702	-17.4496	-17.4811	-17.5422	-17.6862	-17.0694	-17.7755	-17.1932	-17.2144	-17.5569	-17.0623	-17.3697	-17.4039	-17.4728	0.29388
	1187	-17.6187	-17.1996	-17.1555	-17.7618	-17.4089	-17.6542	-17.4115	-18.2831	-17.3176	-17.5004	-17.5067	-17.7313	-16.9921	-17.5983	-16.9355	-17.1983	-17.4957	-17.3039	-17.4728	-17.4329	-17.4489	0.299154
	1188	-17.5769	-17.3671	-17.2586	-17.9035	-17.4411	-17.4416	-17.6499	-17.8224	-17.5946	-17.7871	-17.3779	-17.8762	-17.0694	-17.8431	-17.1158	-16.9921	-17.3024	-17.0655	-17.2601	-17.3459	-17.4546	0.2904
	1189	-17.5479	-17.6055	-17.3455	-17.9325	-17.4508	-17.4512	-17.8303	-17.7999	-17.3723	-17.8257	-17.5228	-17.7281	-17.1725	-17.6563	-17.3027	-16.9019	-17.2895	-16.9495	-17.2247	-17.5907	-17.475	0.285646
	1190	-17.68	-17.4799	-17.5871	-17.8777	-17.4604	-17.4995	-17.869	-17.7258	-17.5205	-17.5713	-17.4294	-17.7506	-17.2369	-17.5275	-17.3542	-17.2208	-17.2508	-16.927	-17.0604	-17.4973	-17.4763	0.249906
	1191	-17.6767	-17.5636	-17.6516	-17.7296	-17.5409	-17.4448	-17.8432	-18.0286	-17.3208	-17.5326	-17.4681	-17.4768	-17.3851	-17.8012	-17.2673	-17.3046	-17.2831	-17.0365	-16.9316	-17.3878	-17.4837	0.265189
	1192	-17.5157	-17.802	-17.6966	-17.8101	-17.5474	-17.5157	-17.7755	-18.1156	-17.4046	-17.4714	-17.5969	-17.2739	-17.3271	-17.9333	-17.1223	-17.1661	-17.4795	-17.0269	-17.1603	-17.1719	-17.4956	0.296721
	1193	-17.6638	-17.4348	-17.9543	-17.7843	-17.3606	-17.4094	-17.8851	-18.2122	-17.6912	-17.4553	-17.5067	-17.538	-17.2047	-17.8528	-17.1545	-17.1596	-17.6632	-17.2201	-17.3471	-17.4651	-17.5481	0.287606
	1194	-17.5092	-17.5218	-17.9157	-17.707	-17.2607	-17.7218	-17.8013	-18.1317	-17.746	-17.6196	-17.3972	-17.5831	-17.0759	-17.4501	-17.132	-17.0018	-17.6052	-17.4359	-17.3665	-17.3362	-17.5159	0.283358
	1195	-17.345	-17.5024	-17.6805	-17.8069	-17.396	-17.7701	-17.6886	-18.0286	-17.5527	-17.7001	-17.4906	-17.6025	-16.9438	-17.5017	-17.3478	-16.918	-17.6245	-17.6131	-17.1152	-17.3169	-17.4973	0.279469
	1196	-17.7701	-17.6506	-17.745	-17.6684	-17.6022	-17.6252	-17.7594	-17.9996	-17.5721	-17.7355	-17.5228	-17.7087	-17.1435	-17.492	-17.2093	-17.0018	-17.3894	-17.5648	-17.2151	-17.3878	-17.5382	0.248446
	1197	-17.7959	-17.5701	-17.9125	-17.517	-17.7084	-17.5414	-17.9173	-18.2122	-17.5237	-17.6035	-17.6259	-17.7055	-17.427	-17.5468	-17.2898	-16.9438	-17.7211	-17.6518	-17.3149	-17.3588	-17.5944	0.268313
	1198	-17.9473	-17.5443	-17.9028	-17.6619	-17.7181	-17.5865	-17.9881	-18.5343	-17.4174	-17.3619	-17.671	-17.6991	-17.6396	-17.6692	-17.3349	-17.0726	-17.5762	-17.7742	-17.1345	-17.333	-17.6284	0.32601
	1199	-17.8378	-17.467	-17.8255	-17.7457	-17.7568	-17.448	-17.6789	-18.3282	-17.5076	-17.1751	-17.9287	-17.6153	-17.5204	-17.7111	-17.0675	-17.2015	-17.3765	-17.5551	-17.273	-17.3781	-17.5699	0.29725
	1200	-17.928	-17.4283	-17.6934	-17.9003	-17.8309	-17.8281	-17.6241	-18.4441	-17.5817	-17.2749	-17.8836	-17.4704	-17.2595	-17.7884	-17.0289	-17.3432	-17.5085	-17.7194	-17.418	-17.6132	-17.6284	0.311282
	1201	-17.8925	-17.5765	-17.935	-17.9583	-17.9146	-17.8249	-17.7369	-18.2605	-17.3981	-17.3877	-17.8127	-17.3866	-17.2273	-17.7819	-17.2801	-17.2434	-17.4602	-17.5326	-17.3439	-17.5166	-17.6235	0.289738
	1202	-17.9731	-17.5572	-18.0123	-17.9389	-17.7181	-17.8249	-17.7691	-18.1993	-17.3981	-17.3265	-17.9319	-17.4833	-17.2981	-17.6241	-17.3542	-17.1016	-17.3829	-17.262	-17.1088	-17.5778	-17.5921	0.317887
	1203	-18.1116	-17.2995	-18.0059	-18.0356	-17.6795	-17.8732	-17.7337	-18.0995	-17.3305	-17.2524	-17.8578	-17.6025	-17.4334	-17.7465	-17.409	-17.2885	-17.4216	-17.2201	-17.3181	-17.4071	-17.6063	0.306895
	1204	-17.9473	-17.3478	-18.1379	-18.042	-17.6054	-17.9859	-17.9205	-18.1478	-17.3305	-17.188	-17.948	-17.7216	-17.7105	-17.7465	-17.4637	-17.4044	-17.5697	-17.2427	-17.3471	-17.0785	-17.6443	0.333624
	1205	-18.0504	-17.5282	-18.1734	-17.7489	-17.5893	-17.9054	-17.6886	-18.0543	-17.2016	-17.3619	-18.151	-17.6186	-17.5365	-17.7111	-17.6216	-17.3915	-17.4248	-17.1589	-17.0637	-17.1172	-17.6048	0.33964
	1206	-17.9989	-17.686	-18.2024	-17.5782	-17.5474	-17.7895	-17.6403	-17.7709	-17.1436	-17.3844	-17.9963	-17.6959	-17.3851	-17.5887	-17.2383	-17.369	-17.5633	-17.1299	-16.9928	-17.2976	-17.5499	0.314822
	1207	-17.9248	-17.9276	-18.022	-17.6877	-17.6247	-17.6928	-17.7852	-17.6775	-17.2918	-17.3329	-17.671	-17.4929	-17.3014	-17.6176	-16.9097	-17.2981	-17.8371	-17.1106	-17.0959	-17.2138	-17.5258	0.314293
	1208	-18.0278	-17.8729	-17.8255	-17.8617	-17.3026	-17.7927	-17.8174	-17.8321	-17.4819	-17.4392	-17.584	-17.6153	-17.2659	-17.5983	-16.7615	-17.1371	-17.8017	-17.1976	-17.0926	-17.0721	-17.519	0.34643
	1209	-18.0955	-17.7666	-17.8255	-17.8455	-17.1737	-17.7025	-17.8851	-17.787	-17.4464	-17.5809	-17.6388	-18.0438	-17.4882	-17.6144	-17.0289	-17.2659	-17.4957	-17.4102	-17.1184	-17.3201	-17.5767	0.300171
	1210	-18.1567	-17.4412	-18.1186	-17.7618	-17.2768	-17.622	-17.943	-17.7258	-17.353	-17.6872	-17.7193	-18.1533	-17.4624	-17.8882	-16.9999	-16.9953	-17.3797	-17.204	-17.3181	-17.4361	-17.5821	0.354716
	1211	-18.1921	-17.6442	-18.1798	-17.794	-17.4443	-17.4126	-17.9591	-17.6743	-17.3176	-17.6067	-17.5808	-17.9697	-17.4334	-17.8979	-16.9516	-17.0469	-17.399	-17.3329	-17.2279	-17.4457	-17.5755	0.343508
	1212	-18.0439	-17.7086	-18.1798	-17.7553	-17.4959	-17.5607	-18.0236	-17.903	-17.4529	-17.7355	-17.3296	-18.0148	-17.282	-18.0557	-17.0482	-17.2756	-17.5569	-17.1654	-17.4244	-17.4006	-17.6206	0.333191
	1213	-17.754	-17.4251	-18.1863	-17.9647	-17.4024	-17.2934	-18.0236	-18.0608	-17.7009	-17.858	-17.3586	-17.8408	-17.3303	-17.7497	-17.1803	-17.2047	-17.3861	-17.0333	-17.4341	-17.4361	-17.5812	0.331706
	1214	-17.8313	-17.5508	-18.1315	-18.0195	-17.0835	-17.3095	-18.0816	-17.8385	-17.659	-17.7807	-17.3908	-17.8118	-17.5526	-17.5242	-17.0933	-17.1854	-17.2766	-17.1622	-17.4534	-17.552	-17.5644	0.32529
	1215	-17.754	-17.641	-18.2636	-17.91	-17.1254	-17.5414	-17.9978	-18.0125	-17.8394	-17.7903	-17.4584	-18.0438	-17.514	-17.7078	-17.1932	-17.2176	-17.0672	-17.2201	-17.3536	-17.7228	-17.6187	0.344665
	1216	-17.9087	-17.7601	-18.2958	-17.8842	-17.309	-17.6091	-18.1041	-18.2283	-17.746	-17.655	-17.4326	-18.2757	-17.5011	-17.6627	-17.0353	-17.0404	-16.9996	-17.3651	-17.2537	-17.6873	-17.6377	0.403197
	1217	-18.089	-17.7601	-18.2926	-18.0646	-17.3896	-17.6638	-18.0461	-18.0479	-17.6461	-17.5809	-17.3489	-18.0727	-17.5011	-17.7175	-17.1642	-16.9374	-17.0415	-17.4553	-17.2698	-17.4651	-17.6277	0.383525
	1218	-18.1051	-17.5797	-18.4311	-18.1226	-17.4894	-17.5253	-17.972	-18.1413	-17.6461	-17.5552	-17.2007	-17.8795	-17.5011	-17.8399	-17.38	-17.0533	-17.2573	-17.1944	-17.4824	-17.4264	-17.6391	0.371354
	1219	-18.4144	-17.5958	-18.2926	-17.984	-17.2188	-17.5511	-17.869	-18.2992	-17.7847	-17.5584	-17.278	-17.9214	-17.4882	-17.5951	-17.1416	-17.0888	-17.4151	-17.1396	-17.4824	-17.2492	-17.6184	0.404074
	1220	-18.4853	-17.6474	-18.1251	-18.1097	-17.0932	-17.4287	-17.7401	-18.3926	-17.8169	-17.4457	-17.4423	-17.9471	-17.588	-17.6273	-17.2833	-16.7731	-17.37	-17.0623	-17.4888	-17.3104	-17.6089	0.440883
	1221	-18.118	-17.5958	-18.1057	-18.2707	-17.0481	-17.5865	-17.7111	-18.0479	-17.8201	-17.13	-17.5905	-18.0953	-17.3915	-17.492	-17.132	-16.8149	-17.209	-16.898	-17.4051	-17.2364	-17.5349	0.43699
	1222	-17.9763	-17.6764	-18.1476	-18.3126	-17.1512	-17.622	-17.9334	-18.1059	-17.5914	-17.4907	-17.5067	-17.9697	-17.2176	-17.2504	-16.8936	-16.9438	-17.37	-16.7466	-17.2054	-17.2815	-17.5196	0.446546
	1223	-18.0858	-17.7795	-18.2442	-18.1838	-17.2736	-17.725	-17.869	-17.8933	-17.7234	-17.7742	-17.6163	-17.8537	-17.4753	-17.2891	-16.9934	-16.8633	-17.457	-16.6693	-17.4051	-17.3942	-17.5784	0.422733
	1224	-18.0439	-17.9631	-18.0961	-17.8906	-17.1995	-17.6993	-17.8528	-18.0028	-17.5978	-17.6164	-17.671	-17.8634	-17.4399	-17.5597	-17.1513	-17.0469	-17.5343	-16.7821	-17.3568	-17.3942	-17.5881	0.35815
	1225	-17.6735	-18.1628	-17.9254	-17.4526	-17.1512	-17.667	-17.8657	-18.2122	-17.7106	-17.5938	-17.7032	-17.8891	-17.3819	-17.9559	-17.2479	-17.2498	-17.5987	-16.7981	-17.302	-17.1494	-17.5845	0.36695
	1226	-17.9312	-18.1531	-18.0671	-17.5524	-17.1576	-17.5189	-17.8722	-18.3185	-17.8845	-17.6099	-17.7161	-17.7313	-17.5977	-17.8431	-17.4831	-17.4495	-17.8178	-16.8271	-17.389	-17.2331	-17.6577	0.354903
	1227	-17.9505	-18.1692	-18.1669	-17.707	-17.1576	-17.3707	-17.6596	-18.2895	-17.7267	-17.5326	-17.816	-17.7603	-17.4624	-17.7755	-17.3027	-17.4946	-17.6986	-16.7885	-17.5758	-17.2686	-17.6337	0.363112
	1228	-17.3514	-17.9308	-17.7997	-17.7296	-17.2543	-17.2193	-17.5082	-17.9448	-17.4722	-17.568	-17.3586	-17.8312	-17.282	-17.7143	-16.9612	-17.1693	-17.486	-16.4664	-17.2505	-17.1397	-17.4219	0.359391
	1229	-16.8746	-17.3543	-17.1072	-17.4397	-16.7002	-16.9552	-17.0443	-17.3199	-16.9761	-17.159	-16.8528	-17.2385	-16.7731	-17.1184	-16.2139	-16.4671	-16.9706	-16.1571	-16.5418	-16.7306	-16.8997	0.355901
	1230	-15.9083	-16.1173	-16.1569	-16.3058	-15.6372	-15.7279	-16.0458	-16.1088	-15.4944	-16.1153	-15.5193	-16.0466	-15.3235	-15.788	-14.8739	-15.2688	-15.6081	-15.194	-15.2888	-15.4164	-15.6973	0.396294
	1231	-13.5633	-13.5146	-13.9697	-13.9962	-12.838	-13.5762	-13.8521	-13.8636	-12.911	-13.9313	-13.1614	-13.7338	-12.9914	-13.3238	-12.4935	-13.014	-13.2373	-13.0487	-12.9116	-12.9651	-13.3448	0.44934
	1232	-9.94913	-9.27234	-10.1011	-10.4046	-8.83091	-9.75907	-10.0834	-10.185	-9.03273	-10.2528	-9.6664	-9.93928	-9.24843	-9.35856	-8.88898	-9.39338	-9.20759	-9.07701	-9.12347	-9.07714	-9.54257	0.501579
	1233	-5.03365	-4.19581	-4.94083	-5.80804	-3.92832	-4.51826	-5.184	-5.17613	-4.31697	-5.17624	-4.68328	-5.16231	-4.44891	-3.85683	-3.68683	-4.53266	-4.29855	-3.68803	-3.64752	-4.12301	-4.52031	0.612883
	1234	0.55824	1.20926	0.30641	-0.24191	1.30925	0.73542	0.01814	0.23217	0.81752	0.18052	0.78299	0.14934	0.84664	1.75438	1.64415	0.9175	0.82628	1.7428	1.84774	1.1371	0.838697	0.618594
	1235	5.60897	5.68663	4.92228	5.0343	6.07652	5.45437	4.63724	4.82549	5.93589	4.99288	5.59213	4.72979	5.51727	6.60218	6.22459	5.71054	5.32619	6.26526	6.16404	5.50817	5.54074	0.561395
	1236	9.18763	9.47788	8.97123	8.98339	9.97085	9.32615	8.52835	8.868	9.79479	9.15134	9.43493	8.68854	8.98319	10.503	10.3476	9.42449	9.19153	9.87291	10.1003	8.80015	9.38031	0.557537
	1237	12.5827	12.7699	12.6691	12.6619	13.3498	12.7921	12.107	12.3758	13.3831	12.8331	12.7301	12.1835	12.2623	13.8303	13.9649	12.7712	12.7219	13.3388	13.7143	12.1533	12.8598	0.560114
	1238	15.9455	16.1005	15.9643	16.1149	16.7126	16.3417	15.4441	15.7096	16.9617	16.0896	16.1638	15.5398	15.9344	16.9355	16.9541	16.2114	15.972	16.5535	17.3284	15.5741	16.2276	0.526603
	1239	19.0925	19.1541	18.9438	18.927	19.7695	19.3084	18.4333	18.7568	19.9155	18.9242	19.2593	18.7255	19.0459	19.7153	20.1881	19.1651	19.309	19.4009	20.6526	18.5086	19.2598	0.558505
	1240	22.0753	21.7793	21.7719	21.433	22.3528	22.0431	21.0746	21.0438	22.3281	21.6235	21.965	21.3024	21.5906	22.3083	22.7038	21.626	21.6959	21.8909	22.7914	21.1917	21.8296	0.50069
	1241	24.4428	23.8311	24.0041	23.604	24.6301	24.1432	23.4195	23.2213	24.5023	23.7977	24.004	23.3736	23.8744	24.2216	24.5946	23.6425	23.7187	24.0554	24.5888	23.3853	23.9528	0.443453
	1242	25.8858	25.5448	25.6308	25.2371	26.2535	25.6346	24.9689	25.1539	26.0002	25.5145	25.5952	25.1709	25.5429	25.7839	26.3275	25.4849	25.5515	25.7401	25.9996	25.1956	25.6108	0.363973
	1243	27.3063	26.8171	26.7968	26.6093	27.6032	26.7684	26.2605	26.5937	27.3466	26.8964	26.8482	26.8685	26.9247	27.0594	27.442	26.9731	26.9237	27.0897	27.4266	26.5227	26.9539	0.340905
	1244	28.2823	27.8124	27.5828	27.669	28.5309	27.8217	27.4588	27.9241	28.2582	27.9529	27.8146	27.9862	28.0521	27.6746	28.3761	27.8814	27.9222	28.259	28.1288	27.6146	27.9501	0.287167
	1245	29.0457	28.6306	28.4267	28.2971	29.0817	28.4273	28.2447	28.5779	28.9088	28.7936	28.797	28.7593	28.8832	28.2158	28.9076	28.5417	28.7823	29.1061	29.05	28.1686	28.6823	0.30567
	1246	29.7383	29.2555	29.087	28.8963	29.6486	28.9717	28.8793	29.2028	29.4532	29.5538	29.2801	29.2811	29.4308	28.9534	29.4101	29.0024	29.1334	29.5313	29.6459	28.4779	29.2416	0.320642
	1247	30.2537	29.7	29.5573	29.3698	30.2767	29.5225	29.3464	29.4412	29.7624	29.9983	29.7923	29.7513	30.0299	29.4269	29.4971	29.4211	29.4458	29.9758	29.9133	28.9739	29.6728	0.332218
	1248	30.6885	30.2766	29.9825	29.9173	30.544	29.8414	29.5525	29.9984	30.1006	30.4622	30.3206	30.0735	30.3198	29.9971	30.0511	29.8656	29.8066	30.3591	30.2225	29.2767	30.0828	0.335268
	1249	30.9559	30.5375	30.2241	30.2523	30.6793	30.3084	29.662	30.2271	30.455	30.678	30.6395	30.344	30.4003	30.2515	30.37	30.1781	29.8807	30.4654	30.4673	29.4249	30.3201	0.352139
	1250	31.0332	30.7243	30.2241	30.3683	30.5344	30.2633	29.8875	30.4752	30.529	30.7488	30.5976	30.4149	30.6065	30.4255	30.3732	30.3295	29.9676	30.3398	30.6444	29.5408	30.4014	0.329117
	1251	31.046	30.837	30.0373	30.3425	30.5601	30.521	30.0196	30.4558	30.8608	30.5749	30.939	30.4342	31.0059	30.1968	30.5311	30.4969	30.206	30.7779	30.6928	29.8275	30.5182	0.341485
	1252	30.9494	30.8757	29.8279	30.3715	30.66	30.6048	29.8972	30.4591	30.9607	30.4686	31.0002	30.4954	31.051	30.1807	30.6341	30.6	30.2543	30.7489	30.5478	30.2141	30.5401	0.346732
	1253	30.8914	30.6083	30.034	30.5036	30.7599	30.579	29.7941	30.4591	31.0283	30.4944	30.8875	30.5856	30.8223	30.0744	30.5504	30.3939	30.0353	30.401	30.6283	30.1979	30.4864	0.326146
	1254	30.7948	30.2025	30.0856	30.2105	30.8404	30.6177	29.7973	30.3109	30.7094	30.285	30.807	30.3247	30.7579	30.1323	30.3925	30.3133	29.5876	30.1014	30.4447	30.0562	30.3386	0.3421
	1255	30.7497	30.1348	29.9374	29.8916	30.5956	30.2376	29.6846	30.2561	30.339	29.9661	30.4108	29.9188	30.5292	30.0551	30.1735	29.8527	29.5908	29.7568	30.1291	30.1239	30.1166	0.306493
	1256	30.1602	30.0189	29.9889	29.4986	30.0673	29.5901	29.3528	29.6087	29.8945	29.6118	30.0242	29.7191	30.2457	29.6041	29.919	29.4501	29.5296	29.4218	29.8585	29.631	29.7597	0.266245
	1257	29.7834	29.5325	29.5412	29.1829	29.8418	29.1102	28.8857	29.1932	29.8268	29.4894	29.6119	29.4196	29.8398	29.1467	29.423	28.8767	28.9369	28.7421	29.2401	29.1672	29.3396	0.343315
	1258	29.2744	29.2458	28.7327	28.6901	29.2749	28.772	28.438	29.0965	29.5788	29.003	29.0031	29.0363	29.186	28.9309	28.9108	28.0392	28.0447	28.0303	28.6184	28.7001	28.8303	0.433792
	1259	28.5883	28.3213	28.1465	28.2231	28.8336	28.0375	27.8936	28.3525	28.7896	28.3491	28.6005	28.421	28.677	28.219	28.2086	27.6173	27.3038	27.3764	27.7261	28.1171	28.1901	0.433565
	1260	28.1116	27.603	27.8179	27.3856	28.1604	27.3643	27.4427	27.4989	27.9328	27.4665	28.185	27.7382	27.8202	27.5845	27.5387	27.0117	26.9205	26.8546	27.0046	27.3859	27.5414	0.397177
	1261	27.6381	27.0104	27.2703	26.5545	27.4002	26.5075	26.9337	26.8128	27.1437	26.6806	27.399	26.6977	26.9054	26.5312	26.9041	26.1259	26.2086	26.162	26.3153	26.5839	26.7893	0.433976
	1262	26.514	26.4209	26.2943	25.7879	26.5112	25.5122	25.7903	26.204	26.5381	25.6788	26.2588	25.9086	26.142	25.7581	25.9152	24.9921	25.4227	25.4953	25.4198	25.7464	25.9155	0.433702
	1263	25.4671	25.4224	25.299	25.0696	25.4322	24.6812	24.8497	25.3601	25.4751	24.7963	25.2538	25.1291	25.3271	24.7177	24.9811	24.0064	24.408	24.661	24.2216	24.6158	24.9587	0.437626
	1264	24.3075	24.266	24.1394	23.9422	24.1856	23.7825	23.951	24.442	24.4476	23.7236	24.3712	24.1531	24.4155	23.6547	24.0727	22.8597	23.2807	23.6174	23.2842	23.6011	23.9249	0.442805
	1265	23.3025	23.3319	22.7737	22.5539	22.9036	22.7195	22.8204	23.0699	23.3782	22.8346	23.5208	23.0418	23.0916	22.5724	22.9615	21.713	22.1629	22.4352	22.334	22.6831	22.8102	0.442049
	1266	22.3169	21.979	21.5335	21.2236	21.6667	21.5953	21.3935	21.5592	22.1574	21.5816	22.3322	22.0271	21.9578	21.2743	21.8566	20.4922	20.7263	21.1919	20.9586	21.6878	21.5756	0.499804
	1267	21.1122	20.2493	20.4674	20.0382	20.3525	20.3005	19.8538	20.4511	20.6821	20.1063	20.8795	20.8321	20.7338	19.8377	20.42	19.2811	19.4765	19.7488	19.7539	20.2705	20.2424	0.484224
	1268	19.7335	18.9576	18.9309	18.8207	19.093	18.764	18.6298	19.2045	19.2455	18.8179	19.4655	19.0219	19.294	18.3206	18.9254	17.9025	18.0689	18.2993	18.4461	18.937	18.8439	0.462845
	1269	18.2422	17.55	17.388	17.4195	17.5308	17.5464	17.0289	17.7776	17.8218	17.4811	17.9966	17.611	17.8219	17.0482	17.6467	16.7074	16.5163	16.8273	16.9709	17.2652	17.4099	0.446484
	1270	16.667	15.9588	15.7903	16.1149	16.1522	16.2741	15.5665	16.2476	16.2241	16.0735	16.3925	16.358	15.9666	15.7952	16.2455	15.39	15.1216	15.8062	15.3313	15.9446	15.971	0.391164
	1271	15.2272	14.6091	14.5985	14.7041	14.7993	14.8149	14.1911	14.9269	14.8358	14.6465	15.1266	14.8956	14.91	14.2265	14.6575	14.0242	13.7494	14.4823	13.9817	14.7044	14.6056	0.389817
	1272	13.6811	13.4849	13.3165	13.377	13.2757	13.578	12.8994	13.5547	13.6408	13.2164	13.8253	13.6201	13.657	12.777	13.282	12.7905	12.068	12.9845	12.7641	13.1583	13.2476	0.430476
	1273	12.3894	12.1031	12.0248	11.9436	12.3126	12.0577	11.582	12.0537	12.2879	12.2565	12.7366	12.2382	12.3557	11.5176	11.7552	11.5214	10.5895	11.535	11.3726	11.7153	11.9174	0.480404
	1274	10.9109	10.5376	10.6237	10.42	10.8889	10.6275	10.329	10.5913	10.7965	10.8875	11.2355	11.114	11.0672	10.3548	10.28	10.3232	9.35903	10.4817	9.82645	10.3978	10.5526	0.440489
	1275	9.58705	9.465	9.4093	9.28618	9.40715	9.35192	9.29176	9.32862	9.43402	9.58297	9.71194	9.79661	9.38583	9.19517	9.08816	8.87046	8.45712	9.18681	8.84723	9.12548	9.29044	0.312528
	1276	8.5724	8.3666	8.16273	7.93975	8.13803	8.04737	7.99687	8.22055	8.42581	8.42337	8.69729	8.2859	8.37762	7.78433	8.11538	7.63033	7.41347	7.97889	7.64898	7.95944	8.10926	0.329295
	1277	7.21953	7.1619	6.80019	6.79625	7.02031	6.63974	6.71808	7.33797	7.18568	7.18968	7.49581	7.12952	7.26634	6.76001	6.98155	6.53192	6.49546	6.72266	6.36697	6.90935	6.93645	0.309534
	1278	5.78613	5.85412	5.56328	5.73006	5.76085	5.5671	5.59069	6.0463	5.91978	6.22657	6.20093	6.14708	6.12284	5.79367	5.58681	5.50761	5.46148	5.26349	5.28468	5.72398	5.75687	0.287786
	1279	4.62331	4.68164	4.68392	4.66065	4.64312	4.56856	4.58892	4.61934	4.74407	5.3311	5.22815	5.23872	5.16617	4.52777	4.39499	4.56382	4.39851	4.18119	4.15084	4.4613	4.6728	0.3308
	1280	3.79548	3.60578	3.79167	3.48816	3.81529	3.41539	3.88027	3.55959	3.83894	3.99755	4.41965	4.17575	4.15151	3.56788	3.48341	3.75854	3.65443	3.18264	3.01379	3.48852	3.70421	0.334546
	1281	2.85169	2.79406	2.64495	2.335	3.15818	2.60045	2.85274	2.82518	2.82106	2.89593	3.23427	3.06769	3.23027	2.6112	2.57183	2.91782	2.83304	2.08746	1.98303	2.80242	2.75591	0.333127
	1282	1.93689	2.02743	1.40803	1.25592	2.16285	1.53426	1.94116	1.95547	1.82573	1.85228	2.1101	2.1239	2.40244	1.54179	1.66348	1.94827	1.78295	1.54631	1.34524	2.10022	1.82324	0.307108
	1283	0.94478	0.98056	0.4578	0.39266	1.25771	0.60657	1.094	1.11153	1.18473	1.02767	1.10511	1.46034	1.5424	0.58189	0.73901	1.00447	1.0131	0.81512	0.39823	1.46566	0.959167	0.346693
	1284	-0.05377	0.03033	-0.20253	-0.41907	0.55229	-0.3952	0.02458	0.10654	0.46642	0.38345	-0.1769	0.58098	0.53419	-0.36512	-0.22733	0.11222	0.06931	0.07103	-0.44571	0.451	0.0548355	0.34502
	1285	-0.78175	-0.63323	-0.91763	-0.99565	-0.51391	-1.16183	-0.62286	-0.8598	-0.53213	-0.3252	-0.71805	-0.44334	-0.40316	-1.27348	-0.75237	-0.77037	-0.90025	-0.52488	-1.10282	-0.3865	-0.730961	0.271158
	1286	-1.2617	-1.26779	-1.49099	-1.60767	-1.57366	-1.74164	-1.54089	-1.59744	-1.32775	-0.94366	-1.23988	-1.19709	-0.88311	-2.04977	-1.46424	-1.44037	-1.74097	-1.21742	-1.64075	-1.02428	-1.41255	0.291521
	1287	-1.98323	-2.04086	-2.05791	-2.38396	-2.19856	-2.55981	-2.29141	-2.18691	-2.19424	-1.73928	-2.06127	-1.62228	-1.42104	-2.5265	-2.524	-2.17801	-2.42063	-1.78756	-2.34618	-1.74581	-2.11347	0.319966
	1288	-2.53405	-2.94278	-2.74079	-3.03785	-2.73971	-3.42951	-2.89377	-2.83758	-2.93832	-2.42538	-2.65074	-2.59506	-2.05238	-3.26414	-3.34861	-2.53555	-3.02942	-2.39635	-3.07416	-2.38038	-2.79233	0.355111
	1289	-3.27169	-3.54192	-3.68136	-3.93977	-3.30341	-3.96422	-3.52511	-3.37229	-3.70818	-3.16624	-3.514	-3.35847	-2.65796	-3.99856	-3.54832	-3.12502	-3.68976	-2.96005	-3.54122	-2.89898	-3.43833	0.358444
	1290	-3.89337	-4.05086	-4.38357	-4.38429	-3.98952	-4.48605	-3.93742	-4.08738	-4.1237	-3.94254	-4.20655	-3.87708	-3.3344	-4.675	-3.8962	-3.88843	-4.24701	-3.57207	-3.76348	-3.69782	-4.02184	0.319273
	1291	-4.52471	-4.60489	-4.9827	-4.78371	-4.49846	-4.82427	-4.47213	-4.89911	-4.71961	-4.55133	-4.71227	-4.38602	-3.9142	-5.01322	-4.5211	-4.55843	-4.90413	-4.08423	-4.24665	-4.11335	-4.56573	0.305487
	1292	-5.03365	-5.22657	-5.5915	-5.254	-4.87533	-5.40085	-4.91987	-5.2631	-4.90644	-4.73494	-5.05049	-5.0077	-4.67439	-5.29346	-5.15245	-5.18011	-5.27134	-4.78644	-4.92631	-4.31628	-5.04326	0.29045
	1293	-5.41053	-5.9771	-6.0328	-5.92722	-5.40682	-5.83571	-5.4578	-5.85257	-5.21567	-5.4146	-5.42414	-5.48121	-5.27997	-5.77341	-5.61307	-5.78246	-5.85437	-5.41456	-5.36439	-4.70926	-5.56138	0.321235
	1294	-5.93235	-6.4345	-6.5965	-6.594	-5.76115	-6.12883	-5.75736	-6.23589	-6.15947	-6.14258	-5.90731	-5.76145	-5.57953	-6.45308	-6.18322	-6.01761	-6.50182	-5.81399	-5.89266	-5.56609	-6.07097	0.324677
	1295	-6.34466	-7.11417	-7.19241	-6.94833	-6.15413	-6.7022	-6.30174	-6.69329	-6.86812	-6.69017	-6.33894	-6.37347	-5.78247	-6.70111	-6.68894	-6.3816	-6.80783	-6.00726	-6.37261	-6.32306	-6.53933	0.362139
	1296	-6.69254	-7.40085	-7.65626	-7.29943	-6.79192	-7.14672	-6.93308	-6.96065	-7.14836	-7.14436	-6.79957	-6.96294	-6.51367	-6.72687	-7.14312	-6.7166	-7.12672	-6.80288	-6.68184	-6.7708	-6.97096	0.28419
	1297	-7.16928	-7.6521	-7.98482	-7.79871	-7.16879	-7.31422	-7.29063	-7.10882	-7.72495	-7.47291	-7.30851	-7.27539	-7.06448	-7.18106	-7.66172	-7.18689	-7.52614	-7.20874	-6.77847	-6.94796	-7.34123	0.304235
	1298	-7.51716	-8.18681	-8.19741	-8.00809	-7.78081	-7.72652	-7.80279	-7.51468	-8.10182	-7.49546	-7.94952	-7.45899	-7.51867	-7.70933	-8.18355	-8.03405	-7.90946	-7.45677	-7.25198	-7.2894	-7.75466	0.306036
	1299	-7.84894	-8.42196	-8.51309	-8.37852	-8.31552	-8.38042	-7.95097	-8.05906	-8.56245	-7.882	-8.38438	-7.67481	-7.80535	-7.84461	-8.38004	-8.27886	-8.33787	-8.05591	-7.80924	-7.69849	-8.12912	0.293499
	1300	-8.31923	-9.06619	-8.70635	-8.82304	-8.48624	-8.67999	-8.25376	-8.42949	-8.8137	-8.16224	-8.53255	-7.90351	-8.15001	-8.1313	-8.51855	-8.514	-8.43773	-8.18475	-8.31174	-7.91108	-8.41677	0.305536
	1301	-8.70577	-9.24657	-9.03491	-9.24501	-8.8599	-9.03109	-8.64674	-8.74839	-9.13903	-8.58421	-8.71615	-8.22885	-8.43025	-8.62091	-8.8149	-8.84578	-8.68576	-8.56163	-8.90765	-8.13657	-8.7595	0.299062
	1302	-8.99245	-9.48172	-9.24107	-9.40285	-9.08216	-9.3371	-9.02361	-9.1156	-9.35163	-9.06416	-9.11558	-8.75712	-8.56232	-8.91726	-8.88254	-9.01006	-9.12706	-8.59706	-9.12991	-8.43613	-9.03137	0.280309
	1303	-9.39187	-9.84249	-9.5052	-9.6541	-9.36562	-9.43696	-9.27164	-9.4506	-9.60932	-9.36695	-9.33139	-9.1501	-8.84256	-9.19106	-9.11447	-9.0777	-9.58124	-8.82254	-9.50035	-8.94508	-9.32256	0.272256
	1304	-9.60447	-10.0808	-9.97227	-10.0052	-9.86168	-9.63667	-9.70972	-9.85002	-10.0603	-9.40883	-9.75659	-9.49798	-9.21944	-9.42942	-9.69105	-9.58665	-9.79384	-9.09956	-9.75482	-9.43791	-9.67286	0.269129
	1305	-9.85572	-10.2838	-10.4329	-10.1308	-10.0807	-9.89436	-10.1349	-10.0175	-10.173	-9.42171	-9.94019	-9.56885	-9.49324	-9.84173	-9.9423	-10.131	-10.2931	-9.20908	-10.1027	-9.5732	-9.92605	0.323876
	1306	-9.91048	-10.3804	-10.8162	-10.1695	-10.3577	-10.0747	-10.4667	-10.4073	-10.2471	-9.8469	-10.0723	-9.77178	-9.6253	-9.87394	-10.0776	-10.3952	-10.5315	-9.39913	-10.2702	-9.93075	-10.1312	0.340437
	1307	-10.0007	-10.5801	-11.1867	-10.6591	-10.6154	-10.4162	-10.8532	-10.7101	-10.5435	-10.1529	-10.2913	-10.2936	-9.55444	-10.0962	-10.4609	-10.334	-10.8407	-9.75024	-10.4989	-10.3366	-10.4087	0.382161
	1308	-10.1037	-10.5801	-11.0836	-10.9587	-10.6831	-10.8639	-10.9563	-10.9645	-10.8913	-10.3848	-10.6166	-10.5416	-9.95708	-10.4827	-10.7637	-10.7141	-11.0404	-9.95639	-10.4409	-10.5234	-10.6254	0.338248
	1309	-10.5128	-10.5866	-11.0932	-11.2164	-10.9182	-10.8478	-11.3557	-11.3768	-10.8913	-10.4911	-11.0032	-10.7124	-10.2889	-10.2476	-10.8603	-10.8944	-11.2401	-10.1078	-10.4892	-10.6684	-10.7901	0.367188
	1310	-10.8865	-10.8185	-11.2801	-11.5224	-11.3112	-11.0733	-11.8099	-11.4058	-11.2424	-10.6103	-11.2899	-10.9443	-10.6271	-10.3088	-11.1921	-10.9234	-11.2305	-10.3365	-10.5021	-10.7586	-11.0037	0.402402
	1311	-11.2569	-10.8604	-11.3735	-11.5771	-11.5013	-11.083	-11.9678	-11.5476	-11.3133	-10.8712	-11.306	-11.1182	-11.0072	-10.7082	-11.6721	-11.0201	-11.4978	-10.723	-10.5053	-10.8488	-11.1879	0.376822
	1312	-11.17	-11.0085	-11.2962	-11.3484	-11.7171	-11.4534	-12.2383	-11.947	-11.4711	-11.1386	-11.5186	-11.3469	-11.078	-11.0625	-11.8492	-10.9718	-11.5945	-10.7617	-10.7598	-11.0807	-11.3406	0.390985
	1313	-11.5049	-11.3081	-11.5603	-11.6351	-11.6236	-11.7723	-12.5411	-11.9856	-11.6322	-11.4832	-11.7537	-11.4822	-11.1393	-11.3814	-11.8621	-11.1167	-11.8747	-11.0033	-11.3042	-11.1967	-11.558	0.35709
	1314	-11.8722	-11.5723	-11.8856	-12.0345	-11.8137	-11.9591	-12.4606	-11.9373	-11.7449	-11.7764	-11.9921	-11.6046	-11.3132	-11.3396	-12.0071	-11.1457	-12.0615	-11.2771	-11.5136	-11.4286	-11.737	0.330966
	1315	-11.8432	-11.6077	-12.0209	-12.0539	-11.9715	-11.9785	-12.554	-12.3078	-11.8223	-12.0437	-12.2401	-11.7431	-11.8382	-11.4523	-12.2873	-11.3196	-12.0422	-11.5348	-11.5651	-11.799	-11.9013	0.313407
	1316	-12.1427	-11.8493	-12.24	-12.2375	-12.0263	-12.2941	-12.9502	-11.9406	-12.1089	-12.1372	-12.3013	-11.9815	-12.2634	-11.4201	-12.5869	-11.7126	-12.0036	-11.4252	-11.5877	-11.6347	-12.0422	0.377208
	1317	-12.4101	-11.7687	-12.3817	-12.3889	-12.2067	-12.4004	-13.1467	-11.9953	-12.2056	-12.2048	-12.3045	-12.1909	-12.4438	-11.5973	-12.6642	-12.2699	-12.1936	-11.6861	-11.5297	-11.5864	-12.1788	0.398166
	1318	-12.7805	-12.0136	-12.343	-12.434	-12.2937	-12.555	-13.3915	-12.1918	-12.2185	-12.5462	-12.2337	-12.2102	-12.7981	-12.0257	-12.764	-12.4084	-12.622	-11.6765	-11.7423	-11.973	-12.3611	0.401774
	1319	-12.8256	-12.3389	-12.5009	-12.6433	-12.4612	-12.671	-13.5655	-12.3239	-12.0993	-12.7363	-12.4624	-12.2327	-12.7595	-12.3446	-12.6642	-12.6403	-12.8797	-11.9342	-12.1481	-12.4143	-12.5323	0.351801
	1320	-12.7644	-12.4194	-12.517	-12.8141	-12.7027	-13.1091	-13.4849	-12.7201	-12.0928	-12.8845	-12.4366	-12.368	-12.5888	-12.3607	-12.6706	-12.6629	-13.131	-12.0759	-12.4896	-12.7944	-12.6544	0.341205
	1321	-12.9964	-12.5	-12.8874	-13.1619	-12.8702	-13.3507	-13.5236	-13.0905	-12.5921	-13.0906	-12.501	-12.6386	-12.6596	-12.5604	-12.9283	-12.6661	-13.2147	-12.369	-12.7795	-12.9071	-12.8644	0.309896
	1322	-13.0221	-12.8349	-13.0742	-13.1394	-13.1537	-13.2927	-13.3883	-13.3063	-12.6952	-13.3161	-12.7104	-12.6	-12.7176	-12.8342	-13.0282	-12.8948	-13.1052	-12.5108	-12.9019	-12.9941	-12.976	0.252456
	1323	-13.2766	-12.996	-13.2353	-13.3101	-13.2375	-13.3861	-13.1789	-13.1904	-12.7081	-13.5255	-12.8779	-12.6096	-13.0848	-13.0854	-13.0701	-13.0526	-13.2179	-12.3529	-13.0565	-13.2163	-13.0834	0.2743
	1324	-13.4183	-13.1957	-13.4994	-13.5743	-13.2697	-13.3152	-13.0404	-13.2806	-12.6372	-13.6575	-13.1453	-12.7546	-13.2781	-13.253	-13.1409	-13.1654	-13.4595	-12.4753	-13.1757	-13.2421	-13.1989	0.295884
	1325	-13.5085	-13.4341	-13.638	-13.9093	-13.2697	-13.5117	-13.0919	-13.4352	-12.6598	-13.5609	-13.2741	-12.8609	-13.3006	-13.5235	-13.4308	-13.2266	-13.9363	-12.4979	-13.3722	-13.3097	-13.3376	0.357138
	1326	-13.647	-13.6757	-13.8924	-14.0091	-13.4919	-13.5633	-13.1435	-13.5415	-12.7274	-13.5609	-13.3321	-12.9962	-13.3296	-13.5976	-13.6305	-13.3361	-13.9556	-12.849	-13.4946	-13.1133	-13.4444	0.346617
	1327	-13.5504	-13.6886	-13.8667	-13.906	-13.537	-13.7437	-13.3819	-13.7637	-13.2396	-13.7703	-13.4126	-13.1894	-13.262	-13.7232	-13.6209	-13.4102	-13.8557	-13.0874	-13.6234	-13.3259	-13.5479	0.246259
	1328	-13.7147	-13.7401	-13.799	-13.9737	-13.6304	-13.9273	-13.4881	-13.7186	-13.4715	-13.8895	-13.5125	-13.1927	-13.2298	-13.9197	-13.521	-13.2072	-14.0587	-12.9778	-13.6814	-13.4837	-13.6069	0.293525
	1329	-13.9112	-13.6499	-14.0181	-13.7611	-13.8366	-14.1527	-13.7233	-13.8797	-13.5101	-14.1053	-13.8668	-13.2732	-13.6904	-13.7587	-13.7046	-13.539	-14.3067	-13.1808	-13.8232	-13.6995	-13.7695	0.271869
	1330	-13.7662	-13.5662	-14.0793	-13.5743	-14.0009	-14.3428	-14.0229	-14.2534	-13.7743	-14.2084	-13.928	-13.2764	-13.6324	-13.6943	-13.8302	-13.6163	-14.5805	-13.3128	-13.9456	-13.6609	-13.8533	0.335375
	1331	-13.6213	-13.4824	-14.3917	-13.5807	-14.0653	-14.2848	-14.2483	-14.4627	-13.7872	-13.9958	-13.8475	-13.3505	-13.5326	-13.7297	-13.8592	-13.4263	-14.661	-13.329	-13.9391	-13.6383	-13.8617	0.388777
	1332	-13.676	-13.579	-14.3047	-13.6226	-13.8849	-14.1463	-14.1839	-14.4692	-13.5617	-13.9829	-13.6993	-13.212	-13.4553	-13.8618	-14.0751	-13.4037	-14.7158	-13.3418	-13.8457	-13.4805	-13.8251	0.398312
	1333	-13.5214	-13.666	-14.2629	-13.5517	-13.6691	-13.9079	-14.1324	-14.2469	-13.4812	-13.8379	-13.5672	-13.0864	-13.5036	-13.6041	-13.9655	-12.9077	-14.4581	-13.3644	-13.9327	-13.5481	-13.7108	0.388758
	1334	-13.2379	-13.1313	-14.1018	-13.3649	-13.4758	-13.8435	-13.7233	-13.7831	-13.2009	-13.519	-13.2097	-13.1508	-13.0816	-13.4172	-13.5919	-12.3117	-14.2294	-13.0326	-14.0164	-13.3033	-13.4363	0.441687
	1335	-12.8031	-12.6675	-13.5123	-12.8881	-13.0087	-13.1671	-13.1177	-13.3063	-12.8885	-13.2807	-12.7845	-12.9092	-12.6951	-12.8374	-12.9348	-11.6128	-13.8879	-12.5881	-13.3464	-12.9458	-12.9591	0.447311
	1336	-12.0461	-12.107	-12.736	-12.2214	-12.1487	-12.2168	-12.3704	-12.3432	-12.1444	-12.4947	-12.166	-12.0975	-11.7996	-12.0353	-12.0779	-10.1922	-13.1761	-11.7731	-12.132	-12.0632	-12.1171	0.549088
	1337	-10.5901	-10.8958	-11.8663	-11.0811	-10.6315	-11.215	-11.2752	-11.0096	-11.1201	-11.0935	-11.0901	-11.0474	-10.189	-10.8081	-10.9441	-8.56232	-11.7877	-10.5362	-11.0529	-10.6297	-10.8713	0.669307
	1338	-8.68966	-9.0533	-9.98838	-9.42862	-9.01129	-9.63667	-9.89977	-9.25411	-9.23889	-9.58277	-9.44414	-9.32726	-8.63641	-9.10731	-9.06937	-6.6554	-10.1417	-8.96427	-9.38761	-9.01272	-9.17648	0.715188
	1339	-6.38009	-6.93056	-7.71102	-7.61188	-6.9723	-7.42374	-7.7126	-7.12492	-6.94543	-7.2732	-7.13135	-7.00803	-6.68761	-6.84284	-6.77913	-4.31362	-7.84182	-7.21197	-7.31318	-7.17022	-7.01928	0.737301
	1340	-3.98034	-4.85292	-4.96982	-5.20891	-4.6724	-5.09485	-4.99395	-4.86368	-4.53279	-4.34518	-4.6414	-4.60184	-4.22987	-4.38188	-4.37615	-1.68195	-5.39696	-5.11822	-4.97141	-4.65128	-4.57829	0.770715
	1341	-1.4904	-2.27601	-2.38968	-2.73185	-2.35962	-2.61779	-2.11425	-2.39306	-2.05251	-1.98409	-2.22232	-2.24718	-1.56277	-1.76309	-1.67362	0.53419	-2.98433	-2.77323	-2.26565	-2.1549	-2.07611	0.730423
	1342	0.72574	0.38465	0.10992	-0.31599	0.2044	-0.29213	0.54641	0.12587	0.74666	0.70878	0.113	0.3104	0.73068	0.83636	0.79055	2.77932	-0.41708	-0.04493	0.38857	0.42201	0.442659	0.671455
	1343	3.01596	2.79728	2.80922	2.20293	2.60415	2.03675	2.80764	2.371	3.2237	3.33722	2.54495	2.96461	3.08532	3.31341	2.84563	4.83439	1.99877	2.34193	2.88172	2.93127	2.84739	0.610656
	1344	5.36094	5.09716	5.29593	4.70252	4.73653	4.50413	5.16228	4.64189	5.30777	5.49215	4.82229	5.25483	5.64934	5.30729	5.15518	6.67365	4.26644	4.80931	5.08819	5.2086	5.12682	0.505989
	1345	7.54164	7.31007	7.56038	6.79303	6.93978	6.7557	7.53625	6.76783	7.15669	7.52146	6.87092	7.33567	7.8397	7.34948	7.58712	8.76094	6.32152	7.16073	7.10783	7.28622	7.27515	0.508631
	1346	9.43888	9.31683	9.48338	8.74825	9.03028	8.83332	9.4657	8.7456	8.99917	9.44124	8.9582	9.47127	9.93342	9.37556	9.74527	10.4037	8.15433	9.40907	8.86334	9.08683	9.24518	0.490082
	1347	11.2717	10.9886	11.0714	10.726	10.9211	10.6693	11.1246	10.791	10.8932	11.2064	10.6751	11.6326	11.8178	11.1762	11.591	12.0143	10.0387	11.1839	10.5254	10.852	11.0585	0.464706
	1348	12.8661	12.2062	12.5628	12.5234	12.6508	12.3894	12.6481	12.292	12.5456	12.9555	12.4145	13.3527	13.3671	12.7416	13.2531	13.5475	11.4817	13.0908	12.3711	12.5592	12.691	0.482338
	1349	14.1481	13.8489	14.0123	14.0534	14.0037	13.9066	14.1299	13.7287	14.0144	14.3244	13.996	14.6637	14.2529	14.4166	14.593	14.4204	13.0408	14.6273	13.6821	14.1504	14.1007	0.376515
	1350	15.3174	15.3113	15.4779	15.3966	15.2696	15.3271	15.4376	15.1459	15.1998	15.4969	15.3296	15.9554	15.4125	15.7211	15.7269	15.551	14.6159	15.9479	15.0285	15.2971	15.3983	0.305082
	1351	16.5704	16.545	16.6729	16.4982	16.4227	16.39	16.4394	16.5826	16.3272	16.5985	16.2637	17.1343	16.5882	16.9291	16.7447	16.469	15.9816	17.2203	16.0657	16.315	16.5379	0.307572
	1352	17.5561	17.3116	17.607	17.442	17.4793	17.2146	17.3574	17.5875	17.519	17.407	17.0593	18.091	17.6383	17.8116	17.5275	17.2067	17.0317	17.7775	17.3735	16.8529	17.4426	0.288724
	1353	18.4193	18.1427	18.5508	17.9993	18.3296	18.2357	18.4011	18.2736	18.5884	18.3089	17.9322	18.9542	18.4919	18.3463	18.4036	17.9862	17.6759	18.557	18.0435	17.6485	18.2644	0.318169
	1354	19.4211	19.1541	19.2272	18.8045	18.9706	18.7318	18.9229	18.5796	19.1489	18.9467	18.5925	19.5437	19.2907	19.1065	19.0253	18.5338	18.4587	18.9758	18.765	18.2412	18.922	0.336379
	1355	19.9139	19.8015	20.0067	19.4745	19.4119	19.2117	19.4705	19.1047	19.3969	19.2205	19.3108	20.2169	19.9414	19.6122	19.5181	19.1748	18.7421	19.7295	19.4157	18.7695	19.4722	0.388793
	1356	20.0879	20.2911	20.2966	19.8321	20.0078	19.6305	20.2145	19.43	19.5676	19.6554	19.9325	20.6453	20.3956	19.8409	19.7855	19.8834	19.1995	20.4381	20.047	19.2945	19.9238	0.390734
	1357	20.2779	20.7002	20.3804	20.4151	20.5908	19.8753	20.4916	19.8294	19.9348	20.0709	20.0871	20.5841	20.5856	19.8667	19.9401	20.2313	19.6279	20.8698	20.4207	19.5748	20.2177	0.36995
	1358	20.6677	20.9869	20.7379	20.8145	20.9129	20.191	20.7557	20.1064	20.4438	20.2642	20.4125	20.8579	20.6372	20.002	20.2944	20.5309	19.8888	21.1436	20.6913	19.8969	20.5118	0.369697
	1359	20.9801	21.2446	20.9119	21.1946	21.2029	20.6226	21.0681	20.2063	20.6403	20.7216	20.7024	21.0383	20.8465	20.2436	20.5779	20.7982	20.1368	21.1983	21.0101	19.9323	20.7639	0.386955
	1360	21.3666	21.4701	21.1824	21.5908	21.4605	20.7707	21.2807	20.5542	20.9752	20.976	21.076	21.3314	21.1074	20.4143	20.8452	20.7499	20.5202	21.3787	21.081	20.0966	21.0114	0.399449
	1361	21.4439	21.3187	21.5207	21.5232	21.6248	21.1057	21.606	20.5445	21.1041	20.9309	21.2274	21.515	21.2137	20.9522	21.2929	20.7563	20.4718	21.5108	21.2485	20.1964	21.1554	0.404568
	1362	21.3956	21.2059	21.4144	21.3396	21.496	21.3344	21.7703	20.6186	20.9334	20.8021	21.1018	21.5279	21.2588	21.2711	21.2607	20.6919	20.5524	21.3723	21.2678	20.2383	21.1427	0.384053
	1363	21.3956	21.3058	21.2694	20.9466	21.4316	21.444	21.5255	20.5703	20.914	20.9374	21.0889	21.5214	21.188	21.1294	20.9096	20.1765	20.4557	21.4882	21.2002	20.2802	21.0589	0.411826
	1364	21.0993	21.1029	21.0149	20.6825	21.4541	21.1508	21.4965	20.522	20.8722	20.728	20.989	21.2863	20.737	20.9168	20.7872	19.7707	20.227	21.398	20.9683	20.4412	20.8822	0.424402
	1365	20.8867	20.5069	20.9054	20.4183	21.0901	20.7965	21.2775	19.9389	20.8142	20.4027	20.6251	20.961	20.3537	20.556	20.507	19.5516	19.7181	21.0952	20.6816	20.1256	20.5606	0.458929
	1366	20.2972	19.9948	20.6928	20.1252	20.6037	20.2586	20.7235	19.4848	20.2441	19.8486	20.1451	20.5905	19.9962	20.1212	19.8982	18.9912	19.5732	20.4575	20.0857	19.6005	20.0866	0.441746
	1367	19.6369	19.531	20.2387	19.6034	20.2526	19.5886	20.1147	19.1852	19.2616	18.8823	19.6652	19.9367	19.732	19.7636	19.254	18.5145	18.8677	19.6522	19.5445	19.0433	19.5134	0.462748
	1368	19.3051	18.716	19.5461	19.0912	19.4441	18.8478	19.6057	18.6119	18.8074	18.2123	19.0209	19.1282	19.1651	18.9326	18.4745	17.7478	18.2879	18.9371	18.9647	18.238	18.8542	0.48322
	1369	18.4064	18.046	18.5347	18.5887	18.5229	17.9845	18.7232	18.1383	18.2599	17.3845	18.1738	18.1844	18.5048	18.1499	17.9301	16.8105	17.5245	18.0674	18.2819	17.3876	18.0802	0.480113
	1370	17.4143	17.1828	17.1915	17.5225	17.3569	16.9634	17.7665	17.2848	17.2033	16.5438	17.1624	17.2309	17.5836	17.2222	16.9541	15.4673	16.3585	17.2525	17.3928	16.4374	17.0746	0.524021
	1371	16.4158	16.1037	15.9965	16.3243	16.0781	16.0454	16.7905	16.3442	16.0727	15.2972	16.3796	16.2131	16.6043	16.2204	15.846	14.2948	15.1216	16.0896	16.3717	15.6708	16.014	0.566453
	1372	15.1725	14.9119	14.9786	14.9231	15.0956	15.0726	15.6116	15.2587	14.9099	14.3792	15.1717	15.3144	15.2772	15.3056	14.6671	13.1449	14.1649	14.8399	15.312	14.3695	14.894	0.549498
	1373	13.9903	13.8232	13.8448	13.5252	14.0198	13.7455	14.4069	13.6771	13.7052	13.532	13.8768	14.1612	13.8986	14.059	13.5397	11.9434	13.3113	13.5611	13.8625	13.2098	13.6847	0.49946
	1374	12.821	12.5573	12.4243	12.1723	12.9214	12.0931	13.2376	12.5626	12.5971	12.147	12.4434	12.6731	12.6488	13.0637	12.4446	10.6099	11.8844	12.2533	12.3196	12.0728	12.3974	0.544721
	1375	11.3651	11.4331	11.0649	11.0385	11.4751	10.898	11.9266	11.3193	11.1122	10.7619	11.3032	11.0818	11.1961	11.8719	11.1883	9.2441	10.5895	10.9004	11.2244	10.7489	11.0872	0.550041
	1376	10.0026	9.77422	9.87636	9.75968	10.367	9.50009	10.5061	10.0083	9.66272	9.74725	10.0502	9.64521	9.95275	10.4546	10.0835	8.13282	9.40735	9.5508	10.1325	9.60221	9.81081	0.501897
	1377	8.58528	8.27963	8.55248	8.79657	8.92076	8.2503	9.13392	8.62319	8.57721	8.54899	8.64253	8.44696	8.62565	9.00191	8.76605	6.82827	8.08347	8.27524	8.63142	8.29443	8.49321	0.472966
	1378	7.27107	7.00084	7.27048	7.51134	7.35208	7.1519	8.0484	7.40561	7.45948	7.42804	7.39918	7.36788	7.30177	7.6426	7.28112	5.50761	7.05915	7.15107	7.30432	6.94157	7.24278	0.473599
	1379	5.90853	5.65764	5.98847	6.3002	6.20214	5.56388	6.71486	6.18481	6.36752	6.04296	6.14617	6.09554	5.90703	6.14156	5.81228	4.45108	6.01229	6.03334	5.93212	6.08475	5.97736	0.436816
	1380	4.92287	4.52058	4.97704	4.95377	5.12951	4.1337	5.56814	4.97044	5.10806	4.55481	4.76753	4.85541	4.71843	4.7758	4.62047	3.54272	4.86557	4.86407	4.65012	4.87361	4.76863	0.404953
	1381	4.24966	3.34487	3.56297	3.44306	4.00534	2.98376	4.23782	3.75286	3.74875	3.25025	3.3148	3.73124	3.36556	3.64519	3.63803	2.41855	3.86058	3.69158	3.50662	3.5465	3.5649	0.413452
	1382	3.24144	2.41074	2.49999	2.34144	2.89083	2.0142	2.76899	2.47407	2.87904	2.0069	1.97159	2.85509	2.29937	2.46303	2.59438	1.20096	2.9039	2.76712	2.51773	2.52541	2.48131	0.447404
	1383	2.1527	1.39287	1.37904	1.28169	1.65391	1.13161	1.77366	1.21461	1.89338	0.94392	1.17919	1.96284	1.51341	1.37751	1.41545	0.25395	1.66055	1.88453	1.60937	1.57839	1.46263	0.418985
	1384	0.77406	0.28802	0.16145	0.1253	0.53296	-0.04088	0.72679	0.18063	0.76276	0.01624	0.21607	0.8741	0.32159	0.15992	0.31704	-0.56422	0.66844	0.86343	0.68169	0.66682	0.386611	0.371585
	1385	-0.09243	-0.5527	-0.48277	-0.97955	-0.24655	-1.01044	-0.08494	-0.79538	-0.23257	-0.87924	-0.70839	-0.09546	-0.48369	-0.93526	-0.86833	-1.43714	-0.34622	0.05171	-0.49402	-0.30275	-0.548806	0.392619
	1386	-0.98468	-1.56736	-1.57796	-1.73974	-1.1066	-1.86082	-0.92887	-1.56201	-1.12804	-2.02918	-1.72305	-1.01671	-1.31796	-1.66002	-1.70905	-2.51945	-1.319	-0.68593	-1.74705	-1.35284	-1.47682	0.432829
	1387	-1.99934	-2.46283	-2.53464	-2.65776	-2.08904	-2.63389	-1.86944	-2.22878	-2.11371	-2.85057	-2.62497	-1.65449	-1.95897	-2.5265	-2.67217	-3.21843	-1.989	-1.49766	-2.51046	-2.23221	-2.31624	0.425517
	1388	-2.88515	-3.31966	-3.26261	-3.53069	-2.95231	-3.51004	-2.79391	-3.04695	-2.96409	-3.78148	-3.48179	-2.5403	-2.63541	-3.52183	-3.0426	-3.84978	-2.97466	-2.27717	-3.30608	-2.97307	-3.13248	0.41194
	1389	-3.60669	-4.0734	-3.84242	-3.96232	-3.7737	-4.22836	-3.45102	-3.90055	-3.71784	-4.30331	-4.184	-3.58718	-3.69194	-4.19183	-3.76414	-4.41026	-3.78639	-3.00193	-3.98574	-3.54965	-3.85063	0.334906
	1390	-4.51505	-4.81427	-4.84742	-4.67742	-4.63697	-4.82749	-4.20799	-4.73483	-4.55856	-4.80903	-4.90553	-4.2314	-4.42314	-5.0712	-4.76269	-5.0255	-4.31788	-3.67515	-4.68795	-4.11979	-4.59246	0.344345
	1391	-5.26235	-5.11383	-5.48842	-5.28299	-5.31663	-5.28489	-5.05193	-5.36618	-5.16413	-5.46292	-5.54654	-4.89818	-4.97718	-5.74765	-5.48423	-5.82434	-4.95889	-4.20664	-5.19367	-4.94763	-5.22896	0.352834
	1392	-5.92591	-5.67431	-6.08112	-5.87568	-5.76759	-5.9871	-5.69616	-5.72372	-5.91466	-6.30042	-6.08769	-5.61005	-5.3605	-6.32423	-5.78057	-6.26242	-5.62244	-4.8412	-5.75737	-5.64017	-5.81167	0.340984
	1393	-6.34788	-6.33143	-6.39679	-6.51347	-6.43759	-6.46383	-6.27919	-6.1618	-6.37528	-6.79325	-6.51611	-6.12866	-5.58276	-6.66567	-6.43447	-6.43636	-6.08307	-5.77211	-6.2502	-6.28118	-6.31255	0.277088
	1394	-6.73442	-6.79527	-6.91861	-6.929	-7.08504	-6.9921	-6.56265	-6.59343	-6.64264	-7.02195	-6.96385	-6.62794	-5.91453	-7.00067	-7.23331	-6.59097	-6.48249	-6.21985	-6.45958	-6.5582	-6.71633	0.317071
	1395	-7.20149	-6.97888	-7.06679	-7.18991	-7.23966	-7.46239	-6.7527	-6.80281	-6.80692	-7.43748	-7.34716	-7.00159	-6.48468	-7.1424	-7.53288	-6.68116	-6.956	-6.42278	-6.71405	-6.74503	-6.99834	0.3208
	1396	-7.44952	-7.08518	-7.06357	-7.06107	-7.28153	-7.33354	-6.9363	-7.13137	-6.82947	-7.52123	-7.33428	-7.05635	-6.63929	-7.15207	-7.35249	-6.43958	-7.05908	-6.43889	-7.10381	-6.8481	-7.05584	0.301399
	1397	-7.16605	-6.8597	-7.06679	-7.00309	-6.87567	-7.08229	-6.72693	-6.97997	-6.69096	-7.47936	-7.18289	-6.72779	-6.33328	-7.01356	-7.46201	-6.03694	-7.10739	-6.10067	-7.20688	-6.53243	-6.88173	0.395328
	1398	-6.72154	-6.36364	-6.45799	-6.4877	-6.37961	-6.77951	-6.20832	-6.4968	-6.23355	-6.87378	-6.51289	-6.27683	-6.04016	-6.66245	-7.31706	-5.63107	-6.77239	-5.56918	-6.6915	-5.80123	-6.41386	0.428315
	1399	-5.87759	-5.75162	-5.63015	-5.32487	-5.7998	-5.82927	-5.25486	-5.87512	-5.42505	-5.7496	-5.62063	-5.34592	-4.99007	-5.7412	-6.33139	-4.58742	-5.97355	-5.0538	-5.71549	-5.04748	-5.54624	0.41249
	1400	-4.44096	-4.58557	-4.20963	-4.07506	-4.3374	-5.01432	-4.07593	-4.41272	-4.07539	-4.60931	-4.3676	-4.01881	-3.66295	-4.70722	-4.63062	-3.23454	-5.06519	-3.97149	-4.36905	-4.26797	-4.30659	0.427911
	1401	-3.16861	-3.2037	-2.85353	-2.8317	-3.04572	-3.92557	-2.77458	-2.97287	-2.63554	-3.30475	-3.02761	-2.43401	-2.44214	-3.45741	-3.02972	-1.71738	-3.66399	-2.80544	-3.25132	-3.1921	-2.98688	0.476756
	1402	-1.43242	-1.39664	-1.2945	-1.35964	-1.564	-2.74019	-1.20911	-1.53302	-0.84458	-1.64265	-1.4106	-0.82344	-0.97975	-2.00146	-0.93598	-0.40638	-2.09529	-1.3366	-1.77604	-1.51711	-1.41497	0.511443
	1403	0.3682	0.43619	0.67361	0.13174	0.35258	-1.24558	0.45944	0.1001	0.84329	0.16763	0.20319	0.74847	0.5825	-0.16541	0.80666	1.43288	-0.32367	0.4318	-0.11393	0.08701	0.298835	0.544387
	1404	2.02386	2.05964	2.42591	1.92591	2.42698	0.6259	2.03135	1.74932	2.45063	2.13896	2.03923	2.22053	2.17696	1.87679	2.25294	3.05311	1.2418	2.2453	1.68024	2.13243	2.03889	0.488927
	1405	3.75038	3.78294	4.1782	3.57835	4.29524	2.69064	3.55494	3.45974	3.78096	3.87837	3.52095	3.64427	3.83584	3.59365	3.65735	4.35767	2.69453	3.6948	3.37777	3.62059	3.64736	0.417268
	1406	5.46724	5.10682	5.87895	5.12771	5.68354	4.39139	5.17517	5.22491	5.35609	5.35042	4.88671	5.02291	5.54948	4.93686	5.17772	5.66222	4.19235	5.45676	4.87882	5.09264	5.18094	0.410771
	1407	7.09068	6.29864	7.17062	6.6352	7.20391	5.93109	6.64722	6.64865	6.29021	6.55834	6.21703	6.31136	7.11172	6.35093	6.60146	6.75096	5.78037	6.87405	5.98688	6.45196	6.54556	0.41263
	1408	8.2825	8.12179	8.45585	7.89143	8.34096	7.29362	7.91312	8.06594	7.3564	7.80169	7.53125	7.55471	8.24878	7.99692	7.99942	7.87513	7.18155	8.04009	7.20769	7.56324	7.8361	0.386832
	1409	9.37446	9.44567	9.91823	9.01238	9.42648	8.17299	9.12426	9.16434	8.49346	9.00961	8.51047	8.97844	9.21834	9.55594	9.0173	8.98642	8.37659	8.93234	8.33508	8.69385	8.98733	0.45133
	1410	10.3086	10.4378	10.9715	10.1204	10.396	9.43245	10.2613	9.95674	9.57253	10.0339	9.56699	9.96732	10.1041	10.4901	9.86767	9.91732	9.54585	9.60878	9.48824	9.80192	9.99248	0.404024
	1411	11.0269	11.2624	11.4418	11.2446	11.1594	10.2506	11.0054	11.0229	10.5711	10.9487	10.4721	10.8241	11.0447	10.9378	10.4088	10.7451	10.4413	10.7168	10.403	10.6587	10.8293	0.333342
	1412	11.8322	11.9903	11.9765	11.7858	11.8745	10.8884	11.8139	11.7734	11.4053	11.5511	11.3773	11.5714	11.7308	11.4081	11.1336	11.3604	11.1983	11.477	10.7509	11.6122	11.5256	0.343861
	1413	12.4055	12.3865	12.6046	12.4686	12.6701	11.568	12.4066	12.5272	12.0174	12.0213	12.0473	12.2028	12.3106	11.8494	12.0065	12.1302	11.5365	11.9215	11.4274	11.9311	12.122	0.356477
	1414	12.6986	13.092	12.9879	12.7456	13.1211	12.1768	12.7255	13.0426	12.7099	12.4626	12.3178	13.0982	12.4298	12.3486	12.6185	12.6424	12.0293	12.5142	12.252	12.3337	12.6174	0.329101
	1415	13.1432	13.6879	13.5227	13.1418	13.4432	12.1607	12.9542	13.384	13.1931	12.9941	12.6077	13.4204	12.9806	12.9735	13.1339	13.1867	12.5898	13.3517	12.748	12.7138	13.0665	0.370483
	1416	13.4556	13.9262	13.9478	13.4479	13.6043	12.4313	13.4341	13.7448	13.4733	13.0875	12.9653	13.6748	13.0933	13.0863	13.514	13.6763	12.9087	13.8574	13.1668	13.1841	13.384	0.389226
	1417	13.6231	14.1163	14.2538	13.8312	13.7846	12.7534	13.4019	13.9187	13.9887	13.0263	13.3067	14.071	13.3864	13.2377	13.4109	13.773	12.9409	13.8091	13.7337	13.3806	13.5874	0.411111
	1418	13.7874	14.1646	14.2313	14.0566	14.0423	12.7985	13.4083	14.1989	14.0273	13.1326	13.326	14.2353	13.4863	13.4632	13.6267	13.6055	12.9796	13.9283	13.9978	13.4965	13.6997	0.433443
	1419	14.0547	14.1549	14.3086	14.0599	13.9135	13.0852	13.6789	14.0765	13.7568	13.4934	13.6385	14.4898	13.7215	13.7176	13.6525	13.6474	13.1052	13.8316	13.9881	13.474	13.7924	0.356304
	1420	14.0773	13.8908	14.2345	13.8698	13.9393	13.2849	13.8142	13.7287	13.644	13.5449	13.6449	14.4575	13.5024	13.621	13.4528	13.6506	13.1342	13.9444	13.8335	13.168	13.7219	0.3341
	1421	13.7777	13.7362	13.8061	13.4382	13.746	13.2591	13.6177	13.7899	13.4218	13.4966	13.4678	14.1483	13.4283	13.505	13.2853	13.38	13.0053	13.6996	13.5275	12.9747	13.5256	0.279866
	1422	13.2591	13.5172	13.4582	12.8326	13.775	12.9145	13.2924	13.4678	13.2736	13.1777	13.0716	13.6168	13.2898	13.0992	12.9696	12.7358	12.8572	13.4773	13.1249	12.6655	13.1938	0.304882
	1423	12.4603	13.1145	13.033	12.211	13.5076	12.2606	12.8511	12.9073	12.9064	12.8073	12.524	12.7149	12.9967	12.5033	12.5154	12.1431	12.5544	13.371	12.8704	12.0406	12.7146	0.395889
	1424	11.8289	12.4316	12.4339	11.7117	13.0084	11.5616	12.0297	12.1503	12.2686	12.2082	11.8991	11.9902	12.2108	11.785	12.0516	11.267	11.8457	12.8234	12.2809	11.5735	12.068	0.419654
	1425	11.291	11.7005	11.7382	10.9515	12.1805	10.6726	11.4467	11.155	11.634	11.5124	11.2098	11.4458	11.5246	11.1794	11.4267	10.2781	11.034	11.7347	11.5852	11.0485	11.3375	0.42135
	1426	10.4729	10.8114	10.8491	10.1108	11.2818	9.95104	10.7348	10.4625	10.8094	10.7619	10.2531	10.7984	10.7484	10.6769	10.5538	9.52112	9.90018	10.7265	10.7541	10.3141	10.5246	0.410828
	1427	9.60638	9.78389	9.86992	9.55997	10.1158	9.17154	9.72016	9.37694	9.93652	9.80201	9.1869	9.81271	9.90443	9.91993	9.78714	8.44527	9.00148	9.9631	9.73304	9.53134	9.61142	0.401669
	1428	8.86552	8.85943	8.99055	8.63229	9.14302	7.98939	8.93099	8.39772	8.9734	8.63918	8.08206	8.70465	9.27632	8.93104	8.86268	7.47249	8.19943	9.16748	8.6894	8.90967	8.68584	0.451666
	1429	7.67371	7.57098	8.09186	7.56288	8.05106	6.63974	7.6812	7.62465	8.06827	7.64708	6.96755	7.50639	8.11671	7.8101	7.80294	6.47072	7.12357	7.94668	7.52658	7.88857	7.58856	0.463022
	1430	6.31762	6.84623	6.85817	6.50635	6.83992	5.99551	6.52482	6.6873	7.00208	6.56478	6.13006	6.35323	7.03764	6.55386	6.34377	5.4142	6.01551	6.9578	6.55702	6.71931	6.51126	0.403299
	1431	5.25465	5.7285	5.46987	5.18891	5.61268	5.16446	5.39742	5.60823	5.91334	5.41162	5.35699	5.30315	6.16472	5.23642	5.23248	4.32224	4.80759	6.06877	5.70342	5.55648	5.4251	0.416804
	1432	4.35595	4.56245	3.92695	3.97455	4.46596	3.9952	4.37955	4.57103	4.93734	4.31	4.57104	4.26595	5.46573	4.09936	4.26615	3.14975	3.53202	4.92527	4.63723	4.4613	4.34264	0.502928
	1433	3.47014	3.30944	2.82211	3.0211	3.29669	2.71641	3.31658	3.59825	3.91947	3.20193	3.47263	3.15144	4.36411	3.17168	3.53817	2.07711	2.33054	3.79144	3.60647	3.17929	3.26775	0.522156
	1434	2.69707	2.07252	1.76236	1.86471	2.24016	1.57613	2.3599	2.60292	2.41198	2.06488	2.22606	2.34615	3.39455	2.25366	2.43977	1.09145	1.36743	2.57385	2.65946	2.03257	2.20188	0.513986
	1435	1.45694	0.88071	0.61885	0.57304	1.24483	0.47128	1.20996	1.40144	0.9818	1.02445	1.09222	1.15756	2.36057	1.48059	1.1642	0.17664	0.40753	1.37237	1.40966	0.83109	1.06579	0.487532
	1436	0.11051	-0.28534	-0.35715	-0.47705	0.29782	-0.5015	0.05035	0.33846	0.04123	-0.10294	-0.09315	0.10747	0.95938	0.47882	0.10445	-0.94753	-0.55881	0.53488	0.14698	-0.20933	-0.0181225	0.43855
	1437	-0.73987	-1.0101	-1.41368	-1.65276	-0.75549	-1.31	-1.19623	-0.43461	-0.94444	-1.06284	-1.19478	-0.70104	-0.23566	-0.72267	-0.89088	-1.78503	-1.45107	-0.51199	-0.87412	-1.21755	-1.00524	0.404381
	1438	-1.66112	-1.97322	-2.40579	-2.49348	-1.83457	-2.31178	-2.13358	-1.48148	-1.6241	-2.19346	-2.18045	-1.68348	-1.4307	-1.83396	-2.04083	-2.58387	-2.2789	-1.66516	-1.81469	-2.00673	-1.98157	0.337033
	1439	-2.57914	-3.05552	-3.14987	-3.26978	-2.76226	-3.25557	-2.9453	-2.86335	-2.52602	-3.07605	-3.13069	-2.53064	-2.27464	-2.67467	-3.0265	-3.53733	-3.1937	-2.87308	-2.86156	-2.91831	-2.9252	0.305713
	1440	-3.28135	-3.90913	-3.93905	-4.32631	-3.71572	-4.33465	-3.58631	-4.01974	-3.41183	-3.70739	-3.92309	-3.42934	-3.01228	-3.44775	-3.85755	-4.37804	-4.10528	-3.66871	-4.0405	-3.87499	-3.79845	0.365039
	1441	-4.16394	-4.7434	-4.7991	-5.20568	-4.35995	-5.36864	-4.56876	-4.883	-4.03029	-4.50624	-4.52222	-4.38924	-3.93997	-4.25303	-4.81745	-5.03516	-4.96211	-4.40313	-4.90699	-4.60941	-4.62339	0.38227
	1442	-4.995	-5.46816	-5.58184	-5.71785	-5.25221	-6.19648	-5.23554	-5.48536	-4.99341	-5.33729	-5.35327	-5.03991	-4.80002	-5.11308	-5.42947	-5.66328	-5.51615	-4.95072	-5.46102	-5.40181	-5.34959	0.322421
	1443	-5.83894	-6.01898	-6.24217	-6.44261	-6.10903	-6.54114	-5.93453	-6.23267	-5.86312	-6.09748	-6.17144	-5.80976	-5.33151	-5.8314	-6.11879	-6.61674	-6.23124	-5.6175	-6.03439	-6.19421	-6.06388	0.304757
	1444	-6.50894	-6.44739	-6.75434	-7.17703	-6.9111	-7.07585	-6.48534	-7.02185	-6.47514	-7.0896	-6.60952	-6.83731	-5.94997	-6.64635	-6.55687	-7.36405	-7.11706	-6.26495	-6.46602	-6.7257	-6.72422	0.350148
	1445	-6.9148	-7.13672	-7.19885	-7.46371	-7.2622	-7.646	-6.92342	-7.5469	-7.29653	-7.57921	-7.06692	-7.25928	-6.27852	-7.1424	-7.15922	-7.81179	-7.8547	-6.761	-6.86222	-7.17344	-7.21689	0.376108
	1446	-7.60735	-7.78739	-7.84631	-8.09184	-7.71961	-8.10018	-7.52255	-8.12992	-7.97942	-8.14291	-7.66284	-7.71669	-7.03549	-7.82529	-8.05471	-8.18866	-8.48283	-7.3537	-7.5741	-7.97873	-7.84003	0.33245
	1447	-8.34177	-8.41229	-8.44866	-8.86491	-8.11581	-8.67354	-8.22154	-8.66464	-8.47225	-8.72272	-8.15245	-8.67659	-7.64751	-8.32135	-8.5411	-8.6203	-8.64388	-7.8723	-7.99285	-8.66161	-8.4034	0.319495
	1448	-8.98923	-9.14027	-8.79655	-9.40607	-8.59898	-9.12128	-8.80457	-9.08983	-8.88456	-9.04162	-8.74837	-9.2113	-8.19189	-8.76909	-9.11447	-8.96818	-9.03042	-8.45211	-8.38905	-9.05782	-8.89028	0.301603
	1449	-9.53682	-9.1596	-9.22174	-9.86347	-9.1047	-9.72364	-9.47457	-9.5118	-9.36774	-9.27032	-9.37649	-9.87808	-8.54944	-9.26514	-9.32384	-9.40948	-9.51682	-8.99326	-8.75304	-9.25431	-9.32771	0.327829
	1450	-9.9588	-9.53003	-9.67914	-10.1308	-9.43004	-10.1037	-9.88688	-9.65353	-9.59644	-10.0466	-9.70183	-10.226	-8.83612	-9.85139	-9.61697	-9.92809	-9.9098	-9.27028	-8.98174	-9.59897	-9.69686	0.365996
	1451	-10.2938	-9.82638	-9.96583	-10.5754	-9.62009	-10.3034	-10.0834	-9.73728	-10.0087	-10.3043	-9.70183	-10.3741	-8.97785	-10.1027	-10.1227	-9.93775	-10.4026	-9.52153	-9.36506	-9.93075	-9.95777	0.392039
	1452	-10.4484	-9.89402	-10.0013	-10.7718	-9.70706	-10.4774	-10.209	-9.79526	-10.0377	-10.0369	-9.76947	-10.0907	-9.20977	-9.85139	-10.3514	-9.60597	-10.7698	-9.79211	-9.54222	-10.0048	-10.0183	0.399707
	1453	-10.3679	-10.0293	-10.0303	-10.8717	-10.0775	-10.8027	-9.84501	-9.95954	-10.115	-10.1239	-9.7276	-9.76534	-9.11636	-9.89327	-10.3546	-9.46746	-10.8407	-10.0305	-9.49713	-10.066	-10.0491	0.450098
	1454	-10.1521	-9.92946	-9.70813	-10.4916	-9.78437	-10.7641	-9.50679	-10.0079	-9.7736	-10.0788	-9.70505	-9.34659	-8.7878	-9.87072	-10.2773	-8.96818	-10.5991	-9.91129	-9.3264	-9.74392	-9.83666	0.501588
	1455	-9.66567	-9.68787	-9.21852	-9.88924	-9.21422	-10.1231	-8.87866	-9.80171	-8.97798	-9.7696	-9.08337	-8.96005	-8.34328	-9.26192	-9.73937	-8.0727	-9.85504	-9.5312	-8.99463	-9.24786	-9.3158	0.52852
	1456	-8.9248	-8.99532	-8.43578	-9.38352	-8.77292	-9.4885	-8.14424	-9.34108	-8.20812	-9.07705	-8.50034	-7.99048	-7.6765	-8.62091	-8.6474	-7.00328	-8.70509	-8.77745	-8.37616	-8.53921	-8.58041	0.595386
	1457	-8.20649	-7.82604	-7.53063	-8.50414	-7.81302	-8.75407	-7.50323	-8.13315	-7.216	-8.08171	-7.47601	-6.76967	-6.75203	-7.80918	-7.55865	-6.14645	-8.10273	-7.68225	-7.53544	-7.59541	-7.64982	0.610771
	1458	-7.09197	-6.49248	-6.48376	-7.2028	-6.88533	-7.61701	-6.74948	-6.80603	-6.04028	-6.69984	-6.57409	-5.47154	-5.62463	-6.49173	-6.42802	-4.68727	-7.15249	-6.50009	-6.4628	-6.3746	-6.49181	0.657358
	1459	-5.62312	-5.16859	-5.15665	-5.86924	-5.28764	-6.19004	-5.72837	-5.75593	-4.82913	-5.17946	-5.38871	-4.51809	-4.2492	-5.20005	-5.01072	-3.56632	-5.84792	-5.58206	-5.25809	-4.91542	-5.21624	0.611214
	1460	-4.08019	-3.8286	-3.6717	-4.31987	-3.59654	-4.74696	-4.32073	-4.36118	-3.45048	-3.71706	-3.78458	-3.10078	-2.6193	-3.64102	-3.18755	-2.23599	-4.49504	-4.37414	-3.82468	-3.4659	-3.74111	0.632647
	1461	-2.32145	-2.42096	-2.1932	-2.52569	-2.10193	-3.28456	-2.58132	-2.43816	-1.79804	-2.56711	-2.17401	-1.54497	-1.25032	-2.27203	-1.77347	-0.58354	-3.04553	-2.67015	-2.20123	-1.72004	-2.17339	0.612926
	1462	-0.62391	-0.83938	-0.74691	-0.77984	-0.60088	-1.45173	-0.88378	-0.65365	-0.07795	-1.32375	-0.71483	0.24276	0.16376	-0.96747	-0.24021	0.86919	-1.29323	-0.75358	-0.75816	-0.04183	-0.573769	0.574627
	1463	0.89324	0.80018	0.70583	0.91448	0.98714	0.27801	0.64304	1.15663	1.32968	0.20306	0.86674	1.8501	1.70668	0.71074	1.50886	2.43788	0.48161	0.8892	0.9426	1.53652	1.04211	0.550071
	1464	2.47804	2.41396	2.46456	2.61201	2.71689	1.86603	2.30192	2.94436	2.96601	1.52051	2.67702	3.50898	3.20128	2.14736	2.93904	3.68123	1.98266	2.31938	2.47908	2.96348	2.60919	0.533832
	1465	4.16913	4.10505	3.85287	4.10662	4.15351	3.75683	4.11542	4.40353	4.72797	3.25025	4.26503	4.94238	4.51872	3.55177	4.30158	4.97934	3.22602	3.75278	3.88993	4.02967	4.10492	0.478755
	1466	5.40604	5.66408	5.34747	5.26622	5.35821	5.09038	5.51016	5.8176	6.00997	4.38409	5.62434	6.33391	5.82972	5.08825	5.68666	6.07775	4.55634	5.20873	5.03021	5.34711	5.43186	0.480798
	1467	6.40137	6.98474	6.71	6.45159	6.52103	6.36916	6.77284	7.04807	7.10838	5.4084	6.84515	7.65456	7.14716	6.60862	7.10717	6.95711	6.08959	6.75165	6.3251	6.68065	6.69712	0.471475
	1468	7.68015	8.20554	8.04354	7.58865	7.83847	7.52554	7.91634	8.35262	8.27442	6.80315	7.95321	8.6821	8.42916	7.81654	8.36019	8.05551	7.28785	8.28168	7.50403	7.35065	7.89747	0.462712
	1469	8.74956	9.20409	9.09685	8.91253	9.14946	8.62395	9.00185	9.60563	9.53388	7.94342	9.19978	9.82882	9.37939	9.05989	9.39739	9.21189	8.46678	9.28344	8.97608	8.51347	9.05691	0.43936
	1470	9.88983	10.2864	9.99232	10.1623	10.0546	9.93494	9.76204	10.7395	10.4326	9.18677	10.3175	10.8757	10.2008	10.1454	10.3025	10.4585	9.57484	10.1789	10.1099	9.54423	10.1075	0.398155
	1471	10.8079	11.0079	10.9232	11.0513	11.0338	11.1364	10.767	11.6027	11.3119	10.0887	11.1357	11.7132	11.4828	10.8863	11.198	11.4377	10.5573	11.3095	11.1568	10.6007	11.0604	0.385059
	1472	11.7162	11.7391	11.8219	11.9565	12.0613	11.7484	11.714	12.1632	12.1816	11.2902	11.8797	12.5732	12.5393	11.7624	12.1643	11.9208	11.3014	12.0021	12.0651	11.4608	11.9031	0.34131
	1473	12.2251	12.8375	12.5724	12.7714	12.654	12.6471	12.5161	12.6367	13.0095	12.2758	12.6496	13.124	13.3349	12.9703	13.0372	12.5941	12.2516	12.7204	12.8833	12.1888	12.695	0.313186
	1474	12.9402	13.5333	13.1651	13.1676	13.3595	13.0369	13.273	13.2036	13.5893	12.8943	13.5676	13.6426	13.934	13.6274	13.8168	13.3542	13.0698	13.487	13.4438	12.6719	13.3389	0.323768
	1475	13.9903	13.952	14.0831	13.7925	14.3773	13.6006	14.0139	13.7544	14.1594	13.2261	14.4309	14.1773	14.4494	14.1621	14.2838	14.1144	13.5755	13.9541	14.2039	13.2421	13.9772	0.352895
	1476	14.8407	14.6156	14.7724	14.543	14.8895	14.219	14.4069	14.5307	14.736	13.925	14.9044	14.6637	14.8746	14.6163	14.9184	14.6234	14.1134	14.6369	14.9802	14.0022	14.5906	0.31194
	1477	15.4495	15.2308	15.1751	15.0745	15.1858	14.889	15.1059	14.9785	15.5445	14.5081	15.3521	15.4142	15.2998	15.3088	15.292	15.216	14.7705	15.3262	15.6373	14.6368	15.1698	0.29218
	1478	16.0132	15.7687	15.6872	15.6447	15.6368	15.2691	15.8725	15.4197	15.8473	15.2264	15.6903	16.1551	15.8216	15.9885	15.6818	15.5446	15.3761	15.7418	16.0786	15.0556	15.676	0.293214
	1479	16.3965	15.9877	16.1672	16.3533	16.3196	15.6588	16.4136	16.006	16.0631	15.9382	16.2411	16.6318	16.4562	16.7004	16.2133	16.1695	15.7078	16.0671	16.3653	15.79	16.1823	0.284723
	1480	16.9183	16.4516	16.834	16.5562	16.9381	16.1098	17.0482	16.3023	16.6396	16.3602	16.9111	17.1053	16.9844	17.1191	16.8381	16.5528	16.1169	16.5148	16.5779	16.3859	16.6632	0.317762
	1481	17.2952	16.8607	17.4202	17.0652	17.6403	16.5479	17.4573	16.6631	17.0906	16.4955	17.4007	17.4242	17.532	17.4734	17.6112	17.0038	16.6581	17.0592	16.8001	16.8014	17.115	0.373021
	1482	17.482	17.3857	17.607	17.5837	18.1492	17.0278	17.6473	16.9465	17.3805	16.8176	17.5972	17.6658	17.6931	17.6667	18.2007	17.445	17.3635	17.1591	17.0128	17.1138	17.4473	0.366064
	1483	17.6495	17.463	17.6392	17.7706	18.0558	17.2275	18.0049	17.6616	17.8282	17.3201	17.8871	18.0169	18.0699	17.773	18.365	17.5449	17.779	17.5424	17.4766	17.3103	17.7193	0.293945
	1484	17.6849	17.6949	18.0934	18.0218	18.1976	17.8202	18.3849	17.9934	18.2502	17.7163	18.3993	18.2746	18.2407	18.2078	18.5196	17.9025	17.7114	17.8419	17.8921	17.7001	18.0274	0.268967
	1485	18.1584	18.22	18.4735	18.141	18.4617	18.3259	18.6491	18.0933	18.6625	17.9482	18.5603	18.5323	18.2793	18.749	18.8513	18.1408	17.5793	17.9998	17.9211	17.8386	18.2793	0.335519
	1486	18.5031	18.5582	18.6603	18.5726	18.6872	18.4387	18.9519	18.2414	18.9911	18.1382	18.7858	18.9478	18.4146	19.2064	19.1863	18.4178	17.7532	18.1415	18.1723	18.1832	18.5476	0.38601
	1487	18.8284	18.5904	18.8665	18.753	18.9159	18.648	19.3545	18.5474	19.2552	18.3283	19.0145	19.0573	18.9074	19.5027	19.1767	18.5145	17.969	18.6021	18.4171	18.1703	18.771	0.396408
	1488	19.3116	18.9512	19.0243	18.8883	19.1542	18.5289	19.303	18.7246	19.2198	18.3991	19.1015	19.1894	19.12	19.5059	19.225	18.5048	18.0625	18.8856	18.5911	18.2992	18.8995	0.390411
	1489	19.3148	19.0671	18.8407	19.0977	19.4087	18.6641	18.9969	19.1723	19.1875	18.8018	19.211	19.2344	19.2038	19.5285	19.2959	18.6272	18.4007	18.9983	18.9873	18.4474	19.0243	0.309692
	1490	19.289	19.328	18.8955	19.1428	19.428	18.793	19.1999	19.3495	19.2165	18.776	19.4268	19.3407	19.1394	19.6992	19.386	18.8591	18.5521	19.1529	19.3577	18.5955	19.1464	0.305228
	1491	19.2407	19.3699	19.3045	19.2104	19.4312	18.8832	19.435	19.1756	19.2294	18.6311	19.4332	19.2699	19.5581	19.5414	19.5213	18.9074	18.565	19.198	19.4221	19.0594	19.2193	0.284106
	1492	19.405	19.5277	19.3754	19.2136	19.4538	18.5482	19.3771	19.4043	19.5612	18.7921	19.4558	19.2924	19.5001	19.4673	19.6437	18.9847	18.6197	19.2367	19.3191	19.1721	19.2675	0.306093
	1493	19.6176	19.5793	19.1757	19.2265	19.5343	18.6191	19.1967	19.6168	19.6256	19.14	19.4332	19.621	19.7127	19.6928	19.8016	18.9461	18.4587	19.1078	18.9132	19.1528	19.3086	0.376815
	1494	19.4082	19.2411	19.1628	19.3489	19.4022	18.7479	19.4028	19.7425	19.4066	19.1722	19.4429	19.7627	19.9382	19.8989	19.6856	19.2489	18.2815	18.8759	18.881	19.1431	19.3097	0.407368
	1495	19.2439	19.2121	19.2595	19.5325	19.4924	18.5417	19.3867	19.5428	19.3422	19.0562	19.4139	19.5727	19.9929	19.8538	19.7339	19.1973	18.5456	19.0595	18.8778	19.0046	19.2931	0.381875
	1496	19.1924	19.1605	19.5204	19.4584	19.602	18.3259	19.2192	19.5267	19.3808	19.082	19.4558	19.2924	20.0252	19.9408	19.7049	19.1394	18.6938	18.9919	19.0807	18.6245	19.2709	0.420339
	1497	18.9412	19.2636	19.6234	19.6259	19.2251	18.342	19.5123	19.3237	19.2358	18.9854	19.3076	19.4728	19.8158	19.8442	19.7404	18.9461	18.333	18.9468	19.0839	18.515	19.2042	0.450928
	1498	18.9089	19.2765	19.6009	19.6066	19.1478	18.677	19.4125	19.1401	18.9814	18.8533	19.3849	19.3311	19.5645	19.638	19.8016	18.5628	18.2976	18.9725	18.765	18.5215	19.1222	0.426017
	1499	18.9701	19.0736	19.5332	19.1557	18.9062	18.5128	19.2385	19.0081	18.7301	18.7213	19.3785	19.1861	19.3358	19.5188	19.3764	18.1859	18.1688	18.8759	18.4236	18.3668	18.9333	0.42818
	1500	18.7898	18.9866	19.3464	18.8303	18.3457	18.1971	19.2289	18.7182	18.2985	18.528	19.1337	18.8962	18.8881	18.9487	18.9609	17.7317	17.9014	18.5602	18.0338	18.1446	18.6234	0.458602
	1501	18.4161	18.6613	19.1467	18.6371	18.2845	17.9491	19.0775	18.4669	18.0247	18.1414	18.5056	18.2552	18.5821	18.691	18.7612	17.3516	17.692	18.0964	17.6763	18.1091	18.3263	0.461269
	1502	18.0457	18.0396	18.8343	17.9026	18.1267	17.3854	18.3431	17.9515	17.7187	17.6873	17.7711	17.7689	18.3373	18.1209	18.336	16.9136	17.386	17.5842	17.4476	17.7097	17.8705	0.431102
	1503	17.614	17.3728	18.2094	17.1135	17.5501	16.9763	17.6989	17.755	17.242	17.3168	17.0367	17.4757	17.9637	17.3929	17.6499	16.424	16.9963	16.9626	16.7808	17.0945	17.3313	0.425516
	1504	17.0568	16.7511	17.4138	16.3855	16.9703	16.39	17.1384	17.1946	16.6106	16.8627	16.647	17.0699	17.4096	16.797	16.938	15.725	16.5679	16.4408	16.288	16.4084	16.7533	0.418093
	1505	16.4609	16.1102	16.6568	16.0666	16.0523	15.9552	16.317	16.5085	16.1436	16.4922	16.0769	16.4385	16.7267	16.0626	16.4419	14.8907	15.7465	15.9415	15.6244	15.6676	16.119	0.427913
	1506	16.0164	15.5078	15.7388	15.5094	15.1085	14.9856	15.6695	16.006	15.4801	15.9575	15.0976	15.7395	15.7668	15.3443	15.7752	14.4172	14.9831	15.1265	14.6098	14.9396	15.389	0.462583
	1507	15.224	14.4931	14.824	14.7137	14.2904	13.9517	14.8224	15.1427	14.5717	15.0234	14.3793	14.8054	15.2966	14.6775	14.4835	13.5636	14.2004	14.1699	13.7465	14.1536	14.5267	0.477867
	1508	14.0676	13.3303	13.8738	13.9117	13.4529	13.0433	13.7337	14.2247	13.6472	14.2214	13.5998	13.8198	14.108	13.6435	13.7555	12.5812	13.1374	13.4387	13.2634	13.1261	13.599	0.431633
	1509	13.0497	12.2255	12.8237	12.8036	12.6347	12.383	12.8285	13.3292	12.6004	13.1197	12.1117	12.6763	12.7583	12.645	12.9245	11.5085	11.9585	12.5561	12.6804	12.0921	12.5855	0.43396
	1510	11.8515	11.1722	11.6673	12.1497	11.3334	11.2975	11.5304	12.3017	11.4537	12.0053	10.8071	11.6198	12.0207	11.5595	11.7102	10.3779	10.9148	11.477	11.5626	11.0839	11.4948	0.47255
	1511	10.6178	10.1318	10.6172	10.8226	9.98051	10.1121	10.4546	11.2935	10.4873	10.9004	9.83434	10.5342	10.8224	10.2936	10.3605	9.35362	9.90984	10.4398	10.3064	10.0145	10.3644	0.438986
	1512	9.77387	8.6726	9.10329	9.37959	9.0174	8.85587	9.26599	10.2724	9.27297	9.93729	8.71984	9.40363	9.70794	9.13075	9.15903	7.97821	8.6536	9.0483	9.07271	8.86779	9.16465	0.510758
	1513	8.38557	7.21666	8.11119	8.38104	7.75472	7.55131	8.16114	8.95819	8.00385	8.57476	7.49581	8.4083	8.7255	7.89384	7.98654	6.24202	7.76458	7.77596	7.94532	7.81771	7.9577	0.589873
	1514	6.90064	5.88634	6.86462	7.02173	6.4405	6.26609	7.03697	7.57633	6.77338	7.30564	6.26535	7.22938	7.31143	6.71491	6.96222	5.22415	6.67262	6.76131	6.51837	6.55181	6.71419	0.537429
	1515	5.67983	4.78793	5.59872	5.48848	5.42263	5.12581	5.98367	6.51014	5.43339	6.07517	5.03166	5.84107	5.77818	5.47478	6.00233	4.11608	5.25855	5.36979	5.24602	5.4212	5.48227	0.513286
	1516	4.23033	3.68631	4.5905	4.287	4.30812	3.80515	4.69844	5.49871	4.43807	5.03797	3.63691	4.75556	4.57992	4.28619	4.76542	2.87273	4.0474	3.87841	4.15406	4.39366	4.29754	0.567602
	1517	3.1287	2.29156	3.42768	3.22081	3.09376	2.66165	3.41965	4.1104	3.59413	3.77529	2.52885	3.47033	3.49118	3.11048	3.46409	1.79365	2.64299	2.93784	2.83984	3.25338	3.11281	0.541465
	1518	1.85958	1.00633	2.06836	2.05154	1.93415	1.57291	2.17952	2.72532	2.49895	2.40954	1.53352	2.52332	2.40244	2.10549	2.30126	0.76933	1.48661	1.9103	1.87029	1.9295	1.95691	0.497483
	1519	0.93189	0.00778	0.86044	1.04977	0.84863	0.36176	1.01025	1.43365	1.21694	1.41099	0.38679	1.39592	1.38457	0.9942	1.20285	-0.50946	0.84882	0.96007	0.57539	0.67004	0.852065	0.49851
	1520	0.28445	-1.21625	0.00362	0.0641	-0.13382	-0.83006	0.05679	0.35457	0.04767	0.19984	-0.55055	0.29752	0.36669	0.02786	0.24296	-1.61109	0.03066	-0.09324	-0.56167	-0.21255	-0.161625	0.536641
	1521	-0.66257	-2.00865	-0.8532	-1.09551	-1.08083	-1.85438	-0.98041	-0.43783	-0.7866	-0.99198	-1.57165	-0.73969	-0.44182	-0.94815	-0.69761	-2.18445	-0.99366	-1.22386	-1.52801	-1.08548	-1.10832	0.490177
	1522	-1.54838	-2.74951	-1.70036	-2.0393	-2.07616	-2.69187	-1.88877	-1.52013	-1.83991	-2.10649	-2.43814	-1.80266	-1.4146	-1.73732	-1.75737	-2.96396	-1.96323	-2.04847	-2.41704	-1.98418	-2.03439	0.423399
	1523	-2.71121	-3.73196	-2.6055	-2.90257	-2.95553	-3.41663	-2.76492	-2.36085	-2.89645	-2.96009	-3.2402	-2.92362	-2.36161	-2.56516	-2.56265	-3.78213	-2.71697	-2.82155	-3.35117	-2.82812	-2.92294	0.400339
	1524	-3.43597	-4.58557	-3.36891	-3.81415	-3.68673	-4.04153	-3.7216	-3.24022	-3.67919	-3.61398	-4.00039	-3.4841	-3.15723	-3.54438	-3.40015	-4.37482	-3.38053	-3.80077	-4.01151	-3.66883	-3.70053	0.364496
	1525	-4.2026	-5.03008	-4.27727	-4.49703	-4.35351	-5.00787	-4.29496	-4.02618	-4.38784	-4.48369	-4.76058	-4.02847	-3.86266	-4.37866	-4.18933	-5.03516	-4.24057	-4.51909	-4.53333	-4.55787	-4.43334	0.328887
	1526	-5.18505	-5.78383	-5.06001	-5.17347	-5.15879	-5.7423	-5.04227	-4.548	-5.04495	-5.28575	-5.24375	-4.69203	-4.63896	-5.09375	-4.77235	-5.79213	-5.0362	-5.02481	-5.22266	-5.11513	-5.13281	0.342821
	1527	-5.85182	-6.49893	-5.58506	-5.94011	-5.84168	-6.3221	-5.73482	-5.21156	-5.87601	-5.76248	-5.92986	-5.57784	-5.0416	-5.64457	-5.39726	-6.42669	-5.22302	-5.60783	-5.62208	-5.68205	-5.73887	0.380456
	1528	-6.60235	-6.79205	-6.11011	-6.5489	-6.31196	-6.91157	-6.45313	-5.96209	-6.61687	-6.40671	-6.73515	-6.39923	-5.71482	-6.44986	-6.28951	-6.75847	-5.68042	-6.24884	-6.22766	-6.2844	-6.37521	0.333118
	1529	-7.43341	-7.23335	-6.73823	-7.16414	-6.84667	-7.46883	-7.26164	-6.33896	-6.78437	-7.29253	-7.45668	-7.05313	-6.69727	-6.90404	-6.77913	-7.32862	-6.33754	-6.96716	-6.79136	-6.90931	-6.98932	0.338494
	1530	-8.11952	-7.73907	-7.31804	-7.63443	-7.63908	-8.11951	-7.95741	-6.73839	-7.27398	-7.79181	-8.03327	-7.33981	-7.3866	-7.13596	-7.09158	-7.81501	-7.04297	-7.42778	-7.44203	-7.47623	-7.52612	0.380209
	1531	-8.78307	-8.04508	-7.94616	-8.20458	-8.40249	-8.4384	-8.63385	-7.42127	-8.06639	-8.45214	-8.31029	-8.0839	-7.69583	-7.55149	-7.74225	-8.36905	-7.8386	-7.98826	-7.88655	-7.92719	-8.08934	0.358657
	1532	-9.14384	-8.51859	-8.40357	-8.67809	-8.7536	-8.81205	-9.15246	-8.07516	-8.70096	-8.70984	-8.91264	-8.57673	-8.23376	-8.27303	-8.21254	-8.81035	-8.5859	-8.30716	-8.56943	-8.1108	-8.57703	0.313545
	1533	-9.59158	-9.08874	-8.70313	-9.06462	-8.98874	-9.29201	-9.51645	-8.5519	-9.1487	-9.06094	-9.43125	-8.78611	-8.8941	-8.85928	-8.51855	-9.23554	-8.94989	-8.80966	-8.97208	-8.6906	-9.00769	0.30026
	1534	-10.1295	-9.56547	-9.08645	-9.4866	-9.48802	-9.67854	-9.8289	-8.92555	-9.48048	-9.66652	-9.77914	-9.21452	-9.15824	-9.29736	-8.79879	-9.66073	-9.43307	-9.19297	-9.41015	-9.17056	-9.42258	0.324472
	1535	-10.4033	-9.81994	-9.53741	-10.0567	-9.68129	-9.99422	-10.1124	-9.47315	-10.041	-9.94354	-10.1882	-9.79433	-9.68651	-9.43264	-9.26264	-9.73482	-9.82283	-9.66326	-9.74515	-9.42181	-9.79076	0.289216
	1536	-10.8478	-10.2065	-10.1172	-10.4175	-10.0839	-10.2745	-10.5537	-9.77594	-10.2052	-10.0531	-10.6231	-10.3902	-10.2599	-9.82885	-9.53966	-9.85078	-10.1546	-9.93384	-10.1478	-9.78258	-10.1523	0.319407
	1537	-10.9799	-10.7025	-10.4136	-11.0199	-10.3577	-10.6513	-11.0014	-9.99175	-10.3019	-10.4364	-11.0032	-10.9056	-10.7237	-10.312	-10.1678	-10.437	-10.6442	-10.5072	-10.3991	-10.0983	-10.5527	0.316188
	1538	-11.4727	-11.0118	-10.8065	-11.3581	-10.4544	-11.0798	-11.1013	-10.5104	-10.8173	-10.7295	-11.2931	-10.9829	-10.7624	-10.6502	-10.5543	-10.946	-10.8504	-10.9195	-10.7952	-10.4945	-10.8795	0.285846
	1539	-11.7981	-11.4337	-11.1867	-11.6641	-10.7024	-11.6112	-11.3751	-10.7165	-11.0041	-10.9485	-11.4026	-11.3051	-10.9911	-10.9563	-10.8539	-11.1264	-11.2208	-11.2867	-11.1528	-10.9422	-11.1839	0.304568
	1540	-12.0332	-11.7849	-11.4089	-11.9733	-10.9601	-11.9752	-11.6166	-11.2351	-11.2102	-11.2578	-11.7666	-11.5821	-11.2166	-11.0432	-11.0923	-11.6128	-11.53	-11.5638	-11.7874	-11.4189	-11.5034	0.322915
	1541	-12.307	-12.0264	-11.6408	-12.0796	-11.1791	-12.0397	-11.8099	-11.6152	-11.4679	-11.8054	-12.0146	-11.8752	-11.4324	-11.2043	-11.2082	-11.8608	-11.791	-11.7925	-12.0064	-11.5188	-11.7338	0.318636
	1542	-12.4649	-12.0876	-12.0725	-12.2858	-11.7428	-12.2973	-12.1642	-11.7376	-11.8223	-12.0341	-12.1596	-12.0749	-11.6385	-11.3718	-11.3983	-12.038	-11.9423	-12.0663	-12.1739	-11.6186	-11.9596	0.295976
	1543	-12.6163	-12.4065	-12.4332	-12.4179	-12.1777	-12.481	-12.4767	-12.0565	-11.9994	-12.1468	-12.2014	-12.2811	-12.0412	-11.9097	-11.7912	-12.4019	-12.1131	-12.3658	-12.1642	-11.9085	-12.2195	0.226532
	1544	-12.8933	-12.5611	-12.7393	-12.8495	-12.4225	-12.6517	-12.5443	-12.3722	-12.1991	-12.4335	-12.5107	-12.4164	-12.3117	-12.38	-12.152	-12.4825	-12.4384	-12.2692	-12.3092	-12.2532	-12.4595	0.202608
	1545	-13.0801	-12.8575	-12.9969	-13.104	-12.532	-12.6613	-12.7215	-12.4978	-12.4053	-12.8007	-12.9488	-12.5066	-12.5662	-12.6409	-12.326	-12.6306	-12.7315	-12.3787	-12.4316	-12.4207	-12.6619	0.23835
	1546	-12.9867	-13.17	-13.1161	-13.3907	-12.7092	-13.2283	-12.8793	-12.5751	-12.4762	-12.8909	-13.2097	-12.6	-12.7466	-12.6409	-12.6416	-12.9721	-13.0247	-12.5687	-12.6796	-12.5431	-12.8525	0.271666
	1547	-13.0414	-13.1796	-13.5445	-13.5807	-12.6383	-13.3797	-13.0533	-12.7426	-12.7467	-12.9843	-13.0551	-12.8738	-12.8593	-12.7827	-13.0411	-12.9817	-13.3822	-12.6622	-12.9663	-12.8362	-13.0166	0.275949
	1548	-13.2476	-13.3858	-13.6637	-13.745	-12.6866	-13.589	-13.4205	-12.9778	-12.9432	-13.2517	-13.374	-13.2506	-13.0333	-12.992	-13.186	-13.2072	-13.4177	-12.9746	-13.1048	-12.9748	-13.2213	0.269827
	1549	-13.8403	-13.6628	-13.8055	-14.1122	-13.0152	-13.7759	-13.9101	-13.0197	-13.1365	-13.6286	-13.8926	-13.5502	-13.1267	-13.1241	-13.2247	-13.2394	-13.4209	-13.3064	-13.2079	-13.2131	-13.4606	0.342625
	1550	-14.0948	-13.6596	-14.0503	-14.1058	-13.0603	-13.6599	-14.2065	-13.2612	-13.3233	-13.796	-14.1181	-13.7241	-13.452	-13.2819	-13.4083	-13.4134	-13.3436	-13.3451	-13.4914	-13.5384	-13.6167	0.341706
	1551	-14.2236	-13.6563	-14.1082	-13.993	-13.2761	-13.7598	-14.3514	-13.3289	-13.4135	-13.999	-14.1213	-13.8594	-13.7162	-13.2465	-13.4727	-13.4681	-13.4853	-13.2194	-13.9069	-13.5578	-13.7082	0.347804
	1552	-14.2494	-13.6789	-13.6798	-14.1412	-13.3277	-13.9015	-14.374	-13.3611	-13.4747	-14.1504	-14.1052	-13.8627	-13.816	-13.2691	-13.55	-13.378	-13.6753	-13.4191	-13.8747	-13.5384	-13.7414	0.33381
	1553	-14.3009	-13.8271	-13.6283	-14.0156	-13.0378	-13.9208	-14.0905	-13.4642	-13.8033	-13.8669	-14.1148	-13.4568	-13.8257	-13.3592	-13.6821	-13.2781	-13.3403	-13.3032	-13.704	-13.2904	-13.6655	0.339365
	1554	-13.8918	-13.7949	-13.4801	-13.832	-12.8316	-13.9498	-13.7909	-13.2226	-13.6809	-13.8057	-13.7122	-13.2474	-13.5777	-13.0081	-13.4179	-12.9334	-13.205	-13.0487	-13.4495	-13.0971	-13.4489	0.353604
	1555	-13.6019	-13.4405	-13.2353	-13.265	-12.619	-13.6019	-13.2852	-12.8554	-13.3233	-13.4675	-13.2097	-12.8834	-12.985	-12.4251	-13.0443	-12.3117	-13.0762	-12.762	-13.0791	-12.6236	-13.0548	0.371988
	1556	-13.1123	-13.0282	-13.0356	-12.4984	-12.226	-12.758	-12.9728	-12.2756	-12.8659	-12.7041	-12.7491	-12.484	-12.3053	-11.9677	-12.3775	-11.7545	-12.3708	-12.0952	-12.4091	-11.8055	-12.4898	0.407513
	1557	-12.3457	-12.1521	-12.4783	-11.764	-11.4658	-11.8883	-12.3543	-11.5991	-12.0059	-11.6926	-11.9309	-11.7367	-11.9252	-11.5489	-11.4208	-10.9814	-11.6074	-11.5122	-11.9323	-10.9583	-11.765	0.406477
	1558	-11.6048	-11.4241	-11.7053	-10.7751	-10.5413	-11.0862	-11.6327	-10.8615	-11.178	-10.8777	-11.0805	-10.9636	-11.1811	-10.7437	-10.6864	-10.0215	-10.8729	-11.0645	-11.3396	-10.1691	-10.9905	0.445089
	1559	-10.6095	-10.5189	-11.0675	-10.0954	-9.50091	-10.3163	-10.7759	-10.1109	-10.173	-10.4267	-9.81457	-10.0456	-10.4209	-9.90293	-9.63951	-9.29996	-10.0934	-10.5555	-10.5343	-9.44758	-10.1675	0.467638
	1560	-9.29846	-9.62667	-10.1591	-9.66698	-8.26076	-9.35321	-9.82568	-9.43449	-9.26788	-9.57633	-8.83212	-9.18875	-9.52545	-9.14274	-8.60552	-8.61064	-9.11417	-9.54086	-9.62275	-8.92575	-9.27892	0.460341
	1561	-8.42875	-8.75373	-9.29905	-8.94544	-7.42004	-8.68965	-8.74337	-8.67108	-8.33697	-8.80003	-7.83034	-8.36736	-8.61064	-8.37288	-7.75514	-8.09203	-8.33143	-8.87086	-8.70472	-7.85955	-8.44415	0.463686
	1562	-7.70077	-7.88402	-8.31337	-8.21424	-6.77903	-7.981	-8.07981	-7.72406	-7.59932	-8.23311	-7.02505	-7.55563	-7.65718	-7.60303	-7.17211	-7.54765	-7.72908	-8.29105	-8.02828	-7.17988	-7.71488	0.432521
	1563	-6.95346	-7.31066	-7.71424	-7.34775	-6.2572	-7.42374	-7.65784	-6.71584	-6.86168	-7.6082	-6.42914	-6.88885	-7.36727	-6.75264	-6.38293	-7.03549	-7.20725	-7.27317	-7.03294	-6.79334	-7.05068	0.422395
	1564	-6.62168	-6.61167	-7.21818	-6.8839	-6.05105	-7.0533	-7.02005	-6.23911	-6.27865	-6.91243	-6.11024	-6.47332	-6.97107	-6.12774	-5.97062	-6.61674	-6.87225	-6.53875	-6.16967	-6.31339	-6.55269	0.383283
	1565	-6.53471	-6.30244	-6.69958	-6.41684	-6.29586	-6.86648	-6.48212	-6.18757	-5.83735	-6.47436	-5.9202	-6.35092	-6.4267	-5.95058	-5.59375	-6.36871	-6.36975	-6.20375	-5.69294	-6.12012	-6.25474	0.324614
	1566	-6.60557	-6.26056	-6.6126	-6.05285	-6.17023	-6.84071	-6.34039	-6.38728	-6.0725	-6.34873	-5.82678	-6.45399	-6.06915	-5.82495	-5.56153	-6.35583	-6.22158	-6.04913	-5.79924	-6.10402	-6.19788	0.31213
	1567	-6.335	-6.32176	-6.65126	-6.34919	-5.72894	-6.96955	-6.23087	-6.52257	-6.24	-6.13292	-5.8912	-6.27361	-6.00473	-5.71543	-5.56476	-6.30751	-6.24413	-6.06202	-5.95386	-6.14912	-6.18242	0.328548
	1568	-6.4574	-6.61167	-6.52241	-6.6552	-5.68062	-6.91157	-6.26308	-6.64819	-6.58788	-6.24888	-5.92664	-6.67303	-6.29463	-5.74765	-5.78057	-6.2302	-6.22158	-6.12322	-6.20511	-6.0557	-6.29226	0.342323
	1569	-6.64745	-6.63744	-6.6126	-6.85169	-6.19922	-6.93734	-6.85578	-6.78992	-7.14836	-6.72561	-6.2713	-6.83731	-6.68117	-6.0601	-5.99639	-6.41703	-6.50826	-6.35514	-6.10203	-6.29729	-6.54657	0.322058
	1570	-6.8375	-6.89835	-7.07323	-7.08361	-6.57288	-7.13705	-7.3615	-7.29565	-7.26754	-7.14758	-6.61918	-7.10467	-7.22232	-6.4724	-6.34105	-7.03227	-6.93023	-6.65793	-6.24376	-6.65806	-6.89784	0.331086
	1571	-7.3561	-7.20758	-7.25361	-7.64409	-7.13658	-7.35609	-7.58376	-7.7144	-7.551	-7.47291	-6.94774	-7.63294	-7.42847	-6.65601	-6.84033	-7.77636	-7.28134	-7.14432	-6.88155	-7.06714	-7.29662	0.313326
	1572	-7.89081	-7.92912	-7.71746	-8.02741	-7.50379	-7.91979	-8.20544	-7.81103	-7.87956	-7.80147	-7.4438	-7.99693	-7.71838	-6.89115	-7.26552	-7.92131	-7.69686	-7.81432	-7.32285	-7.42147	-7.70892	0.313804
	1573	-8.41908	-8.58301	-8.35847	-8.28833	-7.93865	-8.53826	-8.60808	-8.16858	-8.24033	-8.16546	-7.93341	-8.2675	-8.09525	-7.28735	-7.87754	-8.10169	-8.21547	-8.22663	-7.71905	-7.88854	-8.14603	0.314966
	1574	-8.73476	-8.97277	-8.72246	-8.82304	-8.45725	-8.80883	-8.80457	-8.65819	-8.75894	-8.86123	-8.4649	-8.92462	-8.53011	-7.9026	-8.61841	-8.58165	-8.89191	-8.57451	-8.35039	-8.32017	-8.63807	0.255223
	1575	-9.19216	-9.40441	-9.37313	-9.11616	-9.0274	-9.22114	-9.03972	-9.24444	-9.30975	-9.61498	-8.86755	-9.51087	-9.02939	-8.47596	-8.8761	-9.13568	-9.03687	-8.95461	-8.79813	-8.72604	-9.09772	0.276664
	1576	-9.66567	-10.0422	-9.85953	-9.47049	-9.59754	-9.63667	-9.28453	-9.59877	-9.69629	-10.1046	-9.38615	-10.0327	-9.29352	-8.89793	-9.20466	-9.58987	-9.61667	-9.54408	-9.29419	-9.10935	-9.54627	0.316632
	1577	-10.1392	-10.7251	-10.2364	-10.031	-10.2128	-10.1585	-9.94486	-10.0658	-9.80903	-10.4686	-9.75981	-10.4643	-9.73804	-9.27159	-9.7136	-9.99895	-10.2351	-9.90807	-9.54866	-9.54421	-9.99868	0.352842
	1578	-10.7254	-10.87	-10.6616	-10.4111	-10.5832	-10.5289	-10.1961	-10.6714	-10.1022	-10.8455	-10.0884	-10.6544	-10.2405	-9.93192	-10.2515	-10.4854	-10.3704	-10.1046	-9.89333	-10.0564	-10.3836	0.302728
	1579	-11.3181	-11.0762	-11.1416	-10.9812	-10.6638	-10.9863	-10.544	-11.0161	-10.3727	-11.3254	-10.6392	-11.3985	-10.7044	-10.4087	-10.8217	-10.9234	-10.67	-10.2785	-10.4699	-10.6813	-10.821	0.33114
	1580	-11.7143	-11.6914	-11.1899	-11.5095	-11.0374	-11.4276	-10.8726	-11.2094	-10.9075	-11.7989	-11.1288	-11.624	-11.0909	-10.5568	-11.0923	-11.4517	-11.0791	-10.6071	-11.0884	-11.0034	-11.204	0.350496
	1581	-11.9978	-12.2197	-11.3928	-11.7768	-11.2436	-11.8818	-11.243	-11.7505	-11.4808	-12.0727	-11.7601	-11.8655	-11.4549	-10.7276	-11.3693	-11.9478	-11.4978	-11.0194	-11.388	-11.1967	-11.5643	0.38341
	1582	-12.5035	-12.3002	-11.9984	-12.1602	-11.6108	-12.2877	-11.6714	-12.0694	-11.8029	-12.4367	-12.1821	-12.1136	-11.8028	-11.4137	-11.7429	-12.1442	-11.7072	-11.4252	-11.6617	-11.2385	-11.9137	0.357094
	1583	-12.8482	-12.5708	-12.4042	-12.6272	-12.0714	-12.5067	-11.9903	-12.6395	-11.9608	-12.7298	-12.4108	-12.3745	-12.2248	-12.0289	-12.1327	-12.505	-12.1098	-11.7602	-12.0547	-11.3932	-12.2672	0.359336
	1584	-12.9029	-12.9799	-12.9776	-12.8366	-12.3323	-12.787	-12.3833	-12.8811	-12.2926	-13.0101	-12.7587	-12.6612	-12.5115	-12.5636	-12.239	-13.0687	-12.461	-12.0276	-12.5862	-11.8699	-12.6065	0.340084
	1585	-13.2444	-13.1732	-13.551	-12.8817	-12.532	-13.0092	-12.8697	-13.1485	-12.5148	-13.2968	-13.0454	-13.0703	-12.6758	-12.7311	-12.661	-13.1911	-12.9764	-12.2241	-12.6925	-12.2725	-12.8881	0.34797
	1586	-13.4409	-13.5178	-13.7765	-13.4293	-12.7672	-13.4215	-13.2047	-13.4255	-12.7822	-13.3805	-13.3997	-13.3151	-12.9818	-12.7762	-13.0089	-13.1042	-13.3178	-12.5237	-13.1628	-12.672	-13.1704	0.332336
	1587	-13.647	-13.8239	-14.0825	-13.832	-13.1698	-13.589	-13.4527	-13.7573	-13.1945	-13.387	-13.68	-13.8498	-13.1557	-13.1917	-13.0024	-13.2266	-13.6818	-12.7749	-13.7362	-12.978	-13.4606	0.356463
	1588	-13.7404	-13.7498	-14.2435	-13.9221	-13.4211	-13.8113	-13.7491	-13.8797	-13.4554	-13.7993	-13.9377	-14.2009	-13.4392	-13.2014	-13.3825	-13.1976	-13.8139	-13.1164	-13.9327	-13.2711	-13.6632	0.331297
	1589	-14.2301	-14.0622	-14.3305	-14.1154	-13.5113	-14.0078	-14.0454	-14.0601	-13.8001	-14.2599	-14.2372	-14.5745	-13.7999	-13.3915	-13.4663	-13.4359	-14.0136	-13.3064	-14.1678	-13.5771	-13.9196	0.36204
	1590	-14.404	-14.2007	-14.7557	-14.1444	-13.7722	-14.3621	-14.4352	-14.3725	-14.1834	-14.5047	-14.5529	-14.5649	-14.1124	-13.8263	-13.8979	-13.7742	-14.5966	-13.461	-14.374	-13.7833	-14.2039	0.349861
	1591	-14.3943	-14.4713	-14.9844	-14.4375	-13.9429	-14.3718	-14.593	-14.4788	-14.3799	-14.4693	-14.6141	-14.7356	-14.3346	-14.1452	-14.0912	-14.1092	-14.719	-13.5544	-14.5028	-14.0732	-14.3701	0.318747
	1592	-14.7229	-15.0028	-15.1036	-14.3796	-14.1007	-14.4394	-14.5801	-14.5368	-14.5023	-14.5724	-14.5561	-14.8516	-14.6535	-14.3514	-14.3102	-14.1446	-14.7158	-13.7219	-14.7476	-14.1923	-14.5093	0.32431
	1593	-14.9097	-15.1993	-15.3033	-14.6823	-14.4196	-14.6585	-14.8346	-14.5884	-14.702	-14.6754	-14.7333	-15.0996	-14.7437	-14.4995	-14.642	-14.3056	-14.9896	-14.0569	-15.1793	-14.5274	-14.7375	0.312848
	1594	-15.248	-15.3539	-15.6866	-14.9819	-14.542	-14.8389	-15.205	-14.6657	-14.863	-14.9589	-15.0329	-15.3476	-14.5923	-14.5479	-14.7773	-14.3379	-14.8994	-14.3211	-15.2211	-14.711	-14.9066	0.361149
	1595	-15.4444	-15.2863	-15.5932	-14.7725	-14.8867	-14.9451	-15.35	-14.6592	-15.2786	-15.1425	-15.3743	-15.6375	-14.8307	-14.6123	-14.919	-14.3314	-15.0991	-14.7302	-15.0955	-14.8752	-15.0432	0.346759
	1596	-15.525	-15.3024	-15.6125	-14.8627	-15.2797	-15.1964	-15.4273	-14.7333	-15.314	-15.4131	-15.413	-15.7052	-15.024	-14.7379	-15.0607	-14.3701	-15.4663	-14.9492	-15.4531	-15.2553	-15.2051	0.339342
	1597	-15.657	-15.6052	-15.751	-15.0109	-15.3506	-15.3961	-15.4788	-14.8493	-15.5492	-15.5516	-15.5225	-15.6569	-15.2334	-15.0858	-15.2637	-14.8855	-15.6177	-14.946	-15.4305	-15.1748	-15.3508	0.279811
	1598	-15.7859	-15.7082	-15.8026	-15.2171	-15.4053	-15.6409	-15.8944	-15.0748	-15.736	-15.7513	-15.6835	-15.5699	-15.4299	-15.3821	-15.3281	-15.1367	-15.5372	-14.9073	-15.6496	-15.1587	-15.49	0.279956
	1599	-15.5379	-15.6019	-16.0764	-15.3717	-15.3377	-15.8213	-16.1295	-15.442	-15.8101	-15.9253	-15.7737	-15.9146	-15.2301	-15.6012	-15.1799	-15.185	-15.6145	-14.9718	-15.8106	-15.3681	-15.5852	0.32112
	1600	-15.7279	-15.8951	-16.0538	-15.1462	-15.4891	-16.0371	-15.7784	-15.5	-15.9872	-15.9446	-15.9992	-16.066	-15.3622	-15.2919	-15.3216	-15.2237	-15.6177	-15.3035	-15.7333	-15.6032	-15.6541	0.309816
	1601	-15.8632	-16.0303	-15.896	-15.3008	-15.5148	-15.889	-15.7204	-15.6417	-16.0194	-16.1282	-16.2923	-16.1916	-15.4073	-15.3467	-15.3474	-15.0852	-15.666	-15.3808	-15.8106	-15.5163	-15.7024	0.33615
	1602	-16.0726	-16.0819	-15.9475	-15.4844	-15.6082	-15.7408	-15.8847	-15.6481	-15.8648	-16.1217	-16.4051	-16.5459	-15.5039	-15.511	-15.5729	-15.185	-15.6692	-15.3905	-15.9685	-15.7256	-15.7966	0.33991
	1603	-16.2465	-16.3042	-16.115	-15.7357	-15.7178	-16.0081	-15.9008	-15.7802	-16.0549	-16.3504	-16.4405	-16.5684	-15.5974	-15.8653	-15.6438	-15.3944	-15.7659	-15.5451	-16.0393	-15.9286	-15.9501	0.317041
	1604	-16.2304	-16.4233	-16.3888	-15.5488	-15.9014	-16.3238	-15.7784	-15.9348	-16.1644	-16.5502	-16.3664	-16.4622	-15.8486	-16.268	-15.7662	-15.5458	-16.0912	-15.7094	-15.8976	-15.9189	-16.0559	0.310815
	1605	-16.0468	-16.4459	-16.4694	-15.7969	-15.9787	-16.3496	-15.9974	-15.8801	-16.1741	-16.2667	-16.3342	-16.5974	-15.9839	-16.2132	-15.7082	-15.7294	-16.2877	-15.806	-15.8621	-15.8448	-16.0886	0.269519
	1606	-15.9502	-16.5264	-16.4275	-15.9386	-15.9722	-16.3689	-16.2294	-16.0411	-16.2127	-16.2313	-16.5178	-16.7359	-15.9001	-15.9942	-15.7952	-15.7359	-16.3167	-15.9542	-16.0619	-15.9253	-16.1418	0.271187
	1607	-16.0694	-16.681	-16.4597	-16.0675	-16.2525	-16.6041	-16.4452	-16.2956	-16.3512	-16.3891	-16.6048	-16.649	-15.8583	-15.7944	-15.9305	-15.9646	-16.3972	-16.1088	-16.0103	-15.9994	-16.2466	0.279293
	1608	-16.0565	-16.8679	-16.4984	-16.28	-16.4135	-16.749	-16.4065	-16.418	-16.4608	-16.5437	-16.7465	-16.6844	-15.8486	-15.8395	-16.0464	-16.0387	-16.4842	-16.0831	-15.9008	-16.0671	-16.3217	0.318491
	1609	-16.1338	-16.884	-16.74	-16.3187	-16.4393	-16.6846	-16.6224	-16.3536	-16.493	-16.679	-16.7014	-16.7811	-16.1192	-15.9587	-16.2204	-15.8872	-16.4874	-16.2828	-16.1553	-16.1669	-16.4054	0.289075
	1610	-16.5783	-16.7229	-16.9332	-16.2221	-16.4715	-16.6169	-16.7351	-16.4309	-16.4189	-16.7531	-16.8109	-16.8326	-16.2094	-16.0135	-16.2461	-15.8647	-16.4874	-16.2828	-16.3775	-16.3602	-16.4684	0.283248
	1611	-16.7523	-16.7422	-17.0427	-16.032	-16.4296	-16.5783	-16.603	-16.4599	-16.4479	-16.6532	-17.0139	-17.1161	-16.4864	-16.0554	-16.1592	-15.9484	-16.4681	-16.1539	-16.4999	-16.1734	-16.4908	0.338185
	1612	-16.6556	-16.8357	-16.9525	-16.1834	-16.4425	-16.8682	-16.7995	-16.3278	-16.4479	-16.6242	-16.8625	-17.1966	-16.7473	-16.0844	-16.1398	-16.1127	-16.7902	-16.0927	-16.4259	-16.2539	-16.5422	0.334753
	1613	-16.3367	-16.8099	-16.9558	-16.0739	-16.3878	-16.9681	-17.0476	-16.6177	-16.4543	-16.6404	-16.7465	-17.0613	-16.5702	-16.2551	-16.2461	-16.1127	-16.8611	-16.2634	-16.4806	-15.9898	-16.5439	0.335819
	1614	-16.2433	-16.7777	-16.93	-16.032	-16.5939	-16.8811	-16.9251	-16.5404	-16.6444	-16.7595	-16.9334	-17.0967	-16.6442	-16.2744	-16.3718	-16.0934	-16.7322	-16.3633	-16.5386	-15.8319	-16.5604	0.341545
	1615	-16.3979	-16.8582	-17.0588	-16.3026	-16.6616	-16.9101	-16.8833	-16.5855	-16.5638	-16.898	-16.8818	-17.1644	-16.5669	-16.297	-16.3395	-16.1804	-16.5937	-16.3923	-16.5418	-16.051	-16.6064	0.304266
	1616	-16.443	-16.9452	-17.5614	-16.4282	-16.7518	-16.8456	-16.9509	-16.7176	-16.6959	-16.8594	-17.0397	-17.0194	-16.5766	-16.5643	-16.1978	-16.2158	-16.7193	-16.2956	-16.6159	-16.2024	-16.6823	0.340625
	1617	-16.6459	-16.9291	-17.5163	-16.5474	-17.1319	-16.6943	-17.2891	-16.9817	-16.6057	-16.7531	-17.1492	-17.232	-16.6603	-16.6384	-16.1946	-16.2126	-16.6839	-16.4116	-16.6449	-16.2861	-16.7604	0.365456
	1618	-16.749	-17.1223	-17.3101	-16.5506	-17.1319	-16.6943	-17.6016	-17.1138	-16.6057	-16.8014	-17.2007	-16.955	-16.6442	-16.5353	-16.4169	-16.6474	-16.8611	-16.5115	-16.6707	-16.2636	-16.8194	0.33732
	1619	-16.4591	-17.1835	-17.4261	-16.6762	-17.1866	-17.229	-17.5404	-17.1105	-16.96	-16.9882	-16.8432	-16.8745	-16.5734	-16.5063	-16.4362	-16.8117	-16.8643	-16.5115	-16.7158	-16.2829	-16.859	0.346376
	1620	-16.5042	-17.2866	-17.3294	-16.7536	-17.0964	-17.1452	-17.4148	-17.0107	-16.857	-16.9367	-17.0493	-16.9936	-16.6442	-16.6932	-16.5425	-16.5701	-16.932	-16.4631	-16.9187	-16.1959	-16.8669	0.318962
	1621	-16.501	-17.2351	-17.178	-16.5216	-16.9032	-17.419	-17.3536	-16.8625	-16.6637	-17.0527	-17.2877	-17.1676	-16.6152	-16.6158	-16.4652	-16.5798	-16.9191	-16.5115	-16.8704	-16.1959	-16.8459	0.348862
	1622	-16.72	-17.3929	-17.1619	-16.6086	-16.9676	-17.5994	-17.1313	-16.6982	-16.683	-17.1815	-17.4455	-17.1869	-16.6732	-16.4741	-16.317	-16.5605	-17.0479	-16.6468	-16.9477	-16.1798	-16.8812	0.384633
	1623	-16.8843	-17.2995	-17.352	-16.8695	-16.974	-17.5157	-17.3793	-16.8529	-17.0148	-17.3683	-17.5035	-17.3448	-16.8439	-16.6803	-16.4426	-16.5701	-16.7709	-16.6113	-16.9992	-16.212	-16.9745	0.371187
	1624	-16.8167	-17.1384	-17.3487	-16.9178	-17.0932	-17.5897	-17.3085	-16.9108	-16.9922	-17.0752	-17.4359	-17.2868	-16.7956	-16.9637	-16.5199	-16.5959	-16.7741	-16.4954	-16.8672	-16.3892	-16.9658	0.326744
	1625	-16.9584	-17.19	-17.3971	-16.9436	-17.1383	-17.3353	-17.2054	-17.0075	-16.902	-16.9882	-17.452	-17.2481	-16.8375	-17.0185	-16.4265	-16.5315	-16.8836	-16.6532	-16.967	-16.4955	-16.979	0.290526
	1626	-17.0228	-17.2705	-17.2489	-16.9436	-17.3477	-17.6348	-17.2151	-17.1299	-16.8698	-17.1557	-17.3489	-17.4414	-16.7473	-16.8542	-16.3202	-16.2996	-17.0866	-16.5888	-16.9928	-16.7467	-17.0133	0.352336
	1627	-17.113	-17.2383	-17.3359	-17.2818	-17.396	-17.8088	-17.2891	-16.8464	-16.8924	-17.2169	-17.3457	-17.5541	-16.6152	-16.7093	-16.5135	-16.3737	-17.0962	-16.6596	-17.1152	-16.7467	-17.0574	0.3744
	1628	-16.7716	-17.0225	-17.2682	-17.604	-17.512	-17.8668	-17.2054	-16.753	-17.0212	-17.3007	-17.3296	-17.6669	-16.6088	-16.6964	-16.5715	-16.2609	-16.9964	-16.6403	-17.1216	-16.6823	-17.045	0.424878
	1629	-16.5815	-16.7648	-17.2264	-17.5492	-17.4024	-17.87	-17.4663	-16.8335	-16.9504	-17.1976	-17.2007	-17.5155	-16.5122	-16.4999	-16.3879	-16.3962	-17.1961	-16.3246	-17.112	-17.0077	-16.9997	0.448937
	1630	-16.7039	-16.7551	-17.6032	-17.3978	-17.4636	-17.8346	-17.5597	-16.9334	-17.1597	-17.2685	-17.2941	-17.4285	-16.7989	-16.6835	-16.3041	-16.3865	-16.9094	-16.4181	-16.69	-17.1269	-17.036	0.441352
	1631	-16.6782	-17.045	-17.6805	-17.3656	-17.396	-17.667	-17.4663	-17.0687	-17.4593	-17.3844	-17.2007	-17.5316	-16.9277	-16.8059	-16.3911	-16.451	-17.1864	-16.6049	-16.7641	-17.0817	-17.1078	0.393622
	1632	-16.8424	-17.1449	-17.7901	-17.2947	-17.4894	-17.6059	-17.3922	-17.0493	-17.2499	-17.5616	-17.1621	-17.4897	-17.0082	-17.1345	-16.7357	-16.4703	-17.3733	-16.6371	-17.0443	-17.085	-17.178	0.338615
	1633	-16.9101	-17.0064	-17.8899	-17.2593	-17.4604	-17.7476	-17.3375	-16.9237	-17.1662	-17.626	-17.3682	-17.6475	-16.9696	-16.9798	-16.8195	-16.3092	-17.1156	-16.6886	-17.1667	-17.1429	-17.1767	0.382316
	1634	-16.9004	-17.0708	-17.9254	-17.0402	-17.4121	-17.8861	-17.4502	-16.9463	-17.382	-17.9546	-17.4616	-17.7667	-17.0662	-16.8929	-16.8775	-16.3157	-17.1961	-16.9463	-16.8801	-17.2686	-17.232	0.425639
	1635	-16.836	-17.3543	-17.8513	-17.3173	-17.5023	-17.8829	-17.4534	-16.8271	-17.2854	-18.0963	-17.5196	-17.7249	-17.2885	-16.9219	-16.9451	-16.3253	-16.9867	-16.8271	-16.7415	-17.4168	-17.2552	0.449529
	1636	-16.9552	-17.3253	-17.8545	-17.2979	-17.5893	-17.9183	-17.6563	-16.7079	-17.2435	-17.9127	-17.4971	-17.6701	-16.9406	-16.9315	-16.871	-16.5251	-16.7322	-16.6886	-16.8446	-17.2235	-17.2193	0.444467
	1637	-17.0937	-17.4734	-17.6999	-17.1337	-17.6344	-17.9022	-17.8528	-16.753	-16.9536	-17.9546	-17.3167	-17.6411	-17.0018	-17.0572	-16.9097	-16.5637	-17.0737	-16.7724	-16.748	-16.969	-17.2252	0.42791
	1638	-17.0389	-17.3961	-17.7901	-16.8566	-17.6086	-18.0568	-17.9302	-16.8496	-17.0116	-17.9192	-17.2651	-17.3158	-17.0533	-17.1473	-17.1094	-16.6507	-17.0028	-16.9206	-17.1957	-17.2041	-17.2661	0.398787
	1639	-16.9681	-17.2963	-17.5066	-17.1949	-17.6505	-17.9827	-17.7079	-17.0139	-16.9729	-18.0319	-17.2458	-17.2868	-17.2079	-17.2053	-17.1706	-16.6249	-17.1445	-17.1525	-17.2215	-17.5005	-17.3043	0.342493
	1640	-16.8908	-17.4283	-17.3487	-17.3527	-17.5828	-17.87	-17.5275	-16.972	-17.2499	-18.2026	-17.4165	-17.1901	-17.4689	-17.2279	-17.0546	-16.6152	-17.064	-17.3715	-17.1957	-17.4103	-17.322	0.342832
	1641	-16.9391	-17.3897	-17.3359	-17.5202	-17.5313	-17.9247	-17.6725	-16.9527	-17.4496	-18.048	-17.3553	-17.4027	-17.34	-17.0217	-17.0063	-16.5959	-17.2476	-17.2233	-17.1571	-17.4715	-17.3293	0.339436
	1642	-17.1195	-17.3349	-17.5903	-17.2722	-17.5216	-18.1051	-17.7691	-17.0042	-17.44	-18.0448	-17.4842	-17.48	-17.0179	-17.1151	-16.8324	-16.728	-17.18	-17.117	-17.273	-17.5971	-17.3513	0.363335
	1643	-17.2032	-17.4348	-17.6483	-17.2238	-17.5345	-18.2146	-17.8818	-16.9463	-17.5237	-17.9868	-17.5422	-17.29	-17.0469	-17.1538	-16.8839	-16.8246	-16.8418	-16.9302	-17.3632	-17.6326	-17.3554	0.395699
	1644	-17.3288	-17.4122	-17.6387	-17.3237	-17.6891	-18.2179	-17.8947	-16.9817	-17.4464	-17.7871	-17.3843	-17.3093	-17.2079	-17.2569	-16.9322	-17.0276	-16.9191	-16.8851	-17.3536	-17.7131	-17.3855	0.355997
	1645	-17.2966	-17.5153	-17.4679	-17.2206	-17.5699	-18.2404	-17.8657	-17.1589	-17.3981	-17.9127	-17.4616	-17.1901	-17.1822	-17.3857	-17.1609	-17.195	-17.18	-17.0011	-17.2859	-17.7324	-17.4211	0.3121
	1646	-17.3127	-17.5572	-17.484	-17.0241	-17.5828	-18.292	-17.7465	-17.3231	-17.3884	-18.0351	-17.4713	-17.1064	-17.0823	-17.3438	-17.2189	-16.9986	-17.2057	-17.0623	-17.3697	-17.7518	-17.4178	0.340168
	1647	-17.5253	-17.7344	-17.4196	-17.1369	-17.644	-18.089	-17.5823	-17.0816	-17.63	-18.0351	-17.3457	-16.9969	-17.1886	-17.2859	-17.0546	-16.947	-17.267	-17.0655	-17.2924	-17.5746	-17.3948	0.32776
	1648	-17.1935	-17.9405	-17.3487	-17.1369	-17.5893	-17.899	-17.6306	-17.0751	-17.7428	-18.2574	-17.4681	-17.2385	-17.3787	-17.1892	-17.1062	-17.0952	-17.209	-17.0365	-17.2473	-17.5681	-17.4175	0.338081
	1649	-17.2354	-18.021	-17.4325	-17.1949	-17.5538	-17.8829	-17.695	-17.1621	-17.6397	-18.4023	-17.4938	-17.5896	-17.3948	-17.3922	-17.1867	-16.9953	-17.2186	-16.8916	-17.1796	-17.4264	-17.4494	0.360148
	1650	-17.2064	-18.0951	-17.5098	-17.2786	-17.6988	-18.06	-18.0977	-17.4552	-17.6236	-18.1801	-17.3972	-17.7023	-17.3787	-17.5146	-17.1481	-17.0082	-17.3475	-16.7821	-16.9831	-17.2911	-17.4879	0.39459
	1651	-17.3417	-18.166	-17.4003	-16.9565	-17.7471	-17.9409	-18.0654	-17.3876	-17.3949	-18.2671	-17.4487	-17.625	-17.2724	-17.5564	-17.2447	-17.1693	-17.1897	-16.9367	-16.9026	-17.2686	-17.4641	0.397838
	1652	-17.4802	-18.2208	-17.2296	-17.3785	-17.6762	-17.7476	-17.9108	-17.2394	-17.4142	-18.2864	-17.3843	-17.9085	-17.2917	-17.7594	-17.2705	-17.2949	-17.1188	-17.1879	-17.2956	-17.1848	-17.514	0.350048
	1653	-17.39	-18.3432	-17.3681	-17.7682	-17.6569	-17.6316	-18.1234	-17.2394	-17.4239	-18.4023	-17.3102	-18.0148	-17.2853	-17.3986	-17.264	-17.121	-17.267	-17.291	-17.6435	-17.2267	-17.5585	0.384747
	1654	-17.4545	-18.1048	-17.4712	-17.8649	-17.4894	-17.7444	-18.0429	-17.1331	-17.6784	-18.3089	-17.481	-17.8408	-17.3368	-17.1119	-17.6087	-16.918	-17.0511	-17.1525	-17.579	-17.3974	-17.5385	0.372108
	1655	-17.4802	-17.8664	-17.3713	-17.7876	-17.367	-17.477	-17.9398	-17.0816	-17.6494	-18.2477	-17.2426	-18.1887	-17.4946	-17.1731	-17.7214	-16.918	-16.9223	-17.2717	-17.4792	-17.5488	-17.5114	0.371578
	1656	-17.4287	-17.9083	-17.3294	-17.5878	-17.2672	-17.5543	-18.1589	-17.0912	-17.5753	-18.1672	-17.3424	-18.0985	-17.6525	-17.2601	-17.4315	-17.005	-17.0125	-17.2717	-17.4856	-17.3298	-17.4979	0.351707
	1657	-17.5253	-17.9148	-17.3939	-17.6523	-17.5152	-17.5607	-18.1073	-17.175	-17.4368	-18.1221	-17.6259	-17.9052	-17.5268	-17.3664	-17.3059	-17.2563	-17.2412	-17.3297	-17.5468	-17.333	-17.542	0.277489
	1658	-17.4899	-17.7183	-17.5066	-17.7489	-17.6215	-17.3127	-18.2491	-17.3167	-17.5205	-18.2767	-17.9029	-17.989	-17.514	-17.5178	-17.3703	-17.2498	-17.399	-17.4037	-17.1989	-17.4651	-17.5886	0.307259
	1659	-17.4931	-17.8729	-17.4518	-17.8488	-17.5023	-17.3546	-18.2684	-17.3103	-17.5817	-18.3637	-17.8772	-18.0405	-17.5494	-17.6466	-17.351	-17.4077	-17.2412	-17.7549	-17.17	-17.5359	-17.6311	0.328534
	1660	-17.4609	-17.9502	-17.4293	-17.9003	-17.4411	-17.5318	-18.1943	-17.2169	-17.5205	-18.3766	-17.8578	-18.018	-17.2273	-17.5951	-17.3285	-17.6299	-17.2541	-17.6357	-17.5275	-17.5424	-17.6319	0.321551
	1661	-17.6349	-18.0146	-17.4937	-18.0034	-17.4765	-17.6316	-18.2136	-17.0977	-17.6268	-18.2187	-17.8997	-17.9697	-17.0598	-17.4115	-17.3091	-17.5204	-17.3604	-17.4102	-17.5533	-17.5359	-17.6221	0.333293
	1662	-17.9763	-18.021	-17.5903	-17.8069	-17.2124	-17.6703	-18.336	-17.117	-17.6784	-18.2928	-18.0125	-18.1243	-17.2949	-17.5178	-17.2801	-17.5494	-17.2605	-17.51	-17.7015	-17.6712	-17.6812	0.357973
	1663	-17.87	-18.0629	-17.8319	-17.8101	-17.1866	-17.6026	-18.6098	-17.3103	-17.746	-18.3927	-18.0608	-17.8215	-17.4077	-17.6982	-17.1352	-17.4753	-17.1768	-17.597	-17.6306	-17.916	-17.7171	0.387617
	1664	-17.6928	-17.9727	-17.6934	-17.5878	-17.1898	-17.6606	-18.5905	-17.3392	-17.7267	-18.2219	-17.948	-17.7377	-17.6718	-17.8077	-16.9967	-17.6202	-17.2927	-17.6808	-17.4985	-17.9708	-17.695	0.355497
	1665	-17.3224	-18.0533	-17.6516	-17.6941	-17.1383	-17.4673	-18.4359	-17.117	-17.5527	-18.1672	-18.1703	-17.7087	-17.6525	-17.6144	-17.0546	-17.4495	-17.399	-17.7709	-17.4953	-17.9579	-17.6437	0.370729
	1666	-17.2064	-18.3722	-17.5549	-17.8681	-17.1995	-17.3965	-18.6614	-17.2426	-17.5012	-18.2542	-18.1316	-17.7635	-17.4173	-17.5629	-16.9677	-17.5977	-17.3475	-17.4585	-17.6306	-17.8258	-17.648	0.432395
	1667	-17.3739	-18.3367	-17.5839	-18.0066	-17.4057	-17.2966	-18.5454	-17.5647	-17.6945	-18.2381	-17.8127	-17.8924	-17.4012	-17.4791	-17.0385	-17.5623	-17.3926	-17.1654	-17.6145	-18.0964	-17.6751	0.40182
	1668	-17.4963	-18.2884	-17.6805	-17.9003	-17.3412	-17.4094	-18.4101	-17.5519	-17.7847	-18.0029	-17.7676	-17.9439	-17.3787	-17.273	-17.1996	-17.4882	-17.2508	-17.0269	-17.6531	-18.0417	-17.6445	0.371592
	1669	-17.9602	-18.2433	-17.8126	-17.8165	-17.396	-17.419	-18.5744	-17.5357	-17.8845	-18.2381	-17.8868	-18.237	-17.5752	-17.4373	-17.2125	-17.617	-17.1188	-17.2137	-17.8239	-17.8065	-17.7404	0.390435
	1670	-17.7959	-18.1982	-17.8835	-17.4558	-17.5667	-17.2161	-18.7355	-17.5261	-17.6912	-18.4668	-17.7902	-18.1082	-17.6299	-17.3632	-17.1448	-17.6718	-17.2798	-17.1815	-17.7852	-17.8291	-17.716	0.420487
	1671	-17.6606	-18.0114	-17.7321	-17.6748	-17.4894	-17.2483	-18.8514	-17.539	-17.6719	-18.5215	-17.8192	-18.105	-17.4495	-17.2375	-17.541	-17.675	-17.3958	-17.0591	-17.8979	-17.9386	-17.726	0.425661
	1672	-17.8346	-18.0597	-17.658	-17.8455	-17.7471	-17.3514	-19.006	-17.5164	-17.6751	-18.325	-17.8321	-18.2499	-17.8071	-17.1377	-17.5572	-17.6202	-17.3378	-17.1847	-17.9108	-17.8162	-17.7736	0.425836
	1673	-17.7669	-17.9792	-17.6773	-17.9422	-17.9275	-17.4673	-18.845	-17.5422	-17.6945	-18.3798	-17.7419	-18.2113	-17.8393	-16.9541	-17.57	-17.6847	-17.2863	-17.4295	-18.0654	-17.9515	-17.7978	0.407263
	1674	-17.7283	-17.947	-17.5549	-17.8455	-17.8566	-17.622	-18.7773	-17.7451	-18.0166	-18.776	-17.7354	-18.0148	-18.1066	-16.9476	-17.5475	-17.5558	-17.0705	-17.5358	-18.0364	-18.0127	-17.8216	0.445414
	1675	-17.7798	-18.0597	-17.6258	-17.7876	-17.76	-17.6896	-18.7709	-17.7	-17.8136	-18.8404	-17.7934	-18.0115	-18.1517	-17.1957	-17.6345	-17.2305	-17.0801	-17.3651	-17.8045	-18.0417	-17.8068	0.447081
	1676	-17.7122	-17.9019	-17.7643	-17.8939	-17.9146	-17.7283	-18.8031	-17.8482	-17.8748	-18.9242	-17.8224	-18.0277	-18.1324	-17.3825	-17.5475	-17.1822	-17.0801	-17.378	-17.5243	-17.7904	-17.8116	0.451704
	1677	-17.5865	-17.918	-17.6741	-17.7843	-18.0113	-17.5736	-18.5293	-17.8579	-17.9393	-18.8211	-17.7612	-18.0115	-18.0487	-17.3986	-17.6119	-17.1886	-17.2347	-17.2749	-17.2827	-17.7485	-17.7628	0.415803
	1678	-17.7283	-17.9985	-17.9704	-17.6426	-18.0886	-17.6864	-18.5808	-18.0415	-17.9103	-18.631	-17.9029	-17.8859	-18.0068	-17.5017	-17.7665	-17.4914	-17.122	-17.3876	-17.244	-17.7421	-17.8165	0.380317
	1679	-17.7412	-18.05	-17.9318	-17.7618	-18.0402	-17.9956	-18.5068	-18.1574	-17.7847	-18.8179	-17.729	-17.8988	-17.9295	-17.8689	-17.7504	-17.7137	-16.9642	-17.3844	-17.7143	-17.6261	-17.8683	0.377394
	1680	-17.7444	-18.021	-17.6097	-17.91	-18.0692	-18.0375	-18.3102	-18.1929	-17.8008	-18.7985	-17.6001	-17.9052	-17.7265	-17.9043	-17.8374	-17.5107	-17.1156	-17.4005	-17.8915	-17.5231	-17.8455	0.360198
	1681	-17.6671	-17.6893	-17.7707	-17.9873	-18.1852	-18.2275	-18.4584	-18.4506	-17.7202	-18.7277	-17.6356	-17.8762	-17.617	-17.6434	-17.4412	-17.4785	-17.2025	-17.262	-17.914	-17.639	-17.8297	0.40467
	1682	-17.5704	-17.7891	-17.8577	-17.7715	-18.0789	-18.0085	-18.452	-18.5085	-17.5141	-18.6987	-17.89	-18.018	-17.6589	-17.6885	-17.4637	-17.4946	-17.1897	-17.2878	-17.7949	-17.7808	-17.8258	0.391421
	1683	-17.4448	-17.8052	-18.1283	-17.8069	-18.1208	-17.8474	-18.4649	-18.2637	-17.5205	-18.4796	-17.9931	-18.0051	-17.762	-17.8496	-17.4348	-17.7394	-17.2927	-17.3522	-17.9624	-17.7228	-17.8498	0.34006
	1684	-17.651	-17.612	-18.0188	-18.1129	-18.2142	-17.8861	-18.4101	-18.1993	-17.5946	-18.4506	-18.0253	-18.0019	-17.6815	-18.1717	-17.5539	-17.7813	-17.3507	-17.4327	-17.4534	-17.9611	-17.8782	0.328057
	1685	-17.4609	-17.7569	-18.1057	-17.9551	-18.2142	-17.7701	-18.5518	-18.2541	-17.6139	-18.2574	-18.0898	-17.7893	-17.4882	-17.9526	-17.4637	-17.5075	-17.457	-17.4746	-17.3825	-17.8645	-17.8205	0.341731
	1686	-17.7186	-18.0307	-17.8641	-17.7876	-18.0499	-17.7476	-18.7644	-18.1703	-17.6365	-18.019	-18.1961	-17.8569	-17.4463	-17.8914	-17.5314	-17.5719	-17.5891	-17.1557	-17.666	-18.1125	-17.8403	0.342727
	1687	-17.6284	-17.9244	-17.7514	-17.8359	-18.0113	-17.7959	-18.4939	-17.932	-17.7331	-17.8483	-18.0769	-17.9922	-17.2466	-17.9236	-17.5604	-17.4495	-17.6181	-17.0494	-17.4921	-17.8162	-17.759	0.313903
	1688	-17.5865	-18.0984	-17.7095	-17.7264	-17.8309	-17.9827	-18.5776	-17.8836	-17.833	-17.9739	-17.8482	-17.8602	-17.3239	-17.9172	-17.5797	-17.2627	-17.6632	-17.2008	-17.5178	-17.6197	-17.7498	0.31192
	1689	-17.6993	-17.9888	-17.716	-17.736	-17.7986	-18.0149	-18.4681	-18.2025	-17.7943	-17.932	-18.0318	-18.0534	-17.6976	-17.9462	-17.3703	-17.2885	-17.7534	-17.1589	-17.7433	-17.6165	-17.8005	0.30566
	1690	-17.6091	-17.7762	-17.7804	-17.4848	-17.9887	-17.7444	-18.423	-18.035	-17.7267	-17.7807	-18.1832	-17.8988	-17.617	-17.8367	-17.5282	-17.3207	-17.8693	-17.1267	-17.6467	-17.5198	-17.7448	0.29189
	1691	-17.5962	-17.686	-17.9189	-17.3688	-18.0853	-17.754	-18.6807	-18.0093	-17.8684	-17.7194	-18.0575	-17.9664	-17.4946	-17.7626	-17.5958	-17.2949	-17.9595	-17.1976	-17.5372	-17.7195	-17.7636	0.331794
	1692	-17.7508	-17.5733	-18.0381	-17.2464	-17.7117	-17.8958	-18.8095	-17.7806	-17.7524	-17.7871	-17.8643	-17.9632	-17.3175	-17.7851	-17.5282	-16.8955	-17.9047	-17.2105	-17.6499	-17.8774	-17.7171	0.388071
	1693	-17.6606	-17.5701	-18.0864	-17.2722	-17.6054	-17.8507	-18.4681	-17.845	-17.5656	-17.9868	-17.5808	-17.815	-17.2595	-17.6337	-17.4476	-16.4123	-17.4989	-17.0494	-17.534	-17.8613	-17.6002	0.420491
	1694	-17.2773	-17.3704	-17.935	-16.9726	-17.3831	-17.6284	-18.1943	-17.3779	-17.4239	-17.8225	-17.307	-17.48	-17.0372	-17.4534	-17.3574	-15.7197	-17.0576	-16.5662	-17.2376	-17.8935	-17.3248	0.527727
	1695	-16.9069	-17.1159	-17.381	-16.3863	-17.0449	-17.084	-18.0654	-16.534	-16.8344	-17.0108	-17.0976	-16.8616	-16.5251	-17.1763	-16.9419	-14.7051	-16.2104	-16.0831	-16.8511	-17.2976	-16.8057	0.661252
	1696	-16.0436	-16.2591	-16.3341	-15.3169	-16.2106	-15.9663	-17.1603	-15.7351	-15.6007	-16.0863	-16.0185	-15.9532	-15.7487	-16.429	-15.7018	-12.9463	-15.0669	-15.252	-15.8106	-16.1476	-15.7894	0.812415
	1697	-14.52	-14.6195	-14.6236	-13.6355	-14.4357	-14.3976	-15.2372	-14.2018	-13.8613	-14.6432	-14.3339	-14.1751	-14.267	-14.8539	-14.0042	-10.495	-13.5336	-13.9893	-14.0744	-14.3792	-14.114	0.942076
	1698	-11.8593	-12.1843	-12.0306	-11.4547	-11.804	-12.2877	-12.6764	-11.9631	-11.0685	-12.1146	-11.8697	-11.9139	-11.8254	-11.9741	-11.7268	-7.71515	-11.6396	-11.4832	-11.4942	-12.1759	-11.6631	0.992501
	1699	-8.74764	-9.17893	-8.7128	-8.74251	-8.71494	-9.03109	-9.6002	-8.7355	-8.06639	-9.13181	-8.91264	-9.15654	-8.7878	-8.39865	-8.19966	-4.53588	-8.65355	-8.36514	-8.36006	-9.21887	-8.56253	1.021
	1700	-5.26235	-5.93523	-5.09867	-6.18169	-5.58398	-5.88725	-6.16001	-4.95387	-5.09005	-5.97508	-5.62063	-5.88707	-5.5441	-4.63635	-4.49534	-1.40171	-5.38408	-4.86375	-5.19045	-5.78835	-5.247	1.03086
	1701	-1.90592	-2.68187	-1.75512	-2.60622	-2.33063	-2.67255	-2.7005	-1.63931	-2.05573	-2.69918	-2.09026	-2.49843	-2.2231	-0.83863	-1.24521	1.44577	-2.24024	-1.55886	-1.70195	-2.51567	-1.92568	0.950635
	1702	0.81593	0.29768	1.16323	0.52472	0.71012	0.32311	0.18564	1.18562	1.18795	0.35768	0.9215	0.66795	0.65337	2.10871	1.73756	4.41243	0.49772	1.38526	1.26149	0.31571	1.03567	0.946845
	1703	3.64731	3.00343	3.83676	3.12739	3.48029	3.06429	2.50485	3.73031	3.78096	2.97001	3.62725	3.13211	3.36234	4.13802	4.38855	6.83793	3.53847	4.06523	3.49051	2.71867	3.62223	0.896059
	1704	6.07925	5.50946	6.53928	5.70751	6.09584	5.42215	4.79507	6.02375	6.38362	5.41162	6.21703	5.73156	6.18082	6.27362	6.64978	9.29242	6.23132	6.4392	5.83871	5.26336	6.10427	0.888486
	1705	8.30182	7.49045	9.0131	7.86244	8.47303	7.83155	7.13361	8.2882	8.9122	8.14635	8.58133	8.12163	8.10705	8.75388	8.95932	11.6503	8.4539	8.92268	8.34474	7.90468	8.46261	0.900814
	1706	10.621	9.38769	11.3613	10.201	10.702	10.0187	9.58166	10.5977	11.1058	10.4784	10.7491	10.3861	10.1235	11.0956	11.4009	13.6087	10.4284	11.2258	10.6221	10.2368	10.6966	0.87257
	1707	12.8629	11.5845	13.5259	12.401	13.0084	12.1672	11.7366	12.6689	13.4185	12.5947	13.0651	12.7697	12.2655	13.5244	13.8071	15.5027	12.6349	13.1939	12.6514	12.5302	12.8957	0.842269
	1708	15.1177	13.8103	15.5874	14.1243	15.1117	14.1514	13.6435	14.8496	15.6057	14.5757	15.059	15.0051	14.4043	15.5633	15.6882	17.2969	14.6159	15.2038	14.729	14.6529	14.9398	0.808473
	1709	17.0536	15.8976	17.1818	16.0247	16.8608	16.1452	15.3442	16.7662	17.3129	16.4182	16.6566	16.8347	16.1824	17.3027	17.4244	18.9139	16.3166	17.2138	16.6198	16.3923	16.7431	0.748342
	1710	18.2969	17.463	18.8729	17.7512	18.3071	18.0264	17.0933	18.3155	18.7881	18.2349	18.3477	18.529	17.7962	18.9906	19.1412	20.3537	17.8692	18.8727	18.2464	18.0222	18.3659	0.700426
	1711	19.4984	18.6999	19.9874	19.2781	19.5408	19.7303	18.5975	19.6716	20.0894	19.5394	19.7328	19.8239	19.3713	20.031	20.1817	21.2266	19.4153	20.3576	19.3641	19.2333	19.6685	0.577758
	1712	20.5195	19.7983	21.263	20.4634	20.4878	20.9447	19.7443	20.7056	21.1427	20.6217	20.8409	20.9642	20.5437	20.9168	21.061	21.9643	20.6104	21.0212	20.7428	20.3446	20.735	0.489016
	1713	21.46	20.8903	22.4548	21.5103	21.3413	21.5728	20.5785	21.6977	21.9609	21.4721	21.7782	21.8919	21.4199	21.7124	21.9661	22.6439	21.5606	21.8297	21.9346	21.3174	21.6497	0.465202
	1714	22.333	21.9146	23.0378	22.4315	22.1241	22.0849	21.3419	22.4192	22.5117	21.9488	22.4579	22.3203	22.3508	22.4243	22.6297	23.2752	22.3304	22.5608	22.4628	22.0711	22.3515	0.403057
	1715	23.1705	22.7424	23.4887	22.9888	22.7458	22.4328	22.173	23.1021	22.8821	22.6349	23.0377	22.7873	22.8662	23.0266	23.261	23.6296	23.0391	23.1954	23.1103	22.4158	22.9365	0.355753
	1716	23.4829	23.1032	24.0267	23.3688	23.2515	23.0062	22.7979	23.7431	23.3009	23.4949	23.4628	23.3414	23.2817	23.5581	23.7345	23.9646	23.606	23.8332	23.4195	22.725	23.4251	0.34909
	1717	23.7084	23.6926	24.6	23.7006	23.5832	23.4733	23.1522	24.1973	23.9258	23.8943	23.8172	23.8213	23.5458	23.79	23.8795	24.2641	23.9925	24.4355	23.9091	23.3982	23.839	0.347683
	1718	24.0885	24.092	24.9672	24.4608	23.754	23.8308	23.6933	24.4839	24.5249	24.0812	24.1586	23.9759	24.0547	24.0735	24.0534	24.7827	24.0892	24.7222	24.4438	23.6398	24.1985	0.368594
	1719	24.3945	24.0953	25.2056	24.8441	24.0986	24.0853	23.8286	24.6257	25.0628	24.0747	24.4131	24.1885	24.087	24.6339	24.0599	24.9567	24.0312	25.0379	24.5888	23.8073	24.406	0.435522
	1720	24.5942	24.2982	25.4182	24.9601	24.6784	24.3784	23.9349	24.6868	25.2947	24.2229	24.5967	24.3721	24.4606	25.0946	24.1275	24.9373	24.4306	25.1957	24.708	24.036	24.6213	0.421621
	1721	24.6586	24.3336	25.3022	24.9601	25.0972	24.5298	24.3826	24.6804	25.5041	24.4162	24.7674	24.4075	24.8085	25.1364	24.6976	24.8987	24.6786	25.5146	24.7112	23.7944	24.764	0.417727
	1722	24.4686	24.4496	25.0735	24.857	25.0038	24.6618	24.1249	24.8318	25.6523	24.355	24.8415	24.2916	24.5121	24.6887	24.9875	24.583	24.6561	25.6338	25.014	23.8363	24.7261	0.445535
	1723	24.5555	24.3594	25.0735	24.5993	24.8588	24.3107	24.0541	24.8382	25.4107	24.3324	24.835	24.3012	24.2029	24.1282	24.7427	24.1482	24.7044	25.4695	24.8851	23.9394	24.5875	0.432204
	1724	24.2141	24.0631	25.0156	24.2257	24.4014	23.9532	23.98	24.8898	25.2239	24.1552	24.4614	23.9791	24.0612	23.5452	24.3884	23.7648	24.1987	24.8511	24.5694	23.6108	24.2776	0.455251
	1725	23.5377	23.4607	24.571	23.9551	24.0696	23.7535	23.4614	24.7223	24.9984	24.0683	24.194	23.4799	23.8712	23.2263	23.8537	23.1206	23.7219	24.2841	24.2473	23.2307	23.8914	0.513233
	1726	23.1672	22.8133	23.9912	23.4301	23.8764	23.4346	23.033	24.4131	24.4862	23.569	23.5112	23.2157	23.3848	22.9171	23.3802	22.5151	23.3934	23.7752	23.6998	22.7153	23.4361	0.517238
	1727	22.7517	22.4428	23.4469	22.6763	23.4415	22.5456	22.7012	23.8687	23.7325	22.8539	22.8476	22.8421	22.9402	22.6014	22.9421	22.0351	22.543	23.3146	23.1264	21.9938	22.8824	0.496527
	1728	22.2589	21.8888	22.8542	21.929	22.9004	21.8981	22.3147	23.2374	22.9401	22.1517	22.2388	22.2591	22.1736	21.9797	22.4235	21.1751	21.815	22.5737	22.4242	21.4494	22.2443	0.504694
	1729	21.3441	21.338	21.9587	21.2655	22.0887	21.08	21.4128	22.5706	22.0479	21.4141	21.688	21.4892	21.3072	21.1906	21.6698	20.2055	20.9937	21.4914	21.5867	20.8761	21.4509	0.501482
	1730	20.5034	20.5681	20.9087	20.6631	21.19	20.2296	20.4239	21.7975	21.4777	20.5992	20.712	20.4198	20.5921	20.2468	20.8678	19.2746	20.0273	20.625	20.8845	20.1546	20.6083	0.53484
	1731	19.6594	19.5664	20.1098	19.8256	20.3976	19.2762	19.609	20.5252	20.4244	19.7133	19.6942	19.2828	19.7739	19.084	19.9916	18.1859	18.8549	19.5523	19.9021	19.3911	19.641	0.553598
	1732	18.6513	18.3359	19.0308	18.9527	19.457	18.2003	18.5138	19.5814	19.3196	18.5666	18.657	18.1328	18.5918	17.992	18.803	17.2679	17.7822	18.1318	18.8552	18.2863	18.5555	0.570541
	1733	17.6044	17.0958	17.8196	17.6611	18.2491	17.1502	17.4895	18.2736	18.0827	17.5198	17.2977	17.1601	17.3001	16.9967	17.5114	15.9827	16.9415	16.7049	17.5893	16.927	17.3679	0.543273
	1734	16.3482	15.7462	16.4281	16.392	17.0025	16.0132	16.1334	16.9208	16.5044	15.8835	16.0189	15.965	16.0857	15.9466	16.3324	14.546	15.7851	15.6355	16.1334	15.5129	16.0667	0.525294
	1735	15.1563	14.5608	15.1042	15.1067	15.4403	14.7827	14.7902	15.3295	15.1032	14.566	14.9366	14.2643	14.836	14.4746	15.1471	13.4283	14.5321	14.318	14.6646	14.0183	14.728	0.484101
	1736	13.6489	13.15	13.4969	13.8312	13.8684	13.417	13.1378	13.8446	13.6859	13.6931	13.6288	13.0725	13.0998	12.9993	13.7266	12.0175	13.2469	12.9426	13.0637	12.4915	13.3031	0.480419
	1737	12.077	11.868	11.9862	12.3527	12.5445	12.0866	11.4209	12.5787	12.4039	12.3435	12.1664	11.7035	11.5214	11.4049	12.2094	10.5036	11.7684	11.535	11.6077	11.2128	11.8648	0.516209
	1738	10.6597	10.2123	10.7267	10.6294	11.2657	10.5824	9.97463	11.0133	10.9351	10.5074	10.8587	10.5278	10.3006	10.1454	10.6472	9.12814	10.3286	10.2401	10.2774	9.76004	10.436	0.476227
	1739	9.12643	8.78212	9.33521	8.98339	9.68095	9.2424	8.63787	9.39626	9.20532	9.10625	9.61209	9.31666	8.9993	8.93104	9.11715	7.95888	8.87908	8.99032	9.12747	8.56179	9.0495	0.383302
	1740	7.54164	7.33906	7.98234	7.38894	8.3764	7.71237	7.53303	7.91777	7.81058	7.59554	8.0434	7.9799	7.8397	7.78755	7.87058	6.68654	7.49078	7.85649	7.84547	7.2057	7.69019	0.362696
	1741	6.30473	5.94109	6.61659	5.95554	7.30054	6.4207	6.15117	6.83225	6.84102	6.4295	6.87736	6.72688	6.53514	6.29939	6.53704	5.48184	6.26354	6.51006	6.60534	5.92691	6.42783	0.412041
	1742	5.07748	4.78471	5.54718	4.93445	5.85104	5.00985	4.95935	5.16371	5.79416	5.22802	5.61468	5.42233	5.018	4.93686	5.33234	4.24815	5.01374	5.07666	5.41996	4.64491	5.15388	0.388163
	1743	3.66985	3.81837	4.38435	3.97455	4.4885	3.70207	3.69667	4.02666	4.73119	3.8365	4.31657	4.24984	3.64902	3.56788	4.14374	3.2045	3.77039	4.17475	4.37954	3.56583	3.96754	0.383379
	1744	2.48448	2.81016	2.86398	2.90514	3.68644	2.58756	2.39211	2.9508	3.6199	2.48684	3.1924	3.16754	2.38312	2.34063	3.13231	2.24139	2.72352	3.25673	3.30691	2.58017	2.85561	0.426699
	1745	1.5729	1.63767	1.66572	1.86793	2.60737	1.48916	1.38068	2.04244	2.4764	1.46253	2.15519	2.2914	1.08178	1.53535	2.30448	1.13332	1.81194	2.17121	2.16019	1.50753	1.81776	0.438564
	1746	0.55824	0.5908	0.69938	0.61491	1.40911	0.40042	0.25973	0.87961	1.35223	0.75066	1.15664	1.26386	0.41501	0.66564	1.02247	0.0027	0.77152	1.02127	0.8363	0.51864	0.759457	0.368073
	1747	-0.35334	-0.62356	-0.06725	-0.47705	0.65214	-0.38232	-0.60998	-0.39596	0.32791	-0.05463	0.2805	0.22343	-0.36773	-0.62603	0.01748	-1.05061	-0.23992	-0.02882	-0.21056	-0.34462	-0.216546	0.397365
	1748	-1.23593	-1.55447	-0.63417	-1.4595	-0.3142	-1.08453	-1.65685	-0.88879	-0.84781	-1.18202	-0.75671	-1.02959	-1.40816	-1.43454	-0.65896	-1.78503	-0.91636	-0.92752	-1.33796	-1.28841	-1.12008	0.380789
	1749	-2.2377	-2.27279	-1.71002	-2.3131	-1.0003	-1.74164	-2.7005	-1.75205	-1.53069	-1.9551	-1.69084	-2.09579	-2.58065	-2.27203	-1.46102	-2.61286	-1.34155	-1.79078	-2.13036	-2.09692	-1.96433	0.448032
	1750	-3.04299	-2.97822	-2.61839	-3.07329	-1.98919	-2.24413	-3.46391	-2.82469	-2.36818	-2.64764	-2.64751	-2.83665	-3.20233	-2.90338	-2.54977	-3.2442	-2.31433	-2.41568	-2.62642	-2.95374	-2.74723	0.373792
	1751	-3.72265	-3.62889	-3.58473	-3.86569	-2.86856	-3.00432	-4.20477	-3.6944	-3.00275	-3.40783	-3.49467	-3.60328	-3.96252	-3.60558	-3.47101	-4.03338	-2.965	-3.17909	-3.38016	-3.88787	-3.52836	0.377023
	1752	-4.35721	-4.31499	-4.32881	-4.64198	-3.57721	-3.78062	-4.96496	-4.39339	-3.70173	-4.07138	-4.21299	-4.21208	-4.53588	-4.38188	-4.2763	-4.61319	-3.57058	-3.80721	-4.0405	-4.73503	-4.2259	0.388824
	1753	-5.17538	-5.02364	-4.83775	-5.38607	-4.0636	-4.76307	-5.61241	-4.9732	-4.59077	-4.69306	-4.88299	-4.92073	-5.17367	-5.03255	-4.93985	-5.07381	-4.32754	-4.56096	-4.71694	-5.44691	-4.90975	0.36987
	1754	-5.80673	-5.55835	-5.3177	-5.93366	-4.885	-5.50071	-6.24698	-5.59166	-5.30264	-5.32441	-5.34361	-5.77111	-5.75348	-5.53505	-5.74514	-5.82434	-4.89446	-5.45966	-5.31607	-6.04926	-5.558	0.347808
	1755	-6.2287	-5.90946	-5.99092	-6.39107	-5.4036	-6.16749	-6.7688	-6.17146	-5.77293	-5.97186	-5.97173	-6.10611	-6.17867	-6.05365	-6.34427	-6.47823	-5.46461	-6.10389	-5.78636	-6.68383	-6.09738	0.346804
	1756	-6.69254	-6.59234	-6.4741	-6.97087	-5.84812	-6.66999	-7.46457	-6.52579	-6.28187	-6.53234	-6.70938	-6.64726	-7.00006	-6.54327	-6.94019	-6.86477	-5.83826	-6.70302	-6.43381	-6.86099	-6.62968	0.371575
	1757	-7.36254	-7.08196	-7.11833	-7.45083	-6.32807	-7.19181	-8.13135	-7.2119	-6.55889	-7.08638	-7.11202	-7.48476	-7.76992	-7.23904	-7.54898	-7.35116	-6.53081	-7.04769	-7.02972	-7.21209	-7.19241	0.411707
	1758	-7.81995	-7.56191	-7.52419	-8.06929	-7.07538	-7.646	-8.37616	-7.90122	-6.91966	-7.4407	-7.46313	-7.85842	-8.26275	-7.70933	-8.08692	-7.95674	-7.21047	-7.54697	-7.45813	-7.80479	-7.68461	0.3776
	1759	-8.32245	-8.01609	-7.88496	-8.61688	-7.66485	-8.21614	-8.68861	-8.28132	-7.38673	-7.81436	-7.9012	-8.42212	-8.70083	-8.0701	-8.35749	-8.33684	-7.77095	-8.02692	-8.05405	-8.29762	-8.14153	0.347193
	1760	-8.73798	-8.42196	-8.36491	-9.1516	-8.01273	-8.63489	-9.09448	-8.87079	-7.81514	-8.31363	-8.17822	-9.05991	-9.07126	-8.60803	-8.63773	-8.80068	-8.14138	-8.22663	-8.71116	-8.83556	-8.58443	0.386497
	1761	-9.19538	-8.99854	-8.78044	-9.7765	-8.30908	-9.0472	-9.60664	-9.36363	-8.16947	-9.00618	-8.56154	-9.51731	-9.33862	-8.89793	-9.10802	-9.29996	-8.60845	-8.55519	-9.07838	-9.12546	-9.0172	0.423812
	1762	-9.86538	-9.53648	-9.3216	-10.0922	-8.73749	-9.55936	-9.8901	-9.64387	-8.47225	-9.40883	-9.27986	-9.77823	-9.74771	-9.36822	-9.6073	-9.39338	-9.0111	-8.80322	-9.40371	-9.21887	-9.40696	0.410834
	1763	-10.1972	-10.2065	-9.56962	-10.6365	-9.2561	-9.81705	-10.3121	-9.91122	-9.0424	-9.4958	-9.72115	-10.1293	-10.0602	-9.99635	-10.0711	-9.68972	-9.31388	-8.96427	-9.63564	-9.73748	-9.78818	0.434229
	1764	-10.268	-10.4642	-9.95938	-11.0134	-9.63297	-10.1521	-10.908	-10.3268	-9.6512	-9.72772	-10.1657	-10.5513	-10.3178	-10.5439	-10.3192	-10.0279	-9.6972	-9.26062	-10.0898	-10.1369	-10.1607	0.4341
	1765	-10.5966	-10.7798	-10.5199	-11.4386	-9.71028	-10.719	-11.2978	-10.6907	-10.0764	-9.98219	-10.5232	-10.9411	-10.6432	-10.6953	-10.3256	-10.6077	-10.0709	-9.46355	-10.4957	-10.5106	-10.5044	0.47655
	1766	-10.9251	-11.044	-10.7357	-11.9798	-9.97764	-11.0894	-11.5909	-10.8776	-10.6143	-10.3784	-10.6327	-11.1182	-10.9138	-10.9756	-10.5189	-11.1779	-10.4928	-9.76312	-10.8629	-10.8907	-10.828	0.493954
	1767	-11.054	-11.5272	-11.1061	-12.3083	-10.1065	-11.2311	-11.8357	-10.9903	-10.7335	-10.8229	-10.6843	-11.4307	-11.2842	-11.4137	-11.1438	-11.3035	-10.8633	-10.3043	-11.52	-11.2965	-11.148	0.498912
	1768	-11.1732	-11.8525	-11.2962	-12.376	-10.4447	-11.3761	-12.0451	-11.2094	-10.9268	-11.0838	-11.1836	-11.7979	-11.5226	-11.491	-11.5722	-11.3196	-11.0533	-10.6393	-11.9549	-11.3255	-11.3822	0.469017
	1769	-11.6306	-12.078	-11.7697	-12.5628	-10.8989	-11.6853	-12.3833	-11.4381	-11.265	-11.1354	-11.5057	-12.0814	-11.8704	-11.6424	-11.7751	-11.5	-11.1661	-11.145	-11.8518	-11.6509	-11.6518	0.424002
	1770	-11.782	-12.2648	-12.2496	-12.8688	-11.2274	-11.8303	-12.4928	-11.6958	-11.6902	-11.6443	-11.7988	-12.4776	-12.1604	-11.8324	-12.1134	-11.864	-11.3883	-11.4478	-11.9968	-11.7571	-11.9291	0.404559
	1771	-11.9849	-12.6224	-12.5492	-13.1136	-11.4207	-11.9172	-12.8729	-12.1306	-12.0026	-11.9858	-11.8987	-12.6612	-12.4825	-12.4444	-12.2809	-11.9767	-11.6267	-11.4446	-12.2158	-11.8151	-12.1723	0.45554
	1772	-12.3714	-12.7866	-12.6716	-13.0331	-11.6462	-12.001	-13.0662	-12.2466	-12.0639	-12.1082	-11.9824	-12.7932	-12.6564	-12.5636	-12.4001	-12.2892	-11.9681	-11.7216	-12.496	-12.0825	-12.3474	0.40737
	1773	-12.2587	-12.7673	-12.8423	-13.1362	-11.8491	-12.4584	-13.1854	-12.3239	-12.2475	-12.1372	-11.9663	-12.7932	-13.0172	-12.8567	-12.7608	-12.2087	-12.3192	-12.1178	-12.7602	-12.411	-12.5209	0.393183
	1774	-12.2941	-12.7158	-12.8133	-13.1909	-12.0521	-12.6485	-13.4205	-12.4688	-12.5438	-12.2499	-12.2433	-12.7675	-13.0462	-12.9598	-12.8059	-11.4678	-12.4094	-12.5623	-12.4348	-12.4046	-12.575	0.430372
	1775	-12.365	-12.6352	-12.6265	-12.9171	-12.0295	-12.2265	-13.3722	-12.2659	-12.1347	-12.1404	-12.1886	-12.6386	-12.7724	-12.7666	-12.4258	-10.1503	-11.9101	-12.3368	-11.9806	-12.0728	-12.2978	0.623983
	1776	-11.6306	-11.7687	-11.7697	-11.9766	-11.1276	-11.4921	-12.918	-11.5733	-11.7321	-11.377	-11.2609	-11.7592	-12.1893	-12.045	-11.6753	-7.9503	-11.1757	-11.2899	-11.2591	-11.5381	-11.4754	0.927287
	1777	-9.86216	-9.70076	-10.0335	-10.3499	-9.75538	-9.84927	-11.4008	-10.2205	-10.1988	-9.80503	-9.65029	-10.052	-10.5659	-10.3539	-10.2773	-4.90309	-10.0097	-9.6987	-10.0512	-9.98873	-9.83634	1.22661
	1778	-6.90836	-7.07551	-7.15698	-7.97265	-7.14946	-7.14672	-8.7176	-7.82391	-8.0535	-7.24743	-7.19255	-7.47832	-7.98251	-7.61591	-7.95807	-1.61753	-7.86759	-7.26995	-7.68362	-7.64695	-7.27826	1.40471
	1779	-3.32	-3.83504	-3.52675	-4.39718	-3.4387	-3.47783	-5.04227	-4.01974	-4.70029	-3.67196	-3.56554	-4.04136	-4.2331	-4.16606	-4.76591	2.39278	-4.5498	-3.84909	-4.25954	-4.48378	-3.74756	1.52561
	1780	0.7193	-0.30145	1.07626	-0.44162	0.77132	0.64844	-0.73238	0.29337	-0.69641	0.32225	0.31271	0.10103	-0.08427	-0.25882	-0.63641	6.10352	-0.87448	0.17089	-0.15258	-0.40904	0.296581	1.47351
	1781	4.98085	3.80227	5.53751	3.61378	5.25513	4.55245	3.92537	4.72886	3.34611	4.31322	4.24248	4.65892	3.67801	3.72571	3.24827	9.37939	3.10683	3.91384	3.80296	3.68823	4.37501	1.35259
	1782	8.66581	7.82867	9.32555	7.58221	9.13336	8.29217	7.77783	8.76814	7.48203	8.30741	8.32042	8.60157	7.27922	7.73601	7.29722	12.4266	6.95608	7.89514	7.67153	7.50848	8.24277	1.17406
	1783	12.3926	11.5362	12.537	11.148	12.3513	11.9127	11.102	12.1245	11.1316	11.7315	11.767	12.1996	10.8643	11.3791	10.7889	15.1001	10.5186	11.5092	11.3661	11.0968	11.7279	0.978211
	1784	15.4527	14.6896	15.7323	14.0824	15.3855	15.3593	14.1105	14.8399	14.5556	14.814	14.753	15.2177	13.7988	14.3522	14.0583	17.5449	13.6656	14.7497	14.6839	14.3533	14.81	0.857765
	1785	17.9394	17.347	18.1578	16.64	18.1009	18.065	16.9129	17.5006	17.3193	17.4811	17.2848	17.975	16.5206	17.0515	16.748	19.6257	16.5357	17.4586	17.2479	17.0172	17.4464	0.730342
	1786	20.5002	19.692	20.4931	18.9237	20.4942	20.1201	19.3642	19.6168	19.6353	19.868	19.5202	20.262	18.9364	19.58	19.1541	21.4714	19.0063	19.6007	19.5381	19.2849	19.7531	0.642618
	1787	22.362	21.4121	22.3936	21.0915	22.4881	21.8434	21.4901	21.6204	21.4777	21.7362	21.3917	21.7244	21.2137	21.1713	21.1415	23.1818	20.8455	21.3626	21.5481	21.0178	21.6257	0.582935
	1788	23.9274	22.8841	23.9816	22.5507	23.9923	23.3959	23.1554	23.3694	22.924	23.1438	22.8412	23.2318	22.6246	22.6368	22.7779	24.5057	22.3916	22.8185	23.1908	22.4415	23.1393	0.580343
	1789	25.2158	24.1758	25.2185	23.8488	25.1584	24.6425	24.2248	24.5161	24.6151	24.5547	23.9718	24.4559	23.8325	24.0026	24.0115	25.4688	23.6607	23.9491	24.5952	23.7719	24.3945	0.541902
	1790	25.9696	25.1228	25.9658	25.0599	25.9089	25.7828	25.2813	25.5211	25.6104	25.6241	24.8834	25.4383	24.8053	24.9754	25.0874	26.2709	24.801	24.7995	25.568	24.7929	25.3634	0.465305
	1791	26.5719	25.9667	26.7195	25.949	26.7335	26.5784	25.9545	26.233	26.4286	26.2554	25.8787	26.2693	25.646	25.7484	25.8605	26.7122	25.6256	25.8528	26.5794	25.6369	26.16	0.39378
	1792	27.1904	26.6174	27.3766	26.4515	27.2038	27.0648	26.5537	26.8031	27.105	26.6935	26.6936	26.9039	26.4255	26.4249	26.6979	27.0568	26.2505	26.3843	27.185	25.9912	26.7537	0.373574
	1793	27.8636	26.7623	27.7664	26.8992	27.3294	27.2903	27.0175	27.3829	27.5785	27.1251	26.9706	27.4483	27.0343	26.8565	27.1328	27.511	26.9624	26.8707	27.4878	26.1072	27.1698	0.40187
	1794	27.9731	26.8976	27.8083	27.2761	27.6386	27.5286	27.1496	27.8564	27.8555	27.3119	27.3121	27.7317	27.1438	27.1786	27.1908	27.6366	27.3199	27.0382	27.7455	26.5001	27.4046	0.378422
	1795	28.0762	27.2616	28.0692	27.7882	28.1443	27.6897	27.4974	27.8081	28.0778	27.6308	27.5859	27.7897	27.482	27.1367	27.281	27.933	27.452	27.2765	27.6005	26.9897	27.6285	0.33594
	1796	28.1374	27.4742	28.1755	28.0266	28.1733	27.9635	27.5812	27.9208	28.3194	27.9143	27.792	27.6963	27.817	27.4621	27.4549	28.0779	27.6678	27.6566	27.6939	26.9833	27.7994	0.32131
	1797	28.0375	27.5612	28.169	28.0169	28.3472	28.1954	27.4491	28.3911	28.6737	28.0818	28.0948	28.1376	27.4723	27.8615	27.4839	28.1294	27.7741	27.8241	27.8807	27.1282	27.9355	0.375578
	1798	28.1084	27.7222	28.1304	28.3809	28.3859	28.102	27.884	28.5779	28.6415	27.9433	27.9917	28.26	27.4691	28.0161	27.7222	27.9523	27.8224	27.8531	28.1191	27.2603	28.0171	0.34107
	1799	28.4595	27.8317	28.14	28.2746	28.4278	27.9989	28.2995	28.5135	28.4546	27.8595	28.0561	28.0796	27.4498	28.0032	27.9671	27.8009	27.8353	27.8724	28.0772	27.2313	28.0316	0.33011
	1800	28.5626	27.6417	28.3462	27.9879	28.4149	27.9055	28.3414	28.4781	28.2195	27.8692	28.0851	27.9379	27.4047	27.9259	27.8028	27.6366	27.5969	27.9047	27.9194	27.2539	27.9617	0.355688
	1801	28.234	27.4581	28.5169	27.9815	28.46	27.6865	28.3575	28.4684	28.2582	27.7629	28.04	27.8284	27.3983	27.6811	27.587	27.4595	27.6936	27.647	27.7068	27.3022	27.8764	0.386576
	1802	28.1632	27.268	28.2624	27.7947	28.0928	27.7315	28.2222	28.288	28.2839	27.7532	27.6696	27.5932	27.2726	27.7648	27.3615	27.3306	27.6452	27.5342	27.433	27.0348	27.725	0.385656
	1803	28.1052	27.1811	27.9629	27.5949	27.7223	27.6253	27.8228	28.1077	28.0069	27.7725	27.4409	27.4579	27.234	27.607	27.1425	27.1277	27.4552	27.4215	27.127	26.6998	27.5307	0.375822
	1804	27.9248	26.888	27.8855	27.334	27.5291	27.345	27.6005	27.8242	27.527	27.5084	27.2541	27.342	26.8829	27.0304	27.0007	26.725	26.9044	27.0124	26.9853	26.4454	27.2475	0.404115
	1805	27.5028	26.7656	27.5602	26.8992	27.1232	27.0809	27.1012	27.457	27.0438	26.8996	27.0286	27.0263	26.6703	26.4539	26.9331	26.142	26.389	26.4423	26.5891	25.9719	26.854	0.430281
	1806	27.01	26.3597	26.7098	26.2904	26.6014	26.646	26.821	27.0028	26.7926	26.4036	26.626	26.6301	26.3063	26.3927	26.5176	25.3947	25.9026	26.0396	26.0061	25.4984	26.3976	0.44486
	1807	26.3658	25.9184	26.1719	25.8137	25.9346	26.2144	26.1897	26.5325	26.3706	26.0396	26.2588	25.8957	25.6589	25.9031	25.97	24.8053	25.4903	25.5243	25.4327	25.0989	25.8795	0.439769
	1808	25.7956	25.2162	25.5567	25.1437	25.255	25.7055	25.6582	25.9366	25.7457	25.4437	25.6564	25.0904	25.224	25.2395	25.3032	24.1965	24.9814	24.7866	24.9753	24.5578	25.2734	0.439361
	1809	25.1257	24.791	24.9157	24.3352	24.5012	24.8583	24.7048	25.2119	25.0918	24.6674	24.806	24.3399	24.5766	24.3601	24.3401	23.3139	24.0537	24.2873	24.3955	24.0328	24.5354	0.444682
	1810	24.2882	23.5992	23.8914	23.7973	23.7024	23.921	23.8962	24.5548	24.2608	23.8686	24.0265	23.7408	23.781	23.3938	23.348	22.2026	22.9102	23.6303	23.5838	23.1985	23.6798	0.514177
	1811	23.3379	22.7005	22.9412	23.2014	22.9358	23.2252	23.0169	23.4822	23.1849	23.2694	23.144	22.8614	22.7019	22.4597	22.4268	21.3361	22.0244	22.5544	22.7431	22.5156	22.8031	0.504503
	1812	22.2975	22.008	22.1037	22.1094	21.9308	21.998	22.0377	22.3838	22.196	22.5898	22.3161	22.1946	21.3523	21.6351	21.4153	20.4922	21.2803	21.4496	21.97	21.3142	21.8537	0.503731
	1813	21.3183	20.7936	21.0826	20.8725	21.1706	20.8642	21.0585	21.1984	21.2587	21.6911	21.3272	21.2025	20.3473	20.5206	20.5231	19.2843	20.2689	20.3608	20.9973	20.1642	20.8152	0.54944
	1814	20.1394	19.4762	19.8586	19.903	19.9015	19.8237	20.0953	19.9937	19.8575	20.277	20.1129	20.0913	19.2134	19.5736	19.8209	18.2986	19.2124	19.4589	19.9633	18.7888	19.693	0.498153
	1815	18.8896	18.2522	18.5605	18.811	18.6711	18.5289	18.6877	18.8277	18.5723	19.0208	18.818	18.9156	18.0764	18.501	18.7032	17.4579	18.5263	18.28	18.6684	17.5616	18.5165	0.416494
	1816	17.7203	17.1731	17.1979	17.6288	17.5082	17.2597	17.264	17.5843	17.1228	17.5584	17.6681	17.8333	16.7686	17.2351	17.4856	16.2404	17.2379	17.1494	17.4122	16.6017	17.2825	0.392094
	1817	16.4029	16.0232	15.7645	16.4242	16.1973	15.9423	16.0754	16.2572	15.6894	16.2152	16.4537	16.8315	15.1065	15.7662	16.2551	14.836	15.9494	15.9028	16.5038	15.2714	15.9934	0.493179
	1818	15.2208	14.4384	14.5083	15.1293	14.7864	14.6152	14.9094	14.9527	14.5202	14.8205	15.1911	15.6139	13.5926	14.4069	15.044	13.4187	14.8156	14.5951	15.2669	14.0022	14.6924	0.548207
	1819	14.0998	12.9857	13.2585	13.6476	13.7363	13.5071	13.608	13.6417	13.4282	13.619	14.0186	14.4286	12.4233	13.228	13.8651	11.9949	13.627	13.3936	13.8206	12.7524	13.4542	0.572224
	1820	13.0852	11.7423	12.0635	12.3978	12.7152	12.1897	12.355	12.0505	12.1462	12.643	12.8493	13.2561	11.3153	12.091	12.5283	10.7806	12.4738	12.0536	12.4774	11.7571	12.2485	0.577578
	1821	11.7162	10.1962	10.7718	11.0771	11.6297	10.7273	11.276	10.7556	10.8706	11.4866	11.3579	11.8517	10.2426	10.8863	11.0917	9.71761	11.2981	11.0164	11.321	10.4494	10.987	0.545913
	1822	10.4181	8.63717	9.46084	9.62117	10.1126	9.55485	9.92631	9.36727	9.62407	10.05	10.0244	10.589	8.83824	9.43032	9.86767	8.5258	10.0355	9.95666	10.0423	8.94188	9.6512	0.568036
	1823	9.40023	7.69983	8.33667	8.33917	8.82091	8.34049	8.54446	8.29142	8.52245	8.69072	8.73272	9.11051	7.60778	8.10644	8.70807	7.43384	8.58918	8.72941	8.55089	7.99809	8.42766	0.485705
	1824	7.87986	6.21167	6.99346	7.02817	7.49703	7.14545	7.43961	7.251	7.5851	7.51501	7.39918	7.7673	6.67365	6.86309	7.4003	6.25813	7.29429	7.67289	7.33331	7.09618	7.21523	0.449892
	1825	6.77179	4.97476	5.81131	5.9652	6.36964	5.91821	6.2639	6.09462	6.49636	6.20724	6.31366	6.5465	5.72986	5.74214	6.38242	5.02122	6.09926	6.40699	6.34765	6.09119	6.0777	0.459951
	1826	5.78291	4.31765	4.84175	5.06329	5.19393	4.83269	5.15584	4.87703	5.36575	5.07985	5.27324	5.57372	4.49295	4.63407	5.44186	3.97113	4.97187	5.06378	5.51982	4.9026	5.01779	0.440073
	1827	4.50735	3.40607	3.79489	4.24512	4.27269	3.86313	3.93825	4.00089	4.50249	4.22947	4.33267	4.61061	3.39133	3.96086	4.27581	3.20128	4.25033	4.18764	4.45363	4.02001	4.07223	0.389578
	1828	3.62154	2.62656	2.81566	3.59124	3.19361	2.87424	3.03634	2.95402	3.30423	3.31467	3.2697	3.58629	2.47653	3.43581	3.22894	2.8985	3.53847	3.38558	3.53561	3.17285	3.19302	0.333325
	1829	2.84847	2.11762	2.2262	2.94701	2.25949	2.23002	2.30192	2.45475	2.56015	2.75742	2.5675	2.74557	1.91283	2.62087	2.63948	2.46042	2.71386	2.72524	2.66913	2.36435	2.50611	0.268751
	1830	2.16559	1.46695	1.64962	2.3962	1.86329	1.69209	1.6577	2.07787	1.84506	2.18406	2.05534	1.93063	1.56817	2.01852	2.12088	1.91928	2.32088	2.3065	2.17951	1.98104	1.96996	0.262897
	1831	1.7565	1.30589	1.48534	2.20615	1.74733	1.75329	1.47409	1.92004	1.44242	1.69767	1.7751	1.66005	1.40067	1.66419	1.68602	2.10288	2.18237	2.06491	2.21817	2.05834	1.78007	0.283476
	1832	1.96588	1.54748	1.90409	2.46706	1.94381	1.99166	1.90894	2.26792	2.03833	1.64613	1.78799	1.85654	1.55529	1.71251	1.94694	2.76643	2.09218	2.0166	2.52417	2.15176	2.00459	0.315026
	1833	2.70029	2.38819	2.73192	3.05331	2.64602	2.52314	2.54029	3.07964	2.84361	2.25492	2.73178	2.68115	1.9386	2.53712	2.35602	3.82618	2.47549	2.69303	3.1072	2.60916	2.68585	0.388002
	1834	3.99841	3.29011	3.60162	3.80061	3.87327	3.57967	3.70633	4.14906	3.87437	3.55948	3.73355	3.71513	2.90494	3.92542	3.33846	5.48506	3.51592	3.72057	4.07031	3.60448	3.77234	0.494738
	1835	5.60897	4.53024	4.96738	4.99887	5.63522	5.31908	5.11719	5.33443	5.34964	5.01865	5.06387	5.04546	4.6218	5.23964	4.95225	7.35975	5.01696	5.10243	5.58746	4.92514	5.23972	0.577451
	1836	7.31938	6.11826	6.74866	6.74794	7.38107	7.0617	6.95	6.78071	7.08583	6.46171	6.75496	6.85573	6.52548	6.47333	6.59824	9.21511	6.73704	6.43598	6.99831	6.79339	6.90214	0.623778
	1837	8.76567	7.88021	8.54926	8.54854	9.38783	8.81721	8.83114	8.40094	8.94763	8.36861	8.43316	8.68532	8.22301	8.15475	8.29577	10.8063	8.39269	7.99178	8.6443	8.70352	8.64138	0.616158
	1838	10.6983	9.78711	10.3048	10.5231	11.1369	10.5631	10.6865	10.0759	10.5807	10.2046	10.2692	10.5117	9.80458	9.92637	9.94176	12.3654	9.95493	9.7795	10.1776	10.3785	10.3835	0.590498
	1839	12.7083	11.6393	11.8638	12.0112	12.4962	12.2477	12.5709	11.8475	12.3105	11.7894	11.7284	12.2672	11.3733	11.5595	11.4718	13.9985	11.5429	11.4738	11.8074	11.9955	12.0351	0.60485
	1840	14.2738	13.3948	13.6805	13.4511	13.8813	13.8164	14.2233	13.4452	14.1143	13.3227	13.223	13.5524	12.8872	13.0444	13.1693	15.5736	12.957	13.0876	13.6306	13.2453	13.5987	0.617681
	1841	15.4752	15.0762	15.0624	15.0069	15.3984	15.0468	15.4022	15.001	15.5896	14.6949	14.9205	14.8409	14.5718	14.7323	14.7927	16.9941	14.3872	14.7658	15.0672	14.7431	15.0785	0.546897
	1842	16.593	16.2164	16.2252	16.4467	16.7642	16.506	16.5103	16.3829	16.4689	15.8513	16.0479	16.271	15.9601	16.127	16.2004	17.9926	15.7111	16.2829	16.2848	16.1346	16.3489	0.462863
	1843	17.7783	17.0668	17.3944	17.2133	17.8593	17.7848	17.5861	17.6036	17.7252	17.2589	17.4329	17.4016	16.7944	17.1964	17.0282	18.8688	16.8674	17.2396	17.715	17.5132	17.4664	0.452352
	1844	18.8638	18.162	18.3028	18.1507	18.8514	18.6738	18.4172	18.5249	18.8751	18.1801	18.4701	18.3454	17.7833	18.4494	18.001	19.7224	17.9111	18.4217	18.6684	18.4925	18.4634	0.426156
	1845	19.6627	19.0736	19.1789	19.2619	19.5826	19.7432	19.5832	19.4107	19.6159	19.0885	19.3849	19.2184	19.1136	19.5188	19.0833	20.6146	18.697	19.3462	19.6057	19.2881	19.4036	0.385846
	1846	20.5292	19.692	19.9327	20.0253	20.3009	20.5292	20.3852	20.3577	20.6242	19.9292	20.6412	20.1847	20.1153	20.3821	19.7565	21.4714	19.2188	19.7617	20.2886	20.0611	20.2093	0.466111
	1847	21.3377	20.2493	20.9248	20.6986	21.1739	21.3183	20.9651	21.1533	21.481	20.5734	21.4432	21.093	20.8336	21.1358	20.5263	22.2799	20.0112	20.29	20.6558	20.7601	20.9452	0.515818
	1848	21.7757	21.119	21.5335	21.1688	21.9437	22.0334	21.6189	21.9103	22.2122	21.224	22.1293	21.7405	21.3072	21.561	21.1351	22.8501	20.6651	20.7119	21.2292	21.3303	21.56	0.532032
	1849	22.3748	21.6666	21.9845	21.739	22.327	22.5939	21.9282	22.7188	22.705	21.646	22.387	22.0948	21.6808	22.0828	21.5539	23.1303	21.1741	21.5398	21.6608	21.6395	22.0314	0.501957
	1850	22.7807	22.2399	22.3227	22.1158	22.3882	23.003	22.2599	22.8766	22.8435	22.1131	22.5803	22.3235	21.9514	22.4404	22.2528	23.2559	21.7635	22.0906	22.5144	21.894	22.4005	0.391509
	1851	22.9933	22.5201	22.6738	22.38	22.6846	23.1608	22.3759	22.9475	22.9401	22.4416	23.1343	22.6134	22.1801	22.901	22.7038	23.5877	21.9503	22.49	22.7785	22.3932	22.6925	0.378698
	1852	23.2574	22.7456	23.1377	22.8277	23.026	23.1866	22.5949	23.2245	23.3975	22.767	23.2921	23.0643	22.3282	23.1458	22.9035	23.9871	22.15	22.5608	22.8236	22.8699	22.9645	0.4056
	1853	23.528	22.9711	23.2762	23.0049	23.1774	23.2832	22.6883	23.7399	23.6166	22.8829	23.3437	23.2318	22.4828	23.3487	23.1644	23.8325	22.5591	22.6704	23.0749	23.0278	23.1452	0.375185
	1854	23.5538	22.9582	23.3309	23.3817	23.1999	23.47	22.8236	23.9299	23.6488	22.8572	23.5079	23.2157	22.3959	23.3745	23.261	23.5458	22.717	22.7638	22.8172	23.1244	23.1939	0.381867
	1855	23.7019	22.8745	23.5242	23.2464	23.2386	23.5667	23.0072	23.727	23.7841	23.0182	23.3404	23.4026	22.1994	23.2424	23.377	23.6296	22.791	22.6833	22.8913	23.0374	23.2142	0.405341
	1856	23.4571	22.9904	23.5564	23.0661	23.1323	23.1898	22.9138	23.6754	23.7164	22.6381	23.1987	23.1932	22.1028	23.0524	23.4028	23.2527	22.7331	22.6639	22.7012	22.9891	23.0813	0.393131
	1857	23.1801	22.8648	23.3213	22.9501	23.1548	22.9063	22.6465	23.5724	23.5328	22.4642	22.9829	23.016	21.8998	22.8623	22.9905	22.8178	22.4625	22.6607	22.3501	22.9859	22.8811	0.398661
	1858	22.9707	22.5266	23.0185	22.5958	23.1806	22.7195	22.3662	23.0409	23.2912	22.1968	22.4611	22.9033	21.6808	22.6046	22.6136	22.4603	22.3014	22.432	22.1633	22.6348	22.6081	0.386797
	1859	22.639	22.1787	22.8639	22.1996	22.7973	22.2782	21.9668	22.3129	23.0561	21.9842	22.3483	22.4974	21.3072	22.3631	22.1208	22.0061	22.1146	22.0229	21.8444	22.0615	22.2481	0.394657
	1860	22.3555	21.4604	22.6223	21.8324	22.5461	21.8724	21.4611	21.833	22.4344	21.7459	22.0681	21.9692	21.0817	21.9765	21.9178	21.4907	21.6862	21.3594	21.4289	21.5589	21.835	0.418007
	1861	21.8756	21.148	21.759	21.1592	22.0371	21.0928	21.0327	21.192	21.9577	21.0823	21.2435	21.4828	20.5083	21.4032	21.5796	21.0076	21.0806	20.6056	20.8426	21.0532	21.2572	0.418993
	1862	21.0542	20.3427	21.0665	20.4538	21.2963	20.6129	20.3208	20.6991	21.4681	20.4574	20.683	21.0286	19.8995	20.5786	21.0353	20.2345	20.4074	19.8648	20.7267	20.4444	20.6337	0.426611
	1863	20.2908	19.6566	20.3868	19.6936	20.6939	19.9945	19.5961	20.1644	20.5243	19.7778	19.9905	20.4585	19.1007	20.002	20.3717	19.5678	19.5989	19.4138	20.0696	19.5715	19.9462	0.424326
	1864	19.4243	18.9254	19.6395	18.9817	19.9176	19.157	18.968	19.5299	19.7126	18.9822	18.9275	19.5823	18.0925	19.113	19.6631	18.5853	19.0578	18.9339	19.1612	18.7308	19.1543	0.439734
	1865	18.6158	18.2425	18.7666	18.2344	18.9191	18.5031	18.1885	18.7632	19.0523	18.3766	18.0578	18.6418	17.2002	18.1756	18.4648	17.7575	18.2461	17.9386	18.4461	18.0286	18.331	0.427946
	1866	17.4916	17.2279	17.7713	16.9653	17.8819	17.5561	17.3639	17.6681	18.1793	17.4779	17.4394	17.5466	16.5915	17.1835	17.4598	16.7815	17.2508	16.7725	17.206	16.9657	17.339	0.396412
	1867	16.3353	16.1134	16.7341	15.8315	16.9091	16.5028	16.3009	16.6985	17.2549	16.4761	16.3442	16.2807	15.8506	16.2269	16.6449	15.9923	16.0203	15.7772	16.2655	15.9768	16.3268	0.385522
	1868	15.4334	15.0891	15.6035	14.8748	15.6948	15.6556	15.2927	15.6613	15.9246	15.1136	15.3392	15.2596	14.8488	15.2283	15.5175	14.6427	15.302	14.8914	15.1059	14.9203	15.2699	0.339885
	1869	14.3768	14.0358	14.5276	13.8956	14.5384	14.4316	13.9978	14.4695	14.678	13.7897	14.2537	14.1934	13.7118	14.2652	14.3643	13.3317	14.0522	13.8542	14.1975	13.8186	14.1392	0.338423
	1870	13.1174	12.8633	13.12	12.926	13.498	13.1142	12.7158	13.2906	13.3316	12.6623	12.9234	12.8599	12.5973	12.9735	13.0759	12.0561	12.928	12.5432	13.141	12.5785	12.9158	0.329042
	1871	11.6164	11.6521	11.4708	11.8276	11.9937	11.829	11.6367	12.0021	12.3298	11.8796	11.7702	11.4845	11.2025	11.6497	11.8841	10.8063	11.6235	11.3965	11.8558	11.683	11.6797	0.320639
	1872	10.2152	10.3605	10.3305	10.4619	10.7858	10.3988	10.5061	10.8103	11.0317	10.7522	10.5237	10.4151	9.93664	10.548	10.6021	9.54045	10.3994	10.1918	10.7316	10.7715	10.4657	0.335041
	1873	9.13609	9.21053	9.37064	9.27329	9.41359	9.25206	9.34007	9.68938	9.67238	9.59908	9.42848	9.30055	8.89622	9.39488	9.41994	8.59666	9.18831	8.67143	9.44636	9.38317	9.28416	0.287056
	1874	7.93784	7.98006	8.327	7.93009	8.08005	8.10535	7.96466	8.50079	8.35495	8.27198	8.15614	7.80596	7.41129	8.22562	8.07995	7.59811	7.80967	7.31856	8.25133	7.92401	8.00167	0.306292
	1875	6.74925	6.66907	7.19639	6.82524	7.10083	6.99728	6.45073	7.3573	6.9602	6.90622	6.78717	6.43054	6.20981	7.08212	6.60468	6.3	6.91742	6.09454	7.22379	6.84493	6.78538	0.349281
	1876	5.62508	5.50946	5.99813	5.58189	5.96378	5.64763	5.29757	6.28466	5.62344	5.71119	5.57603	5.42877	5.11141	5.89997	5.56104	5.10497	5.85123	4.92205	6.00621	5.85605	5.62803	0.34168
	1877	4.39139	4.3563	4.88041	4.41262	4.91047	4.44293	4.24104	5.09285	4.88258	4.31644	4.64834	4.49787	4.14185	4.7758	4.70744	3.8906	4.84624	3.58851	4.7693	4.96058	4.53768	0.38408
	1878	3.30909	3.06785	3.67248	3.6009	4.00534	3.23823	3.14908	3.98156	3.95168	3.13429	3.61436	3.55086	2.95003	3.39716	3.5124	2.6247	3.79938	2.63505	3.77397	3.78809	3.43783	0.416334
	1879	2.19458	1.90825	2.76735	2.56692	3.02289	2.11728	2.5113	2.87993	2.71799	2.15185	2.60615	2.79711	1.9837	2.15058	2.46554	1.59716	2.56891	1.73314	2.56927	2.60916	2.39595	0.394036
	1880	1.618	1.10296	1.81389	1.47818	1.93737	0.98022	1.73178	1.76542	1.55516	1.13075	1.72034	1.88553	0.97548	1.28088	1.57006	0.68236	1.62512	0.64762	1.51596	1.46243	1.42398	0.385093
	1881	0.62911	0.20105	0.61885	0.5666	1.15464	0.16527	0.51742	0.77654	0.50185	0.51873	0.75722	0.83867	0.19597	0.2018	0.75834	-0.00374	0.66522	-0.20598	0.61082	0.63782	0.50531	0.322935
	1882	-0.4242	-0.81039	-0.32816	-0.40296	0.39123	-0.40487	-0.54234	0.05822	-0.1617	-0.24467	-0.37983	-0.10513	-1.00551	-0.83541	0.09156	-0.86378	-0.43319	-0.92752	-0.13648	-0.28664	-0.387589	0.367801
	1883	-1.28425	-1.51582	-1.1882	-1.17604	-0.66852	-0.97501	-1.36373	-0.72451	-0.81881	-1.0564	-0.92421	-0.91363	-2.09104	-1.75343	-0.70083	-1.60786	-1.17727	-1.73602	-1.0384	-1.03394	-1.1874	0.388766
	1884	-1.93169	-2.1987	-1.75834	-1.86858	-1.15491	-1.84149	-2.14646	-1.44927	-1.70463	-1.70385	-1.7005	-1.8993	-2.90276	-2.4202	-1.519	-2.4357	-1.86337	-2.60895	-1.74382	-1.73937	-1.92954	0.416449
	1885	-2.53405	-2.80427	-2.50887	-2.63199	-1.61876	-2.4825	-2.93564	-2.14181	-2.60655	-2.64442	-2.41559	-2.68203	-3.44392	-2.84862	-2.17611	-3.16045	-2.57846	-3.55274	-2.44603	-2.60908	-2.64109	0.433066
	1886	-3.43274	-3.4485	-3.18853	-3.16992	-2.15347	-3.30711	-3.6153	-2.80537	-3.55356	-3.54634	-3.13713	-3.24251	-3.85944	-3.48318	-3.17145	-4.13324	-3.27745	-4.24207	-3.04194	-3.50133	-3.36553	0.450092
	1887	-4.06409	-4.25057	-3.65559	-3.87213	-2.67529	-3.98355	-4.30785	-3.31109	-4.13015	-4.24533	-3.59453	-3.63871	-4.44247	-4.09842	-4.01861	-4.75814	-3.8637	-4.66404	-3.80535	-4.18422	-3.97819	0.47021
	1888	-4.50861	-5.0172	-4.33203	-4.67742	-3.45159	-4.85004	-4.82323	-3.88767	-4.40394	-4.9121	-4.29674	-4.3828	-5.33795	-4.61702	-4.36971	-5.12857	-4.33399	-5.02803	-4.4979	-4.59652	-4.57265	0.435318
	1889	-5.08841	-5.35542	-4.79266	-5.25078	-3.95731	-5.51359	-5.32573	-4.61565	-4.92577	-5.55311	-4.86366	-5.04313	-5.7116	-5.24837	-5.16533	-5.68261	-4.7012	-5.63038	-5.10025	-5.17955	-5.13523	0.423102
	1890	-5.78418	-5.87402	-5.34991	-5.99164	-4.74649	-5.88725	-6.06659	-5.16969	-5.37029	-5.95897	-5.16323	-5.47154	-6.3204	-5.7863	-5.78379	-5.98218	-5.27778	-6.05557	-5.52544	-5.60152	-5.65834	0.39136
	1891	-6.46384	-6.39907	-5.82342	-6.4265	-5.4648	-6.33499	-6.62385	-5.48214	-5.66985	-6.34551	-5.73659	-5.99015	-7.16756	-5.93447	-6.20254	-6.34939	-5.94778	-6.60961	-5.95064	-6.11046	-6.15166	0.42308
	1892	-6.75697	-7.02397	-6.16164	-6.75184	-5.91254	-6.64744	-6.74304	-5.96531	-5.78903	-7.01551	-6.01361	-6.425	-7.25775	-6.25981	-6.46346	-6.45246	-6.17648	-7.12822	-6.09237	-6.24897	-6.46427	0.434207
	1893	-6.86327	-7.09806	-6.25828	-6.72607	-6.00595	-6.92446	-7.09092	-6.15214	-6.10149	-7.00263	-5.94274	-6.65371	-7.42203	-6.61736	-6.33461	-6.24631	-6.3311	-7.24418	-6.33395	-6.49056	-6.59199	0.437433
	1894	-6.87615	-6.69542	-6.13587	-6.42972	-6.19922	-6.85037	-7.03616	-6.1618	-6.01452	-6.90921	-5.88154	-6.67625	-7.53477	-6.82673	-5.97706	-5.8952	-6.43095	-7.21519	-6.07948	-6.64839	-6.5237	0.474043
	1895	-6.58625	-6.21869	-5.49809	-6.13982	-5.9512	-6.23513	-6.39193	-5.56589	-5.37673	-6.78681	-5.83322	-6.30904	-6.8229	-6.37255	-5.34894	-4.95785	-5.6611	-6.73524	-5.48679	-6.41325	-6.03457	0.542177
	1896	-5.61346	-5.26523	-4.7379	-5.26366	-5.37139	-5.18504	-5.71871	-4.54156	-4.64553	-5.80114	-4.81856	-5.5714	-5.863	-5.46418	-4.73692	-3.58242	-4.73663	-5.92028	-4.91665	-5.35027	-5.1552	0.571878
	1897	-4.32822	-3.66754	-3.58151	-3.79482	-4.26331	-3.75807	-4.52044	-2.97931	-3.26366	-4.35162	-3.50112	-4.25395	-4.31685	-3.92448	-3.82534	-1.92998	-3.47394	-4.50298	-3.67007	-4.10369	-3.80055	0.612609
	1898	-2.33111	-1.97	-1.4169	-2.02642	-2.24044	-1.88659	-2.52334	-1.21412	-1.42117	-2.5961	-1.85834	-2.24074	-2.31974	-2.05944	-2.02794	0.26684	-1.56703	-2.76034	-1.92099	-2.31596	-1.92149	0.655957
	1899	0.03642	0.22682	0.8089	-0.06152	0.04979	0.17816	-0.47791	0.92471	0.48574	-0.43472	0.36103	-0.06969	-0.0134	-0.06233	0.127	2.90494	0.30445	-0.85987	-0.03018	-0.22222	0.208806	0.755957
	1900	2.58111	2.72641	3.05725	2.24803	2.49141	2.30088	1.6738	3.46618	2.77597	2.07776	2.42577	2.19798	2.05456	2.68851	2.62981	5.61713	2.31122	1.71381	2.01846	2.07123	2.55636	0.840178
	1901	5.07426	5.35163	5.5053	4.54147	4.88792	4.60721	4.29258	5.85303	5.49137	4.71908	4.67411	4.72012	4.46074	5.4168	4.8234	8.11994	4.78504	4.36158	4.53094	4.76409	5.04903	0.839978
	1902	7.40958	7.78035	7.48629	6.87678	7.28766	7.11968	6.30256	8.26565	7.75582	6.90944	6.96755	6.93303	6.43529	7.74889	7.09751	10.1557	6.83689	6.81285	6.92423	7.36997	7.32378	0.8193
	1903	9.42922	9.71302	9.50271	9.10579	9.30086	9.32615	8.567	10.3046	9.76902	8.90976	8.88412	8.972	8.40661	9.68156	9.27176	11.6889	8.90163	9.22546	8.82147	9.47658	9.36291	0.705725
	1904	11.2234	11.5974	11.4225	10.9966	11.0725	11.3554	11.0762	12.044	11.7468	10.8618	10.907	10.8274	10.3264	11.3372	11.2238	13.1996	10.7473	11.0325	10.49	11.3384	11.2413	0.61382
	1905	13.1883	13.4592	13.3036	13.0001	12.8537	13.3171	12.6353	13.8962	13.0449	12.7332	12.9169	12.657	12.127	12.893	12.9793	14.3496	12.5544	12.6205	12.2552	12.8298	12.9807	0.518528
	1906	14.6539	14.6317	14.8369	14.4303	14.4321	14.8149	14.1685	15.5099	14.3237	14.2278	14.6306	14.1258	13.8052	14.4005	14.5512	15.6863	14.1875	14.0829	14.1299	14.4113	14.502	0.457356
	1907	15.8424	15.8525	15.99	15.4578	15.5981	15.9939	15.4634	16.6631	15.4801	15.3971	15.6066	15.4207	15.3545	15.7244	15.9169	17.0585	15.3986	15.0976	15.5021	15.7384	15.7278	0.457968
	1908	17.118	16.6803	17.0143	16.3243	16.4711	16.9666	16.3138	17.5006	16.5205	16.5663	16.4698	16.3097	16.6365	16.4491	16.8446	17.78	16.2619	15.9866	16.3331	17.0365	16.6792	0.445952
	1909	18.1649	17.3535	17.9742	17.2359	17.3697	17.6849	16.9902	18.1255	17.4449	17.436	17.1302	16.9636	17.4128	17.3059	17.6048	18.3405	17.0253	16.8724	17.1513	17.7709	17.4679	0.426026
	1910	18.8832	18.1684	18.6539	18.1829	17.9817	18.5128	17.7794	18.9823	18.2566	18.0255	17.9451	17.5273	18.1022	17.9695	18.3134	19.2328	17.7758	17.5907	18.3237	18.6084	18.2408	0.458936
	1911	19.6079	18.9415	19.2305	18.8915	18.5648	18.9347	18.4816	19.7457	19.0104	18.6858	18.9404	18.1747	18.6787	18.6073	19.1992	19.8126	18.5392	18.3122	19.1161	19.2881	18.9381	0.45321
	1912	20.0331	19.4182	19.923	19.4391	19.2476	19.3084	19.2063	20.1902	19.5097	19.1625	19.7264	18.777	19.12	19.1033	19.7049	20.2667	19.3574	18.7599	19.6347	19.4491	19.4669	0.418198
	1913	20.1136	19.8982	20.4062	19.9384	19.7727	20.0492	19.7346	20.6798	19.777	19.5136	20.0839	19.2956	19.6129	19.696	19.998	20.27	19.7439	19.2818	19.9729	19.5039	19.8671	0.352319
	1914	20.3005	20.4619	20.7701	20.1574	20.0722	20.2103	19.9118	20.9117	19.893	19.5555	20.3674	19.898	19.6708	20.0761	20.1269	20.3473	19.9275	19.7585	20.0696	19.8937	20.119	0.34118
	1915	20.2779	20.5102	20.7637	20.4699	20.2397	20.4132	19.9536	21.1275	20.4277	19.6135	20.4994	19.8014	19.7063	20.2275	20.2364	20.5212	20.0821	19.9582	20.1984	20.1223	20.2575	0.360307
	1916	20.4003	20.7196	20.783	20.6438	20.4813	20.5163	20.1791	21.1984	20.7627	19.9002	20.4737	20.2877	19.8351	20.3499	20.4748	20.5566	20.3623	19.8358	20.324	20.3382	20.4211	0.331357
	1917	20.4132	20.7614	21.0375	20.7823	20.7358	20.8609	20.4014	21.3111	20.9398	20.4703	20.7217	20.4907	19.9543	20.3015	20.7067	20.4729	20.401	19.6941	20.4948	20.6409	20.5796	0.360896
	1918	20.5775	20.887	20.9924	20.8725	20.7616	21.1927	20.3144	21.192	21.1105	20.7248	20.6766	20.5003	19.9028	20.1373	20.8001	20.3312	20.6651	19.7714	20.891	20.4638	20.6382	0.396694
	1919	20.6193	20.8742	21.1663	20.6309	20.5651	20.8867	20.4754	20.9021	21.03	20.5992	20.6154	20.3941	19.6869	20.089	20.565	20.2474	20.8004	19.9518	20.6687	20.4316	20.56	0.362504
	1920	20.5163	20.7356	21.1051	20.2186	20.5103	20.3681	20.3498	20.7797	20.6016	20.4123	20.6508	19.8819	19.6998	20.002	20.3942	20.1121	20.5878	19.8809	20.5592	20.1642	20.3765	0.347511
	1921	20.4744	20.5746	20.725	20.1445	20.4072	20.2135	19.8892	20.7023	20.389	20.1353	20.3287	19.505	19.935	19.9311	20.2976	20.0638	20.2045	19.8551	20.5141	19.8711	20.2081	0.317973
	1922	20.0911	20.5295	20.6767	19.9803	20.2977	19.9526	19.6669	20.3964	19.9896	19.8647	20.013	19.4631	19.7803	19.6283	20.1398	19.906	20.0918	19.5942	20.3208	19.491	19.9937	0.337308
	1923	19.5628	20.2589	20.4094	19.5712	19.9853	19.7561	19.5413	20.2997	19.5998	19.7133	19.3237	19.5437	19.5001	19.3191	19.8209	19.5871	19.5409	19.3172	20.1243	19.2237	19.6999	0.347002
	1924	19.2085	20.0399	19.7813	19.3038	19.3733	19.4018	19.2257	20.1193	19.529	19.3494	18.9887	19.228	19.2843	18.7876	19.2894	18.9944	18.871	18.9339	19.7765	18.9885	19.3237	0.371632
	1925	18.8864	19.5148	19.3625	19.0622	18.7451	18.9895	18.4816	19.7908	19.1811	19.1464	18.5635	18.7255	19.1104	18.1531	18.6226	18.4822	18.449	18.3412	19.187	18.4538	18.8624	0.430721
	1926	18.4419	18.9801	18.7569	18.3729	18.0913	18.3517	18.2819	19.1337	18.743	18.6633	18.3413	17.8558	18.5918	17.7923	17.8754	17.8896	17.9916	17.6519	18.517	17.7484	18.3036	0.430642
	1927	17.9909	18.2651	18.0419	18.141	17.6854	17.7461	17.7311	18.4411	18.1246	17.9031	17.6681	16.9056	17.8638	17.3865	17.2118	17.2002	17.4343	17.1011	18.0145	17.117	17.6987	0.435451
	1928	17.4401	17.4469	17.5523	17.339	16.9735	17.0343	16.7422	17.9096	17.3129	17.0559	16.7565	16.2968	17.2067	16.71	16.69	16.4175	16.687	16.3473	17.3381	16.6629	16.996	0.439954
	1929	16.6219	16.6803	16.689	16.3662	16.0781	16.3192	15.982	17.2558	16.3369	16.1476	15.9255	15.5076	16.3273	15.6438	15.6721	15.5832	15.6982	15.687	16.652	16.0187	16.1596	0.467189
	1930	15.7877	15.8782	15.2975	15.3064	15.2953	15.8102	15.0769	16.4408	15.3641	15.2972	15.0075	14.5026	15.1613	14.8611	14.6607	14.8424	15.3149	15.046	15.9884	15.3809	15.316	0.474588
	1931	14.9051	14.9377	14.4825	14.3562	14.4095	14.8149	14.2007	15.6162	14.6587	14.6111	14.5049	13.6362	14.0887	14.1106	13.4785	13.8857	14.5128	14.1892	15.0318	14.3952	14.4413	0.495584
	1932	13.7391	13.8908	13.6579	13.2514	13.4368	13.8518	13.0347	14.5211	13.789	13.8413	13.7609	12.8309	13.2383	13.112	12.4059	12.7454	13.7687	13.4355	13.8657	13.3451	13.4761	0.492432
	1933	12.7083	12.8826	12.4951	12.1046	12.5413	12.5698	12.0426	13.5418	12.7679	12.8685	12.6013	11.7647	12.3782	12.1167	11.7263	11.5891	12.8443	12.6302	12.5386	12.1823	12.4447	0.468633
	1934	11.7291	11.9678	11.4257	10.8001	11.6813	11.4328	10.9055	12.5787	11.5567	11.8088	11.3579	10.5439	11.2187	11.086	10.6279	10.6743	11.762	11.5189	11.4853	10.9873	11.3574	0.511579
	1935	10.5469	10.7663	10.1663	9.84343	10.2543	10.4471	10.0358	11.6092	10.2651	10.7941	10.2531	9.43262	10.1814	9.91348	9.4908	9.78847	10.4445	10.1177	10.4481	9.74394	10.2271	0.495833
	1936	9.15542	9.56485	9.19993	8.58075	9.0174	8.96216	9.02762	10.3851	9.22465	9.48312	8.99363	8.31489	8.91555	8.6798	8.56634	8.67397	9.52975	8.65211	8.87945	8.57789	9.01922	0.471523
	1937	7.87342	8.54054	8.04032	7.39538	8.08972	7.79612	7.61355	9.23521	8.25831	8.49423	8.01119	7.15851	7.79138	7.62649	7.63544	7.47249	8.39592	7.47318	7.83903	7.76939	7.92549	0.482094
	1938	6.70737	7.31329	6.92904	6.55145	6.66276	6.91675	6.36698	8.20445	7.1728	7.56333	7.14793	6.35967	6.67365	6.45078	6.62723	6.40308	7.45535	6.30069	6.95	6.57758	6.86671	0.490252
	1939	5.81512	6.11181	5.86929	5.49492	5.53215	5.49946	5.11396	6.89668	6.00675	6.30387	6.16227	5.2355	5.4303	5.44901	5.342	5.05343	6.50834	5.18296	5.77751	5.46629	5.71258	0.494485
	1940	4.80047	4.73639	4.93194	4.43195	4.49817	4.42361	4.05099	5.74996	4.98566	5.01865	5.04454	4.16931	4.5767	4.38927	4.33057	4.05488	5.75138	4.22951	4.69199	4.38722	4.66266	0.482454
	1941	3.73105	3.75395	4.00426	3.29489	3.32246	3.40573	2.96225	4.48406	4.06764	3.72376	3.90104	3.24485	3.53306	3.22966	3.18385	3.02734	4.7174	3.25351	3.78686	3.51429	3.6071	0.46475
	1942	2.85169	2.76184	3.0347	2.19649	2.18862	2.4555	1.94116	3.29224	2.88548	2.46752	2.68024	2.10779	2.34124	2.05395	2.04035	2.01269	3.69952	2.12611	2.91393	2.40622	2.52286	0.479383
	1943	1.87246	1.6119	1.75914	1.24303	1.12243	1.28301	0.91039	2.32268	1.71299	1.28536	1.76544	1.17366	1.24928	0.95877	1.15776	1.18164	2.55924	1.30795	1.98625	1.41412	1.49388	0.443854
	1944	0.76117	0.73898	0.69616	0.25093	0.19796	0.32311	0.05035	1.39499	0.77565	0.28037	0.90218	0.36194	0.41501	0.07295	0.23329	0.0639	1.35454	0.39315	1.02635	0.42523	0.53591	0.404318
	1945	-0.12786	-0.11785	-0.23797	-0.84104	-0.79093	-0.56592	-0.69695	0.21606	-0.17459	-0.53458	-0.06416	-0.67527	-0.561	-0.79675	-0.8329	-0.76393	0.11763	-0.62795	-0.02052	-0.60553	-0.435101	0.345244
	1946	-1.06521	-1.02621	-1.19142	-1.92334	-1.7315	-1.59024	-1.52156	-0.94999	-1.13449	-1.36563	-0.93709	-1.59007	-1.537	-1.72122	-1.89588	-1.35984	-0.79395	-1.58463	-0.99974	-1.29163	-1.36053	0.337662
	1947	-1.90915	-1.77673	-2.06435	-2.50637	-2.46592	-2.40519	-2.43636	-1.53624	-2.07828	-2.04851	-1.82612	-2.42434	-1.87522	-2.5104	-2.8139	-1.92354	-1.57347	-1.94217	-1.76637	-2.05182	-2.09672	0.349735
	1948	-2.80462	-2.41452	-2.773	-3.17958	-3.23255	-2.91735	-3.46069	-2.19013	-2.49703	-2.58322	-2.64107	-3.15876	-2.71272	-3.10631	-3.35505	-2.38094	-2.16616	-2.58962	-2.51046	-2.92153	-2.77977	0.378158
	1949	-3.54548	-3.21014	-3.38502	-3.93011	-3.96697	-3.6099	-4.18222	-2.80215	-2.90933	-3.02129	-3.21121	-4.02847	-3.53733	-3.82462	-3.99928	-3.07026	-2.97144	-3.35948	-2.96142	-3.59475	-3.45604	0.429678
	1950	-4.28957	-3.76417	-4.21285	-4.37463	-4.52101	-4.21547	-4.6815	-3.49147	-3.74683	-3.77826	-3.67184	-4.57284	-3.96896	-4.33034	-4.65961	-3.80468	-3.69298	-4.01981	-3.76348	-3.89109	-4.07257	0.366749
	1951	-4.56015	-4.16682	-4.9215	-4.78049	-4.76581	-4.42163	-5.34184	-4.06483	-4.40072	-4.15513	-4.19688	-4.81121	-4.40382	-4.88116	-5.0075	-4.28463	-4.14394	-4.52553	-4.26598	-4.40325	-4.52514	0.347982
	1952	-5.04976	-4.57912	-5.19208	-5.19602	-4.94298	-4.91768	-5.83789	-4.50935	-4.88711	-4.5771	-4.74126	-5.11722	-4.76781	-5.14529	-5.33605	-4.58742	-4.51115	-5.06346	-4.62675	-5.09258	-4.9339	0.335741
	1953	-5.42663	-4.76595	-5.41112	-5.61799	-5.38749	-5.46528	-6.0827	-4.6543	-5.19957	-5.04417	-5.16323	-5.53919	-5.11891	-5.40943	-5.5712	-4.83545	-4.80749	-5.39524	-4.79747	-5.7207	-5.27068	0.371963
	1954	-5.55548	-5.07518	-5.80732	-5.81448	-5.78047	-5.78095	-6.25664	-4.83791	-5.51202	-5.42104	-5.41125	-5.87419	-5.53444	-5.52539	-6.14456	-5.31862	-4.946	-5.79144	-5.26453	-5.8882	-5.57701	0.371995
	1955	-5.76163	-5.39407	-6.14554	-6.2139	-6.25398	-6.0773	-6.33073	-5.04728	-5.905	-5.56277	-5.68827	-6.2414	-5.92742	-5.76053	-6.28951	-5.49578	-5.27456	-6.3648	-5.63174	-6.08469	-5.87254	0.384707
	1956	-6.02899	-5.62922	-6.27116	-6.40395	-6.61475	-6.35109	-6.53044	-5.34363	-6.29798	-5.64008	-5.9363	-6.43145	-6.17545	-6.0601	-6.37326	-5.57953	-5.46461	-6.54841	-5.69294	-6.162	-6.07677	0.393199
	1957	-6.17394	-5.89979	-6.22607	-6.60044	-7.04639	-6.58302	-6.89443	-5.63353	-6.15947	-5.80758	-6.01683	-6.54741	-6.27852	-6.42409	-6.60197	-5.71482	-5.70297	-6.56774	-6.03117	-6.13945	-6.25248	0.400042
	1958	-6.22226	-6.05119	-6.56751	-6.65842	-7.19778	-6.68931	-6.95563	-5.98142	-6.38495	-5.90744	-5.91053	-6.62472	-6.22054	-6.42731	-6.83067	-5.93386	-6.14427	-6.53552	-6.3565	-6.25863	-6.39292	0.364581
	1959	-6.57014	-6.62133	-6.88318	-7.14804	-7.02706	-6.63777	-7.13924	-6.17146	-6.66197	-6.06205	-6.11669	-6.76322	-6.3365	-6.44663	-7.09802	-6.14323	-6.28278	-6.81899	-6.61419	-6.46479	-6.60036	0.348701
	1960	-6.95024	-6.6922	-6.94438	-7.2189	-7.27831	-6.58624	-7.31962	-6.27454	-6.71995	-6.27465	-6.51933	-6.79544	-6.65862	-6.43697	-7.25586	-6.49434	-6.10239	-7.01225	-6.95563	-6.79334	-6.76416	0.355083
	1961	-7.005	-6.85325	-7.12155	-7.35419	-7.58432	-6.89225	-7.29063	-6.39694	-7.05495	-6.73849	-6.74159	-7.13366	-7.04516	-6.71721	-7.4137	-6.55554	-6.40518	-7.10889	-7.22621	-7.22176	-6.99302	0.327251
	1962	-7.33355	-7.02075	-7.44044	-7.47659	-8.05783	-6.9921	-7.54188	-6.79637	-7.21278	-7.22166	-7.0025	-7.65226	-7.1579	-7.25514	-7.5812	-6.68116	-6.45028	-7.21841	-7.41948	-7.53099	-7.25216	0.367953
	1963	-7.66533	-7.23013	-7.64015	-7.6151	-8.39927	-7.41407	-7.90587	-7.1217	-7.20312	-7.5019	-7.22154	-7.66193	-7.81823	-7.84784	-8.07081	-6.9453	-6.80461	-7.73379	-7.64496	-7.70493	-7.55753	0.386597
	1964	-7.92947	-7.50071	-8.14909	-7.85347	-8.72783	-7.55902	-8.32784	-7.36007	-7.40283	-7.6694	-7.60486	-7.70702	-8.18867	-8.22149	-8.18677	-7.23198	-7.30066	-7.96571	-7.64174	-8.0045	-7.82666	0.39564
	1965	-7.98423	-7.73585	-8.64515	-7.97909	-8.7697	-7.8908	-8.5501	-8.01396	-7.83124	-7.92387	-8.01072	-7.91962	-8.43992	-8.30846	-8.30918	-7.81501	-7.59379	-8.29749	-7.89299	-8.32661	-8.11189	0.322363
	1966	-8.41586	-8.30922	-8.96727	-8.35597	-8.71494	-8.38364	-8.83034	-8.15891	-8.09538	-8.14936	-8.35861	-8.32548	-8.9392	-8.41476	-8.42836	-8.0727	-7.82571	-8.58096	-8.15712	-8.80979	-8.41468	0.309663
	1967	-8.65101	-8.72474	-9.12833	-8.79405	-8.99518	-8.64777	-8.93342	-8.1718	-8.59466	-8.47791	-8.54221	-8.96972	-8.90698	-8.6499	-8.58942	-8.18866	-8.03831	-8.84187	-8.16035	-9.30584	-8.66561	0.339376
	1968	-9.0762	-9.04042	-9.30871	-8.91001	-9.50735	-9.04398	-9.25876	-8.28132	-8.90067	-9.0094	-8.87721	-9.22741	-9.26775	-8.79808	-9.06293	-8.6654	-8.46028	-9.21874	-8.27631	-9.35416	-8.97725	0.343106
	1969	-9.49495	-9.52681	-9.70491	-9.49948	-10.1419	-9.49172	-9.61953	-8.65497	-9.1487	-9.36373	-9.30563	-9.50765	-9.49646	-9.06865	-9.37538	-8.88121	-8.59235	-9.39269	-8.74337	-9.66339	-9.33367	0.385855
	1970	-9.76553	-9.72008	-10.0915	-9.60578	-10.6476	-9.57547	-9.90621	-9.03185	-9.34197	-9.64397	-9.57298	-9.79755	-9.77348	-9.54216	-9.43336	-9.18078	-8.9048	-9.74379	-9.16213	-9.99839	-9.62197	0.39657
	1971	-10.0844	-9.9971	-10.3008	-9.63477	-11.1501	-9.8396	-10.2895	-9.4055	-9.3935	-9.88556	-9.78558	-10.2099	-10.1342	-9.97702	-9.98096	-9.6253	-9.04331	-9.84365	-9.3103	-10.1369	-9.9014	0.452293
	1972	-10.6127	-10.0325	-10.8581	-10.0181	-11.1534	-10.4387	-10.5859	-9.90478	-9.77038	-10.0756	-10.0562	-10.4965	-10.5401	-10.1252	-10.2676	-10.0634	-9.03364	-10.2141	-9.45847	-10.6684	-10.2187	0.483547
	1973	-11.083	-10.1743	-11.032	-10.5367	-11.3273	-10.6062	-10.8919	-10.1786	-10.3888	-10.1883	-10.4201	-10.5771	-10.6174	-10.3571	-10.6381	-10.408	-9.42663	-10.7101	-9.88689	-10.9325	-10.5191	0.436403
	1974	-11.1667	-10.432	-11.3316	-10.9748	-11.585	-10.8639	-11.4846	-10.5136	-10.7335	-10.6007	-10.6907	-10.7253	-10.9363	-10.589	-10.7089	-10.5562	-9.71975	-10.8551	-10.093	-11.1999	-10.788	0.445645
	1975	-11.4888	-10.9538	-11.425	-11.1616	-11.4304	-10.8672	-11.8164	-10.7906	-10.7979	-11.0935	-11.1288	-11.0409	-11.4131	-10.924	-10.8281	-10.9202	-10.0998	-11.174	-10.1961	-11.6476	-11.0599	0.427699
	1976	-11.6209	-11.3017	-11.6666	-11.1874	-11.6816	-11.2021	-12.1707	-11.1353	-10.8688	-11.2513	-11.2931	-11.5499	-11.864	-11.3879	-11.2984	-11.1521	-10.4606	-11.3028	-10.5633	-11.6702	-11.3314	0.4074
	1977	-12.0075	-11.4531	-11.9662	-11.561	-12.0649	-11.3439	-12.3962	-11.5701	-10.9107	-11.4124	-11.3929	-11.7882	-12.2151	-11.9484	-11.5625	-11.4678	-10.8343	-11.3093	-10.9434	-11.7153	-11.5932	0.426821
	1978	-11.9624	-11.6657	-12.1659	-11.8413	-12.3484	-11.6789	-12.7537	-11.6635	-11.0653	-11.7957	-11.6442	-11.7914	-12.0122	-12.0482	-11.7687	-11.5838	-11.1564	-11.5541	-11.2494	-12.0599	-11.7905	0.396413
	1979	-11.8754	-11.8267	-12.2915	-12.07	-12.532	-12.1975	-12.6732	-11.8214	-11.5903	-12.0115	-11.7891	-12.0524	-12.1056	-12.2544	-12.1681	-11.8479	-11.5494	-11.7699	-11.8228	-12.1856	-12.0217	0.289954
	1980	-12.117	-11.9395	-12.372	-12.3856	-12.6319	-12.3263	-12.6861	-11.9792	-11.8706	-12.2918	-12.0468	-12.5323	-12.6629	-12.322	-12.239	-12.0057	-11.6685	-11.8698	-12.2287	-12.4239	-12.23	0.287461
	1981	-12.3038	-12.326	-12.5589	-12.6466	-12.8284	-12.6452	-12.8632	-12.1725	-12.27	-12.6976	-12.1306	-12.6418	-12.9689	-12.4219	-12.2519	-12.2151	-11.588	-11.9825	-12.0354	-12.5721	-12.406	0.342051
	1982	-12.5132	-12.5	-12.575	-12.6369	-13.0281	-12.9062	-13.063	-12.3142	-12.6759	-12.7363	-12.2111	-12.732	-13.0526	-12.3993	-12.6127	-12.6564	-11.7169	-12.2273	-12.1739	-12.7493	-12.574	0.335851
	1983	-12.4745	-12.4194	-12.5653	-12.653	-13.0152	-12.9609	-13.3335	-12.2691	-12.9239	-12.6396	-12.4688	-13.1476	-12.9689	-12.6764	-12.6642	-13.043	-12.0454	-12.5591	-12.1514	-12.7654	-12.6872	0.3367
	1984	-12.5905	-12.7834	-12.6491	-12.9494	-12.8252	-13.0994	-13.8103	-12.5977	-12.94	-12.7298	-12.6073	-13.3924	-13.0204	-12.9051	-12.6642	-13.2298	-12.4642	-12.704	-12.4413	-12.8878	-12.8646	0.331778
	1985	-12.8417	-13.2247	-12.9808	-12.9526	-12.9798	-13.1961	-13.923	-12.6814	-12.9948	-12.8587	-12.8908	-13.6694	-13.2684	-13.1144	-12.8897	-13.2072	-12.4449	-12.9327	-12.612	-13.0617	-13.0362	0.334939
	1986	-12.9802	-13.4437	-13.1355	-13.3713	-12.9894	-13.283	-14.0615	-12.7007	-13.2589	-13.1518	-12.9391	-13.6469	-13.626	-13.3528	-13.1506	-13.3232	-12.4577	-13.432	-13.0565	-13.2904	-13.2326	0.347336
	1987	-12.874	-13.3793	-13.3255	-13.4132	-13.1408	-13.5858	-14.3997	-12.6138	-13.6036	-13.6382	-13.0969	-13.9142	-13.9256	-13.0951	-13.1441	-13.2201	-12.5286	-13.4095	-13.3722	-13.6351	-13.3658	0.442222
	1988	-13.0125	-13.6628	-13.3029	-13.4293	-13.3019	-13.7147	-14.3353	-12.7362	-13.6616	-13.4997	-13.4223	-14.0366	-14.1285	-13.2884	-13.2762	-13.407	-12.8088	-13.4288	-13.3625	-13.5384	-13.4677	0.395728
	1989	-13.1542	-13.4502	-13.6766	-13.3359	-13.1891	-13.8145	-14.6542	-12.5848	-13.7936	-13.3837	-13.5286	-14.1719	-14.4989	-13.4623	-13.4759	-13.4617	-12.7444	-13.6446	-13.3045	-13.6415	-13.5486	0.497454
	1990	-13.4054	-13.36	-14.0921	-13.1748	-13.1183	-13.8661	-14.651	-12.8844	-13.8677	-13.6737	-13.709	-14.3007	-14.8436	-13.5332	-13.7562	-13.539	-12.7895	-13.7767	-13.4881	-13.9862	-13.6908	0.527258
	1991	-13.4344	-13.4341	-13.9794	-13.4937	-13.4952	-13.705	-14.5833	-13.1678	-13.8097	-13.7574	-13.8861	-14.4972	-14.7759	-13.6943	-13.9366	-13.4778	-12.9892	-14.1503	-13.6685	-14.2503	-13.8093	0.463896
	1992	-13.6116	-13.5404	-14.1115	-14.0735	-13.6916	-14.011	-14.6735	-13.3643	-14.0803	-13.8412	-14.1309	-14.3555	-14.4667	-13.6717	-13.9269	-13.6324	-13.0569	-14.3275	-13.7297	-14.3276	-13.9312	0.401099
	1993	-13.7855	-13.7433	-13.9182	-14.08	-13.6852	-14.1978	-14.7251	-13.5318	-14.2639	-14.0924	-14.0182	-14.2782	-14.4313	-13.8875	-13.9398	-13.6099	-13.0826	-14.3662	-13.8135	-14.6047	-14.0028	0.390303
	1994	-13.9337	-14.0687	-13.7861	-14.1509	-13.6433	-14.1366	-14.7831	-13.6768	-14.3219	-14.2309	-14.1953	-14.7324	-14.7405	-13.8972	-13.7079	-13.5616	-13.2566	-14.4113	-14.0776	-14.7754	-14.1044	0.436509
	1995	-13.9208	-14.3199	-13.9407	-14.299	-13.4726	-14.0336	-14.7734	-13.8539	-14.2736	-14.1633	-14.35	-14.8516	-14.6986	-13.9262	-13.8625	-13.9352	-13.2469	-14.4467	-14.0293	-14.5982	-14.1498	0.413117
	1996	-14.0722	-14.3908	-14.0503	-14.2797	-13.4694	-14.156	-14.9538	-13.8378	-14.3638	-14.3469	-14.3306	-15.0609	-14.8726	-14.0003	-13.972	-14.0447	-13.4466	-14.5337	-14.0776	-14.5435	-14.2402	0.427429
	1997	-14.3879	-14.2587	-14.2854	-14.1476	-13.7464	-14.3009	-14.957	-13.9151	-14.6633	-14.4467	-14.2952	-15.0223	-14.9499	-14.1001	-14.1942	-14.0319	-13.3532	-14.379	-14.1549	-14.6079	-14.3099	0.407579
	1998	-14.4652	-14.3135	-14.4143	-14.357	-14.0846	-14.5522	-15.1277	-13.9699	-14.6086	-14.3179	-14.3693	-14.8451	-14.9145	-14.0292	-14.3875	-14.238	-13.3951	-14.4692	-14.0551	-14.7947	-14.3854	0.384841
	1999	-14.4137	-14.2458	-14.1856	-14.473	-14.1491	-14.7551	-15.3371	-14.015	-14.7793	-14.4628	-14.3017	-14.8548	-14.8533	-14.0486	-14.423	-14.296	-13.3049	-14.5015	-14.2806	-14.8817	-14.4281	0.425214
[truncated: 1 more rows]

## Sheet: 50HzBG0
	Time (ms)	Run1	Run2	Run3	Run4	Run5	Run6	Run7	Run8	Run9	Run10	Run11	Run12	Run13	Run14	Run15	Run16	Run17	Run18	Run19	Run20	Mean	SD
	1	-15.1474	-14.6326	-16.276	-14.637	-15.538	-15.5718	-15.0376	-15.3294	-15.5393	-14.9424	-15.6528	-15.0927	-15.2944	-16.2477	-15.3216	-15.3131	-16.2829	-15.7659	-14.9016	-15.7875	-15.4156	0.493359
	2	-15.4824	-15.0997	-16.6721	-14.7271	-15.9438	-15.8875	-15.3855	-15.6612	-15.8324	-15.3579	-15.9749	-15.5179	-15.4329	-16.5118	-15.444	-15.6223	-16.5277	-16.0043	-15.4331	-15.9034	-15.7211	0.482365
	3	-16.0042	-15.1835	-16.8912	-15.133	-16.3046	-15.9552	-15.8235	-16.1218	-16.1481	-15.3933	-16.2133	-15.4632	-15.7099	-16.8211	-15.8435	-15.7479	-16.6984	-16.2362	-16.0644	-16.2127	-15.9985	0.487541
	4	-16.3489	-15.5958	-17.2423	-15.4487	-16.543	-16.5221	-16.4291	-16.4311	-16.5604	-15.68	-16.5386	-15.7982	-16.2414	-16.9886	-16.5199	-16.1151	-17.0785	-16.5648	-16.4252	-16.509	-16.379	0.469312
	5	-16.4488	-16.05	-17.5064	-15.7483	-17.0712	-16.9376	-16.5934	-16.8015	-16.8568	-15.9442	-17.2086	-16.3587	-16.6151	-17.0594	-16.7132	-16.4308	-17.6197	-16.5519	-16.5734	-16.6346	-16.6862	0.476946
	6	-16.8933	-16.5396	-17.5998	-15.7966	-17.4288	-17.1985	-17.0154	-17.0205	-17.0533	-16.2921	-17.2956	-16.5648	-17.0145	-17.417	-16.8259	-16.5435	-17.436	-17.0608	-16.6958	-17.0341	-16.9363	0.438613
	7	-17.267	-16.6749	-17.7867	-15.9995	-17.6607	-17.6431	-17.1056	-17.1655	-17.1563	-16.6721	-17.476	-16.5841	-17.2915	-17.6908	-16.7583	-16.9752	-17.494	-17.1188	-17.0469	-17.3723	-17.147	0.447512
	8	-17.6696	-16.7103	-17.8318	-16.1316	-17.7928	-17.7977	-17.1603	-17.6358	-17.3142	-17.0136	-17.7949	-16.8676	-17.6587	-17.7617	-17.2447	-17.4487	-17.5681	-17.2219	-17.2949	-17.7556	-17.3837	0.446131
	9	-17.6986	-17.0292	-18.112	-16.4505	-17.9893	-18.1101	-17.5404	-17.8677	-17.6621	-17.1489	-18.0268	-17.3314	-17.8069	-17.8744	-17.4669	-17.5131	-17.742	-17.4023	-17.237	-17.9328	-17.5971	0.417558
	10	-17.9305	-17.332	-18.2989	-16.5342	-18.0633	-18.2809	-17.6274	-18.1866	-17.6137	-17.4291	-18.1234	-17.6278	-18.0388	-17.897	-17.6215	-17.497	-18.3347	-17.6793	-17.6654	-18.0036	-17.7893	0.424348
	11	-18.1334	-17.6444	-18.3794	-16.7887	-18.3887	-18.574	-17.5082	-18.5796	-17.6943	-17.4903	-18.2458	-17.7277	-18.2772	-18.0967	-18.0983	-17.6999	-18.7535	-17.8307	-18.097	-18.1164	-18.0062	0.464875
	12	-18.3718	-17.7475	-18.6371	-17.0335	-18.3436	-18.5869	-17.8432	-18.4475	-18.1388	-17.8285	-18.3006	-17.9692	-18.1161	-18.0419	-18.356	-17.7193	-18.834	-18.301	-18.1904	-18.068	-18.1438	0.397613
	13	-18.7616	-18.0696	-18.7079	-17.42	-18.4273	-18.8285	-17.9753	-18.4217	-18.4029	-18.199	-18.365	-18.2366	-18.2192	-18.3254	-18.1659	-17.8835	-18.702	-18.4653	-18.3032	-18.3064	-18.3093	0.327462
	14	-18.8228	-18.1566	-18.8271	-17.7003	-18.8074	-18.7157	-17.9624	-18.5023	-18.2676	-17.9961	-18.5454	-18.4202	-18.0227	-18.6765	-17.9243	-18.1122	-18.8276	-18.33	-18.2709	-18.3966	-18.3642	0.346907
	15	-18.9226	-18.0406	-18.9624	-17.7099	-18.6915	-18.5257	-17.9527	-18.6021	-18.0776	-17.9187	-18.6678	-18.1142	-18.042	-18.3382	-17.7279	-17.9576	-18.586	-18.4878	-18.1099	-18.1518	-18.2794	0.377093
	16	-18.636	-17.7669	-18.6081	-17.4684	-18.3726	-18.3936	-17.7595	-18.5925	-17.6653	-17.5741	-18.3135	-17.9435	-17.6974	-18.0387	-17.5507	-17.642	-18.1737	-18.3654	-17.7878	-17.9907	-18.017	0.38627
	17	-17.6567	-17.1645	-17.5547	-16.9079	-17.6961	-17.7397	-17.1442	-17.5746	-17.0629	-16.6657	-17.5114	-17.2896	-17.066	-17.2366	-17.0417	-17.1105	-17.436	-17.3314	-17.0856	-17.208	-17.2742	0.284653
	18	-16.0848	-15.7246	-16.3114	-15.4165	-16.3046	-16.2129	-16.0877	-16.3119	-15.9033	-15.4803	-16.3035	-15.505	-15.7228	-15.8998	-16.0174	-15.7479	-16.0896	-15.6145	-15.7681	-15.984	-15.9245	0.292671
	19	-13.9588	-13.7984	-14.0759	-13.4161	-14.0788	-14.3092	-14.2226	-14.3502	-13.9642	-13.5219	-14.4964	-13.1085	-13.6194	-13.8769	-13.8431	-13.6091	-14.0184	-13.6399	-13.7162	-14.2542	-13.8939	0.349549
	20	-11.5301	-11.2923	-11.135	-10.9036	-11.8401	-11.4971	-11.3783	-11.5413	-11.252	-10.5584	-12.0644	-10.4285	-11.1584	-11.1422	-11.2114	-11.322	-11.5703	-11.1822	-11.1006	-11.3616	-11.2735	0.376835
	21	-8.4893	-7.79093	-7.59816	-7.821	-9.05054	-8.29526	-7.8866	-8.28155	-7.9986	-7.45321	-8.95924	-7.40706	-8.06935	-8.33977	-8.08371	-8.21042	-8.65517	-8.10279	-8.43997	-8.33693	-8.16348	0.442138
	22	-5.12965	-4.3121	-4.22563	-4.70938	-5.79719	-4.89052	-4.1372	-5.16993	-4.58742	-4.23207	-5.48363	-4.10218	-4.78379	-4.92859	-4.71117	-5.00216	-5.50167	-4.75924	-5.01912	-4.82267	-4.81527	0.469548
	23	-1.62828	-1.03299	-0.97229	-1.30464	-2.20241	-1.49545	-0.94828	-1.81352	-1.26321	-1.13657	-2.04668	-0.57504	-1.75915	-1.52386	-1.55447	-1.7005	-2.31275	-1.64441	-1.70136	-1.37606	-1.4996	0.437581
	24	1.45111	1.6341	2.21662	1.8585	0.98651	1.61938	2.0989	1.50424	1.79041	2.31325	1.12612	2.82646	1.15919	1.57164	1.40897	1.66557	0.86328	1.68623	1.38448	1.64536	1.64052	0.469082
	25	4.56916	4.56532	5.48283	4.94755	4.04335	4.69877	5.03978	4.55464	4.99543	5.47317	4.20873	5.86398	4.18704	4.36113	4.5109	4.37131	4.05219	4.56269	4.63137	4.61845	4.68689	0.4881
	26	7.37474	7.1551	8.17568	7.84011	7.06798	7.60421	7.78094	7.36989	8.18433	8.55577	7.17538	8.54716	7.19234	7.36321	7.38414	7.14147	7.07037	7.51645	7.21792	7.45625	7.55867	0.47228
	27	9.4427	9.59348	10.4401	10.2334	9.47415	9.84611	9.86178	9.80827	10.5615	11.1681	9.47203	11.0016	9.79177	9.69851	9.80319	9.47355	9.67625	10.0547	9.79481	10.1555	9.96758	0.494448
	28	11.5203	11.4617	12.1538	12.1693	11.4551	11.9946	11.8009	11.8956	12.5232	13.0138	11.0665	12.8473	11.8984	11.5732	12.0419	11.5995	11.8086	12.0389	11.9368	11.8563	11.9328	0.466655
	29	13.3177	13.2237	13.7417	13.928	13.2686	13.6212	13.4662	13.49	14.2432	14.4633	12.4902	14.6189	13.4413	13.4962	13.6911	13.4355	13.3709	13.6816	13.5861	13.3283	13.5952	0.465787
	30	14.6222	14.4187	15.1977	15.2293	14.5055	14.9838	14.5581	14.9041	15.6927	15.8258	13.9977	15.9042	14.5268	14.7138	14.7476	14.9784	14.3919	15.1086	14.8004	14.6458	14.8877	0.495768
	31	15.8301	15.5364	16.3959	16.3503	15.3527	15.6473	15.3666	15.9155	16.6977	16.7889	15.4375	16.8125	15.5318	15.5802	15.8331	16.0156	15.281	16.1297	15.7764	15.7989	15.9039	0.482527
	32	16.6709	16.3159	17.008	17.0943	15.8358	16.0403	16.3136	16.4663	17.1905	17.4331	16.2009	17.4632	16.089	16.2857	16.6609	16.7436	16.1281	16.9801	16.3562	16.5011	16.5889	0.473449
	33	16.9575	16.8571	17.4396	17.2876	16.5541	16.4719	16.9836	16.9559	17.445	17.9582	16.7936	17.4761	16.6302	16.8622	16.9218	17.2461	16.7111	17.1604	16.7105	16.8168	17.012	0.3706
	34	17.1444	17.1695	17.7263	17.4455	16.9664	16.6298	16.8097	17.3134	17.59	18.0613	17.0513	17.4471	17.0554	16.9074	17.0185	17.2107	16.8303	17.5244	16.7524	16.5881	17.1621	0.383249
	35	17.241	17.0536	17.5942	17.323	16.902	16.5653	16.7582	16.972	17.1583	18.0451	17.1962	17.3762	16.9104	16.9267	16.9186	17.0882	16.6886	17.489	16.5946	16.601	17.0701	0.374364
	36	17.0058	16.9247	17.2109	17.2168	16.8473	16.3141	16.3974	16.6048	16.8233	17.7166	16.6261	17.1282	16.5335	16.4854	16.909	16.7565	16.2505	16.8738	16.5334	16.456	16.7807	0.362063
	37	16.3487	16.4673	16.7277	16.8496	16.1579	15.9823	15.6662	16.2537	16.6268	17.0659	16.3459	16.6321	16.0761	16.0441	16.6319	16.3571	15.7352	16.3713	16.1887	16.0373	16.3283	0.36017
	38	15.2793	15.7329	16.0448	15.9831	15.4332	15.2833	15.1122	15.632	15.8409	16.4378	15.6404	15.9138	15.3031	15.5255	15.7912	15.6935	15.281	15.8011	15.5574	15.3641	15.6325	0.325243
	39	14.5836	15.1595	15.4006	15.1488	14.5925	14.3589	14.2425	14.7752	15.0292	15.5971	14.6322	15.0151	14.7072	14.8974	14.9988	15.0525	14.524	15.0313	14.8938	14.7488	14.8695	0.335289
	40	13.6044	14.0998	14.4311	14.2694	13.5972	13.486	13.5371	13.7284	13.8116	14.5792	13.6466	13.9039	13.8987	13.8247	13.8425	14.2054	13.4288	14.1841	13.9243	13.7503	13.8877	0.31859
	41	12.667	12.8661	13.236	13.2	12.4891	12.4842	12.458	12.6203	12.9773	13.5098	12.4934	12.6959	12.7938	12.4654	12.8278	13.0941	12.4979	12.9794	12.8549	12.6809	12.7946	0.298882
	42	11.7587	11.8483	12.3792	12.1886	11.3327	11.2086	11.0697	11.3061	12.0239	12.2246	11.2436	11.9615	11.8758	11.3606	11.8518	11.8894	11.5316	11.6749	11.6727	11.4504	11.6926	0.370422
	43	10.2576	10.9109	11.3002	11.3189	10.1731	10.2713	9.88111	10.3365	10.729	10.8041	9.89722	10.7085	10.6099	10.2686	10.7792	10.9681	10.1755	10.7762	10.5002	10.1781	10.5422	0.414943
	44	9.02717	9.52583	10.0407	10.1529	9.05862	8.97963	8.64098	9.20592	9.40191	9.63807	8.93733	9.61013	9.1089	9.06073	9.53262	9.78278	8.92895	9.51676	9.46947	9.24074	9.34301	0.391943
	45	7.92878	8.13109	8.59765	8.64861	7.88936	7.76205	7.36542	7.81118	7.97173	8.67495	8.00321	8.34423	7.78502	8.08796	8.22163	8.77457	7.79512	8.44735	8.24545	8.24864	8.1367	0.368186
	46	6.53081	6.88774	7.1868	7.07027	6.4914	6.3963	6.29279	6.62259	6.53512	7.31887	6.5988	6.91728	6.63831	6.79952	7.01049	7.43459	6.77081	7.26842	7.10518	7.00529	6.84407	0.327129
	47	5.18117	5.7217	6.06263	5.85269	4.97425	5.1916	5.25881	5.76256	5.50436	6.09162	5.44886	5.93484	5.38851	5.67535	5.94108	6.44893	5.7626	6.22478	6.03899	5.78449	5.71249	0.38614
	48	4.1343	4.70383	5.20259	4.70275	4.19474	4.15762	4.19262	4.48055	4.45428	4.95457	4.28282	4.82678	4.22569	4.87329	4.8008	5.20236	4.56112	5.4646	4.87939	4.94378	4.66192	0.392497
	49	3.0359	3.76326	4.44885	3.69132	3.31216	3.04634	3.22307	3.53999	3.31078	4.014	3.18442	4.01828	3.48806	4.18075	3.7636	4.1716	3.7494	4.37264	3.65859	3.96456	3.69688	0.428138
	50	2.63971	3.05784	3.94636	2.56715	2.80322	1.99625	2.78177	2.9312	2.75675	3.33435	2.22453	3.2291	2.89537	3.37869	2.939	3.1956	2.82494	3.72198	2.64071	3.01433	2.94394	0.456196
	51	2.28538	2.47804	3.48574	2.15485	2.63572	1.35203	2.43711	2.19678	2.3219	2.96392	2.00549	2.95531	2.50562	2.83754	2.23357	2.73176	2.23548	3.34511	1.88697	2.68256	2.48654	0.497184
	52	2.14043	2.23001	3.36012	2.32879	2.5874	1.45188	2.37591	2.00029	2.1544	3.00579	2.20842	3.17112	2.03211	3.03081	2.04675	2.56748	2.10663	3.17761	2.06091	2.49895	2.42679	0.495425
	53	2.6236	2.41361	3.77242	2.78296	2.50365	1.78044	2.77211	2.40615	2.32512	3.61459	2.45645	3.58665	2.54427	3.41412	2.10473	2.92825	2.45451	3.19049	2.49254	2.5215	2.73441	0.529932
	54	3.46431	2.90322	4.40376	3.51416	2.80644	2.33125	3.68047	2.99562	3.07242	4.37799	3.11355	4.37582	3.24003	3.82321	2.60078	3.61113	3.37253	3.4514	3.09167	2.95957	3.35947	0.573717
	55	3.98291	3.57966	5.19937	4.5578	3.97571	3.37167	5.09454	3.90075	3.96145	5.30567	4.18297	5.44523	4.08396	4.91516	3.41572	4.39708	4.11661	4.07308	3.91628	3.77129	4.26235	0.624233
	56	5.07809	4.75859	6.02398	5.53702	4.79387	4.49584	6.02866	4.80911	4.96966	6.40407	5.11387	6.29561	5.18236	6.25193	4.35951	5.30543	5.22789	5.04585	4.99213	5.03719	5.28553	0.606346
	57	6.04765	5.7668	7.26411	6.50335	5.69256	5.63289	6.91446	5.5403	6.1969	7.26411	5.98035	7.15242	6.45792	7.20538	5.64474	6.47148	6.1298	6.42449	5.97135	5.99708	6.31291	0.580419
	58	6.84648	6.67837	8.27554	7.17979	6.56548	6.83759	7.79383	6.45187	7.03761	7.94054	7.0723	8.07688	7.57887	8.00421	6.93962	7.60209	6.99951	7.28453	7.01821	6.80558	7.24944	0.541313
	59	7.53258	7.35803	8.96807	8.17189	7.37076	7.71051	8.18358	7.53417	7.61741	8.49457	7.99354	8.60514	8.32939	8.8417	7.88341	8.55876	7.59219	7.98673	7.85248	7.58509	8.0085	0.491329
	60	8.10272	7.93138	9.4609	8.81289	8.04075	8.34185	8.83747	8.35233	8.5	9.13557	8.71507	9.08509	8.91241	9.56001	8.41489	9.21264	8.3878	8.5472	8.42906	8.35172	8.65659	0.460365
	61	8.78237	8.56272	9.94407	9.22197	8.66887	9.14713	9.51712	8.80328	8.94451	9.80556	9.11449	9.67455	9.46322	10.0915	9.09132	9.41879	8.99981	8.82744	9.10227	9.02815	9.21046	0.428061
	62	9.50068	9.2456	10.3403	9.8823	9.3453	9.37582	9.84245	9.22525	9.31494	10.0858	9.57833	10.3413	9.73379	10.5779	9.79353	9.88263	9.14799	9.41368	9.78514	9.40824	9.69105	0.409143
	63	9.64885	9.38088	10.3693	10.4557	9.574	9.36294	10.2064	9.75995	9.64993	10.0955	9.92299	10.6634	9.95283	10.5586	9.93848	10.4657	9.09001	9.7068	9.9623	9.50809	9.91362	0.438835
	64	9.75514	9.69011	10.5561	10.7617	9.7576	9.59164	10.5124	10.0337	9.7981	10.2082	9.81347	10.8213	9.89485	10.5424	10.0544	10.7105	9.18342	10.045	10.1201	9.78189	10.0816	0.443588
	65	9.78736	9.84472	10.5561	10.8035	9.74472	9.34039	10.5801	9.85981	9.80777	10.2501	9.71361	10.5926	9.78211	10.4941	10.0673	10.4818	9.27361	10.1384	10.0976	9.74001	10.0478	0.43041
	66	9.67784	10.0477	10.5142	10.6103	9.6964	9.16323	10.4802	9.69875	9.69181	10.0633	9.64919	10.4895	9.70158	10.0979	10.0319	10.4173	9.36702	9.90973	10.0106	9.73357	9.9526	0.39915
	67	9.46202	9.95424	10.2436	10.3043	9.70607	9.17934	10.3546	9.69231	9.75623	10.0794	9.52679	10.2383	9.64682	9.75005	9.86761	10.1596	9.25428	9.60695	10.001	9.42112	9.81023	0.349872
	68	9.30419	9.97357	9.89575	10.1948	9.29698	9.03439	10.1066	9.42818	9.38902	10.0407	9.5429	9.91291	9.60495	9.61477	9.75809	9.76667	9.22851	9.58118	9.87211	9.14411	9.63452	0.336817
	69	9.07549	9.72232	9.69604	9.88552	9.27766	8.81857	9.559	9.28001	9.33426	9.9795	9.32386	9.56503	9.36659	9.47948	9.58415	9.37048	8.93861	9.57474	9.34707	9.0056	9.4092	0.302684
[truncated: 1,931 more rows]

## Sheet: 100HzBG0
	Time (ms)	Run1	Run2	Run3	Run4	Run5	Run6	Run7	Run8	Run9	Run10	Run11	Run12	Run13	Run14	Run15	Run16	Run17	Run18	Run19	Run20	Mean	SD
[truncated: 2,000 more rows]

[truncated: 2 more sheets: 200HzBG0, 500HzBG0]
