# Supplementary material for: Microsaccadic sampling of moving image information provides Drosophila hyperacute vision
Source: eLife. 2017 Sep 5;6:e26117. doi: 10.7554/eLife.26117 (PMC5584993; doi:10.7554/eLife.26117)
Supplement: Figure 1—source data 2. [file elife-26117-fig1-data2.xlsx]

## Sheet: 20HzBG05
	Time (ms)	Run1	Run2	Run3	Run4	Run5	Run6	Run7	Run8	Run9	Run10	Run11	Run12	Run13	Run14	Run15	Run16	Run17	Run18	Run19	Run20	Mean	SD
	1	1.66974	1.16642	0.2115	0.22394	0.90432	0.4607	0.92065	1.2567	1.2291	1.20226	0.63343	0.81349	0.49083	0.33621	0.80347	0.92754	0.95033	0.81678	1.22036	0.7396	0.848869	0.382122
	2	1.81147	1.3307	0.35967	0.4172	0.91076	0.17724	0.78858	1.57237	1.48034	1.39231	0.61732	1.2419	0.4264	0.47471	0.87755	0.84379	1.02119	1.14533	1.04964	0.9232	0.943083	0.44567
	3	1.65363	1.27272	0.77841	0.59436	1.11369	0.40594	0.77247	1.45963	1.63174	1.46317	0.86857	1.27733	0.61967	0.76139	1.07726	0.58611	1.06629	1.16466	1.12372	1.00695	1.03489	0.359335
	4	1.45714	1.07301	0.72365	0.57182	1.13624	0.49613	1.01406	1.51439	1.54799	1.63067	0.87823	1.3482	0.78073	0.80971	1.17389	0.56034	0.97609	1.07447	1.5167	1.05849	1.0671	0.350914
	5	1.37339	1.08267	0.09876	0.55249	1.09758	0.57022	1.17511	1.31146	1.51255	1.56625	0.9652	1.46416	0.68087	0.8387	1.40259	0.58611	1.11782	1.11956	1.32987	1.00373	1.04245	0.386813
	6	1.40883	1.15676	0.41765	0.69744	1.15234	0.76992	0.97863	1.20516	1.3515	1.4374	0.68175	1.54791	0.69698	0.94822	1.3575	0.68274	1.25311	0.98105	1.25579	1.11647	1.05486	0.313187
	7	1.4958	1.27916	0.66567	0.97446	1.191	1.07915	1.26208	0.90882	0.90698	1.6049	0.77516	1.54147	0.83226	1.23812	1.32207	0.99841	1.31753	0.84899	1.40396	0.95219	1.12991	0.272837
	8	1.52157	1.41767	0.87827	1.25469	1.26508	1.17256	1.62929	0.87017	1.21943	1.65644	1.0264	1.65421	0.75496	1.66975	1.3575	0.83735	1.04374	0.67505	1.34276	1.0746	1.21607	0.316767
	9	1.61498	1.38868	1.05221	1.33844	1.21032	1.0405	1.53266	1.1955	1.19044	1.7112	1.10371	1.61555	0.74207	1.45071	0.97096	0.71817	0.8859	0.70726	1.33309	1.2582	1.20303	0.303311
	10	1.70195	1.52719	0.83317	1.22248	1.15234	0.78925	1.48756	1.28569	1.21299	1.64033	0.98775	1.60911	0.50049	1.34119	0.69717	0.9211	1.06629	1.14855	1.4555	1.34839	1.19642	0.333168
	11	1.63753	1.39834	0.61414	1.32234	1.1008	0.74093	1.25242	1.09242	1.25486	1.79495	1.06506	1.48671	0.4264	1.62787	0.74226	0.94687	0.90201	1.06802	1.35886	1.46435	1.16486	0.363682
	12	1.52801	1.24695	0.30813	1.21604	1.18455	0.94709	1.18478	1.05699	1.42558	1.74985	1.21967	1.3482	0.57457	1.66975	0.81957	0.96298	1.02763	0.94562	1.40718	1.41281	1.1618	0.350347
	13	1.45392	1.61416	0.52072	1.13229	1.39715	0.98574	1.23954	0.99901	1.40948	1.81105	1.33885	1.40296	0.86125	1.60855	0.84212	1.03062	1.23378	1.16144	1.21391	1.32906	1.22928	0.30325
	14	1.61176	1.63026	0.35645	0.94547	1.45513	0.90199	1.51333	1.32434	1.32573	1.81105	1.34207	1.34498	0.67765	1.64398	0.6102	1.12725	1.1758	1.08413	1.11728	1.29685	1.21479	0.375426
	15	1.58921	1.52074	0.22438	1.24825	1.45513	0.93098	1.46179	1.59492	1.4127	2.16538	1.3002	1.35464	0.81616	1.86946	0.93231	1.13047	1.0373	1.03259	1.288	1.33229	1.28485	0.409711
	16	1.6182	1.55618	0.65923	1.2257	1.28119	0.89877	1.42314	1.68511	1.57376	2.27489	1.27121	1.38685	0.8226	1.57956	1.30274	1.24321	0.90523	0.92307	1.26545	1.28719	1.30916	0.366234
	17	1.99507	1.5755	0.72687	1.12263	1.48734	0.58954	1.32006	1.67222	1.56087	2.12672	1.13914	1.39974	0.92245	1.4185	1.42192	1.20456	1.16936	0.9424	1.16882	1.10359	1.30337	0.38156
	18	2.04661	1.65925	0.68178	1.2096	1.78368	0.45103	1.27175	1.75919	1.4288	1.91413	1.29376	1.33854	0.80005	1.41528	1.60552	1.35273	1.26922	0.90053	1.38785	1.01662	1.3293	0.412261
	19	1.87911	1.71079	0.69466	1.34488	1.59364	0.80536	1.07526	1.57881	1.29674	1.76918	1.08116	1.71219	0.58102	1.44749	1.62485	1.36562	1.12104	0.90375	1.62299	1.17445	1.31915	0.378358
	20	1.85656	1.50142	0.63668	0.88749	1.5421	1.14357	1.22987	1.47251	1.4739	1.81105	1.00064	1.72507	0.77428	1.6923	1.62807	1.35917	1.27566	0.86187	1.40396	1.35805	1.33171	0.353031
	21	1.60209	1.47243	0.83639	0.90037	1.42292	1.13391	1.11713	1.63035	1.80568	1.99466	1.32597	1.89901	0.88058	1.86946	1.67961	1.35917	1.29821	0.97139	1.27189	1.45147	1.39613	0.353429
	22	1.58921	1.57872	1.35177	0.96479	1.60974	1.11458	1.14612	1.74631	1.6414	1.96889	1.40005	1.96665	0.945	1.75994	1.85999	1.44936	1.3272	1.2162	1.42651	1.63507	1.48487	0.305553
	23	1.88233	1.7881	1.35499	0.92614	1.46479	0.95031	1.57453	1.81073	1.60275	1.87548	1.50313	1.94088	1.08351	1.80181	1.72793	1.35595	1.35619	1.50288	1.56501	1.75103	1.54092	0.301107
	24	1.73094	1.6979	1.34855	1.08719	1.40681	0.92454	1.56487	1.87193	1.5963	1.88514	1.31308	1.79271	0.95145	1.72129	1.68605	1.14014	1.47859	1.43845	1.49093	1.64795	1.48874	0.288747
	25	1.81469	1.65925	1.27124	1.28368	1.43902	1.06949	1.59386	1.87515	1.54154	2.0011	1.35496	1.82492	0.87092	1.79859	1.8761	1.07894	1.68152	1.31927	1.24612	1.53199	1.50662	0.314175
	26	1.82435	1.62382	1.18105	1.32556	1.4358	1.36583	1.70338	1.71088	1.52866	1.85937	1.34207	2.02141	0.94822	1.66975	1.99528	1.2561	1.88445	1.33216	1.25257	1.41281	1.53368	0.294476
	27	1.64075	1.54973	1.10375	1.3771	1.46479	1.29497	1.34261	1.59492	1.63174	1.86903	1.26799	1.78627	1.01909	1.75028	1.98562	1.30441	1.74594	1.22586	1.13016	1.29363	1.46893	0.273811
	28	1.57955	1.67536	1.07476	1.27402	1.23609	1.21122	1.73237	1.66256	1.42236	1.87548	1.13592	1.78949	0.93856	1.52802	1.73437	1.07572	1.53657	1.22908	1.14627	1.21633	1.4037	0.282063
	29	1.63753	1.82997	0.76875	1.31267	1.3295	1.26276	1.9514	1.76886	1.67361	1.94634	1.00708	1.55435	0.91601	1.4636	1.5862	0.79548	1.47859	1.24197	1.1817	1.28719	1.39968	0.354876
	30	1.46036	1.7881	0.78485	1.33844	1.63551	0.98252	1.67761	1.86871	1.58986	2.03331	1.16169	1.33854	0.65188	1.34764	1.65706	0.49591	1.58166	1.45456	0.86281	1.31618	1.35136	0.416174
	31	1.28965	1.64637	0.73332	1.21926	1.67416	0.59921	1.43925	1.90092	1.44491	2.04297	0.99741	1.27089	0.639	1.30576	1.46057	0.45404	1.48503	1.32571	0.80161	1.1519	1.2441	0.431999
	32	1.38306	1.44022	0.49173	1.44796	1.33595	0.56055	1.44891	1.86871	1.2903	1.97211	0.86213	1.26445	0.60356	1.34119	1.13202	0.4637	1.52691	1.41913	1.13661	0.96508	1.19771	0.426114
	33	1.54411	1.31781	0.47885	1.4995	0.95263	0.73127	1.49723	1.81395	1.16145	1.93668	0.52391	1.51248	0.5778	1.42172	1.19322	0.42505	1.33686	1.25807	0.9981	1.03594	1.16083	0.440283
	34	1.47003	1.25339	0.48207	1.1645	0.82379	0.59598	1.56165	1.85583	1.08737	1.89158	0.57867	1.46738	0.77106	1.11572	1.04505	0.3864	1.27244	0.99716	0.90469	1.12291	1.09238	0.422599
	35	1.2671	1.13743	0.61414	1.17417	0.70461	0.32541	1.67117	1.6529	0.98429	1.85615	0.7816	1.1646	0.59068	0.94822	1.00317	0.31553	1.06951	0.95851	0.84026	0.68806	0.987375	0.414315
	36	1.12215	0.66715	0.54971	0.99056	0.37605	-0.02569	1.62607	1.37266	1.00684	1.56303	0.84924	1.0132	0.0592	0.76139	0.75515	0.21246	0.51547	0.81678	0.71786	0.6945	0.782189	0.444579
	37	0.81292	0.4771	0.36289	0.89715	-0.0137	-0.24795	1.21699	1.18906	1.04871	1.26024	0.6753	0.63633	-0.08253	0.26534	0.54255	0.22856	0.47038	0.58164	0.80805	0.86522	0.599712	0.430569
	38	0.54879	0.08412	0.36611	0.59114	0.11192	-0.59905	0.87555	0.71555	0.83934	1.16039	0.3081	0.21114	-0.35955	-0.00845	0.21078	0.20601	0.21913	0.40447	0.86281	0.73638	0.374234	0.431992
	39	0.06562	0.00682	0.16962	0.27869	0.09582	-0.98236	0.84656	0.30325	0.20478	0.7964	0.05041	0.10163	-0.41753	-0.30158	-0.03403	-0.11932	0.04519	0.34649	0.40863	0.27898	0.107203	0.397387
	40	-0.1051	-0.11881	-0.59378	-0.25279	-0.3648	-1.00169	0.50834	0.00369	-0.02714	0.25203	-0.39733	-0.02078	-0.52061	-0.36278	-0.36258	-0.41244	-0.07399	0.00506	0.13484	-0.20741	-0.195904	0.329468
	41	-0.45942	-0.08982	-0.8257	-0.58134	-0.69014	-1.37534	0.01551	-0.38285	-0.28161	-0.22469	-0.8805	-0.27847	-0.88459	-0.73643	-0.78455	-0.53484	-0.48629	-0.5683	-0.19049	-0.50697	-0.537342	0.327718
	42	-0.94581	-0.36683	-0.67431	-0.87769	-0.98648	-1.66524	-0.68025	-0.73717	-0.54896	-0.68209	-1.28636	-0.70043	-0.98767	-0.92969	-1.03902	-1.02445	-0.93403	-0.89042	-0.65434	-0.7711	-0.869117	0.277964
	43	-0.98446	-0.88221	-1.09628	-1.0774	-1.31181	-2.24504	-1.49519	-1.28154	-0.99026	-1.17492	-1.65679	-1.12562	-1.52237	-1.04565	-1.3418	-1.85872	-1.38499	-1.2995	-0.96034	-1.15442	-1.29447	0.3354
	44	-1.30336	-1.51033	-1.83069	-1.5348	-1.87873	-2.78619	-1.89139	-1.92577	-1.35746	-1.55502	-2.06909	-1.54114	-2.09896	-1.77041	-1.95381	-2.45785	-1.80373	-1.78589	-1.52404	-1.4572	-1.80179	0.365667
	45	-1.92503	-2.21898	-2.26877	-2.21445	-2.20084	-3.1534	-2.30692	-2.44114	-1.60227	-2.23467	-2.68433	-2.10162	-2.51126	-2.16016	-2.26304	-2.60602	-2.00022	-2.19819	-1.76884	-1.96936	-2.24148	0.338269
	46	-2.83983	-2.55719	-2.75194	-2.46892	-2.62603	-3.46263	-2.95436	-3.02739	-2.20784	-2.76938	-2.81639	-2.30455	-3.0975	-2.5467	-2.35968	-2.94424	-2.52526	-2.80054	-2.27456	-2.62969	-2.69823	0.3125
	47	-2.92358	-2.86642	-3.54755	-3.17435	-3.09632	-3.64945	-3.73709	-3.38493	-3.00024	-3.18813	-3.27057	-2.63633	-3.77072	-3.06208	-2.84607	-3.37265	-3.40463	-3.43188	-3.257	-3.35444	-3.24872	0.306284
	48	-3.16194	-3.6717	-4.06938	-3.73482	-3.76631	-4.20349	-4.41031	-3.9132	-3.45764	-3.58754	-3.94056	-3.29022	-4.09283	-3.64188	-3.51284	-3.88159	-3.97477	-4.24683	-3.8207	-3.9568	-3.81677	0.319627
	49	-3.78684	-4.40612	-4.57187	-4.33395	-4.40409	-4.71242	-5.04487	-4.68627	-4.19527	-4.11903	-4.62666	-3.78949	-4.911	-4.28933	-4.56615	-4.60312	-4.41284	-4.85562	-4.36185	-4.46895	-4.45729	0.32774
	50	-4.41818	-4.94083	-5.40614	-4.86866	-4.79707	-5.58213	-5.66977	-5.38847	-4.60114	-4.58932	-5.22257	-4.56578	-5.45537	-5.16869	-5.27479	-5.39552	-4.76717	-5.371	-5.03829	-4.87804	-5.06995	0.3733
	51	-5.05597	-5.61404	-5.93119	-5.42269	-5.44774	-6.31655	-6.03054	-6.20664	-5.17772	-5.17234	-5.92156	-5.35496	-5.54556	-5.93532	-5.80628	-6.18792	-5.60788	-6.02167	-5.65996	-5.51582	-5.69662	0.366879
	52	-5.54558	-6.42899	-6.41114	-6.08947	-6.28845	-7.01231	-6.6039	-6.79611	-6.16016	-5.91964	-6.38218	-5.90899	-6.32185	-6.52801	-6.1445	-6.55513	-6.37129	-6.35022	-6.14958	-6.09885	-6.30332	0.326427
	53	-5.99654	-6.735	-7.06825	-6.7659	-6.74585	-7.30543	-6.97433	-7.10856	-6.69165	-6.31906	-6.9652	-6.44692	-6.89522	-6.95964	-6.80805	-6.99642	-7.01874	-6.99445	-6.87433	-6.65932	-6.81644	0.297414
	54	-6.80826	-7.26004	-7.66738	-7.44234	-7.2258	-7.83692	-7.48649	-7.77855	-7.37775	-6.77002	-7.36785	-6.76903	-7.38805	-7.33974	-7.623	-7.79848	-7.60176	-7.64834	-7.46702	-6.97177	-7.38143	0.333026
	55	-7.56845	-7.91715	-8.04425	-7.93517	-7.81527	-8.08817	-8.11461	-8.67081	-7.80938	-7.25963	-7.93799	-7.21033	-7.60064	-7.57166	-8.07074	-8.52968	-7.99152	-8.2056	-8.22076	-7.37119	-7.89665	0.385089
	56	-8.02907	-8.55172	-8.69492	-8.21541	-8.25012	-8.64543	-8.82648	-9.10888	-8.20236	-7.71381	-8.51135	-7.82557	-8.18367	-8.15146	-8.47016	-9.14814	-8.53267	-8.60502	-8.60408	-8.01542	-8.41429	0.38521
	57	-8.40917	-8.76109	-9.07824	-8.77911	-8.81704	-9.24456	-9.4385	-9.39556	-8.67587	-8.2904	-8.87534	-8.50523	-8.83112	-8.71194	-8.87924	-9.13848	-9.12214	-8.68555	-8.92941	-8.6371	-8.86025	0.305837
	58	-8.81181	-8.93825	-9.4841	-9.10445	-8.86858	-9.60532	-9.87013	-9.65003	-9.17192	-9.00227	-8.92688	-8.90787	-9.3014	-9.09848	-9.25612	-9.62165	-9.17046	-8.86271	-9.6123	-9.22979	-9.22473	0.31701
	59	-9.29498	-9.26681	-9.6516	-9.31382	-9.15526	-9.72451	-10.2019	-9.75311	-9.57134	-9.26962	-9.02351	-9.13335	-9.41092	-9.46246	-9.51703	-9.53146	-9.51512	-9.32011	-9.95052	-9.46171	-9.47646	0.284351
	60	-9.6332	-9.53416	-9.6967	-9.41368	-9.59012	-9.74061	-10.4403	-10.0172	-9.77105	-9.51121	-9.35851	-9.08825	-9.62996	-9.62674	-9.45261	-9.77304	-9.92742	-9.63578	-10.263	-9.59378	-9.68487	0.304713
	61	-9.84257	-9.39243	-9.93828	-9.83564	-9.54824	-9.67619	-10.437	-10.2459	-9.70985	-9.66904	-9.43582	-9.35239	-9.81034	-9.92309	-9.92611	-9.92766	-9.97252	-9.69054	-10.2372	-9.56157	-9.80662	0.287118
	62	-9.93276	-9.42142	-9.94472	-10.0128	-9.66742	-9.81148	-10.1214	-9.91417	-9.81293	-9.57885	-9.03317	-9.53599	-9.96818	-10.1486	-9.75539	-10.2916	-9.87589	-9.66799	-10.1663	-9.47459	-9.80678	0.301213
	63	-9.87801	-9.36666	-9.79011	-9.69714	-9.63843	-9.90489	-9.95066	-9.86585	-9.70341	-9.45645	-8.85279	-9.45868	-9.95207	-10.0841	-9.69419	-10.2111	-9.70194	-9.37487	-9.78946	-9.44883	-9.69098	0.305211
	64	-9.79748	-9.41498	-9.47766	-9.31704	-9.4967	-9.80826	-9.89912	-9.70801	-9.60678	-9.33082	-9.13947	-9.57787	-9.69438	-9.41093	-9.52669	-9.92121	-9.28964	-9.52304	-9.43835	-9.32964	-9.5354	0.21518
	65	-9.5108	-9.37311	-9.04603	-9.00781	-8.88791	-9.40561	-9.57701	-9.42777	-9.52625	-8.93462	-8.92043	-9.49734	-9.25953	-9.15001	-8.81804	-9.41872	-9.08026	-9.22347	-9.03571	-8.86258	-9.19815	0.253374
	66	-9.28854	-8.83518	-8.90108	-8.29272	-8.39185	-8.72273	-8.94888	-9.02513	-8.85625	-8.48366	-8.58866	-8.79835	-8.79569	-8.80213	-8.34131	-9.25122	-8.78714	-8.65011	-8.35605	-8.31176	-8.72142	0.294636
	67	-8.74739	-8.28436	-8.32771	-7.74191	-7.94089	-8.22024	-8.56235	-8.34547	-8.22813	-8.28395	-8.27299	-8.36028	-8.19333	-8.21588	-7.76151	-8.60699	-8.22022	-8.0542	-8.06293	-7.74484	-8.20878	0.271067
	68	-7.63931	-7.75287	-7.75113	-7.01715	-7.68642	-7.6211	-7.44139	-7.64971	-7.57424	-7.57852	-7.53535	-7.74182	-7.34295	-7.54267	-7.29122	-7.76305	-7.76282	-7.54204	-7.42514	-7.03942	-7.53492	0.221205
	69	-6.61822	-6.93793	-7.152	-6.29884	-7.01643	-6.82549	-6.76818	-6.85731	-6.61434	-6.80223	-6.62376	-6.97197	-6.92421	-6.80503	-6.45373	-7.17681	-7.08316	-6.55315	-6.46525	-6.18259	-6.75653	0.276058
	70	-5.80971	-6.19385	-6.33383	-5.37115	-6.15639	-6.12972	-5.89525	-6.22275	-5.95401	-5.88743	-5.92156	-6.07649	-6.37339	-6.03518	-5.72253	-6.64532	-6.38095	-5.88638	-5.36684	-5.30323	-5.9833	0.354094
	71	-5.24923	-5.56895	-5.27086	-4.15679	-5.13529	-5.21492	-4.8967	-5.27573	-5.29368	-5.04349	-4.95522	-5.09083	-5.63897	-4.97543	-4.8786	-5.50826	-5.73351	-5.01345	-4.68074	-4.34977	-5.09652	0.395923
	72	-4.37631	-4.76689	-4.3625	-3.0906	-3.96602	-4.44185	-4.1043	-4.3706	-4.66556	-4.09648	-3.6861	-4.11482	-4.60177	-4.25389	-4.06043	-4.31322	-4.65443	-4.40788	-4.08161	-3.42209	-4.19187	0.418274
	73	-3.43574	-3.64271	-3.45736	-2.36262	-3.16074	-3.72676	-3.21205	-3.37527	-3.78619	-3.1237	-2.95168	-3.15171	-3.48082	-3.45505	-3.18106	-3.34366	-3.72352	-3.68957	-3.3182	-2.70056	-3.31395	0.357234
	74	-2.5306	-2.47667	-2.73261	-1.76349	-2.12676	-2.76042	-1.99125	-2.42504	-2.70711	-2.20246	-1.86938	-2.42373	-2.69486	-2.56924	-2.46597	-2.63501	-2.70887	-2.43333	-2.36153	-1.90172	-2.389	0.311656
	75	-1.34201	-1.24942	-1.87901	-0.8648	-1.07667	-1.95514	-1.06356	-1.65519	-1.61193	-0.96877	-0.79675	-1.38009	-1.37742	-1.71887	-1.68324	-1.6719	-1.76186	-1.64094	-1.305	-0.89673	-1.39497	0.358012
	76	-0.54639	-0.27342	-0.92234	0.02423	-0.3036	-1.32058	-0.17453	-0.57612	-0.45233	0.14574	0.00209	-0.41375	-0.71387	-0.91037	-0.56229	-0.52518	-0.8535	-0.94195	-0.38698	0.10504	-0.480005	0.391952
	77	0.41028	0.36758	-0.1847	0.90681	0.72071	-0.17386	0.853	0.57382	0.8941	1.11529	0.87501	0.45917	0.21381	-0.17917	0.35895	0.51524	-0.16096	0.26919	0.52137	1.14868	0.475216	0.424968
	78	1.0996	1.18575	0.8525	1.91502	2.00272	0.61531	1.79035	1.35011	1.73159	2.26523	1.70284	1.31921	1.19947	0.77106	0.93553	1.34307	0.81182	1.155	1.37175	1.99261	1.37053	0.469444
	79	1.81791	1.89439	1.57725	2.82338	2.8692	1.53977	2.83721	2.1264	2.53043	3.05118	2.48235	2.29843	1.92744	1.73095	1.831	2.26431	1.66863	2.21474	2.44438	2.82366	2.23765	0.47967
	80	2.91309	2.69645	2.11518	3.6963	3.74534	2.62851	3.84864	3.22158	3.14888	3.8017	3.41003	3.26798	2.7746	2.40094	2.77157	3.17266	2.67362	2.95882	3.43648	3.66115	3.11718	0.496726
	81	3.76024	3.78519	2.98488	4.32763	4.25427	3.6947	4.55728	3.96244	4.00248	4.61342	4.12834	4.02495	3.43815	3.61208	3.48343	3.96505	3.5852	3.63847	4.14513	4.45999	3.92117	0.413585
	82	4.57196	4.72897	4.00275	5.19411	4.62148	4.61271	5.10487	4.94165	5.02035	5.26086	4.88208	4.68205	4.20155	4.33361	4.27261	4.76067	4.43879	4.3439	4.66373	5.03657	4.68376	0.348508
	83	5.47065	5.30555	4.94331	5.96396	5.19484	5.32136	5.95525	5.67929	5.37789	5.73115	5.46832	5.37459	4.55909	5.04548	4.73	5.29537	4.87364	4.97846	5.43035	5.89016	5.32944	0.396005
	84	6.11165	5.68242	5.53922	6.51799	6.01622	5.96558	6.62201	6.09159	6.08331	6.25297	6.15764	6.31193	5.02293	5.83143	5.6448	5.99435	5.59195	5.68066	6.04558	6.45385	5.9809	0.381293
	85	6.6689	6.25578	6.10291	7.29428	6.97933	6.72254	7.2147	6.62951	6.83705	6.79733	6.26393	7.06245	5.7348	6.49497	6.20527	6.83506	6.64525	6.39575	6.46755	6.97567	6.62915	0.395237
	86	7.73831	7.13836	6.6505	8.0158	7.71053	7.42474	7.57546	7.13523	7.34921	7.26762	6.58282	7.80009	6.30171	7.20684	6.54993	7.24414	7.16063	7.42328	7.22451	7.48461	7.24922	0.44729
	87	8.41152	7.89854	7.29794	8.16398	8.2098	7.71142	7.962	7.68282	8.03208	8.16631	7.26892	8.57637	6.58517	7.79308	7.37454	7.51794	7.43765	7.78082	7.99113	8.1707	7.80164	0.464464
	88	8.83993	8.40104	7.67481	8.53118	8.40628	7.89502	8.268	8.34636	8.51203	8.51741	7.76819	8.72132	6.96204	8.35355	7.81905	7.76918	8.06898	8.1738	8.40988	8.84392	8.2141	0.459565
	89	9.44872	8.69416	7.84231	8.97891	8.91844	8.44261	8.70607	8.91972	8.74717	8.88139	8.2739	9.01444	7.80275	8.69177	8.24423	8.28456	8.60369	8.541	8.5967	9.47525	8.65539	0.437923
	90	9.9029	9.00338	8.10644	9.30747	9.22445	8.83237	9.12159	9.24505	8.89856	9.49018	8.63467	9.10786	8.1313	8.88826	8.69519	8.932	8.85493	9.2271	9.1926	9.8489	9.03226	0.45488
	91	10.196	9.23208	8.41567	9.8164	9.63675	9.15448	9.57899	9.3739	9.5299	9.76397	9.21125	9.34944	8.51462	9.40363	8.86913	9.71151	8.85493	9.34306	9.79495	9.96486	9.38578	0.463104
	92	10.1896	9.36415	8.77965	10.1192	10.0845	9.48625	9.72716	9.83451	9.69095	10.2342	9.77172	9.65867	9.35532	9.86747	9.00764	10.1464	9.4154	9.33662	10.101	10.3643	9.72673	0.429576
	93	10.3925	9.33194	9.20484	10.1127	10.5193	9.74072	10.104	10.176	9.7586	10.6884	9.91989	9.74241	9.92546	9.92867	9.10105	10.2849	9.63444	9.71349	10.2491	10.3868	9.94577	0.429047
	94	10.6888	9.53164	9.43998	10.3833	10.616	9.93398	10.4229	10.0825	10.0098	11.0234	9.89412	10.2385	9.9931	10.1799	9.22989	10.3847	10.0371	10.0775	10.6421	10.4802	10.1645	0.442611
	95	11.1205	9.85698	9.38844	10.7731	10.4903	10.0209	10.5518	10.3918	10.4576	11.1297	9.91023	10.2449	10.122	10.3603	9.30398	10.4459	10.0661	10.4865	11.0222	10.651	10.3397	0.498931
	96	11.3363	10.1372	9.22739	10.7248	10.5419	9.90177	10.5196	10.5883	10.7024	11.1201	9.936	10.5477	10.2798	10.2379	9.76782	10.3686	10.1691	10.2289	10.8708	10.651	10.3929	0.481164
	97	11.1173	10.1598	9.62036	10.7312	10.3196	10.0467	10.7257	10.5367	10.741	11.0105	10.0842	10.6121	10.5214	10.2733	9.7807	10.3912	10.2561	10.3319	10.7387	10.5414	10.427	0.37971
	98	10.982	10.1823	9.78464	10.86	10.31	10.1079	10.6419	10.5238	10.8119	11.046	10.1711	10.4285	10.3732	10.3313	9.90632	10.6939	10.0983	10.7024	10.8289	10.7508	10.4768	0.362086
	99	10.9401	10.1404	9.6719	10.6603	10.4968	10.1981	10.7193	10.4143	10.7958	11.1458	10.0326	10.567	10.676	10.2927	10.2864	10.7552	10.2948	10.5961	10.9384	11.1148	10.5368	0.376101
	100	11.1688	10.1984	9.44642	10.6603	10.616	10.4139	10.7611	10.3885	10.7604	11.2489	10.1228	10.5735	10.8531	10.1896	10.5731	10.7358	10.4011	10.5381	10.8579	10.8636	10.5686	0.398105
	101	11.2268	10.1694	9.53339	10.4381	10.6288	10.6523	10.7998	10.3628	10.7185	11.2264	10.2452	10.6186	10.8177	9.9319	10.3573	10.913	10.1595	10.1612	10.8644	10.8088	10.5317	0.424996
	102	10.9916	10.2081	9.51729	10.1997	10.6482	10.3205	10.6065	10.3306	10.5639	11.3488	10.1067	10.6733	10.5278	10.1284	10.1157	10.5716	10.0339	10.274	10.7613	10.5833	10.4255	0.391396
	103	11.0947	10.018	9.43676	10.4928	10.4936	10.2174	10.4583	10.0278	10.5413	11.4744	9.94888	10.3061	10.37	10.2991	10.1737	9.89189	10.1241	10.4382	10.5712	10.2837	10.3331	0.4284
	104	10.8821	9.88597	9.33368	10.4961	10.2681	10.1981	10.3263	10.0825	10.2901	11.3713	9.72984	10.1064	10.2605	10.2282	10.412	9.78882	9.8728	10.1483	10.4424	10.3063	10.2215	0.425214
	105	10.7823	9.67982	9.33046	9.98068	10.5548	10.3141	10.1459	9.75399	9.99052	11.178	9.89412	10.2224	9.977	9.8417	10.2381	9.7405	9.74396	10.042	10.4231	10.4512	10.1142	0.425405
	106	10.6212	9.64438	9.01157	9.7391	10.4581	10.3527	10.0235	9.51885	9.77792	11.1007	9.64932	10.0323	9.94479	9.66777	10.1608	9.72118	9.57646	9.90031	10.2588	10.5704	9.98651	0.475936
	107	10.5471	9.52842	8.85696	9.68434	10.2133	10.1917	9.99451	9.59293	9.56211	10.7496	9.31432	9.73919	9.85782	9.69998	9.97719	9.93699	9.66343	9.71671	9.88836	10.3772	9.85461	0.429685
	108	10.3442	9.40602	8.65081	9.48141	10.0523	9.95331	9.91399	9.81519	9.44293	10.6981	9.28533	9.72309	9.57436	9.2458	9.50047	9.55368	9.4605	9.41392	9.86259	10.171	9.67745	0.446783
	109	9.94799	9.158	8.50586	9.00468	10.0587	9.65697	9.90432	9.69601	9.28187	10.6111	9.29177	9.40098	9.67421	8.93657	9.19768	9.29921	9.24146	9.43325	9.6951	9.99707	9.49964	0.473581
	110	9.6903	9.04204	8.64759	8.95959	9.95886	9.19313	9.90432	9.80875	9.16913	10.289	9.10817	9.25925	9.46484	8.5436	9.2621	8.84826	9.06753	9.36238	9.64034	9.62987	9.34245	0.453931
	111	9.41651	8.90353	8.37379	8.72767	9.51757	8.96121	9.50491	9.38034	8.76972	9.86383	8.91168	9.32367	9.2909	8.4824	8.92711	8.92556	8.87748	8.89855	9.62101	9.24977	9.09636	0.389391
	112	9.04286	8.77791	8.14832	8.54084	9.38872	8.8678	9.31486	8.92294	8.69241	9.66412	8.73452	8.65368	8.74976	8.38254	8.75961	8.63244	8.83883	8.82124	9.18616	9.09194	8.86058	0.350646
	113	9.00421	8.8681	7.96471	8.62137	9.17935	8.7003	9.09905	8.66203	8.82448	9.32268	8.52515	8.35412	8.50495	8.17317	8.39885	8.56158	8.61335	8.95975	8.96391	8.81493	8.7058	0.339825
	114	8.9269	8.65872	7.61361	8.57306	8.95387	8.44905	8.79626	8.52352	8.70529	9.04245	8.2127	8.13186	8.56937	7.96058	8.10573	8.626	8.20105	8.79225	8.80285	8.53147	8.50883	0.368702
	115	8.60157	8.43003	7.53309	8.31215	8.62854	8.20103	8.40651	8.16276	8.41539	8.92004	8.19338	8.07388	8.15385	7.65779	7.81905	8.41341	7.6599	8.09971	8.51617	8.40262	8.23004	0.354781
	116	8.25047	7.97585	7.14655	7.86763	8.11316	7.61801	8.17781	7.95339	8.19314	8.5625	7.94213	7.8323	7.85107	7.54183	7.629	8.20726	7.24116	7.60688	8.2617	7.93556	7.89537	0.354199
	117	7.80595	7.67629	6.73425	7.65182	7.63966	7.32811	7.69464	7.79878	7.74863	8.44976	7.54271	7.32658	7.68357	7.72866	7.30689	7.83361	6.84496	7.3814	7.91705	7.6972	7.58953	0.372496
	118	7.37755	7.32197	6.56353	7.49076	7.22092	7.0833	7.41119	7.27374	7.15916	8.21462	7.19806	6.96582	7.08766	7.31314	7.10718	7.55659	6.89972	7.17525	7.63359	7.31711	7.26854	0.328139
	119	7.18106	6.94832	6.39281	7.17832	6.86337	6.7161	7.19859	6.66173	6.73076	7.88285	6.79864	6.6888	6.69147	6.92338	6.85594	7.12496	6.59371	7.01742	7.42744	6.89837	6.9387	0.33238
	120	7.03611	6.51991	5.82912	6.8852	6.75708	6.89648	6.8636	6.39437	6.25081	7.39968	6.48941	6.56318	6.36292	6.77521	6.48229	6.71588	6.29415	6.71141	7.11177	6.40554	6.63721	0.352714
	121	6.70111	6.20746	5.4297	6.63073	6.16439	6.67422	6.76374	5.9563	6.19605	7.12267	6.30581	6.29261	6.15676	6.26628	6.15373	6.34868	5.65315	6.35709	6.68014	6.27347	6.3167	0.38541
	122	6.59804	6.25578	5.27831	6.25386	5.80685	6.46807	6.60913	5.80813	5.75476	6.83921	6.1061	6.20242	6.1471	5.84753	5.74143	6.05878	5.24085	6.08652	6.38058	6.45385	6.09687	0.419988
	123	6.41766	5.86925	5.20422	6.01228	5.56527	5.69823	6.23548	5.64385	5.55827	6.45268	5.89995	5.96083	6.01504	5.60917	5.3549	5.75599	5.29883	5.63556	6.3226	6.019	5.82645	0.359391
	124	5.98603	5.38608	4.85956	5.57098	5.34301	5.56616	6.07765	5.3153	5.37145	6.35926	5.65837	5.49055	5.51898	5.53831	4.99414	5.50475	5.10556	5.22326	6.11967	5.58093	5.5285	0.377349
	125	5.44488	5.13483	4.42794	5.48723	5.06277	5.56294	5.77486	5.16713	5.05578	5.98884	5.55207	5.24575	5.06159	5.36437	4.72356	5.56595	4.95095	4.98168	5.5141	5.26849	5.26679	0.364542
	126	5.44166	5.21536	4.13159	5.24565	5.037	5.26338	5.48818	4.82247	4.84319	5.91153	5.17842	5.09758	4.96495	5.3386	4.70746	5.54984	4.6836	4.83673	5.34982	4.9657	5.10364	0.386116
	127	5.13243	5.27334	3.99309	4.94287	4.75999	5.05723	5.52684	4.51969	4.55329	5.86965	4.80477	4.98162	4.61385	5.22264	4.45621	5.21162	4.19399	4.15707	4.97295	4.91094	4.8577	0.46881
	128	5.01647	4.96733	3.76117	4.37273	4.38956	5.05078	5.55583	4.24911	4.26339	5.55721	4.47944	4.76258	4.33362	5.14855	4.12766	4.98615	3.79779	3.95414	4.78935	4.93027	4.62466	0.530935
	129	4.93917	4.60657	3.50992	4.0023	4.28004	4.82209	5.2305	3.97854	3.83176	4.91299	4.47944	4.43725	3.95352	4.7749	3.9215	4.5062	3.78491	4.07655	4.41892	4.69835	4.35827	0.46198
	130	4.76201	4.25225	3.36497	4.04418	4.1512	4.22618	4.7892	3.71441	3.78022	4.45237	4.58896	4.06682	3.61209	4.7749	3.81521	4.00049	3.63351	4.07655	3.96797	4.48253	4.1278	0.414517
	131	4.37225	3.81418	3.18459	4.03451	4.21884	4.12633	4.59594	3.61778	3.69003	4.12381	4.17343	3.70283	3.33829	4.68149	3.53175	3.73958	3.57231	3.96381	3.7296	4.39234	3.93018	0.406346
	132	4.18865	3.72721	3.13627	3.95076	4.03524	3.76878	4.087	3.59845	3.48388	3.92732	3.79334	3.40327	3.21911	4.45601	3.14522	3.63328	3.21477	3.67069	3.6684	4.28927	3.71985	0.382804
	133	3.91807	3.5275	2.66277	3.80581	3.73245	3.54653	3.95816	3.29889	3.51609	3.86934	3.68705	3.43548	2.93887	4.20477	3.04858	3.43357	3.07948	3.42588	3.73605	3.96071	3.5393	0.390112
	134	3.67005	3.4051	2.45339	3.4676	3.59717	3.41446	3.8583	3.37619	3.2745	3.75338	3.83522	3.33563	3.11926	3.91809	3.03248	3.5141	3.00218	3.15531	3.85523	3.53875	3.42882	0.361343
	135	3.62495	3.06044	2.28912	3.45471	3.30727	3.06336	3.70691	3.30211	3.05225	3.79526	3.4519	3.0876	3.18368	3.44136	2.95839	3.28862	2.81213	2.77844	3.56855	3.35837	3.22927	0.358442
	136	3.59918	2.86073	2.41152	3.47082	3.20097	3.32749	3.49754	2.97677	3.03292	3.98853	2.96552	3.00707	2.90344	3.28997	2.90685	3.26607	2.82179	2.64637	3.3785	3.08779	3.13199	0.359375
	137	3.39303	3.01856	2.41474	3.20347	3.1752	3.32749	3.37191	2.60957	2.88475	3.80492	2.90109	2.97808	2.81003	3.09992	2.52676	3.0406	2.77026	2.80743	3.00485	3.16188	3.01523	0.326224
	138	3.14179	2.7963	2.16671	3.08751	3.08823	2.97961	3.22374	2.48394	2.76557	3.63098	2.82701	3.08116	2.65542	2.75204	2.13379	2.75392	2.68329	2.85896	2.97908	3.21664	2.86528	0.353442
	139	2.95174	2.79308	1.91547	2.89102	2.74357	2.71548	3.0337	2.38087	2.54975	3.18003	2.6273	2.80736	2.82936	2.59099	1.93408	2.61541	2.40305	2.76555	3.06605	3.17476	2.69843	0.346667
	140	3.00972	2.70289	1.96056	2.64621	2.57285	2.7799	2.98216	2.51938	2.53043	2.89657	2.54999	2.89756	2.5008	2.35263	1.85999	2.57353	2.16469	2.65281	2.82125	2.8752	2.59246	0.31574
	141	3.04837	2.58049	1.53538	2.67843	2.47944	2.64139	2.58274	2.29068	2.47889	3.07373	2.41793	2.75261	2.29465	2.16902	1.81812	2.44147	1.89733	2.09556	2.58933	2.6014	2.42335	0.383089
	142	3.04515	2.40011	1.28091	2.56891	2.32483	2.26774	2.27674	2.04265	2.34038	3.10916	2.31485	2.66564	2.28499	2.05628	1.78913	2.1419	1.78137	1.78633	2.02563	2.38559	2.24441	0.425137
	143	2.93564	2.5515	1.39042	2.12439	2.02204	2.06481	2.28318	1.86227	2.25341	2.81926	2.23754	2.37896	1.98542	1.94999	1.71826	1.92931	1.73628	1.79278	1.80338	2.45645	2.11476	0.383137
	144	2.49112	2.4291	1.72542	2.06641	2.10901	2.20332	2.06092	1.71732	1.93452	2.79027	1.9863	2.22434	1.96288	2.06595	1.48634	1.52667	1.62998	1.49643	1.69386	2.22453	1.99123	0.351539
	145	2.12714	2.21973	1.32922	2.25324	2.14767	2.18722	1.9965	1.43708	1.85721	2.47138	1.49347	1.92156	2.03374	1.84047	1.37038	1.5009	1.39162	1.39658	1.64232	2.07636	1.83469	0.359177
	146	1.83079	2.2165	0.81384	2.04709	2.02204	2.0938	1.83222	1.47251	1.67683	2.24912	1.45481	1.61877	1.91456	1.90167	1.40904	1.48158	1.63964	1.60273	1.55857	1.80257	1.73193	0.334722
	147	1.74382	2.03934	0.93625	1.50272	1.91575	2.05193	1.57131	1.41453	1.3676	2.14927	1.21001	1.61233	1.62788	1.86302	1.08692	1.47513	1.68796	1.65105	1.00776	1.52555	1.57201	0.341098
	148	1.62142	1.74944	0.97812	1.1645	1.57431	1.72338	1.56487	1.35011	1.21299	1.85615	1.1939	1.63488	1.49581	1.47004	0.72294	1.37206	1.4045	1.45778	0.90146	1.46113	1.39549	0.293653
	149	1.38306	1.49175	0.77197	1.01955	1.27797	1.24987	1.27175	1.28891	1.00362	1.59524	1.04573	1.33209	1.20913	1.15759	0.39438	1.09504	1.00186	0.87798	0.62767	1.19056	1.11429	0.288156
	150	1.13181	1.32748	0.73654	0.79729	0.94619	1.17256	1.09781	1.00867	0.71694	1.37942	0.94588	1.12594	0.99976	0.8838	0.20434	0.61832	0.89879	0.84899	0.2508	1.01984	0.905559	0.301655
	151	0.76782	1.12455	0.56904	0.41398	0.69494	0.76992	0.96574	0.5094	0.34973	1.27635	0.66242	0.82316	0.81294	0.74207	-0.03725	0.32197	0.50259	0.55265	0.23469	1.2582	0.665745	0.335088
	152	0.49403	0.56729	0.03756	0.21105	0.4437	0.30286	0.52767	0.10032	0.19834	0.97356	0.36608	0.45273	0.29756	0.30077	0.00141	0.32197	0.58312	0.34005	0.01888	0.94575	0.374235	0.266277
	153	0.41672	0.25484	-0.28134	-0.20447	0.48235	-0.08689	0.10248	0.16152	-0.07546	0.51294	0.21468	0.311	0.04309	-0.06643	-0.27561	-0.01624	0.37375	0.12424	-0.10675	0.22422	0.105432	0.243326
	154	0.33619	-0.00607	-0.72585	-0.38163	-0.02981	-0.13843	-0.04569	-0.03819	-0.41045	0.12963	-0.23305	0.00499	-0.1534	-0.06965	-0.91661	-0.39956	0.00976	-0.08836	-0.05199	-0.26861	-0.173839	0.286111
	155	-0.25005	-0.82745	-1.17359	-0.74884	-0.61283	-0.59261	-0.46121	-0.78227	-1.00636	-0.23758	-0.82252	-0.43952	-0.36277	-0.4433	-1.18397	-0.64436	-0.64735	-0.87431	-0.24847	-0.80009	-0.657972	0.285391
	156	-0.93615	-0.92409	-1.50214	-1.31898	-1.24739	-1.05001	-1.09577	-1.25577	-1.89861	-0.33099	-1.16718	-0.67466	-0.93935	-0.99734	-1.77987	-1.382	-1.02422	-1.48632	-0.77352	-1.18663	-1.14855	0.36495
	157	-1.40321	-1.00139	-1.94021	-1.93744	-2.02046	-1.83596	-1.65303	-1.64231	-2.4462	-1.01387	-1.60525	-1.7022	-1.51271	-1.55137	-2.18573	-1.87805	-1.60724	-1.74723	-1.29212	-1.4572	-1.67166	0.355291
	158	-2.03455	-1.72614	-2.44915	-2.54945	-2.67113	-2.2386	-2.4873	-2.15769	-2.68457	-1.72251	-2.05621	-2.41085	-1.97655	-2.36309	-2.9588	-2.3741	-2.38031	-2.33026	-1.78495	-2.36556	-2.28609	0.328904
	159	-2.49839	-2.68282	-2.85501	-3.28064	-3.5215	-2.89571	-3.10253	-2.87922	-3.25148	-2.4827	-2.40409	-2.74584	-2.66587	-3.02342	-3.11664	-3.00222	-2.85382	-2.84564	-2.4034	-3.25781	-2.88844	0.312457
	160	-3.18449	-3.24329	-3.33174	-4.04083	-4.23337	-3.6108	-3.5857	-3.64584	-4.01811	-3.16236	-3.1385	-3.48348	-3.37774	-3.83515	-3.51928	-3.4403	-3.49804	-3.42222	-3.17003	-4.09852	-3.55199	0.334718
	161	-3.84804	-3.89074	-4.32062	-4.80746	-4.74231	-4.31945	-4.35877	-4.18699	-4.23715	-3.57144	-3.98244	-4.21146	-3.97365	-4.15726	-4.30201	-3.98144	-4.27111	-4.02457	-3.99786	-4.42708	-4.18059	0.291341
	162	-4.55669	-4.28694	-5.26119	-5.34538	-5.65067	-5.1054	-4.86449	-4.90853	-5.28079	-4.29619	-4.72974	-4.73006	-5.04951	-4.26678	-5.08153	-4.71264	-5.04418	-4.65913	-4.75483	-4.71698	-4.86508	0.369735
	163	-5.20736	-5.13087	-5.841	-5.8962	-6.04365	-6.17804	-5.34122	-5.77501	-5.91536	-4.92109	-5.19358	-5.48058	-5.84191	-5.32331	-5.73864	-5.48893	-5.72706	-5.38388	-5.34429	-5.20337	-5.54877	0.347026
	164	-5.8387	-5.56251	-6.55609	-6.23442	-6.91657	-6.84803	-5.98222	-6.28717	-6.68843	-5.60075	-5.77983	-5.96375	-6.29608	-5.93532	-6.49238	-6.1847	-6.21345	-6.05066	-5.97241	-5.98288	-6.16932	0.380511
	165	-6.33153	-6.48697	-7.04248	-6.84965	-7.47383	-7.3312	-6.73919	-6.92495	-7.2489	-6.38026	-6.64309	-6.62408	-6.92098	-6.43782	-6.81772	-6.86113	-6.78037	-6.93003	-6.71327	-6.44995	-6.79937	0.313277
	166	-6.88235	-7.3148	-8.02815	-7.37792	-7.8507	-7.72418	-7.54447	-7.785	-7.76751	-7.00838	-7.45482	-7.25543	-7.55555	-7.06594	-7.29444	-7.23479	-7.42138	-7.41642	-7.17712	-7.04908	-7.41042	0.308267
	167	-7.7585	-7.93326	-8.59829	-8.1832	-8.26945	-8.53591	-8.33043	-8.4711	-8.44717	-7.44002	-8.14092	-7.96408	-8.46069	-7.52978	-7.6681	-7.7244	-7.79181	-8.27002	-7.88899	-7.61922	-8.05127	0.364212
	168	-8.56378	-8.55816	-8.80122	-8.90151	-8.90401	-9.06739	-8.9972	-8.72879	-9.16226	-8.20665	-8.60476	-8.66628	-9.03405	-8.03228	-8.1255	-8.22367	-8.33618	-8.92713	-8.52355	-8.15715	-8.62608	0.350745
	169	-8.85046	-8.86739	-9.30372	-9.40723	-9.73507	-9.67941	-9.49648	-9.26028	-9.84836	-8.71881	-8.90755	-9.01739	-9.33039	-8.56055	-8.76006	-8.87112	-8.80003	-9.60035	-8.86499	-8.88835	-9.1384	0.387046
	170	-9.33363	-9.36666	-9.91251	-9.92906	-10.1603	-10.3591	-10.057	-9.97537	-10.1576	-9.10534	-9.46158	-9.6294	-9.93597	-9.08559	-9.51703	-9.26088	-9.16723	-10.2575	-9.58331	-9.41339	-9.68341	0.407923
	171	-10.0938	-9.89493	-10.2411	-10.5604	-10.5339	-10.8487	-10.5176	-10.4134	-10.4507	-9.50154	-9.90932	-10.4186	-10.3128	-9.87477	-10.026	-9.72795	-9.63752	-10.9371	-10.3242	-9.85791	-10.2041	0.394772
	172	-10.577	-10.4296	-10.8756	-10.9018	-11.059	-11.2546	-11.0619	-10.8	-11.0821	-9.90419	-10.6309	-10.9855	-10.5512	-10.4513	-10.5929	-10.2143	-10.2882	-11.3237	-10.627	-10.5021	-10.7056	0.365373
	173	-10.9378	-10.9192	-11.5005	-11.1628	-11.4133	-11.5702	-11.5677	-11.3186	-11.7102	-10.6064	-11.1913	-11.1466	-10.8894	-11.2212	-10.9086	-10.7491	-10.781	-11.3752	-11.2164	-11.1174	-11.1651	0.304432
	174	-11.1536	-11.483	-11.5714	-11.5622	-11.8481	-11.8859	-12.0025	-11.7116	-12.0387	-11.2635	-11.5296	-11.4042	-11.2405	-11.6013	-11.5818	-11.2741	-11.5541	-11.7295	-11.5933	-11.3525	-11.5691	0.249086
	175	-11.5305	-11.8469	-12.061	-12.026	-12.2508	-12.4367	-12.3858	-12.0337	-12.5251	-11.5792	-11.813	-11.6619	-11.6625	-11.7881	-12.5836	-11.4255	-12.1403	-12.1322	-12.1183	-11.8743	-11.9938	0.336358
	176	-12.0168	-12.095	-12.6601	-12.5962	-12.8467	-13.0809	-12.3665	-12.2978	-12.8698	-11.6887	-12.0997	-12.071	-12.1135	-12.223	-12.7994	-11.8507	-12.6557	-12.3512	-12.5178	-12.4413	-12.3821	0.369743
	177	-12.5644	-12.2013	-12.8792	-12.7476	-13.2558	-13.4642	-12.7627	-12.7488	-13.0985	-12.1848	-12.512	-12.4318	-12.4001	-12.4807	-12.983	-12.4691	-12.6396	-12.8956	-12.8141	-12.5411	-12.7037	0.331153
	178	-12.9349	-12.562	-13.2045	-12.9215	-13.2236	-13.6253	-13.1557	-12.9163	-13.5495	-12.4521	-12.7343	-12.7088	-12.7706	-12.7706	-13.5016	-12.685	-12.8007	-13.0212	-13.2747	-12.7505	-12.9782	0.332318
	179	-13.286	-12.9099	-13.6684	-13.4723	-13.2944	-13.7316	-13.4102	-13.306	-13.8072	-12.7742	-13.1047	-13.0213	-13.1378	-12.7867	-13.7754	-12.5915	-13.0874	-12.7603	-13.7644	-13.0211	-13.2355	0.379072
	180	-13.8239	-13.1644	-13.8681	-13.7687	-13.5231	-13.7445	-13.7355	-13.9342	-13.9553	-12.9417	-13.4236	-13.3724	-13.4116	-12.9413	-14.1362	-12.9233	-13.4192	-13.2982	-13.9415	-13.2594	-13.5293	0.370681
	181	-13.9753	-13.4736	-14.0098	-13.9104	-13.7937	-14.1536	-13.7516	-13.7699	-14.2807	-12.9868	-13.5396	-13.4626	-13.7595	-12.8221	-14.2553	-13.1359	-14.1375	-13.8587	-14.2958	-13.501	-13.7437	0.422467
	182	-14.0333	-13.5091	-14.071	-14.2003	-14.09	-14.1053	-13.8579	-13.8021	-14.1937	-13.0577	-13.7811	-13.7364	-13.9238	-12.8769	-14.3198	-13.0328	-14.3533	-14.1583	-14.3796	-13.6943	-13.8588	0.44143
	183	-14.0526	-13.6411	-14.1515	-14.1616	-14.1448	-14.1987	-13.8579	-13.7183	-14.4288	-13.3025	-13.8262	-14.0134	-14.2233	-13.4567	-14.1136	-13.4129	-14.3339	-14.2968	-14.2668	-13.7297	-13.9666	0.329716
	184	-14.378	-13.6894	-14.1677	-14.1552	-13.9258	-14.1987	-13.9062	-13.7956	-14.4353	-13.1092	-13.8391	-13.6719	-14.291	-13.3729	-13.9654	-13.6867	-14.2889	-14.1325	-14.2314	-13.6073	-13.9424	0.34967
	185	-14.1267	-13.5928	-13.955	-14.0392	-13.5296	-14.1181	-13.8643	-13.7506	-14.023	-12.8837	-13.7103	-13.3498	-14.4842	-13.2988	-13.9332	-13.3034	-13.9635	-14.0198	-14.0832	-13.6653	-13.7847	0.374464
	186	-13.6274	-13.2192	-13.8165	-13.759	-13.1913	-13.5222	-13.4553	-13.5444	-13.7266	-12.6293	-13.3914	-12.7958	-14.117	-12.8801	-13.7915	-13.0006	-13.7735	-13.8329	-13.7386	-13.4785	-13.4646	0.397133
	187	-12.9478	-12.8745	-13.6168	-13.3241	-12.4859	-12.6364	-12.6886	-13.0226	-13.047	-12.2717	-12.8019	-12.2836	-13.6081	-12.4485	-13.4887	-12.5336	-13.4095	-13.1404	-13.0299	-12.7312	-12.9195	0.419548
	188	-12.339	-12.4912	-12.8148	-12.6123	-11.8159	-11.5863	-11.8125	-12.024	-12.2868	-11.6823	-12.0127	-11.7135	-12.6514	-11.8912	-12.8219	-11.6639	-12.4689	-12.2803	-12.463	-11.8325	-12.1632	0.40613
	189	-11.4113	-11.4346	-12.0675	-11.4913	-10.9108	-10.343	-10.669	-11.0931	-11.2657	-10.4711	-11.1237	-10.6634	-11.7559	-10.7703	-11.7751	-10.7491	-11.2867	-11.1819	-11.3678	-10.7856	-11.1308	0.459851
	190	-10.4095	-10.2943	-10.7436	-10.2286	-9.69641	-9.53446	-9.46749	-9.92061	-10.0932	-9.30505	-9.68062	-9.60041	-10.9474	-9.59775	-10.7539	-9.85357	-9.85656	-10.1415	-9.79912	-9.63243	-9.97783	0.462662
	191	-9.27565	-9.01878	-9.28761	-8.62128	-8.72685	-8.40062	-8.06307	-8.61927	-8.8337	-8.21631	-8.24399	-8.44402	-9.7878	-8.43492	-9.34309	-8.52968	-8.68729	-8.68877	-8.40759	-7.75773	-8.6694	0.484682
	192	-7.5298	-7.57893	-7.98627	-7.3747	-7.24835	-6.97044	-6.43962	-7.13433	-7.57102	-6.66694	-6.87179	-7.05249	-8.30929	-7.12392	-7.80983	-6.95455	-7.33119	-7.2457	-6.98385	-6.22447	-7.22037	0.500933
	193	-6.0062	-6.11332	-6.63662	-5.86721	-5.24803	-5.28578	-4.86771	-5.65583	-6.20204	-5.21744	-5.75406	-5.48058	-6.40238	-5.57133	-6.65666	-5.44062	-5.93644	-5.82196	-5.56977	-5.13895	-5.74365	0.493808
	194	-4.38919	-4.67347	-5.32884	-4.54977	-3.69544	-3.7332	-3.36344	-4.38348	-4.59791	-3.81947	-4.14994	-4.1567	-5.13326	-4.10894	-5.03643	-4.09418	-4.41284	-4.25971	-3.93988	-3.8054	-4.28157	0.507798
	195	-2.73998	-2.84065	-3.60876	-3.36761	-2.40377	-2.09043	-2.02668	-3.37527	-3.01634	-2.2089	-2.82606	-2.77484	-3.60644	-2.74319	-3.43553	-2.4643	-3.22425	-2.8553	-2.65143	-2.41066	-2.83352	0.485196
	196	-1.0811	-1.40403	-2.03685	-1.83758	-0.83509	-0.62804	-0.5514	-1.79692	-1.45088	-0.4856	-1.53761	-1.33499	-1.83482	-1.25181	-2.08588	-1.14686	-1.997	-1.31238	-1.34688	-0.86452	-1.34101	0.496459
	197	0.07528	-0.27664	-0.84825	-0.11428	0.76259	0.74093	0.76603	-0.55679	-0.16565	0.86404	0.13416	-0.12063	-0.95546	0.13972	-0.87152	0.2962	-0.59581	0.12746	0.12195	0.76537	0.014435	0.580205
	198	1.42815	0.68969	0.2276	1.29335	2.25718	1.6815	2.08025	0.69623	0.98751	2.10417	1.55789	1.01642	0.31366	1.32187	0.41049	1.46869	0.71196	1.62206	1.37497	2.15689	1.27003	0.625332
	199	2.63929	1.8493	1.54504	2.35631	3.37813	3.07946	3.29139	2.24236	2.15678	3.22834	2.61441	2.06973	1.91134	2.40738	1.86321	2.77324	1.7556	2.99103	2.6924	3.11356	2.49791	0.565004
	200	3.74091	2.94125	2.64344	3.55457	4.32192	4.3357	4.32536	3.54691	3.33893	4.16569	3.60008	3.20034	2.95176	3.51223	3.00671	3.78467	2.71228	4.10876	3.81013	4.31504	3.59583	0.558482
	201	4.76523	4.13951	3.61622	4.45004	5.41065	5.47919	5.08555	4.54224	4.77876	5.23832	4.70492	4.44047	4.05982	4.73947	4.25006	4.80254	3.92019	5.1073	4.5993	5.40699	4.67684	0.518202
	202	5.87973	5.25079	4.66952	5.27464	6.29324	6.7161	6.21615	5.53112	5.72899	6.39147	5.53596	5.34238	5.20009	5.68648	5.14231	5.83652	4.75446	6.2669	5.5753	6.354	5.68231	0.562989
	203	6.87505	6.11083	5.80657	6.154	6.83116	7.4795	7.21148	6.3686	6.45052	7.41901	6.2124	6.18953	5.66716	6.60771	5.7511	6.59026	5.78522	7.23645	6.54163	7.21081	6.52495	0.577353
	204	7.65134	6.93865	6.7117	6.88197	7.94244	8.06896	8.2068	7.35748	7.51671	7.69924	7.17229	6.95616	6.3307	6.94915	6.62402	7.24737	6.50997	7.79048	7.4371	7.81638	7.29045	0.543675
	205	8.47917	7.65052	7.45256	7.97071	8.82181	8.8678	8.71896	8.55896	8.37674	8.03746	8.07098	7.77754	7.04257	7.3679	7.5678	7.85938	7.13164	8.18668	8.26815	8.45094	8.03291	0.546434
	206	9.08796	8.55565	8.19341	8.84685	9.36939	9.33486	9.32452	9.40289	8.56034	8.64625	8.55414	8.66334	8.01857	8.3761	8.19592	8.52615	7.9949	8.77292	8.91559	9.10483	8.72223	0.446408
	207	9.6742	9.42213	8.53807	9.48141	9.88155	10.0886	9.9462	10.0052	9.36562	9.16485	9.21447	9.09175	8.8625	8.77552	8.71774	9.38618	8.8195	9.25609	9.48572	9.84246	9.35099	0.461072
	208	10.2347	10.1565	9.1372	9.88082	10.5612	10.7586	10.4165	10.6269	10.3158	9.8284	9.74595	9.5878	9.44874	9.2458	9.10427	9.90156	9.15772	9.69094	9.94312	10.4545	9.90985	0.52293
	209	10.8918	10.5495	9.78142	10.364	11.1732	11.1612	10.8868	11.0038	10.9021	10.5789	10.3386	9.94534	9.80628	10.1928	9.73239	10.433	9.48305	10.2546	10.4134	10.7283	10.431	0.49812
	210	11.2525	10.9715	10.2581	10.947	11.3858	11.4221	11.2379	11.0585	11.3208	11.2103	10.9474	10.3383	10.196	10.618	9.92565	10.7841	10.1788	10.7314	11.0093	11.3048	10.8549	0.459074
	211	11.726	11.3773	10.7059	11.3078	11.5533	11.5768	11.6147	11.5514	11.6623	11.658	11.1536	10.786	10.4344	10.8274	10.3025	11.525	10.7683	11.1791	11.3797	11.6592	11.2374	0.444922
	212	12.1061	11.5996	10.8347	11.5172	11.9141	11.9085	11.808	11.8187	11.862	12.1637	11.3887	11.237	10.9659	11.3911	10.8211	12.0146	10.9712	11.5914	11.7341	11.73	11.5689	0.41875
	213	12.3832	11.941	10.7735	11.5622	12.3618	12.2306	12.0109	11.9379	12.1744	12.4665	11.553	11.7137	11.3428	11.9966	11.053	12.1821	11.3738	11.9393	11.9563	11.8524	11.8403	0.449269
	214	12.673	11.9185	10.9571	11.7458	12.4874	12.5173	12.1945	11.954	12.474	12.6469	11.8107	11.9295	11.5811	12.1448	11.4653	12.2981	11.7571	12.1808	12.3428	11.9523	12.0516	0.433488
	215	12.8502	11.7735	11.0054	11.9745	12.2845	12.6204	12.4619	12.0474	12.5577	12.5985	11.8815	12.0552	11.7003	12.1287	11.5523	12.5203	11.741	12.2485	12.5715	12.0972	12.1335	0.448245
	216	12.8631	11.693	11.0473	12.0776	12.1524	12.4497	12.42	12.2085	12.8573	12.6275	12.1457	11.8329	11.9387	12.1963	11.6328	12.3142	11.6959	12.271	12.6972	12.4709	12.1796	0.451918
	217	13.0403	11.7607	11.1407	12.1485	12.2781	12.295	12.4458	12.3727	12.7961	12.3537	12.3454	11.63	11.9709	12.1061	11.9227	12.4817	11.4318	12.1905	12.5973	12.5739	12.1941	0.456467
	218	13.153	11.6866	11.3372	12.1485	12.4939	12.1759	12.4877	12.3212	12.4901	12.328	12.3422	11.7524	12.1609	11.8935	11.9388	12.6427	11.3835	12.4031	12.5941	12.7415	12.2237	0.454749
	219	12.9952	11.4579	11.2696	11.9198	12.0171	12.3047	12.4071	12.1827	12.1229	12.3312	12.1102	11.8909	12.1641	11.6874	11.7005	12.4688	11.3674	12.2098	12.3461	12.6577	12.0806	0.43324
	220	12.9146	11.387	10.7445	11.5848	11.8658	12.2596	12.1204	12.07	12.197	11.8706	11.8075	11.907	11.8163	11.5618	11.1754	12.1402	11.3738	12.3194	12.1045	12.1842	11.8702	0.475417
	221	12.8921	11.4321	10.5867	11.3529	11.5275	12.0052	11.8563	12.0281	12.1841	12.051	11.7881	11.5591	11.5779	11.4136	10.9532	12.0855	11.3899	11.9683	11.7566	12.0392	11.7224	0.490569
	222	12.5249	11.2356	10.6415	11.1983	11.389	11.8505	12.0109	11.9701	12.0617	12.1089	11.6593	11.2724	11.6037	11.3363	10.805	11.947	11.1	11.6719	11.5054	11.8782	11.5885	0.471575
	223	12.0739	11.0939	10.3709	10.9116	11.0572	11.6798	11.8241	11.6673	11.7363	11.8899	11.2277	11.0663	11.2815	11.1205	11.0627	11.5475	11.0034	11.4915	11.2348	11.6173	11.3479	0.410419
	224	11.8935	11.1744	10.023	10.5347	10.8608	11.1097	11.5406	11.3001	11.1147	11.7192	11.2116	10.712	10.6502	10.9755	11.0595	10.9645	10.794	11.163	10.9256	11.5046	11.0616	0.426293
	225	11.7293	10.7782	9.68478	10.4864	10.7577	10.9454	11.1702	10.7268	10.4318	11.3681	10.9023	10.4382	10.3506	10.8338	10.8501	10.9033	10.6104	10.8827	10.6453	11.3789	10.7937	0.434585
	226	11.4265	10.163	9.69123	10.3575	10.4903	10.5911	10.7901	10.5915	10.3094	10.9107	10.4578	9.9389	10.2927	10.6534	10.3347	10.4781	10.1627	10.6251	10.4778	11.1502	10.4946	0.391712
	227	11.2686	10.0245	9.43998	10.2706	10.3486	10.2271	10.613	10.5754	10.2707	10.7368	10.2806	9.88414	9.95445	10.3313	10.1318	10.4105	9.77617	10.3287	10.262	11.0343	10.3085	0.415257
	228	10.7017	10.0792	9.10176	10.087	9.81069	9.90821	10.3617	10.3724	10.2128	10.5531	9.92311	9.76174	9.90291	9.97377	9.75171	10.301	9.5217	10.3255	9.65322	10.5994	10.0451	0.395815
	229	10.225	9.91496	8.98258	9.84861	9.29853	9.66663	10.2812	10.2146	9.9422	10.0893	9.90378	9.51049	9.61945	9.75796	9.10427	9.63098	9.28656	9.79401	9.22482	10.0712	9.71836	0.385068
	230	9.72896	9.53487	8.70235	9.71333	8.71873	9.20923	10.0138	9.83774	9.79725	9.76075	9.53658	9.13685	9.29734	9.40686	8.54058	8.87725	9.05786	9.38815	8.97035	9.72006	9.34745	0.430883
	231	9.60011	9.16122	8.47365	9.30103	8.61566	8.95477	9.57255	9.56072	9.55889	9.30336	9.09207	8.96291	9.09441	9.07508	8.38596	8.61311	8.78407	9.2432	8.73521	9.30131	9.06946	0.374971
	232	9.47449	8.49767	8.08712	8.98536	8.58989	8.82914	8.93477	9.2064	8.99519	8.72034	8.84726	8.72454	8.5275	8.81739	7.63867	8.2749	8.34278	8.90177	8.66112	8.66031	8.68583	0.401712
	233	9.08796	8.09181	7.57818	8.42488	8.35797	8.25579	8.76727	8.71035	8.21247	8.41111	8.69265	8.37666	8.31169	8.3761	7.17483	7.88514	7.93047	8.38961	8.05555	8.20936	8.26499	0.423335
	234	8.73041	7.82446	6.98872	8.05124	7.84903	7.63733	8.42583	8.14988	7.8517	8.19207	8.70875	7.92249	8.14097	8.025	6.82695	7.48573	7.62447	7.81303	7.67868	7.94201	7.89344	0.47192
	235	8.1796	7.43148	6.45079	7.63893	7.43995	7.0221	8.21002	7.87286	7.35243	8.03746	8.24169	7.59394	7.57727	7.7963	6.93646	6.89949	7.07044	7.34919	7.11821	7.65533	7.4937	0.485567
	236	7.56759	6.85813	5.71638	7.03015	6.86982	6.53894	7.73652	7.20609	6.74042	7.70891	7.77141	7.05923	7.16819	7.11987	6.62402	6.45175	6.32636	7.05607	6.78322	7.0562	6.96946	0.510257
	237	7.02323	6.28155	5.44581	6.67582	6.42208	6.27803	7.19859	6.3525	6.51172	7.3417	7.13685	6.56962	6.68825	6.62704	6.12797	5.90738	5.84642	6.65021	6.41601	6.54404	6.50224	0.467224
	238	6.52395	5.8467	5.09148	6.15078	6.11608	5.68212	6.39009	5.83712	6.00278	6.71681	6.19951	5.87708	6.34681	6.17931	5.83807	5.75277	5.50176	6.25402	6.02948	6.05766	6.01972	0.366856
	239	5.93771	5.18959	4.69851	5.4969	5.58459	5.21184	5.73299	5.2992	5.22328	6.07581	5.84519	5.37781	5.71869	5.69936	5.24216	5.46609	5.10556	5.56792	5.41102	5.61314	5.47487	0.322885
	240	5.25806	4.68066	4.00919	4.80436	5.04989	4.748	5.31102	4.78382	4.9978	5.51855	5.08501	4.89787	4.90375	5.50287	4.58183	4.87341	4.51288	4.98168	4.90531	4.90128	4.91536	0.344174
	241	4.79744	4.2909	3.79338	4.28576	4.42177	4.39368	4.7119	4.31998	4.58228	5.13524	4.33449	4.52744	4.2853	5.0036	4.06001	4.06169	4.07159	4.44053	4.3094	4.46643	4.41464	0.322392
	242	4.04048	3.73687	3.31021	4.05706	3.79366	3.92662	4.28993	3.91734	3.99281	4.96774	3.78046	4.02172	3.89554	4.42058	3.33204	3.60107	3.65284	4.03467	3.95508	4.10566	3.94162	0.365188
	243	3.57019	3.45985	2.70142	3.69308	3.37169	3.10523	3.89373	3.67898	3.54186	4.30419	3.28118	3.40005	3.38017	4.05337	2.94873	3.04704	2.93131	3.69323	3.57821	3.75778	3.46956	0.396809
	244	3.0677	2.74155	2.35998	3.00054	3.24929	2.60274	3.28172	3.1024	3.22941	3.56012	2.93008	2.9813	2.97108	3.36083	2.70714	2.84089	1.99397	3.03935	3.26254	3.2714	2.9777	0.366407
	245	2.57809	1.89439	1.80917	2.40141	2.90785	2.26774	2.52154	2.54192	2.82355	3.01897	2.45014	2.57544	2.62965	3.21266	2.38825	2.31907	1.70729	2.44022	2.89211	2.56275	2.49711	0.385523
	246	2.21733	1.65925	1.38076	1.90214	2.28295	1.88121	2.13501	2.10063	2.48855	2.34898	1.74793	2.00531	2.32042	2.81324	1.82134	1.73282	1.34974	1.98282	2.16414	2.18588	2.02602	0.358458
	247	1.58277	1.24051	1.22293	1.21604	1.92541	1.36261	1.54554	1.76241	1.75736	1.96567	1.10371	1.46738	1.66975	2.31719	1.18678	1.27865	0.9922	1.54797	1.61655	1.78002	1.52707	0.334411
	248	1.17046	0.88618	0.71399	0.59759	1.32306	0.87944	1.09137	1.33401	1.27097	1.32466	0.73328	1.21291	1.10606	1.52158	0.24299	0.95009	0.42206	1.1099	1.14949	1.22599	1.0133	0.332034
	249	0.78715	0.3547	0.11164	0.05644	0.63052	0.51546	0.50834	0.72844	0.87477	0.82217	0.84924	0.78128	0.61323	0.80649	-0.36258	0.65375	-0.02889	0.29174	0.79195	0.6172	0.520152	0.344459
	250	0.49403	-0.06405	-0.54869	-0.38808	0.13769	-0.09011	-0.02314	0.31291	0.17579	0.60313	0.60444	0.27879	-0.05677	0.33943	-0.62671	0.26721	-0.46697	-0.20432	0.39575	0.33374	0.0737035	0.374508
	251	0.07528	-0.45702	-0.90945	-0.63932	-0.09101	-0.27694	-0.35814	0.12931	-0.6005	0.23271	0.11161	0.10163	-0.57537	-0.04389	-1.12599	-0.08389	-0.86316	-0.68426	0.09619	-0.10433	-0.303327	0.405163
	252	-0.40466	-1.07548	-1.23801	-1.07418	-0.25207	-0.45088	-0.81876	-0.42472	-1.08367	-0.21181	-0.44243	-0.1013	-0.75897	-0.26614	-1.35791	-0.37057	-1.06287	-0.93551	-0.2678	-0.43933	-0.651853	0.39398
	253	-0.74288	-1.33961	-1.49248	-1.39951	-0.71913	-0.89861	-1.0539	-0.9401	-1.3929	-0.57257	-0.87728	-0.39765	-0.86849	-0.39499	-1.81208	-0.64114	-1.40109	-1.13522	-0.44496	-0.80332	-0.966395	0.401911
	254	-1.10687	-1.39759	-1.79848	-1.52191	-1.18941	-1.15308	-1.30515	-1.19457	-1.4541	-0.943	-0.84507	-0.70687	-1.06498	-0.55604	-1.86684	-0.89561	-1.73287	-1.52498	-0.91525	-1.22206	-1.21974	0.359552
	255	-1.38388	-1.83888	-2.38473	-1.80537	-1.44388	-1.45587	-1.36313	-1.27832	-1.62159	-1.05896	-1.05444	-0.81961	-1.11329	-0.92969	-2.11165	-1.23705	-1.92291	-1.96627	-1.48216	-1.37668	-1.48242	0.414964
	256	-1.74787	-2.39614	-2.72295	-1.87301	-1.82397	-1.74577	-1.5113	-1.56822	-1.54751	-0.76584	-1.14463	-0.86793	-1.20026	-1.55459	-2.28559	-1.43998	-2.00022	-1.88574	-1.54014	-1.79864	-1.67101	0.478754
	257	-2.18272	-2.39936	-2.52968	-2.02118	-2.17185	-1.92293	-1.74	-1.92254	-1.88251	-0.84959	-1.15429	-1.17072	-1.42896	-1.72209	-2.6528	-1.56238	-1.96479	-1.91795	-1.56591	-1.82441	-1.82933	0.458189
	258	-2.49839	-2.50566	-2.50713	-2.15325	-2.0881	-1.97125	-1.79154	-2.40893	-2.28515	-0.9881	-1.50862	-1.40586	-1.70598	-1.88959	-2.72044	-1.84584	-2.09685	-1.94372	-1.43385	-1.731	-1.97396	0.443493
	259	-2.4082	-2.55075	-2.75516	-2.41094	-1.9657	-1.96803	-1.87206	-2.69883	-2.30125	-1.20391	-1.97568	-1.13528	-1.82838	-1.82517	-2.42732	-2.20338	-2.18382	-1.78911	-1.50149	-2.27537	-2.06399	0.446834
	260	-2.54671	-2.5121	-2.89367	-2.50757	-1.78532	-1.91649	-2.02346	-2.65052	-2.30447	-1.31987	-2.04332	-1.25124	-2.03775	-1.8606	-2.5465	-2.21627	-2.12907	-2.03069	-1.58524	-2.44287	-2.13019	0.436799
	261	-2.5306	-2.36071	-2.76804	-2.39161	-1.93349	-1.72644	-1.93327	-2.48946	-2.19818	-1.33276	-2.02722	-1.21903	-2.08929	-1.97656	-2.714	-2.21949	-2.30301	-2.48165	-1.59168	-2.27215	-2.12793	0.421593
	262	-2.58214	-2.13845	-2.94842	-2.47858	-2.08488	-1.72966	-1.95903	-2.37028	-2.36245	-1.22324	-1.71155	-1.29956	-1.7704	-1.9379	-2.71078	-2.12286	-2.41575	-2.35603	-1.61423	-2.35268	-2.10844	0.454724
	263	-2.50161	-2.12878	-2.97419	-2.44637	-1.92061	-1.75543	-2.04923	-2.38961	-2.15952	-1.20713	-1.61169	-1.4735	-1.8767	-1.9379	-2.75587	-2.16151	-2.2869	-2.2916	-1.45962	-2.19806	-2.07929	0.44178
	264	-2.39532	-2.4509	-2.70684	-2.38195	-1.57917	-1.42688	-2.33591	-2.32841	-1.92438	-1.58723	-1.61813	-1.43485	-1.78651	-2.01843	-2.31458	-1.82329	-2.19349	-2.2143	-1.29534	-1.99513	-1.99055	0.405678
	265	-2.49195	-2.1159	-2.42016	-2.21767	-1.42133	-1.50096	-2.31014	-2.29942	-1.95015	-1.76761	-1.67934	-1.36076	-1.68021	-2.10218	-2.30814	-1.82329	-1.97445	-2.00492	-1.40808	-1.86306	-1.93499	0.351028
	266	-2.26003	-2.09979	-2.51679	-2.04695	-1.45998	-1.87139	-2.1974	-2.09971	-2.21428	-1.52925	-1.94025	-1.16749	-1.59002	-2.1054	-2.27915	-1.91993	-1.68777	-1.81166	-1.41452	-1.81475	-1.90133	0.34389
	267	-1.92503	-1.91941	-2.49747	-1.85046	-1.14754	-1.56539	-1.83341	-1.6874	-1.85674	-0.97844	-1.98212	-0.88726	-1.38387	-1.89603	-2.07944	-1.69123	-1.662	-1.57651	-1.25991	-1.6859	-1.66828	0.387766
	268	-1.27437	-1.61663	-2.24622	-1.75061	-1.1121	-1.33024	-1.55962	-1.46192	-1.39612	-0.71108	-1.7502	-0.68111	-1.24858	-1.62546	-1.80886	-1.53339	-1.49128	-1.5282	-1.10851	-1.5023	-1.43684	0.361622
	269	-0.98124	-1.40081	-2.15281	-1.51869	-1.10566	-1.14986	-1.35346	-1.21712	-1.05146	-0.52748	-1.45064	-0.89048	-1.25824	-1.48373	-1.60593	-1.39488	-1.24004	-1.64094	-0.96356	-1.37668	-1.28819	0.338735
	270	-0.89105	-1.07548	-1.85646	-0.9099	-0.68692	-1.17885	-0.98303	-1.26544	-0.92583	-0.3632	-1.1253	-0.89692	-1.30334	-1.44185	-1.58016	-1.00513	-1.16273	-1.44767	-0.83794	-0.90961	-1.09234	0.333399
	271	-1.04567	-0.77591	-1.29599	-0.47505	-0.59672	-0.63448	-0.97659	-0.68241	-0.77766	-0.0733	-0.86761	-0.74231	-1.21959	-1.01344	-1.25805	-0.81508	-0.90182	-0.9645	-0.59958	-0.41034	-0.806305	0.301142
	272	-0.85562	-0.515	-0.90623	0.00168	-0.59672	-0.19963	-0.90895	-0.49237	-0.42012	0.04266	-0.47464	-0.53938	-0.89426	-0.72032	-1.10022	-0.31903	-0.48951	-0.52965	-0.023	-0.22351	-0.508191	0.325572
	273	-0.54961	-0.28308	-0.91912	0.51384	-0.40668	0.3544	-0.16809	-0.06396	-0.08834	0.22626	-0.13964	-0.01111	-0.49806	-0.60114	-0.74911	-0.09999	-0.00957	-0.28807	0.36032	-0.0528	-0.173678	0.375989
	274	0.04629	-0.14135	-0.97388	0.72321	-0.06846	0.61531	0.22811	0.54161	-0.0207	0.49684	0.5078	0.4334	-0.2146	-0.52705	-0.32071	0.00953	0.22879	-0.06903	0.46983	0.11792	0.104143	0.424069
	275	0.62287	0.11634	-0.81604	0.50095	0.11514	0.77315	0.59531	0.77675	0.09204	0.64179	0.79771	0.8457	0.39741	-0.21138	-0.15965	0.18669	0.32543	0.21443	0.67599	0.56888	0.352975	0.420691
	276	1.07705	0.461	-0.16215	0.78441	0.43725	1.05338	0.98507	1.16007	0.72016	1.13784	0.8267	0.93268	0.80649	0.12361	0.17535	0.49269	0.57345	0.33683	0.79839	0.94575	0.683301	0.368001
	277	1.27998	0.78311	0.2115	1.46407	0.98162	1.2853	1.29107	1.33079	1.0777	1.53082	1.21323	1.10017	0.81938	0.39419	0.61664	0.85668	0.92778	0.63317	1.28478	0.93287	1.00074	0.353495
	278	1.69873	1.28882	0.51106	1.67344	1.68061	1.53011	1.53588	1.25992	1.28708	1.86903	1.47736	1.13561	1.19625	0.68731	0.54578	1.02418	1.19191	0.90053	1.48771	1.10036	1.25408	0.383458
	279	1.94675	1.3919	0.86538	1.98266	2.15733	1.97462	1.71626	1.27281	1.42236	2.26523	1.61909	1.38041	1.8147	1.12216	0.71005	1.62653	1.21124	1.19365	1.82592	1.35483	1.54269	0.42132
	280	2.22377	1.58194	1.23903	2.31444	2.58896	2.41914	2.06736	2.02333	1.46102	2.626	1.66741	1.8668	2.12715	1.34442	1.34139	2.07748	1.58811	1.35148	2.41539	1.71238	1.90185	0.446019
	281	2.64251	1.89117	1.65134	2.55924	2.61151	2.62529	2.39914	2.53226	1.83144	2.79027	2.14735	2.34352	2.51691	1.50225	1.80523	2.19988	1.87156	1.45456	2.63442	2.06348	2.20367	0.419457
	282	3.08381	2.09732	1.93157	2.82338	2.56963	2.8411	2.66005	2.67721	2.22764	2.95455	2.48879	2.5078	2.37518	1.56667	2.04682	2.41248	2.16791	1.86042	2.48625	2.40492	2.40917	0.387514
	283	3.21265	2.47419	2.16671	2.949	2.59862	2.96673	3.10134	2.95745	2.5111	3.02863	2.68528	2.72362	2.53946	1.73095	2.38825	2.79257	2.38694	2.22441	2.90178	3.02659	2.66831	0.372439
	284	3.60241	2.62559	2.73041	3.34197	2.7629	3.41768	3.6135	3.13461	2.60773	3.30565	3.16845	3.04573	2.83902	2.32041	2.99705	3.34982	2.75415	2.6818	3.04029	3.3326	3.03359	0.359617
	285	3.80211	2.85751	2.98166	3.33231	3.10434	3.71724	3.68436	3.28278	3.11667	3.42161	3.51955	3.34851	2.95498	2.73594	3.40291	3.64939	3.16967	3.11021	3.16913	3.57096	3.29659	0.301124
	286	3.79567	3.31812	2.88824	3.89923	3.55851	4.02003	3.6135	3.47927	3.45489	3.41839	3.69671	3.38394	3.15469	2.99363	3.58973	3.96505	3.63029	3.71256	3.4236	3.93172	3.54639	0.308943
	287	4.02437	3.72399	3.04608	4.20845	4.1061	4.42267	4.00969	3.88191	3.91551	3.91444	3.76435	3.69317	3.60887	3.40271	3.94727	4.14222	3.74303	3.86717	3.90354	4.29893	3.88122	0.31045
	288	4.17576	4.08797	3.19103	4.28898	4.32514	4.73512	4.18686	4.05585	4.08945	4.37184	3.96728	4.09259	3.73771	3.90842	4.12766	4.23885	3.71082	3.89938	4.26109	4.56628	4.1009	0.328163
	289	4.54297	4.42297	3.46804	4.51124	4.65691	4.93805	4.4832	4.19758	4.3117	4.71006	4.63727	4.17956	3.96641	4.38193	4.05035	4.64471	3.98462	3.95414	4.60897	4.82397	4.37373	0.360229
	290	4.58485	4.53571	3.63232	4.91388	4.72134	5.05401	4.74089	4.47137	4.19574	5.32207	5.1752	4.43081	4.23698	4.46245	4.28871	4.74134	4.27129	4.22794	5.03737	5.15897	4.61016	0.420311
	291	4.9295	4.68066	3.75472	5.23277	4.79864	4.90906	5.02757	4.62598	4.19574	5.44447	5.10756	4.4759	4.62674	4.66538	4.46909	4.86697	4.6836	4.54361	5.26607	5.49074	4.78974	0.417929
	292	4.96816	4.52926	3.6903	5.21022	4.98225	4.76088	5.09521	4.64209	4.34069	5.46379	5.14943	4.63374	4.94241	4.66216	4.58505	5.32758	4.85432	4.64668	5.33372	5.34901	4.85835	0.420395
	293	5.14854	4.71931	4.13159	5.23599	4.97258	4.76733	5.14353	4.63887	4.31814	5.43158	5.12366	4.80445	5.155	4.79745	4.87818	5.70768	5.08301	4.87216	5.38525	5.18474	4.97495	0.369583
	294	5.39012	5.08007	4.06717	5.12647	5.12075	4.97348	5.28525	4.7806	4.35358	5.68605	5.29438	4.94618	5.49322	4.83932	5.30658	5.70445	5.24085	4.96879	5.40458	5.49718	5.12795	0.408423
	295	5.52219	5.53103	4.26044	5.33584	5.3269	5.16997	5.51717	4.9481	4.73045	6.05004	5.38457	5.26829	5.53509	5.07447	5.40644	5.91383	5.02181	5.07509	5.66871	5.73877	5.32396	0.410882
	296	5.49964	5.94655	4.62442	5.83511	5.22061	5.46309	5.75876	5.16069	5.2426	5.9985	5.37491	5.54853	5.7509	5.28384	5.34202	6.07488	4.94451	5.28768	5.81366	5.80963	5.49903	0.375963
	297	5.38046	6.12049	4.91432	6.10569	5.66512	5.44376	5.79741	5.31208	5.31991	6.14667	5.32015	5.38425	5.59307	5.30639	5.29692	6.20051	4.93484	5.44874	5.77179	6.0029	5.57327	0.389282
	298	5.63171	6.03674	5.02706	6.154	6.01622	5.35035	6.04866	5.55044	5.31991	6.12734	5.38779	5.32627	5.34182	5.36437	5.21639	6.41632	5.17643	5.59047	5.98116	6.07376	5.65686	0.408013
	299	5.93771	6.08184	5.10115	6.07348	5.99045	5.82385	6.27413	5.18646	5.23616	5.89542	5.4812	5.66771	5.45456	5.58018	5.51595	6.2456	5.3246	5.84171	6.2163	6.07698	5.75027	0.371413
	300	6.15997	6.0754	5.17845	6.21198	6.16117	6.24582	6.52216	5.3604	5.33279	5.92119	5.50375	5.58074	5.49966	5.67681	5.81874	6.28103	5.48565	5.9609	6.33226	6.02867	5.86688	0.389481
	301	6.16319	6.11405	5.34595	6.42136	6.22882	6.30702	6.50283	5.57299	5.53895	6.04359	5.74856	5.49055	6.11489	5.5673	5.96691	6.29392	5.77877	6.03498	6.15188	6.0029	5.96947	0.332969
	302	6.24372	6.35563	5.57787	6.44068	6.30612	6.35211	6.64778	5.60842	5.71933	5.98561	5.85163	5.63872	6.51753	5.84109	5.94436	6.44209	5.91728	6.39575	6.19053	6.24126	6.11088	0.331199
	303	6.34357	6.41683	5.68095	6.49866	6.20949	6.31346	6.72509	5.92087	6.12519	6.166	5.97725	5.77723	6.52397	5.70902	6.01523	6.43243	5.8593	6.39575	6.30649	6.41842	6.19076	0.296812
	304	6.24372	6.56178	5.47158	6.29895	6.28035	6.38432	6.9248	6.18178	5.89327	6.46234	5.93538	5.93506	6.45311	5.64782	5.96369	6.50973	5.82065	6.3732	6.08746	6.55049	6.19897	0.35337
	305	6.49496	6.47481	5.71638	6.54054	6.41242	6.27159	6.91514	5.99173	5.88038	6.53642	6.05456	5.73536	6.54974	5.72835	5.83162	6.46142	5.95271	6.35065	6.16476	6.49573	6.22796	0.34607
	306	6.14708	6.39429	5.53922	6.60818	6.76674	6.39721	6.79595	6.26553	6.15096	6.76512	6.13831	6.02526	6.71724	6.07623	5.90571	6.3519	5.98815	6.6019	6.40635	6.66645	6.33539	0.3412
	307	6.20506	6.44582	5.17845	6.5502	6.75708	6.45519	6.67355	6.26875	6.15418	6.59763	6.25105	6.19275	6.55618	6.22118	5.8896	6.5194	6.06223	6.58257	6.56096	6.60525	6.33635	0.355975
	308	6.44987	6.27188	4.92399	6.37948	6.85371	6.68389	6.62201	6.40404	6.24759	6.37537	6.30581	6.25718	6.29849	6.31459	5.90571	6.69333	6.15564	6.62444	6.50298	6.52794	6.3399	0.397331
	309	6.68501	5.83059	5.04961	6.6114	6.44785	6.90614	6.56081	6.83244	6.4634	6.48489	6.51518	6.28617	6.33715	6.47887	5.60292	6.75776	6.21684	6.25402	6.46755	6.80495	6.37968	0.445511
	310	6.76876	6.01097	5.16879	6.80145	6.1193	6.59692	6.5286	6.85177	6.29913	6.71681	6.71489	6.35703	6.66248	6.35647	5.44187	7.04121	6.23617	6.40863	6.47399	7.04332	6.42993	0.478067
	311	7.14885	6.14304	5.27831	6.84976	5.93892	6.71288	6.38687	6.87754	6.30557	6.65561	6.48941	6.28294	6.79132	6.22118	5.70278	7.13463	6.01714	6.56646	6.35481	6.91769	6.43879	0.478324
	312	7.18428	5.91434	5.27509	6.83366	6.09031	6.71288	6.26125	6.67461	6.24759	6.58152	6.40244	6.26362	6.87185	6.18253	5.87994	6.91237	5.91728	6.60834	6.51264	6.64068	6.39836	0.448248
	313	7.03289	5.94333	5.08504	6.37948	6.22882	6.31346	6.53827	6.61019	5.9738	6.29806	6.51196	6.29905	6.65604	6.08911	5.79297	6.67079	5.81743	6.56968	6.41923	6.60202	6.29158	0.424994
	314	7.03289	5.99165	5.22677	6.41813	6.16117	5.87861	6.35788	6.66495	5.91904	5.98884	6.01913	6.34092	6.35969	6.09556	5.78653	6.30036	5.78844	6.36676	6.13255	6.72443	6.17772	0.393242
	315	7.09731	5.93367	5.32018	6.41813	6.29646	5.93659	6.18072	6.5973	6.20571	5.9534	5.83231	6.23463	6.29205	5.87008	5.706	6.21339	5.68858	6.03498	5.95539	6.80818	6.12875	0.404606
	316	6.96202	6.31054	5.42004	6.3215	6.0742	5.61448	6.2387	6.51355	6.03822	6.03071	5.79043	5.96083	6.24373	5.93772	5.57716	6.25526	5.41479	6.06075	5.85876	6.46674	6.05451	0.384988
	317	6.48852	6.25578	5.27509	6.20876	5.60714	5.58549	5.90693	6.4137	5.78053	5.88898	5.55851	5.66449	6.00215	5.7058	5.31625	6.39699	5.13133	5.59369	5.50444	6.27991	5.82822	0.404724
	318	6.09877	6.08184	5.20744	5.95107	5.42998	5.80452	5.8715	6.05616	5.69678	5.49278	5.55851	5.31983	5.93129	5.34504	4.91683	6.33579	4.91552	5.35855	5.33694	6.17362	5.64414	0.415544
	319	5.80565	5.72752	4.97875	5.6644	5.3108	5.64347	5.50107	5.56977	5.56471	5.09015	5.09467	5.24253	5.78634	5.42879	4.52385	6.45819	4.6836	5.48417	5.33694	5.77742	5.43364	0.432143
	320	5.64459	5.2057	4.895	5.38738	5.32368	5.33424	5.26593	5.47636	5.31669	5.06438	4.86597	5.05248	5.51576	5.30316	4.38857	6.20695	4.81566	5.10086	5.18555	5.64213	5.24955	0.376413
	321	5.48354	4.94157	4.47303	5.23921	5.16907	5.01535	5.20151	5.36684	4.97203	5.05794	4.89496	4.85599	5.40947	5.15821	4.35958	5.85907	4.58052	4.9849	5.15656	5.4843	5.08318	0.359074
	322	5.13566	4.83849	4.00275	4.88489	4.92427	4.44844	5.07266	4.97064	4.29238	4.86145	4.81121	4.53388	5.07447	4.77168	4.0278	5.32758	4.36471	4.52428	5.07603	5.35223	4.76478	0.390982
	323	4.87797	4.5647	3.99309	4.61753	4.62148	4.13921	4.81497	4.6743	4.25694	4.57799	4.32483	4.33739	4.64606	4.2402	3.79588	4.81543	4.14889	3.89294	4.76358	5.11065	4.4607	0.355558
	324	4.57196	4.17494	3.84491	4.50157	4.13509	4.25195	4.55084	4.37474	4.11521	3.96598	4.20887	4.39537	4.16934	4.26275	3.68314	4.39346	3.65928	3.81241	4.11614	4.80142	4.19947	0.302406
	325	4.38192	3.81418	3.60655	4.28254	3.8162	4.10056	4.12243	3.9882	3.93805	3.63742	3.69027	3.97663	4.02439	4.22731	3.30305	4.12933	3.13746	3.62559	3.57821	4.47287	3.89266	0.349118
	326	3.95029	3.57904	3.38107	4.02163	3.75822	3.74301	3.80032	3.38264	3.81565	3.13171	3.04926	3.55788	3.94708	4.18222	2.98738	3.88775	2.73804	3.44521	3.34951	4.11855	3.59132	0.401786
	327	3.65072	3.26337	3.10728	3.64798	3.42323	3.58518	3.42989	3.05086	3.3196	2.51648	3.05249	3.23577	3.64108	3.57021	2.57186	3.67193	2.60276	3.1231	3.21423	3.8512	3.27646	0.384784
	328	3.67005	3.03789	2.84315	2.83948	3.24607	2.91197	3.05302	3.01543	2.85576	2.3522	2.72393	2.86857	3.29964	3.52833	2.19821	3.41424	2.34185	2.57551	2.83091	3.23596	2.94211	0.392028
	329	3.27385	2.70611	2.54036	2.4755	2.95939	2.29029	2.8211	2.79639	2.54975	2.09129	2.50812	2.6302	2.99685	2.97752	1.7247	3.10824	1.95209	2.3146	2.62476	2.78179	2.60615	0.392442
	330	2.98717	2.26482	2.39541	2.25646	2.69526	1.69761	2.58596	2.40342	2.2824	1.94312	2.08615	2.34352	2.7907	2.59421	1.4187	2.56387	1.70729	1.72513	2.4025	2.59496	2.28693	0.411726
	331	2.56199	2.02646	2.11195	1.72498	2.46012	1.514	1.98684	2.19082	1.9474	1.7724	1.41294	2.15026	2.34941	2.50402	1.38005	2.32229	1.33042	1.51254	2.10294	2.01516	1.96885	0.387481
	332	2.1368	1.72045	1.59013	1.25469	1.99627	1.48501	1.3555	1.89448	1.38693	1.28601	1.1327	1.45127	1.76961	1.78571	0.97096	1.83268	1.1758	1.32571	1.88068	1.51267	1.5472	0.318066
	333	1.71161	1.0569	0.88471	1.08719	1.46479	1.34973	0.76281	1.08598	0.96819	0.74164	0.72684	0.76196	1.12216	1.25422	0.57477	1.27865	0.92134	0.66216	1.40718	1.09392	1.04584	0.301094
	334	1.27676	0.72191	0.57226	0.61047	0.94619	0.93742	0.38916	0.75743	0.41737	0.57414	0.67852	0.4785	0.63255	0.99009	0.26876	0.69884	0.60244	0.34005	0.85959	0.76859	0.676052	0.246242
	335	0.81936	0.05836	0.32101	0.29158	0.39538	0.49613	0.25065	0.41921	-0.00137	0.21338	0.32742	-0.00789	0.07852	0.26212	-0.1983	0.47337	0.10961	-0.05937	0.4956	0.20489	0.247483	0.237654
	336	0.25245	-0.50856	-0.10417	-0.1787	-0.22952	-0.31559	-0.12622	-0.10583	-0.30738	-0.29234	-0.28459	-0.29135	-0.34022	-0.27903	-0.9456	-0.03879	-0.52817	-0.38148	0.11551	-0.11722	-0.25034	0.248979
	337	-0.26938	-0.67606	-0.53258	-0.76173	-0.66437	-0.73756	-0.5514	-0.7114	-0.85497	-0.7594	-0.53584	-0.57159	-0.56892	-0.90392	-1.16786	-0.35446	-1.20138	-0.94195	-0.34833	-0.61971	-0.68664	0.245726
	338	-1.02634	-1.23331	-1.15104	-1.29965	-1.33436	-1.39467	-1.09577	-1.42649	-1.3027	-1.05252	-0.75165	-1.18038	-0.99733	-1.43541	-1.31281	-0.68302	-1.23359	-1.39613	-0.73808	-0.89995	-1.14726	0.236115
	339	-1.63191	-1.99994	-1.8017	-1.91167	-1.89162	-1.96803	-1.55962	-1.97086	-1.76977	-1.42939	-1.21872	-1.33821	-1.63834	-1.72853	-1.5254	-1.06311	-1.6008	-1.84709	-1.19226	-1.36701	-1.6227	0.282226
	340	-2.12152	-2.49599	-2.28809	-2.45926	-2.25238	-2.21927	-1.89139	-2.28975	-2.37856	-1.80304	-1.86616	-1.75696	-1.8155	-2.42429	-1.76699	-1.688	-2.2257	-2.51386	-1.69476	-1.78576	-2.08686	0.298255
	341	-2.36955	-2.97594	-2.67463	-2.88445	-2.63569	-2.58648	-2.30692	-2.63119	-2.52351	-2.32164	-2.76485	-2.07585	-2.04098	-2.7303	-2.17929	-2.11319	-2.68954	-2.92616	-2.09418	-2.30758	-2.4916	0.300761
	342	-2.62079	-3.57507	-3.27698	-3.28709	-3.18329	-3.22749	-2.86417	-3.09825	-2.57183	-2.75649	-3.13206	-2.56868	-2.70131	-3.05241	-2.77842	-2.65756	-3.1566	-3.76366	-2.79638	-2.83584	-2.99522	0.334599
	343	-3.33588	-3.76834	-3.61198	-3.72516	-3.67934	-3.66556	-3.24104	-3.4719	-3.10009	-3.29442	-2.96134	-3.27411	-3.20702	-3.69342	-3.46774	-3.19227	-3.65588	-4.14375	-3.44705	-3.15474	-3.45455	0.287582
	344	-3.92535	-4.18386	-3.88255	-3.81535	-4.15607	-4.02632	-3.65335	-4.02916	-3.66701	-3.60365	-3.33499	-3.62199	-3.73529	-4.0413	-4.23759	-3.70121	-4.03597	-4.37245	-3.96565	-3.71843	-3.88538	0.257687
	345	-4.47616	-4.53819	-4.35606	-4.1278	-4.42342	-4.31945	-4.32978	-4.34805	-4.08575	-4.34129	-4.05008	-3.99242	-4.19591	-4.36019	-4.8947	-3.91058	-4.01342	-4.52706	-4.19113	-4.02766	-4.27546	0.237473
	346	-5.01731	-5.0439	-4.70072	-4.81068	-4.70366	-4.88959	-4.8967	-5.02127	-4.69777	-4.93075	-4.617	-4.48525	-4.73062	-4.52447	-5.40364	-4.02976	-4.30332	-4.85562	-4.61632	-4.23059	-4.72545	0.315175
	347	-4.94645	-5.3628	-4.99062	-5.33572	-5.03543	-5.3953	-5.31223	-5.30795	-4.93291	-5.42681	-5.20969	-5.0264	-5.16869	-4.70163	-5.41008	-4.44529	-4.8638	-5.34523	-5.03184	-4.77818	-5.10135	0.271866
	348	-5.29111	-5.55928	-5.52533	-5.75447	-5.59269	-5.67554	-5.55703	-5.33694	-5.34522	-5.77469	-5.48671	-5.42582	-5.46503	-5.23634	-5.71287	-4.85115	-5.595	-5.74465	-5.51823	-5.32577	-5.48869	0.220162
	349	-5.61	-5.53674	-5.75403	-5.87687	-5.88581	-5.85915	-6.00477	-5.74602	-6.05386	-5.82623	-5.60589	-5.88967	-5.85479	-6.15436	-6.2508	-5.30533	-5.9461	-6.30835	-5.70828	-5.39664	-5.82868	0.260657
	350	-5.95466	-5.96193	-6.0697	-6.09269	-5.91158	-6.49371	-6.30755	-6.10679	-6.39853	-6.00661	-5.91189	-6.28909	-6.18657	-6.6633	-6.76296	-5.67576	-6.29076	-6.80762	-6.16246	-5.52871	-6.17914	0.334836
	351	-6.10283	-6.20673	-6.46268	-6.22475	-6.08552	-6.90279	-6.42029	-6.40957	-6.86237	-5.74892	-6.21468	-6.28909	-6.26387	-6.59565	-7.21392	-5.99465	-6.53235	-7.22959	-6.48135	-5.89914	-6.40704	0.400174
	352	-6.28322	-6.67057	-6.38859	-6.5372	-6.55581	-6.92534	-6.52337	-6.55452	-7.34876	-6.10647	-6.6141	-6.12481	-6.36051	-6.65041	-7.20425	-5.92056	-6.55167	-7.21027	-6.42981	-6.39841	-6.56793	0.370659
	353	-6.72451	-6.73178	-6.55931	-7.02359	-6.63956	-7.18947	-6.7263	-6.86375	-7.39708	-6.36416	-6.7816	-6.07649	-6.66007	-6.94032	-7.19137	-5.98177	-6.61287	-7.21349	-6.41693	-6.84615	-6.74703	0.365351
	354	-6.90167	-6.95403	-6.46268	-7.15888	-6.69432	-7.21846	-6.91957	-7.14399	-7.5678	-6.64118	-6.87179	-6.34062	-7.02728	-6.83724	-7.51348	-6.34897	-6.69662	-7.01378	-6.76159	-6.99754	-6.90357	0.330417
	355	-6.79216	-7.16985	-6.40792	-6.99138	-6.81994	-7.1025	-6.90346	-6.90885	-7.45506	-6.59286	-7.10693	-6.74971	-7.14646	-7.04339	-7.38786	-6.74517	-6.77715	-6.90426	-6.81957	-6.91701	-6.93707	0.250047
	356	-6.93067	-7.45975	-6.58186	-6.8722	-6.73619	-7.24423	-6.84226	-6.57707	-7.44862	-6.44791	-7.37751	-6.88177	-7.12069	-7.0756	-7.56502	-6.79349	-6.74494	-6.9107	-6.85178	-6.97821	-6.97202	0.313293
	357	-7.10461	-7.40821	-6.90075	-6.79811	-6.76518	-7.33765	-6.67154	-6.90241	-7.52914	-6.64762	-7.26155	-6.7948	-7.21411	-7.28176	-7.62944	-6.74195	-6.76427	-7.11041	-6.84534	-7.01043	-7.03596	0.297654
	358	-7.41061	-7.26004	-6.92652	-6.67893	-6.96811	-7.50837	-6.67476	-6.97005	-7.20381	-6.68305	-7.22612	-6.75937	-7.37194	-7.29464	-7.78728	-6.89335	-6.89633	-7.01055	-6.66174	-6.7012	-7.04434	0.323911
	359	-7.62321	-7.09254	-6.69782	-6.73691	-6.94556	-7.3924	-6.38808	-6.91851	-7.06852	-6.55098	-6.98131	-6.9011	-7.01118	-7.17224	-7.43617	-6.77738	-6.94465	-6.87527	-6.57476	-6.64322	-6.93659	0.310168
	360	-7.76494	-6.96692	-6.53998	-6.77879	-6.89725	-6.98654	-5.98866	-6.91529	-6.76896	-6.62185	-7.02963	-6.82057	-6.66329	-6.95642	-7.1656	-6.25234	-6.93499	-6.76253	-6.63597	-6.69153	-6.8071	0.35264
	361	-7.63287	-7.10221	-6.482	-6.65316	-6.81672	-6.86092	-5.82761	-6.81543	-6.85593	-6.31906	-6.85569	-6.60154	-6.53445	-6.60854	-6.93368	-6.11383	-6.59999	-6.72065	-6.67784	-6.69153	-6.68518	0.365598
	362	-7.256	-6.92504	-6.14378	-6.60485	-6.63311	-6.79972	-5.72453	-6.62861	-6.50804	-6.11613	-6.68819	-6.22144	-6.24777	-6.60532	-6.88214	-6.01076	-6.34874	-6.61436	-6.62952	-6.5498	-6.50689	0.354692
	363	-6.76961	-6.5836	-6.22753	-6.20865	-6.70398	-6.49693	-5.86948	-5.91352	-6.24069	-5.81979	-6.50458	-5.89611	-6.36373	-6.23167	-6.77906	-5.89479	-6.33264	-6.26969	-6.51034	-6.30822	-6.29623	0.302515
	364	-6.57312	-6.39678	-6.25008	-5.94774	-6.68787	-6.29078	-5.81472	-5.66549	-6.12795	-5.64907	-6.29199	-5.68351	-6.42171	-5.74205	-6.53748	-5.71119	-6.36807	-6.1022	-6.40404	-6.17937	-6.14226	0.335082
	365	-6.53447	-6.25827	-5.80234	-5.56764	-6.13706	-5.88814	-5.69876	-5.59141	-5.91213	-5.64262	-6.30809	-5.53212	-6.43459	-5.2009	-6.20248	-5.69508	-5.76894	-6.07321	-6.0916	-5.7413	-5.90406	0.342437
	366	-6.26711	-5.79765	-5.68316	-5.21976	-5.67644	-5.52093	-5.50871	-5.4529	-5.65767	-5.45902	-6.07295	-5.47414	-6.21234	-5.06884	-5.92868	-5.6822	-5.64009	-6.02167	-5.39583	-5.37731	-5.65587	0.317932
	367	-5.86769	-5.2726	-5.53821	-5.14567	-5.30923	-5.21492	-4.91281	-5.18876	-5.30334	-5.19811	-5.62844	-5.0876	-5.76138	-5.05918	-5.76119	-5.1185	-5.29221	-5.59004	-5.0093	-5.20981	-5.32345	0.273275
	368	-5.50692	-5.04068	-5.27086	-5.06193	-4.9839	-5.24391	-4.62935	-4.75713	-4.88459	-4.96297	-5.46094	-4.8428	-5.46503	-4.91422	-5.46162	-4.75452	-4.91212	-5.11653	-4.71939	-4.80717	-5.03983	0.275898
	369	-5.1075	-4.89251	-4.76514	-4.86866	-4.80351	-5.20204	-4.30723	-4.47045	-4.60758	-4.61831	-5.03253	-4.45948	-5.05595	-4.66298	-5.19105	-4.53548	-4.64154	-4.64302	-4.36829	-4.79429	-4.75138	0.267368
	370	-4.64044	-4.49309	-4.33673	-4.24054	-4.87116	-5.07963	-3.87238	-4.10647	-4.44008	-4.45081	-4.31421	-4.3242	-5.18479	-4.24423	-5.14595	-4.31322	-4.38063	-4.37245	-3.89479	-4.70732	-4.47066	0.37111
	371	-4.5277	-4.19675	-4.40759	-3.66718	-4.73587	-4.74464	-3.63724	-3.78435	-4.25647	-4.47658	-4.33354	-4.16314	-5.06883	-3.84481	-4.94624	-4.03943	-4.26467	-4.31125	-3.4696	-4.15973	-4.25178	0.433361
	372	-4.35376	-4.03569	-4.35928	-3.34184	-3.98535	-4.32589	-3.55349	-3.39138	-4.00201	-4.206	-3.82138	-3.70574	-4.66297	-3.75784	-4.36322	-3.95568	-4.1616	-3.97625	-3.10239	-3.92458	-3.94932	0.393672
	373	-3.79651	-3.89074	-4.31096	-3.01329	-3.46352	-4.11007	-3.41498	-3.13046	-3.82806	-3.79692	-3.6861	-3.35464	-4.42461	-3.38419	-4.19572	-3.95568	-3.97155	-3.73145	-2.95422	-3.69588	-3.70548	0.412421
	374	-3.66444	-3.52675	-4.35928	-3.04228	-3.28958	-3.41109	-3.15729	-3.14335	-3.30302	-3.33308	-3.61523	-3.23223	-3.88346	-2.959	-3.78341	-3.52082	-4.00376	-3.47698	-2.93167	-3.37377	-3.45052	0.361929
	375	-3.4293	-3.22075	-3.76659	-2.878	-3.00612	-3.13407	-2.92859	-2.90499	-3.026	-3.13337	-3.46384	-2.99387	-3.30044	-2.7754	-3.37111	-3.21482	-3.47872	-3.14842	-2.71585	-3.00978	-3.145	0.265317
	376	-3.18771	-3.14666	-3.17712	-2.43993	-2.87084	-2.91182	-2.55172	-2.51845	-3.03245	-2.74039	-3.11918	-2.76517	-3.2038	-2.76895	-3.09731	-2.89915	-3.34343	-2.81665	-2.36153	-2.97435	-2.89633	0.276859
	377	-3.11041	-2.78589	-2.96131	-2.47214	-2.84829	-2.87316	-2.48408	-2.0836	-2.55572	-2.24434	-2.85827	-2.65243	-2.89779	-2.55636	-2.8976	-2.69944	-2.84093	-2.86818	-2.05552	-2.79719	-2.67713	0.289428
	378	-2.91392	-2.94695	-2.76482	-2.41738	-2.68401	-2.58326	-2.45509	-1.98375	-2.32702	-2.15414	-2.71009	-2.4334	-2.69486	-2.60468	-2.65602	-2.6028	-2.5607	-2.85208	-1.67221	-2.32369	-2.51704	0.314348
	379	-2.56281	-2.90508	-2.48458	-2.25633	-2.44565	-2.17418	-2.046	-1.99019	-2.28837	-2.02208	-2.52971	-2.24657	-2.29222	-2.31155	-2.36934	-2.50617	-2.48661	-2.46232	-1.4725	-1.87595	-2.28641	0.305327
	380	-2.37277	-2.57652	-2.36218	-2.2821	-2.00435	-2.14841	-1.87851	-1.86778	-2.45264	-1.94477	-2.51683	-1.98888	-2.04742	-2.20848	-2.11487	-2.18084	-2.38676	-2.18208	-1.39197	-1.88239	-2.13953	0.279102
	381	-2.16017	-2.1771	-2.40405	-2.14037	-1.70801	-2.0099	-1.73356	-1.82913	-2.07899	-2.00919	-2.28169	-1.92124	-1.79295	-2.1505	-1.96348	-1.93603	-2.49627	-2.3528	-1.35654	-1.90172	-2.02018	0.268979
	382	-1.88316	-1.74869	-2.50713	-1.74417	-1.65647	-2.30302	-1.26649	-1.62298	-1.77943	-1.60655	-2.33644	-1.63134	-1.68987	-2.12473	-1.87973	-1.65257	-2.42541	-2.03391	-1.49505	-1.35091	-1.8369	0.349083
	383	-1.75431	-1.38148	-2.02396	-1.46715	-1.31503	-1.91971	-1.08933	-1.43615	-1.52818	-1.41651	-1.94991	-1.52504	-1.66088	-1.79295	-1.7541	-1.36911	-2.09363	-1.94694	-1.47894	-1.36379	-1.61336	0.276805
	384	-1.56427	-1.45557	-1.74695	-1.5348	-1.29249	-1.56861	-1.09577	-1.11726	-1.34458	-1.18459	-1.72121	-1.41552	-1.64478	-1.78329	-1.97636	-1.15652	-1.86815	-1.80521	-1.24058	-1.35091	-1.49337	0.268438
	385	-1.51917	-1.34283	-1.68252	-1.43172	-1.23773	-1.61048	-1.00558	-1.03674	-1.06434	-0.99454	-1.43453	-1.38975	-1.45151	-1.54171	-1.52863	-0.78931	-1.61046	-1.41868	-1.11818	-1.17697	-1.31927	0.250315
	386	-1.49662	-1.21399	-1.56334	-1.22879	-0.90273	-1.63947	-0.8252	-0.94654	-0.90651	-0.90113	-1.47963	-0.81317	-1.10363	-1.1745	-1.39656	-0.71523	-1.09831	-1.09979	-1.0602	-1.31547	-1.14404	0.269965
	387	-1.38066	-0.97884	-1.42805	-0.89379	-0.76422	-1.3077	-0.71246	-0.76616	-0.80987	-1.02031	-1.35078	-0.57803	-0.92325	-0.84594	-1.04868	-0.66691	-0.80841	-1.21575	-0.96678	-0.88384	-0.967522	0.249721
	388	-1.20672	-0.85	-1.48603	-0.92922	-0.72557	-0.99847	-0.60938	-0.37319	-0.8292	-1.09762	-1.28314	-0.77452	-0.92969	-0.64624	-0.98103	-0.81508	-0.66023	-1.2544	-1.00866	-0.80654	-0.913246	0.264451
	389	-1.0972	-0.63096	-1.49248	-0.98398	-0.5162	-1.06933	-0.41612	-0.30232	-0.5554	-1.02997	-1.23804	-0.87437	-0.94257	-0.72354	-0.97459	-0.82152	-0.57326	-1.24796	-0.93457	-0.59394	-0.850916	0.308345
	390	-1.09076	-0.53755	-1.14137	-0.77783	-0.50009	-1.11121	-0.15843	0.08421	-0.21397	-0.89791	-0.80963	-0.68111	-0.8395	-0.97479	-0.80065	-0.82797	-0.42187	-1.11589	-0.84438	-0.50697	-0.708384	0.341325
	391	-1.03278	-0.5762	-1.18969	-0.50082	-0.63216	-0.85674	0.11537	0.02623	-0.28483	-0.98488	-0.66468	-0.68755	-0.90714	-0.84917	-0.63638	-0.59605	-0.39932	-1.03537	-0.72198	-0.48443	-0.644929	0.336472
	392	-0.53029	-0.65351	-1.62776	-0.49759	-0.45177	-0.87929	-0.01992	-0.04463	-0.37824	-0.85925	-0.44887	-0.44274	-0.86205	-0.75253	-0.66859	-0.33191	-0.25759	-0.97094	-0.62535	-0.44255	-0.587268	0.357543
	393	-0.38212	-0.37005	-1.63099	-0.41385	-0.42278	-0.84063	-0.10689	0.27748	-0.34603	-0.637	-0.50041	-0.30746	-0.49806	-0.31124	-0.63638	0.04496	-0.35101	-1.11267	-0.6189	-0.39101	-0.477752	0.400183
	394	-0.58182	-0.10592	-1.68897	-0.02731	-0.52264	-0.84386	0.06383	0.17118	-0.44911	-0.47272	-0.52295	-0.2527	0.00444	-0.0922	-0.25628	0.27688	-0.01923	-0.7197	-0.40309	-0.44899	-0.344558	0.437883
	395	-0.49163	0.10989	-1.50214	-0.14327	-0.23918	-0.94371	0.18301	0.08099	-0.69391	-0.53714	-0.49718	0.05009	0.26535	-0.14374	-0.24662	0.16092	0.11928	-0.7197	-0.22915	-0.59716	-0.30075	0.450052
	396	-0.27582	0.11956	-1.12527	-0.0402	-0.000817788	-0.78588	0.34729	0.30325	-0.57473	-0.44695	-0.62281	0.10807	-0.031	0.17515	-0.2595	0.03852	0.01298	-0.70359	-0.31934	-0.36846	-0.222477	0.394804
	397	-0.47875	0.31927	-0.76128	0.05	-0.11356	-0.90828	0.37306	0.39022	-0.1882	-0.16349	-0.75487	-0.14962	-0.05677	0.43284	-0.11133	0.03207	0.16115	-0.58441	-0.21626	-0.10111	-0.141466	0.392368
	398	-0.42077	0.29994	-0.63888	0.14341	-0.08779	-0.9115	0.41171	0.31613	-0.26228	0.02011	-0.61637	-0.19472	-0.14374	0.22991	-0.29816	0.1126	0.1837	-0.2011	-0.06165	0.00196	-0.105874	0.349409
	399	-0.41433	0.27095	-0.58734	0.09831	-0.09745	-0.6377	0.547	0.28392	-0.23007	-0.09263	-0.47786	-0.26236	-0.11475	0.18803	0.07549	0.19635	0.08384	0.0115	0.03176	0.24033	-0.0443505	0.314036
	400	-0.10188	0.34181	-0.33287	0.0661	0.29553	-0.54429	0.60498	0.23883	-0.12055	0.0491	-0.50363	-0.07553	-0.13407	0.16871	0.20434	0.26077	-0.16418	-0.07547	-0.01655	0.19201	0.017658	0.285164
	401	0.23634	0.43845	-0.26201	0.18528	0.51778	-0.38646	0.7757	0.09388	-0.04325	0.02333	-0.14608	-0.06265	-0.04066	0.07207	-0.01792	0.09327	0.08707	-0.01749	-0.01011	0.10182	0.081918	0.262251
	402	0.40706	0.78955	-0.29422	0.2336	0.77225	-0.20607	0.90776	0.23238	-0.01426	-0.1796	0.02464	-0.12385	0.03665	0.08174	0.05939	0.10616	-0.08687	0.26597	0.07042	0.33696	0.170983	0.334852
	403	0.24278	0.78311	-0.30066	0.50095	0.69494	0.05806	0.84656	0.16152	-0.12055	-0.07008	-0.02046	-0.1915	-0.1083	0.14294	0.25265	0.3413	-0.2737	0.16933	0.34421	0.32408	0.188859	0.334457
	404	0.31043	0.50609	-0.291	0.43009	0.80124	0.07738	0.69195	0.20662	0.0856	0.39376	-0.02368	-0.18827	0.01732	0.32332	0.35251	0.57966	0.04197	0.41092	0.57935	-0.03669	0.263429	0.296898
	405	0.47148	0.48999	-0.33932	0.43653	0.68528	-0.04502	0.83368	-0.05429	0.24988	0.57092	0.00209	0.08874	0.10107	0.33299	0.31708	0.41539	0.22235	0.56875	0.45051	0.22744	0.301277	0.284733
	406	0.33297	0.20009	-0.48427	0.71032	0.71749	-0.13843	0.84012	0.09066	0.55588	0.70621	0.06329	0.13706	0.20415	0.29433	0.0304	0.24789	0.22235	0.5462	0.31522	0.34662	0.296928	0.321438
	407	0.34264	0.30638	-0.52614	0.74898	0.85278	-0.08367	0.5019	0.45142	0.43348	0.80929	0.08262	0.10807	0.21381	0.43928	0.20112	0.31875	0.03875	0.29174	0.43762	0.25321	0.311101	0.315197
	408	0.31365	0.38369	-0.30388	0.87138	0.89143	0.13214	0.29897	0.71877	0.47535	0.7964	0.00531	0.12417	0.46828	0.56491	0.23977	0.52813	0.11283	0.34327	0.25724	0.36273	0.379227	0.300691
	409	0.37485	0.16143	-0.17826	1.12585	0.83023	0.1708	0.54378	0.97002	0.53333	0.54515	0.03108	0.39153	0.63578	0.63255	0.20756	0.65697	0.16115	0.39481	0.28301	0.48513	0.447837	0.318055
	410	0.19769	0.29028	-0.26201	1.00989	0.77869	0.16435	0.98507	0.87339	0.29819	0.78352	0.08906	0.60412	0.53592	0.61644	0.36861	0.42183	0.03875	0.35938	0.47628	0.556	0.459272	0.331119
	411	0.20735	0.32893	-0.36186	1.08719	0.86244	-0.00959	1.14612	0.85084	0.18867	0.93169	0.08906	0.62345	0.50371	0.69697	0.44914	0.20279	-0.08043	0.32717	0.56003	0.56888	0.458628	0.402107
	412	0.41028	0.04225	-0.38763	1.18705	0.66595	-0.06434	0.92065	0.6157	0.40771	0.70621	-0.03334	0.77484	0.22025	0.58745	0.35573	0.16092	-0.01601	0.14356	0.85637	0.58499	0.406929	0.397418
	413	0.36518	-0.11236	-0.27167	0.95191	0.65307	-0.18997	0.89166	0.55772	0.39161	0.6128	0.11805	0.952	0.22025	0.48438	0.50712	0.34774	0.15149	0.12746	1.0593	0.46903	0.414338	0.380632
	414	0.27177	-0.12847	-0.24912	0.69744	0.45014	-0.08689	0.73382	0.64147	0.40771	0.57737	0.00853	0.77162	0.15261	0.64221	0.48457	0.53457	0.2449	0.1178	1.06252	0.61076	0.397267	0.345632
	415	0.36841	0.16465	-0.06874	0.52028	0.34706	-0.00636	0.49224	0.77031	0.45603	0.3841	0.16637	0.73297	0.25568	0.60034	0.40405	0.3413	-0.09332	0.29818	1.02387	0.61076	0.388409	0.283037
	416	0.37163	0.09701	-0.27811	0.43975	0.07005	0.02907	0.28609	0.5545	0.26598	0.32612	0.25978	0.63311	0.32333	0.70341	0.32996	0.21246	-0.35101	0.35938	0.78873	0.42393	0.292258	0.286351
	417	0.2911	0.09057	-0.39085	0.59436	0.09904	0.30608	0.14114	0.72199	0.03406	0.66434	0.15026	0.53326	0.05597	0.38774	0.35895	0.22856	-0.52817	0.23698	0.3732	0.43359	0.239109	0.311753
	418	0.0785	0.02292	-0.39085	0.63302	0.00562	0.14503	0.06061	0.65757	-0.04325	0.47429	0.25656	0.38831	-0.2146	0.20736	0.11092	0.43793	-0.42831	0.1178	0.34743	0.30153	0.158419	0.295661
	419	-0.29837	-0.04794	-0.46494	0.60081	-0.08779	-0.0579	0.01229	0.66079	-0.11089	0.09742	0.21468	0.311	0.05275	0.38774	0.05294	0.20279	-0.36389	0.12746	0.29912	0.08571	0.083689	0.288678
	420	-0.45298	-0.06405	-0.55191	0.4623	0.05716	0.07416	0.02518	0.36445	-0.0368	-0.1957	-0.07844	0.29811	-0.06321	0.46827	0.03684	-0.04523	-0.04178	0.06626	0.27013	-0.10755	0.0242605	0.262588
	421	-0.3338	-0.29919	-0.59701	0.13374	0.5049	-0.08045	-0.22929	-0.01886	0.27242	-0.28267	-0.24916	0.19182	-0.44008	0.39741	0.15924	-0.12898	-0.48951	-0.03682	-0.06165	-0.11078	-0.084936	0.294594
	422	-0.29192	-0.47635	-0.46494	-0.38486	0.36961	-0.56684	-0.43544	-0.06074	0.00829	-0.24402	-0.36512	0.19826	-0.37243	0.22347	0.03684	-0.36412	-0.65379	0.18222	-0.28069	0.08249	-0.193004	0.297682
	423	-0.28226	-0.4989	-0.17826	-0.47505	0.50812	-0.76655	-0.7189	-0.48592	-0.2043	-0.18926	-0.29425	0.07264	-0.44652	0.3652	-0.39801	-0.6508	-0.96946	-0.05937	-0.43852	0.00196	-0.30542	0.36555
	424	-0.61726	-0.52467	-0.15893	-0.60067	0.44048	-0.9276	-0.78977	-0.38929	-0.45877	-0.29234	-0.41666	-0.12707	-0.63335	0.04953	-0.65248	-0.76676	-1.14018	-0.07547	-0.52227	0.00519	-0.429917	0.373951
	425	-0.93615	-0.88221	-0.42951	-0.78105	0.00562	-1.22073	-0.95727	-0.38929	-0.85175	-0.33743	-0.61314	-0.28491	-0.83305	-0.30158	-0.72979	-0.68624	-1.28835	-0.43302	-0.66078	-0.12366	-0.636714	0.346666
	426	-1.17773	-1.04327	-0.92878	-0.8648	-0.23918	-1.58149	-1.35991	-0.60833	-1.27049	-0.65632	-0.81285	-0.7262	-1.02954	-0.51739	-1.12276	-1.19195	-1.47196	-0.75835	-0.51583	-0.2525	-0.906482	0.379966
	427	-1.09076	-1.15279	-1.48603	-1.14504	-0.62894	-1.87783	-1.62082	-0.85957	-1.65381	-0.73685	-1.27347	-1.12562	-1.09074	-1.15195	-1.64781	-1.43998	-1.77152	-0.82599	-0.89914	-0.57462	-1.20266	0.385888
	428	-1.28081	-1.5361	-1.64709	-1.57345	-1.08633	-2.01312	-1.68202	-1.13981	-1.84063	-1.22968	-1.36689	-1.4574	-1.34843	-1.26147	-1.51574	-1.48185	-2.04854	-1.08046	-1.22447	-1.20273	-1.45085	0.286138
	429	-1.68023	-1.85499	-1.77271	-1.70229	-1.54373	-2.2837	-1.94937	-1.40072	-1.97914	-1.51636	-1.63424	-2.01143	-1.60612	-1.7092	-2.14708	-1.99079	-2.29012	-1.47988	-1.76884	-1.49264	-1.79068	0.264859
	430	-2.19883	-1.95484	-2.36218	-2.02763	-2.1493	-2.34168	-2.0299	-2.14158	-2.30125	-1.87391	-1.82106	-2.68786	-2.14405	-2.57569	-2.79453	-2.17117	-2.47695	-1.67959	-2.25523	-1.65047	-2.18188	0.308977
	431	-2.46618	-2.40258	-2.67141	-2.46892	-2.28781	-2.86028	-2.33268	-2.4347	-2.61048	-2.3764	-1.86616	-2.78772	-2.65621	-2.93001	-2.78808	-2.42564	-2.72819	-2.16598	-2.72552	-1.87273	-2.49288	0.296015
	432	-2.9107	-2.95017	-3.06439	-2.8168	-2.82574	-3.50128	-3.00912	-2.97585	-3.18384	-2.78226	-2.42664	-3.12594	-3.25856	-3.27467	-2.97169	-3.24703	-3.2017	-2.53641	-3.25056	-2.26248	-2.97879	0.308965
	433	-3.37132	-3.50098	-3.38328	-3.49002	-3.34434	-3.92969	-3.30224	-3.65551	-3.57037	-3.42005	-3.10951	-3.80882	-3.56135	-3.71274	-3.42265	-3.5627	-3.89424	-3.17741	-3.66931	-2.93892	-3.49127	0.253607
	434	-3.87381	-4.23218	-3.78914	-4.20188	-3.86616	-4.49339	-3.96579	-4.06781	-3.83129	-3.86456	-3.7634	-4.09872	-3.90923	-4.01875	-4.08298	-4.14894	-4.37741	-3.66058	-4.18469	-3.49295	-3.99618	0.24289
	435	-4.18626	-4.69602	-4.4849	-4.84933	-4.69077	-5.26002	-4.25892	-4.46079	-4.80407	-4.42182	-4.282	-4.76227	-4.29576	-4.49226	-4.57259	-4.70942	-4.92178	-4.65269	-4.57444	-3.82151	-4.55988	0.310684
	436	-4.67909	-5.1051	-4.86177	-5.38726	-5.17394	-5.71097	-4.8516	-4.75069	-5.18738	-4.90499	-4.78128	-5.13914	-4.65653	-5.25244	-5.21037	-5.21836	-5.38562	-5.39355	-4.77093	-4.34977	-5.03854	0.327441
	437	-5.49082	-5.66558	-5.54143	-5.835	-5.55081	-6.14905	-5.46362	-5.27896	-5.50949	-5.57498	-5.45449	-5.24866	-5.16225	-5.60677	-5.79662	-5.78206	-5.91711	-5.706	-5.36362	-5.08741	-5.55924	0.26303
	438	-6.19303	-6.09721	-6.29518	-6.36648	-6.17571	-6.46472	-6.26568	-5.89419	-6.17305	-6.24498	-6.03752	-5.68351	-5.89022	-5.98042	-6.12517	-6.14926	-6.57422	-6.22782	-6.05294	-5.64145	-6.12664	0.232937
	439	-6.7374	-6.38067	-6.73647	-6.7047	-6.86181	-7.00587	-6.52337	-6.4289	-6.7915	-6.73459	-6.65275	-6.19889	-6.60531	-6.48936	-6.13162	-6.88046	-7.44071	-6.75609	-6.40404	-6.36298	-6.64137	0.297822
	440	-7.39451	-6.97658	-7.1681	-7.44556	-7.24835	-7.57923	-6.93568	-6.98615	-7.29078	-7.19199	-7.18746	-6.70783	-7.04661	-6.97253	-6.88536	-7.55046	-7.95287	-7.28757	-6.93875	-7.10706	-7.19267	0.290997
	441	-8.13215	-7.66913	-7.793	-8.00604	-7.57368	-8.16548	-7.76673	-7.59173	-7.79328	-7.75569	-7.80592	-7.1137	-7.66185	-7.49435	-7.44906	-8.01752	-8.62286	-8.00266	-7.43803	-7.54513	-7.7699	0.328577
	442	-8.90522	-8.11364	-8.53064	-8.52786	-8.23724	-8.72273	-8.22413	-8.44211	-8.28289	-8.26463	-8.44693	-7.61619	-8.2803	-8.12891	-7.94189	-8.59733	-9.18334	-8.54704	-8.24009	-7.92845	-8.35808	0.352977
	443	-9.5108	-8.76753	-9.07824	-9.0207	-8.86536	-9.43138	-8.68797	-8.83186	-9.01731	-8.9765	-9.11048	-8.35383	-9.07915	-8.79247	-8.50881	-9.10627	-9.53122	-8.86593	-8.63951	-8.51792	-8.93466	0.321263
	444	-10.1582	-9.43753	-9.42612	-9.19786	-9.33242	-10.1239	-9.45782	-9.08956	-10.0481	-9.69803	-9.71928	-8.94974	-9.82323	-9.31107	-9.34309	-9.52179	-9.89199	-9.25569	-9.19033	-8.99465	-9.49852	0.365762
	445	-10.5351	-9.9658	-9.93506	-9.46199	-9.96055	-10.6457	-10.1182	-9.99469	-10.4314	-10.3068	-10.2025	-9.51666	-10.039	-9.77814	-9.90035	-10.195	-10.4718	-9.43285	-9.72504	-9.7645	-10.0191	0.350589
	446	-10.9861	-10.5037	-10.2829	-10.1127	-10.273	-10.9582	-10.6561	-10.6615	-10.7728	-10.7675	-10.8241	-9.99661	-10.5029	-10.2355	-10.1194	-10.7394	-11.1386	-10.032	-10.3177	-10.3733	-10.5127	0.339873
	447	-11.4338	-10.9869	-10.7822	-10.8084	-10.7916	-11.4478	-11.136	-11.0899	-11.1916	-10.8931	-11.3009	-10.3703	-11.1342	-10.3773	-10.5703	-11.2258	-11.4993	-10.7471	-10.9587	-10.8661	-10.9806	0.328077
	448	-11.5691	-11.6376	-11.2912	-11.3689	-11.3166	-11.8956	-11.6128	-11.4345	-11.8906	-11.3763	-11.784	-10.8083	-11.4048	-10.9603	-10.8248	-11.5737	-12.0888	-11.4171	-11.3871	-11.4975	-11.457	0.333203
	449	-11.9138	-12.1046	-11.5843	-11.894	-11.8642	-12.1919	-11.9864	-11.6826	-12.3963	-11.9335	-12.2157	-11.6845	-11.5014	-11.6786	-11.5882	-11.9409	-12.4141	-11.8777	-11.6481	-12.1159	-11.9108	0.267135
	450	-12.5065	-12.1658	-11.974	-12.2869	-12.1864	-12.5752	-12.3118	-12.0691	-12.7023	-12.3651	-12.6505	-12.1483	-11.9266	-11.9878	-12.371	-12.6592	-12.5011	-12.29	-12.0346	-12.4026	-12.3057	0.242015
	451	-12.9703	-12.3656	-12.2446	-12.3964	-12.6728	-13.0326	-12.6919	-12.5845	-13.0083	-12.6647	-13.1981	-12.2128	-12.3325	-12.4098	-12.4837	-12.904	-12.8168	-12.7699	-12.2343	-12.6474	-12.632	0.294199
	452	-13.1797	-12.5653	-13.0338	-12.4673	-12.9304	-13.1711	-12.84	-12.9936	-13.3465	-12.9836	-13.5202	-12.3416	-12.471	-12.7319	-12.6609	-13.0973	-13.0262	-13.0663	-12.6724	-12.7247	-12.8912	0.309326
	453	-13.3955	-12.8101	-13.3269	-13.002	-13.2848	-13.387	-13.1106	-13.0258	-13.8394	-13.2671	-13.2271	-12.6122	-12.7899	-12.9703	-13.1215	-12.9362	-13.2774	-13.0824	-12.7432	-13.1209	-13.1165	0.278868
	454	-13.3955	-13.0323	-13.24	-13.1019	-13.2332	-13.5126	-13.4585	-13.1901	-14.1873	-13.499	-13.2754	-12.9021	-12.8608	-12.7738	-13.0796	-12.8621	-13.3708	-12.902	-12.8302	-13.1177	-13.1912	0.331432
	455	-13.4857	-12.9647	-13.269	-13.3435	-13.2687	-13.4385	-13.4295	-13.2609	-13.9714	-13.5731	-13.2593	-13.2693	-12.8028	-12.9349	-13.1086	-13.2036	-13.3676	-13.2724	-12.7529	-13.1789	-13.2578	0.273986
	456	-13.621	-12.8809	-13.1788	-13.4949	-13.2912	-13.5802	-13.6904	-13.2706	-13.7749	-13.4797	-13.4397	-13.3981	-12.7931	-13.0605	-12.9508	-13.4065	-13.4352	-13.4722	-12.9108	-13.2176	-13.3173	0.28079
	457	-13.6403	-12.9518	-13.3752	-13.308	-12.9884	-13.5706	-13.5197	-13.116	-13.6847	-13.3895	-13.3334	-13.2854	-12.7964	-13.0927	-13.1666	-13.5901	-13.4224	-13.6397	-13.0493	-13.1499	-13.3035	0.258196
	458	-13.7015	-12.6522	-13.314	-12.783	-12.7919	-13.3708	-13.32	-13.0161	-13.3143	-13.193	-13.2078	-13.279	-12.8479	-13.1668	-13.1247	-13.4323	-13.1808	-13.4689	-13.1588	-13.3045	-13.1814	0.25802
	459	-13.5533	-12.3656	-12.9984	-12.2322	-12.3023	-13.3	-12.8658	-12.9742	-13.3336	-13.1801	-13.1917	-12.9923	-12.6868	-12.9059	-12.5481	-13.1037	-12.82	-12.7796	-13.0267	-13.2015	-12.9181	0.354236
	460	-13.2087	-11.9468	-12.6698	-11.836	-11.8642	-12.8651	-12.3923	-12.5233	-12.9503	-12.7646	-12.8857	-12.58	-12.3389	-12.4613	-12.2872	-12.7397	-12.3723	-12.1128	-12.6434	-12.7859	-12.5114	0.373579
	461	-12.864	-11.6376	-12.1834	-11.2401	-11.4777	-12.3658	-11.9478	-12.0755	-12.4575	-12.3329	-12.5217	-12.0807	-11.8751	-12.0748	-11.7944	-12.2533	-11.4671	-11.6039	-11.9444	-12.4574	-12.0328	0.41436
	462	-11.975	-11.0803	-11.3395	-10.5282	-10.8238	-11.9278	-11.339	-11.383	-11.678	-11.6372	-11.9966	-11.3978	-11.5047	-11.5659	-11.4755	-11.4094	-11.0613	-10.9146	-11.1423	-11.607	-11.3893	0.384031
	463	-10.9217	-10.246	-10.7178	-10.0353	-9.97665	-11.3157	-10.7463	-10.3426	-10.9854	-10.7224	-11.1398	-10.5603	-10.9764	-10.8379	-10.9408	-10.7458	-10.591	-10.1512	-10.5335	-10.7051	-10.6596	0.361876
	464	-10.3064	-9.96258	-10.2894	-9.21719	-9.17781	-10.6554	-10.0666	-9.63393	-10.2993	-10.1039	-10.3152	-9.78724	-10.2645	-10.2484	-10.0066	-10.3013	-9.54089	-9.60679	-9.74114	-9.70974	-9.96172	0.396745
	465	-9.91988	-9.22816	-9.37136	-8.58262	-8.46594	-9.80181	-9.30321	-8.96715	-9.42961	-9.37914	-9.69995	-9.03027	-9.35294	-9.42703	-9.24001	-9.4316	-8.76137	-8.82728	-9.22254	-8.82715	-9.21345	0.387733
	466	-9.15325	-8.35845	-8.58218	-7.77412	-7.63489	-8.80326	-8.48504	-8.11677	-8.43106	-8.58674	-8.83991	-8.41826	-8.54766	-8.55088	-8.50559	-8.5329	-8.16224	-8.03488	-8.46879	-8.39873	-8.41928	0.349413
	467	-8.05806	-7.49518	-8.02815	-6.60807	-6.86504	-7.93033	-7.56702	-7.25029	-7.59034	-7.53987	-8.10871	-7.72571	-7.82612	-7.85512	-7.78728	-7.63421	-7.3183	-7.14584	-7.95019	-7.55802	-7.59209	0.397375
	468	-7.03052	-6.5675	-7.04248	-5.45168	-6.00821	-6.65154	-6.79395	-6.40313	-6.57247	-6.57353	-7.29698	-6.93009	-6.66652	-7.04661	-7.05608	-6.97387	-6.46792	-6.23104	-7.08048	-6.50793	-6.66763	0.434038
	469	-6.35408	-5.74289	-5.98595	-4.71082	-5.02899	-5.85592	-5.83083	-5.41746	-5.62868	-6.0195	-6.42405	-6.01851	-5.86767	-5.90955	-6.00277	-6.2008	-5.84302	-5.24215	-5.99818	-5.83471	-5.79583	0.420667
	470	-5.43606	-5.03102	-5.27408	-4.04727	-4.02722	-5.5016	-4.82584	-4.69915	-4.83306	-5.15301	-5.19358	-5.4226	-5.17191	-5.03985	-5.32955	-5.28922	-5.05707	-4.25971	-4.7967	-5.05198	-4.97202	0.433048
	471	-4.56313	-4.19353	-4.32707	-3.06483	-2.86117	-4.68021	-4.13651	-4.14512	-3.92148	-4.09004	-4.33032	-4.64953	-4.23456	-4.21846	-4.64345	-4.46461	-4.02953	-3.28049	-3.68541	-4.11141	-4.08154	0.508365
	472	-3.66444	-3.86175	-3.51856	-2.23056	-2.11709	-3.60114	-3.19595	-3.29796	-3.27725	-3.30731	-3.64422	-3.91189	-3.67409	-3.0653	-4.30201	-3.47573	-3.27579	-2.33026	-2.80605	-3.18695	-3.28722	0.564685
	473	-2.57248	-3.08868	-2.91621	-1.46071	-1.22162	-2.76686	-2.10398	-2.32196	-2.57827	-2.80481	-2.79384	-3.0293	-2.80116	-2.13761	-3.29702	-2.53516	-2.41252	-1.40257	-2.08129	-2.44609	-2.43861	0.568379
	474	-1.76398	-2.26085	-2.09483	-0.95499	-0.40024	-1.91005	-1.42111	-1.49413	-1.93726	-2.11227	-2.18505	-2.22724	-1.46439	-1.36454	-2.35645	-1.65579	-1.64268	-0.63917	-1.51115	-1.69879	-1.65475	0.530493
	475	-0.92648	-1.12702	-1.50858	-0.37841	0.05072	-1.25294	-0.68025	-0.79193	-1.00636	-0.97199	-1.31213	-1.47028	-0.27258	-0.80085	-1.72834	-0.97614	-0.79874	-0.03038	-0.62857	-0.80332	-0.870729	0.471417
	476	-0.1212	-0.24765	-0.89335	0.42687	0.6724	-0.67314	0.23133	-0.04463	-0.17209	0.00401	-0.32969	-0.73586	0.22347	-0.26614	-1.0068	-0.53162	-0.10298	0.47212	0.21859	0.06317	-0.140659	0.459031
	477	0.40384	0.35792	-0.22336	1.24825	1.32306	-0.14809	0.74993	0.61892	0.65574	0.92847	0.40795	0.15961	0.82582	0.53914	-0.23051	0.1738	0.54124	1.03581	0.84348	0.81046	0.551074	0.448244
	478	0.83869	0.72513	0.30491	2.00843	1.83844	0.41882	1.5391	1.19872	1.46102	1.56303	0.92011	0.8457	1.35408	1.18336	0.40727	1.04995	1.25633	1.72835	1.39107	1.34517	1.16888	0.478095
	479	1.62142	1.42089	0.92014	2.76217	2.56319	1.11781	2.10602	1.66256	1.66395	2.0172	1.37106	1.10339	2.00153	1.75028	1.08048	1.59109	1.84257	2.38546	2.29621	2.20843	1.77429	0.519093
	480	2.46535	1.90083	1.74475	3.12616	3.16232	1.62674	2.56664	2.36798	2.20509	2.63888	1.56111	1.8829	2.44926	2.52012	1.71826	2.17412	2.17435	2.82675	2.80514	2.81722	2.3367	0.487091
	481	3.04193	2.5064	2.39863	3.33231	3.5714	2.08736	3.2173	2.91879	2.8461	3.33464	1.93154	2.38862	2.6232	2.7456	2.27552	2.87954	2.63175	3.02968	3.22389	3.19087	2.80875	0.448353
	482	3.55731	3.0862	2.91723	3.56101	4.09322	2.29673	3.83898	3.26667	3.4871	3.74694	2.81412	2.81059	3.20623	3.11925	2.62984	3.35949	3.1439	3.38401	3.77148	3.65471	3.28725	0.44925
	483	3.86009	3.87216	3.33276	4.04418	4.64725	2.50611	4.52829	3.60811	3.88007	4.1979	3.58075	3.35818	3.57988	3.65396	3.00027	3.81366	3.73981	3.98635	4.13868	4.07023	3.76993	0.490516
	484	4.2273	4.23614	3.64198	4.68518	5.04989	3.0086	5.063	4.34253	4.09589	4.30419	3.96084	3.99273	3.87622	4.21121	3.55108	4.29361	4.01038	4.43731	4.50911	4.52119	4.20092	0.481407
	485	4.78455	4.48739	3.86746	5.1619	5.34623	3.46278	5.16607	4.49714	4.29882	4.31064	4.30228	4.18922	4.16934	4.37548	3.80554	4.69947	4.16822	4.94947	4.95685	4.66936	4.48341	0.489782
	486	5.34825	4.84171	4.05107	5.26176	5.5556	3.88474	5.35612	4.86435	4.44055	4.82924	4.60184	4.61441	4.57198	4.96173	3.89574	4.97648	4.73513	5.41009	5.2854	5.12676	4.83065	0.493604
	487	5.29993	5.0994	4.09294	5.25854	5.707	4.22618	5.84573	5.43126	4.89472	5.36072	4.87564	4.94618	4.87154	5.22908	4.44655	5.01192	5.22152	5.35533	5.6977	5.36512	5.11185	0.462803
	488	5.45455	5.44084	4.31842	5.43892	6.14185	4.12955	6.38365	5.80491	5.4552	5.61841	5.04313	5.44546	5.20332	5.34826	5.01346	5.11499	5.44056	5.8546	5.9264	5.63247	5.41045	0.536132
	489	5.48031	5.52459	4.94976	5.75137	6.35122	4.14243	6.76374	5.9402	5.84817	5.88898	5.41678	5.9254	5.76701	5.65104	5.50307	5.4822	5.54363	5.89647	6.2775	5.8805	5.69922	0.532857
	490	5.67036	5.8467	5.23321	6.02838	6.49939	4.5193	6.83783	6.11736	6.12519	6.13379	5.42322	5.9093	5.92484	5.75734	5.74143	5.81075	5.6145	6.05431	6.53519	6.16718	5.89748	0.496087
	491	6.18574	6.06251	5.49734	6.22165	6.67011	5.02824	6.85393	6.15601	6.43763	6.49133	5.75822	5.73858	6.01504	5.74768	5.73177	6.10065	5.7369	6.44406	6.34515	6.4764	6.08495	0.438956
	492	6.19218	5.99809	5.81946	6.42136	7.00188	5.60804	7.18571	6.43303	6.26692	6.69104	5.88384	5.90285	6.18898	5.89907	5.75432	6.40344	6.06223	6.54714	6.50298	6.51828	6.26404	0.414799
	493	6.20828	6.31054	5.68739	6.40525	7.3401	5.6789	7.57546	6.85499	6.24437	6.65883	6.04168	5.92218	6.40801	6.43055	5.9508	6.23272	6.17175	7.02386	6.86697	6.6439	6.43283	0.508924
	494	6.36612	6.29121	6.15767	6.41169	7.4625	6.01068	7.81382	6.96129	6.59225	6.60407	6.41533	5.91574	6.81709	6.59161	6.30191	6.2907	6.23617	7.11727	6.99259	6.68899	6.60194	0.479709
	495	6.21473	6.36207	6.05138	6.67582	7.45928	6.02034	7.63022	7.00316	6.68244	6.73613	6.84695	6.17021	7.07478	6.80098	6.64012	6.21983	6.39723	7.0754	7.02802	6.92414	6.70066	0.449898
	496	6.46919	6.63265	6.12868	6.82399	7.29822	5.94947	7.64633	6.61985	6.75975	6.74902	6.9758	6.31516	6.76878	7.00713	6.41142	6.28748	6.33603	6.93689	7.40167	7.08519	6.73013	0.436283
	497	6.43698	6.41683	6.51844	6.98827	7.39164	5.92048	7.70109	6.67139	6.76297	6.64594	7.16907	6.26684	6.98459	6.99103	6.29224	6.48718	6.17175	7.15915	7.50797	7.15928	6.78216	0.479301
	498	6.42088	6.1366	6.45724	7.2363	7.49471	5.67568	7.47239	6.6585	6.59547	6.7619	6.93392	6.20886	6.92661	7.25838	6.37921	6.72877	6.29415	7.17847	7.40167	7.13673	6.76782	0.501748
	499	6.34679	6.2139	6.40248	7.20086	7.25957	5.74654	7.28878	6.46524	6.57614	6.78445	6.69878	6.33126	6.82998	7.17463	6.75286	6.65468	6.52607	6.92079	7.35979	6.65034	6.7092	0.413265
	500	6.4402	6.53601	6.5281	7.21375	7.04698	5.88827	7.48527	6.37183	6.73398	6.98738	6.77609	6.57929	6.87829	7.17141	6.64334	6.84473	6.54218	6.87891	7.38234	6.66	6.77942	0.374992
	501	6.35323	6.21712	6.818	7.18798	6.89558	6.03	7.60445	6.5361	6.88215	7.08079	6.73099	6.70813	7.07478	7.02002	6.47262	7.31823	6.86751	6.97877	7.1923	6.63424	6.83015	0.384378
	502	6.07944	6.31054	6.53454	7.04303	6.85371	5.93659	7.49171	6.46846	6.96268	7.10334	6.5184	6.71457	6.96848	7.11343	6.53705	7.13785	6.41977	6.89502	7.33403	6.91447	6.76686	0.408461
	503	6.05367	6.86457	6.31229	6.84332	6.78929	5.77231	7.46594	6.43303	6.83705	6.99704	6.5635	6.46655	6.80743	7.10054	6.41464	6.65146	6.32314	6.68242	7.24383	7.13351	6.68778	0.410464
	504	6.10843	6.7164	6.21565	6.5502	6.55415	5.62414	7.25657	6.40082	6.79196	6.76834	6.69234	6.16054	6.4821	6.95559	6.29224	6.52262	6.45199	6.65343	6.79288	6.83717	6.54138	0.354514
	505	5.74122	6.78082	6.08681	6.2603	6.61213	5.41155	7.13739	6.18178	6.52138	6.52354	6.43465	6.02526	6.32426	6.82675	6.16984	6.2907	6.33925	6.55036	6.49654	6.36688	6.35407	0.378983
	506	5.65103	6.58755	5.96441	6.34083	6.39953	5.60804	7.0923	5.96597	6.30879	6.27229	6.5184	5.95439	6.32426	6.77843	5.85417	6.0169	6.2104	6.16383	6.63505	6.03189	6.23392	0.373175
	507	6.05045	6.23645	5.61975	6.18622	6.1193	5.11843	6.83783	5.89188	6.19605	6.12734	6.47008	5.9866	6.14388	7.00069	5.68989	5.99113	6.01392	5.95123	6.57062	6.21227	6.1207	0.411593
	508	6.38867	6.35241	5.51345	6.16367	5.75209	5.06045	6.53504	5.79847	6.16706	6.17244	6.29292	5.88031	6.0408	6.73012	5.42899	5.89772	6.01069	5.93835	6.3387	6.02545	6.02439	0.393786
	509	6.61737	6.32664	5.36528	6.20876	5.5395	5.1603	6.87326	5.95952	6.29268	6.10157	6.45398	5.74824	5.78312	6.49497	5.34846	5.77532	5.82387	5.69354	6.09712	5.72266	5.96931	0.455412
	510	6.2566	6.32342	5.4136	5.93175	5.77786	4.86718	6.90547	5.86289	6.2347	6.07258	6.33802	5.49377	5.76379	6.54007	5.30336	5.69479	5.77877	5.52927	5.99082	5.79353	5.89361	0.466451
	511	6.26304	6.25256	5.2461	6.23453	5.67156	4.49997	6.64456	5.75981	6.18639	5.96307	6.08999	5.19099	5.75413	6.54329	5.03279	5.45321	5.91406	5.55504	5.83621	5.92881	5.80101	0.529227
	512	5.80887	6.14626	5.0335	6.23453	5.63935	4.30671	6.39976	5.57299	5.94481	5.57009	5.97081	5.01705	5.71869	6.38868	5.03923	5.36624	5.85608	5.66777	5.72025	5.52617	5.64639	0.514497
	513	5.5544	5.83703	4.77259	5.98006	5.40743	4.21007	6.39976	5.34107	5.8063	5.06116	5.91283	5.11046	5.55442	5.99892	5.03923	5.11821	5.60483	5.66455	5.5141	5.41344	5.46504	0.493286
	514	5.69291	5.59223	4.6051	6.0155	5.42676	4.33248	6.49639	5.28953	5.77731	4.79058	5.94827	4.95585	5.49644	5.78311	4.98769	5.00547	5.33748	5.28768	5.14689	5.24916	5.36084	0.515755
	515	5.67358	5.44728	4.79192	5.83834	5.16585	4.34858	6.39332	5.34107	5.77087	5.09015	5.76466	4.90431	5.31928	5.64138	4.84919	4.84764	4.7609	5.13951	5.40458	5.08488	5.27886	0.478875
	516	5.69935	5.37964	4.94009	5.52589	5.0821	4.10056	6.42875	5.03507	5.55183	5.22221	5.42	4.86566	5.18399	5.60273	4.5915	4.64471	4.55475	5.23615	5.49799	4.91416	5.17386	0.508615
	517	5.64459	5.25401	4.99163	5.33906	5.00801	3.62383	6.19361	4.80959	5.26515	5.09015	5.26217	4.93652	5.00683	5.25163	4.70423	4.69303	4.51288	5.32312	5.31117	4.87229	5.05467	0.499538
	518	5.30315	5.08652	4.99163	5.21344	4.85662	3.45311	6.28058	4.75805	5.27481	4.99029	5.22352	4.73037	4.95529	4.93918	4.68491	4.60928	4.51288	5.19105	5.08569	4.74344	4.94419	0.512858
	519	5.10989	4.96411	4.84024	5.30685	4.96614	3.3597	6.20327	4.62921	5.1041	4.90332	4.94006	4.43403	4.8812	4.62673	4.58505	4.47721	4.43235	5.2909	4.88276	4.59849	4.82678	0.529889
	520	4.96494	4.60335	4.77904	5.26176	5.15941	3.40802	6.10342	4.60666	4.8915	4.58765	4.84342	4.45657	4.76524	4.52366	4.55928	4.5513	4.55475	5.05898	4.6605	4.40201	4.73707	0.496257
	521	4.86508	4.59369	4.9562	5.07815	5.12397	3.59162	6.01645	4.59699	5.11054	4.62631	4.65338	4.64018	4.8651	4.72659	4.50453	4.43212	4.49355	4.6499	4.38349	4.7821	4.7345	0.449854
	522	5.07768	4.59046	4.90466	4.89133	4.76965	3.34682	5.72333	4.36507	5.40044	4.52323	4.46655	4.57576	4.86188	4.81033	4.35635	4.41601	4.67393	4.57582	4.68305	5.0881	4.70502	0.471498
	523	5.20974	4.55503	4.6663	4.67229	4.80831	3.33071	5.63313	4.48748	5.15885	4.60376	4.44401	4.44691	4.67505	4.8812	4.18241	4.59961	4.88331	4.54361	4.89887	5.07844	4.68795	0.457918
	524	5.02614	4.29412	4.67596	4.61431	5.04345	3.61417	5.56871	4.65175	4.91083	4.60698	4.37636	4.5822	4.89087	4.75235	4.34669	4.63505	4.9284	4.45664	4.90209	5.1332	4.70051	0.398208
	525	4.66215	4.26835	4.35063	4.77859	4.89528	3.86219	5.29492	4.58733	4.91405	4.56833	4.49554	4.66595	5.06481	4.66538	4.57539	4.5674	4.98638	4.62091	4.64762	5.03012	4.67507	0.314872
	526	4.40446	4.46806	4.30231	5.07493	4.9758	3.79777	4.87295	4.68719	4.90117	4.75837	4.50199	4.56287	4.88765	4.57841	4.62049	4.66404	5.33748	4.76586	4.86343	4.95604	4.69906	0.326263
	527	4.6235	4.59369	4.26688	5.27464	5.21417	3.6947	4.83752	4.53579	5.10087	4.86145	4.38603	4.95585	4.92308	4.91341	4.77188	4.56418	5.43412	4.80774	5.15011	4.85618	4.78829	0.393846
	528	4.8071	4.79984	4.70495	5.38094	4.87273	3.82998	5.34001	4.7806	4.93982	4.72938	4.4891	5.03637	5.04226	5.0487	4.73645	4.78322	4.99604	4.78841	5.15978	5.10743	4.86866	0.328871
	529	4.49143	4.7483	5.07216	5.30685	4.78254	4.20685	5.55261	4.89334	4.95915	4.69717	4.79189	5.01705	5.08736	5.11956	4.8363	4.93461	4.83499	5.16206	5.32083	5.28459	4.95498	0.307909
	530	4.41413	4.75796	5.03028	5.61286	5.03056	4.14565	5.62991	4.98675	5.17818	4.72294	5.15587	5.18132	5.18721	5.15499	4.88784	4.92495	4.8672	5.30701	5.54309	5.30714	5.05129	0.369756
	531	4.35293	4.83849	5.23966	5.76425	5.21417	4.20363	5.70078	5.25088	5.0139	4.86145	5.23962	5.0396	5.05192	5.41912	4.74289	4.76389	4.79956	5.35211	5.7428	5.22339	5.09075	0.41676
	532	4.43667	4.93834	5.42004	6.19266	5.51373	4.45488	5.65568	5.38617	5.36501	5.06438	5.36847	5.15233	5.27096	5.64138	4.92327	5.04091	4.94773	5.32634	5.92962	5.32647	5.26775	0.428892
	533	4.96494	5.26046	6.0546	6.154	5.65224	4.78343	5.704	5.73727	5.75798	5.31562	5.61327	5.43257	5.63817	6.09556	5.4	5.40167	5.23763	5.54537	6.02948	5.50363	5.56409	0.362303
	534	5.28061	5.37642	6.26075	6.3054	5.9518	4.97992	5.90371	5.97241	5.8063	5.32851	6.01269	5.44546	5.81211	6.30493	5.82196	5.73989	5.58873	5.72898	6.00049	5.68723	5.76541	0.35423
	535	5.47709	5.88213	6.30262	6.54054	5.90993	4.89295	6.16462	6.10125	5.72577	5.67639	6.33158	5.69026	5.96028	6.33714	5.88638	5.68191	5.82709	5.91258	6.25173	5.5906	5.90714	0.373696
	536	5.60272	5.924	6.37993	6.78212	5.87449	5.39222	6.72187	6.30096	5.93836	6.07581	6.93392	5.9705	6.32104	6.57872	6.07321	5.88162	5.88507	5.94801	6.25818	5.72266	6.12827	0.403073
	537	5.77021	6.259	6.50555	7.14288	6.00978	5.61448	6.97956	6.24298	6.25081	6.37537	7.13685	6.07357	6.29205	6.65925	6.39854	6.09421	6.32314	6.15094	6.62538	6.35722	6.36309	0.400489
	538	5.83464	6.68741	6.72459	7.51653	5.96468	5.55972	7.24691	6.26553	6.43441	6.75224	7.46219	6.34092	6.68181	6.98136	6.61757	6.10387	6.79342	6.52137	7.07956	6.66645	6.61176	0.512991
	539	5.99247	6.82591	6.81478	7.63249	6.38021	5.69823	7.24691	6.47812	6.80162	6.94228	7.66512	6.29583	6.95882	7.37434	7.07819	6.29392	7.07044	6.83059	7.25994	6.84361	6.82419	0.514361
	540	6.39189	6.99985	7.02093	7.80965	6.59602	5.91726	7.60767	6.68749	7.24613	7.15488	7.89704	6.93361	7.19074	7.33246	7.41319	6.73521	7.27337	7.09473	7.34369	7.0562	7.0851	0.468467
	541	6.99746	7.23177	7.43967	8.16398	6.93746	6.00745	7.99421	7.11268	7.63911	7.1581	8.08708	7.30404	7.65458	7.75443	7.64189	6.78353	7.15741	7.39107	7.58527	7.12707	7.35841	0.498602
	542	7.22938	7.6473	7.46544	8.41522	7.31433	6.37466	7.94589	7.30595	8.08362	7.15488	8.21593	7.74855	7.83496	7.98635	7.9028	6.86405	7.37	7.57145	7.62393	7.53293	7.57938	0.477547
	543	7.4001	8.06282	7.82621	8.61815	7.56235	6.71932	8.06829	7.67315	8.34453	7.52853	8.28035	8.00624	8.00246	7.93159	8.10895	7.32467	7.7823	7.99986	7.7882	7.79383	7.8411	0.413031
	544	7.57726	8.49445	8.32548	8.64714	7.92956	6.66134	8.40329	8.02103	8.03208	7.75722	8.43496	8.17373	7.87684	7.84784	8.21847	7.97211	7.95946	8.28009	8.00724	7.80994	8.02148	0.42185
	545	7.77374	8.42036	8.67658	8.69546	8.55123	6.99311	8.61588	7.90185	8.27045	7.88607	8.52515	8.57637	8.01857	8.07332	8.48582	8.18793	8.26225	8.21245	8.26815	7.95811	8.21764	0.403101
	546	7.89615	8.42036	8.58961	8.90483	8.65431	7.39897	8.75439	8.20786	8.64087	8.01813	8.49938	8.91459	7.87684	8.29557	8.6211	8.41985	8.48128	8.36062	8.22949	8.27378	8.3729	0.371711
	547	8.11196	8.57175	8.69913	8.87584	8.70907	7.5246	8.80915	8.40757	8.67953	8.17275	8.69909	9.14973	8.11198	8.62091	8.71774	8.65821	8.52316	8.46048	8.55805	8.45416	8.52574	0.345567
	548	8.1635	8.7618	8.87629	8.91771	8.80248	7.50205	8.91544	8.68136	8.87279	8.33058	8.82794	9.05954	8.57904	8.86571	8.74673	8.71941	8.54248	8.66018	8.77386	8.59911	8.6599	0.342511
	549	8.44051	8.94862	8.79898	8.7631	8.53835	7.66955	9.27621	8.95193	9.03707	8.5013	9.0051	9.15295	8.48563	9.03321	9.08494	8.86114	8.66811	8.56999	9.0702	8.92444	8.78907	0.359497
	550	8.58224	9.10968	8.69913	9.01113	8.66075	7.52137	9.45337	9.17419	9.00486	8.67202	8.97933	9.34944	8.66279	9.08475	9.08172	8.90301	8.76474	8.89532	9.29246	8.79882	8.88506	0.40456
	551	8.78839	9.33838	8.85374	9.53939	8.76061	7.58258	9.43082	9.50274	9.17558	8.84596	8.96322	9.04021	8.89793	8.99133	9.28143	8.91268	8.86137	9.10792	9.36332	8.85358	9.00456	0.417706
	552	8.84637	8.9905	9.11465	9.73587	8.90556	8.03353	9.23755	9.43832	9.22711	8.94581	9.36908	8.90493	8.94624	8.9559	9.52623	8.77095	9.16738	8.97907	9.42775	8.88257	9.07027	0.357648
	553	8.8206	8.88098	8.98903	9.91948	8.82503	8.09473	9.17635	9.31592	9.22389	8.9587	9.62355	8.92747	8.95913	9.19104	9.45215	8.92234	9.28334	9.08859	9.69188	8.80848	9.10763	0.393319
	554	8.89147	8.98728	9.04378	9.8003	9.13748	8.14949	9.55322	9.52851	9.34629	9.01023	9.63321	8.92747	9.2136	9.49705	9.7195	8.8096	9.24791	9.15946	10.0526	8.63132	9.21699	0.443906
	555	9.07829	9.16766	9.19196	9.8776	9.218	8.49093	9.87533	9.79264	9.22389	9.3259	9.75561	8.69555	9.36499	9.58402	9.77104	9.0222	9.27045	9.16912	9.80784	8.64421	9.31636	0.417444
	556	9.14594	9.43823	9.35945	9.74876	9.20834	8.46516	9.84634	9.96658	8.78582	9.46441	9.64932	8.59248	9.12985	9.30378	9.75815	9.19614	9.31233	9.01773	9.95601	8.65709	9.3001	0.446219
	557	9.22002	9.40924	9.56883	9.71655	9.45636	8.19459	9.7336	9.83774	8.81803	9.42898	9.52692	8.82762	9.17816	9.09119	9.7034	9.08662	9.24791	9.37527	10.0075	8.89223	9.31604	0.426001
	558	8.95911	9.24174	9.43032	9.61669	9.49824	8.288	9.59187	9.70567	8.77616	9.33235	9.67186	8.52161	9.33922	9.09119	9.50369	9.43772	9.00632	9.40748	10.0913	9.20146	9.2856	0.42332
	559	9.0493	9.21598	9.41421	9.65213	9.40483	8.51992	9.74005	9.62192	8.70207	9.03922	9.40773	8.31546	9.5196	9.16527	9.23311	9.43128	8.84849	9.48479	9.79817	9.3142	9.24389	0.400111
	560	9.00421	9.06458	9.66546	9.73265	9.24377	8.61977	9.52423	9.43832	8.59578	9.18417	9.41418	8.52806	9.48095	9.10407	9.10749	9.49892	8.95801	9.46224	9.72087	9.25622	9.2302	0.362002
	561	9.28444	8.85843	9.58171	9.51362	9.02796	8.79371	9.64341	9.24183	8.50881	9.29369	9.31432	8.64402	9.54859	9.12984	9.14614	9.29277	8.60046	9.37205	9.36654	9.19502	9.16787	0.332748
	562	9.08151	8.85199	9.23383	9.09487	8.72839	8.36208	9.59832	9.13231	8.69241	8.88461	9.25956	8.66334	9.43907	9.41008	9.0785	9.40229	8.54893	9.22066	9.01222	9.09516	9.03951	0.324132
	563	8.78839	9.02593	9.18229	8.95315	8.96031	8.0142	9.26332	9.11299	8.54746	8.80086	9.28855	8.56671	9.2136	9.26835	8.89812	9.42805	8.37177	8.92431	8.83506	9.09194	8.92677	0.347309
	564	8.33422	8.83589	9.01479	8.7631	9.05695	8.05608	9.08938	9.3127	8.4315	8.99735	9.26601	8.5506	8.8625	9.02354	8.69519	9.47315	8.27835	8.73427	8.77386	8.8117	8.81806	0.360892
	565	8.10874	8.68771	8.76355	8.71801	8.77671	7.88536	9.02818	9.2676	8.20602	8.71389	9.13072	8.22527	8.75298	8.85283	8.65009	9.32498	8.13018	8.69884	8.67723	8.67964	8.66393	0.385763
	566	8.1184	8.70704	8.31581	8.49253	8.65753	7.67921	8.8929	9.06467	7.87103	8.56572	8.57991	8.35412	8.69822	8.99778	8.69197	8.9159	8.19138	8.53134	8.74809	8.37041	8.5222	0.361532
	567	7.81562	8.64906	8.39312	8.30892	8.35797	7.82738	8.8929	9.06789	7.70353	8.66558	8.40597	8.39921	8.43731	8.76908	8.49226	8.81927	8.21071	8.21245	8.58382	8.32854	8.41703	0.356313
	568	7.73831	8.41714	8.25783	8.17364	8.23557	7.8757	8.54824	8.89717	7.85492	8.66236	8.31256	8.21883	8.25693	8.67244	8.28933	8.48749	8.1334	8.14803	8.31002	8.18037	8.28351	0.282953
	569	7.68355	8.42358	7.99048	8.31215	7.82004	7.46662	8.13271	8.61372	7.76473	8.4562	8.35765	7.80009	8.63702	8.29235	7.79972	8.24269	7.94014	7.92255	8.03623	7.9259	8.08091	0.324063
	570	7.37755	8.20777	7.57818	8.07056	7.75562	7.09297	7.8557	8.38824	7.25902	8.14054	8.00655	7.85807	8.54038	7.86072	7.37776	7.81106	7.61803	7.89356	8.07166	7.80672	7.82853	0.370099
	571	6.91049	7.80191	7.27218	7.51009	7.53014	6.65168	7.4434	8.05002	6.89181	8.13087	7.73598	7.65192	8.04111	7.7351	7.31978	7.36655	7.59226	7.74539	7.88484	7.67465	7.54701	0.395042
	572	6.63025	7.32197	7.18198	7.22341	7.41096	6.33923	7.53681	7.77623	6.69532	7.9666	7.76819	7.20418	7.57083	7.64169	7.18771	7.30857	7.36678	7.53602	7.73666	7.28168	7.33425	0.407558
	573	6.55939	7.21889	6.83088	7.0076	7.35298	6.15885	7.47239	7.64738	6.34744	7.77333	7.62968	7.12043	7.2455	7.44842	6.5757	7.14751	7.04145	7.11083	7.58205	7.00788	7.11393	0.443453
	574	6.50141	6.85813	6.54421	6.52765	6.99222	5.83996	7.30167	7.56364	6.14773	7.41257	7.32368	6.74678	7.04579	7.08444	6.23426	7.10242	6.81275	6.77906	7.23739	6.56015	6.8308	0.452284
	575	5.9506	6.43294	6.09647	6.28929	6.75386	5.30525	7.06975	7.08047	5.91582	6.72003	7.14008	6.39246	6.85574	6.94915	6.08609	6.89949	6.39723	6.34743	6.49654	6.21871	6.46987	0.471948
	576	5.77021	6.06251	5.93219	5.93497	6.39953	4.88651	6.65423	6.65206	5.50673	6.22076	6.90171	5.88997	6.27917	6.47887	5.60292	6.04589	6.23617	5.88359	6.01015	5.90304	6.06256	0.453237
	577	5.58339	5.57935	5.70994	5.70305	5.93569	4.58694	6.26769	6.14635	5.35856	5.65384	6.16086	5.47445	5.77989	6.03758	5.01668	5.64003	5.71757	5.62268	5.50444	5.51329	5.64961	0.387004
	578	4.98104	4.72575	5.51023	5.39704	5.3108	4.39046	5.80385	5.82102	4.724	4.98707	5.61005	5.21031	5.69615	5.66393	4.69457	5.086	5.16354	5.2748	4.92464	5.24594	5.21106	0.402511
	579	4.46566	4.3521	5.0786	4.73349	5.06277	3.84609	5.39799	5.16713	4.32137	4.63919	5.41034	4.75292	5.30639	5.28384	4.45943	4.63182	4.49999	5.02999	4.28686	4.6758	4.77009	0.431279
	580	4.04692	3.96879	4.87245	3.94432	4.9597	3.32105	5.24016	4.88367	3.72546	4.29131	5.11722	4.28586	4.64928	4.93274	3.9054	4.59639	4.11346	4.24082	4.07104	4.23773	4.37019	0.513311
	581	3.93418	3.72721	4.44404	3.63187	4.53129	2.8862	4.7892	4.47459	3.30671	4.0304	4.53098	4.17956	4.04049	4.24664	3.42867	4.2775	3.83322	3.55473	3.63297	3.75134	3.96159	0.483251
	582	3.40914	3.27625	3.86424	3.29044	3.88385	2.39337	4.28671	4.13315	2.89763	3.66641	4.23463	3.73827	3.7055	3.79568	3.18065	3.80722	3.32107	3.16497	3.0725	3.19409	3.51579	0.478776
	583	2.82612	2.91549	3.29732	2.51415	3.3878	1.74914	3.46855	3.8497	2.0537	3.25411	3.76435	2.94587	3.23522	3.11281	2.79089	3.13723	2.70905	2.7881	2.60221	2.79145	2.95966	0.512731
	584	2.21088	2.32924	2.89469	2.16305	3.01415	1.2241	2.91774	3.28922	1.77024	2.79349	3.33272	2.44016	2.897	2.69084	2.05326	2.2933	2.11637	2.37902	2.09328	2.30184	2.46023	0.521061
	585	1.84368	1.8493	2.30844	1.54459	2.45367	0.9793	2.47322	2.4163	1.48678	2.43595	2.43725	1.96343	2.67474	2.26243	1.525	1.90676	1.9682	1.79278	2.03852	1.75747	2.00589	0.429355
	586	1.36373	1.68502	1.79306	1.11618	1.64839	0.61853	1.99328	1.53049	1.06482	1.91413	1.52246	1.50281	2.20124	1.99186	1.34139	1.64263	1.64287	1.32894	1.36531	1.197	1.52321	0.371248
	587	0.61321	1.15354	1.15206	0.67167	0.92686	0.20945	1.61963	1.19228	0.70405	1.66288	1.20357	1.1646	1.58278	1.52802	0.6714	1.11115	1.18547	0.99394	0.8918	0.52701	1.03827	0.39271
	588	0.01086	0.53186	0.63024	0.01456	0.58865	-0.34136	0.91098	0.91204	0.16291	1.03799	0.93943	0.71686	0.89991	1.30898	0.12703	1.04673	0.75384	0.37226	0.52781	-0.10755	0.552202	0.449505
	589	-0.41111	0.02937	0.25015	-0.46216	-0.20375	-0.8503	0.79824	0.33546	-0.40723	0.30035	0.50136	0.39153	0.21703	0.51337	-0.50753	0.58288	-0.00957	-0.35893	-0.06165	-0.44577	0.010087	0.450636
	590	-0.68812	-0.3765	-0.38441	-0.78427	-0.93816	-1.48164	0.38272	-0.18958	-0.97415	-0.26657	0.06007	-0.28491	-0.13407	-0.22105	-1.18719	-0.10321	-0.71177	-1.0257	-0.32256	-1.00303	-0.531705	0.47252
	591	-1.25504	-1.11413	-0.75484	-1.33509	-1.2635	-2.09687	-0.33559	-0.57612	-1.5153	-1.08795	-0.26204	-0.92913	-0.79762	-0.6108	-1.65103	-0.71201	-1.11441	-1.48632	-0.74775	-1.59249	-1.0619	0.473167
	592	-1.77364	-1.826	-1.18003	-1.86335	-1.79498	-2.5124	-0.69313	-1.10438	-2.35601	-1.69675	-0.82252	-1.44451	-1.3742	-1.07787	-2.50785	-0.96969	-1.65878	-2.21107	-1.43063	-1.9758	-1.61368	0.541109
	593	-2.37921	-2.40258	-1.83069	-2.56233	-2.23628	-3.06965	-1.5274	-1.72606	-2.94226	-2.02208	-1.59237	-2.06619	-1.91213	-1.7994	-2.90082	-1.50118	-2.2418	-2.75544	-1.82682	-2.32369	-2.18092	0.482622
	594	-3.323	-2.87609	-2.44915	-3.02295	-2.82252	-3.74287	-2.01379	-2.19634	-3.65412	-2.25722	-1.9789	-2.55902	-2.38241	-2.36309	-3.19073	-2.22915	-2.68954	-2.99381	-2.50326	-2.81974	-2.70338	0.506583
	595	-3.70954	-3.22075	-3.16102	-3.55444	-3.42165	-4.39675	-2.58715	-2.46369	-4.22426	-2.78548	-2.47173	-3.05507	-2.959	-2.80439	-3.54827	-3.0602	-3.15338	-3.52207	-3.24412	-3.42531	-3.23841	0.515197
	596	-4.15727	-3.63949	-3.56688	-4.12136	-3.95313	-5.12151	-3.19595	-2.92109	-4.70099	-3.19779	-2.90336	-3.43839	-3.56457	-3.74818	-3.76731	-3.78174	-3.95866	-3.90861	-3.72729	-3.91814	-3.76459	0.534003
	597	-4.72097	-4.32881	-4.18534	-4.44991	-4.69721	-5.64977	-3.68878	-3.75214	-4.87171	-3.81947	-3.34466	-3.96343	-4.12826	-4.11538	-4.39543	-4.22625	-4.42251	-4.48519	-3.98498	-4.25958	-4.27449	0.495562
	598	-5.24601	-4.72501	-4.61053	-5.07803	-5.05476	-6.17804	-4.26858	-4.26108	-5.27757	-4.46369	-4.01143	-4.4015	-4.41172	-4.65009	-5.03965	-4.8125	-5.02164	-4.77831	-4.233	-4.66544	-4.75943	0.490081
	599	-5.65188	-5.13732	-5.08081	-5.62884	-5.52504	-6.58712	-4.60358	-4.85055	-5.95401	-4.88244	-4.54936	-4.9491	-5.11715	-5.38773	-5.42619	-5.286	-5.66264	-4.93937	-4.45204	-5.25813	-5.24646	0.511538
	600	-6.18336	-5.66236	-5.71859	-6.36326	-6.08874	-7.22491	-4.96112	-5.44001	-6.62078	-5.26253	-5.28377	-5.49991	-5.70984	-5.93854	-5.88359	-5.65321	-5.82692	-5.43864	-5.27665	-5.89914	-5.79679	0.524486
	601	-6.94677	-6.10365	-6.0697	-7.04614	-6.58158	-7.55346	-5.45718	-6.05203	-6.96867	-5.65551	-5.66709	-5.97342	-5.8709	-6.44426	-6.16705	-6.04297	-6.20379	-5.95402	-5.82746	-6.25346	-6.24196	0.534806
	602	-7.38162	-6.56106	-6.43046	-7.38114	-7.25801	-8.03663	-5.72775	-6.58673	-7.53236	-6.02594	-5.94088	-6.69173	-6.43781	-6.79536	-6.69531	-6.51969	-6.56456	-6.79152	-6.50068	-6.64322	-6.72512	0.560427
	603	-7.55557	-7.18273	-7.06503	-7.41335	-7.79916	-8.81937	-6.13039	-7.12466	-7.92856	-6.51555	-6.23079	-7.26831	-6.89199	-7.3945	-7.25257	-6.932	-6.82869	-7.52594	-6.99995	-7.3422	-7.21007	0.597119
	604	-8.05162	-7.82052	-7.4419	-8.09945	-8.01176	-9.14148	-6.66188	-7.45322	-7.84481	-6.9955	-6.64631	-7.67417	-7.38805	-7.98074	-7.72286	-7.36685	-7.2571	-7.73853	-7.42514	-7.80927	-7.62656	0.551128
	605	-8.96642	-8.4583	-7.72858	-8.49243	-8.29522	-9.48292	-7.40596	-7.88163	-7.88025	-7.40458	-7.42905	-8.16379	-7.75526	-8.28997	-8.16415	-7.85646	-7.91743	-7.93824	-7.80524	-7.97677	-8.06463	0.51258
	606	-9.49147	-9.04777	-8.34704	-8.8693	-8.9169	-9.85979	-7.67009	-8.32615	-8.43106	-7.77824	-7.83813	-8.42792	-8.38982	-8.51223	-8.47338	-8.3042	-8.30075	-8.25069	-7.95663	-8.57912	-8.48853	0.543172
	607	-9.75882	-9.24426	-9.07824	-9.10445	-9.23579	-10.0885	-8.12105	-8.55807	-8.89491	-8.39347	-8.21823	-8.74037	-8.76992	-8.69583	-9.03386	-8.68108	-8.82902	-8.8917	-8.40115	-8.93344	-8.88361	0.475708
	608	-10.023	-9.67911	-9.27795	-9.61016	-9.46771	-10.4299	-8.97787	-8.96715	-9.12683	-8.86376	-8.75938	-9.01417	-8.96963	-8.95997	-9.54924	-8.88401	-9.15113	-9.25891	-8.86177	-9.35541	-9.25935	0.430584
	609	-10.1357	-10.1462	-9.50987	-9.92906	-9.68031	-10.4525	-9.31287	-9.14754	-8.86914	-9.46289	-9.15558	-9.60041	-9.31751	-9.15968	-9.8166	-9.44126	-9.53122	-9.55847	-9.45768	-9.58411	-9.56343	0.385152
	610	-10.271	-10.3169	-9.9866	-10.1288	-10.0024	-10.8487	-9.49004	-9.55984	-9.3201	-10.0169	-9.33274	-9.86777	-9.59775	-9.75559	-10.4447	-9.95665	-9.88233	-10.0159	-9.47701	-10.0093	-9.91405	0.387373
	611	-10.7123	-10.6487	-10.357	-10.3865	-10.5661	-11.3866	-9.72518	-9.8433	-9.99976	-10.0008	-9.88355	-10.2092	-10.2581	-10.1131	-10.8925	-10.2079	-10.1916	-10.4121	-9.68316	-10.2477	-10.2863	0.413846
	612	-11.1375	-11.1415	-10.5245	-10.8245	-10.8721	-11.2964	-10.0537	-10.3844	-10.5828	-10.1619	-10.1863	-10.4283	-10.6221	-10.3386	-10.9987	-10.1821	-10.169	-10.7439	-10.1695	-10.4184	-10.5618	0.379265
	613	-11.5305	-11.1641	-10.8209	-11.2658	-11.2136	-11.3641	-10.3243	-10.8193	-10.9661	-10.6998	-10.3957	-10.6988	-10.9603	-10.7831	-11.366	-10.2691	-10.1336	-10.9983	-10.5207	-10.7244	-10.8509	0.394315
	614	-11.6335	-10.974	-11.085	-11.4817	-11.4165	-11.6475	-10.6239	-11.0577	-11.1304	-10.8931	-10.6115	-11.1466	-11.2019	-11.1246	-11.6011	-10.3979	-10.3784	-11.3688	-10.8524	-11.2817	-11.0954	0.383966
	615	-12.1618	-11.0707	-11.5811	-11.5235	-11.9351	-11.8956	-10.7495	-11.2026	-11.2689	-10.8383	-10.6921	-11.459	-11.1793	-11.1213	-11.6913	-10.6202	-10.7907	-11.6941	-11.0167	-11.5812	-11.3036	0.449523
	616	-12.4871	-11.309	-11.8355	-11.6008	-12.1831	-12.1565	-10.9524	-11.2445	-11.285	-10.9478	-11.0528	-11.5621	-11.553	-10.999	-11.8652	-10.9262	-11.4188	-11.9872	-11.4161	-11.797	-11.529	0.458273
	617	-12.6675	-11.4346	-11.8871	-11.8875	-12.6083	-12.5688	-11.4581	-11.4249	-11.504	-11.3022	-11.5521	-11.6877	-11.9299	-11.3307	-12.1004	-11.2902	-11.3963	-12.4027	-11.5933	-11.884	-11.7955	0.457436
	618	-12.8221	-11.7149	-12.2897	-12.0776	-12.7243	-12.9102	-11.5193	-11.7953	-11.9163	-11.6533	-11.6874	-12.0936	-12.1779	-11.7881	-12.3742	-11.5511	-11.4671	-12.4221	-11.9412	-12.306	-12.0616	0.435783
	619	-13.1153	-12.2818	-12.541	-12.4287	-12.8177	-13.126	-11.8608	-12.1625	-12.3995	-12.043	-12.0031	-12.4157	-12.4098	-12.1231	-12.3387	-12.2598	-11.7957	-12.5252	-12.2697	-12.6668	-12.3792	0.358411
	620	-13.083	-12.8262	-12.6891	-12.7121	-13.0077	-13.0069	-12.4374	-12.3783	-12.8279	-11.8626	-12.2479	-12.6122	-12.8608	-12.2939	-12.5578	-12.234	-11.9728	-12.6121	-12.7207	-12.467	-12.5705	0.335447
	621	-13.1732	-12.9969	-12.7342	-13.3402	-13.1591	-12.8844	-12.534	-12.3622	-12.6282	-12.0624	-12.4347	-12.6605	-12.9542	-12.7255	-13.0023	-12.4112	-12.1629	-12.902	-13.1362	-12.4026	-12.7334	0.356829
	622	-13.3633	-13.1257	-12.76	-13.8492	-13.7003	-13.0262	-12.2602	-12.4428	-12.6089	-12.494	-12.5829	-12.857	-12.9928	-12.9026	-13.3373	-12.6237	-12.3014	-12.9761	-13.2039	-12.6732	-12.9041	0.435085
	623	-13.5662	-13.3319	-12.9758	-13.7912	-14.0965	-13.0777	-12.5823	-12.4299	-13.0437	-12.7871	-12.5893	-13.047	-13.257	-13.0057	-13.4823	-12.9072	-12.4045	-13.2402	-13.439	-12.8214	-13.0938	0.444356
	624	-13.5082	-13.493	-12.9662	-13.7622	-14.0031	-13.1421	-12.4793	-12.5974	-13.1404	-13.0738	-12.599	-13.1566	-13.5436	-13.1152	-13.5692	-13.1134	-12.543	-13.5012	-13.6613	-12.9985	-13.1983	0.429803
	625	-13.679	-13.6476	-13.1723	-13.6366	-13.6745	-13.271	-12.65	-12.9356	-13.2112	-12.9578	-12.599	-13.7138	-13.8013	-13.0669	-13.5435	-12.9298	-12.7717	-13.6139	-13.6774	-13.2659	-13.2909	0.390658
	626	-13.9656	-13.9149	-13.4944	-13.6205	-13.3717	-13.3419	-13.1815	-13.1997	-13.2724	-13.3025	-12.5539	-13.9264	-13.6435	-12.9896	-13.479	-12.7816	-12.572	-13.5817	-13.5002	-13.34	-13.3517	0.401011
	627	-14.0397	-13.8763	-13.401	-13.3757	-13.259	-13.2871	-13.2201	-13.0387	-13.4432	-13.4635	-12.6409	-13.8008	-13.7273	-12.835	-13.2375	-13.0522	-12.4045	-13.6236	-13.5002	-13.137	-13.3182	0.406206
	628	-13.9463	-13.7281	-13.1562	-13.3531	-13.2622	-13.3064	-13.014	-13.087	-13.5817	-13.0867	-12.6698	-13.7364	-13.8013	-12.8801	-13.2697	-13.3807	-12.3819	-13.6171	-13.5034	-13.1596	-13.2961	0.391003
	629	-13.7885	-13.5638	-13.2174	-13.2629	-13.2815	-13.548	-12.9785	-13.248	-13.295	-12.8999	-12.541	-13.6204	-13.8207	-12.9735	-13.4146	-13.3582	-12.63	-13.4979	-13.4422	-13.0887	-13.2735	0.344612
	630	-13.7627	-13.1676	-13.008	-13.0503	-13.2558	-13.3741	-13.043	-13.1611	-13.0051	-12.8193	-12.4154	-13.7621	-13.6918	-13.1281	-13.3985	-12.9974	-12.5816	-13.4399	-13.2425	-13.0533	-13.1679	0.349528
	631	-13.6661	-13.1547	-12.7117	-12.7959	-12.5922	-13.2645	-12.4728	-13.0709	-12.6475	-12.5069	-12.3542	-13.6526	-13.7723	-13.0991	-13.231	-12.817	-12.4077	-13.1436	-12.8753	-12.9953	-12.9616	0.421319
	632	-13.4889	-13.2224	-12.2446	-12.448	-12.1992	-13.3257	-12.067	-12.9968	-12.4446	-12.3297	-12.0127	-13.2468	-13.3439	-12.9381	-12.9959	-12.4047	-12.1339	-13.0631	-12.6241	-12.8761	-12.7203	0.481107
	633	-13.3085	-12.9389	-11.9257	-12.0325	-12.1316	-12.8651	-11.7062	-12.607	-12.203	-11.8498	-11.7422	-12.9697	-12.558	-12.6321	-12.5417	-12.0278	-11.8537	-12.9793	-12.3052	-12.5991	-12.3889	0.476006
	634	-13.009	-12.6619	-11.6133	-11.6588	-11.6098	-12.5495	-11.4421	-12.082	-11.6039	-11.5212	-11.3878	-12.6057	-12.0265	-12.4162	-12.0231	-11.899	-11.5895	-12.3641	-11.9412	-12.1578	-12.0081	0.466504
	635	-12.6128	-12.1175	-11.1237	-11.0275	-11.365	-12.2241	-10.8107	-11.7309	-11.169	-11.2893	-11.288	-12.3706	-11.611	-12.0329	-12.0038	-11.6252	-11.0452	-12.0355	-11.3775	-11.7519	-11.6306	0.503105
	636	-11.9718	-11.8083	-10.5793	-10.4026	-10.9688	-11.9503	-10.3823	-11.1897	-10.8566	-10.906	-10.9497	-12.2804	-11.1149	-11.5208	-11.8717	-11.6027	-10.6618	-11.5105	-10.7365	-11.3751	-11.232	0.563859
	637	-11.2116	-11.0642	-9.9254	-9.93228	-10.5275	-11.4832	-9.99575	-10.742	-10.3347	-10.513	-10.4054	-11.6394	-11.1149	-11.4403	-11.6075	-11.0196	-10.0756	-11.0853	-10.0278	-11.0723	-10.7609	0.587721
	638	-10.3934	-10.3072	-9.55497	-9.14632	-10.0862	-10.6941	-9.61888	-10.0656	-9.70341	-10.2617	-9.91254	-10.7085	-10.7735	-10.8798	-10.7088	-10.4624	-9.38627	-10.5313	-9.52855	-10.3185	-10.1521	0.517547
	639	-9.59132	-9.9658	-9.10723	-8.27017	-9.45161	-10.1336	-9.24201	-9.37946	-9.45216	-9.40169	-9.58399	-9.64551	-9.91342	-9.7878	-10.0389	-9.62487	-8.69051	-9.64544	-8.79413	-9.5358	-9.46277	0.465948
	640	-9.24022	-9.09931	-8.29872	-7.53575	-8.55935	-9.35408	-8.3111	-8.79643	-8.50837	-8.32583	-8.72394	-8.85633	-9.39482	-8.75059	-9.41395	-8.82603	-7.84979	-8.97223	-8.10802	-8.92056	-8.69227	0.512141
	641	-8.74094	-8.17484	-7.71248	-6.9785	-7.75085	-8.35552	-7.56702	-7.93639	-7.50337	-7.53343	-7.85746	-8.45047	-8.68617	-8.15468	-8.43795	-8.39439	-7.10571	-8.25391	-7.50889	-8.26345	-7.96832	0.501057
	642	-8.12571	-7.25682	-6.99738	-6.42446	-7.08407	-7.52125	-6.68765	-7.10212	-6.82694	-6.71848	-7.17458	-7.61619	-7.93242	-7.33651	-7.82271	-7.79848	-6.53557	-7.66767	-7.21899	-7.22946	-7.25387	0.477972
	643	-7.41384	-6.55461	-6.04071	-5.66106	-6.56547	-6.66443	-5.6279	-6.31616	-6.41785	-5.85844	-6.11483	-6.75615	-7.20122	-6.70195	-7.23002	-7.39584	-5.78182	-7.00089	-6.62952	-6.47894	-6.52058	0.555083
	644	-6.62144	-5.67847	-5.21932	-4.73981	-5.85038	-6.05241	-5.10929	-5.72669	-5.62545	-5.14013	-5.50925	-6.25687	-6.42815	-5.8709	-6.35387	-6.38763	-5.14082	-6.40176	-5.89188	-5.66077	-5.78326	0.529604
	645	-5.84836	-4.77655	-4.62341	-3.61242	-4.9388	-5.51771	-4.37166	-4.96651	-4.98123	-4.38316	-4.98099	-5.39039	-5.68085	-5.10749	-5.40686	-5.4535	-4.28722	-5.31946	-5.09627	-4.84905	-4.97959	0.538922
	646	-5.08174	-3.9004	-3.99207	-2.77815	-3.97568	-4.63512	-3.73709	-4.27074	-4.3821	-3.76471	-4.16604	-4.58511	-4.81114	-4.25067	-4.74975	-4.67399	-3.29833	-4.22106	-4.0945	-3.70233	-4.15354	0.547491
	647	-4.29256	-2.84387	-3.37683	-2.1919	-3.47963	-3.71065	-2.94148	-3.61685	-3.54783	-3.1237	-3.29956	-3.8217	-3.75139	-3.49371	-4.08942	-3.86226	-2.80228	-3.46731	-3.27311	-2.48152	-3.37338	0.525196
	648	-3.19093	-1.89686	-2.74871	-1.4446	-2.72266	-3.04388	-2.26826	-2.73749	-2.56216	-2.80481	-2.78418	-2.76195	-3.01698	-3.04275	-3.34212	-2.94424	-2.15806	-2.89073	-2.4034	-1.94681	-2.63558	0.481456
	649	-2.37599	-1.12379	-2.21079	-0.77461	-1.84974	-2.29336	-1.26649	-1.92577	-2.01135	-1.97376	-2.00789	-2.09518	-2.26323	-2.13439	-2.82674	-2.26136	-1.57181	-2.15309	-1.53692	-1.29615	-1.89762	0.495422
	650	-1.92825	-0.32496	-1.44094	-0.06919	-1.02191	-1.7651	-0.38391	-0.91433	-1.2866	-1.25867	-1.3379	-1.57658	-1.45795	-1.42253	-1.76699	-1.41099	-1.01778	-1.44445	-0.94102	-0.45543	-1.16127	0.516554
	651	-1.42576	0.47388	-0.71619	0.73287	-0.2424	-0.89217	0.24421	-0.254	-0.68425	-0.62411	-0.69045	-0.73586	-1.05531	-0.69777	-0.88118	-0.53162	-0.04822	-0.48455	-0.1454	0.06961	-0.429434	0.53295
	652	-0.49485	1.06979	-0.33932	1.4383	0.52422	0.05806	0.67906	0.74132	-0.08834	0.31001	-0.12998	-0.13674	-0.2146	-0.12763	-0.21119	0.37351	0.67653	0.03083	0.62767	0.67196	0.272931	0.516176
	653	0.08495	1.82675	0.24049	1.93435	1.02028	0.92132	1.494	1.43386	0.78458	0.98967	0.55612	0.76518	0.44573	0.53592	0.45558	1.23355	1.237	0.73625	1.17526	1.23243	0.955164	0.500108
	654	0.75172	2.48708	0.6399	2.59468	1.77402	1.31429	2.19299	1.99111	1.65106	1.57269	1.29376	1.68642	1.20269	1.06418	1.17067	1.78758	1.9843	1.32571	1.66165	1.60608	1.58763	0.51437
	655	1.51512	2.76087	1.18105	3.30976	2.22497	2.00683	2.58274	2.68043	2.36615	2.05586	2.17956	2.41439	1.91134	1.48615	1.78268	2.20633	2.60276	1.69936	2.39606	2.03771	2.17001	0.502112
	656	1.9532	3.18606	1.87681	4.01197	2.808	2.63173	3.24629	3.35687	2.90085	2.85792	3.12657	2.93943	2.35585	2.03373	2.4559	2.79257	2.94742	2.37258	2.83735	2.32439	2.75077	0.520677
	657	2.37838	3.80773	2.58868	4.69162	3.0979	3.07946	3.71657	3.67898	3.04258	3.47315	3.88353	3.44837	2.90344	2.44282	2.79411	3.56564	3.19544	2.90728	3.3173	2.6465	3.23297	0.5683
	658	2.87443	4.36821	3.04608	4.89777	3.49409	3.40158	4.2545	4.04296	3.22619	3.99497	4.10901	3.72216	3.34151	2.69084	3.33848	4.04558	3.54976	3.41944	4.21599	3.2714	3.66525	0.559618
	659	3.3576	4.80306	3.43905	5.1619	3.90639	3.83643	4.80531	4.51969	3.73512	4.22045	4.44401	4.43403	4.04372	3.09348	3.58973	4.39346	4.5322	4.07655	4.83767	3.89951	4.15647	0.554348
	660	3.87942	4.87714	3.61944	5.41959	4.37668	4.05868	5.17252	5.07372	4.24406	4.46847	4.83054	4.80445	4.63318	3.65718	3.75401	5.06345	4.99927	4.03467	5.27896	4.21518	4.52303	0.56909
	661	4.44956	5.4956	3.73862	5.71271	4.87917	4.44199	5.45275	5.22833	4.64992	4.84534	5.10756	5.25219	4.89731	4.24986	4.10189	5.63681	5.45022	4.20539	5.34016	4.64037	4.88879	0.565199
	662	4.89085	6.06895	4.0865	5.89954	4.98225	4.70935	5.74587	5.46991	4.98814	5.09659	5.64226	5.77401	5.11957	4.67505	4.41756	5.62071	6.01069	4.66601	5.54631	5.15897	5.22845	0.559067
	663	5.09378	6.43938	4.65019	6.16689	5.12397	4.83497	6.11952	5.98529	5.26193	5.4799	5.87418	6.03492	5.37081	4.91663	4.82986	5.7882	6.2104	5.07187	5.78467	5.52295	5.52802	0.540154
	664	5.02292	6.47803	4.79192	6.46645	5.74243	5.14742	6.51894	6.24942	5.61303	5.81812	6.17052	6.1541	5.55764	5.26451	4.91039	5.81075	6.41011	5.38432	5.93606	6.09953	5.77733	0.550116
	665	5.14854	6.56823	5.27509	6.63395	6.1354	5.63703	6.84105	6.32995	6.08009	6.00494	6.32191	6.31838	5.8572	5.50932	5.30336	5.81397	6.6066	5.57114	6.45466	6.27669	6.03437	0.499768
	666	5.40301	6.90322	5.56177	6.65328	6.28357	5.97202	7.25335	6.47168	6.00601	6.13379	6.47008	6.36347	6.10201	5.87974	5.49663	6.03945	6.73544	5.66455	6.59639	6.41842	6.22039	0.488235
	667	5.68969	7.20923	5.80013	6.99149	6.654	6.26836	7.13417	6.50067	6.08009	6.19499	6.31225	6.32482	6.25984	6.17286	5.76398	6.41632	6.97058	5.82561	6.51264	6.35722	6.37195	0.446513
	668	6.05367	7.48946	5.88066	7.08168	6.65722	6.50673	6.93446	6.4749	6.07365	6.52354	6.5023	6.78866	6.49498	6.4531	5.94758	6.43243	6.95126	5.89325	6.70269	6.55693	6.51996	0.416759
	669	6.11487	7.58287	6.03849	7.24274	6.72809	6.61946	7.18249	6.826	6.4473	6.44301	6.85018	6.95616	6.4209	6.41123	5.92181	6.61281	7.0189	5.86426	6.6737	6.6439	6.62996	0.447706
	670	6.00858	7.67951	6.18666	7.3587	6.96323	6.77408	7.34032	7.2995	6.82417	6.56541	7.23349	6.75001	6.56907	6.44666	6.1022	6.54194	7.24116	5.79018	6.98615	6.87582	6.77684	0.50673
	671	6.07944	7.85667	6.42502	7.31038	6.72809	6.7161	7.47561	7.45412	6.99811	6.77157	7.16262	6.61794	6.6045	6.75588	6.05066	6.56127	7.05111	5.84494	7.16653	6.90481	6.82677	0.507986
	672	6.27271	7.73105	6.52166	7.43278	6.40598	6.58403	7.69464	7.28984	7.12051	6.94551	6.95969	6.63082	6.86541	6.77521	6.35666	6.6579	7.21539	6.09618	7.3308	6.84039	6.88636	0.462646
	673	6.1793	7.61186	6.21887	7.44245	6.60891	6.51961	7.72685	7.02893	7.38142	7.13555	7.12075	6.61794	7.11988	6.5594	6.59181	6.64502	7.35712	6.2508	7.15042	6.56015	6.89135	0.47357
	674	6.33069	7.52489	6.15123	7.31682	6.72487	6.45519	7.4595	7.0547	7.23969	7.03892	7.32046	6.64693	7.12954	6.84285	6.34056	6.62891	7.20895	6.06075	7.18263	6.65356	6.86558	0.444211
	675	6.379	7.6022	6.05782	7.32005	6.80217	6.4423	7.5046	7.33494	7.36531	6.75546	7.15296	6.84664	7.20362	7.15852	6.56282	6.62569	7.16063	5.96412	7.11821	6.87582	6.91164	0.462572
	676	6.33391	7.97907	6.29618	7.13966	6.39631	6.48096	7.48205	7.47667	7.46839	6.77157	7.00801	6.85952	7.11988	7.10054	6.65301	6.90915	7.0189	6.15094	7.19874	6.72443	6.92839	0.469558
	677	6.22761	7.87277	6.37671	7.10101	6.3641	6.39077	7.1084	7.21253	7.22036	6.81344	6.84695	7.22673	7.12632	6.69146	6.75608	7.1153	7.01568	6.36998	7.2084	6.26059	6.86526	0.432607
	678	6.24694	7.76004	6.53132	7.19442	6.50583	6.01068	6.90225	7.07725	7.08186	6.62662	6.73422	7.17841	7.17463	6.65603	6.5306	6.90915	7.17996	6.31844	7.15364	6.12852	6.79504	0.441678
	679	6.21473	7.68917	6.5893	7.05914	6.73775	5.69179	6.90225	6.97095	6.65667	6.5944	6.63114	6.98193	6.78166	6.83641	6.59181	6.66112	7.03179	6.45695	7.00869	6.354	6.72208	0.397199
	680	6.16641	7.45725	6.48945	6.8401	7.03409	6.29413	6.9248	7.09013	6.59869	6.61051	6.67946	7.16875	6.56907	6.76233	6.682	6.703	6.7902	6.24757	7.05701	6.58914	6.7377	0.323233
	681	6.09555	7.50235	6.18344	6.86909	6.75064	6.27159	6.96023	7.30917	6.57936	6.60085	6.56994	7.28149	6.47243	6.75911	6.72065	6.62891	6.6678	5.78373	7.13432	6.48284	6.68117	0.425437
	682	6.11487	7.72138	5.95152	6.69193	6.61535	6.04933	6.97634	6.89042	6.67278	6.33349	6.43465	6.98193	6.53041	6.90083	6.65301	6.32291	6.58405	5.61946	7.10533	6.62779	6.58889	0.464028
	683	5.95382	7.5861	6.22854	6.52765	6.63145	5.85928	6.66711	6.37827	6.82095	6.40758	6.45398	6.92717	6.2083	6.6206	6.61757	6.37122	6.88684	5.70321	7.13754	6.85649	6.54218	0.443169
	684	5.53507	7.20601	6.20277	6.74025	6.30612	5.75943	6.54149	6.32995	6.53427	6.28196	6.47008	6.93039	6.09234	6.47243	6.49195	6.19406	7.05755	5.81595	7.31148	6.63746	6.44555	0.463659
	685	5.35469	7.19634	5.86777	6.60818	6.28035	5.93337	6.52538	6.25909	6.27336	6.14989	6.28004	6.779	5.99571	6.47887	6.19561	6.17474	6.82886	5.9609	7.19552	6.54404	6.34409	0.446488
	686	5.39979	7.23822	5.67451	6.64039	6.30612	5.84962	6.75408	6.42336	6.07043	6.37537	6.27682	6.6115	5.86686	6.50464	6.03455	6.14575	6.5615	5.88681	6.89595	6.27347	6.28949	0.440961
	687	5.45132	7.33807	5.92897	6.68871	6.24814	5.9688	6.84105	6.72937	6.17028	6.64916	6.15442	6.59217	6.23729	6.63348	5.91215	6.2295	6.23295	5.84171	6.62538	6.20261	6.33378	0.429135
	688	5.3708	7.36384	6.09325	6.53732	6.28035	5.94947	6.70898	6.5973	5.82562	6.39147	6.11254	6.43756	6.07302	6.34358	5.96047	6.1393	6.2555	5.86104	6.54485	6.41198	6.26291	0.410057
	689	5.41911	7.16735	6.10936	6.62106	6.02911	5.91082	6.50605	6.74225	5.84817	6.01783	6.10932	6.31516	5.87653	5.97638	5.74787	6.02012	6.6227	5.96412	6.48687	6.27025	6.18802	0.405238
	690	5.44488	6.99019	5.82268	6.81111	6.07098	5.83029	6.43519	6.83566	6.00278	5.93086	6.24139	6.43756	5.9184	5.82498	5.65124	5.98147	6.5003	5.88681	6.50942	6.24126	6.16837	0.418466
	691	5.63171	6.81947	5.76792	6.73058	5.81007	5.41155	6.34178	6.67461	6.14129	5.86643	6.01269	6.30227	6.1471	5.74446	5.59326	5.90094	6.51641	5.95767	6.9024	6.09309	6.11829	0.432386
	692	5.73478	6.61654	5.69061	6.60818	5.78752	5.23117	6.4513	6.72615	6.02533	5.98884	5.8774	6.1992	5.89585	5.80566	5.49341	5.85263	6.44554	5.84494	6.68336	6.01256	6.04855	0.417277
	693	5.65748	6.67774	5.52311	6.46323	5.63613	5.0991	6.21293	6.83244	5.87394	6.23686	5.95471	6.39568	5.71869	5.73479	5.48696	6.14897	6.54218	5.98989	6.62216	6.07698	6.0442	0.45966
	694	5.52541	6.89356	5.51667	6.40525	5.42676	5.17963	6.26447	6.70038	5.93514	5.94052	5.79365	6.29261	5.92162	5.82821	5.63836	5.97181	6.69357	5.92546	6.75423	5.87728	6.02423	0.47824
	695	5.39012	7.02884	5.62297	6.42458	5.67478	5.33102	6.30957	6.51678	5.83529	5.69249	5.80976	6.18631	6.16965	5.9184	5.75754	5.84618	6.43588	5.53249	6.82187	5.80963	6.00571	0.464485
	696	5.17109	7.09005	5.81946	6.34083	5.75853	5.23117	5.89727	6.59086	5.87394	5.94696	5.66803	6.07357	5.98282	5.89907	5.79619	5.91061	6.11699	5.59691	6.64793	5.74843	5.95804	0.450235
	697	4.85542	7.07072	5.7647	6.08636	5.75209	5.18607	6.00678	6.51678	5.93836	6.11124	5.59394	6.36347	6.09556	5.75412	5.62869	5.96859	5.98493	5.65811	6.59317	5.9578	5.94435	0.483452
	698	4.89407	7.09327	5.42648	5.88665	5.58459	5.30203	6.12596	6.55543	5.95769	5.82778	5.89995	6.42467	6.05369	5.69936	5.57716	5.84618	6.22329	5.70965	6.6898	5.97391	5.93758	0.502334
	699	5.12921	6.81303	5.31696	5.64507	5.39777	5.27304	6.04544	6.38471	5.73221	5.44769	5.60039	6.21208	6.10201	5.85397	5.55139	6.13608	6.29737	5.7934	6.83475	5.88694	5.87268	0.481359
	700	5.3257	6.7164	5.39749	5.79324	5.5556	5.17963	5.90371	6.20755	5.48419	5.66028	5.31371	6.45044	6.24051	5.7058	5.59648	6.1844	6.14276	5.64845	6.52231	5.86439	5.84465	0.438035
	701	5.2645	6.98053	5.37494	5.62252	5.65224	4.9928	6.09697	6.37505	5.62592	5.88898	5.60361	6.67914	6.19542	5.71225	5.40644	6.02657	5.96238	5.53893	6.29039	5.53906	5.84143	0.490627
	702	5.1582	6.89356	5.32985	5.83189	5.58459	4.7931	6.13241	5.97885	5.41976	5.95662	5.68413	6.52453	5.95061	5.50609	5.57393	5.73022	6.05579	5.33278	6.13577	5.46819	5.75204	0.479345
	703	5.08734	6.85813	5.41037	5.80935	5.43964	4.64492	5.90371	6.02717	5.30058	5.82456	5.76788	6.41501	6.00215	5.61561	5.38711	5.78498	6.25228	5.40686	6.02303	5.68401	5.73223	0.487269
	704	5.33536	6.91288	5.06572	6.0316	5.48152	4.7931	5.83606	6.01106	5.57438	6.00816	5.89351	6.30871	5.70259	5.64138	5.39677	5.70123	6.03968	5.61946	6.11645	5.62281	5.75462	0.456386
	705	5.06801	6.69063	4.89178	6.17655	5.63291	5.10876	5.56227	6.0626	5.50029	5.90509	5.61327	6.11223	5.55764	5.35148	5.5385	5.87195	6.22007	5.71287	6.1551	5.63569	5.71838	0.441141
	706	4.85542	6.49092	4.78548	6.14756	5.63935	5.13131	5.91337	5.86611	5.44553	5.7086	5.62293	5.7579	5.83143	5.28062	5.72211	5.74311	6.56795	5.57114	6.13577	5.47464	5.68456	0.461759
	707	4.87475	6.39429	4.75971	5.82545	5.46541	4.97992	5.704	5.91121	5.50029	5.67961	5.52308	5.67738	5.73158	5.3998	5.55139	5.5595	6.47775	5.12019	6.05202	5.68401	5.59357	0.442771
	708	4.73946	6.02708	4.79192	5.52911	5.38811	4.88651	5.81996	5.88222	5.5776	5.53144	5.66481	5.73213	5.59307	5.02293	5.22606	5.69479	6.42944	5.18783	5.79434	5.69045	5.51046	0.430125
	709	4.59451	5.94977	4.69207	5.40349	5.21094	4.94449	5.89727	5.86289	5.50029	5.6635	5.79687	5.84487	5.3386	5.02615	5.1713	5.42422	5.88829	5.19427	5.50121	5.4843	5.41946	0.402549
	710	4.38192	6.15592	4.46015	5.52267	4.84696	4.57406	6.00356	5.88544	5.47774	5.40259	5.91605	5.76435	5.3386	5.02615	5.14553	5.35013	5.47599	5.21682	5.34016	5.57771	5.34312	0.498414
	711	4.22408	5.98521	4.42794	5.21022	4.84052	4.63526	5.97457	5.84678	5.42621	5.19966	5.90961	5.53243	5.14856	4.5913	4.93616	5.33725	5.41801	5.20071	5.18555	5.29748	5.21638	0.503164
	712	4.34648	5.82415	4.30875	5.18123	4.75677	4.69002	5.69111	5.8339	5.21683	5.33817	5.78077	5.48089	5.0487	4.60418	4.70101	5.04091	5.41157	5.25869	5.26929	5.04301	5.14132	0.465032
	713	4.36259	5.68886	4.12837	5.3745	4.74066	4.57406	6.01967	5.73405	5.059	5.34461	5.50375	5.61617	5.06481	4.78134	4.70423	4.97648	5.47921	5.13307	5.00838	4.80465	5.10492	0.49039
	714	4.26273	5.58901	3.93511	5.34873	4.6698	4.50642	5.77164	5.44092	4.9366	5.26086	5.27183	5.60973	5.02293	4.71048	4.77188	4.73168	5.41157	5.26514	4.7668	4.48898	4.98864	0.490292
	715	3.84399	5.43762	3.61944	5.16512	4.52163	4.25517	5.5365	5.17357	4.81742	5.05794	5.18164	5.09435	4.97462	4.90697	4.62371	4.51909	5.08946	5.07509	4.74103	4.45677	4.80456	0.493923
	716	3.74413	5.37319	3.68708	5.12969	4.14798	4.15532	5.19828	4.82891	4.59838	5.04183	5.0077	4.53388	4.57198	4.75558	4.50775	4.21952	4.65461	4.91081	4.33195	4.38268	4.58906	0.45981
	717	3.59596	5.13483	3.65165	4.91388	4.03846	3.79455	4.78276	4.74194	4.38257	4.9452	4.84987	4.44047	4.06304	4.00828	4.07934	3.98116	4.46456	4.92692	4.29652	4.15398	4.3623	0.466943
	718	3.2964	4.57758	3.51958	4.61109	4.1061	3.73335	4.48964	4.76127	3.99925	4.78092	4.69525	4.37927	4.06304	3.7216	3.6316	3.78789	4.40658	4.46952	4.28686	3.78033	4.15486	0.451341
	719	3.28029	4.1685	3.41973	4.3373	4.12221	3.38225	4.65714	3.99787	3.69325	4.27843	4.43112	4.26653	4.18544	3.69583	3.48343	3.83621	4.15211	4.12164	4.26109	3.50332	3.96368	0.39741
	720	3.03549	4.14595	2.91079	4.09894	3.95149	3.26307	4.5444	3.32465	3.55152	4.06261	4.20564	4.15057	3.97607	3.34795	3.25796	3.84265	4.00394	4.01534	4.13546	3.31649	3.75705	0.460095
	721	2.97429	4.06542	2.72075	3.97009	3.58106	3.0086	4.22873	2.97355	3.63849	3.74372	3.66772	3.6513	3.83756	3.07415	3.27406	3.31761	3.62063	3.67069	4.05171	3.15544	3.51128	0.426367
	722	2.6103	3.90759	2.50493	3.80581	3.114	2.54154	3.99681	2.44851	3.43556	3.35397	3.46157	3.08116	3.53478	2.85834	3.06791	2.78613	3.56265	3.39367	3.67484	2.81722	3.19786	0.484463
	723	2.36228	3.65634	2.18604	3.53846	2.68559	2.23231	3.5684	1.96535	2.98138	3.0544	3.08792	2.87823	2.897	2.31719	2.56542	2.522	3.30174	3.00714	3.36562	2.48544	2.83291	0.498574
	724	1.88877	3.37933	1.68677	3.16159	2.59218	2.25486	3.13999	2.01366	3.00071	2.83859	2.90431	2.80414	2.58133	2.18513	2.20787	2.31907	3.34683	2.61738	3.03062	2.05382	2.60035	0.503455
	725	1.41527	3.09265	1.5547	2.61722	2.14767	2.23231	2.48289	1.91381	2.32105	2.4585	2.73037	2.54645	2.24633	2.0595	2.08225	2.11291	3.05049	2.47887	2.68918	1.71238	2.29724	0.446272
	726	1.08671	2.63525	1.30668	2.03098	1.7869	2.01005	2.21231	1.73987	1.94418	1.87548	2.2311	2.00209	1.81793	1.73739	2.02105	1.85523	2.84112	2.11489	2.13193	1.45469	1.94179	0.400052
	727	0.81292	2.14242	1.01355	1.49306	1.54854	1.69439	1.54554	1.82684	1.66717	1.52437	1.75438	1.52214	1.43783	1.53446	1.65062	1.71028	2.37406	1.5834	1.62299	1.18734	1.58231	0.339078
	728	0.57134	1.93949	0.76875	1.2096	1.29407	1.43347	1.36194	1.67544	1.49967	1.54048	1.49991	1.29988	1.15115	1.21557	1.08048	1.23999	1.73628	1.28062	1.36853	1.10681	1.31367	0.311251
	729	0.29754	1.59805	0.49495	0.997	0.94941	1.23699	1.35228	1.30824	1.18078	1.24092	1.29376	1.17748	1.05452	0.81293	0.68106	0.95975	1.4045	0.81356	0.89502	0.94897	1.03489	0.318014
	730	-0.06	1.22118	0.09231	0.83595	0.32129	0.9342	0.94319	0.88627	1.14857	0.66756	1.03929	0.95522	0.46184	0.48438	0.30741	0.72461	1.21768	0.68149	0.79839	0.93287	0.729685	0.36159
	731	-0.42399	0.8894	-0.05586	0.62658	-0.24562	0.17724	0.48257	0.39022	0.7266	0.7803	0.81703	0.4946	-0.01167	0.22347	0.02395	0.60543	0.82792	0.4689	0.68565	0.56888	0.40258	0.381633
	732	-0.83307	0.60917	-0.19437	0.50417	-0.49687	-0.35747	0.29253	0.24527	0.39161	0.4453	0.50136	0.09518	-0.1695	0.14938	0.05939	0.49269	0.56057	0.34005	0.7243	0.0535	0.170659	0.407928
	733	-1.11975	0.37725	-0.49715	0.22071	-0.69014	-0.36391	0.13791	-0.06074	-0.05291	0.07809	0.15992	-0.05943	-0.22104	0.34587	-0.64282	0.31231	0.32543	0.1178	0.61801	-0.3588	-0.0686695	0.433884
	734	-1.37744	0.01648	-0.81604	0.01134	-0.81576	-0.44122	-0.22285	-0.4827	-0.45555	0.13285	-0.21373	-0.21082	-0.3209	0.19126	-1.13565	-0.06134	0.25134	-0.16566	0.19282	-0.40068	-0.316213	0.443866
	735	-1.57393	-0.03184	-0.90301	-0.25923	-1.03802	-0.70213	-0.10367	-0.36996	-0.43944	0.06199	-0.30714	-0.42342	-0.43686	-0.20494	-1.31281	-0.44465	-0.08687	-0.54576	0.17671	-0.59072	-0.476785	0.449718
	736	-1.82196	-0.14457	-1.01897	-0.29144	-1.0348	-0.79232	-0.18098	-0.68563	-0.28161	0.01689	-0.53262	-0.44274	-0.59469	-0.47229	-1.3869	-0.24172	-0.68922	-0.59407	0.07042	-0.75822	-0.593872	0.466631
	737	-1.94758	-0.39582	-0.9159	-0.15938	-1.5534	-1.06289	-0.33881	-0.87246	-0.40401	-0.19892	-0.70334	-0.88404	-0.75897	-0.55604	-1.37401	-0.2385	-0.89538	-0.66816	-0.17439	-1.20273	-0.765236	0.489638
	738	-2.2246	-0.53111	-1.26056	-0.34942	-1.80464	-1.39789	-0.54496	-0.93688	-0.80021	-0.4083	-0.66468	-0.91947	-0.89104	-0.53027	-1.56406	-0.50263	-0.95658	-0.87431	-0.30968	-1.10932	-0.92903	0.509897
	739	-2.21493	-0.72438	-1.33464	-0.44606	-1.9045	-1.2014	-0.54818	-0.92722	-0.86785	-0.57257	-0.88694	-0.92269	-1.1906	-0.46263	-1.47065	-0.85051	-0.72144	-0.72292	-0.35477	-0.98692	-0.96559	0.479804
	740	-2.23748	-0.71471	-1.48926	-0.42673	-1.93027	-1.20784	-0.32593	-0.95299	-1.03213	-0.45661	-1.03189	-0.99678	-1.01344	-0.36278	-1.27416	-1.18873	-1.04033	-0.5683	-0.42886	-1.0449	-0.986206	0.506416
	741	-1.96691	-0.62774	-1.64065	-0.74562	-2.0108	-1.09832	0.07993	-0.68886	-0.87107	-0.47916	-1.14141	-0.74875	-1.04887	-0.45297	-1.2194	-1.14041	-1.63945	-0.76479	-0.27746	-0.94827	-0.971549	0.540777
	742	-1.74787	-0.50212	-1.64387	-0.93245	-2.03979	-1.12409	0.21522	-0.28944	-0.65204	-0.85603	-1.14785	-0.4814	-0.95868	-0.54316	-1.2355	-1.00835	-1.35278	-0.62628	-0.37732	-0.92894	-0.911637	0.538215
	743	-1.69311	-0.40549	-1.51502	-0.63288	-1.67258	-1.05323	0.04128	-0.18314	-0.38468	-0.65954	-1.14463	-0.68433	-0.82339	-0.34989	-1.3418	-1.11787	-1.21105	-0.59085	-0.60924	-0.72601	-0.837873	0.489589
	744	-1.75431	-0.27986	-1.18647	-0.4074	-1.55662	-0.71501	-0.06502	-0.57289	-0.58439	-0.54036	-1.14785	-0.55226	-0.82983	-0.4884	-1.08733	-0.94715	-0.84062	-0.29773	-0.68977	-1.10932	-0.782629	0.429835
	745	-1.8896	-0.28308	-1.42161	-0.38163	-1.14432	-0.2254	-0.09401	-0.52136	-0.47165	-0.44695	-0.70656	-0.28169	-0.57859	-0.6559	-0.80387	-0.67335	-0.37678	-0.12701	-0.21948	-1.22206	-0.626245	0.469024
	746	-1.62547	0.10023	-1.34108	-0.25279	-0.8834	-0.04824	0.17657	-0.21213	-0.03036	-0.12162	-0.59704	-0.15284	-0.62046	-0.70099	-0.50431	-0.52518	-0.13519	0.0276	-0.07776	-0.89351	-0.420899	0.484272
	747	-1.28403	0.18398	-0.95777	0.1885	-0.46788	0.17402	0.40527	-0.14449	-0.09156	0.13285	-0.3619	0.2659	-0.41109	-0.49806	-0.15965	-0.10643	0.04519	0.41736	0.21215	-0.4812	-0.146942	0.44558
	748	-0.74288	0.19364	-0.72907	0.23038	-0.11678	0.30608	0.74993	0.30647	0.07271	0.35511	-0.12031	0.68143	-0.15984	-0.38532	0.19789	0.15448	0.40918	0.39159	0.34743	-0.28794	0.092709	0.406356
	749	-0.36923	0.57373	-0.42629	0.27547	0.06038	0.52512	0.93997	0.61248	0.55266	0.81251	0.42728	0.88758	0.02698	-0.37244	0.49102	0.07395	0.7635	0.46568	0.4183	0.04384	0.339124	0.414204
	750	0.0785	0.92806	-0.0784	0.5686	0.3986	0.95353	1.0656	0.75421	0.75559	1.27957	0.76872	1.2419	0.18804	0.01409	0.82601	0.37351	1.05984	0.56553	0.8306	0.24999	0.641104	0.406742
	751	0.44571	1.51108	0.26303	1.04854	0.80768	1.05016	1.28785	1.1343	1.02294	1.65644	1.13914	1.593	0.39419	0.47794	1.03539	0.67952	1.17902	0.88442	1.30733	0.45614	0.968691	0.411436
	752	0.57134	2.07477	0.64313	1.58969	1.08792	1.208	1.65184	1.56593	1.32573	1.78206	1.60621	1.79271	0.78073	1.22846	1.6635	0.91144	1.52368	1.22908	1.55857	0.64619	1.32205	0.432962
	753	0.69696	2.64813	0.87505	2.0793	1.36171	1.35295	2.11246	1.74631	1.73481	2.07518	1.80591	2.00209	1.19625	1.50869	1.97273	1.49124	1.85224	1.82177	1.80982	1.05527	1.65994	0.471449
	754	1.00297	2.88327	1.07153	2.33377	1.71282	1.7266	2.62784	2.05876	2.1761	2.08163	2.01851	2.33708	1.27356	1.71162	2.17566	2.05816	2.18079	2.05047	2.28977	1.6093	1.96901	0.478591
	755	1.27676	2.9638	1.65456	2.48838	1.95118	2.18077	3.19153	2.47428	2.39836	2.5809	2.48879	2.59799	1.58923	2.17224	2.53965	2.05171	2.50935	2.38224	2.83091	2.19554	2.32591	0.463646
	756	1.83724	3.34711	2.1957	2.80405	2.1992	2.55442	3.65859	2.69654	2.86864	2.98032	2.84633	2.7977	2.17869	2.42671	2.65561	2.2482	2.75093	2.4531	3.34629	2.7077	2.67765	0.446094
	757	2.31396	3.78841	2.80772	3.07462	2.56319	2.85077	3.92917	2.85115	3.21974	3.20257	3.19421	3.26476	2.50402	2.50724	2.85532	2.65084	3.07304	2.62704	3.70061	2.72059	2.98495	0.445503
	758	2.62319	4.12018	3.37785	3.4225	3.01415	3.44023	3.82609	3.10884	3.41945	3.65031	3.47123	3.53856	2.87123	3.01295	2.92296	3.05026	3.57553	3.00392	3.95186	2.97828	3.31898	0.393721
	759	2.77136	4.50672	3.36497	3.5288	3.44255	3.75912	3.99681	3.57912	3.23907	3.94665	3.6194	3.74149	3.38983	3.58953	3.56396	3.03415	3.86221	3.09411	4.22243	2.93962	3.55959	0.430987
	760	3.00328	4.65489	3.6291	3.89601	3.69058	3.84287	4.27705	3.78527	3.61594	4.31064	3.87065	4.03783	4.03727	3.98573	3.99237	3.27896	4.1811	3.37434	4.44791	3.21986	3.85658	0.424254
	761	3.10958	4.98344	3.94155	4.37273	3.88707	4.25839	4.63781	4.16214	4.21829	4.17857	4.2443	4.3535	4.2853	4.28851	4.46909	3.39492	4.35182	3.63847	4.86666	3.68692	4.16645	0.457649
	762	3.56053	4.94479	4.24755	4.54667	4.10932	4.45488	4.63459	4.40051	4.42766	4.27843	4.50199	4.71426	4.32395	4.3175	4.57217	3.75246	4.73836	4.10554	5.17588	4.23129	4.40192	0.370392
	763	3.87298	5.2218	4.48592	4.55955	4.14798	4.44199	4.90838	4.63565	4.72078	4.214	4.59862	4.95263	4.32717	4.30784	4.84596	3.84909	4.99282	4.25049	5.20487	4.30215	4.54203	0.396792
	764	4.18221	5.37319	4.68885	4.50157	4.39278	4.59983	4.86329	4.85468	4.69824	4.56188	4.71458	4.85599	4.4689	4.46245	4.97481	4.23563	5.14422	4.52428	5.57852	4.50508	4.70905	0.355171
	765	4.39802	5.60189	4.58255	4.39206	4.43144	4.8092	4.79565	4.90944	4.68535	5.07082	4.85309	4.96551	4.38837	4.65894	5.18418	4.45144	5.2183	4.67245	5.86198	4.83686	4.83838	0.399494
	766	4.44956	5.54069	4.64053	4.31153	4.54417	4.70613	5.08877	4.89978	4.60804	5.10625	4.80799	4.86888	4.43991	4.62029	5.35168	4.53519	5.04436	4.56615	5.54953	4.95604	4.83177	0.359481
	767	4.62994	5.30555	4.51813	4.22778	4.81797	4.7029	5.02757	4.85146	4.63381	5.35106	4.78222	4.80768	4.21766	4.90375	5.26149	4.85086	5.17321	4.70466	5.15656	4.60816	4.82662	0.320429
	768	4.45922	5.19925	4.16703	4.0635	4.75999	5.07977	4.90194	5.06083	4.62737	5.27053	5.03025	4.78835	4.20155	5.02615	5.10043	4.78966	5.26018	4.56615	5.19521	4.38268	4.7965	0.382338
	769	4.37547	5.1606	4.25077	3.98298	4.8373	4.85752	4.88906	4.96098	4.32781	5.33817	5.28794	4.72071	4.42059	4.71048	4.95226	4.62216	5.30205	4.45664	5.05992	4.58883	4.75511	0.378607
	770	4.38514	4.97378	4.38284	3.8187	4.65369	4.58372	4.85363	4.83536	4.28271	5.3124	5.5263	4.65306	4.46568	4.44313	4.84274	4.16798	5.29883	4.38255	5.02127	4.62104	4.67523	0.418264
	771	4.1049	4.88681	4.0865	3.73173	4.23495	4.44522	4.70868	4.81925	4.0218	5.18034	5.19453	4.43081	4.14035	4.21765	4.74289	4.08424	4.84787	4.27303	4.88598	4.64037	4.4839	0.413032
	772	3.91807	4.66455	3.60333	3.73173	4.01913	4.34858	4.27705	4.61632	4.04113	4.87433	5.1913	4.45335	3.8891	3.91809	4.81697	4.32582	4.73191	4.26659	4.53488	4.49542	4.33588	0.418114
	773	3.80856	4.58724	3.27478	3.45793	3.78399	4.15209	3.85186	4.35863	3.97349	4.39116	5.03669	3.91543	3.85045	3.73126	4.4852	4.12933	4.58052	4.16674	4.45113	3.96071	4.09736	0.422041
	774	3.47356	4.44551	3.14271	3.32587	3.55529	4.06835	3.87763	4.24911	3.99925	3.87579	4.61795	3.69317	3.96319	3.93741	4.09544	3.91674	4.2423	4.01857	4.10325	3.69658	3.91488	0.360855
	775	3.33827	4.28124	2.943	2.97477	3.19131	3.79777	3.85186	4.33286	3.43556	3.92088	4.1219	3.69961	3.87622	3.83756	3.62838	3.78145	3.83	3.73189	3.62653	3.455	3.6828	0.376652
	776	3.32217	4.20715	2.71108	2.95222	2.86275	3.72369	3.65537	4.05585	3.36792	4.05617	4.00271	3.62231	3.47036	3.63785	3.37714	3.46256	3.36294	3.40011	3.57499	3.27784	3.50516	0.394529
	777	3.09025	4.00422	2.68853	2.67843	2.39891	3.60773	3.51686	3.78205	3.29061	3.74372	3.77724	3.32919	3.0033	3.24165	3.16132	3.19199	3.03117	2.95882	3.37206	3.05558	3.24618	0.412299
	778	2.55876	3.74331	2.81094	2.22425	2.1831	3.06336	3.28817	3.28922	2.90085	3.31853	3.43258	2.94909	2.78748	2.8068	2.76512	2.88598	2.66718	2.78488	2.6763	2.82688	2.89814	0.381046
	779	2.13036	3.23115	2.49527	1.86993	1.89964	2.63495	2.805	2.85115	2.49177	2.90945	3.17811	2.73006	2.33975	2.33008	2.42691	2.58642	2.35473	2.35003	2.35419	2.27285	2.51209	0.364516
	780	2.03694	2.60626	2.01854	1.44796	1.55498	2.59308	2.37337	2.48717	2.1761	2.4746	3.02672	2.5078	1.66009	2.07883	2.15956	2.26753	2.00363	1.65749	1.97088	1.838	2.14698	0.403926
	781	1.77926	2.34213	1.89292	1.11618	1.14912	2.03904	2.10602	1.96857	1.90231	2.3522	2.55321	2.00853	1.28644	1.85979	1.87288	1.83912	1.90055	1.45456	1.62299	1.54166	1.82937	0.382791
	782	1.24455	1.95881	1.73831	0.83595	0.85922	1.51722	1.69693	2.06198	1.58986	2.0011	2.11514	1.52214	1.1576	1.51191	1.57975	1.38494	1.64287	1.20331	1.32343	1.26464	1.51048	0.363236
	783	0.5359	1.74944	1.28091	0.85527	0.32129	1.29497	1.20088	1.86227	1.41592	1.65966	1.44193	1.15493	0.87414	1.03841	1.15135	1.18201	1.42383	0.64284	1.01098	0.89743	1.14972	0.39595
	784	-0.14053	1.1632	0.87505	0.16596	0.01529	0.73771	0.96252	1.21483	1.11314	1.04121	0.95554	0.81027	0.35554	0.6551	0.85822	0.78904	1.27244	0.16611	0.63089	0.35951	0.700052	0.416296
	785	-0.59471	0.48676	0.5014	-0.53303	-0.37125	0.17402	0.43426	0.82829	0.66862	0.63535	0.41439	0.40763	0.1204	0.40707	0.05617	0.08039	1.14681	-0.24297	0.29589	0.04706	0.248128	0.446032
	786	-0.81052	0.12278	-0.12028	-1.00653	-0.61927	0.12248	-0.16487	0.20662	0.17901	0.20049	-0.50685	-0.06909	-0.18239	0.24279	-0.32715	-0.47686	0.60889	-0.63595	-0.10352	-0.20097	-0.17706	0.405734
	787	-1.28081	-0.29597	-0.70008	-1.45749	-0.96715	-0.48631	-0.75111	-0.38285	-0.43944	-0.33421	-0.85473	-0.50717	-0.41109	-0.25648	-0.61383	-0.84085	0.02586	-1.39613	-0.85727	-0.50375	-0.665543	0.391746
	788	-1.60936	-0.8049	-0.79349	-1.69263	-1.43744	-1.06289	-1.21496	-0.84669	-0.94516	-0.91079	-1.09309	-0.79707	-1.04243	-0.85883	-1.10666	-1.29503	-0.7472	-1.96949	-1.53692	-1.12865	-1.14468	0.345477
	789	-1.71888	-1.29451	-1.45382	-2.63964	-1.87551	-1.50418	-1.41144	-1.42327	-1.67635	-1.20069	-1.36367	-1.24802	-1.55781	-1.85093	-1.85718	-1.77498	-1.16595	-2.35603	-2.07807	-1.6698	-1.65604	0.383795
	790	-2.07965	-1.58764	-1.97565	-3.07127	-2.22017	-1.92937	-1.64659	-1.92254	-2.18851	-1.37463	-1.57948	-1.85681	-2.16338	-2.63045	-2.34035	-2.29035	-1.70066	-2.53319	-2.40663	-1.83407	-2.06657	0.412653
	791	-2.59825	-1.72937	-2.45881	-3.41593	-2.83218	-2.28048	-2.14908	-2.41538	-2.28192	-1.82237	-2.02077	-2.60734	-2.66587	-2.77218	-2.714	-2.5867	-2.38353	-3.1903	-2.78994	-2.29792	-2.50062	0.413635
	792	-2.99767	-2.21898	-2.73261	-3.58343	-3.55049	-2.63802	-2.76109	-2.93076	-2.59115	-2.60188	-2.72942	-3.18392	-2.93001	-3.16837	-3.04577	-3.0441	-2.86026	-3.5414	-3.01864	-2.88738	-2.95077	0.345269
	793	-3.5968	-2.60873	-3.36395	-3.77025	-3.50218	-2.90215	-2.91249	-3.23354	-3.05822	-2.84991	-3.51215	-3.46093	-3.28433	-3.53236	-3.21327	-3.20515	-2.91824	-3.67024	-3.08628	-3.21594	-3.24486	0.309699
	794	-3.61934	-2.61195	-3.46703	-3.88299	-3.63746	-3.24681	-3.01234	-3.3334	-3.40932	-2.89822	-3.65066	-3.39973	-3.6451	-3.56457	-3.21005	-3.65289	-2.90214	-3.94726	-3.3182	-3.21272	-3.38111	0.342234
	795	-3.30367	-3.02426	-3.90832	-4.08915	-3.93059	-3.46263	-3.56315	-3.33984	-3.59614	-3.13659	-3.61523	-3.44805	-3.65476	-3.8126	-3.4613	-3.58847	-3.15338	-4.18562	-3.37618	-3.46396	-3.55569	0.310198
	796	-3.50016	-3.39791	-3.86967	-4.03117	-4.01756	-3.63013	-3.52128	-3.41392	-3.47052	-3.43937	-3.49283	-3.61233	-3.53236	-4.11216	-3.65779	-3.46606	-3.20814	-4.19851	-3.55657	-4.15651	-3.66425	0.290978
	797	-3.90925	-3.26906	-3.97596	-3.96352	-4.04977	-3.80085	-3.65335	-3.64262	-3.67023	-3.70028	-3.54114	-3.70252	-3.62899	-4.12827	-3.68034	-3.75274	-3.5979	-4.25649	-3.74339	-4.17261	-3.79196	0.24138
	798	-4.01232	-3.20142	-4.08226	-3.68328	-3.93059	-3.8556	-3.65657	-3.82301	-3.74109	-3.64875	-3.65711	-3.74761	-3.57745	-4.03486	-3.84139	-3.81073	-3.92967	-4.23394	-3.81748	-4.04054	-3.81628	0.223833
	799	-4.08641	-3.42368	-4.06616	-3.52867	-3.72121	-3.80407	-3.46974	-3.65229	-3.73143	-3.45548	-3.50571	-3.67675	-3.40351	-3.85769	-3.76409	-3.91058	-3.98443	-3.89894	-3.62421	-3.96646	-3.72658	0.217529
	800	-4.02843	-3.50743	-4.00173	-3.29031	-3.74376	-3.54638	-3.22816	-3.37849	-3.73465	-3.63908	-3.22225	-3.45449	-3.41317	-3.95755	-3.54827	-3.4564	-3.82016	-3.64125	-3.59844	-3.7893	-3.59999	0.242343
	801	-3.97689	-3.06291	-3.80847	-3.41271	-3.54405	-2.93758	-2.93826	-2.92109	-3.68956	-3.38461	-2.87437	-3.61877	-3.65154	-3.69664	-3.37755	-3.49183	-3.55602	-3.3288	-3.49859	-3.5155	-3.41429	0.316843
	802	-3.61612	-2.60229	-3.23833	-3.17435	-3.28314	-2.57038	-2.88994	-2.4959	-3.58648	-2.96909	-2.58769	-3.31276	-3.30044	-3.67409	-3.12952	-3.4403	-3.34665	-3.05501	-3.28921	-3.46074	-3.15112	0.361746
	803	-2.88815	-2.2834	-2.82924	-2.70406	-2.99646	-2.43187	-2.56461	-2.54422	-3.23538	-2.57611	-2.10774	-3.25478	-2.68198	-3.34231	-2.81063	-2.89593	-3.02132	-2.7941	-2.951	-3.09031	-2.80018	0.322721
	804	-2.48229	-2.03215	-2.53934	-1.902	-2.55839	-2.21605	-2.13297	-2.4798	-2.73932	-2.57289	-1.77597	-2.94878	-2.65943	-2.93645	-2.58515	-2.44497	-2.75074	-2.25617	-2.83826	-2.59426	-2.47227	0.327844
	805	-2.37277	-2.04181	-2.09805	-1.25778	-2.16863	-1.83918	-1.9848	-2.34129	-2.35279	-1.99309	-1.65357	-2.42373	-2.49838	-2.59179	-2.15674	-1.85872	-2.32233	-1.91473	-2.4034	-2.22705	-2.12503	0.320543
	806	-1.7672	-1.67783	-1.56334	-1.01297	-1.76921	-1.29159	-1.42433	-1.86456	-2.16274	-1.8417	-1.11564	-1.9148	-2.02809	-1.99588	-1.77343	-1.40133	-1.78118	-1.80521	-1.63678	-2.00479	-1.69163	0.307376
	807	-1.29369	-1.06904	-1.11561	-0.63288	-0.93816	-1.12731	-0.73501	-1.1527	-1.55717	-1.42617	-0.86439	-1.29312	-1.7092	-1.30656	-1.47387	-0.98258	-1.27547	-1.15777	-1.42096	-1.31225	-1.1922	0.272184
	808	-0.82663	-0.62774	-0.72263	-0.34942	-0.56451	-0.47343	-0.50309	-0.48915	-0.87752	-1.16204	-0.20084	-0.68111	-1.2067	-0.78474	-0.72335	-0.47042	-0.71821	-0.4459	-1.09241	-0.74211	-0.683098	0.264001
	809	-0.31125	-0.1478	-0.21047	0.10475	-0.24562	0.1257	0.18945	0.22916	-0.35569	-0.45339	0.2018	-0.12707	-0.64301	-0.26614	-0.22407	0.13837	-0.25437	-0.18177	-0.15184	-0.26539	-0.142432	0.236933
	810	0.40384	0.36436	0.44342	0.57182	0.25687	0.33507	1.03661	0.67046	0.23055	-0.06364	0.63987	0.38186	-0.19527	0.3201	-0.03403	0.66341	0.49293	-0.03038	0.26046	0.57854	0.366343	0.297216
	811	0.90955	0.64782	0.92981	1.30623	0.88821	0.59598	1.37804	0.88627	0.53333	0.51294	1.27443	0.81994	0.35232	0.82259	0.45236	0.99197	1.01153	0.36582	0.90146	1.02306	0.830183	0.300173
	812	1.39594	1.13099	1.21648	1.73142	1.44224	1.26598	1.63251	1.52405	0.86189	1.16039	1.49669	1.45127	0.61967	1.41528	1.04505	1.51701	1.58166	1.30639	1.72929	1.4257	1.3475	0.28178
	813	1.79536	1.9266	1.41297	1.81195	1.76113	1.64607	1.90631	2.21337	1.51255	1.76274	1.63842	1.78949	1.25423	1.79215	1.47668	2.22565	1.96498	1.75734	1.95155	1.97651	1.7788	0.245101
	814	1.98541	2.20362	1.83172	2.308	2.25718	2.29673	2.64394	2.68365	1.79923	2.05264	2.20533	2.47881	1.98864	2.23666	1.86321	2.82478	2.55766	2.13421	2.36707	2.30184	2.25102	0.287031
	815	2.33329	2.60948	2.12806	2.80727	2.79833	2.95062	3.12389	2.79639	2.27596	2.67431	2.68528	2.87179	2.74239	2.71339	2.2884	3.23386	2.51257	2.53685	2.86957	2.73347	2.68426	0.280602
	816	2.91631	3.2376	2.64022	3.12616	3.0528	3.37903	3.43312	3.37619	2.73336	3.40228	3.24253	2.97164	3.43493	2.99685	2.66205	3.62684	2.84434	2.90406	3.00485	3.30039	3.11428	0.284304
	817	3.2513	3.93658	3.16848	3.69952	3.38457	3.71724	3.69403	3.93667	3.36792	3.98853	3.69349	3.37428	3.76348	3.28675	2.8682	3.81688	3.49823	3.3679	3.43004	3.73524	3.54897	0.294205
	818	3.73125	4.2748	3.584	4.30509	3.86452	3.91051	4.25772	4.19436	3.89296	4.41049	3.89642	3.50313	3.97607	3.57665	3.19353	4.47399	3.88476	3.56439	4.04849	4.06701	3.93051	0.336402
	819	4.23374	4.51638	3.81915	4.3373	4.28326	4.08767	4.36402	4.4456	4.04757	4.75515	4.15411	4.0185	4.22732	3.86977	3.73468	4.70269	3.99428	4.12808	4.6444	4.18941	4.22765	0.285362
	820	4.40446	4.48739	4.25077	4.55955	4.52163	4.48709	4.85363	4.85468	4.46309	5.05471	4.43112	4.38571	4.78135	4.41414	4.20818	4.95716	4.34216	4.47274	4.90531	4.29893	4.55669	0.251321
	821	4.49465	4.69354	4.85312	4.57244	4.86951	4.77055	5.26593	5.11881	4.63059	5.13524	4.72746	4.74003	5.0487	4.96495	4.58183	4.97326	4.41302	4.69178	5.08569	4.51797	4.80745	0.24298
	822	4.81677	5.15416	5.05605	4.61109	5.05633	5.09588	5.47852	5.45381	4.84641	5.17712	4.97549	5.14267	5.08091	5.22264	4.58505	4.97648	4.48389	4.83673	5.03737	4.96248	5.00249	0.257467
	823	4.94239	5.35709	5.14946	4.67551	4.91138	5.10554	5.79741	5.67607	5.14275	5.16101	5.02703	5.36815	5.07769	5.36114	5.1874	5.01836	4.62562	4.66601	4.87632	5.28137	5.12038	0.306181
	824	4.98426	5.2669	5.22999	4.98796	4.97258	5.01857	6.01323	5.71794	5.29414	5.57009	5.3588	5.1169	5.42235	5.44811	5.33557	4.97004	4.97672	5.06543	5.29828	5.42954	5.27387	0.280273
	825	5.2033	5.34098	5.34273	5.17801	5.21417	4.92194	5.80385	5.56011	5.12986	5.71826	5.65837	5.30051	5.6736	5.16466	5.19384	5.17619	5.37936	5.41975	5.55919	5.49074	5.37147	0.233779
	826	5.1582	5.47305	5.3234	4.93965	5.56527	4.99925	5.56549	5.54722	5.16208	5.4187	5.67125	5.12979	5.43201	5.04548	5.03601	5.09244	5.52109	5.19427	5.53343	5.39089	5.30995	0.228104
	827	5.08412	5.43762	5.22677	4.90421	5.21417	4.89617	5.82962	5.45059	5.25227	5.03217	5.47154	4.98162	5.34504	5.0648	4.9426	5.16653	5.43089	5.23937	5.469	5.35546	5.23973	0.23937
	828	4.84898	5.27978	5.14946	5.0846	4.77932	4.80276	5.91015	5.24766	5.08477	5.06438	5.25573	4.89787	5.39014	5.126	4.90394	5.09566	5.11523	4.99134	5.32083	5.27171	5.13102	0.254261
	829	4.99393	5.35387	5.1237	4.7496	4.75677	4.72867	5.72655	5.28631	4.78521	4.79058	5.1913	4.77546	5.25163	4.88764	4.73	4.91528	5.0508	4.83673	5.21131	5.1944	5.01699	0.269973
	830	5.02614	5.08974	5.13014	4.56922	4.67946	4.52252	5.41732	5.23477	4.5404	4.57477	5.33625	4.86888	5.06481	4.69115	4.53352	4.69625	5.00249	4.71755	5.47222	4.93671	4.90522	0.310358
	831	4.52364	4.73864	4.87567	4.32119	4.75999	4.23262	5.33035	4.87079	4.33103	4.40727	5.07212	4.66917	4.91986	4.54942	4.31126	4.53197	4.76412	4.70466	5.09535	4.57595	4.67925	0.293288
	832	4.18221	4.64522	4.72428	4.0635	4.82119	4.08767	4.85685	4.63243	4.04757	3.80814	4.57607	4.67883	4.73303	4.45601	3.94727	4.43856	4.58374	4.30524	5.09535	4.13143	4.44073	0.350383
	833	4.13389	4.48095	4.39895	3.97975	4.65047	3.92662	4.58627	4.47137	4.15065	3.77593	4.24752	4.46302	4.62996	4.41414	4.06968	4.4901	4.45812	4.0701	4.9504	4.07667	4.32123	0.292481
	834	3.815	4.25225	4.24111	3.86702	4.15442	4.01681	4.422	4.14282	3.81887	3.63742	4.02848	4.11836	4.44313	4.47856	3.97626	4.20342	4.14567	3.85429	4.39315	3.80288	4.0906	0.242186
	835	3.40914	4.23614	4.02208	3.32587	3.5875	3.82032	4.21907	4.08162	3.3196	3.47315	3.72248	4.00884	3.91487	4.10813	3.89574	3.97794	3.75592	3.62881	4.19022	3.41313	3.80553	0.306628
	836	3.1289	4.05898	3.93188	2.8266	3.114	3.55941	3.88407	3.84325	3.16176	3.14137	3.45513	3.73505	3.48646	3.63785	3.38036	3.58174	3.47246	3.52251	4.02272	3.27462	3.51096	0.338058
	837	2.89376	3.64346	3.73218	2.34665	2.61795	3.2534	3.62638	3.52114	3.15532	3.04796	3.18777	3.16169	2.74239	3.40271	2.44301	3.13401	3.02472	3.34535	3.66518	3.02337	3.14842	0.399294
	838	2.70694	3.16029	3.278	2.17593	2.38281	2.75735	3.14322	3.16682	2.75268	2.79994	3.13623	2.92977	2.256	2.95819	2.07903	2.86666	2.64141	3.05545	3.40427	2.68837	2.81697	0.371641
	839	2.5942	2.82207	2.96555	1.82805	2.18954	2.43846	2.71481	2.48394	2.22764	2.49393	2.81412	2.39828	2.34619	2.82935	1.9534	2.43825	2.51579	2.81709	3.0113	2.34049	2.51112	0.318762
	840	2.50078	2.53217	2.46628	1.33522	1.92219	2.22587	1.93208	2.08131	1.68327	2.31999	2.30197	2.15992	2.13682	2.20445	1.68283	2.0195	2.21944	2.27594	2.27688	2.08925	2.11831	0.296611
	841	1.9693	2.37434	1.96378	0.66201	1.45513	2.0326	1.17189	1.63357	1.40948	2.1686	1.66419	2.01497	2.16258	1.84047	1.33173	1.85523	1.75883	1.76379	1.69064	1.4418	1.71825	0.396942
	842	1.53445	2.05867	1.24547	0.26903	1.0235	1.70405	0.92387	1.41131	1.05516	1.68221	1.35496	1.65098	1.75672	1.39273	0.93875	1.39783	1.53657	1.3386	1.51026	0.67196	1.32285	0.414548
	843	1.40238	1.74622	0.51106	-0.28178	0.69816	1.08559	0.59209	1.27603	0.81357	0.90914	1.14881	1.13883	1.10928	0.95144	0.40405	0.97908	1.03407	0.8361	1.21713	0.25965	0.891545	0.44628
	844	0.85157	1.03435	0.40154	-0.65865	0.19245	0.71517	-0.01992	0.77031	0.49468	0.62568	0.82025	0.60412	0.56813	0.70663	-0.07268	0.68596	0.51547	0.27563	0.54714	0.10182	0.457983	0.394749
	845	0.22668	0.3708	-0.43273	-0.50082	-0.23596	0.15469	-0.50309	0.18729	0.00829	0.38732	0.51103	0.15639	0.13972	0.43284	-0.16287	0.43471	0.16437	-0.1109	0.06397	-0.1752	0.0558265	0.313266
	846	-0.20173	0.2935	-1.11238	-0.78105	-0.85764	-0.06757	-0.91861	-0.14449	-0.50709	0.00723	-0.12031	-0.35577	-0.06965	-0.08576	-0.56873	-0.13865	-0.31557	-0.30739	-0.1615	-0.5714	-0.349228	0.358335
	847	-0.31447	-0.10914	-1.08339	-1.00331	-1.33758	-0.41867	-1.31803	-0.45371	-0.91617	-0.50493	-0.73233	-0.57481	-0.26936	-0.4272	-0.92305	-0.54129	-0.92437	-0.58763	-0.40953	-1.02557	-0.693727	0.351977
	848	-0.6849	-0.55688	-1.12527	-1.63143	-1.81109	-0.81164	-1.78509	-0.60511	-1.17064	-0.64022	-0.97069	-0.82283	-0.44652	-0.46585	-1.19685	-0.85373	-1.23359	-1.05791	-0.59636	-1.48297	-0.997479	0.427494
	849	-1.33235	-0.58909	-1.31532	-2.34652	-2.10743	-0.97914	-1.91394	-1.01097	-1.43155	-1.16526	-1.15429	-1.27701	-0.87815	-0.9007	-1.68646	-1.20484	-1.56859	-1.55397	-1.27923	-1.62148	-1.36581	0.43067
	850	-1.91859	-0.95952	-1.57623	-2.47858	-2.20729	-1.49774	-1.91394	-1.30087	-1.66669	-1.60333	-1.30569	-1.54114	-1.07786	-1.66411	-1.90228	-1.43676	-1.79407	-2.02103	-1.71731	-2.05311	-1.68181	0.372822
	851	-1.96691	-1.35894	-1.90478	-2.66541	-2.01724	-2.04855	-2.31336	-1.78081	-2.02101	-1.91578	-1.62136	-1.93412	-1.33233	-2.06675	-2.09876	-1.81363	-2.03565	-1.85353	-1.81072	-2.23027	-1.9395	0.299219
	852	-2.24392	-1.46845	-2.11093	-2.71695	-2.03334	-2.33201	-2.37134	-2.23499	-2.2626	-2.04141	-1.76953	-2.14027	-1.46117	-2.40819	-2.49496	-2.2356	-2.08075	-1.8954	-1.83971	-2.47186	-2.13067	0.324285
	853	-2.45974	-1.56509	-2.49425	-3.03262	-2.14286	-2.4673	-2.7772	-2.41538	-2.35923	-2.29587	-1.97568	-2.29489	-1.56103	-2.50804	-2.79775	-2.36122	-2.13551	-2.32704	-2.09418	-2.76498	-2.34149	0.372425
	854	-2.58858	-1.92585	-2.67141	-3.0906	-2.4843	-2.1323	-2.91249	-2.5861	-2.38822	-2.589	-2.1013	-2.2047	-1.84127	-2.77218	-2.8815	-2.58026	-2.31267	-2.62338	-2.43884	-2.98402	-2.50545	0.343588
	855	-2.65623	-2.13523	-2.64242	-2.9392	-2.70012	-2.25471	-2.84162	-2.76648	-2.34957	-2.85957	-2.3139	-1.82782	-2.06674	-3.12328	-2.8203	-2.57059	-2.54137	-2.92294	-2.69008	-3.08387	-2.6053	0.349178
	856	-2.35022	-2.25441	-2.69073	-2.82002	-2.72589	-2.38999	-2.90604	-2.75359	-2.2626	-2.74039	-2.42986	-2.03076	-2.18271	-3.33909	-3.16174	-2.53838	-2.7443	-2.85852	-2.83504	-2.95825	-2.64863	0.33763
	857	-2.5145	-2.13523	-2.64886	-2.86834	-2.80319	-2.67989	-2.85451	-2.80191	-2.33024	-2.77904	-2.14318	-2.4334	-2.20847	-3.47116	-3.22938	-2.44175	-2.69276	-2.78766	-2.81893	-2.8745	-2.67584	0.338543
	858	-2.42109	-2.14489	-2.71328	-2.76526	-2.86117	-2.66057	-3.10253	-2.78903	-2.60082	-2.64698	-2.12385	-2.7845	-2.31477	-3.34231	-2.91049	-2.18084	-2.4705	-2.77155	-2.61278	-2.96147	-2.65893	0.317426
	859	-2.5918	-2.02249	-2.66819	-2.80714	-2.62925	-2.58326	-2.86739	-2.8921	-2.28837	-2.65664	-2.11419	-2.79738	-2.39208	-3.0653	-2.83318	-2.20016	-2.63156	-2.71357	-2.70941	-3.11286	-2.62882	0.29564
	860	-2.54349	-2.0708	-2.64564	-2.72017	-2.49719	-2.03245	-2.5936	-2.92109	-2.37534	-2.45049	-2.03044	-2.52359	-2.3953	-2.89136	-2.43376	-2.19694	-2.24825	-2.8102	-2.42595	-2.94858	-2.48773	0.283137
	861	-2.2407	-1.96451	-2.42338	-2.65575	-2.15253	-1.87139	-2.43254	-2.35417	-2.36567	-2.12838	-2.06587	-2.21114	-2.33732	-2.74963	-2.39511	-2.10675	-2.01311	-2.50098	-2.04586	-2.79719	-2.2906	0.25782
	862	-2.23426	-1.90331	-2.23978	-2.55589	-2.072	-2.07432	-2.23283	-1.98375	-2.31092	-2.22823	-2.09808	-1.91802	-2.15049	-2.38886	-2.18251	-1.98113	-2.28368	-2.11122	-1.99754	-2.73921	-2.1843	0.208817
	863	-1.83806	-1.71004	-2.243	-2.26277	-2.05911	-1.74255	-1.97836	-1.78404	-2.19173	-1.92222	-1.79852	-1.84071	-2.04742	-1.88959	-1.86684	-1.93925	-2.10974	-2.05968	-1.8075	-2.30436	-1.96977	0.181651
	864	-1.54816	-1.55543	-1.94343	-1.98897	-1.80142	-1.37534	-1.79154	-1.63586	-2.14342	-1.59045	-1.56015	-1.641	-1.8155	-1.77363	-1.75088	-1.81685	-2.00988	-1.66993	-1.71086	-2.27859	-1.77006	0.219473
	865	-1.5546	-1.39437	-1.83069	-1.59922	-1.402	-1.16919	-1.51452	-1.48125	-1.83097	-1.53569	-1.50862	-1.57336	-1.68987	-1.70598	-1.35791	-1.24349	-1.65556	-1.54752	-1.49827	-1.82119	-1.54571	0.180861
	866	-1.14552	-0.94985	-1.67608	-1.49292	-0.88663	-1.13698	-1.14409	-1.16236	-1.37035	-1.31343	-1.02545	-1.34466	-1.5417	-1.43863	-1.09055	-0.91816	-0.99523	-1.23507	-0.97967	-1.62792	-1.22376	0.241338
	867	-1.01023	-0.71471	-1.47315	-1.35441	-0.50975	-0.67636	-1.01525	-0.83381	-1.33814	-1.12661	-0.70334	-1.21581	-0.91358	-0.97157	-0.8844	-0.741	-0.40254	-0.97416	-0.77996	-1.12221	-0.938049	0.281145
	868	-0.77831	-0.47313	-1.21546	-0.98076	-0.24884	-0.62804	-0.68347	-0.52458	-0.85175	-0.98488	-0.33613	-1.03865	-1.04565	-0.60436	-0.46566	-0.64758	-0.32202	-0.72292	-0.64467	-0.63582	-0.691634	0.264438
	869	-0.52384	-0.33462	-0.84825	-0.78427	0.32452	-0.52174	-0.51275	-0.09295	-0.59728	-0.87536	-0.49074	-0.65856	-0.58825	-0.52383	-0.17575	-0.47364	-0.07721	-0.64561	-0.35477	-0.84519	-0.480005	0.298958
	870	-0.26938	-0.06405	-0.59378	-0.48471	0.35995	-0.5153	-0.27439	0.01335	-0.21719	-0.46306	-0.2105	-0.58125	-0.3209	-0.48196	0.08193	-0.23206	0.24812	-0.51354	-0.0391	-0.80332	-0.268057	0.299946
	871	-0.17596	0.09379	-0.31999	-0.06919	0.7497	-0.36069	-0.19386	0.12287	-0.03358	-0.18282	-0.02368	-0.3139	-0.44974	-0.17273	0.23011	-0.26749	0.48648	-0.23975	0.12195	-0.4039	-0.070119	0.303994
	872	0.05274	0.39979	-0.04619	0.17884	1.02994	-0.09011	0.20556	0.06811	-0.03358	0.11352	-0.03979	-0.07553	-0.19205	-0.15662	0.29775	-0.20307	0.5799	-0.09158	0.21859	-0.07534	0.107044	0.298601
	873	-0.01491	0.72835	0.04078	0.25615	0.82701	-0.19641	0.23133	0.16152	0.05339	-0.04753	-0.22017	0.00499	-0.00201	-0.4884	0.31386	0.09972	0.50903	0.06304	0.30556	0.05994	0.134262	0.307814
	874	-0.04068	0.69936	-0.04297	0.24648	0.63374	0.0194	0.3344	0.20339	0.21766	0.01689	-0.21695	0.05653	0.29434	-0.26292	0.26554	0.30909	0.5799	-0.20754	0.36032	0.18557	0.182578	0.271954
	875	0.39417	0.65104	-0.18148	0.16918	0.88821	0.43171	0.6082	0.15186	0.36906	0.2778	-0.10099	0.21437	0.1204	-0.14374	0.15602	0.33486	0.33831	-0.31383	0.32811	0.24355	0.24684	0.291233
	876	0.50369	0.84109	-0.32643	0.07899	0.91076	0.17402	0.70483	0.31613	0.33362	0.27458	-0.21695	0.45917	0.01732	0.05919	0.03684	0.39606	-0.0901	-0.13345	0.39897	0.06961	0.240397	0.338043
	877	0.41028	0.98604	-0.13639	-0.05308	0.72715	0.22878	0.6243	0.08421	0.1468	-0.04109	-0.09777	0.43984	0.17193	-0.05355	0.11737	0.6151	-0.03534	-0.06581	0.23791	0.13081	0.221875	0.315018
	878	0.38129	1.18253	-0.36831	-0.17548	0.55644	-0.03213	0.49868	0.13253	0.06949	-0.11518	0.21146	0.13706	0.20737	0.14294	0.01751	0.39284	-0.08687	0.10491	0.23147	-0.33303	0.157776	0.345798
	879	0.50691	0.95061	-0.57446	-0.3913	0.67562	0.02585	0.30863	-0.03175	-0.02392	-0.4083	-0.05589	-0.04654	0.32011	0.22025	-0.0147	0.37673	-0.35101	0.24342	0.13806	-0.43933	0.0714495	0.394385
	880	0.25889	0.86041	-0.75484	-0.61033	0.39216	-0.10622	0.22166	-0.23146	-0.0207	-0.4856	-0.13642	-0.06265	0.22347	0.15904	-0.01148	0.07073	-0.01923	-0.01427	-0.19694	-0.21707	-0.0340425	0.356875
	881	-0.00524	0.8121	-0.88046	-0.96788	0.12803	-0.28338	-0.02958	-0.33131	-0.06257	-0.72719	-0.46175	-0.33322	-0.04066	-0.26614	-0.17898	-0.02591	-0.18029	-0.51354	-0.32256	-0.55851	-0.261452	0.389743
	882	-0.1663	0.56407	-0.70974	-1.3673	-0.16187	-0.75688	-0.09078	-0.48915	0.08882	-1.02031	-0.90949	-0.52327	-0.37888	-0.70099	-0.35614	-0.39634	-0.60548	-0.76479	-0.38698	-0.91928	-0.502554	0.431005
	883	-0.27904	0.20653	-0.98354	-1.77316	-0.41634	-1.14986	-0.63515	-0.70174	-0.433	-1.10728	-0.96425	-0.75519	-0.47873	-1.03599	-0.52041	-0.82797	-0.97913	-0.87109	-0.84116	-1.17374	-0.786012	0.413089
	884	-0.53673	-0.08337	-1.59555	-2.22089	-1.10244	-1.50418	-1.08933	-1.08827	-1.16742	-1.55179	-1.25093	-1.24158	-0.84594	-1.54493	-0.76844	-1.24671	-1.29479	-1.18676	-1.5337	-1.40244	-1.21281	0.443215
	885	-1.07143	-0.62452	-2.12382	-2.75238	-1.71767	-1.97447	-1.43721	-1.35885	-1.83741	-2.05429	-1.52794	-2.0984	-1.30012	-1.94113	-1.47709	-1.95858	-1.68777	-1.86964	-2.21014	-2.27859	-1.76507	0.476089
	886	-1.66412	-1.28485	-2.53612	-3.40949	-2.09777	-2.50595	-2.16841	-1.93543	-2.53961	-2.87568	-1.86938	-2.55258	-1.79295	-2.61434	-2.06333	-2.50939	-2.2257	-2.47843	-2.59989	-2.77786	-2.32506	0.48079
	887	-2.12152	-2.02571	-3.3253	-3.92809	-2.79031	-3.22749	-2.81263	-2.81479	-2.91971	-3.57466	-2.36543	-2.90368	-2.43073	-3.08462	-2.56905	-3.03443	-2.85382	-3.18063	-3.37296	-3.1805	-2.9258	0.472151
	888	-2.67878	-2.71825	-4.09192	-4.59808	-3.41521	-3.92003	-3.38277	-3.29152	-3.68956	-4.48624	-3.08052	-3.3643	-2.91068	-3.7063	-3.4001	-3.72053	-3.63655	-3.84096	-4.18469	-3.73776	-3.59274	0.524263
	889	-3.37776	-3.21752	-4.69428	-5.42913	-4.15929	-4.58358	-3.99156	-3.90676	-4.29513	-5.02739	-3.59912	-3.89901	-3.75784	-4.30543	-4.16673	-4.50005	-4.52558	-4.5174	-4.88367	-4.25314	-4.25452	0.549412
	890	-4.32155	-3.93261	-5.2773	-6.11201	-5.1063	-5.36631	-5.03199	-4.56709	-4.91036	-5.81979	-4.41085	-4.47881	-4.54701	-5.27177	-5.02033	-5.21836	-5.3663	-5.16485	-5.58266	-4.97467	-5.02405	0.531279
	891	-5.17515	-4.89251	-5.65739	-6.61451	-6.09841	-6.14261	-5.9178	-5.19521	-5.82839	-6.54132	-5.14204	-5.28731	-5.22989	-5.9933	-5.66133	-5.8497	-5.79793	-5.85739	-6.33318	-5.61568	-5.74155	0.479433
	892	-5.78716	-5.88462	-6.32739	-7.31672	-6.77806	-6.64188	-6.48472	-5.91996	-6.4404	-7.07925	-5.91189	-6.02495	-5.82902	-6.35729	-6.27657	-6.44883	-6.38095	-6.4694	-6.86789	-6.33721	-6.37821	0.418759
	893	-6.14471	-6.65125	-7.19387	-8.13488	-7.14205	-7.13793	-7.05486	-6.71558	-7.22958	-8.00371	-6.47559	-6.73682	-6.58599	-7.08205	-6.84349	-7.23156	-6.89311	-7.23926	-7.33817	-7.18759	-7.0511	0.46614
	894	-6.84047	-7.33413	-7.89608	-8.68248	-7.86681	-8.13327	-7.58312	-7.66903	-7.86414	-8.64472	-6.97487	-7.25543	-7.17223	-8.0967	-7.38464	-7.76949	-7.32475	-7.85771	-7.84711	-7.87047	-7.70338	0.486977
	895	-7.7134	-7.88172	-8.60795	-9.34603	-8.54325	-8.64543	-8.25312	-8.29071	-8.5889	-9.31794	-7.94443	-7.84167	-7.76814	-8.52511	-7.91934	-8.49425	-8.19767	-8.59535	-8.70716	-8.8046	-8.39931	0.469157
	896	-8.4446	-8.30369	-9.29083	-10.1159	-8.97488	-9.39273	-8.83937	-8.91239	-9.19125	-10.0234	-8.83668	-8.0897	-8.34795	-9.12747	-8.31877	-9.18357	-9.22844	-9.46184	-9.60585	-9.39085	-9.05401	0.55804
	897	-9.27243	-8.96402	-9.84809	-10.8857	-9.57079	-10.3172	-9.67042	-9.5083	-9.77105	-10.2488	-9.25865	-8.72104	-8.93742	-9.94564	-9.30443	-9.64097	-9.88555	-10.0964	-10.3113	-10.0125	-9.70854	0.538533
	898	-10.0036	-9.66623	-10.3216	-11.253	-9.92834	-10.6973	-10.1729	-10.0398	-10.6311	-10.8544	-9.98019	-9.55854	-9.74592	-10.548	-9.95833	-10.1338	-10.0788	-10.3219	-10.8718	-10.6986	-10.2732	0.451936
	899	-10.4546	-10.2042	-10.6244	-11.6427	-10.608	-10.8906	-10.363	-10.6164	-11.2528	-11.5373	-10.5761	-10.1931	-10.3902	-10.8282	-10.4576	-10.4173	-10.6264	-10.95	-11.1778	-11.2043	-10.7507	0.422711
	900	-10.825	-10.784	-11.056	-12.2225	-10.9398	-11.319	-10.9331	-11.3605	-11.8519	-12.1171	-10.9755	-10.5603	-11.0086	-11.1117	-10.8441	-10.8457	-11.174	-11.6909	-11.5289	-11.2655	-11.2207	0.454602
	901	-11.6883	-11.2607	-11.5456	-12.9118	-11.3972	-11.7925	-11.5709	-11.6149	-12.3125	-12.3845	-11.6552	-10.9179	-11.4692	-11.8815	-10.9215	-11.3611	-11.6701	-11.9872	-12.1473	-11.6682	-11.7079	0.478903
	902	-12.1038	-11.4669	-11.8098	-13.4723	-12.0285	-12.0308	-11.8479	-11.9725	-12.5445	-12.5133	-11.9258	-11.2915	-11.7688	-12.2777	-11.1534	-11.9119	-12.2209	-12.1161	-12.7593	-11.8421	-12.0529	0.5158
	903	-12.2778	-11.8276	-12.2639	-13.8234	-12.3474	-12.5237	-12.1281	-12.2978	-12.8505	-12.581	-11.9644	-11.823	-11.9266	-12.6127	-11.7364	-12.5819	-12.8651	-12.2481	-13.0331	-12.2544	-12.3984	0.494822
	904	-12.7062	-12.3366	-12.7375	-14.1359	-13.0045	-13.1357	-12.6435	-12.781	-13.1211	-13.0158	-12.3799	-11.9873	-12.3422	-13.2699	-12.0875	-12.933	-13.4352	-12.5863	-13.4906	-12.7956	-12.8463	0.513862
	905	-12.9864	-12.5073	-13.0435	-14.2937	-13.4362	-13.4224	-13.0816	-13.116	-13.2789	-13.3154	-12.8535	-12.435	-12.8608	-13.753	-12.4611	-13.2487	-13.6736	-12.9986	-13.8835	-13.2111	-13.193	0.4756
	906	-13.1442	-12.8552	-13.4171	-14.2422	-13.3782	-13.8121	-13.7806	-13.5122	-13.6847	-13.8662	-12.9887	-12.944	-13.1893	-14.1911	-12.9024	-13.5353	-13.8733	-13.2209	-14.2346	-13.5493	-13.5161	0.442284
	907	-13.3504	-13.5091	-13.7231	-14.5804	-13.4716	-14.1729	-14.1607	-13.9245	-13.9714	-14.2785	-13.4558	-13.1501	-13.4438	-14.0494	-13.0764	-13.603	-13.97	-13.6075	-14.2926	-13.8199	-13.7806	0.406936
	908	-13.9721	-13.7828	-13.9969	-15.0088	-13.8002	-14.4918	-14.4699	-14.3593	-14.5416	-14.5587	-14.0002	-13.6848	-13.84	-14.2974	-13.4887	-13.9251	-14.3533	-14.1615	-14.6856	-14.1259	-14.1772	0.383326
	909	-14.5197	-13.902	-14.1193	-15.3535	-13.9902	-14.8493	-14.8887	-14.8168	-15.0795	-15.0516	-14.1355	-13.9296	-14.0848	-14.7258	-14.0653	-14.3277	-14.7946	-14.5061	-14.9272	-14.448	-14.5258	0.439116
	910	-14.6421	-14.0405	-14.2256	-15.4726	-14.264	-15.0265	-14.9048	-15.0906	-15.0409	-15.2062	-14.1451	-14.1777	-14.3361	-14.8643	-14.4937	-14.7111	-14.6496	-14.7735	-15.1752	-14.4899	-14.6865	0.409168
	911	-14.8289	-14.5495	-14.8183	-15.6756	-14.7246	-15.4388	-15.2011	-15.2838	-15.2728	-15.4156	-14.2804	-14.59	-14.6711	-14.6711	-14.658	-14.9849	-15.0168	-15.2148	-15.2719	-14.7991	-14.9684	0.364065
	912	-14.9255	-15.1712	-15.0986	-15.7142	-14.8406	-15.7706	-15.5071	-15.4771	-15.6819	-15.7055	-14.8924	-14.983	-14.6936	-14.8547	-14.7739	-15.1652	-15.3679	-15.5079	-15.6874	-15.1953	-15.2507	0.360833
	913	-15.2316	-15.6253	-15.4368	-15.7754	-15.124	-16.1282	-15.4749	-15.8668	-15.8751	-15.9632	-15.0471	-15.4404	-15.1703	-15.2154	-14.993	-15.2168	-15.6772	-15.6915	-15.9676	-15.3467	-15.5134	0.343078
	914	-15.792	-15.8702	-15.6816	-16.0235	-15.5331	-16.2731	-15.8937	-15.9957	-15.7688	-16.3787	-15.105	-15.3985	-15.602	-15.8113	-15.4311	-15.4777	-15.9961	-15.8043	-16.206	-15.6882	-15.7865	0.314779
	915	-16.0465	-16.0538	-15.8942	-16.3005	-15.8134	-16.5791	-16.2061	-16.073	-15.9557	-16.543	-15.4594	-15.7335	-15.6438	-15.9434	-15.328	-15.6742	-15.9413	-16.0781	-16.1673	-15.8009	-15.9618	0.317921
	916	-16.1786	-16.144	-15.8265	-16.4358	-15.8842	-16.6468	-16.1546	-16.0859	-16.1779	-16.9263	-15.6591	-15.9396	-15.7856	-16.0819	-15.5535	-15.9093	-15.8994	-16.1361	-16.1834	-15.8009	-16.0705	0.325092
	917	-16.4137	-16.5112	-15.7686	-16.3778	-15.9293	-16.7273	-16.1095	-16.4144	-16.165	-17.1518	-15.6816	-16.0781	-16.1077	-16.4781	-15.7693	-16.0929	-16.3246	-16.1876	-16.5152	-16.1681	-16.2486	0.348535
	918	-16.8003	-16.5692	-15.9522	-16.5807	-16.216	-17.0494	-16.2544	-17.0587	-16.2971	-16.9488	-16.0134	-16.2295	-16.185	-16.6456	-16.2267	-16.2347	-16.7305	-16.3938	-16.5829	-16.4387	-16.4704	0.327032
	919	-17.2706	-16.4661	-16.1648	-16.584	-16.4157	-17.3522	-16.5057	-17.0071	-16.6514	-16.9714	-16.2614	-16.5098	-16.272	-16.6456	-16.4715	-16.312	-16.7917	-16.368	-16.5539	-16.7029	-16.6139	0.324735
	920	-17.3672	-16.7817	-16.3258	-16.6999	-16.3964	-17.2813	-16.8568	-17.0651	-16.8028	-16.7427	-16.4289	-16.3616	-16.4395	-16.6488	-16.2943	-16.3603	-16.7981	-16.6031	-16.8663	-16.7834	-16.6952	0.306409
	921	-17.2061	-16.5498	-16.284	-16.6323	-16.4093	-17.1364	-16.9889	-17.1714	-16.922	-16.601	-16.4676	-16.3101	-16.3815	-16.6907	-16.1236	-16.4215	-16.9109	-16.7352	-16.9565	-17.0765	-16.6988	0.329811
	922	-16.7391	-16.4178	-16.3065	-16.191	-16.3449	-16.8529	-16.9019	-17.0426	-16.6675	-16.7491	-16.4708	-16.4035	-16.2881	-16.7519	-16.2331	-16.3861	-16.9882	-16.645	-16.9758	-17.1152	-16.6235	0.294975
	923	-16.3912	-16.3501	-16.1841	-15.8012	-15.939	-16.7273	-16.612	-16.656	-16.4485	-16.6815	-16.313	-15.9847	-16.127	-16.5168	-16.2428	-16.5761	-16.9012	-16.5677	-16.8051	-16.938	-16.4382	0.320125
	924	-16.1625	-16.0538	-15.8716	-15.1763	-15.6008	-16.4857	-16.0837	-16.2179	-16.2101	-16.3916	-16.0231	-15.8011	-15.9563	-16.2333	-16.1558	-16.3893	-16.4889	-16.4227	-16.4959	-16.7351	-16.1478	0.356221
	925	-15.763	-15.4611	-15.5817	-14.2905	-15.2207	-15.98	-15.7294	-15.957	-15.5756	-16.1371	-15.4755	-15.3469	-15.4892	-15.6728	-15.9915	-15.6484	-16.0154	-15.9009	-16.061	-15.8718	-15.6585	0.411447
	926	-15.1156	-14.7138	-15.279	-13.4047	-14.6215	-15.194	-15.214	-15.3708	-14.5609	-15.5895	-14.9375	-14.7639	-14.626	-14.9352	-15.2668	-14.3954	-15.1908	-15.3404	-15.1237	-15.1374	-14.939	0.479873
	927	-14.3747	-13.7474	-14.5316	-12.4351	-13.8903	-14.4145	-14.0898	-14.1113	-13.6171	-15.1128	-14.0839	-14.0617	-13.6951	-14.0687	-14.2392	-13.603	-14.4757	-14.2678	-14.2636	-14.0229	-14.0553	0.520888
	928	-13.4213	-12.6522	-13.5975	-11.2884	-13.0979	-13.2195	-13.0075	-12.9324	-12.9052	-14.2914	-13.1273	-12.9182	-12.8125	-12.8801	-13.0796	-12.7784	-13.5834	-13.6525	-13.22	-12.8471	-13.0656	0.571418
	929	-12.1038	-11.3895	-12.5023	-10.3285	-12.2733	-11.8279	-11.8286	-12.0079	-11.5427	-13.0448	-11.7003	-12.0195	-11.9911	-11.6625	-12.007	-11.622	-12.3046	-12.2288	-12.0443	-11.7519	-11.9091	0.52589
	930	-10.8991	-10.0882	-11.3105	-8.89507	-10.9494	-10.7585	-10.4145	-10.4553	-10.003	-11.6146	-10.3571	-11.1498	-10.8121	-10.49	-10.9118	-10.3947	-11.3705	-10.7278	-10.6978	-10.3668	-10.6333	0.587629
	931	-9.67185	-8.9447	-9.97049	-7.44878	-9.28089	-9.67619	-9.17114	-9.1121	-9.17837	-9.98471	-9.17168	-9.92897	-9.47857	-9.32718	-9.8327	-9.10627	-10.1626	-9.34266	-9.11624	-9.10094	-9.35035	0.578247
	932	-8.49292	-7.26326	-8.57574	-6.17322	-7.83138	-8.16226	-7.73774	-7.71091	-7.65799	-8.67049	-7.89611	-8.67595	-8.02261	-8.11281	-8.7053	-7.54079	-8.60031	-7.8706	-7.71827	-7.70619	-7.95624	0.603576
	933	-7.06273	-5.78154	-7.3195	-4.80101	-6.05653	-6.59356	-6.57169	-6.46111	-6.21492	-7.53021	-6.39506	-7.27153	-6.70839	-6.75671	-7.38464	-6.15893	-7.17657	-6.57248	-6.3815	-6.305	-6.57518	0.639169
	934	-5.70019	-4.53819	-6.06003	-3.53511	-4.59414	-5.12795	-5.26069	-5.00838	-4.93935	-6.10002	-4.83926	-5.44193	-5.30076	-5.33619	-5.977	-4.83182	-5.81726	-5.49662	-5.1478	-4.91991	-5.19863	0.606852
	935	-4.54703	-3.55252	-4.7748	-2.5269	-3.34434	-3.72998	-4.12041	-3.81656	-3.87316	-4.58932	-3.49605	-4.21468	-3.95754	-4.00587	-4.44374	-3.43707	-4.58356	-4.0149	-3.80137	-3.58314	-3.92065	0.534489
	936	-3.17161	-2.54753	-3.19001	-1.31576	-2.49074	-2.47052	-2.99946	-2.32518	-2.73932	-3.22356	-2.27846	-2.82637	-2.61111	-2.88491	-3.13275	-2.15829	-3.26934	-2.6266	-2.38408	-2.33013	-2.64879	0.472081
	937	-1.60614	-1.33317	-1.71151	0.0049	-1.37624	-1.4301	-1.48553	-1.06895	-1.47342	-1.94477	-1.16718	-1.80206	-1.68987	-1.51272	-1.99891	-1.06311	-1.9358	-1.53142	-1.13106	-1.28326	-1.42702	0.441217
	938	-0.31447	0.12278	-0.8257	1.0421	-0.30038	-0.16098	-0.40645	0.052	-0.25584	-0.89146	-0.27493	-0.77774	-0.43686	-0.39177	-0.7781	0.20279	-0.86961	-0.15278	-0.16473	-0.30726	-0.294469	0.450972
	939	0.52946	1.102	0.11486	1.87959	0.7948	1.01473	0.91098	1.39843	0.73304	0.20372	0.84602	0.56869	0.67121	0.47471	0.41693	0.9823	0.25134	1.26773	0.94656	0.67196	0.788953	0.428533
	940	1.4346	2.12953	1.06187	2.93289	1.92541	2.01328	1.80001	2.55803	1.53188	1.02832	2.05394	1.72507	1.74706	1.27677	1.38005	1.98729	1.49791	2.38224	1.88391	1.78324	1.80666	0.479495
	941	2.27853	3.0862	2.24402	4.2149	3.10756	2.82822	2.77279	3.4986	2.46923	1.956	3.22965	2.76227	2.85835	1.94354	2.29806	2.99228	2.32896	3.04579	2.71817	2.82044	2.77268	0.540816
	942	3.18366	4.28768	3.19747	5.19733	3.77433	3.7108	3.42023	4.45527	3.55474	3.07051	4.27329	3.92509	3.90521	2.86156	3.24507	3.94573	3.07304	3.88972	3.46869	3.89951	3.71695	0.565993
	943	4.46889	5.23147	4.09294	5.89954	4.731	4.34214	4.2545	5.22189	4.51463	4.21722	4.96261	4.84311	4.56231	4.03405	3.87963	4.69303	3.53688	4.79485	4.23854	4.60494	4.55621	0.533403
	944	5.14532	6.28155	4.74683	6.74669	5.28181	5.11199	5.04045	5.94342	5.28448	5.0225	5.68736	5.41969	5.25485	4.66216	4.70423	5.32758	4.38725	5.60979	5.06959	5.40377	5.30657	0.557324
	945	5.55118	6.92899	5.42326	7.26529	5.99045	5.88183	5.67501	6.24942	5.98024	5.47024	6.42499	6.00271	6.0247	5.2774	5.35168	6.10065	5.2022	6.18959	5.82977	5.86439	5.9342	0.524555
	946	5.75411	7.52812	6.16089	7.61317	6.95356	6.48096	6.34822	6.71004	6.48917	6.0146	6.99835	6.82087	6.87507	5.90873	5.97979	6.74809	5.8432	6.69853	6.58351	5.96102	6.5235	0.533483
	947	6.45309	8.03383	6.7568	8.07056	7.71053	7.15417	6.87326	7.42191	7.18171	6.27551	7.54271	7.34913	7.41622	6.53363	6.66911	7.0702	6.59371	7.26867	7.46931	6.74697	7.12955	0.510995
	948	7.48062	8.31729	7.16266	8.5183	8.24201	7.74041	7.60767	7.9856	7.20104	6.79733	7.94213	7.80975	7.69645	6.75266	7.07497	7.48895	6.44876	7.67452	7.84296	7.45884	7.56215	0.538268
	949	8.02499	8.90353	7.56208	8.85651	8.69618	8.09795	8.36141	8.58795	7.78084	7.113	8.46717	8.23816	8.16674	6.98136	7.60323	7.77563	6.8514	8.01596	8.12964	7.88725	8.00505	0.582393
	950	8.36643	9.40602	7.78755	9.22694	8.87334	8.41684	8.59333	9.17419	8.15771	7.37069	8.74097	8.68267	8.38577	7.5676	7.99621	8.10418	7.24438	8.48302	8.3068	8.23513	8.35599	0.586276
	951	8.53393	9.69592	7.94539	9.6489	9.22767	8.72929	8.73506	9.47375	8.55068	8.01169	9.02764	8.99512	8.66279	8.13774	8.26678	8.26846	7.73077	8.50235	8.74165	8.73762	8.68116	0.54892
	952	9.05897	9.74102	8.32548	9.94525	9.37906	9.23178	8.51925	9.70889	8.91145	8.0278	9.43672	9.18194	9.35855	8.37932	8.48904	8.60023	8.03999	8.8148	9.21515	8.98564	8.96752	0.558427
	953	9.38752	9.86664	8.58639	9.78419	9.48213	9.4637	8.94443	9.75077	9.16269	8.34669	9.55913	9.34944	9.64844	8.7723	8.79826	9.18969	8.22037	9.21744	9.4052	9.53323	9.22343	0.472601
	954	9.82559	9.8763	9.10176	9.73587	9.51112	9.63442	9.31486	9.95047	9.44293	8.75255	9.72662	9.61035	9.72575	8.94302	8.93355	9.52147	8.43619	9.31729	9.65644	9.56544	9.4291	0.405132
	955	10.2411	10.0953	9.37878	9.95813	9.35651	9.6924	9.15058	10.1115	9.63942	8.86206	9.77494	9.80684	9.97378	9.49383	8.86913	9.42805	8.47162	9.4558	9.99466	9.78448	9.57695	0.468618
	956	10.4086	10.0857	9.51729	10.1256	9.5691	9.74072	9.22145	10.4562	9.69417	9.57393	9.70408	9.73597	10.0994	9.4745	8.91745	9.58911	8.60691	9.56209	9.64678	9.83602	9.67825	0.445035
	957	10.312	10.192	9.76209	9.89693	9.90732	9.71817	9.46303	10.8009	9.76182	9.34523	10.0584	9.86482	10.1445	9.18782	8.92711	9.52469	8.64556	9.54599	9.94956	9.6814	9.73446	0.487651
	958	9.94799	10.1984	9.53661	9.7391	10.0104	9.92432	9.66918	10.7139	9.61687	9.60614	10.1872	9.87126	10.2572	9.25224	9.0173	9.79526	8.58436	9.70382	10.2523	9.80381	9.78439	0.470185
	959	9.60655	9.91496	9.41099	9.77131	9.74304	9.80192	9.55322	10.2146	9.72316	9.53205	9.77172	9.83905	10.1445	9.00422	9.07206	10.0368	8.76152	10.0968	10.1622	9.69429	9.69275	0.393072
	960	9.5228	9.84731	9.25638	9.78419	9.63353	9.62476	9.49524	10.0181	9.65874	9.30658	9.91023	9.80039	10.2476	8.95268	9.20412	10.0884	9.15772	10.377	10.3909	9.33997	9.68083	0.412183
	961	9.33276	9.9375	9.45609	9.56516	9.75271	9.96619	9.60476	9.87317	9.48802	9.12297	10.0358	9.77462	10.2894	8.93013	9.40705	9.83069	9.22536	9.9293	10.4231	9.49136	9.67181	0.380392
	962	9.41973	10.0052	9.19518	9.24305	9.83646	9.82447	9.43726	9.89249	9.5911	9.04567	9.92311	9.649	10.3378	9.09119	9.1397	9.3894	8.95479	9.65873	10.0848	9.36896	9.5544	0.387058
	963	9.50992	10.1372	8.9246	9.32357	9.87189	9.55067	9.37606	9.7411	9.35274	8.92004	9.86513	9.47506	10.2444	8.88182	9.05595	8.94489	9.0031	9.50733	9.78207	9.13059	9.4299	0.415549
	964	9.61944	10.0406	8.8022	9.06911	9.69795	9.62154	9.37284	9.42866	9.12404	8.58183	9.94566	9.43319	9.95767	8.32134	9.02696	8.88369	9.0643	9.10792	9.66611	8.78916	9.27771	0.477507
	965	9.44872	9.79577	8.75389	9.17218	9.6142	9.40894	9.14736	9.15486	8.84702	8.53995	9.84903	9.1916	9.63556	8.28591	9.09139	8.82571	9.10296	9.11114	9.68221	8.49926	9.15788	0.441335
	966	9.13949	9.41568	8.2224	9.30747	9.65929	9.00631	8.82203	9.36745	8.65054	8.50452	9.48504	8.99512	9.23936	8.06043	8.76605	8.64855	8.83561	9.09825	9.65644	8.42839	8.96542	0.457942
	967	8.81094	9.20953	7.72313	8.91449	9.25666	9.18024	8.58367	9.41577	8.54746	8.30803	9.37552	8.96291	9.05254	8.1474	8.17015	8.24913	8.60691	8.94686	9.2989	8.59267	8.76765	0.475887
	968	8.70464	9.18376	7.75534	8.58916	8.94099	8.93866	8.57723	9.29659	8.30266	8.0278	9.22091	9.01122	8.56293	8.29557	8.2088	8.08163	8.56181	8.54422	8.88338	8.28666	8.5987	0.4262
	969	8.45662	9.03237	7.67481	8.12854	8.89911	8.36208	8.50958	9.2225	8.3091	8.11155	9.05341	8.80507	8.30524	8.06043	8.32154	7.96245	8.11086	8.30264	8.45497	7.72941	8.39061	0.428594
	970	8.19893	9.01949	7.53309	7.85797	8.7896	7.98844	8.22613	9.07111	8.02886	8.03424	9.09851	8.44109	7.91227	7.55794	7.9189	7.99144	7.74365	8.0224	8.55483	7.73263	8.18608	0.486947
	971	7.83817	8.78113	7.37525	7.74523	8.58022	7.8145	7.98776	8.51708	7.43296	7.67025	8.73452	8.03201	7.77376	7.31314	7.7514	7.80784	7.34101	7.67452	8.4904	7.5136	7.90874	0.468669
	972	7.55793	8.49123	7.2303	7.37803	8.46749	7.60834	7.68498	7.9405	7.1495	7.37069	8.29323	7.82908	7.76088	6.9105	7.36487	7.57592	7.00924	7.07218	8.40021	7.32677	7.62109	0.488672
	973	7.36466	8.09503	6.91785	7.17832	7.94567	7.1896	7.32422	7.7569	6.86604	6.9745	7.9067	7.31692	7.51929	6.46598	6.97834	7.22482	6.86107	6.67598	8.06844	7.09808	7.28642	0.467952
	974	7.06832	7.90821	6.71492	6.80467	7.44962	6.73865	7.28234	7.63772	6.6921	6.68137	7.86482	6.86274	7.02324	6.38224	6.89137	6.95747	6.61626	6.70497	7.74311	6.84361	7.04339	0.449443
	975	6.70111	7.51201	6.54098	6.62106	7.31111	6.64845	7.13417	7.29628	6.45052	6.55897	7.6329	6.72102	6.9105	6.13421	6.46618	6.64502	5.88185	6.37964	7.57239	6.75986	6.79391	0.478281
	976	6.51751	7.1287	6.19955	6.20232	6.91169	6.5486	6.65745	6.81956	6.05432	6.25297	7.09498	6.66626	6.64315	5.78633	6.33734	6.46464	5.41479	6.11229	7.01836	6.40876	6.46198	0.438187
	977	6.30492	6.61654	5.93219	5.90276	6.4253	6.17495	6.15173	6.67783	5.40688	5.68605	6.702	6.25395	6.10201	5.65104	6.02811	5.92349	5.34392	5.69354	6.73812	5.62603	6.06707	0.425914
	978	5.94093	6.16559	5.51989	5.68694	5.96791	5.71111	5.41732	6.16567	5.26837	5.21899	6.52806	5.60973	5.59629	5.21942	5.59648	5.60782	5.27306	5.40042	6.40957	5.15575	5.67297	0.404295
	979	5.81531	5.88535	5.14624	5.42603	5.23993	5.28915	4.72478	5.6664	4.76588	4.8389	6.061	5.26185	5.42557	4.67505	5.3098	5.38234	4.9735	5.24259	6.0488	4.91094	5.30447	0.424872
	980	5.37402	5.18959	4.71461	4.89777	4.60538	5.06367	4.74733	5.27021	4.41478	4.44914	5.39746	4.95907	5.29029	4.37548	5.14231	4.62216	4.5773	4.89793	5.80722	4.46643	4.91311	0.396142
	981	4.83931	5.04786	4.14126	4.50802	4.24461	4.52252	4.23839	4.64531	3.91873	4.17857	5.0689	4.75936	4.84899	4.14034	4.70101	3.93929	4.25519	4.48885	5.39814	4.0799	4.49823	0.40914
	982	4.61061	4.83527	4.13159	3.96687	4.32836	4.08445	3.49754	3.94955	3.66104	3.86934	4.46655	4.21177	4.62996	3.53477	4.09222	3.62684	3.91375	4.31491	4.86666	3.89629	4.12442	0.408675
	983	4.3497	4.30379	3.74828	3.50303	4.37346	3.78167	3.69725	3.86258	3.65782	3.50858	4.08968	3.84134	4.36261	3.03872	3.75723	3.45934	3.76558	3.78342	4.52522	3.35837	3.83838	0.389885
	984	4.07591	3.74653	3.55824	3.1777	4.03524	3.35326	3.36869	3.44706	3.2133	3.17036	3.71926	3.48702	3.92776	2.56522	3.46089	2.94074	3.3565	3.40655	4.08393	3.08457	3.45894	0.393843
	985	3.41558	3.46952	3.17814	2.70097	3.41679	2.90552	2.93384	2.89947	2.6335	3.05118	3.46801	3.1327	3.61531	2.03051	3.14522	2.65728	2.89588	3.24228	3.92609	2.70448	3.07111	0.426457
	986	2.70694	3.01534	2.44051	2.40785	2.88208	2.4449	2.67615	2.66111	2.19865	2.35542	3.09436	2.97486	3.13536	1.69874	2.88109	2.36416	2.58987	3.00069	3.72638	2.36626	2.68104	0.432342
	987	2.17867	2.82529	1.60946	1.86026	2.7178	2.07448	2.16078	2.62889	1.78957	1.84004	2.43725	2.58189	2.69085	1.2961	2.42691	2.21277	2.36762	2.7269	3.28509	2.0216	2.28661	0.475708
	988	1.69551	2.29059	1.30668	1.12263	2.13478	1.77169	1.69693	2.51616	1.54476	1.80783	2.07971	2.2791	2.32686	0.97399	1.83422	1.75859	1.71373	2.13744	2.89534	1.88954	1.8888	0.464378
	989	1.25421	1.73978	1.11985	0.92936	1.60008	1.16612	1.39737	2.22948	1.11958	1.60168	2.18601	1.83781	1.8147	0.66476	1.71182	1.35917	1.3884	1.50288	2.36385	1.44502	1.5216	0.435634
	990	0.95465	1.49497	0.81062	0.72321	1.21354	0.58954	0.42459	1.85261	0.76848	1.14106	1.77692	1.56401	1.79216	0.23957	1.29308	0.61187	1.18869	1.25807	2.10616	0.79436	1.12991	0.51808
	991	0.74528	1.05046	0.63668	0.68778	0.76581	0.14825	0.09926	1.37266	0.52045	0.79962	1.3002	1.03897	1.36375	-0.36278	0.99029	0.18024	0.71196	0.9875	1.46838	0.45614	0.748045	0.480101
	992	0.51013	0.78955	0.49818	0.57826	0.5661	0.11926	-0.01992	1.04733	0.12747	0.31001	0.82025	0.77484	1.10606	-0.65268	0.43626	0.0514	0.38663	0.85221	1.11084	-0.07212	0.467003	0.451845
	993	0.21379	0.51253	0.17606	0.12408	0.43725	-0.02891	-0.60616	1.14396	-0.23329	-0.18926	0.4466	0.45595	0.67121	-0.71388	-0.04047	-0.24494	-0.02889	0.61385	1.0593	-0.42644	0.167117	0.506032
	994	-0.23072	-0.06405	0.15029	-0.15938	0.17956	-0.41545	-1.11832	0.99579	-0.19464	-0.21503	0.23723	0.11773	0.28789	-1.10041	-0.43022	-0.53162	-0.51206	0.42702	0.92079	-0.2364	-0.0946	0.54471
	995	-0.53673	-0.46347	-0.18792	-0.36553	-0.17798	-0.47343	-0.85097	0.7381	-0.25906	-0.27301	-0.15575	-0.18505	0.33621	-1.02311	-0.40768	-0.93748	-0.42831	0.179	0.71786	-0.48443	-0.261937	0.469874
	996	-0.78476	-0.59553	-0.27167	-0.57812	-0.65793	-0.57328	-0.7801	0.33546	-0.56185	-0.42118	0.00531	-0.46529	0.09141	-0.71066	-0.46888	-0.9858	-0.68922	-0.06581	0.61156	-0.77755	-0.417195	0.413757
	997	-0.81697	-0.80168	-0.37797	-0.79716	-0.89307	-0.64415	-0.73179	0.23238	-0.60694	-0.57902	-0.18151	-0.66178	0.0141	-0.89748	-0.62027	-1.05344	-0.93725	-0.2011	0.36998	-0.74534	-0.546523	0.397539
	998	-0.89749	-0.79846	-0.48749	-0.82293	-1.08311	-0.82775	-0.95404	-0.01886	-0.56185	-0.66921	-0.65824	-0.91625	0.11073	-1.18094	-0.58806	-1.10176	-1.24004	-0.29451	0.05109	-0.78399	-0.686158	0.394371
	999	-1.08432	-0.9724	-0.56479	-0.86158	-1.28282	-0.94049	-1.23106	-0.2379	-0.57151	-0.69498	-0.7742	-1.12884	-0.20494	-1.35488	-0.62349	-1.18551	-1.13052	-0.30095	-0.38054	-0.58106	-0.805339	0.364165
	1000	-1.14552	-0.94663	-0.81282	-0.9872	-1.13787	-0.87929	-1.60793	-0.49559	-0.49742	-1.03642	-0.79031	-1.26735	-0.5657	-1.30334	-0.6396	-1.37878	-1.05321	-0.52321	-0.12285	-0.66159	-0.892632	0.364452
	1001	-1.09398	-1.02072	-0.84825	-0.97432	-1.00903	-0.81487	-1.77543	-0.67919	-0.67136	-1.07829	-0.76454	-1.26091	-0.32734	-1.19705	-0.63315	-1.29181	-1.01778	-0.61662	-0.10997	-0.83875	-0.901168	0.362033
	1002	-1.08754	-0.90476	-0.59378	-0.73274	-1.34402	-0.68602	-1.66913	-0.74684	-0.50387	-0.62411	-0.69045	-1.1385	0.02698	-1.24214	-0.60416	-1.17263	-1.09509	-0.53609	0.18316	-0.68091	-0.792132	0.438055
	1003	-1.01668	-0.54077	-0.51326	-0.52014	-1.5083	-0.60227	-1.17308	-0.39251	-0.38468	-0.53392	-0.88694	-1.09663	0.17516	-0.94902	-0.31426	-0.88272	-1.03066	-0.23975	0.40219	-0.27827	-0.614325	0.462859
	1004	-1.1423	-0.43125	-0.3973	0.10798	-1.01547	-0.53463	-1.00236	-0.12516	-0.34925	-0.56291	-0.43276	-1.00322	0.22347	-0.58181	-0.11777	-0.74422	-0.69567	-0.05292	0.66954	0.07927	-0.405437	0.472408
	1005	-1.08754	-0.18645	-0.14283	0.62658	-0.60961	-0.18353	-0.62549	0.00369	-0.19786	-0.21825	-0.05589	-0.80029	0.25246	-0.15985	0.19145	-0.33191	-0.3188	0.16611	0.93368	0.2822	-0.123106	0.46854
	1006	-0.76221	0.10667	0.14707	0.83595	-0.24884	0.35762	-0.37424	0.29036	-0.09156	-0.1796	0.17603	-0.35255	0.41352	0.23313	0.24943	0.08039	0.32543	0.29174	1.29122	0.37239	0.158098	0.442121
	1007	-0.49485	0.45455	0.25337	1.13229	0.12158	0.79247	-0.48054	0.93459	0.24343	0.11675	0.72684	0.1886	0.64222	0.53269	0.34929	0.43149	0.59278	0.41092	1.44583	0.42393	0.440912	0.463874
	1008	-0.09544	0.8282	0.46274	1.44474	0.09582	1.12747	-0.09078	1.33723	0.63963	0.52905	1.21967	0.74585	1.1576	0.82904	0.71972	0.67308	0.68941	0.70082	1.65521	0.89099	0.778003	0.470093
	1009	0.85802	1.06657	0.90082	1.43185	0.3825	1.43992	0.36661	1.57237	1.01006	0.81895	1.54823	1.17104	1.43139	1.04807	1.30918	0.86634	0.72163	1.16788	1.91612	1.51589	1.12717	0.40241
	1010	1.31541	1.57872	1.21648	1.75074	0.77547	1.47535	1.03339	1.94924	1.17434	1.01544	1.9412	1.52858	1.64076	1.26389	1.525	1.69739	1.05662	1.51898	2.37029	1.74459	1.47859	0.382863
	1011	1.45714	2.11987	1.51927	2.36276	1.16201	1.72015	1.61963	2.51938	1.39659	1.42452	2.23432	1.58012	2.13359	1.63432	1.87288	2.25786	1.64931	1.58985	2.86957	2.10213	1.86126	0.441307
	1012	1.92743	2.25838	2.03787	2.93289	1.39715	2.16145	1.82256	2.8125	1.77991	1.77884	2.32774	1.93766	2.47825	2.03051	2.37859	2.46402	1.9682	1.87975	3.05639	2.34372	2.18869	0.420484
	1013	2.21733	2.44842	2.59512	3.0553	1.81589	2.51899	2.09313	2.96389	1.90231	2.05908	2.57898	2.16636	3.19012	2.56522	2.57508	2.91175	2.29997	2.28239	3.5009	2.62717	2.51837	0.43965
	1014	2.3204	3.025	2.66921	3.1777	2.43757	3.20831	2.46034	3.23768	2.30817	2.62922	3.04604	2.86212	3.50257	2.71983	2.71037	2.99872	2.6092	2.69147	3.62975	2.92674	2.85852	0.370821
	1015	2.839	3.53072	3.00098	3.34842	3.02703	3.96849	3.00149	3.48571	2.58841	2.98998	3.64839	3.38717	3.79247	3.22877	3.00349	3.29828	2.67684	3.03291	4.11936	3.52586	3.27469	0.412864
	1016	3.19655	4.09119	3.32309	3.77682	3.45544	4.22296	3.53297	4.1396	3.30671	3.36363	3.98661	3.70606	4.33362	3.53477	3.37069	3.34338	2.98929	3.26483	4.54454	3.88985	3.66863	0.432093
	1017	3.63784	4.50027	3.41651	4.13115	3.51664	4.45488	3.81965	4.40695	3.86719	3.74694	4.35704	3.99596	4.67505	3.71838	3.93439	3.84909	3.61419	3.58694	4.67661	4.17975	4.00427	0.394585
	1018	4.11778	5.09296	3.8739	4.46292	3.81298	4.70935	4.11277	4.76127	3.99281	4.25266	4.38603	4.19889	5.26774	4.10813	3.96982	4.13899	3.94274	3.90261	5.05348	4.40523	4.32815	0.434904
	1019	4.42701	5.35387	4.28299	4.71739	4.04168	4.97026	4.25772	5.10271	4.24084	4.76159	4.78867	4.39537	5.41269	4.54298	4.27905	4.27428	4.32605	4.42765	5.2403	4.48253	4.61628	0.407808
	1020	4.69436	5.41829	4.37962	5.01051	4.731	5.46309	4.49608	5.18324	4.46309	4.95486	5.28794	4.87854	5.63494	4.64928	4.83308	4.78	4.60307	4.8013	5.48511	4.81431	4.92809	0.368603
	1021	4.77167	5.51814	4.6051	5.47113	4.84374	5.84962	4.93415	5.26698	4.72078	5.15457	5.43611	5.07181	5.93129	4.95851	5.06178	5.3147	4.93162	4.82384	5.69448	5.02046	5.16902	0.37951
	1022	5.36435	5.93689	5.18812	5.38416	5.06922	6.10087	5.13386	5.68251	5.02035	5.38971	5.73567	5.00094	6.07302	5.42235	5.25182	5.40489	5.07335	5.001	5.82977	4.87873	5.39708	0.376947
	1023	5.88617	6.21068	5.29441	5.56454	5.44609	6.35211	5.39799	6.03039	5.37145	5.82778	6.08999	4.86888	6.17287	5.71225	5.42254	5.48864	5.36969	5.24903	6.02948	4.70801	5.62465	0.44559
	1024	5.96348	6.46515	5.31374	5.8029	5.82618	6.54216	5.83606	6.20433	5.62914	6.29162	6.1673	5.02993	6.41767	5.80888	5.84773	5.56595	5.81743	5.58725	6.2614	5.20406	5.87912	0.419758
	1025	6.05689	6.60366	5.59076	5.9543	5.65868	6.4423	5.59448	6.18178	5.76764	6.36571	6.34446	5.36171	6.62705	6.07301	6.20205	5.52085	6.09766	5.81595	6.63505	5.4843	6.01891	0.406205
	1026	6.17285	6.54246	5.71638	6.06703	5.97757	6.16529	5.42698	6.3074	5.86428	6.38181	6.39922	5.71925	7.03291	6.38546	6.14407	5.9396	6.04291	6.05431	7.2535	5.69045	6.16419	0.437382
	1027	6.35001	6.82269	5.7196	6.47934	6.46396	6.32957	5.63313	6.44591	6.03177	6.34638	6.51196	6.00915	7.20362	6.68824	6.50161	6.3068	6.25872	6.05753	7.32436	6.21549	6.38499	0.418176
	1028	6.58838	6.7325	6.08359	6.45357	6.43175	6.40687	5.46242	6.826	6.44086	6.37859	6.60859	6.06391	7.29382	6.56906	6.68522	6.06522	6.55828	6.07363	7.09244	6.11242	6.44636	0.406584
	1029	6.47886	6.92255	6.21565	6.53732	6.63468	6.4874	5.3529	6.9935	6.55359	6.21753	6.97902	6.25073	7.36468	6.32748	6.51772	6.062	6.72256	6.12517	6.97326	6.11886	6.49177	0.44371
	1030	6.49818	7.04817	6.39926	6.69193	6.75064	6.55826	5.6589	7.01605	6.45696	6.18532	7.29791	6.63082	7.46453	6.29527	6.35989	6.02334	6.79664	6.17349	6.71235	6.23804	6.5628	0.434718
	1031	6.1793	6.87101	6.39603	6.78534	6.55093	6.60014	5.72655	6.9323	6.50528	6.08225	7.35267	6.62438	7.74477	6.21796	6.3921	6.15863	6.63881	6.36031	6.91206	6.55693	6.57939	0.452505
	1032	5.80565	6.67774	6.16734	6.91096	6.59602	6.86427	5.93914	6.84855	6.51172	6.26585	7.21094	6.6276	7.60304	6.31781	6.33412	6.37445	6.93515	6.41507	6.86374	6.68899	6.59791	0.423889
	1033	5.99247	6.60366	6.26397	6.89808	6.75386	7.15417	6.35466	7.04826	6.11552	6.55575	7.11431	6.36025	7.48386	6.12777	6.51128	6.53872	6.69679	6.25402	6.68014	6.57626	6.60419	0.388858
	1034	5.94738	6.68096	6.18022	6.75635	6.60246	7.01244	6.5125	7.03537	5.89649	6.29162	7.07243	6.30549	7.54828	6.24695	6.64656	6.45497	6.44554	6.46017	6.92494	6.53116	6.57761	0.403354
	1035	6.01502	6.72928	5.99984	6.78856	6.46718	6.98023	6.55115	7.08691	5.73543	6.37215	7.19161	6.41823	7.1843	6.23084	6.59825	6.14575	6.51319	6.40863	6.77033	6.33145	6.52592	0.401205
	1036	6.04079	6.67774	6.07392	6.75313	6.54126	6.87071	6.63168	7.0096	5.70322	6.82632	7.22382	6.50842	6.99747	6.06657	6.30835	6.28425	6.42944	6.42796	6.78966	6.21871	6.51915	0.387573
	1037	5.98281	6.73572	6.08359	6.72414	6.25458	6.91903	6.84427	7.21253	5.70322	6.78445	7.01445	6.35381	7.03935	5.95705	6.07321	6.3519	6.35535	6.52459	6.70591	6.27025	6.49451	0.417789
	1038	5.99569	6.63265	5.91931	6.45679	6.02911	6.85138	6.49961	7.19321	5.60015	6.807	7.01445	6.04458	6.95882	5.36437	5.97335	6.20373	6.49064	6.40219	6.75101	6.14463	6.36663	0.487815
	1039	5.99247	6.5489	5.83234	6.02838	6.3029	6.5937	6.25159	6.85821	5.66457	6.56864	6.82763	5.83199	6.80421	5.16788	5.68023	6.13608	6.3167	6.15738	6.62216	6.1253	6.21556	0.446143
	1040	5.79276	6.23645	5.73571	5.88987	6.4092	6.62913	6.1163	6.55221	5.78053	6.47844	6.63114	5.94473	6.71402	5.20653	5.57071	6.368	6.36502	6.07041	6.39346	6.31535	6.16	0.402663
	1041	5.67036	6.53279	5.54244	5.66117	6.10641	6.35533	5.91337	6.57476	5.54861	6.38181	6.44754	6.13799	6.65282	5.14855	5.66735	5.90738	6.40689	5.64523	5.8652	6.18006	6.0173	0.420989
	1042	5.80243	6.5489	5.46191	5.77391	5.80685	6.23615	5.61059	6.32351	5.66135	5.90187	6.57316	6.31838	6.28561	5.09379	5.64158	5.8945	6.04613	5.64523	5.32727	6.27669	5.91149	0.405707
	1043	5.77666	6.36852	5.42326	5.4969	5.84228	5.93981	5.5816	5.97885	5.51318	5.83744	6.47653	6.03492	5.82499	4.8973	5.49985	5.77532	5.90762	5.68388	5.43035	6.07054	5.76799	0.353608
	1044	5.76055	6.24611	5.31374	5.28753	5.51695	5.93659	5.5365	5.83712	5.40688	5.84066	5.9837	5.66449	5.44168	4.89086	5.54494	5.70445	5.84642	5.74508	5.22098	6.02223	5.63737	0.321797
	1045	5.6156	6.08828	5.15591	5.44214	5.42032	5.75621	5.43343	5.63741	5.51962	5.75369	5.87418	5.62262	5.20009	4.63317	5.33557	5.5434	5.62094	5.60335	5.05026	5.82252	5.50644	0.324224
	1046	5.22907	5.80804	4.71139	5.23277	5.19484	5.69179	5.13064	5.4377	5.27159	5.71826	5.80654	5.43901	5.40947	4.82322	5.09721	5.17297	5.35681	5.671	5.02127	5.73877	5.34812	0.319482
	1047	4.90051	5.47627	4.50846	4.76248	5.01768	5.69501	4.74411	5.30242	5.15885	5.5862	5.66803	5.14911	5.20332	4.99394	4.85885	5.18908	5.11845	5.2748	5.10824	5.42632	5.15711	0.31613
	1048	4.65571	5.20892	4.25722	4.44359	4.89205	5.39222	4.73767	5.18002	5.00746	5.28019	5.43611	5.06536	4.82967	4.86187	4.93293	5.32758	4.85432	4.90437	5.04704	5.35223	4.98333	0.314075
	1049	4.57196	5.10906	4.21856	4.07639	4.56028	4.83497	4.74733	5.27343	4.98814	4.97419	5.0528	4.61119	4.60419	4.86509	4.66558	5.00225	4.68682	4.83995	5.10824	5.25882	4.80246	0.314681
	1050	4.20798	4.67099	4.00275	3.87024	4.54095	4.48387	4.73444	5.18968	4.70146	4.61342	4.85953	4.74003	4.4528	4.45601	4.55606	4.89596	4.32605	4.65957	4.67661	4.89806	4.57682	0.309726
	1051	4.22086	4.56147	3.77083	4.03773	4.396	4.24873	4.08378	4.76449	4.51463	4.33318	4.62117	4.75936	4.27564	4.03405	4.55284	4.73812	4.16178	4.38255	4.31585	4.83686	4.3805	0.287559
	1052	4.09846	4.71931	3.88035	3.97009	4.24783	3.94272	3.98715	4.58089	4.45343	4.22367	4.45689	4.39859	4.1629	4.16289	4.24039	4.65115	4.02649	4.43409	4.10003	4.62426	4.26808	0.256928
	1053	3.66039	4.46162	3.59689	3.47404	3.91284	3.69792	4.18686	4.36507	3.96704	4.03684	4.24108	3.95408	4.15645	3.9503	3.74112	4.48043	3.83322	4.19251	4.20633	4.25384	4.01844	0.289021
	1054	3.57019	4.33922	3.18136	3.25823	3.61972	3.66249	3.89696	4.34897	3.90906	3.92732	4.10257	3.72216	4.06304	3.80857	3.50276	4.00371	3.5401	4.28914	3.95186	3.92528	3.83114	0.327107
	1055	3.39303	4.2297	3.22968	3.12938	3.32337	3.55619	3.91628	4.41339	3.49998	3.48281	3.98661	3.43548	3.9954	3.80857	3.3256	3.61073	3.56265	4.10876	3.90354	3.82221	3.68667	0.352816
	1056	3.11924	3.76908	3.39718	2.78472	3.21386	3.40158	3.56518	4.28777	3.00715	3.16714	3.64517	3.4226	3.71194	3.60564	3.13233	3.3917	3.22443	4.05078	3.78758	3.90596	3.47955	0.374037
	1057	3.0677	3.55971	3.47771	2.72996	3.27184	3.24052	3.38158	3.83037	2.90408	3.0995	3.56142	3.34207	3.82468	3.37372	2.70714	3.39492	3.01184	4.01212	3.62653	3.82543	3.36214	0.368076
	1058	2.9614	3.6048	3.25223	2.60756	2.95939	3.27595	3.36869	3.68542	2.94917	3.16714	3.497	2.99741	3.63786	3.21266	2.58152	3.5302	3.04727	3.78987	3.6523	3.84798	3.28129	0.372933
	1059	2.88088	3.52428	3.02997	2.22425	2.74679	3.24374	3.12711	3.27956	2.5562	3.14782	3.13301	2.7365	3.28353	2.90988	2.72325	3.14045	3.0666	3.81241	3.53634	3.69014	3.08964	0.388523
	1060	2.70049	2.97347	2.81416	2.23391	2.81766	2.99894	3.05625	3.17648	2.31783	2.89013	2.78835	2.75905	3.13536	2.61354	2.83921	2.81512	3.16323	3.48064	3.58787	3.44856	2.93051	0.347568
	1061	2.69727	2.53539	2.64344	2.2629	2.81766	3.22764	3.14966	3.08307	2.25341	2.78061	2.66595	2.92332	2.95498	2.46859	2.83599	2.69272	3.07304	3.05867	3.28187	3.1651	2.82856	0.30338
	1062	2.24954	2.64169	2.52426	2.01488	2.55675	2.78634	2.92418	2.93168	2.17288	2.67431	2.77547	2.6302	2.98075	2.12393	2.6846	2.49623	2.55122	2.66892	2.85346	2.82044	2.60309	0.27657
	1063	1.68584	2.70611	2.47916	1.84416	2.3055	2.44813	2.77279	2.66433	2.11812	2.56479	2.60475	2.4015	3.00652	1.71162	2.41724	1.94864	2.10026	2.69147	2.7987	2.8752	2.40724	0.390132
	1064	1.45714	2.27126	2.32455	1.72498	2.09613	2.49966	2.41202	2.44529	1.7638	2.47782	2.74648	2.48203	2.80037	1.59244	2.12412	1.70383	2.02618	2.50142	2.66341	2.9364	2.25247	0.426366
	1065	1.57955	1.96848	2.00888	1.60902	1.80623	2.49322	1.95462	2.42919	1.52222	2.15893	2.45014	2.30809	2.52013	1.57956	2.23686	1.81013	1.98752	2.3146	2.43149	2.72381	2.09463	0.364073
	1066	1.60531	1.71079	1.78662	1.35455	1.90286	2.00361	1.6454	2.17794	1.31284	2.13639	2.26976	2.13415	2.42672	1.45393	2.1209	1.66196	1.89089	2.23729	2.25111	2.27285	1.91779	0.334797
	1067	1.47003	1.66247	1.6159	1.00022	1.80623	2.03904	1.57131	2.16505	1.43847	1.98499	2.17956	1.80882	2.26566	1.31865	1.88576	1.54278	1.76527	2.17609	2.18025	1.81223	1.78444	0.336995
	1068	1.46036	1.68502	1.45807	0.83917	1.79012	2.27096	1.33939	2.16505	1.43525	1.61779	2.19567	1.55435	2.33008	1.19302	1.88898	1.57177	1.68474	1.95705	2.09006	1.81223	1.71696	0.384768
	1069	1.31541	1.67214	1.20038	0.81018	1.54854	1.90054	1.17511	2.31967	1.05193	1.32789	2.1538	1.47382	2.29787	1.13504	1.68283	1.15946	1.3884	1.62206	1.94833	1.7156	1.54495	0.42188
	1070	0.87734	1.6818	0.98456	0.7522	1.11691	1.53333	1.00762	2.10063	0.65896	1.11207	1.78015	1.50603	2.12071	0.7324	1.40581	0.94687	1.18869	1.41268	1.7003	1.4257	1.30224	0.434703
	1071	0.62287	1.14387	0.88471	0.6459	1.05571	1.25631	0.87233	1.46285	0.50757	0.78674	1.51279	1.26445	1.60533	0.5037	1.25442	0.77615	1.0534	1.31283	1.63266	1.15512	1.06549	0.354567
	1072	0.4135	0.9796	0.99745	0.46552	0.92686	0.90843	0.72094	1.23093	0.51723	0.67078	1.39683	1.04864	1.28322	0.5488	1.19966	0.75682	0.89557	1.37081	1.54569	1.11325	0.949527	0.329845
	1073	0.12682	0.84431	0.77841	0.19495	0.7497	0.82468	0.57599	1.16007	0.34973	0.33578	1.21001	0.86181	1.03197	0.13005	1.08692	0.50558	0.93422	1.19365	1.16238	0.99085	0.752394	0.367199
	1074	-0.25327	0.65104	0.49495	-0.15616	0.50168	0.86334	0.24421	1.1955	0.24988	0.06521	0.86857	0.61056	1.03197	0.14616	0.76159	0.37673	0.71518	0.96173	0.73719	0.74926	0.540766	0.393239
	1075	-0.01169	0.50931	0.37255	-0.4074	0.26976	0.71194	0.1669	0.91526	0.15324	-0.12162	0.64631	0.6621	1.0062	0.17193	0.58121	0.22534	0.56057	0.82644	0.45051	0.39172	0.404029	0.35713
	1076	-0.10832	0.24196	0.01179	-0.49115	0.05072	0.38983	-0.2615	0.61248	0.05017	0.01045	0.28877	0.54614	0.76462	-0.24037	0.14958	-0.20951	0.33509	0.44635	0.32166	0.13403	0.15214	0.32222
	1077	-0.57216	0.0036	-0.16538	-0.62322	-0.12644	0.21911	-0.68991	0.35801	-0.15599	0.339	0.13093	0.51071	0.59712	-0.51417	-0.0308	-0.48975	0.19014	-0.04648	0.31844	-0.24284	-0.049504	0.386612
	1078	-0.67846	-0.13491	-0.20725	-0.98398	-0.15221	0.00652	-0.66092	0.01979	-0.38146	0.07487	0.10516	0.03076	0.59712	-0.6559	-0.23696	-0.43499	-0.00313	-0.04004	0.40219	-0.755	-0.20444	0.400186
	1079	-0.82019	-0.515	-0.33932	-1.12893	-0.27783	-0.04502	-1.01847	-0.36674	-0.64882	-0.07652	-0.27815	-0.26558	0.25246	-0.98445	-0.43344	-0.60249	-0.2737	-0.21076	0.08652	-0.80332	-0.437487	0.375657
	1080	-0.98124	-0.56332	-0.64532	-1.17403	-0.68047	-0.06112	-1.02491	-0.59866	-0.74545	-0.30844	-0.49396	-0.53616	-0.22104	-1.56748	-0.49142	-0.84729	-0.57004	-0.79056	-0.21304	-1.06745	-0.67907	0.363473
	1081	-1.23571	-0.67928	-1.01253	-1.77638	-1.17331	-0.28338	-1.47587	-0.64698	-1.28338	-0.57902	-0.69689	-0.45885	-0.23715	-1.63512	-0.74911	-1.18229	-0.9598	-1.31238	-0.45141	-1.36379	-0.959631	0.451876
	1082	-1.7221	-1.0787	-1.38296	-2.34974	-1.38912	-0.66025	-1.64336	-0.94977	-1.58294	-1.21358	-0.9417	-0.55548	-0.46907	-1.87348	-1.16786	-1.45286	-1.56537	-1.50565	-1.15361	-1.77932	-1.32185	0.468956
	1083	-2.08287	-1.66172	-1.50214	-2.56555	-1.60494	-1.38822	-1.97836	-1.42971	-1.9888	-1.81593	-1.31213	-1.38009	-0.91358	-2.4404	-1.86362	-1.58171	-2.06142	-1.70214	-1.79783	-2.40099	-1.77361	0.415073
	1084	-2.5918	-2.26729	-1.84358	-2.95853	-2.40055	-1.87139	-2.77076	-1.77115	-2.53961	-2.04141	-1.69866	-1.99532	-1.50949	-2.69487	-2.33391	-2.01334	-2.3932	-1.96627	-2.35509	-3.01945	-2.25178	0.426762
	1085	-2.88171	-2.802	-2.33963	-3.66074	-2.70656	-2.46086	-3.31513	-2.44437	-3.10975	-2.50203	-2.10774	-2.53647	-2.18271	-3.20058	-2.88794	-2.80573	-2.94079	-2.42045	-2.69008	-3.58637	-2.77908	0.431847
	1086	-3.4293	-3.48488	-3.04828	-4.49501	-2.95459	-3.23715	-3.63724	-3.04994	-3.51562	-3.27832	-2.86471	-3.00353	-2.47905	-3.75784	-3.31635	-3.5015	-3.44328	-3.05823	-3.30532	-3.96968	-3.34149	0.434297
	1087	-3.94468	-4.10011	-4.02428	-5.08447	-3.60525	-3.52383	-3.67589	-3.14657	-3.92792	-3.93543	-3.61523	-3.5318	-3.2038	-4.24423	-3.77375	-3.99111	-3.85881	-3.61548	-3.88834	-4.49472	-3.85928	0.432628
	1088	-4.66943	-4.60905	-4.52356	-5.60308	-4.36222	-4.04243	-4.49728	-3.72959	-4.46263	-4.59576	-4.14027	-4.25333	-3.64187	-4.87557	-4.29235	-4.62245	-4.53202	-4.02135	-4.51968	-5.00044	-4.44972	0.438094
	1089	-5.32976	-5.26616	-4.73615	-6.26341	-4.94202	-4.75752	-5.17694	-4.45757	-4.82984	-5.07893	-4.49138	-4.85568	-4.3312	-5.64542	-4.88504	-5.44706	-5.17303	-5.02312	-4.92877	-5.70265	-5.06608	0.46264
	1090	-5.92567	-6.0038	-5.2161	-6.99782	-5.52182	-5.69487	-5.69232	-4.81833	-5.4193	-5.8069	-4.90046	-5.44837	-5.04629	-6.13825	-5.65811	-5.96566	-5.84625	-5.91859	-5.46992	-6.14394	-5.68164	0.495659
	1091	-6.586	-6.4612	-5.95696	-7.5583	-5.91158	-6.50981	-6.5427	-5.59785	-6.11829	-6.45113	-5.50925	-6.14091	-5.75493	-6.37984	-6.20892	-6.50681	-6.42927	-6.48551	-6.34606	-6.84937	-6.31523	0.456934
	1092	-7.31076	-7.05711	-6.86854	-7.87719	-6.53648	-6.91568	-7.29322	-6.33226	-7.00088	-7.00194	-6.37252	-6.45014	-6.32508	-6.85657	-7.07541	-7.17036	-7.0284	-6.9558	-7.09015	-7.90912	-6.97138	0.439394
	1093	-7.79715	-7.51129	-7.25507	-8.38291	-7.0583	-7.79505	-8.04374	-7.11178	-7.55169	-7.63006	-6.86857	-7.03317	-6.98219	-7.63286	-7.57468	-7.60522	-7.6533	-7.65478	-7.78913	-8.5308	-7.57309	0.440208
	1094	-8.57022	-8.06532	-7.56108	-9.20752	-7.64455	-8.45216	-8.57201	-7.8623	-8.06385	-8.30006	-7.34852	-7.56788	-7.75526	-8.23521	-7.92579	-8.13992	-8.0946	-8.06709	-8.12735	-9.16214	-8.13614	0.487326
	1095	-9.19512	-8.53561	-8.45656	-9.81954	-8.39507	-8.94177	-9.11316	-8.34225	-8.74351	-8.92174	-7.88967	-8.30552	-8.41559	-8.96963	-8.47016	-8.74228	-8.71305	-8.63079	-8.37216	-9.77416	-8.73737	0.478197
	1096	-9.72339	-9.23138	-9.10723	-9.98382	-8.97488	-9.36052	-9.47715	-8.67725	-9.5037	-9.1601	-8.40183	-8.66628	-8.95674	-9.46569	-9.15626	-9.12559	-9.24132	-9.45862	-8.76514	-10.2187	-9.23278	0.44434
	1097	-10.1164	-9.84339	-9.55819	-10.4928	-9.59978	-9.79215	-9.92811	-9.3408	-9.96754	-9.47255	-8.99774	-9.0657	-9.63318	-9.96818	-9.84881	-9.40261	-9.92742	-10.0803	-9.32561	-10.8339	-9.75976	0.447141
	1098	-10.6092	-10.2267	-10.0446	-11.0919	-9.98309	-10.3526	-10.4209	-9.96893	-10.193	-10.0073	-9.68384	-9.94508	-10.0713	-10.5931	-10.5446	-9.86968	-10.388	-10.3895	-9.85066	-11.2366	-10.2735	0.403114
	1099	-11.0441	-10.6712	-10.4408	-11.385	-10.215	-10.6522	-11.2005	-10.4746	-10.9178	-10.4711	-10.0929	-10.3606	-10.432	-10.8862	-11.0374	-10.3303	-10.5974	-10.7632	-10.5593	-11.7004	-10.7116	0.408292
	1100	-11.7881	-11.0835	-10.9626	-11.8263	-10.7497	-11.0194	-11.9703	-11.1318	-11.5234	-10.7771	-10.6083	-10.6634	-11.0473	-11.0441	-11.3241	-10.7587	-11.1579	-11.2206	-10.9845	-12.1868	-11.1914	0.449657
	1101	-12.1843	-11.4991	-11.6229	-12.1484	-11.3521	-11.2191	-12.2731	-11.6568	-11.8648	-11.1347	-11.1688	-11.0918	-11.2566	-11.6367	-11.3627	-11.1227	-11.7764	-11.401	-11.4161	-12.4864	-11.5837	0.418948
	1102	-12.6224	-11.8115	-11.7743	-12.6251	-11.5647	-11.6282	-12.6145	-11.7663	-12.0291	-11.3634	-11.5231	-11.6716	-11.3887	-11.8203	-11.6269	-11.4931	-12.0727	-11.6844	-11.8768	-12.9599	-11.8959	0.458412
	1103	-13.0734	-12.2947	-11.9644	-12.638	-11.6806	-11.9825	-12.985	-12.1947	-12.319	-11.7402	-11.9709	-12.1161	-11.8203	-12.1296	-12.1616	-11.9119	-12.1597	-12.3319	-12.0056	-13.0436	-12.2262	0.412046
	1104	-13.3407	-12.8713	-12.0513	-12.6638	-12.1155	-12.5237	-13.3393	-12.6554	-12.5992	-12.4328	-12.4669	-12.4737	-12.5322	-12.5644	-12.6576	-12.2823	-12.3175	-12.596	-12.5371	-12.9599	-12.599	0.332659
	1105	-13.8432	-13.5799	-12.6569	-12.8861	-12.4054	-13.0777	-13.787	-12.9292	-12.8859	-12.9836	-13.0113	-13.0857	-12.8898	-13.0991	-12.9926	-12.685	-12.3755	-12.7699	-13.0847	-13.3239	-13.0176	0.387497
	1106	-14.2137	-14.0244	-13.0757	-13.5206	-12.7017	-13.2452	-14.0351	-13.1997	-13.4238	-13.3798	-13.2658	-13.3466	-13.1185	-13.3182	-13.1537	-12.9942	-12.8103	-12.7635	-12.9719	-13.4527	-13.3008	0.410498
	1107	-14.378	-14.0566	-13.5524	-14.1649	-13.0206	-13.4482	-14.2928	-13.5444	-13.7717	-13.6311	-13.5943	-13.3885	-13.418	-13.5662	-13.3599	-13.5676	-13.242	-12.9858	-13.2103	-13.6395	-13.5916	0.384056
	1108	-14.6131	-14.0373	-13.7972	-14.239	-13.2461	-14.0666	-14.4732	-13.8182	-14.0455	-13.9725	-13.9776	-13.4851	-13.7723	-13.8336	-13.7528	-13.938	-13.4546	-13.5398	-13.4841	-13.8586	-13.8703	0.338483
	1109	-14.816	-14.2145	-13.9873	-14.5611	-13.7937	-14.4757	-14.7534	-14.0211	-14.2968	-14.2044	-14.2128	-13.5431	-13.9463	-14.03	-13.9751	-14.1023	-13.8411	-13.9908	-14.0897	-14.1581	-14.1507	0.31346
	1110	-15.1285	-14.4142	-14.2643	-14.7511	-14.3606	-14.7141	-15.1593	-14.5752	-14.4514	-14.5104	-14.2096	-13.8008	-14.1879	-14.3876	-14.1362	-14.5597	-14.102	-14.2291	-14.2314	-14.7444	-14.4459	0.336642
	1111	-15.4925	-14.8458	-14.5477	-14.8896	-14.6022	-15.1006	-15.1399	-14.8844	-14.6769	-14.4363	-14.2997	-14.0585	-14.5712	-14.7935	-14.4293	-14.9945	-14.1117	-14.358	-14.4891	-15.1245	-14.6923	0.371322
	1112	-15.5633	-15.0327	-14.4672	-15.1956	-14.7697	-15.4292	-15.33	-15.2001	-14.8605	-14.6586	-14.493	-14.284	-14.7258	-15.2026	-14.6805	-15.2007	-14.3243	-14.6769	-14.6985	-15.2662	-14.903	0.378738
	1113	-15.7663	-15.2678	-14.5316	-15.3019	-14.9018	-15.558	-15.5973	-15.4255	-15.2083	-15.2448	-14.6798	-14.4901	-14.9932	-15.0511	-14.8641	-15.2168	-14.6335	-14.8766	-14.8757	-15.6914	-15.1088	0.381728
	1114	-16.2527	-15.4224	-15.0245	-15.4952	-14.992	-15.5548	-15.7938	-15.5737	-15.5852	-15.641	-14.9279	-14.6737	-15.2992	-15.3443	-14.9157	-15.5421	-14.7269	-15.1375	-14.9658	-15.8009	-15.3335	0.406967
	1115	-16.4556	-15.7381	-15.1404	-15.6788	-15.3077	-15.806	-16.0161	-15.6768	-15.7978	-15.6346	-15.1018	-14.9636	-15.2412	-15.2541	-15.1089	-15.9738	-14.8687	-15.2953	-15.0689	-16.0167	-15.5072	0.429781
	1116	-16.388	-15.7896	-15.3305	-15.74	-15.6942	-16.0315	-16.277	-15.8282	-16.0426	-15.7667	-15.0245	-15.2084	-15.5021	-15.4216	-15.4536	-15.9802	-15.3196	-15.6561	-15.478	-16.3195	-15.7126	0.379122
	1117	-16.4975	-15.8508	-15.4336	-16.0557	-16.0807	-16.1829	-16.3543	-16.1213	-16.1135	-16.005	-15.2145	-15.3405	-15.8049	-16.0723	-15.6243	-16.1187	-15.587	-15.9718	-15.6133	-16.2197	-15.9131	0.344536
	1118	-16.6746	-16.3888	-15.6526	-16.3778	-15.8552	-16.5115	-16.277	-16.6303	-16.1135	-16.2176	-15.6558	-15.5724	-15.8242	-16.4459	-15.8079	-16.4279	-15.7029	-16.0749	-15.7776	-16.6255	-16.1307	0.372078
	1119	-16.9645	-16.5724	-15.5656	-16.4905	-15.9003	-16.8593	-16.5444	-16.5465	-16.2681	-16.2756	-15.7332	-15.6079	-15.966	-16.3912	-16.0173	-16.5761	-15.9606	-16.0974	-15.8678	-17.0475	-16.2626	0.437478
	1120	-16.9678	-16.4951	-15.6043	-16.6419	-16.4093	-16.9753	-16.9051	-16.6464	-16.4034	-16.3336	-15.8813	-15.595	-16.2623	-16.2269	-15.9175	-16.5568	-16.112	-16.3519	-16.0127	-17.5178	-16.3908	0.480182
	1121	-17.0676	-16.7044	-15.7653	-16.9512	-16.609	-16.7176	-16.8761	-16.8139	-16.4098	-16.5269	-16.0682	-15.6658	-16.2108	-16.2591	-15.8434	-16.6438	-15.9059	-16.5001	-16.3477	-17.5822	-16.4734	0.482561
	1122	-17.4316	-16.756	-15.9683	-17.3377	-16.6541	-16.7788	-16.9728	-16.6431	-16.5806	-16.4592	-16.1455	-15.8527	-16.4298	-16.4652	-15.9046	-17.0077	-16.0573	-16.9671	-16.3187	-17.6402	-16.6185	0.507876
	1123	-17.5991	-16.6497	-16.0327	-16.8706	-16.7604	-16.9882	-17.0887	-16.6528	-16.8254	-16.5655	-16.2035	-15.9461	-16.6682	-16.6263	-16.2943	-17.2944	-16.5566	-17.1443	-16.4476	-17.5951	-16.7405	0.455876
	1124	-17.831	-16.7173	-16.2517	-17.051	-16.5317	-17.0687	-17.3174	-16.9137	-17.0895	-16.8619	-16.4515	-16.0846	-17.0032	-16.7165	-16.4135	-17.536	-16.5018	-17.2023	-16.6763	-17.6789	-16.8949	0.468863
	1125	-17.6313	-16.8655	-16.2807	-17.2153	-16.5349	-17.0204	-17.1918	-16.9878	-17.0476	-17.0712	-16.5191	-16.4615	-17.1803	-17.0386	-16.3749	-17.4619	-16.4792	-17.373	-16.934	-17.463	-16.9566	0.396846
	1126	-17.699	-16.888	-16.6995	-17.2668	-16.9021	-17.1976	-17.2949	-17.1489	-17.3279	-17.1904	-16.5481	-16.8061	-17.103	-17.4316	-16.8323	-17.4877	-16.8787	-17.4439	-16.8309	-17.7594	-17.1368	0.333346
	1127	-17.918	-16.9331	-17.2084	-17.1638	-16.9955	-17.2427	-17.588	-17.1199	-17.2763	-17.5995	-16.7672	-16.7546	-17.2126	-17.3027	-17.1415	-17.7583	-17.0365	-17.3472	-17.1305	-17.9881	-17.2742	0.342582
	1128	-17.5218	-17.0684	-17.3663	-17.2411	-17.0986	-17.5004	-17.4592	-17.2809	-17.228	-17.7219	-17.0184	-16.7159	-17.3317	-17.2931	-17.222	-18.0353	-17.2781	-17.3376	-17.4622	-17.9591	-17.357	0.304886
	1129	-17.612	-17.2553	-17.2535	-17.5116	-17.1663	-17.7033	-17.4527	-17.3228	-17.5437	-17.6253	-16.9926	-17.1218	-17.2415	-17.5411	-17.4378	-18.1319	-17.3876	-17.5598	-17.7038	-17.9623	-17.4763	0.278127
	1130	-17.9695	-17.1715	-17.2116	-17.6695	-16.8892	-17.8611	-17.6073	-17.6771	-17.708	-17.8089	-16.896	-17.154	-17.2673	-17.5959	-17.6247	-18.0707	-17.5809	-17.708	-17.6716	-17.6789	-17.5411	0.33181
	1131	-18.1274	-17.1715	-17.115	-17.7146	-16.8796	-17.8772	-17.8199	-17.777	-17.9463	-17.97	-17.2568	-17.1927	-17.6216	-17.6055	-17.9565	-18.2801	-17.6679	-17.8272	-17.3624	-17.6821	-17.6426	0.369883
	1132	-18.2562	-17.252	-17.231	-17.6308	-16.9376	-17.8676	-18.0422	-17.7544	-18.1203	-18.1954	-17.2181	-17.2539	-17.7118	-17.8213	-18.2206	-18.4025	-17.6807	-17.7112	-17.5556	-17.9527	-17.7408	0.4071
	1133	-18.3432	-17.2198	-17.4468	-17.7951	-17.1276	-17.787	-18.0808	-17.9767	-18.32	-18.2599	-17.1891	-17.0767	-17.6989	-18.0855	-18.1626	-18.0965	-17.539	-17.7209	-18.0227	-18.059	-17.8004	0.410337
	1134	-18.4495	-17.3841	-17.3501	-17.9143	-17.0825	-17.9578	-18.2129	-17.8028	-18.3941	-18.102	-17.0635	-17.1733	-17.6957	-17.8149	-17.9049	-18.2608	-17.7355	-17.9818	-17.8391	-18.162	-17.8141	0.416751
	1135	-18.3915	-17.3744	-17.5788	-17.6598	-17.4852	-18.238	-18.1743	-17.9058	-18.3135	-18.1697	-17.1311	-17.125	-17.9599	-17.8536	-17.9339	-18.3896	-17.8289	-17.9689	-17.7876	-18.5486	-17.8909	0.408061
	1136	-18.7201	-17.6579	-17.4146	-17.8756	-17.7783	-18.5956	-18.0873	-17.8672	-18.6614	-18.1407	-17.2149	-17.2925	-18.1628	-18.2208	-18.0531	-18.4605	-18.151	-18.2169	-17.9164	-18.6323	-18.056	0.441359
	1137	-18.7587	-17.674	-17.3308	-17.9787	-17.7493	-18.8082	-18.1968	-17.8285	-18.5068	-18.131	-17.5112	-17.489	-18.3561	-18.137	-18.2882	-18.4508	-18.2058	-18.436	-18.0195	-18.5389	-18.1198	0.420307
	1138	-19.1163	-17.7094	-17.4436	-17.9787	-17.8266	-18.6825	-18.4642	-17.7641	-18.4327	-18.3243	-17.7432	-17.7532	-18.3754	-18.1338	-18.459	-18.6666	-18.0963	-18.6002	-18.1226	-18.6484	-18.2171	0.429417
	1139	-19.2355	-17.8898	-17.5788	-18.0754	-18.1133	-18.6342	-18.8443	-17.9026	-18.32	-18.4306	-17.8913	-18.0044	-18.4559	-18.2111	-18.2528	-18.6473	-18.3668	-18.7903	-18.1548	-18.9319	-18.3366	0.415487
	1140	-18.9971	-17.9027	-17.5853	-18.0979	-17.833	-18.5408	-18.8153	-18.0637	-18.2362	-18.4338	-18.1072	-17.9367	-18.5171	-18.2498	-18.2818	-18.7021	-18.3218	-18.655	-18.3932	-19.0897	-18.338	0.392397
	1141	-19.0164	-17.79	-17.8462	-18.5521	-17.8137	-18.6761	-18.4126	-17.9445	-18.4972	-18.5079	-18.4647	-17.8015	-18.5654	-18.2143	-18.1111	-18.6505	-18.2734	-18.6453	-18.435	-19.0157	-18.3617	0.378934
	1142	-19.1871	-17.9961	-17.814	-18.6262	-17.9554	-18.8178	-18.2483	-18.1249	-18.6002	-18.6239	-18.4615	-17.6211	-18.6653	-18.1403	-18.2721	-18.657	-18.4892	-18.7549	-18.5961	-18.7032	-18.4177	0.385737
	1143	-19.3353	-18.154	-17.6916	-18.478	-17.6752	-18.8146	-18.4609	-18.2151	-18.5133	-18.2437	-18.5034	-17.7757	-18.8102	-18.1725	-18.2818	-18.9501	-18.4506	-18.4811	-18.7475	-18.7129	-18.4234	0.421125
	1144	-19.4384	-18.257	-17.7109	-18.4973	-17.8395	-18.9402	-18.68	-18.2988	-18.6808	-17.8121	-18.294	-17.7145	-18.9778	-18.3818	-18.3011	-18.9759	-18.4957	-18.407	-18.7282	-18.7193	-18.4575	0.459489
	1145	-19.2483	-18.3472	-17.4339	-18.6551	-17.9683	-18.8468	-18.9441	-18.1635	-18.7162	-17.9248	-18.2843	-17.6307	-18.5042	-18.4591	-18.3172	-18.9114	-18.5053	-18.6067	-18.6412	-18.7032	-18.4406	0.449767
	1146	-19.3708	-18.3601	-17.6401	-18.5038	-17.7106	-18.6729	-19.1471	-18.1764	-18.6872	-18.2341	-18.1845	-17.9271	-18.3786	-18.4334	-18.3204	-18.9855	-18.5053	-18.3715	-18.6605	-18.7998	-18.4535	0.435484
	1147	-19.2934	-18.3827	-17.6562	-18.6229	-17.9104	-18.7244	-19.1406	-18.17	-18.6099	-18.4531	-18.0492	-17.7145	-18.4527	-18.4946	-18.1819	-19.0789	-18.4989	-18.1332	-18.741	-18.9641	-18.4636	0.455528
	1148	-19.1002	-17.9639	-17.814	-18.7486	-17.9136	-18.4764	-19.1438	-18.2022	-18.5616	-18.4048	-18.1684	-17.5792	-18.472	-18.5171	-18.1884	-19.0371	-18.5794	-18.1332	-18.857	-18.9512	-18.4406	0.446408
	1149	-19.1485	-17.7545	-17.8655	-18.7711	-18.0714	-18.4474	-19.1889	-18.2537	-18.4134	-18.4177	-18.0492	-17.6275	-18.4366	-18.5107	-18.2367	-19.1885	-18.5665	-18.1364	-18.6669	-18.7741	-18.4263	0.44904
	1150	-19.1517	-17.8125	-17.6497	-18.5102	-18.1906	-18.18	-18.8443	-18.0766	-18.2459	-18.4306	-17.7593	-17.6726	-18.2949	-18.4173	-18.4428	-19.1015	-18.4989	-18.1912	-18.6573	-18.7257	-18.3427	0.429752
	1151	-19.2548	-18.154	-17.5402	-18.2847	-18.4934	-17.903	-18.9248	-18.0733	-18.2298	-18.7591	-17.7625	-17.7242	-18.5203	-18.2337	-18.7038	-19.0564	-18.3572	-18.2298	-18.5252	-18.6001	-18.3665	0.449097
	1152	-19.0905	-18.0799	-17.843	-18.2847	-18.3033	-17.8515	-18.8443	-17.9735	-18.1396	-18.611	-17.7464	-17.6243	-18.6138	-18.0307	-18.6522	-19.0274	-17.8804	-18.175	-18.6669	-18.4552	-18.2947	0.432002
	1153	-19.1324	-18.0541	-17.8172	-18.2171	-18.0779	-17.7967	-18.6735	-17.9574	-18.3425	-18.5401	-17.7625	-17.7048	-18.1563	-18.1145	-18.6393	-18.8245	-18.0608	-18.0591	-18.4608	-18.3907	-18.2391	0.382231
	1154	-18.9391	-17.7288	-17.698	-18.1237	-17.7912	-17.7613	-18.4545	-17.9284	-18.1944	-18.073	-17.4404	-17.5019	-17.8375	-17.8503	-18.2399	-18.2898	-17.6227	-17.7724	-18.4866	-18.249	-17.9991	0.374297
	1155	-18.6879	-17.4679	-17.4371	-17.6405	-17.7235	-17.7194	-18.1195	-17.3454	-17.956	-17.7509	-17.3019	-17.1894	-17.7827	-17.6055	-17.8856	-18.1416	-17.5583	-17.6274	-18.0614	-17.8335	-17.7418	0.346141
	1156	-18.2594	-17.3422	-16.9507	-17.4762	-17.7203	-17.4907	-17.8425	-16.9781	-17.6854	-17.5158	-16.9218	-17.2313	-17.5121	-17.6088	-17.4378	-18.235	-17.6743	-17.7176	-17.8069	-17.6241	-17.5516	0.360815
	1157	-18.0307	-17.091	-16.6544	-17.0446	-17.5141	-17.378	-17.559	-16.8718	-17.6274	-17.4385	-16.532	-17.328	-17.3253	-17.4992	-17.1383	-17.9805	-17.423	-17.0477	-17.5395	-17.7143	-17.3369	0.389961
	1158	-17.9373	-16.7334	-16.4257	-16.584	-17.0728	-17.204	-17.2111	-16.7559	-17.3665	-17.1614	-16.3452	-16.6612	-17.0322	-17.5443	-17.1061	-17.536	-17.1106	-16.6257	-17.0081	-17.4018	-17.0412	0.409336
	1159	-17.7247	-16.7367	-16.3258	-16.1845	-16.5349	-16.6532	-16.831	-16.4789	-16.732	-16.9875	-16.1068	-16.0685	-17.0515	-17.0966	-16.9611	-17.2622	-16.7595	-16.4743	-16.76	-17.1377	-16.7434	0.414486
	1160	-17.335	-16.3082	-16.052	-15.769	-16.2482	-15.9767	-16.3189	-16.1696	-16.3808	-16.6879	-16.0392	-15.9364	-17.161	-16.7197	-16.7034	-16.7114	-16.0895	-16.0298	-16.4282	-16.9895	-16.4027	0.431895
	1161	-16.8711	-16.028	-15.717	-15.4952	-15.8102	-15.4259	-16.1192	-15.5705	-15.9138	-16.4173	-15.6558	-15.4694	-16.9484	-16.2462	-16.3169	-16.4086	-15.6643	-15.7334	-16.0546	-16.6803	-16.0273	0.464676
	1162	-16.4041	-15.3902	-15.5044	-14.706	-15.0338	-14.9106	-15.5522	-14.7523	-15.4435	-16.2756	-14.77	-15.1601	-16.4234	-15.9531	-15.5567	-16.0575	-15.3132	-15.2728	-15.4587	-15.9749	-15.4957	0.539233
	1163	-15.8081	-14.8201	-14.8666	-13.9329	-14.76	-14.3984	-14.7115	-14.2563	-14.8508	-15.48	-14.2611	-14.7832	-15.7147	-15.3829	-14.9833	-15.6549	-14.7946	-14.8283	-15.2783	-15.4112	-14.9489	0.517882
	1164	-15.2541	-14.4915	-14.1161	-13.0085	-14.2286	-13.6833	-13.8579	-13.7409	-14.3193	-14.7874	-13.7586	-14.5094	-15.5086	-14.7741	-14.1362	-15.0783	-14.247	-14.0906	-14.5922	-14.7895	-14.3486	0.596465
	1165	-14.6582	-13.6605	-13.3752	-12.2837	-13.565	-13.0133	-13.1944	-13.0999	-13.8394	-14.2592	-12.8341	-14.0681	-15.0351	-14.0075	-13.6047	-14.2408	-13.4546	-13.4335	-13.8159	-14.1002	-13.6772	0.641825
	1166	-13.8658	-12.955	-12.7407	-11.6427	-12.7468	-12.2241	-12.3504	-12.3365	-13.0888	-13.5215	-12.2962	-13.25	-14.2104	-13.3085	-12.9798	-13.4065	-12.4238	-12.7281	-13.0944	-13.3818	-12.9276	0.615967
	1167	-12.8608	-11.9243	-12.1158	-10.8986	-12.312	-11.567	-11.4163	-11.6375	-12.2546	-12.2814	-11.4297	-12.0775	-13.2827	-12.2906	-12.0456	-12.35	-11.7152	-11.7456	-12.2504	-12.364	-12.041	0.531493
	1168	-11.9299	-10.7679	-11.0947	-10.0643	-11.1266	-10.6941	-10.5691	-10.7742	-11.3301	-11.3891	-10.7049	-11.5911	-12.4871	-11.305	-11.3015	-11.5028	-10.6361	-10.8308	-11.1037	-11.7713	-11.1487	0.553394
	1169	-11.0924	-9.6469	-10.138	-9.07223	-9.84459	-9.73417	-9.49004	-9.59205	-10.425	-10.571	-10.1251	-10.5958	-11.6561	-10.2742	-10.6412	-10.5976	-9.7406	-9.80972	-10.2404	-10.9789	-10.2133	0.623736
	1170	-10.2323	-8.40999	-9.24896	-8.20575	-9.23257	-9.22845	-8.4947	-8.39057	-9.50692	-9.7077	-9.07505	-9.48123	-10.5802	-9.60742	-10.0034	-10.0017	-9.08026	-8.79506	-9.56076	-9.73873	-9.32909	0.645084
	1171	-9.68796	-7.62081	-8.16343	-7.56796	-8.21147	-8.52302	-7.90846	-7.50476	-8.31832	-8.92174	-8.1989	-8.69527	-9.72659	-8.98252	-8.9952	-9.19968	-8.33296	-7.91891	-8.70393	-8.8658	-8.50238	0.646572
	1172	-8.50258	-7.15697	-7.01027	-6.66283	-7.35787	-7.75317	-7.03553	-6.86697	-7.3552	-7.8942	-7.36463	-7.90932	-9.1629	-7.81968	-7.91934	-7.99819	-7.68229	-7.25214	-7.78269	-8.28277	-7.63848	0.5992
	1173	-7.49436	-6.34202	-6.29518	-6.04115	-6.4334	-6.61933	-6.1465	-5.96828	-6.4404	-7.26285	-6.15992	-6.94942	-8.57665	-6.6633	-6.83704	-6.79349	-6.60321	-6.58214	-6.43304	-7.77061	-6.72061	0.64062
	1174	-6.43461	-5.12443	-5.51888	-5.27774	-5.76019	-5.54992	-5.31223	-5.07602	-5.58036	-6.51877	-5.37397	-6.13125	-7.33329	-5.90633	-6.10907	-5.75629	-5.73351	-5.75109	-5.4828	-6.77528	-5.8253	0.580323
	1175	-5.53269	-4.22574	-5.08725	-4.37905	-5.13851	-4.8606	-4.34589	-4.31584	-5.05854	-5.93897	-4.80705	-5.25832	-6.04484	-5.01086	-5.35854	-4.96067	-4.97976	-4.94581	-4.99641	-6.28567	-5.07655	0.560124
	1176	-4.99477	-3.46555	-4.32385	-3.53511	-4.7262	-4.01666	-3.64046	-3.54599	-4.23071	-4.97907	-4.13061	-4.62698	-5.25566	-4.35053	-4.43086	-4.17471	-4.27433	-4.03101	-4.27166	-5.40308	-4.32039	0.555479
	1177	-4.40208	-2.76979	-3.59265	-2.62353	-4.18183	-3.49806	-3.02845	-2.62153	-3.48018	-4.18023	-3.50571	-3.84103	-4.13471	-3.53236	-3.78019	-3.39842	-3.37886	-3.38679	-3.29566	-4.25636	-3.54442	0.525995
	1178	-3.50983	-2.28018	-2.98708	-1.81503	-3.71799	-2.74432	-2.57749	-1.95476	-2.9036	-3.62298	-2.63601	-3.12272	-3.50981	-2.88169	-3.13919	-2.68655	-2.58646	-2.91972	-2.50326	-3.39954	-2.87491	0.525241
	1179	-2.85594	-1.92585	-2.54901	-1.1547	-2.98358	-2.06144	-2.04278	-1.565	-2.51385	-3.25899	-1.89515	-2.54936	-2.90746	-2.37276	-2.55616	-1.92315	-1.79407	-2.34314	-1.62067	-3.13219	-2.30026	0.568406
	1180	-2.31157	-1.49744	-1.76305	-0.57812	-2.47142	-1.44298	-1.23106	-1.08505	-2.16274	-2.50525	-1.61169	-1.87292	-2.27934	-1.67377	-2.07944	-1.17263	-1.47196	-1.68603	-0.91847	-2.52339	-1.71692	0.5587
	1181	-1.68667	-1.24298	-1.25089	-0.39774	-2.09132	-0.39934	-0.7189	-0.67919	-1.44765	-1.6291	-1.2928	-1	-2.04098	-1.08753	-1.53185	-0.82474	-1.25936	-1.38647	-0.61568	-2.09821	-1.23407	0.525723
	1182	-1.24538	-0.64707	-0.86436	0.00812	-1.67902	0.1096	-0.20675	-0.31843	-0.77444	-1.60655	-0.6679	-0.58125	-1.83482	-0.77186	-1.12921	-0.42533	-0.82129	-0.95162	-0.56414	-1.38956	-0.818063	0.538998
	1183	-1.17773	0.01648	-0.67753	0.25615	-1.37946	0.31897	0.06383	-0.31843	-0.56185	-1.19103	-0.17507	-0.43308	-1.40641	-0.47552	-0.51719	-0.071	-0.39932	-0.69715	-0.23559	-0.94505	-0.500299	0.515001
	1184	-0.7461	0.08412	-0.28778	0.43975	-0.86408	0.57022	0.25387	-0.43117	-0.33637	-0.99132	-0.03012	-0.26236	-1.29368	-0.27259	-0.04691	0.2801	-0.1513	-0.34605	0.08652	-0.52952	-0.243738	0.48115
	1185	-0.23716	0.42556	-0.1686	0.56537	-0.55485	0.7506	0.63075	-0.18314	-0.1431	-0.67887	0.25334	0.10485	-1.04565	-0.13086	0.00141	0.66019	-0.17385	-0.22364	0.38931	-0.24284	-5.9e-05	0.474714
	1186	0.1236	0.80888	-0.34898	0.58792	0.03461	0.87944	0.64685	0.10676	-0.01748	-0.72719	0.27588	0.32388	-0.6108	0.27823	0.12703	0.78581	0.09995	0.04371	0.40541	-0.42967	0.169692	0.454257
	1187	0.24922	1.20507	-0.25235	0.48807	0.20855	0.60887	0.57599	0.26782	0.11781	-0.29234	0.0955	0.44307	-0.11797	0.37808	0.3976	1.03062	0.47038	0.34649	0.17027	-0.20097	0.309489	0.384627
	1188	0.34264	1.09233	-0.19437	0.28836	0.06038	0.56699	0.71127	0.4482	0.11137	0.23593	0.22435	0.57191	0.01732	0.12683	0.47491	1.00807	0.64432	0.44957	-0.1003	-0.34592	0.336708	0.37322
	1189	0.10105	0.93772	-0.33287	0.50739	0.22144	0.57022	0.9142	0.49974	0.15002	0.12641	0.19214	0.72652	-0.17273	0.14938	0.07549	0.7987	0.48971	0.35616	-0.0391	-0.39423	0.293868	0.38477
	1190	-0.10832	0.72835	-0.3071	0.45908	-0.000817788	0.19979	0.51156	0.44176	0.05983	-0.39541	-0.09132	0.52359	-0.29191	0.16549	-0.40123	0.41861	0.28355	0.24664	0.1445	-0.41678	0.108493	0.350615
	1191	-0.49485	0.34181	-0.48427	0.31413	-0.22952	-0.24151	0.38594	0.30003	0.05983	-0.69498	0.01819	-0.06909	-0.65267	-0.03744	-0.59128	0.04496	0.02909	0.21765	0.0221	-0.67447	-0.121817	0.36436
	1192	-0.83307	0.17754	-0.69364	-0.09818	-0.61927	-0.41867	-0.01348	-0.02208	-0.23651	-1.11372	-0.29103	-0.41697	-0.82339	-0.40143	-0.83931	0.03207	-0.13841	-0.24297	-0.49328	-1.08033	-0.428306	0.376613
	1193	-0.99413	-0.43125	-1.04474	-0.57168	-0.95427	-1.05323	-0.49987	-0.63732	-0.90006	-1.5067	-0.99324	-0.65212	-1.17449	-0.68489	-1.30959	-0.09999	-0.42831	-0.65849	-1.20515	-1.37023	-0.858487	0.365705
	1194	-1.32268	-0.58587	-1.56334	-1.14182	-1.44388	-1.61692	-0.9315	-1.14303	-1.61515	-1.87069	-1.42487	-1.12562	-1.5256	-1.31623	-1.64136	-0.67979	-0.93403	-1.03537	-1.66577	-1.71489	-1.31492	0.356535
	1195	-1.79619	-1.23976	-2.20434	-2.06306	-2.39089	-1.9487	-1.37601	-1.57144	-2.04034	-2.37318	-1.77919	-1.57013	-2.21814	-1.84771	-1.97314	-1.28214	-1.55893	-1.78911	-2.04908	-2.48796	-1.87797	0.365388
	1196	-2.27613	-1.90009	-2.85179	-2.79425	-2.6969	-2.44475	-1.80764	-2.16413	-2.64591	-3.05928	-2.35899	-2.3271	-2.80438	-2.52737	-2.9588	-2.14218	-2.18382	-2.42689	-2.56768	-3.28036	-2.51092	0.382967
	1197	-3.16194	-2.48633	-3.19001	-3.47713	-3.14785	-3.02778	-2.68379	-3.14979	-3.25793	-3.88711	-3.14495	-3.05507	-3.79971	-3.39385	-3.8124	-3.02155	-3.04386	-3.11299	-3.22801	-3.66689	-3.23745	0.356544
	1198	-4.04131	-2.9244	-3.62808	-4.29852	-3.96924	-3.80729	-3.44397	-3.90998	-4.23715	-4.95008	-3.84393	-3.92156	-4.76283	-4.06385	-4.52749	-3.58847	-3.72996	-3.7862	-4.08161	-4.18227	-3.98491	0.454125
	1199	-4.68876	-3.57185	-4.06938	-5.27774	-4.49106	-4.41286	-4.20738	-4.66372	-5.35488	-5.31085	-4.60734	-4.62054	-5.63575	-4.61788	-5.18782	-4.35832	-4.09073	-4.1663	-5.05439	-4.82006	-4.66038	0.522799
	1200	-5.43606	-4.45122	-4.77158	-5.96062	-5.33822	-5.21492	-4.9418	-5.3917	-6.16338	-5.70383	-5.57045	-5.28731	-6.4958	-5.22345	-5.82561	-5.07019	-4.89601	-4.81374	-5.6954	-5.67044	-5.39609	0.505509
	1201	-6.38951	-5.09222	-5.22898	-6.69504	-6.24658	-5.86881	-5.73419	-6.07135	-6.84304	-6.27074	-6.39829	-5.95731	-6.98541	-5.83869	-6.54392	-6.10739	-5.901	-5.7221	-6.14958	-6.62389	-6.1334	0.491974
	1202	-6.97576	-6.05534	-5.9022	-7.52931	-7.09051	-6.63222	-6.30433	-6.7639	-7.29722	-7.22742	-6.9491	-6.46947	-7.61353	-6.46681	-7.39752	-6.76772	-6.75783	-6.70455	-6.97096	-7.22624	-6.8551	0.466582
	1203	-7.61999	-6.87995	-6.71392	-8.34426	-7.59301	-7.32798	-7.3512	-7.37269	-7.67087	-8.01982	-7.50313	-7.33273	-8.53799	-7.36228	-8.16737	-7.62454	-7.61465	-7.35522	-7.79235	-7.60956	-7.58968	0.438992
	1204	-8.53479	-7.55961	-7.23253	-9.02714	-8.24046	-7.94322	-8.39163	-8.09422	-8.44395	-8.74458	-8.15702	-8.18311	-9.4077	-8.22233	-8.59578	-8.39439	-8.39738	-8.21848	-8.29163	-8.30854	-8.31942	0.461333
	1205	-9.54945	-8.21994	-8.06358	-9.8904	-8.83637	-8.63576	-9.24845	-8.44855	-9.08817	-9.73024	-9.06216	-8.88532	-9.87799	-9.05016	-9.27222	-8.95487	-9.00296	-8.81117	-9.16456	-8.85936	-9.03258	0.490661
	1206	-10.126	-8.88349	-8.90752	-10.5604	-9.20358	-9.28321	-9.80571	-8.89629	-9.40384	-10.4582	-9.7225	-9.46513	-10.1131	-9.56232	-9.73607	-9.53468	-9.61175	-9.09463	-9.77657	-9.78705	-9.59661	0.481457
	1207	-10.7026	-9.64368	-9.76112	-11.1982	-9.84781	-9.77927	-10.1439	-9.69835	-9.83226	-10.9607	-10.2733	-9.81945	-10.6897	-9.59453	-10.2418	-10.2949	-10.1304	-9.9289	-10.4981	-10.1832	-10.1611	0.454539
	1208	-11.3179	-10.304	-10.2089	-11.5622	-10.7175	-10.3397	-10.6368	-10.3458	-10.4507	-11.5212	-11.0303	-10.3123	-11.3178	-10.3193	-10.9215	-10.8263	-11.0806	-10.6086	-11.1391	-10.486	-10.7723	0.438746
	1209	-11.9878	-10.9354	-10.8305	-12.0131	-11.4262	-10.9131	-11.1618	-10.9031	-10.9758	-12.1364	-11.7486	-10.7375	-11.7817	-11.2921	-11.4819	-11.3546	-11.5444	-11.2238	-11.7286	-11.1045	-11.364	0.42756
	1210	-12.3873	-11.338	-11.5424	-12.5285	-11.89	-11.6314	-11.835	-11.441	-11.7295	-12.5648	-12.148	-11.2657	-12.1586	-11.8139	-12.0263	-11.8861	-11.8859	-11.6103	-12.1055	-11.6843	-11.8736	0.366174
	1211	-12.7062	-11.7342	-12.0224	-12.9118	-12.4698	-12.1371	-12.6403	-11.9274	-12.3383	-12.829	-12.4637	-11.9583	-12.5999	-12.2294	-12.8058	-12.3564	-12.5333	-11.9614	-12.3986	-11.9968	-12.351	0.343667
	1212	-13.2795	-12.4429	-12.4153	-13.6076	-13.0561	-12.353	-13.291	-12.4138	-12.8601	-13.2348	-12.7182	-12.5413	-13.1829	-12.5805	-13.3631	-12.6012	-12.8361	-12.4317	-12.9108	-12.554	-12.8337	0.385118
	1213	-13.6822	-13.0323	-12.6569	-14.3324	-13.4233	-12.7137	-13.4198	-12.8873	-13.3659	-13.7277	-13.2207	-12.9955	-13.3311	-13.1056	-13.7689	-12.9491	-13.2871	-12.9761	-13.4036	-13.3078	-13.2793	0.398419
	1214	-14.2104	-13.4028	-13.1659	-14.5578	-13.9515	-13.0777	-13.6872	-13.2255	-14.0455	-14.1078	-13.6652	-13.2822	-13.6822	-13.447	-14.3584	-13.6159	-13.9281	-13.4174	-13.8127	-13.8682	-13.7255	0.408604
	1215	-14.6711	-13.8827	-13.6072	-14.7704	-14.6151	-13.5706	-14.1059	-13.8826	-14.2291	-14.6038	-13.7876	-13.7396	-14.3167	-13.8207	-14.9157	-14.0636	-14.4016	-13.8619	-14.0059	-14.3482	-14.16	0.403563
	1216	-15.0769	-13.96	-13.8552	-14.9991	-14.7826	-14.131	-14.3314	-14.1757	-14.5545	-15.0322	-13.9647	-14.0617	-14.7935	-14.3779	-15.1025	-14.6144	-14.8042	-14.3676	-14.4215	-14.8539	-14.513	0.405164
	1217	-15.5408	-14.4142	-14.216	-15.0829	-15.0306	-14.6013	-14.5666	-14.4656	-14.8669	-15.364	-14.5897	-14.4096	-15.1091	-14.9867	-15.0896	-14.9913	-14.8236	-14.577	-14.6308	-15.2598	-14.8308	0.356825
	1218	-16.2752	-15.1422	-14.7152	-15.5306	-15.2722	-15.3583	-15.1432	-14.923	-15.2567	-15.5058	-15.1405	-14.6222	-15.5182	-15.2766	-15.5728	-15.3972	-15.2326	-14.6479	-14.9787	-15.3983	-15.2454	0.375993
	1219	-16.5297	-15.6028	-14.9021	-15.6402	-15.7135	-15.5902	-15.6231	-15.2226	-15.6271	-15.9084	-15.3949	-14.9765	-15.7083	-15.3636	-15.7789	-15.7064	-15.5193	-14.8283	-15.4168	-15.6689	-15.5361	0.377332
	1220	-16.6166	-15.7284	-15.0052	-15.9848	-16.0195	-15.7513	-15.5071	-15.5641	-15.917	-16.1564	-15.3337	-15.2729	-15.6149	-15.7856	-16.0463	-15.8095	-15.587	-15.086	-15.5424	-16.3904	-15.736	0.407131
	1221	-16.9291	-16.0022	-15.2242	-16.2586	-16.3288	-16.0637	-15.6714	-16.0311	-16.2262	-16.063	-15.643	-15.5177	-15.8436	-15.9692	-16.2782	-16.0962	-15.8511	-15.4274	-15.9998	-16.4097	-15.9917	0.383678
	1222	-17.1932	-16.2503	-15.4465	-16.3005	-16.4834	-16.2022	-16.1127	-16.4048	-16.4034	-16.4302	-15.804	-15.5821	-15.9402	-16.3106	-16.5198	-16.2411	-16.4019	-15.7012	-16.2994	-16.574	-16.2301	0.393018
	1223	-17.3414	-16.4242	-15.469	-16.2038	-16.8409	-16.2667	-16.0869	-16.5626	-16.3744	-16.8071	-16.0907	-15.8269	-16.1496	-16.6488	-16.6905	-16.7114	-16.5018	-15.8107	-16.4154	-16.6545	-16.3939	0.425944
	1224	-17.5025	-16.1794	-15.5399	-15.9204	-16.7346	-16.3182	-16.0966	-16.7044	-16.4098	-16.9263	-16.1326	-15.9654	-16.52	-16.8453	-16.4264	-16.6727	-16.3182	-16.1296	-16.5152	-16.6578	-16.4258	0.429739
	1225	-17.4606	-15.9958	-15.4368	-15.3503	-16.1999	-16.1797	-16.1192	-16.6625	-16.0748	-16.6976	-16.1229	-16.0524	-16.5071	-16.549	-16.2686	-16.4215	-15.9864	-16.0749	-16.5957	-16.2583	-16.2507	0.452304
	1226	-16.9517	-15.3741	-14.7926	-14.4129	-15.7071	-15.7803	-15.6811	-16.2824	-15.8333	-16.4721	-15.8717	-15.5628	-16.0336	-16.0916	-15.9658	-16.2153	-15.5999	-15.6368	-16.3026	-15.8686	-15.8218	0.555874
	1227	-16.359	-14.5592	-14.2417	-12.841	-15.0661	-15.1908	-14.9177	-15.2806	-15.276	-15.6958	-15.3627	-14.7446	-15.1832	-15.4151	-15.1379	-15.3424	-14.8429	-15.028	-15.5553	-14.9924	-15.0516	0.679926
	1228	-15.1446	-13.2804	-13.2013	-11.2304	-13.8807	-13.9764	-13.7581	-14.2981	-14.0681	-14.7391	-13.9197	-13.7943	-13.9882	-14.291	-14.1362	-14.1216	-13.6994	-13.8587	-14.4279	-13.8457	-13.883	0.762958
	1229	-13.5791	-11.6633	-11.6455	-9.13666	-11.9738	-12.3787	-12.1281	-12.9517	-12.6443	-13.1994	-12.4154	-12.4028	-12.3551	-12.69	-12.6254	-12.4563	-12.8232	-12.7345	-12.5725	-12.1836	-12.328	0.883028
	1230	-11.7334	-9.62758	-9.79333	-6.80456	-9.94766	-10.8519	-10.086	-10.9514	-10.7793	-11.4407	-10.8402	-10.4637	-10.49	-10.6768	-10.7217	-10.6911	-11.0419	-10.9436	-10.2404	-9.63243	-10.3879	1.01302
	1231	-9.43671	-7.52095	-7.71892	-4.26953	-7.87969	-8.80648	-7.90202	-8.70624	-8.41496	-9.32116	-8.74005	-8.80479	-8.51867	-8.79569	-8.74396	-8.1818	-8.552	-8.79828	-7.98884	-7.4485	-8.22746	1.08277
	1232	-7.08528	-5.08578	-5.59297	-1.98575	-5.43807	-6.74818	-5.74708	-6.37736	-5.97334	-6.98584	-6.34997	-6.70783	-6.24777	-6.17691	-6.48916	-5.77883	-6.26499	-6.29224	-5.79847	-5.58991	-5.93579	1.06708
	1233	-4.70808	-2.802	-3.33818	0.07254	-3.34756	-4.32911	-3.32801	-3.83911	-3.96013	-4.66018	-3.99532	-4.54001	-4.0574	-3.65476	-4.53394	-3.56592	-3.87491	-4.05034	-3.62743	-3.50262	-3.68212	1.01774
	1234	-2.39532	-0.6213	-1.07051	1.7282	-1.28604	-2.00024	-1.02491	-1.63264	-1.88895	-2.59866	-1.60847	-2.44628	-1.59968	-1.54171	-2.30492	-1.10176	-1.66522	-1.70858	-1.4113	-1.51518	-1.48467	0.91412
	1235	-0.2275	1.51108	0.89115	3.14549	0.26331	-0.06757	1.1268	0.693	0.30463	-0.58546	0.61732	-0.18505	0.45861	0.29755	-0.26273	0.94687	0.38341	0.32395	0.51815	0.48835	0.532068	0.796688
	1236	1.84368	3.33423	2.7755	4.83013	2.23142	2.10025	2.9113	2.46462	2.2212	1.34077	2.58542	1.7605	2.4235	2.45892	1.7698	2.57998	2.28065	2.08912	2.44116	2.22453	2.43333	0.71689
	1237	3.7087	5.00599	4.34741	6.47934	3.89351	4.03613	4.40267	4.23623	3.98315	3.27022	4.33449	3.55466	4.23698	4.05982	3.68636	4.02626	3.9975	4.03467	4.11614	4.13788	4.17741	0.648943
	1238	5.53507	6.43616	5.77114	7.71302	5.62325	5.49208	5.91337	5.77914	5.66135	4.76159	5.95149	4.76902	5.92162	5.58662	5.20673	5.75277	5.82387	5.63234	5.8201	6.08987	5.76203	0.605105
	1239	7.06832	7.86955	7.59429	9.01757	7.46894	7.12518	7.55614	7.25763	7.07864	6.26585	7.47829	6.29905	7.6578	7.05867	6.87204	7.24414	7.33457	7.20424	7.44999	7.33	7.31154	0.566476
	1240	8.31811	9.03237	8.82153	10.1772	8.67364	8.33309	8.90256	8.67814	8.31232	7.62838	8.7925	7.88384	8.83028	8.28269	8.29255	8.71941	8.73575	8.52812	8.62891	8.54113	8.60562	0.504911
	1241	9.55179	9.91496	10.0359	11.0823	9.71083	9.67307	9.68529	9.94403	9.4848	8.57861	9.98109	9.21737	9.642	9.68709	9.37162	9.88867	9.65699	9.71349	9.42775	9.37862	9.68131	0.463825
	1242	10.7307	11.0069	11.2502	11.9939	10.5226	10.6458	10.7805	10.6494	10.5961	9.54172	10.7864	10.2095	10.3345	10.6695	10.3444	10.6778	10.6072	10.7507	10.1493	10.6735	10.646	0.472079
	1243	11.7099	11.9604	12.3776	12.6767	11.2215	11.5155	11.9014	11.4966	11.4304	10.6143	11.524	11.1436	11.1237	11.5263	11.2205	11.4799	11.58	11.7331	10.7999	11.6076	11.5322	0.477341
	1244	12.3348	12.669	13.3085	13.5786	12.0333	12.279	12.7743	12.0667	11.994	11.3037	12.5161	11.7846	11.6938	12.148	11.7939	11.9663	12.1566	12.4611	11.5988	12.0972	12.2279	0.551199
	1245	12.9243	13.471	13.9238	14.297	12.9191	12.7267	13.367	12.7142	12.7285	11.8513	13.1668	12.4965	12.454	12.8985	12.3898	12.6105	12.8362	13.0119	12.1206	12.5643	12.8736	0.573008
	1246	13.4719	14.2763	14.4005	14.8123	13.5794	13.3033	13.9049	13.5291	13.45	12.5857	13.7111	13.2792	13.1949	13.2786	13.0405	13.2354	13.6383	13.7334	12.8904	13.0281	13.5172	0.531308
	1247	14.0227	14.6435	14.6034	15.0442	14.3492	13.8186	14.5943	14.2571	14.0491	13.0721	13.9881	13.7269	13.9873	13.678	13.4044	13.7508	14.2696	14.0877	13.5089	13.4887	14.0172	0.485536
	1248	14.435	15.0204	14.6485	15.1602	14.7229	14.2245	14.8391	14.7209	14.5097	13.3072	14.4649	14.1231	14.3867	14.2707	14.2999	14.176	14.2342	14.5065	13.6957	13.9204	14.3833	0.434086
	1249	14.7313	15.3586	15.035	15.3277	14.8968	14.5949	14.9067	14.9947	14.6515	14.0223	14.9641	14.6063	14.4769	14.8151	14.8217	14.5464	14.6304	14.9574	14.108	14.2167	14.7331	0.355057
	1250	14.9246	15.4488	15.6181	15.3825	15.3413	14.9943	15.1418	15.2943	14.98	14.2381	15.1735	15.0508	14.5316	14.9923	14.8958	14.5303	14.5788	15.3214	14.559	14.468	14.9733	0.381627
	1251	15.1984	15.787	16.0432	15.74	15.5088	15.3648	15.3737	15.6067	15.1829	14.5699	15.7469	15.4728	14.7217	15.1565	15.2083	14.7268	14.9525	15.6758	14.8166	14.7256	15.2789	0.424626
	1252	15.2982	15.9545	16.0948	15.8624	15.7118	15.6547	15.3254	15.4714	15.6951	14.7728	15.8242	15.5662	14.8795	15.4432	15.3854	15.2422	15.2359	15.7627	15.2	15.0574	15.4719	0.354333
	1253	15.4786	15.8933	15.9982	15.7754	15.9437	15.5548	15.2803	15.6003	15.5856	14.9918	15.676	15.5694	14.9729	15.5624	15.3983	15.4193	15.455	15.7563	15.3675	15.3666	15.5323	0.273327
	1254	15.6848	16.0383	16.0561	15.9172	15.9018	15.6257	15.1547	15.6647	15.5115	15.0659	15.4956	15.6596	15.192	15.6687	15.4241	15.6029	15.3358	15.5244	15.6412	15.3119	15.5738	0.277049
	1255	15.6719	16.093	16.1528	15.9913	15.4895	15.5838	15.3609	15.552	15.5308	15.4943	15.8016	15.7594	15.4207	15.5946	15.5851	15.5771	15.4807	15.6532	15.667	14.9704	15.6215	0.261818
	1256	15.8394	15.7033	16.0046	15.8012	15.1223	15.4936	15.4446	15.4521	15.3182	15.5555	15.8306	15.7369	15.1211	15.3949	15.5787	15.458	15.5967	15.6145	15.3868	14.6999	15.5076	0.298095
	1257	15.4303	15.3876	15.9692	15.3245	14.9644	15.4872	15.5219	15.4424	15.2345	15.417	15.8338	15.5533	14.9504	15.2628	15.5207	15.2615	15.6257	15.5856	15.1967	14.5034	15.3736	0.320814
	1258	15.2113	15.175	15.7598	14.7737	14.6874	15.2875	15.2353	15.2975	15.0187	15.2173	15.6534	15.3053	14.7378	14.9214	15.3983	14.8975	15.2037	15.4181	15.0164	14.3842	15.13	0.332272
	1259	14.9761	14.927	15.2605	14.5289	14.4909	14.8494	14.9035	15.1976	14.8254	14.8114	15.2927	15.0508	14.7088	14.5284	15.2115	14.9651	14.9686	15.2216	15.1033	14.0686	14.8945	0.311121
	1260	14.5381	14.4342	14.6098	14.4226	14.3621	14.4339	14.7521	15.2717	14.9639	14.6504	14.8321	14.5612	14.6927	14.3996	14.9023	14.8492	14.5015	14.951	14.7361	13.6885	14.6276	0.322903
	1261	14.2739	14.1024	14.1879	13.9813	13.9208	14.1504	14.5588	14.5985	14.2714	14.2123	14.4939	14.2358	14.6379	13.9679	14.6413	14.6495	14.2954	14.4131	14.021	13.4469	14.253	0.304681
	1262	14.0613	13.9252	13.9592	13.4949	13.3732	13.7284	14.0724	14.0638	13.7624	13.771	14.1975	13.7752	14.1451	13.9035	14.2484	14.2082	14.0828	14.1361	13.6828	13.3857	13.8989	0.268978
	1263	13.5621	13.8415	13.65	13.1535	13.3861	13.5287	13.5571	13.9028	13.5917	13.1333	13.9495	13.5304	13.3141	13.4719	13.8329	13.7701	13.3613	14.0072	13.3188	12.822	13.5342	0.30374
	1264	13.1208	13.1747	13.0798	12.8217	13.2379	13.0842	12.8323	13.6612	13.2213	12.7564	13.3536	13.1729	12.9662	12.847	13.3755	13.1098	12.8072	13.4693	12.8647	12.4548	13.0706	0.283447
	1265	12.4411	12.4467	12.2939	12.1549	12.4971	12.498	12.2461	12.9236	12.6318	12.3376	12.8608	12.3966	12.3896	12.3123	12.7796	12.3142	12.5689	12.6962	12.2913	12.0328	12.4556	0.231945
	1266	11.726	12.0216	11.7076	11.5655	11.9849	11.9472	11.9787	12.2278	12.0069	11.7321	12.2359	12.0197	11.7454	11.6745	12.2126	11.744	12.3305	12.2034	11.7824	11.4627	11.9155	0.24691
	1267	11.3105	11.7091	11.4403	11.0597	11.3471	11.3126	11.3667	11.6577	11.3047	11.1555	11.6818	11.5527	11.1817	11.114	11.5362	11.1868	11.7314	11.4787	10.874	11.1309	11.3566	0.239663
	1268	10.9691	10.8748	10.9668	10.5573	10.9574	10.736	10.8674	11.2389	10.6122	10.5596	11.2373	11.0115	10.6148	10.7694	11.1787	10.6939	10.9712	11.1404	10.2588	10.7186	10.8467	0.258236
	1269	10.6405	10.2145	10.474	9.94847	10.252	10.3109	10.3714	10.8814	10.0195	10.0313	10.4643	10.3995	10.2411	10.341	10.528	9.98531	10.1852	10.58	9.78851	10.1485	10.2903	0.265642
	1270	9.80304	10.0116	9.93925	9.35256	9.4306	10.0435	9.75615	10.1856	9.22389	9.47085	9.96821	9.7553	9.75152	9.50671	9.52946	9.29277	9.53781	9.97439	8.9027	9.39472	9.64153	0.329788
	1271	8.89469	9.15477	9.28215	8.747	8.90556	9.4025	8.97664	9.56716	8.69563	8.77509	9.29822	9.38809	9.1685	8.85927	8.9561	8.80638	8.89036	9.42036	8.51939	8.77949	9.02437	0.290068
	1272	8.35354	8.35916	8.73134	8.07701	8.3483	8.74217	8.01353	8.80054	8.17703	8.09866	8.5477	8.47652	8.6499	8.41798	8.55346	8.12351	8.02067	8.83412	8.12964	8.19969	8.38272	0.273192
	1273	7.83817	7.541	8.17086	7.1751	7.72985	7.93368	7.36609	7.9244	7.45228	7.54463	7.79718	7.87739	7.85107	8.04755	8.10573	7.53404	7.57615	8.19312	7.55628	7.23014	7.72224	0.300104
	1274	7.16818	6.83558	7.53631	6.47934	6.75708	7.21537	6.65423	6.99994	6.83383	6.89719	7.05955	7.17197	7.41944	7.6288	7.25858	7.20549	6.87717	7.70029	6.80254	6.4603	7.04806	0.353945
	1275	6.50141	6.1527	6.66661	5.88987	6.25458	6.48418	6.08087	6.16567	6.26692	6.02105	6.59571	6.35703	6.63027	6.93305	6.60469	6.68689	6.22007	6.85314	6.17443	6.00612	6.37726	0.297708
	1276	5.74445	5.44406	5.93864	5.05561	5.37522	5.74977	5.47852	5.53434	5.54217	5.55076	5.93216	5.89319	5.90552	5.86042	6.13763	6.00724	5.28917	5.76763	5.14689	5.28137	5.63174	0.305886
	1277	5.16787	4.40686	5.12692	3.96687	4.5635	4.80598	4.67324	4.83214	4.73689	4.90654	5.11078	5.03315	5.13245	4.90697	5.54494	5.07634	4.42591	4.61125	4.38993	4.54374	4.79811	0.362216
	1278	4.43345	3.78841	4.15414	3.31621	4.04812	3.89763	3.58773	4.05907	4.05723	4.16891	4.42468	4.11514	4.17578	3.94708	4.73645	4.34192	3.92986	4.07332	3.96474	3.71913	4.04695	0.314136
	1279	3.52188	3.28591	3.13949	2.29189	3.2364	3.13422	2.78567	3.29244	3.22619	3.46671	3.62907	3.31952	3.31252	3.00329	3.89896	3.5753	3.41126	3.49352	3.05317	2.80756	3.24425	0.351188
	1280	2.76492	2.67068	2.22791	1.47051	2.50521	2.29351	2.47967	2.32611	2.29528	2.66465	2.66595	2.28232	2.45571	2.26243	3.10334	2.46079	2.5641	2.73334	2.07073	1.68017	2.39887	0.368839
	1281	2.14968	1.67858	1.46451	0.63302	1.56465	1.31107	1.46179	1.39843	1.58664	1.76274	1.89288	1.44805	1.86302	1.60211	2.36893	1.85523	1.78782	1.82499	1.33954	0.88133	1.59375	0.393148
	1282	1.01263	0.92484	0.63346	-0.21092	0.61442	0.39305	0.14114	0.33868	0.75237	0.89626	1.11982	0.92623	0.97721	1.16403	1.46057	0.97264	0.93744	0.66216	0.6631	0.39172	0.738542	0.388321
	1283	-0.13087	-0.02861	-0.21691	-0.926	-0.38091	-0.5604	-0.59328	-0.38285	-0.05291	0.02333	0.33709	0.16283	0.42318	0.35875	0.62308	-0.06778	-0.26082	-0.11735	-0.28713	-0.42644	-0.1252	0.380917
	1284	-1.17129	-0.93053	-1.11883	-1.89234	-1.21196	-1.39145	-1.39212	-1.19457	-0.91939	-0.67565	-0.40055	-0.67788	-0.30801	-0.62691	-0.23696	-0.89239	-0.91792	-0.77768	-1.26635	-1.2124	-0.960759	0.407974
	1285	-2.16662	-2.08047	-1.93699	-2.61709	-2.00435	-1.86817	-2.26182	-1.64875	-1.6377	-1.35209	-1.04477	-1.47994	-1.21315	-1.46762	-0.86185	-1.688	-1.49128	-1.33493	-1.89447	-2.09176	-1.70709	0.439039
	1286	-2.86882	-2.99849	-2.63598	-2.94565	-2.49397	-2.51884	-2.91571	-2.51845	-2.23361	-2.3764	-2.03044	-2.20792	-1.86381	-1.95723	-1.39334	-2.51905	-1.85849	-1.85675	-2.36797	-2.81974	-2.36903	0.440903
	1287	-3.72564	-3.45911	-3.16746	-3.42881	-3.07377	-3.05032	-3.68234	-3.14013	-2.92937	-3.26221	-3.07408	-2.82959	-2.70131	-2.46939	-2.05689	-3.08597	-2.38998	-2.68136	-2.71907	-3.26425	-3.00955	0.425436
	1288	-4.30544	-3.8843	-3.70861	-3.98285	-3.97568	-3.42075	-4.45541	-3.46868	-3.54461	-3.56178	-3.63456	-3.15815	-3.12005	-3.07818	-2.43698	-3.61746	-2.89891	-3.07434	-3.24412	-3.93747	-3.52542	0.492722
	1289	-4.83693	-4.0518	-4.14346	-4.42736	-4.64246	-4.12618	-4.87415	-4.04204	-3.89249	-3.68096	-3.85037	-3.46416	-3.54846	-3.74818	-3.00712	-3.92669	-3.40463	-3.53174	-4.16214	-4.25636	-3.98088	0.483448
	1290	-5.06241	-4.12588	-4.35928	-4.65928	-4.76808	-4.69632	-5.28001	-4.77002	-4.37244	-4.23499	-3.98888	-3.99242	-3.94788	-4.03486	-3.60625	-4.40341	-3.92645	-4.04712	-4.65819	-4.53338	-4.37338	0.427194
	1291	-5.00121	-4.5704	-4.53644	-4.55943	-4.95813	-5.05386	-5.5828	-5.24352	-4.65589	-4.43148	-4.02753	-4.4917	-4.30543	-4.29899	-4.13129	-4.72553	-4.30977	-4.45298	-4.78704	-4.91347	-4.65184	0.387361
	1292	-5.31688	-4.59295	-4.38827	-4.34039	-4.92591	-5.23747	-5.39275	-5.13723	-4.73642	-4.50879	-4.30455	-4.70429	-4.62754	-4.38274	-4.52105	-4.65144	-4.60933	-4.51096	-4.92877	-5.01977	-4.74188	0.334627
	1293	-5.37808	-4.68636	-4.43014	-4.44025	-4.82606	-5.04098	-5.49905	-4.74425	-4.94902	-4.56999	-4.43662	-4.7816	-4.54379	-4.48904	-4.74331	-4.645	-4.619	-4.11798	-4.8579	-5.07775	-4.74381	0.330563
	1294	-5.08818	-4.67347	-4.50745	-4.0666	-4.72298	-4.50305	-5.39597	-4.5381	-4.56248	-4.45403	-4.22402	-4.60121	-4.21201	-4.73706	-4.74975	-4.46783	-4.41929	-4.2275	-4.92877	-5.15505	-4.61174	0.336924
	1295	-5.1075	-4.32237	-4.16279	-3.62852	-4.21727	-4.31623	-5.17372	-4.42214	-4.28546	-4.24788	-3.92124	-4.24045	-3.50014	-4.68552	-4.48884	-3.96212	-4.29366	-4.30481	-5.01252	-4.90381	-4.35985	0.44701
	1296	-4.73385	-4.17742	-3.90832	-3.18723	-4.13352	-4.11974	-5.00622	-3.88099	-4.14051	-4.25754	-3.76662	-4.31775	-3.25856	-4.53735	-4.03466	-3.54659	-4.35164	-4.01813	-4.59699	-4.61713	-4.12954	0.465109
	1297	-4.33765	-3.75545	-3.72149	-2.6332	-3.74376	-3.83306	-4.90958	-3.34306	-3.89571	-4.1899	-3.45095	-4.15348	-3.35197	-4.28288	-3.5225	-3.31789	-4.17448	-3.68635	-4.01075	-4.23703	-3.82756	0.493513
	1298	-4.06708	-3.25296	-3.01607	-2.25955	-3.25415	-3.40465	-4.62935	-2.95652	-3.5285	-3.87745	-2.7874	-3.67675	-3.0363	-3.92856	-3.15851	-3.24381	-3.48194	-3.31914	-3.72084	-3.7442	-3.41719	0.51623
	1299	-3.62901	-3.03392	-2.50391	-1.69263	-2.85473	-2.83451	-4.09464	-2.61831	-3.09043	-3.08505	-2.59736	-3.06152	-2.72063	-3.34554	-2.75265	-2.9829	-3.01165	-2.9777	-3.06051	-3.37699	-2.96623	0.47619
	1300	-3.23603	-2.55075	-1.99497	-1.37052	-2.38445	-2.27403	-3.4794	-2.19956	-2.59115	-2.8338	-2.40087	-2.6782	-2.44362	-2.47261	-2.26304	-2.1454	-2.65733	-2.37857	-2.80282	-2.98402	-2.50706	0.453095
	1301	-2.90425	-2.28662	-1.32498	-0.89379	-1.9657	-1.54928	-2.87705	-1.73572	-2.11121	-2.69851	-1.92414	-2.03076	-1.93146	-1.78329	-2.05367	-1.66546	-2.14839	-1.74079	-2.71585	-2.62003	-2.04805	0.524952
	1302	-2.70132	-1.77124	-0.86114	-0.58134	-1.45354	-1.00169	-2.06211	-1.51346	-1.36713	-2.39251	-1.48929	-1.76984	-1.4193	-1.31301	-1.91516	-1.44642	-1.4172	-1.56685	-2.26812	-1.89528	-1.6103	0.510602
	1303	-2.21493	-1.31706	-0.54869	-0.20447	-1.25705	-0.47665	-1.27938	-0.92078	-0.97415	-1.74184	-1.06732	-1.31245	-0.70743	-0.92325	-1.38368	-1.11142	-1.05321	-1.05469	-1.62389	-1.25749	-1.12149	0.453516
	1304	-1.74787	-1.11091	-0.01076	0.28514	-0.7449	0.08705	-0.64804	-0.27011	-0.61016	-1.12016	-0.39411	-1.02899	-0.45296	-0.47229	-1.03579	-0.68302	-0.42509	-0.38148	-0.93135	-0.89351	-0.629466	0.47585
	1305	-1.36778	-0.66317	0.33712	0.71999	-0.11034	0.58954	-0.20675	-0.04785	-0.43622	-0.87536	0.15992	-0.61346	-0.20816	-0.12119	-0.66859	0.01919	0.44139	-0.07869	-0.23881	-0.49731	-0.193327	0.511403
	1306	-0.78798	0.000375765	0.685	1.11941	0.17956	0.95031	0.43104	0.13253	0.00507	-0.54681	0.37252	-0.18505	0.3652	0.51015	-0.50109	0.07395	1.0985	0.47534	-0.11641	-0.15587	0.205287	0.524744
	1307	-0.2114	0.3096	0.82673	1.15484	0.81735	1.41737	0.81435	0.74776	0.48502	-0.24724	0.86535	0.14028	0.74851	1.01586	0.19467	0.57966	1.39806	0.62995	0.31844	0.35629	0.618073	0.460406
	1308	0.58744	0.54152	1.48384	1.42219	1.31018	1.70083	1.1268	1.18261	0.77492	0.08776	1.33241	0.62345	1.13505	1.37985	1.10625	0.67308	1.46248	0.9875	0.82094	0.91998	1.03295	0.402372
	1309	1.06417	1.05046	1.84138	1.90536	1.97695	2.27096	1.56487	1.69155	1.05193	0.59991	1.73183	1.23546	1.57956	1.43461	1.43158	1.20778	1.68152	1.68648	0.94656	1.50623	1.47296	0.405905
	1310	1.42493	1.54007	2.21503	2.09863	2.39891	2.58341	1.73559	1.99756	1.2452	1.01544	2.19245	1.65743	1.65043	1.75994	1.34783	1.69417	1.99075	1.91518	1.23002	1.80579	1.77494	0.409402
	1311	1.78892	1.97492	2.80449	2.33699	2.48911	3.08591	2.16722	2.0652	1.64784	1.59846	2.43403	2.00209	1.93711	2.10138	1.33817	2.12258	2.17435	2.12777	1.61655	2.00228	2.09077	0.412087
	1312	2.10459	2.10054	3.30055	2.7654	2.63406	3.24052	2.29606	2.25525	1.91519	2.02687	2.63052	2.2791	2.15614	2.09816	1.89864	2.79257	2.50612	2.40801	1.93544	2.17622	2.376	0.408993
	1313	2.41059	2.40655	3.44872	3.23568	3.15265	3.74946	2.61495	2.91235	2.06981	2.44239	3.02994	2.57222	2.35585	2.19801	2.29162	3.30473	2.89266	2.87507	2.19635	2.17622	2.71679	0.484373
	1314	2.95818	2.50963	3.5228	3.30976	3.27506	3.92017	2.66005	3.16682	2.06014	2.54869	3.27474	2.7977	2.69407	2.7456	2.7619	3.58496	3.06982	3.05223	2.51846	1.96685	2.91988	0.492916
	1315	3.37049	2.92837	3.62588	3.57712	3.25895	4.08445	2.7599	3.26023	2.46278	2.96099	3.6806	3.1488	3.13214	2.93565	3.36103	3.65583	3.20188	3.16819	2.63442	2.22131	3.17145	0.448056
	1316	3.39948	3.15063	4.0414	3.58356	3.06568	4.26161	3.05625	3.62744	2.74946	3.25411	3.94796	3.41938	3.69906	3.34151	3.6767	3.78467	3.20188	3.37112	2.40895	2.62717	3.3834	0.470601
	1317	3.33827	3.11519	4.4376	3.79615	3.33626	4.20363	3.35259	3.82715	2.90408	3.29921	4.04459	3.26798	3.52834	3.37694	3.67992	3.68482	3.35006	3.62559	2.49914	2.58208	3.46248	0.485279
	1318	3.34472	3.34067	4.18957	3.91533	3.28472	4.30671	3.36225	3.88191	3.32604	3.31209	4.20242	3.3163	3.3093	3.21588	3.9054	3.804	3.72371	3.82852	2.88245	2.46934	3.54607	0.463691
	1319	3.65072	3.29236	4.13159	3.92822	3.40712	4.6868	3.31716	3.60811	3.25518	3.18325	3.96084	3.24866	3.45103	3.23521	3.76367	4.07779	3.83322	3.83818	2.9211	2.8301	3.58102	0.453063
	1320	3.44779	3.4824	4.30231	3.96687	3.3878	4.47421	3.25918	3.54691	3.08768	3.39584	3.7418	3.53212	3.56699	3.72804	3.78944	3.93606	3.91697	3.77376	2.94687	2.93962	3.61113	0.402565
	1321	3.34472	3.55649	4.4537	3.74461	3.06246	4.40012	3.13355	3.24413	2.94595	3.57944	3.64839	3.6062	3.63463	3.79568	3.67026	3.66871	3.77202	3.78665	3.00807	3.07813	3.5567	0.411641
	1322	3.37693	3.44697	4.2089	3.59	2.9304	4.43233	3.09812	3.32465	3.11667	3.36041	3.50022	3.43226	3.73127	3.78602	3.46411	3.84587	3.42414	3.57083	2.6312	3.35837	3.48148	0.405264
	1323	3.31251	3.31812	4.03174	3.3452	2.8853	4.43555	2.80822	3.42773	3.08124	2.98676	3.64839	3.45481	3.60564	3.77958	3.33848	3.64939	3.39515	3.62237	2.66341	3.3487	3.40691	0.415986
	1324	3.27063	3.26981	3.75794	3.36452	2.77256	4.49997	2.82755	3.48571	3.03614	2.88368	3.50988	3.37106	3.28997	3.66684	3.24829	3.17588	3.15679	3.4903	2.70207	3.28428	3.30319	0.400693
	1325	3.01938	3.03145	3.63876	3.34842	2.57285	4.32603	2.82432	3.55013	3.06835	2.87724	3.48734	3.01029	3.10315	3.41237	3.17743	3.08569	2.97963	3.33247	2.64731	3.07169	3.17821	0.389819
	1326	2.91953	2.89616	3.82237	3.21957	2.72425	4.3969	2.60851	2.95423	2.90085	2.95777	3.28118	2.82347	3.05161	3.2191	3.14844	3.14045	2.86367	3.03935	2.57967	2.90097	3.0724	0.412982
	1327	2.79391	2.84462	3.97054	2.98765	2.99804	4.15532	2.98538	2.72231	2.82677	3.14137	2.87532	2.86212	2.86801	3.31574	3.20642	2.92786	2.82501	2.71401	2.30909	2.54987	2.99397	0.426858
	1328	2.76814	2.85106	3.9802	2.93611	2.84665	4.07157	2.85654	2.67721	2.64317	2.932	2.88177	2.7365	2.85512	3.17723	3.12267	2.68949	2.52867	2.80421	2.37674	2.5402	2.91376	0.424773
	1329	2.75203	2.56438	3.95443	3.06496	2.47622	3.73013	2.67293	2.66755	2.40802	2.9771	2.92042	2.54645	3.06128	3.15468	2.8682	2.34806	2.50935	2.6045	2.22856	2.75924	2.81342	0.433982
	1330	2.58131	2.54828	3.85136	3.05207	2.27973	3.50465	2.54731	2.79961	2.56586	2.97065	2.98162	2.45626	3.21589	3.16112	2.58474	2.36738	2.55444	2.65603	2.28332	2.53698	2.77493	0.415977
	1331	2.50401	2.7351	3.6291	3.15837	2.27973	3.46278	2.48289	2.78029	2.55297	2.8096	3.00739	2.31453	3.27387	2.97752	2.6846	2.54454	2.59954	2.73012	2.13193	2.27285	2.74659	0.404268
	1332	2.6715	2.55472	3.70319	3.16159	2.29262	3.56585	2.42813	2.63212	2.53365	2.73551	2.77869	2.37251	3.16757	3.05805	2.91652	2.63473	2.80247	3.02968	2.13837	2.479	2.78282	0.405369
	1333	2.74237	2.6578	3.80948	3.49337	2.44401	3.49177	2.55053	2.91879	2.83321	2.65176	2.83023	2.54323	3.41238	3.09026	3.11623	2.58964	3.0054	3.32603	2.08684	2.479	2.90362	0.436144
	1334	3.03871	2.58049	3.92544	3.85091	2.5342	3.72369	2.26063	2.80606	2.71081	2.60023	2.95585	2.46271	3.5831	3.08704	3.20642	2.68949	2.93775	3.53218	1.98054	2.51443	2.94903	0.543568
	1335	3.22876	2.45165	3.96732	3.87346	2.70814	3.78167	2.50866	2.90591	2.59163	2.60989	3.10402	2.5529	3.70228	3.09026	3.01637	2.94396	3.06016	3.3679	2.04818	2.80756	3.01603	0.518569
	1336	3.13534	2.6739	3.90934	3.9862	2.37314	3.65926	3.05625	3.17326	2.90408	2.51648	3.12657	2.63665	3.79569	3.31574	3.06791	3.0406	3.24054	3.28415	2.37351	2.63039	3.09495	0.481358
	1337	3.36404	2.89938	4.24111	4.07317	2.62761	3.79777	3.15932	3.05408	2.99749	2.44561	3.1008	2.67852	3.77314	3.33829	3.36103	3.06636	3.42092	3.38723	2.71817	2.62073	3.20624	0.492342
	1338	3.63462	3.22471	4.34419	4.28254	2.99482	3.80744	3.20442	3.12172	2.95561	2.79349	3.28441	2.70751	3.74415	3.41881	3.50276	3.50121	3.58198	3.66424	2.74716	2.69482	3.36053	0.480959
	1339	3.60241	3.07976	4.34741	4.45326	3.19131	4.14887	3.29461	3.27956	3.1521	3.21868	3.79978	2.91044	3.98251	3.22233	4.08578	3.74602	3.51755	3.61593	2.88889	2.88808	3.52126	0.488004
	1340	3.71514	3.32779	4.25077	4.50157	3.42645	4.27772	3.63605	3.3923	3.53541	3.64387	4.1219	3.1488	4.33362	3.47679	4.6688	4.01659	3.80101	3.78987	3.14658	3.13933	3.76752	0.466898
	1341	4.00505	3.79163	4.33774	4.73672	3.70024	4.18108	3.9034	3.76595	3.82531	4.16891	4.37314	3.5901	4.43669	4.09847	4.61404	4.24851	3.9975	3.9928	3.19168	3.21664	4.00878	0.407694
	1342	4.35293	4.08153	4.62764	4.82691	3.62616	4.65459	4.39623	3.93345	3.98959	4.45559	4.51487	3.7898	4.59453	4.47212	4.8202	4.2163	4.20687	4.2827	3.42682	3.48399	4.23764	0.419239
	1343	4.50754	4.30701	5.14946	5.02017	3.93216	4.75444	4.99858	4.38762	4.66925	4.98385	4.77578	3.82524	4.9263	4.65572	5.15519	4.44822	4.34538	4.50495	3.69095	3.6998	4.53688	0.464629
	1344	4.76201	4.40364	5.27831	5.54521	4.16408	5.05078	4.97281	4.98031	5.059	5.10303	5.10756	4.07004	5.32894	4.7588	5.41288	4.64793	4.43557	5.10408	4.03239	3.99615	4.81068	0.481078
	1345	5.08412	4.9319	5.44581	5.66762	4.47653	5.39222	5.09521	4.91266	5.33602	5.38005	5.27183	4.20855	5.24197	5.04225	5.78653	4.92172	4.72547	5.6871	4.36416	4.35369	5.06627	0.460269
	1346	5.2194	5.37319	5.53278	5.69339	4.74388	5.93337	5.14997	5.26376	5.45198	5.49601	5.65514	4.5822	5.61562	5.38369	6.34056	5.43066	5.28917	6.07363	4.39959	4.7821	5.3705	0.483547
	1347	5.5544	6.01097	5.95152	6.02838	5.09498	6.40365	5.17896	5.74371	5.44875	5.70538	5.72279	4.91075	6.07302	5.37725	6.64012	5.85907	6.04935	6.20892	4.90853	5.12998	5.70002	0.491774
	1348	5.94415	6.28799	6.51844	6.33761	5.16263	7.10907	5.80063	6.04649	5.64202	6.09191	6.0449	5.4519	6.23407	5.74124	6.79474	6.02979	6.34891	6.17671	5.53665	5.53262	6.04162	0.469416
	1349	6.48208	6.41683	6.58286	6.29895	5.35912	7.15417	6.2838	6.23654	5.94158	6.24652	6.17052	5.7418	6.53686	5.98282	7.24891	6.14897	6.52929	6.33132	5.66549	5.67112	6.25148	0.463973
	1350	6.8815	6.82269	6.77935	6.76924	5.73599	6.97057	6.46096	6.51033	6.23148	6.56219	6.37667	5.98982	6.58839	6.22118	7.36809	6.40988	6.53896	6.618	5.73313	6.37655	6.49725	0.398967
	1351	7.20039	6.96442	6.94684	7.24596	6.20627	7.11229	6.66389	6.5973	6.61802	6.8682	6.59893	6.07679	6.81709	6.60127	7.46473	6.57093	6.68391	6.90146	6.17443	6.38621	6.73497	0.366674
	1352	7.26159	6.86779	7.02093	7.47144	6.76352	7.28623	6.67999	6.73259	7.06575	7.10334	6.87272	6.2765	7.04257	6.98458	7.55814	6.78675	6.94159	6.89824	6.48365	6.36044	6.92292	0.332823
	1353	7.23904	7.09005	7.07247	7.82576	6.67011	7.28301	6.60913	6.92586	7.36209	7.19997	7.0821	6.76289	7.23261	7.12309	7.55492	7.18939	7.06078	7.13982	6.58995	6.65034	7.08317	0.318054
	1354	7.27769	7.22855	7.65871	7.80643	7.08241	7.77262	6.91514	7.16744	7.64555	7.29338	7.02412	7.00769	7.39045	7.23583	8.06707	7.64356	7.09943	7.46193	6.70913	6.47318	7.29802	0.392429
	1355	7.40976	7.46369	8.08712	7.99326	7.45606	7.92723	7.05042	7.56041	7.62622	7.21286	6.98868	7.07534	7.46131	7.45487	8.28611	7.78851	7.38933	7.76472	6.87019	6.89192	7.4879	0.40252
	1356	7.41298	7.51845	8.49298	8.14465	7.16294	8.13016	7.32099	7.56041	7.62944	7.61227	7.49118	7.14298	7.65136	7.59337	8.24101	7.98178	7.64057	7.80659	7.22451	6.94346	7.6351	0.401311
	1357	7.69966	7.58287	8.85696	8.16075	7.23702	8.04964	7.25335	7.44768	7.51026	8.04712	7.8004	7.26216	7.8414	7.57727	8.34087	7.68222	7.73399	7.67775	7.1311	7.04976	7.69711	0.442281
	1358	7.64168	7.46691	8.53485	8.39267	7.5849	8.23324	7.14061	7.76979	7.60045	8.06001	7.58781	7.17841	7.98313	7.75443	8.41173	7.85938	7.88216	7.8388	7.16653	7.34288	7.77152	0.413674
	1359	7.92514	7.34773	8.48653	8.3508	7.62356	8.11084	7.08263	8.09834	7.80983	8.0439	7.48151	7.33303	8.15063	7.61914	8.44716	8.06875	7.81451	7.74861	7.51119	7.73908	7.83965	0.384612
	1360	8.24725	7.28975	8.44466	8.31215	7.72985	8.16882	7.07297	8.09834	7.89035	8.089	7.32046	7.57461	8.16996	7.5064	8.50836	8.20726	7.93047	7.90644	7.39201	7.48139	7.86702	0.420928
	1361	8.16028	7.24788	8.45432	8.11244	8.01009	8.12372	7.28878	7.91474	7.95478	7.65093	7.26248	7.70667	7.89616	7.83496	8.47937	8.12029	8.06576	7.83236	7.26638	7.20759	7.8295	0.396844
	1362	7.94124	7.30908	8.35769	7.91273	8.13571	8.03675	7.57546	7.802	7.80016	7.52853	7.52983	7.65192	7.93804	7.85106	8.53735	7.96567	8.24936	7.55534	7.22451	7.16572	7.80341	0.367087
	1363	7.85749	7.52167	8.17086	7.95138	7.77173	8.11084	7.71719	7.87608	7.83882	7.35459	7.678	7.42	7.62559	7.6739	8.50192	8.08163	8.1173	7.58756	7.32758	7.21726	7.77007	0.326017
	1364	8.01855	7.59898	8.06135	7.92561	7.59457	8.13016	7.42085	7.91151	7.6069	7.37069	7.69733	7.46187	7.61593	7.63203	8.28933	7.73375	7.86283	7.55534	7.0248	7.30423	7.69083	0.308154
	1365	8.04754	7.32197	8.00015	7.71624	7.15327	7.96911	7.09552	7.62484	7.29767	7.2805	7.37522	7.25572	7.60626	7.68034	8.44072	7.44063	7.76298	7.594	6.8412	7.27524	7.53896	0.382286
	1366	7.90903	7.34129	7.76178	7.46822	6.86015	7.71464	6.82817	7.47344	7.06253	7.16132	7.22705	7.14942	7.48064	7.41299	8.49548	7.55659	7.92081	7.78726	6.71235	6.97245	7.41478	0.440589
	1367	7.88648	7.1899	7.53309	7.05591	6.57992	7.53426	6.42553	7.66349	6.96912	6.98416	7.17873	6.83375	7.41944	7.24871	8.17981	7.37299	7.6599	7.45549	6.75423	6.36688	7.21459	0.478716
	1368	7.66423	6.77438	7.37203	6.70803	6.22559	7.39575	5.95847	7.26729	7.11729	6.68137	7.07887	6.7951	7.17463	7.11343	7.93823	7.0702	7.41832	7.06251	6.66081	6.17362	6.98251	0.49689
	1369	7.25515	6.57789	6.95329	6.41169	5.92281	7.57291	5.7201	7.11912	6.83705	6.58474	6.77609	6.7339	6.63993	7.21006	7.52915	7.009	7.14452	6.84992	6.18087	6.05122	6.75397	0.508363
	1370	7.06832	6.54246	6.74391	6.23131	5.99045	7.006	5.77164	6.66817	6.39898	6.20143	6.52162	6.37636	6.51431	6.97814	7.39064	6.64502	6.94482	6.56324	5.91352	5.86439	6.51674	0.437298
	1371	6.5916	6.20102	6.48623	6.14434	6.09675	6.39077	5.7652	6.32673	6.33778	5.80201	6.20273	6.05747	6.20186	6.52396	7.07819	6.65468	6.48098	6.27012	5.68482	5.69689	6.24971	0.349747
	1372	6.19218	6.07218	6.40892	5.81257	5.74565	6.29413	5.60737	5.98207	5.9899	5.7247	5.73567	5.92218	5.79278	6.35002	6.66589	6.5967	5.91084	6.43762	5.66549	5.25238	6.00796	0.365336
	1373	5.81531	5.68242	5.93219	5.27786	5.34623	6.02678	5.3529	5.60842	5.67423	5.26731	5.40068	5.8191	5.36115	6.03436	6.4082	6.27459	5.73368	6.11229	5.2854	4.93671	5.66749	0.388044
	1374	5.67358	5.39252	5.61008	4.94931	5.47508	5.60804	5.25949	5.33785	5.5937	5.08693	5.22029	5.57752	5.25163	5.92162	6.09253	5.94604	5.44056	5.92224	5.04382	4.74022	5.45715	0.358146
	1375	5.29993	4.99632	5.28475	4.52412	4.99835	4.96381	4.96636	4.95132	5.27481	4.82924	4.8241	5.17488	5.2774	5.34504	5.80263	5.7109	4.96705	5.51638	4.84411	4.41489	5.09832	0.352075
	1376	4.75556	4.70642	5.19778	4.2922	4.40889	4.76733	4.45421	4.72584	4.9978	4.35251	4.44079	4.83989	5.22586	4.80067	5.65768	5.22129	4.62884	5.06543	4.27075	4.20874	4.75092	0.387411
	1377	4.46889	4.3972	5.05605	3.92177	4.19952	4.46454	3.87441	4.51647	4.66925	4.22367	4.12834	4.2923	4.95529	4.10813	5.3098	4.96682	4.20365	4.68856	3.74249	3.97038	4.40788	0.427172
	1378	4.18543	4.00422	5.07538	3.6351	4.20918	3.95883	3.62638	4.0333	4.25372	3.95631	4.26685	3.83812	4.58808	3.94063	5.01668	4.52231	3.92019	4.26337	3.40427	3.70947	4.12039	0.432545
	1379	3.76024	3.56293	4.69851	3.3001	3.81298	3.6496	3.38158	3.50826	3.93161	3.21546	3.98017	3.77048	4.39804	3.79246	4.71712	3.95861	3.78813	3.85429	2.98553	3.35837	3.77122	0.450685
	1380	3.30928	2.97669	4.38606	2.80083	3.53275	3.27595	3.06913	3.33432	3.71257	2.80316	3.69027	3.5901	4.0566	3.59275	4.45621	3.56564	3.26631	3.33891	2.57322	3.1039	3.42173	0.493886
	1381	3.02905	2.85428	3.90612	2.31122	3.38135	2.99249	2.50543	2.88658	3.30994	2.43273	3.14912	3.44192	3.65396	3.20622	4.05357	3.2403	2.97641	2.89762	2.35097	2.91707	3.07482	0.476889
	1382	2.89698	2.82207	3.4616	2.10507	3.19775	2.75413	2.33472	2.59024	2.74946	2.18148	3.03316	3.12948	3.47358	2.97108	3.42545	3.12434	2.65107	2.58839	2.0353	2.59496	2.80602	0.433576
	1383	2.51367	2.78986	3.1717	1.82483	2.77901	2.17111	1.95462	2.13929	2.25341	2.21369	2.80446	2.39506	3.3093	2.6844	3.0357	2.45113	2.24521	2.25984	1.72929	2.36626	2.45459	0.430597
	1384	2.18834	2.37112	2.66599	1.34811	2.3667	1.67828	1.65184	1.83328	2.14711	2.06874	2.36961	1.9731	2.95498	2.06595	2.86498	2.06782	1.83613	2.06979	1.30733	2.36304	2.10961	0.43917
	1385	1.77926	1.89117	2.25368	1.03888	1.97051	1.10814	1.24598	1.39843	1.84111	1.87548	1.8188	1.5157	2.49114	2.1658	2.58152	1.82946	1.67186	1.77667	1.06896	2.06026	1.76914	0.44019
	1386	1.14147	1.54329	2.08941	0.92936	1.72248	0.96319	1.07204	1.19872	1.47068	1.29567	1.54178	1.1646	1.98542	2.08527	2.54287	1.66196	1.37551	1.51254	0.94656	1.87665	1.50597	0.442895
	1387	1.08349	1.3919	1.80595	0.83595	1.5421	1.11136	0.94964	1.08598	0.96496	1.11207	1.26477	1.0132	1.60211	1.81148	2.30451	1.1337	0.98898	1.14855	0.57935	1.69949	1.27148	0.409902
	1388	0.84191	1.21474	1.1585	0.84239	1.29085	1.05338	1.12036	0.99901	0.86189	0.87371	0.95232	1.10339	1.37985	1.6311	1.88254	0.53135	0.69264	0.84255	0.44407	1.3806	1.05486	0.349816
	1389	0.88701	0.91839	0.85572	0.61369	1.13624	0.87944	0.70483	0.87983	0.81357	0.66434	0.96198	0.85215	1.32832	1.52158	1.75692	0.49269	0.45427	0.64928	0.33777	1.14224	0.892513	0.351952
	1390	0.916	0.64782	0.86216	0.78441	1.06215	0.66363	0.36661	0.6157	0.72338	0.74808	0.68497	0.69431	1.02875	1.44105	1.43803	0.56356	0.43817	0.39803	0.29912	0.78792	0.758193	0.309297
	1391	0.94176	0.47066	0.60447	0.60403	1.12335	0.50579	0.37628	0.60926	0.48502	0.66434	0.69785	0.58479	0.88058	1.55379	1.05149	0.5088	0.33187	0.39481	0.18316	0.74926	0.666068	0.317637
	1392	0.58422	0.43523	0.94269	0.74898	1.0235	0.3995	0.5019	0.32902	0.28531	0.66434	0.57545	0.32066	0.83226	1.66009	1.13524	0.14803	0.35764	0.47856	0.00277	0.83623	0.613081	0.384056
	1393	0.73561	0.33215	1.00711	0.96479	1.16845	0.28032	0.58243	0.53195	0.21122	0.6128	0.36608	0.33355	0.85481	1.60211	1.12558	0.09972	0.54124	0.60741	0.04465	0.62364	0.631281	0.396353
	1394	0.59388	0.55763	1.06187	0.92614	1.26186	0.57022	0.7306	0.58671	0.30463	0.58703	0.42406	0.54292	1.05452	1.48292	1.36716	0.51524	0.60567	0.58164	0.08974	0.42393	0.713418	0.363871
	1395	0.59066	0.46744	1.27446	1.17739	1.21676	0.8569	0.72738	0.47719	0.50434	0.63857	0.71718	0.60412	1.36697	1.50547	1.16423	0.6151	0.95033	0.47534	0.11551	0.64619	0.804577	0.367984
	1396	0.83869	0.28383	1.53215	1.21282	1.1459	0.81502	1.16545	0.76065	0.42382	0.81573	0.76549	0.8908	1.2188	1.49903	1.1449	0.5088	1.1597	0.31428	0.22503	0.83945	0.878017	0.385533
	1397	1.08994	0.38691	1.90258	1.29979	1.30696	0.873	1.08492	0.89593	0.58809	0.81251	0.69463	1.1646	1.47327	1.44427	1.23509	0.64409	1.28854	0.38837	0.45373	1.11969	1.00735	0.404862
	1398	1.02229	0.52864	1.85104	1.43508	1.33595	0.92454	0.98507	0.90238	0.85545	0.72232	0.94266	1.23224	1.78249	1.37018	1.42192	0.88889	1.37551	0.75558	0.81449	1.39027	1.12685	0.357264
	1399	1.14792	0.87008	2.02498	1.7282	1.23287	1.15968	1.14612	0.86372	0.98107	0.98	1.06506	1.23224	1.98542	1.5248	1.59264	1.03384	1.45282	1.21942	1.0593	1.33873	1.28195	0.33862
	1400	1.30575	0.8733	2.26335	1.96334	1.38104	1.49468	1.55521	0.95391	1.03583	1.31178	1.21645	1.51248	1.87591	1.8308	1.85999	1.36884	1.66219	1.60595	1.06574	1.35161	1.47441	0.363269
	1401	1.28965	1.24695	2.52426	2.11795	1.85132	1.76203	1.84189	1.2567	1.52544	1.43096	1.47736	1.69608	2.07884	1.77605	1.94052	1.65874	1.72984	1.74124	1.24612	1.70916	1.69505	0.32772
	1402	1.73094	1.74622	2.78839	2.48838	1.89642	2.23875	1.97395	1.70443	1.86366	1.68221	1.93798	1.96987	2.08528	2.03051	2.12412	2.06782	1.83935	2.1471	1.49093	1.86055	1.98334	0.29251
	1403	1.99507	2.02968	3.37463	2.6752	2.0156	2.49322	1.86765	1.99434	1.92808	2.04942	2.03783	1.97954	2.39128	2.42671	2.4559	2.0646	2.07127	2.58195	1.88068	2.09891	2.22058	0.366979
	1404	2.05627	2.53539	3.63554	2.9039	2.58896	2.48034	2.08347	2.00722	2.08269	2.57768	2.35028	2.16958	2.897	2.44604	2.78445	2.0807	2.40305	2.76877	2.29621	2.48867	2.48181	0.392097
	1405	2.41381	2.75443	3.72573	3.44827	2.77578	2.79601	2.36048	1.84938	2.10524	2.44883	2.39538	2.49492	2.86801	2.61676	3.10012	2.33517	2.82179	3.11665	2.5088	2.79145	2.68635	0.438919
	1406	2.82934	2.69323	3.78371	3.73817	2.93684	3.22119	2.76634	2.21015	2.38548	2.49071	2.50168	3.05217	3.03229	2.75849	3.29017	2.34483	3.21155	3.3518	2.84058	3.05236	2.92455	0.432703
	1407	3.27385	2.8865	4.05429	3.88956	3.26861	3.6335	2.89519	2.50005	2.79456	2.63888	2.77869	3.51923	3.02584	2.76171	3.65737	2.97939	3.31462	3.45487	3.01774	3.08135	3.17129	0.425029
	1408	3.77312	3.22471	4.38928	3.54168	3.45544	4.10378	3.05625	3.04764	3.30994	3.12849	3.10402	3.8349	3.45103	3.23521	3.93117	3.4078	3.74625	4.05722	3.21745	3.30039	3.51579	0.391143
	1409	4.04692	3.63057	4.65986	3.80581	3.67125	4.1682	3.16576	3.29889	3.75123	3.59877	3.41647	3.94442	3.83434	3.39949	3.74756	3.52376	3.80101	4.16029	3.40749	3.6386	3.73353	0.348503
	1410	4.07591	3.5887	4.76615	4.17946	3.61972	4.20041	3.35581	3.5598	4.06368	3.62454	3.65806	3.70928	4.11136	3.60242	3.97626	3.69448	3.98784	4.1313	3.60398	3.79644	3.86528	0.328567
	1411	4.30461	3.3149	5.03673	4.3534	3.74212	4.30027	3.53619	4.19113	4.41478	3.95954	3.92541	3.66096	4.1629	3.90842	4.39501	3.71703	4.12957	4.41798	3.90676	4.14432	4.0761	0.386657
	1412	4.44312	3.33423	4.91432	4.40494	3.90639	4.57406	3.73912	4.47781	4.38579	4.24621	4.10579	3.97663	4.22088	4.29818	4.62371	3.92318	4.20043	4.74654	4.35128	4.2184	4.25455	0.362789
	1413	4.62672	3.78519	4.94976	4.60465	4.11255	4.82531	3.7971	4.56156	4.57583	4.14636	4.34093	4.1699	4.45602	4.43346	4.81375	4.12611	4.34216	4.9849	4.57998	4.35369	4.4293	0.339627
	1414	4.83931	4.24258	4.79514	4.75604	4.34447	4.92516	3.92272	4.51002	4.90439	4.02718	4.17021	4.12802	4.4077	4.179	4.92971	4.55774	4.5161	4.76264	4.522	4.59849	4.50193	0.315017
	1415	4.94561	4.46484	4.67274	5.02017	4.22206	5.07655	4.20618	4.59055	5.06222	4.22367	4.33771	4.31162	4.3916	4.51399	5.25505	4.60606	4.53543	4.8013	4.39315	4.8594	4.62449	0.322378
	1416	4.87797	4.2748	4.75971	5.17479	4.20596	4.9767	4.18363	4.66786	4.92693	4.43626	4.56963	4.54032	4.57842	4.71048	5.28081	4.54808	4.53865	4.87216	4.67339	4.75311	4.67748	0.29179
	1417	4.77167	4.10086	4.97552	5.15546	4.38312	5.10554	4.19974	4.62921	4.83674	4.59732	4.60828	4.7497	4.73303	4.85221	5.0199	4.64793	4.40336	5.13307	4.54132	4.89484	4.71694	0.296469
	1418	4.8522	4.15561	5.10437	5.23277	4.46365	4.9155	4.17075	4.53579	4.80453	4.57155	4.38925	4.54999	4.64928	4.86509	5.1101	4.89273	4.58052	5.09764	4.60252	5.072	4.73079	0.312816
	1419	4.84898	4.24581	5.04639	5.17801	4.52163	4.95737	3.99359	4.47781	4.86573	4.49102	4.57607	4.48556	4.62029	5.01649	4.96837	5.25672	4.49355	4.84639	4.67661	4.99791	4.72821	0.322962
	1420	4.84898	4.31989	5.02062	5.04272	4.81475	5.24083	3.93561	4.35863	4.76588	4.52967	4.48266	4.3084	4.88765	4.98427	5.11654	5.19874	4.6224	4.80774	4.43825	4.47931	4.71018	0.347806
	1421	4.95527	4.31989	4.75327	4.86556	4.92104	5.24727	3.71979	4.3683	4.64348	4.61342	4.46333	4.31485	4.55909	4.85865	5.24538	4.89596	4.58696	4.90759	4.26753	4.19586	4.63512	0.37472
	1422	4.82321	4.14917	4.84346	4.43071	4.50552	5.2215	3.47821	4.03008	4.5404	4.57799	4.35704	4.49523	4.2402	4.87154	5.30658	4.82187	4.37437	4.75298	4.187	4.00259	4.50048	0.432181
	1423	4.82643	4.07831	4.86279	4.55311	4.14154	5.10232	3.66181	3.70153	4.61771	4.58121	4.30872	4.31807	4.22732	4.59774	5.20029	4.74778	4.50644	4.45019	4.12258	3.81899	4.42124	0.426784
	1424	4.64605	3.95913	4.98197	4.37595	4.09644	4.95737	3.56518	3.64999	4.53396	4.54256	4.39891	4.10225	4.48179	4.40125	5.31303	4.52875	4.58052	4.5114	4.23854	3.93495	4.39	0.430763
	1425	4.58807	3.96557	5.12692	4.28576	4.19952	4.9316	3.33004	3.87869	4.38257	4.37828	4.1992	3.98629	4.24665	4.30462	5.2486	4.53519	4.74802	4.32457	3.87133	3.82221	4.31768	0.464125
	1426	4.45278	3.78519	4.65019	4.24389	3.86774	4.88007	3.32038	3.8046	4.1281	4.06261	4.22175	3.88644	3.91487	4.37548	4.99414	4.25818	4.66105	4.08621	3.57821	3.78355	4.14777	0.431857
	1427	4.18865	3.64024	4.40539	3.81226	3.59717	4.7931	3.25595	3.61778	4.01214	3.83069	3.98661	3.69639	3.74093	4.19188	4.62371	4.03914	4.68038	3.82208	3.44615	3.46144	3.9421	0.428926
	1428	4.11456	3.26981	4.32164	3.47082	3.37169	4.51608	3.32682	3.28922	4.10233	3.81459	3.89642	3.58043	3.48324	4.16611	4.39501	3.79434	4.59663	3.81886	3.4397	3.19409	3.79812	0.447857
	1429	3.96317	3.08943	4.05429	3.58034	3.26539	4.19075	3.34292	3.20225	3.86075	3.52469	3.72248	3.44515	3.31574	4.0276	4.089	3.32405	4.4549	3.89938	3.3012	3.22308	3.64383	0.396667
	1430	4.07913	3.02178	3.90289	3.51914	3.19453	3.76234	3.18187	3.02187	3.39691	3.36041	3.40359	3.35818	3.24166	3.83756	3.66382	3.09535	3.9975	3.5515	3.05961	3.32293	3.44863	0.330246
	1431	3.95029	2.84784	3.82881	3.48048	3.01415	3.40802	2.73091	3.01865	2.99749	3.43127	3.4519	2.9813	2.73272	3.87621	3.10012	3.03415	3.73015	3.38079	2.76649	3.13933	3.24505	0.38902
	1432	3.47356	2.74477	3.69674	3.23568	2.808	3.34682	2.47644	2.85437	3.01359	3.06085	3.16522	2.71717	2.47181	3.80857	2.83599	2.84089	3.61419	3.19074	2.62476	2.88808	3.04341	0.391238
	1433	3.15467	2.74155	3.8127	3.00698	2.83699	3.2985	2.17688	2.6901	3.05869	2.53902	3.05249	2.3854	2.35907	3.33184	2.71037	2.58964	3.29208	2.96848	2.57644	2.57886	2.85804	0.400665
	1434	3.02261	2.30347	3.22968	2.64621	2.7017	2.93774	1.70016	2.44851	2.89441	2.24268	2.70138	2.28554	2.10138	3.04516	2.89397	2.57353	3.08592	2.69147	2.264	2.25352	2.60115	0.394506
	1435	2.75847	2.15852	2.57257	2.15661	2.38925	2.79279	1.51333	2.21659	2.76235	2.53902	2.53389	2.23401	2.28177	2.81324	2.95839	2.5993	2.93453	2.28239	1.95155	2.22453	2.43365	0.362101
	1436	2.62641	2.00713	2.60801	2.05675	2.13478	2.47712	1.84833	2.30034	2.50144	2.69042	2.23432	2.00209	2.09172	2.54589	2.85532	2.34483	2.72516	1.93773	1.58756	2.00872	2.2792	0.340673
	1437	2.06271	1.98136	2.53714	1.97622	1.67416	2.3064	1.68405	1.81395	2.19865	2.23946	2.0024	1.74118	1.72773	2.26243	2.72003	1.98729	2.4868	1.92162	1.13016	1.93786	2.01958	0.359033
	1438	1.7406	1.82031	2.35354	1.87315	1.45513	2.06803	1.5842	1.56915	1.9313	1.80139	1.65452	1.4706	1.5248	2.20767	2.32383	1.7135	2.31286	1.96994	1.28478	1.60608	1.81327	0.313595
	1439	1.85334	1.5755	1.81883	1.7443	1.16201	1.92308	1.18478	1.14718	1.77346	1.77562	1.58044	1.39974	1.31543	2.16902	2.30773	1.50734	2.22267	2.11811	1.17204	1.11647	1.64335	0.387863
	1440	1.93065	1.34036	1.75441	1.42541	0.94941	1.70405	0.79502	1.06665	1.70904	1.41486	1.28409	1.29022	1.51514	2.04018	2.31739	1.40105	1.98108	2.24695	0.88214	0.72994	1.4889	0.469264
	1441	1.7406	1.20829	1.4323	1.51238	0.88821	1.77169	0.65007	0.9829	1.23876	1.23125	1.05217	1.20647	1.13183	1.91777	2.15633	1.22711	1.73306	2.18897	0.31844	0.72027	1.31544	0.496299
	1442	1.75671	0.9957	1.05865	1.16772	0.46947	1.94563	0.59209	0.88305	1.19366	1.05087	0.93621	1.2419	0.91601	1.70518	2.17566	0.83413	1.68152	1.7509	0.0382	1.04561	1.17194	0.530184
	1443	1.58921	0.58662	0.66567	0.82628	0.3825	1.53655	0.82079	0.59959	1.21621	1.00577	0.904	1.34498	0.86125	1.54735	1.90509	0.53135	1.4496	1.82177	0.17671	0.95541	1.03634	0.491247
	1444	1.27676	0.33859	0.69788	0.83595	0.35351	1.41093	0.48257	0.6769	0.849	1.03799	1.03929	1.20003	0.98688	1.22523	1.68605	0.55389	1.33364	1.53509	0.36998	0.88133	0.938574	0.404628
	1445	1.0996	0.5222	0.68178	1.03566	0.5661	1.32718	0.08316	0.35157	0.94242	0.93491	0.86857	0.97133	0.81616	1.03197	1.59264	0.42827	1.45604	1.14533	0.25402	0.65585	0.838238	0.398442
	1446	1.13825	0.37403	0.41121	1.19993	0.56288	1.13391	0.05417	0.1132	0.92631	0.69655	0.67852	1.05508	0.45217	0.91601	1.39937	0.30265	1.38518	0.98105	0.1445	0.30797	0.711647	0.431706
	1447	1.47969	0.34826	0.10842	1.16772	0.25043	0.99862	-0.01348	0.13253	0.61064	0.31645	0.49814	0.90369	0.47794	0.98365	1.51211	0.37995	1.17902	0.97139	-0.04232	0.41749	0.634017	0.481154
	1448	1.44748	0.41912	-0.01398	1.07431	0.08615	1.09526	-0.09078	-0.03819	0.58165	0.54193	0.34997	0.58802	0.40708	1.08028	1.57331	0.33808	1.15648	1.00682	-0.36121	0.33374	0.578776	0.540849
	1449	1.25099	0.54797	0.15352	1.00345	0.29553	1.01795	0.08638	-0.07684	0.67828	0.59669	0.59155	0.57191	0.51982	1.15437	1.44447	0.25433	1.02763	0.95851	-0.329	0.33374	0.604062	0.468833
	1450	0.99974	0.54474	0.37255	1.01633	0.15702	0.86334	-0.02958	-0.10583	0.98107	0.40665	0.58833	0.46239	0.57457	1.21879	1.2963	0.42505	0.85047	1.2323	-0.29035	0.35629	0.596009	0.456708
	1451	1.07383	0.52864	0.29202	1.18705	0.22466	0.9954	-0.15843	-0.25078	0.87155	0.59991	0.73006	0.52359	0.64544	1.33475	1.28663	0.64086	0.73451	1.29672	-0.15506	0.65263	0.652699	0.481103
	1452	1.24455	0.35148	0.2115	1.1645	-0.02337	1.11136	-0.11977	-0.08973	0.75237	0.54515	0.87501	0.67821	0.76462	1.10283	1.48634	0.45082	0.95033	1.04548	0.15417	1.08748	0.687167	0.480792
	1453	1.27676	0.1711	0.47241	0.92936	-0.04269	1.10814	0.26032	0.2807	0.86833	0.53227	0.92655	0.7845	0.59068	1.04807	1.67639	0.42183	1.07917	1.14855	-0.10675	0.8459	0.71358	0.464319
	1454	1.43137	0.17754	0.63346	0.95835	0.0475	1.24987	0.56954	0.52551	0.849	0.71909	1.00064	0.81671	0.67443	0.97399	1.49278	0.6312	1.04374	1.14855	0.03176	0.88777	0.79314	0.405086
	1455	1.50868	0.02614	0.51106	1.11941	-0.02659	1.46891	0.82079	0.52551	0.97463	0.67722	1.0264	0.85859	0.83548	1.22201	1.63451	0.94365	0.89879	1.01004	0.28623	1.01662	0.866904	0.445147
	1456	1.86623	0.23552	0.685	1.15806	0.33096	1.53977	0.74348	0.94747	1.21943	1.04121	1.34852	1.15493	1.36697	1.4024	1.72148	1.12725	1.06951	1.30961	0.24114	1.08748	1.07982	0.45026
	1457	1.73738	0.34504	0.92014	1.17417	0.66273	1.67828	0.85622	1.12786	1.36438	1.21515	1.53856	1.15171	1.52158	1.6923	1.72148	1.13692	1.35296	1.50288	0.55358	1.11003	1.21817	0.399994
	1458	1.73738	0.8121	1.22293	1.21604	0.94619	1.99395	1.21699	1.36622	1.46102	1.64355	1.57077	1.21291	1.66975	1.94032	1.79557	1.44614	1.74594	1.6446	0.78228	1.33873	1.43817	0.348245
	1459	1.82435	0.96027	1.29057	1.40286	1.0235	2.32894	1.6454	1.46929	1.45779	1.59524	1.82846	1.23224	1.78894	2.18191	1.62807	1.62653	1.83613	2.06657	0.77906	1.71882	1.58425	0.39849
	1460	2.13036	1.05368	1.40331	1.55426	1.0847	2.73481	1.67761	1.28569	1.81856	1.78206	1.79947	1.57046	1.9661	2.61031	1.82134	1.82946	1.87801	2.19542	0.93368	2.0216	1.75754	0.470933
	1461	2.48146	1.11488	1.81561	2.01165	1.21354	2.94418	1.80645	1.22449	2.17932	2.18792	1.88966	1.89257	2.26244	2.89377	2.30773	2.28363	2.15824	2.47243	1.19781	1.98939	2.01636	0.524092
	1462	2.5491	1.38224	2.19248	2.25646	1.24253	3.17932	2.13501	1.74631	2.29851	2.21691	2.02817	2.04074	2.53623	3.01295	2.75546	2.73137	2.34185	2.57873	1.33309	2.01838	2.22879	0.525203
	1463	2.92275	1.42733	2.44373	2.25324	1.6194	3.2373	2.31217	2.25847	2.49822	2.46816	2.34062	2.06651	2.4847	2.82935	3.04858	2.62185	2.47713	2.44666	1.53602	2.29218	2.37922	0.466169
	1464	2.78746	1.73978	2.68209	2.70097	2.12834	2.88942	2.35082	2.42274	2.97172	2.44239	2.71749	1.84425	2.6683	2.83901	3.22574	2.63151	2.44492	2.96526	1.65198	2.73669	2.54204	0.423135
	1465	2.63607	1.98458	2.70142	2.91679	2.32483	3.16321	2.39592	2.42919	2.99749	2.6421	2.81734	1.8056	2.59744	2.868	3.24507	3.05026	2.50612	3.23584	1.84203	3.32938	2.67443	0.452595
	1466	2.94208	2.28093	2.79161	3.04563	2.57608	3.38547	2.33472	2.36798	2.96206	2.88368	2.78835	2.15348	2.4396	3.16435	3.62516	3.24675	2.83146	3.52251	2.3252	3.27462	2.84709	0.439494
	1467	3.09347	2.56761	3.02675	3.04885	2.85631	3.44345	2.54731	2.49683	3.10056	2.84825	3.01383	2.57222	2.40095	3.49934	3.4931	3.62362	3.0215	3.71256	2.65375	3.31005	3.01652	0.400628
	1468	3.26741	2.94125	3.24579	3.16803	3.13011	3.79455	2.81466	2.61601	3.22619	2.80638	3.28118	2.68496	2.40417	3.8279	3.29339	3.88131	3.05693	4.06688	2.57967	3.54519	3.1816	0.465643
	1469	3.57664	3.15707	3.59045	3.25178	3.48765	3.90085	3.09168	2.55481	3.2745	3.05762	3.25542	3.09082	2.74239	3.80857	3.55108	3.91996	3.21477	3.91227	2.76005	3.66115	3.34298	0.401829
	1470	3.9213	3.06366	3.49381	3.47404	3.75822	4.08123	3.48465	3.06697	3.3808	3.41517	3.41003	3.32274	2.97108	3.94708	3.84742	3.99404	3.61419	3.85751	2.81481	3.78677	3.53528	0.365187
	1471	4.11456	3.37933	3.58078	3.925	3.8162	4.41945	3.55874	3.20547	3.57085	3.62454	3.55176	3.39683	3.2481	4.05015	4.04391	4.01659	3.82034	3.85751	2.82447	4.00259	3.70036	0.377954
	1472	4.23697	3.34389	4.05107	4.02485	3.85486	4.68358	3.65215	3.20869	3.60628	3.68574	3.74825	3.45159	3.48646	4.27563	4.40467	4.26462	3.96207	4.09909	3.0725	4.19263	3.86528	0.426885
	1473	4.48821	3.45341	4.26366	3.99908	3.70024	4.96381	3.80032	3.48893	3.86075	3.66964	4.04459	3.39361	3.74737	4.52043	4.47231	4.5674	3.85577	4.32135	3.24644	4.25384	4.00556	0.462267
	1474	4.61706	3.43086	4.27332	4.231	3.8613	5.06689	4.04191	3.71763	3.85753	3.62776	4.17665	3.51279	3.68617	4.58164	4.66236	4.76389	4.02649	4.29236	3.6523	4.35369	4.12168	0.458502
	1475	4.66859	3.52428	4.57611	4.48225	4.05134	5.13453	4.42844	3.83037	4.21829	3.63742	4.33771	3.82524	4.05982	4.84577	4.71712	4.84442	4.12312	4.21827	4.02595	4.51475	4.30319	0.429185
	1476	4.77489	3.62413	4.37318	4.72705	4.09966	5.03468	4.45421	4.0333	4.32137	4.11737	4.4118	4.07648	4.31429	4.74591	4.63015	4.84442	4.31639	4.26015	3.75215	4.55662	4.37341	0.363146
	1477	4.7298	3.8174	4.48269	4.87844	4.68912	4.99925	4.50252	4.29099	4.47598	4.46203	4.35704	4.24076	4.4689	5.01649	4.81053	5.31148	4.13923	4.44053	3.72638	4.58883	4.52142	0.386223
	1478	4.86186	4.05254	4.70817	4.73027	4.96936	5.10554	4.99858	4.22012	4.76266	4.71006	4.38925	4.17634	4.80712	5.03259	5.03923	5.41455	4.37115	4.71755	3.7747	4.75311	4.67974	0.402926
	1479	5.10989	4.09119	4.78548	4.76248	4.86951	4.76411	5.01146	4.14282	4.79165	4.78414	4.38925	4.38893	5.06159	5.43845	5.08433	5.44354	4.54509	5.02033	3.7135	4.98825	4.7593	0.440583
	1480	5.28705	4.3521	4.81447	4.95253	4.71167	4.91872	5.05011	4.31032	5.03967	5.06438	4.52776	4.52744	5.24519	5.38369	5.2937	5.90416	4.84143	4.92692	4.00018	4.76599	4.89587	0.431518
	1481	5.3708	4.642	5.05605	4.91388	4.58283	5.28915	5.17896	4.36507	5.20073	5.04505	4.73069	4.70782	5.27418	5.88941	5.72533	5.86229	4.98638	5.08797	4.28041	4.98181	5.05854	0.445009
	1482	5.6607	4.74508	5.09793	4.83335	4.76965	5.35035	5.42376	4.4295	5.5937	5.12236	4.76934	4.8109	5.40625	6.01503	5.87994	5.71734	4.92518	5.18461	4.41892	5.01724	5.15856	0.460843
	1483	5.64781	4.87392	5.15913	4.6272	4.77287	5.57583	5.45275	4.43272	5.8063	5.22221	5.20419	4.89787	5.45134	5.96027	5.71888	5.48864	4.89297	5.336	4.39959	4.80787	5.18642	0.457081
	1484	5.74767	5.01887	5.26865	5.01695	4.91782	5.81097	5.37867	4.41983	5.87072	5.34139	5.24606	5.06536	5.39014	5.96671	5.6448	5.45643	4.87042	5.64845	4.60252	5.04623	5.28643	0.42197
	1485	5.93127	5.05108	5.23643	5.09104	5.12075	5.74332	5.28203	4.55512	6.00923	5.16423	5.30404	5.12334	5.53831	6.21796	5.74143	5.98791	4.91874	5.91258	4.69272	5.13964	5.38806	0.468605
	1486	5.7992	5.10584	5.05927	5.40026	5.54594	5.78842	5.20795	4.8418	5.99312	5.20288	5.20419	5.20709	5.72836	6.44022	5.97013	6.26171	5.40835	5.76441	4.84411	5.48752	5.51304	0.44723
	1487	6.03757	5.33776	5.15913	5.93819	5.50084	6.10731	5.66857	5.09627	5.95769	5.25764	5.114	5.16522	5.90552	6.61416	6.11508	6.28748	5.62094	5.72575	4.80868	5.45531	5.64366	0.472956
	1488	6.2405	5.71785	5.38783	5.7868	5.69733	6.61302	5.67179	5.36684	6.17995	5.39937	5.11722	5.20387	5.95706	6.62382	6.22782	6.23916	5.78844	5.87715	4.78613	5.52295	5.77025	0.489102
	1489	6.41121	5.74684	5.4136	5.89632	5.81329	6.39399	5.30136	5.32496	6.20571	5.67639	5.2364	5.61617	5.80244	6.41767	6.17628	6.05556	5.91406	5.72575	4.90853	5.87405	5.79553	0.416777
	1490	6.18896	5.42473	5.41682	6.03804	5.62969	6.33601	5.09521	5.55366	6.07687	5.58942	5.56495	5.79656	5.6124	6.42411	6.21816	6.02657	6.06867	5.54537	5.03415	5.67112	5.76557	0.391552
	1491	6.28237	5.4505	5.47802	5.96718	5.5395	6.28769	5.23372	5.33785	6.12841	5.54754	5.7711	5.66771	5.71547	6.09878	6.18595	6.17796	6.10089	5.42619	5.14689	5.7742	5.7659	0.365541
	1492	6.32102	5.39896	5.64229	5.80935	5.67156	6.38755	5.34001	5.24444	6.21216	5.33817	5.93216	5.61617	5.70903	6.13421	6.3309	6.22627	5.98815	5.5808	5.43679	5.8805	5.81002	0.368282
	1493	6.45953	5.43762	5.36206	5.66117	5.59104	6.3811	5.05011	5.29275	6.035	5.30596	6.05134	5.42935	5.54153	6.2083	6.75608	6.23916	6.03324	5.68066	5.23386	5.84184	5.77958	0.470232
	1494	6.38545	5.39896	5.22999	5.92531	6.00978	6.53894	5.25626	5.13492	5.96091	5.13524	5.92572	5.54209	5.69937	6.46921	6.81728	6.09421	6.1331	5.88359	5.12112	5.83218	5.82468	0.506245
	1495	6.28559	5.33132	5.37816	5.98973	5.7682	6.52927	5.56227	5.1478	5.94803	5.36394	5.86774	5.47122	6.01504	6.48853	6.76897	5.99758	6.00747	5.78051	4.88598	5.87405	5.82307	0.480177
	1496	6.21473	5.12517	5.46191	5.87699	5.64579	6.36178	6.01	5.48602	6.01245	5.31562	5.9998	5.29728	6.05047	6.24051	6.56282	5.93637	6.12021	5.50028	5.12112	6.05444	5.81969	0.421127
	1497	5.92483	5.23147	5.28153	5.75459	5.79719	6.3199	5.79741	5.51179	6.19927	5.54432	5.96759	5.29084	6.05047	6.20185	6.43075	5.82041	6.03968	5.56148	5.23386	6.18328	5.80713	0.375458
	1498	5.93771	5.31844	5.23966	5.72882	5.71022	6.25548	5.72655	5.21867	6.20571	5.56687	6.05778	5.44546	5.87331	6.27272	6.21171	5.63359	6.11377	5.68066	5.1018	6.00612	5.76525	0.368812
	1499	6.12132	5.28945	5.201	5.48723	5.7231	6.24582	5.91015	5.09627	6.00278	5.36072	5.96115	5.29406	5.92807	6.21796	6.17628	5.59172	6.18785	5.71931	5.06636	5.60992	5.70953	0.396846
	1500	6.11809	5.24757	5.17845	5.36805	5.69733	6.11375	5.68789	5.00608	5.79019	5.29308	5.79043	5.11368	5.92484	5.91518	6.08609	5.58527	5.97526	5.57758	5.08569	5.53906	5.60468	0.36358
	1501	5.82175	4.99632	5.11403	5.28108	5.46219	6.17173	5.63958	4.83536	5.88683	5.32851	5.43289	5.16522	5.76701	5.69936	5.87672	5.68191	5.73368	5.38432	4.83767	5.64536	5.48808	0.368112
	1502	5.68969	4.99632	4.7887	5.20378	5.1884	5.97846	5.59126	4.60022	5.77409	5.0064	5.36202	5.08147	5.70259	5.83465	5.80263	5.39523	5.58229	5.35211	4.69594	5.29748	5.34619	0.399927
	1503	5.65103	5.0994	4.6824	5.08137	4.98547	5.74654	5.55583	4.70007	5.65491	4.7326	5.39746	5.23608	5.36115	5.96993	5.96369	5.3147	5.37936	5.34888	4.26431	5.07844	5.26018	0.445435
	1504	5.29027	4.76763	4.66952	4.72705	4.98869	5.5726	5.369	4.54868	5.51962	4.60054	5.58106	4.97195	5.13245	5.70258	5.72533	5.34369	5.52753	5.24903	3.89066	5.00758	5.10927	0.472696
	1505	4.96816	4.90613	4.52779	4.58532	4.71167	5.49852	5.13064	4.27488	5.41976	4.37828	5.51019	4.56287	5.03904	5.12278	5.46442	5.25994	5.36325	5.02033	3.90999	4.99791	4.93259	0.448557
	1506	4.79744	4.63556	4.17991	4.40172	4.54417	5.25371	4.66358	4.02686	5.23938	4.09804	5.24284	4.44047	4.87154	4.70404	5.15519	5.15364	5.1571	4.82384	4.03239	4.74989	4.70857	0.415944
	1507	4.47533	4.44229	4.04462	3.74783	4.38634	5.1603	4.41878	4.0945	5.21361	3.68252	4.69525	4.69494	4.54299	4.75558	4.77188	5.07634	4.95417	4.30847	3.96474	4.45999	4.49452	0.43856
	1508	4.49143	4.08797	4.02852	3.48692	4.05457	4.90583	4.06767	3.90123	4.80453	3.55045	4.03815	4.70782	4.07271	4.67183	4.63337	4.78644	4.61273	4.25049	3.61686	4.3859	4.25777	0.434332
	1509	4.17576	3.66601	3.92866	3.0102	3.5263	4.61593	4.0258	3.58557	4.63381	3.60521	3.76757	4.2923	4.00506	4.28207	4.52063	4.41601	4.43879	3.79953	3.35918	4.11855	3.98865	0.445977
	1510	3.80856	3.4663	3.62588	2.80083	3.12044	4.37435	3.57162	3.24413	4.2505	3.40873	3.3295	3.84456	3.74093	4.06948	4.10511	3.96828	4.06836	3.28093	2.95009	3.77067	3.63996	0.436629
	1511	3.67005	3.21505	3.50992	2.79761	3.17842	4.0007	3.28817	2.79639	3.85108	3.13171	3.28441	3.62875	3.61531	3.98573	3.50598	3.81044	3.62063	3.3518	2.66341	3.56774	3.42367	0.383176
	1512	3.59918	2.85106	3.24579	2.60112	3.07213	3.53364	3.02081	1.98789	3.40013	2.91267	3.09436	3.23255	3.23199	4.04693	3.35459	3.63328	3.3726	3.13276	2.32842	3.21986	3.14359	0.46262
	1513	3.06126	2.58693	2.92045	2.16949	2.86275	3.20187	2.70192	1.93958	3.0909	2.57446	2.72071	2.66564	2.73272	3.78602	3.05825	3.23708	3.17612	3.12632	1.98376	2.57241	2.80843	0.447213
	1514	2.65862	2.11343	2.37609	1.79906	2.69526	2.95706	2.5312	1.6529	2.69148	2.03331	2.38249	2.38218	2.53301	3.34151	2.81666	2.72815	2.7155	2.58517	1.84525	2.16978	2.45041	0.418821
	1515	2.49756	1.98136	1.89292	1.30301	2.24752	2.62529	2.22842	1.41453	2.65605	1.53726	1.99274	2.10194	2.38162	2.81969	2.67493	2.52844	2.43204	2.01181	1.68097	1.90242	2.14553	0.439749
	1516	2.24632	1.54973	1.40009	0.78119	1.8481	2.04871	1.95785	1.05699	2.4499	1.33111	1.59654	1.81848	2.04018	2.1658	2.49133	2.15157	1.91666	1.64138	0.89502	1.58353	1.74852	0.482838
	1517	1.93709	1.10844	1.06509	0.35922	1.38426	1.47213	1.48434	0.66401	1.8862	0.89626	1.20679	1.4545	1.47327	1.44427	1.94374	1.58465	1.50436	1.15822	0.58257	1.31618	1.29628	0.430424
	1518	1.59565	0.3708	0.7301	0.13052	0.88177	0.86656	0.90454	0.18729	1.23554	0.34222	0.77194	0.97133	1.01909	0.69697	1.21577	1.23033	1.20157	0.57519	0.33133	1.11647	0.818749	0.399898
	1519	1.08671	0.0036	0.00857	-0.1626	0.38894	0.65396	0.38916	-0.27333	0.94242	-0.04109	0.27911	0.24013	0.41674	0.40707	0.63275	0.63442	0.7023	0.21443	-0.000448472	0.88133	0.370209	0.380793
	1520	0.4135	-0.63741	-0.75484	-0.78427	-0.08457	0.22556	-0.17131	-0.59544	0.46891	-0.52104	-0.54872	-0.33322	-0.01489	0.33621	0.22366	0.06106	0.05808	-0.11735	-0.90236	0.12759	-0.177542	0.428695
	1521	-0.20817	-1.28485	-1.36685	-1.56379	-0.55807	-0.37357	-0.90895	-1.08183	-0.18498	-0.91079	-1.05766	-0.76485	-0.37566	-0.06643	-0.10489	-0.51874	-0.29625	-0.63917	-1.7463	-0.7099	-0.736085	0.495339
	1522	-1.01023	-1.83244	-1.85646	-2.30142	-0.98648	-0.82131	-1.6337	-1.78726	-0.68103	-1.38108	-1.55371	-1.25124	-1.30012	-0.72354	-0.66214	-1.02445	-0.84062	-1.19964	-2.26168	-1.36057	-1.32346	0.500857
	1523	-1.67701	-2.24152	-2.5329	-2.97464	-1.82719	-1.39145	-2.22639	-2.4186	-1.03535	-1.7966	-2.14962	-2.04042	-1.81872	-1.4032	-1.54795	-1.60426	-1.67167	-2.0468	-2.64499	-1.86306	-1.94562	0.473218
	1524	-1.97657	-2.87931	-3.02573	-3.548	-2.51007	-1.98413	-2.76431	-2.98551	-1.87928	-2.31198	-2.62312	-2.76195	-2.39208	-2.24391	-2.07622	-2.0842	-2.17738	-2.5203	-3.32787	-2.16585	-2.51189	0.470004
	1525	-2.83983	-3.41723	-3.54111	-4.17289	-2.93848	-2.53172	-3.54705	-3.70382	-2.33668	-2.8338	-3.46062	-3.33209	-2.92356	-2.92679	-2.72044	-2.76064	-2.61868	-3.11621	-3.75628	-2.79719	-3.11376	0.477704
	1526	-3.53882	-4.14199	-4.04683	-4.80101	-3.5215	-3.24681	-4.16228	-4.26752	-3.01956	-3.71961	-4.27878	-3.80882	-3.36808	-3.26823	-3.30346	-3.47251	-3.33699	-3.82808	-4.28132	-3.54771	-3.748	0.464866
	1527	-4.10895	-4.73145	-4.67173	-5.42913	-4.36544	-3.91358	-4.7131	-4.87954	-3.77975	-4.69883	-4.88435	-4.62054	-3.90279	-3.6	-3.83495	-4.08774	-4.07785	-4.19529	-5.04151	-4.02122	-4.37789	0.494468
	1528	-4.62111	-5.10833	-5.4609	-6.11201	-4.94202	-4.4805	-5.38631	-5.52054	-4.55604	-5.44614	-5.52214	-5.15847	-4.5148	-4.3763	-4.58225	-4.68365	-4.78972	-4.82341	-5.86289	-4.54948	-5.02485	0.507897
	1529	-5.11395	-5.68169	-6.09225	-6.61773	-5.64423	-5.2729	-6.05631	-6.13578	-5.33233	-5.98406	-6.17925	-5.65774	-5.10105	-5.25889	-5.05254	-5.44706	-5.32764	-5.5546	-6.70683	-5.41919	-5.6818	0.490533
	1530	-5.80971	-6.26471	-6.68816	-7.19753	-6.3561	-6.1265	-6.56524	-6.80255	-6.17949	-6.74425	-6.7204	-6.51134	-5.85157	-6.04162	-5.80628	-6.31676	-5.89778	-6.38243	-7.1288	-5.84116	-6.36162	0.428539
	1531	-6.52158	-6.89927	-7.35171	-7.78056	-7.04542	-6.81582	-6.96144	-7.36947	-6.87203	-7.11468	-7.33886	-7.21033	-6.68906	-6.67296	-6.56325	-6.69686	-6.67086	-6.95902	-7.65062	-6.54336	-6.98636	0.366992
	1532	-7.23989	-7.71422	-7.94118	-8.69858	-7.61878	-7.30543	-7.89557	-7.98793	-7.28756	-7.70415	-7.62554	-7.59687	-7.35262	-7.37517	-7.14949	-7.19613	-7.39561	-7.40353	-8.44302	-7.09418	-7.60127	0.424562
	1533	-7.6973	-8.33912	-8.44689	-9.31704	-8.21469	-7.82404	-8.63643	-8.68691	-7.88025	-8.15511	-8.13448	-8.06715	-8.10636	-7.95819	-7.8517	-7.46349	-7.57921	-7.75786	-8.93586	-7.82215	-8.14371	0.470658
	1534	-8.22878	-9.0671	-8.93651	-9.52319	-8.51103	-8.48115	-9.15504	-9.21518	-8.41818	-8.51265	-8.87212	-8.54388	-8.61208	-8.39627	-8.5378	-8.12704	-8.08815	-8.62112	-9.7508	-8.56623	-8.70821	0.445496
	1535	-8.79248	-9.65012	-9.33593	-9.8292	-9.01675	-8.90634	-9.73484	-9.42455	-8.8788	-9.04092	-9.30053	-8.90465	-9.03083	-8.77958	-8.65376	-8.69396	-8.9482	-9.14295	-10.2759	-8.92378	-9.1632	0.429094
	1536	-8.9471	-10.0753	-9.3778	-10.0482	-9.63521	-9.22845	-9.7735	-9.84974	-9.10106	-9.75601	-9.64197	-9.29441	-9.24342	-9.05016	-8.90823	-9.07083	-9.3444	-9.46184	-10.4788	-9.45205	-9.48693	0.41761
	1537	-9.15003	-10.391	-9.6967	-10.2415	-9.75439	-9.79859	-10.1471	-10.0205	-9.24923	-10.1844	-9.98341	-9.58431	-9.64929	-9.44958	-9.32376	-9.31564	-9.39594	-9.61001	-10.5915	-9.73551	-9.76362	0.403296
	1538	-9.67829	-10.8194	-9.81266	-10.3736	-9.92834	-10.2045	-10.6368	-10.3104	-9.40062	-10.5227	-9.93509	-9.95796	-9.66539	-9.68472	-9.46227	-9.63453	-9.53767	-9.77429	-10.6688	-9.83858	-9.99232	0.429669
	1539	-9.89089	-11.2027	-9.76756	-10.3543	-10.0282	-10.1658	-10.8751	-10.3877	-9.72918	-10.5549	-10.1348	-10.0771	-9.6976	-9.92309	-9.68453	-9.77626	-9.7567	-9.6841	-10.6302	-9.96099	-10.1141	0.431154
	1540	-9.99397	-11.3444	-9.85775	-10.5668	-10.3374	-10.0047	-10.6625	-10.8225	-10.1093	-10.8319	-10.2121	-10.1416	-9.82323	-9.72016	-9.30443	-9.91477	-9.5892	-10.0223	-10.4723	-9.98353	-10.1858	0.483989
	1541	-9.82325	-11.1963	-9.70314	-10.7021	-10.434	-9.82114	-10.5917	-10.9578	-9.76139	-10.8544	-10.1573	-10.0739	-10.0809	-10.0551	-9.36886	-9.83102	-9.51512	-10.1705	-10.569	-10.3668	-10.2017	0.497034
	1542	-9.68474	-11.2027	-9.79977	-10.1223	-10.4051	-9.76316	-10.6271	-10.7517	-9.26534	-10.8737	-10.3989	-9.84522	-9.9102	-10.2162	-9.43006	-9.42516	-9.48291	-9.96434	-10.4208	-10.2348	-10.0912	0.528662
	1543	-9.56555	-10.8355	-9.774	-9.87752	-10.1957	-9.75994	-10.4886	-10.4392	-9.23957	-10.703	-10.2121	-9.86133	-9.60097	-9.73304	-8.98876	-9.33819	-9.35728	-9.60357	-10.2984	-9.84825	-9.88603	0.498986
	1544	-9.30464	-10.3652	-9.41002	-9.53286	-9.64165	-9.45071	-10.0827	-10.4585	-9.28466	-10.1554	-9.77404	-9.58109	-9.29174	-9.28852	-8.70208	-9.36396	-9.20911	-9.27501	-9.97951	-9.40051	-9.5776	0.437237
	1545	-8.9632	-9.79185	-8.88175	-9.04324	-9.06507	-8.77427	-9.74773	-10.1976	-9.09139	-9.94284	-9.3875	-9.14623	-9.27241	-8.7828	-8.54102	-9.25444	-8.83546	-8.57925	-9.77335	-8.93989	-9.20057	0.467902
	1546	-8.47037	-9.55027	-8.43079	-8.67604	-8.62055	-8.31365	-9.53835	-9.93027	-8.28933	-9.61428	-8.91077	-8.61152	-8.72804	-8.38016	-8.11906	-8.89689	-8.11714	-8.1605	-9.57042	-8.44705	-8.76877	0.567296
	1547	-8.14503	-9.11542	-8.12156	-7.97705	-8.08584	-7.6662	-8.62033	-9.17653	-7.74818	-8.92496	-8.67563	-8.16056	-8.04516	-7.97752	-7.60045	-8.5168	-7.48258	-7.54526	-9.1098	-7.67076	-8.21828	0.555378
	1548	-7.8358	-8.23605	-7.487	-7.18143	-7.58335	-6.95111	-7.69264	-8.44211	-7.04597	-8.39669	-8.46303	-7.56143	-7.42992	-7.33329	-6.97877	-7.74372	-6.76749	-7.08786	-8.46557	-6.91379	-7.57985	0.568893
	1549	-7.14326	-7.56927	-6.65594	-6.4148	-6.75552	-6.33909	-6.955	-7.56596	-6.31156	-7.9103	-7.74472	-7.17812	-6.60853	-6.56022	-6.73075	-7.00609	-6.18446	-6.36311	-7.94375	-6.23091	-6.90857	0.576658
	1550	-6.32187	-6.71889	-6.15023	-5.49034	-5.76985	-5.72064	-6.42352	-6.64471	-5.79295	-6.95362	-6.72684	-6.69495	-6.1157	-5.66153	-5.96734	-6.46816	-5.80759	-5.77686	-7.19966	-5.56414	-6.19847	0.506205
	1551	-5.59067	-5.95226	-5.28374	-4.74626	-5.07087	-5.25679	-5.71487	-5.83621	-5.39353	-6.11613	-6.19858	-6.10226	-5.63253	-4.93355	-5.39398	-5.77561	-5.03774	-5.17129	-6.6714	-4.91991	-5.53991	0.507628
	1552	-4.68876	-5.3177	-4.41082	-3.84756	-4.24304	-4.28724	-4.86449	-5.12434	-4.43686	-5.32695	-5.50925	-5.51279	-5.06883	-4.10572	-4.63057	-5.1024	-4.09717	-4.46908	-6.04006	-4.27891	-4.76813	0.585303
	1553	-3.95112	-4.65093	-3.66996	-2.85545	-3.76953	-3.52061	-4.11397	-4.49944	-3.54461	-4.65696	-4.80705	-4.67208	-4.38273	-3.45827	-3.86394	-4.54514	-3.27256	-4.0149	-4.98031	-3.64757	-4.04386	0.583283
	1554	-3.55492	-3.89718	-3.12237	-2.27243	-2.94814	-2.78619	-3.4182	-3.67161	-2.76187	-4.09326	-3.99532	-3.928	-3.67409	-2.8527	-3.19395	-3.64967	-2.65411	-3.30626	-4.18469	-3.07743	-3.35212	0.538725
	1555	-2.65945	-3.10801	-2.33319	-1.78604	-2.35546	-1.84562	-2.5936	-3.20133	-2.22394	-3.40716	-3.306	-3.29344	-2.72063	-2.30833	-2.27915	-2.68977	-1.92613	-2.55896	-3.3633	-2.48152	-2.62205	0.513575
	1556	-2.03455	-2.49599	-1.59555	-0.91956	-1.80142	-1.18207	-1.83663	-2.56677	-1.46698	-2.98842	-2.67144	-2.15316	-2.18593	-1.51916	-1.34824	-2.1454	-1.37854	-2.05002	-2.68042	-1.65369	-1.9337	0.560323
	1557	-1.71566	-2.09013	-0.85469	-0.55235	-1.44388	-0.80198	-1.18597	-2.33485	-0.99348	-2.3603	-2.01755	-1.76662	-1.80905	-0.69133	-0.82642	-1.45608	-0.99523	-1.54752	-2.0523	-0.90317	-1.41993	0.577015
	1558	-1.01668	-1.71648	-0.05264	0.10475	-0.96071	-0.38001	-0.78333	-1.74538	-0.42656	-1.77405	-1.29602	-1.33821	-1.49661	-0.3209	-0.27239	-0.78931	-0.69245	-0.8421	-1.39197	-0.09467	-0.864286	0.596308
	1559	-0.32413	-1.01106	0.59159	0.76186	-0.00404	0.32219	-0.43222	-1.21712	0.06949	-1.12983	-0.95458	-0.96134	-0.71387	0.12683	0.24621	-0.2997	-0.17062	-0.2172	-0.88304	0.5109	-0.284484	0.612203
	1560	0.22346	-0.27664	1.05543	1.05498	0.3825	1.06949	0.25387	-0.79515	0.22089	-0.88502	-0.68401	-0.50072	-0.06643	0.6551	0.81635	0.15125	0.16115	0.36904	-0.11319	0.9844	0.203838	0.620982
	1561	0.57778	0.26129	1.29701	1.24825	0.79802	1.55588	0.40527	-0.24112	0.85545	-0.47272	-0.05911	0.23691	0.46828	1.2349	1.03861	0.49269	0.78283	0.85543	0.29912	1.55132	0.659304	0.568935
	1562	1.08994	0.50609	1.59336	1.58647	1.15234	1.83289	0.87555	0.00691	1.2291	-0.01854	0.22113	0.87792	0.8838	1.56345	1.33817	0.64086	1.04696	0.8812	0.51815	1.93141	0.987858	0.565012
	1563	1.71805	0.77344	1.97023	1.75719	1.0847	2.11957	1.51333	0.58993	1.41592	0.2617	0.47881	1.15815	1.30577	1.76316	1.60552	1.03062	1.52046	1.26451	0.84026	2.27285	1.32221	0.549749
	1564	1.96286	1.33392	2.38253	1.65089	1.52599	2.39015	1.84189	1.20838	1.86366	0.78996	0.89112	1.20325	1.37341	2.01119	2.05648	1.48158	2.01974	1.78955	1.33309	2.48544	1.67975	0.482737
	1565	2.10459	1.72689	2.54358	1.86993	1.82233	2.56731	2.08669	1.27925	2.20187	1.27313	1.40972	1.32243	1.65365	2.38806	2.37215	1.66196	2.14858	2.11811	1.43939	2.6465	1.93181	0.450353
	1566	2.26564	1.71723	2.73363	2.19204	2.08647	3.09879	2.17366	1.47251	2.51754	1.21515	1.52568	1.62199	1.97254	2.66185	2.25941	1.93897	2.49646	2.10845	1.72607	2.75602	2.12701	0.491646
	1567	2.67473	2.08122	2.85281	2.48516	2.22819	3.32749	2.14789	1.43386	2.71403	1.42452	1.38395	2.05362	2.00797	2.9743	2.11768	2.15479	2.71872	1.84109	2.06751	2.82366	2.27566	0.53787
	1568	2.78424	2.14564	2.88824	2.15661	2.0607	3.18576	2.26385	1.40487	2.8622	1.29245	1.39039	2.19857	2.2109	3.08382	2.63306	2.27719	2.57377	1.81854	2.18025	2.57241	2.29917	0.541307
	1569	2.91631	1.85252	2.86892	1.99555	2.19276	3.18254	2.20909	1.51117	3.02004	1.4986	1.61909	2.10838	2.21734	3.11925	2.84565	2.18378	2.80891	2.20508	2.13193	2.71414	2.36005	0.536228
	1570	2.87443	1.77199	2.64988	2.14694	2.52454	2.92163	1.98684	1.57237	3.2133	1.52759	1.65452	2.28877	2.35585	3.11281	2.71681	2.33195	2.58021	2.42734	2.15448	2.95251	2.38824	0.507365
	1571	2.80679	1.73978	2.48883	2.0342	2.74357	2.66072	1.98684	1.66578	3.00393	1.8336	1.74149	2.1116	2.46859	2.99363	2.46556	2.10003	2.29031	2.25662	2.23501	2.79467	2.32108	0.422
	1572	2.55554	1.83319	2.21503	2.12762	2.73069	2.69293	2.09313	1.32756	2.7559	1.70798	1.62231	2.06651	2.23023	2.82291	2.44946	2.08715	2.00363	2.26628	2.11905	2.76568	2.22364	0.416026
	1573	2.62963	1.75266	1.96056	2.04709	2.40858	2.70259	1.8129	1.33079	2.61418	1.31822	1.65774	1.89579	2.06595	2.73272	2.31739	2.04849	1.93921	2.29849	1.85491	2.60785	2.09979	0.429402
	1574	2.51367	1.90406	1.7222	1.62512	2.33127	2.67038	1.68405	1.43386	2.13745	1.08952	1.44193	1.77983	2.10138	2.88733	2.27552	1.82301	1.54301	2.30171	1.48127	2.37271	1.95596	0.473063
	1575	2.29785	1.70757	1.661	1.24503	1.98017	2.42236	1.59386	1.16973	1.77991	0.63535	1.15847	1.93766	1.99509	2.78425	2.17244	1.7135	1.34974	1.94739	1.12694	2.22453	1.74514	0.522195
	1576	2.05627	1.58839	1.53215	0.96479	1.51955	2.33539	1.18478	0.97002	1.77346	0.36799	0.81703	1.6993	1.82437	2.49113	1.91475	1.50412	1.20157	1.77667	0.99488	2.05704	1.52868	0.538996
	1577	1.89522	1.54329	1.49994	0.9809	0.9172	1.94885	0.75637	0.94425	1.66073	0.63535	0.51747	1.44483	1.41851	1.88234	1.62485	1.38494	1.07273	1.81854	0.74685	1.84766	1.32704	0.466107
	1578	1.48613	1.15676	1.4935	0.72965	0.64985	1.60419	0.5631	0.92492	1.53188	0.53227	0.48204	1.17104	0.88702	1.53768	1.31884	1.16913	0.66365	1.60595	0.61156	1.16157	1.06404	0.401858
	1579	1.06417	0.84753	1.23581	0.50095	0.22466	1.45602	0.18945	0.26782	1.07126	0.32612	0.39507	0.77484	0.73241	1.51514	1.10625	0.77615	0.22235	1.26773	0.22825	0.69773	0.744985	0.439566
	1580	0.85802	0.61239	0.92981	0.18206	-0.12322	1.19833	-0.08756	-0.46016	0.72982	-0.3471	-0.12353	0.57191	0.52948	1.14149	0.7938	0.39928	0.0613	0.91985	-0.22593	0.25643	0.390823	0.510916
	1581	0.42639	-0.05438	0.64635	-0.42995	-0.38091	0.86334	-0.25506	-0.95299	0.21766	-1.02353	-0.4843	0.10163	0.22025	0.8387	0.50712	0.32197	-0.24793	0.3175	-0.63501	0.11148	0.0054165	0.546812
	1582	0.09783	-0.38616	-0.05908	-0.9099	-0.84797	0.18046	-0.39679	-1.31053	-0.27195	-1.41007	-0.96103	-0.19472	-0.00845	0.22991	-0.10167	-0.06778	-1.00167	-0.14956	-1.02799	-0.47154	-0.453433	0.507888
	1583	-0.00847	-0.80813	-0.3973	-1.45105	-1.18941	-0.42511	-0.70602	-1.62942	-0.38468	-1.55824	-1.34112	-0.36544	-0.7783	-0.56249	-0.4721	-0.75066	-1.54604	-0.58119	-1.37265	-0.95471	-0.864127	0.485123
	1584	-0.16308	-1.35572	-1.02219	-1.95676	-1.47287	-0.84063	-1.13121	-1.92254	-0.69391	-1.88357	-1.49251	-0.7713	-1.1906	-0.93936	-0.81354	-1.19517	-1.79085	-1.09012	-1.90091	-1.38312	-1.2505	0.485542
	1585	-0.76865	-1.82922	-1.46349	-2.25311	-2.03979	-1.35923	-1.71423	-2.46691	-1.23828	-2.54712	-1.85972	-1.25447	-1.68665	-1.58036	-1.20651	-1.47863	-2.21604	-1.48632	-2.56124	-1.56994	-1.729	0.491054
	1586	-1.31946	-2.09657	-1.98531	-2.86834	-2.43921	-1.9036	-2.24571	-3.32695	-2.01457	-2.7114	-2.46207	-1.69898	-2.21492	-2.04098	-1.6768	-2.13896	-2.73786	-1.83098	-3.01864	-2.07244	-2.24019	0.497054
	1587	-2.06354	-2.72791	-2.81636	-3.61886	-3.26381	-2.29658	-3.03811	-3.80046	-2.61048	-3.16558	-3.08374	-2.11773	-2.52737	-2.28901	-2.34679	-2.80573	-3.25002	-2.29805	-3.32143	-2.55883	-2.80002	0.501865
	1588	-2.49517	-3.3206	-3.45736	-3.90232	-3.80818	-2.56715	-3.7532	-4.30618	-3.07754	-3.83879	-3.47672	-2.54936	-2.94933	-2.94934	-2.85895	-3.43385	-3.82338	-2.55896	-3.78205	-2.92281	-3.29156	0.544734
	1589	-2.83983	-3.90685	-3.77948	-4.52722	-4.19472	-3.20172	-4.41353	-4.77324	-3.69922	-4.14158	-3.99532	-3.26122	-3.41962	-3.65154	-3.63524	-4.2037	-4.25179	-3.45121	-4.51002	-3.37699	-3.8617	0.515281
	1590	-3.53882	-4.75722	-4.53644	-5.10702	-4.74553	-3.69777	-4.87415	-5.14367	-4.31123	-4.51845	-4.2208	-3.83459	-4.10572	-4.37307	-4.37932	-4.71264	-4.9701	-4.47553	-4.99963	-3.98901	-4.46454	0.465279
	1591	-4.01554	-5.10188	-5.24509	-5.52577	-5.14495	-4.60613	-5.52482	-5.53342	-4.76219	-5.01128	-4.84248	-4.32742	-4.68874	-5.32331	-4.91403	-5.03475	-5.26966	-5.07143	-5.49246	-4.5366	-4.9986	0.418711
	1592	-4.39886	-5.35957	-5.7347	-5.9735	-5.53149	-5.31478	-6.51371	-5.99405	-5.2518	-5.58464	-5.39007	-4.85246	-5.34585	-5.57456	-5.42619	-5.3311	-6.04918	-5.69311	-5.9402	-5.15828	-5.5209	0.460129
	1593	-4.95611	-5.98125	-6.21787	-6.48566	-5.91158	-5.624	-7.17726	-6.62539	-5.89603	-6.24175	-5.95055	-5.40327	-5.81614	-6.01907	-5.91258	-5.9109	-6.54845	-6.20205	-6.19467	-6.07952	-6.05771	0.464328
	1594	-5.56813	-6.78331	-6.41758	-6.8271	-6.49783	-6.01054	-7.34798	-7.06668	-6.32444	-6.81834	-6.58833	-6.17635	-6.222	-6.66008	-6.59546	-6.66142	-6.6773	-6.7883	-6.64241	-6.32432	-6.5499	0.38668
	1595	-6.17048	-7.16341	-6.77835	-7.37148	-6.97133	-6.59356	-7.79894	-7.44033	-6.75285	-7.42713	-7.16491	-6.73038	-6.3895	-6.91777	-6.89502	-7.44094	-7.12181	-7.23603	-7.21577	-6.91057	-7.02453	0.39347
	1596	-6.63754	-7.85917	-7.23897	-8.20897	-7.72508	-6.96721	-8.0212	-8.1522	-7.35842	-7.53343	-7.55467	-7.14269	-6.98863	-7.33974	-7.07219	-7.74695	-7.76604	-7.71598	-7.78591	-7.26812	-7.50416	0.42369
	1597	-6.9822	-8.48407	-7.3968	-8.62772	-8.57546	-7.40851	-8.46893	-8.64182	-7.84804	-7.804	-7.8478	-7.38105	-7.57487	-7.97108	-7.42973	-8.11738	-8.3845	-8.22814	-8.18211	-7.51292	-7.94336	0.499232
	1598	-7.50403	-8.94147	-7.97983	-8.73724	-9.12305	-8.09461	-8.87158	-9.25383	-8.05097	-8.32261	-8.27299	-7.93509	-8.04194	-8.50901	-8.04175	-8.52002	-8.53911	-8.63401	-8.5912	-7.82537	-8.38949	0.460851
	1599	-7.93888	-9.21849	-8.41468	-8.99815	-9.36141	-8.3523	-9.07451	-9.71446	-8.3763	-8.47078	-8.75938	-8.20888	-8.19655	-8.56055	-8.62155	-8.80348	-8.76137	-8.60502	-8.98739	-8.13782	-8.6781	0.449551
	1600	-8.33186	-9.38277	-8.86242	-9.44911	-9.79949	-8.28144	-9.7896	-9.93994	-8.61789	-8.86054	-9.13303	-8.61475	-8.36727	-8.63463	-8.9179	-9.19324	-9.04805	-8.6791	-9.49633	-8.6371	-9.00182	0.506213
	1601	-8.4607	-9.47296	-9.35526	-9.74867	-9.73507	-8.38451	-9.90878	-10.3619	-8.96255	-9.2052	-9.49057	-8.86277	-8.64429	-8.88266	-8.97266	-9.49924	-9.18334	-8.85949	-9.74114	-8.81748	-9.22746	0.517866
	1602	-8.60566	-9.49873	-9.43901	-9.63271	-9.603	-8.41995	-9.77027	-10.2009	-8.9851	-9.35981	-9.52279	-8.95296	-8.93742	-9.13391	-8.96299	-9.83746	-9.27353	-9.06242	-9.97628	-8.97532	-9.30751	0.459043
	1603	-8.66686	-9.4021	-9.50021	-9.49098	-9.85425	-8.59067	-9.87979	-10.3007	-8.9239	-9.34371	-9.55822	-8.9433	-9.25953	-9.36261	-8.81804	-9.84713	-9.33473	-9.03343	-10.06	-9.3232	-9.37467	0.461642
	1604	-8.97287	-9.54383	-9.43256	-9.04969	-9.91223	-8.73562	-9.84758	-10.2846	-9.01409	-9.56597	-9.56466	-9.06893	-9.28208	-9.39482	-8.92434	-9.58299	-9.27353	-8.7242	-9.92153	-9.34575	-9.37209	0.418799
	1605	-9.24666	-9.53416	-9.4841	-8.96272	-9.7254	-8.58745	-9.94099	-10.2105	-8.93356	-9.50476	-9.89644	-8.92075	-9.55587	-9.47213	-9.15948	-9.5379	-9.15113	-8.62756	-9.84422	-9.29421	-9.3795	0.436811
	1606	-9.10171	-9.42787	-9.51309	-8.80488	-9.77372	-8.50047	-10.2535	-10.3168	-8.62433	-9.68837	-9.73216	-8.87244	-9.49467	-9.29497	-9.20136	-9.62165	-8.88377	-8.48261	-9.84422	-9.30387	-9.33682	0.532686
	1607	-8.96642	-9.68556	-9.21675	-8.66315	-9.56113	-8.28788	-9.98287	-9.99469	-8.67265	-9.92029	-9.53567	-8.99162	-9.39482	-8.9342	-8.86314	-9.49924	-8.60676	-8.42141	-9.95052	-9.18469	-9.21667	0.541263
	1608	-8.47681	-9.6469	-8.97838	-8.9595	-9.15204	-7.97543	-9.46749	-9.51152	-8.55991	-9.68515	-9.30375	-8.9272	-9.18544	-8.68295	-8.77939	-9.51857	-8.74527	-8.47295	-9.5672	-8.93022	-9.0263	0.465435
	1609	-8.23845	-9.29258	-8.73358	-8.88863	-9.14882	-7.97543	-9.04874	-9.23773	-8.63077	-9.43712	-9.13947	-8.58576	-8.63141	-8.6443	-8.57324	-9.50569	-8.91599	-8.59535	-9.22254	-8.64032	-8.8543	0.398913
	1610	-8.02263	-8.78686	-8.36315	-8.28628	-8.90401	-7.93678	-8.65898	-8.92528	-8.49548	-8.85409	-8.71428	-8.44725	-8.35439	-8.07415	-8.17704	-9.28021	-8.58743	-8.40531	-8.71038	-8.45672	-8.52204	0.340577
	1611	-7.51691	-8.12331	-8.03459	-7.54542	-8.62055	-7.54058	-8.59456	-8.58062	-8.05419	-8.39347	-8.38895	-8.16379	-8.28997	-7.67796	-7.72608	-8.77127	-8.23633	-7.86416	-8.35283	-7.88657	-8.11811	0.388616
	1612	-7.03374	-7.80763	-7.51599	-6.99138	-7.96022	-7.00909	-8.55268	-8.37446	-7.69986	-8.0327	-8.21178	-7.85134	-7.73593	-7.40094	-7.03675	-8.28488	-7.65008	-7.30368	-8.07581	-7.29389	-7.69114	0.484002
	1613	-6.78894	-7.56283	-7.30661	-6.47922	-7.33532	-6.43895	-7.84403	-8.03947	-7.42285	-7.98761	-7.93154	-7.48091	-7.24954	-6.98219	-6.62123	-7.81459	-7.43426	-6.99445	-7.78913	-6.96533	-7.32345	0.502081
	1614	-6.36375	-7.31802	-6.7719	-6.08947	-6.74263	-5.87847	-7.41885	-7.27606	-7.22958	-7.84266	-7.32275	-6.69495	-6.87589	-6.68907	-6.53748	-7.22834	-7.20556	-6.54993	-7.39615	-6.51437	-6.89729	0.498816
	1615	-5.83548	-7.01846	-6.00205	-5.84788	-6.18216	-5.26646	-6.73274	-6.73169	-6.74963	-7.19199	-6.83314	-6.37284	-6.28642	-6.04162	-6.33777	-6.70974	-6.75138	-6.31479	-6.66496	-6.06019	-6.39657	0.470869
	1616	-5.45539	-6.58038	-5.58331	-5.14245	-6.00821	-4.84771	-6.27534	-6.49976	-6.01199	-6.61218	-6.19858	-6.02495	-5.79037	-5.60999	-5.78051	-6.1235	-6.24244	-5.8284	-5.86612	-5.5126	-5.89971	0.459569
	1617	-5.0302	-5.9587	-5.2773	-4.45635	-5.71187	-4.45796	-5.94035	-5.61073	-5.22603	-5.93575	-5.67675	-5.62553	-5.55522	-5.35874	-5.29734	-5.61134	-5.6562	-5.29369	-5.40549	-4.78462	-5.39351	0.438663
	1618	-4.33443	-5.36602	-4.75548	-4.13102	-5.43807	-3.78474	-5.26069	-5.37881	-4.59469	-5.50412	-5.21613	-5.33885	-5.23311	-4.90134	-4.80773	-5.22802	-5.07962	-4.71067	-4.99641	-4.23381	-4.91469	0.48864
	1619	-4.09607	-5.03102	-4.32385	-3.80247	-4.88726	-3.65267	-4.80007	-5.02449	-4.14374	-5.27219	-4.73296	-4.90722	-4.70163	-4.41817	-4.36322	-4.60312	-4.86058	-4.09865	-4.48425	-3.93747	-4.50706	0.44854
	1620	-3.72242	-4.43833	-3.88255	-3.25487	-4.22371	-3.23715	-4.26536	-4.63151	-3.57682	-4.79547	-4.22402	-4.46915	-4.26999	-3.94144	-3.93803	-4.06519	-4.23568	-3.59294	-4.05262	-3.53161	-4.01744	0.431843
	1621	-3.02988	-4.04535	-3.36717	-2.82646	-3.70511	-2.63158	-3.9207	-4.05493	-2.80697	-4.48946	-3.76984	-4.14703	-3.7675	-3.43573	-3.28092	-3.45318	-3.4755	-3.08078	-3.80782	-2.95825	-3.50271	0.508454
	1622	-2.31157	-3.53964	-2.69073	-2.33041	-3.26381	-2.13875	-3.49229	-3.69094	-2.16274	-3.95475	-3.39297	-3.50281	-3.11683	-3.15549	-2.94914	-2.72521	-3.05675	-2.62338	-3.25378	-2.65546	-3.00037	0.52836
	1623	-1.90893	-2.95983	-2.30098	-1.67975	-2.72266	-1.85207	-3.19595	-3.44614	-1.67313	-3.42327	-3.11918	-2.79416	-2.78828	-2.80761	-2.3629	-2.02622	-2.93435	-2.36247	-2.66109	-2.46219	-2.57406	0.546494
	1624	-1.59648	-2.4058	-1.65998	-1.31898	-2.30714	-1.20462	-2.59682	-2.93076	-1.12232	-2.78226	-2.73586	-2.23369	-2.69486	-2.63689	-1.73156	-2.09387	-2.3481	-2.04358	-2.22302	-2.1433	-2.14049	0.543024
	1625	-1.25826	-2.22542	-1.50858	-1.09672	-1.71767	-0.81487	-2.24249	-2.39605	-0.66492	-1.97376	-2.36543	-1.79561	-2.32121	-2.24391	-1.30959	-1.71699	-1.85849	-1.773	-1.77851	-1.53773	-1.72996	0.508457
	1626	-0.7461	-1.87432	-1.34753	-0.70697	-1.10888	-0.3929	-1.78187	-1.98375	-0.36536	-1.53891	-2.31068	-1.54437	-2.17948	-1.83805	-1.08089	-1.14041	-1.47518	-1.18354	-1.45639	-1.50552	-1.37806	0.5471
	1627	-0.2887	-1.33639	-1.02864	-0.66187	-0.8061	-0.1191	-1.30515	-1.84202	-0.05935	-1.5228	-2.20116	-1.22225	-1.88636	-1.46762	-0.49142	-1.01157	-1.23681	-0.9033	-0.99255	-1.19307	-1.07881	0.573168
	1628	0.3974	-0.72438	-0.37797	-0.69408	-0.78033	0.08383	-1.45654	-1.73894	0.28853	-1.19425	-1.75986	-0.76163	-1.21959	-1.14229	-0.37546	-1.02445	-1.02422	-0.91296	-0.96356	-0.87096	-0.812585	0.589452
	1629	0.48437	-0.21544	-0.15571	-0.38808	-0.61927	0.46714	-0.9315	-1.23967	0.35295	-0.92368	-1.42809	-0.12063	-0.77185	-0.70744	-0.21441	-0.72167	-0.68278	-0.81955	-0.43208	-0.56495	-0.481617	0.521205
	1630	0.78715	-0.01895	0.10198	0.14985	-0.50331	0.82146	-0.82198	-0.73395	0.46247	-0.73363	-0.99968	0.2659	-0.42397	-0.13408	-0.14999	-0.56061	-0.49274	-0.37826	-0.06809	0.04062	-0.16949	0.511425
	1631	0.96431	0.36436	0.17928	0.53316	-0.17476	0.84723	-0.68991	-0.48915	0.61708	-0.46306	-0.74521	0.14028	-0.13085	0.275	0.31386	-0.18374	-0.28014	-0.22686	0.15739	0.27576	0.0642015	0.480471
	1632	1.2832	0.27417	0.46596	0.67811	0.13769	1.30785	-0.63838	-0.47948	0.74915	-0.16349	-0.60348	0.2498	-0.13085	0.45539	0.69073	0.08039	0.02264	-0.06259	0.28623	0.5109	0.255697	0.539393
	1633	1.38628	0.50931	0.63024	0.70066	0.35028	1.48179	-0.48054	-0.29266	0.80713	-0.28267	-0.5294	0.56225	0.18804	0.48116	0.54255	0.21568	0.30288	0.17255	0.37642	0.49479	0.380837	0.52551
	1634	1.56988	0.85719	0.81062	0.87782	0.51134	1.54944	-0.44511	0.09388	0.99395	-0.01854	-0.41988	0.76196	0.30078	0.304	0.78414	0.59577	0.34476	0.62995	0.54392	0.76215	0.570401	0.527121
	1635	1.59243	0.86041	0.89115	1.03244	0.5661	1.71049	0.03484	0.35801	1.21621	0.25525	-0.19118	0.84248	0.56491	0.45539	0.95164	0.73106	0.28033	0.72337	0.33133	1.13902	0.717284	0.486022
	1636	1.48291	0.81854	0.92014	1.24825	0.65307	1.73948	0.31185	0.31291	1.22265	0.47107	0.06329	1.10017	0.61967	0.7775	0.68428	1.00485	0.42206	0.64928	0.37642	1.32262	0.810051	0.440452
	1637	1.29287	0.767	0.90082	1.17417	0.56288	1.7266	0.26998	0.58349	1.43203	0.39698	0.40473	1.02287	0.61323	0.945	0.4878	0.88567	0.58312	0.82	0.39575	1.25498	0.825998	0.395344
	1638	1.19623	0.86041	1.01033	1.36421	0.47913	1.42381	0.13147	0.58993	1.56087	0.44208	0.64309	0.91979	0.49083	0.65188	0.78414	0.7987	0.75384	0.93918	0.48272	1.18734	0.835499	0.37114
	1639	1.31541	0.92484	0.99423	1.1645	0.38572	1.52689	0.1057	0.50296	1.40626	0.24559	0.77194	0.86503	0.82904	0.70663	0.57477	1.09182	0.59922	1.09701	0.48272	1.08748	0.833888	0.38637
	1640	1.13181	1.08267	1.04577	0.94224	0.34384	1.33684	-0.000593536	0.36123	1.49001	0.22948	0.7204	0.72652	0.79683	1.12216	0.52323	0.99841	0.72807	0.87154	0.46017	1.03916	0.797489	0.385004
	1641	1.31864	0.91839	0.66567	0.77475	0.18601	1.17256	-0.03925	-0.08328	1.57376	0.05877	0.57223	0.75551	0.67765	0.91601	0.74226	0.48625	0.79249	0.65894	0.51171	0.87489	0.676698	0.425428
	1642	1.13503	1.01825	0.49818	0.44941	0.01207	1.27886	0.0445	-0.15093	1.23554	-0.1345	0.33709	0.66854	0.45539	0.72918	0.58443	0.40572	0.84403	0.42702	0.4183	1.05205	0.565408	0.433404
	1643	1.13503	0.87974	0.53361	0.14019	0.20855	1.208	0.36984	-0.07684	1.03905	-0.01532	0.25334	0.19504	0.50049	0.6712	0.79058	0.30909	0.73129	0.25308	0.32488	1.13258	0.529171	0.397518
	1644	1.02229	0.71869	0.58837	0.1112	0.03461	1.13391	0.19912	-0.27333	1.15501	-0.18282	-0.07844	-0.03366	0.37486	0.68409	0.85178	-0.14187	0.63788	0.38837	0.08652	0.65907	0.396782	0.45313
	1645	0.82903	0.75412	0.35645	-0.04342	0.13125	0.81502	-0.0167	-0.4215	1.06482	-0.49849	-0.28459	-0.12063	-0.06643	0.64221	0.6714	-0.2224	0.47038	0.25308	-0.19694	0.53023	0.232345	0.468192
	1646	0.70662	0.38369	0.15029	-0.32688	0.12481	0.36084	-0.14232	-0.74361	0.8941	-0.64666	-0.54228	-0.28491	-0.03744	0.11073	0.37506	-0.071	0.42206	0.13068	-0.19694	0.33052	0.049868	0.431684
	1647	0.55523	-0.12203	0.17928	-0.52658	-0.12	0.14503	-0.48376	-0.9401	0.6203	-1.01709	-0.70334	-0.47495	-0.22104	-0.12119	0.19789	-0.37057	-0.00635	0.15323	-0.11319	0.33374	-0.151775	0.450286
	1648	0.47792	-0.34751	-0.03009	-0.61033	-0.5162	-0.26083	-0.48054	-1.13981	0.60098	-0.9269	-1.01901	-0.62635	-0.4884	-0.02778	0.09804	-0.741	-0.34779	0.04693	-0.30001	0.22744	-0.320562	0.472723
	1649	0.44571	-0.75337	-0.15249	-0.8487	-0.86086	-0.42833	-0.80265	-1.35563	0.47858	-0.90113	-1.16073	-0.50072	-0.72676	-0.11153	-0.39801	-0.87628	-0.36711	-0.72936	-0.4353	-0.25573	-0.53702	0.468822
	1650	0.23312	-1.02716	-0.26845	-0.92278	-0.98648	-0.6989	-1.0539	-1.62298	0.22411	-0.78195	-1.24126	-0.4363	-0.92325	-0.33379	-0.88762	-1.05022	-0.66023	-1.05791	-0.88948	-0.55529	-0.747036	0.457689
	1651	-0.01491	-1.49744	-0.5358	-1.03552	-1.24095	-0.94049	-1.28582	-1.75182	-0.03036	-0.7755	-1.5666	-1.03543	-1.34199	-0.85883	-1.16142	-1.37878	-0.87605	-1.38003	-1.19871	-0.44255	-1.01745	0.473862
	1652	-0.54317	-1.7036	-0.78705	-1.0935	-1.60171	-0.93727	-1.72067	-2.15124	-0.46521	-1.38108	-1.55693	-1.29634	-1.50305	-0.91359	-1.29026	-1.54628	-1.22393	-1.90507	-1.42418	-0.92894	-1.29865	0.441966
	1653	-0.87173	-1.7648	-0.89657	-1.28677	-1.7209	-1.10477	-2.08144	-2.53134	-1.22862	-1.97376	-1.95313	-1.56369	-1.82516	-1.04888	-1.5705	-1.46575	-1.65234	-1.93406	-1.69154	-1.40567	-1.57857	0.425365
	1654	-1.17773	-2.03215	-1.33142	-1.92455	-2.14608	-1.45909	-2.39711	-2.51523	-1.5314	-2.33775	-2.42019	-2.21114	-2.02165	-1.50627	-1.71545	-1.69767	-2.03887	-2.01459	-2.19081	-1.7922	-1.92307	0.383974
	1655	-1.52883	-2.40902	-1.80815	-2.39806	-2.60348	-1.75865	-2.62581	-2.60542	-1.8052	-2.50847	-2.96456	-2.71685	-2.24069	-1.82517	-1.91194	-2.42564	-2.22892	-2.37213	-2.52581	-2.05311	-2.2658	0.386657
	1656	-1.92825	-2.85032	-2.24944	-2.72339	-2.94492	-2.03889	-3.12186	-2.85345	-2.11121	-2.7114	-3.2899	-3.00353	-2.57246	-2.19559	-2.40155	-2.51583	-2.55103	-2.75222	-2.96066	-2.29147	-2.60337	0.382094
	1657	-2.67878	-3.06291	-2.56511	-3.45136	-3.45064	-2.52206	-3.8144	-3.14013	-2.42365	-3.26543	-3.57013	-3.4094	-2.87203	-2.75929	-2.5916	-2.8154	-3.05031	-3.30626	-3.52113	-2.74243	-3.05062	0.408324
	1658	-3.12651	-3.64593	-3.09338	-4.05371	-3.98857	-3.1534	-4.4393	-3.91642	-3.08398	-3.78725	-4.06297	-3.928	-3.37774	-2.96544	-3.24226	-3.35977	-3.45295	-3.88928	-3.8207	-3.13863	-3.57631	0.426767
	1659	-3.40031	-4.22896	-3.78592	-4.38227	-4.38477	-3.74931	-5.18338	-4.56709	-3.80874	-4.27042	-4.57835	-4.29521	-3.82226	-3.40996	-3.8736	-4.1264	-4.03275	-4.01168	-4.30709	-3.76353	-4.0991	0.42519
	1660	-3.96723	-4.95371	-4.46235	-4.83967	-4.9388	-4.30012	-5.74064	-5.01482	-4.59469	-4.8921	-4.83604	-4.82025	-4.241	-4.17014	-4.19894	-4.44207	-4.47404	-4.5625	-4.83535	-4.16939	-4.62269	0.411452
	1661	-4.49227	-5.63981	-4.74581	-5.89942	-5.19649	-4.89281	-6.26246	-5.67515	-5.09397	-5.70383	-5.36752	-5.27121	-4.88523	-4.72096	-4.7884	-4.74163	-5.00231	-5.23893	-5.27665	-4.82006	-5.18575	0.460653
	1662	-5.27822	-6.09721	-5.29341	-6.63384	-5.60557	-5.60468	-6.75529	-6.30972	-5.57392	-6.34805	-6.01175	-5.7737	-5.28787	-5.39095	-5.61946	-5.54047	-5.73673	-5.58037	-5.98852	-5.52871	-5.79792	0.43822
	1663	-5.98043	-6.67057	-6.21465	-7.17177	-6.53648	-6.03953	-7.48649	-7.11178	-6.0893	-6.67983	-6.74295	-6.39216	-5.84191	-6.11248	-6.33133	-6.34575	-6.36807	-6.21816	-6.47491	-6.00543	-6.4407	0.433556
	1664	-6.76317	-7.27937	-7.11012	-7.89652	-6.92302	-6.89957	-8.10817	-7.51442	-6.74641	-6.99872	-7.62232	-7.06538	-6.64719	-6.86623	-7.36209	-6.92556	-7.04129	-7.04277	-7.20933	-6.67543	-7.13485	0.396203
	1665	-7.16259	-7.82374	-7.51599	-8.1671	-7.70253	-7.45038	-9.02619	-8.18119	-7.27467	-7.60752	-8.08938	-7.82557	-7.54266	-7.51368	-8.11261	-7.18003	-7.66296	-7.79651	-7.91798	-7.24235	-7.73978	0.441393
	1666	-7.72629	-8.41321	-8.07646	-8.81132	-8.292	-8.07206	-9.52225	-8.87696	-7.64833	-8.23886	-8.62409	-8.31518	-8.21588	-8.17401	-8.37997	-7.62454	-8.12681	-8.29901	-8.73937	-7.85436	-8.30155	0.457282
	1667	-8.3383	-8.98013	-8.6305	-9.17209	-8.82026	-8.52946	-10.2567	-9.37302	-8.23457	-9.14722	-9.20389	-8.59542	-8.53155	-8.64752	-8.95977	-8.02396	-8.75493	-9.16872	-9.26441	-8.63066	-8.86315	0.492445
	1668	-8.72806	-9.4794	-9.21997	-9.80988	-9.55468	-9.17691	-11.0491	-9.98825	-8.86914	-9.61106	-9.88678	-8.86922	-9.30463	-9.06949	-9.35919	-8.48459	-9.23488	-9.66155	-9.85388	-9.35219	-9.42814	0.556707
	1669	-9.1307	-10.1236	-10.0349	-10.2963	-10.0668	-9.81792	-11.3164	-10.713	-9.52625	-10.0717	-10.283	-9.48123	-9.82323	-9.51078	-9.7264	-9.19001	-9.74704	-10.1447	-10.3918	-9.89656	-9.96462	0.510075
	1670	-9.93276	-10.6422	-10.4247	-10.6892	-10.6466	-10.2045	-11.6031	-11.2155	-10.1447	-10.513	-10.9981	-10.1834	-10.3096	-10.2774	-10.0678	-9.75371	-10.2721	-10.8018	-11.1391	-10.2767	-10.5048	0.466016
	1671	-10.461	-11.2446	-11.0592	-11.3335	-11.5002	-10.8873	-11.9413	-11.6568	-10.7213	-11.1798	-11.4812	-10.876	-10.941	-10.854	-10.6799	-10.5687	-10.6973	-11.1562	-11.7189	-11.1142	-11.1036	0.406973
	1672	-11.0151	-11.8308	-11.4007	-11.8263	-11.7515	-11.6346	-12.418	-12.1722	-11.2496	-11.9142	-11.8484	-11.5041	-11.5465	-11.2953	-11.089	-11.2387	-10.9324	-11.4203	-12.157	-11.3815	-11.5813	0.404968
	1673	-11.5369	-12.3591	-11.813	-12.4738	-12.0382	-11.9503	-12.9012	-12.6779	-12.0581	-12.4521	-12.3638	-12.1	-12.1102	-11.5787	-11.4368	-11.4126	-11.4671	-11.6554	-12.5854	-11.9484	-12.046	0.446406
	1674	-12.2101	-12.4718	-12.3992	-12.9634	-12.1026	-12.2724	-13.7162	-12.7391	-12.5026	-12.9417	-12.9597	-12.5864	-12.5612	-12.2133	-12.0295	-11.9634	-12.0824	-11.9776	-13.0879	-12.5701	-12.5175	0.450532
	1675	-12.4517	-12.8197	-12.9565	-13.1599	-12.6373	-12.572	-13.7967	-13.0677	-12.7796	-13.2123	-13.3205	-12.8087	-12.8125	-12.4002	-12.226	-12.6173	-12.6783	-12.6927	-13.6001	-12.8793	-12.8744	0.393727
	1676	-12.6643	-13.0774	-13.1594	-13.5077	-13.2526	-12.9553	-13.7452	-13.422	-13.1758	-13.251	-13.5557	-13.1147	-13.0573	-12.6933	-12.5868	-12.8041	-13.1518	-12.9246	-14.2346	-13.3013	-13.1817	0.391125
	1677	-13.009	-13.232	-13.2206	-13.9941	-13.4458	-13.3644	-14.0963	-13.7667	-13.3465	-13.3508	-13.9197	-13.3788	-13.5308	-12.9284	-13.041	-13.1327	-13.403	-13.2338	-14.5664	-13.6782	-13.482	0.412677
	1678	-13.4986	-13.567	-13.2464	-14.0908	-13.5618	-13.8766	-14.5601	-13.8214	-13.7105	-13.3605	-14.1355	-13.8201	-13.6918	-13.2054	-13.1698	-13.4323	-13.6479	-13.2563	-14.6051	-13.8167	-13.7037	0.408494
	1679	-13.5984	-14.0115	-13.2174	-14.0553	-13.7035	-13.825	-14.6632	-14.0566	-13.9006	-13.5054	-14.1097	-14.0327	-13.5211	-13.3633	-13.3051	-13.4709	-13.8411	-13.1307	-14.6663	-13.7877	-13.7883	0.421588
	1680	-13.65	-14.3691	-13.3108	-13.7944	-13.6069	-13.883	-14.8661	-14.1306	-13.8716	-13.6955	-14.6315	-14.139	-13.6306	-13.4019	-13.6079	-13.3839	-13.635	-13.0695	-14.4923	-13.8586	-13.8514	0.463746
	1681	-13.4631	-13.9439	-13.1369	-13.6205	-13.3685	-13.7735	-14.7985	-14.0855	-13.4593	-13.7921	-14.6283	-13.8717	-13.592	-13.3665	-13.6788	-13.3582	-13.329	-13.208	-14.2508	-14.1227	-13.7424	0.454987
	1682	-13.2377	-13.4994	-13.0789	-13.3725	-13.0754	-13.5158	-14.3829	-13.8021	-13.4045	-13.586	-14.3545	-13.5656	-13.476	-13.1893	-13.5531	-13.4226	-13.3451	-13.1501	-13.89	-13.8296	-13.5365	0.366431
	1683	-12.7964	-13.1998	-12.9339	-12.7862	-12.9176	-13.1905	-13.6936	-13.5347	-13.179	-13.1898	-13.9293	-13.1598	-13.083	-12.7609	-13.0603	-13.1069	-13.0809	-12.9214	-13.7064	-13.3078	-13.1769	0.321051
	1684	-12.4968	-12.5653	-12.4025	-12.2676	-12.4441	-12.6268	-13.3393	-12.9259	-12.6411	-12.7452	-13.6394	-12.8216	-12.6933	-12.719	-12.4998	-12.875	-12.572	-12.3287	-13.0976	-12.9309	-12.7316	0.339128
	1685	-11.9878	-11.8695	-11.9257	-11.5654	-11.7741	-11.9632	-13.1493	-12.4363	-11.7811	-12.0624	-13.2593	-12.3352	-12.2906	-12.0362	-12.1326	-12.1502	-11.989	-11.6973	-12.2536	-12.2641	-12.1461	0.426106
	1686	-11.3404	-11.251	-11.2074	-10.6152	-10.8109	-11.3029	-12.3021	-11.8372	-11.2882	-11.2506	-12.5668	-11.6619	-11.6432	-11.0441	-11.3563	-11.3868	-11.3737	-10.8856	-11.6899	-11.5619	-11.4188	0.462337
	1687	-10.4192	-10.2847	-10.5664	-9.44911	-9.7254	-10.7939	-11.4743	-10.887	-10.6569	-10.6193	-11.5392	-10.876	-10.7767	-10.184	-10.6895	-10.2594	-10.5684	-9.95789	-10.759	-10.7019	-10.5594	0.503315
	1688	-9.61709	-9.33445	-9.82876	-8.82099	-8.84603	-9.63754	-10.4854	-10.1461	-9.78072	-9.70125	-10.7855	-9.84522	-9.9553	-9.46569	-9.84236	-9.39939	-9.69228	-8.92713	-9.59297	-9.65498	-9.66795	0.486967
	1689	-8.51224	-8.64513	-8.63694	-7.75479	-7.99565	-8.50692	-9.36119	-9.13465	-8.99154	-8.7639	-9.65807	-8.96907	-8.9052	-8.7667	-8.83093	-8.43949	-8.81613	-7.95435	-8.60086	-8.63066	-8.69372	0.452444
	1690	-7.37518	-7.67557	-7.37426	-6.78845	-6.95201	-7.46005	-8.58167	-7.94283	-8.15404	-7.73314	-8.5339	-8.44402	-7.86478	-7.55877	-7.70997	-7.27344	-7.68229	-6.89782	-7.57332	-7.50326	-7.65394	0.50461
	1691	-6.25101	-6.45154	-6.36604	-5.59019	-5.77951	-6.44217	-7.82793	-6.88952	-7.02343	-6.89564	-7.32919	-7.53566	-7.10137	-6.48614	-6.8757	-6.34253	-6.47114	-5.94436	-6.3976	-6.43384	-6.62173	0.566343
	1692	-4.93356	-5.07611	-5.25797	-4.17934	-4.79707	-5.28256	-6.75529	-6.04881	-6.00555	-5.73282	-6.41117	-6.28264	-6.01263	-5.4747	-5.69998	-5.3311	-5.37274	-4.89105	-5.31852	-5.66399	-5.52638	0.617252
	1693	-3.68377	-3.98737	-4.34639	-3.22588	-3.89515	-3.99089	-5.44429	-4.95684	-4.92969	-4.70205	-5.58656	-5.23578	-4.86268	-4.42783	-4.4824	-4.33899	-4.3452	-3.92471	-4.5068	-4.79429	-4.48338	0.600346
	1694	-2.85916	-2.94695	-3.23833	-2.24344	-2.81286	-2.76364	-4.06565	-3.43325	-3.696	-3.42971	-4.47527	-4.25011	-3.52269	-3.59678	-3.2777	-3.08919	-3.12439	-2.71035	-3.51469	-3.75064	-3.34004	0.552693
	1695	-1.79619	-2.1771	-2.1206	-1.17081	-1.57272	-1.84884	-2.75787	-2.08038	-2.59437	-2.18958	-3.12562	-3.21935	-2.13117	-2.80761	-2.51751	-2.26459	-2.22248	-1.6055	-2.22946	-2.4944	-2.24631	0.513011
	1696	-0.62692	-1.22687	-0.63566	-0.18193	-0.77711	-0.82775	-1.50164	-0.97231	-1.29948	-1.09117	-2.00467	-2.16282	-1.11329	-1.87026	-1.57372	-1.2757	-1.69099	-0.92585	-1.24702	-1.32514	-1.21652	0.495845
	1697	0.17514	-0.28952	0.53683	0.82306	0.23754	0.38983	-0.36136	-0.21213	-0.13666	-0.14739	-0.81608	-1.31567	-0.28546	-1.19383	-0.78777	-0.22562	-0.72144	0.11457	0.04465	-0.41356	-0.229243	0.549413
	1698	1.07383	0.41268	1.3872	1.83449	1.3295	1.31751	0.12825	0.67368	0.84578	0.44852	0.29521	-0.33645	0.20092	-0.52383	0.11415	0.49269	0.23524	1.04226	1.07863	0.57532	0.631279	0.60437
	1699	1.77603	1.22762	1.99277	2.614	2.01882	1.95207	0.88521	1.58203	1.60919	1.16361	1.10371	0.54936	1.02231	0.56168	1.14168	1.35917	0.95677	1.84431	2.08039	1.42248	1.44316	0.544206
	1700	2.58453	2.05545	2.88824	3.11328	2.473	2.69615	1.71948	2.51938	2.17288	1.77562	1.63842	1.13561	1.74384	1.58278	2.32383	2.0034	2.0455	2.48854	2.79548	1.95718	2.18563	0.508808
	1701	3.34472	2.84784	4.09616	3.60611	3.30083	3.65604	2.67615	3.32143	3.0297	2.54869	2.08615	1.78949	2.46859	2.29465	3.10334	2.79257	2.69939	3.12632	3.43648	2.67227	2.94485	0.567638
	1702	4.06947	3.47596	5.13014	4.32119	3.95793	4.40012	3.17865	4.11383	4.03147	3.13815	2.88821	2.52391	3.05161	3.11925	3.70891	3.19521	3.42092	3.69323	3.67484	3.37769	3.62353	0.614023
	1703	4.89085	4.17494	5.60042	4.83657	4.57316	4.97026	3.8583	4.91911	4.90761	4.03362	3.96728	3.43226	3.58954	4.03727	4.42722	3.81366	3.73659	4.35678	4.23532	3.95749	4.31591	0.562579
	1704	5.5544	4.87392	5.842	5.36805	4.95326	5.4341	4.72478	5.38294	5.4713	4.95486	4.54708	4.30196	4.49789	4.66538	4.87173	4.52875	4.54187	5.30379	4.8731	4.80142	4.97463	0.425794
	1705	5.99891	5.4505	6.60863	5.79968	5.71988	5.94303	5.00824	5.85323	5.81274	5.5411	4.89174	4.73681	4.98106	5.26773	5.36456	5.20196	5.03792	6.13484	5.15333	5.53584	5.50209	0.481321
	1706	6.47242	6.00453	6.96617	6.14434	6.32545	6.52927	5.34001	6.13024	6.17028	5.8761	5.44577	5.05892	5.48677	5.68648	6.14729	5.8945	5.67892	6.70819	5.68482	5.95458	5.98525	0.478455
	1707	7.10375	6.66164	7.54919	6.55986	6.88914	6.87393	5.52362	6.54899	6.74686	6.31095	5.87418	5.50988	5.98605	6.20185	6.72065	6.55483	6.17175	6.92401	6.62216	6.5827	6.4958	0.509093
	1708	7.58048	7.10615	7.92606	7.10423	7.4625	7.34744	5.87794	7.04826	7.36209	6.9906	6.26715	6.3377	6.69791	6.7881	7.24891	6.99934	6.67424	7.36208	7.06667	7.18182	7.02148	0.480305
	1709	8.13451	7.54744	8.53485	7.48432	7.58168	7.77262	6.75086	7.53465	7.90646	7.53819	6.86628	7.085	7.20685	7.38722	7.85448	7.52438	7.15741	7.63587	7.35657	7.59091	7.52253	0.412906
	1710	8.48561	8.14335	8.83763	7.95782	8.07451	8.09151	7.41763	7.89541	8.41217	7.78944	7.42675	7.76143	7.83496	7.92193	8.34731	8.05264	7.67279	7.94188	7.68191	8.15782	7.99522	0.34916
	1711	8.76584	8.35594	8.85696	8.26705	8.46104	8.2268	7.53681	8.21108	8.73751	8.25005	7.94535	8.061	8.18284	8.39865	8.82081	8.41663	7.95624	8.33807	7.92993	8.18037	8.29495	0.333133
	1712	8.99132	8.49445	9.076	8.6407	8.64143	8.54247	7.78161	8.68458	8.79226	8.60438	8.31578	8.46041	8.39866	8.40187	8.75961	8.66465	8.02067	8.79225	8.2456	8.30599	8.53073	0.308632
	1713	9.28444	8.78757	9.14364	8.73411	8.94099	9.18669	8.22935	9.03246	9.08216	8.6237	8.74419	8.64402	8.91403	8.33423	8.77572	9.04796	8.27191	9.20455	8.60958	8.90834	8.82498	0.309036
	1714	9.63232	8.90997	9.37234	8.9306	9.10204	9.68274	8.56112	8.8714	9.29154	9.02956	8.81183	8.88882	9.20071	8.59836	8.97865	9.28633	8.47484	9.17556	9.27635	8.89223	9.04837	0.324652
	1715	9.97376	9.21598	9.382	9.11742	9.48858	9.96619	9.01208	8.99059	9.34952	9.19706	8.99221	9.16261	9.78051	8.85605	9.27177	9.47315	8.33956	9.43647	9.38909	9.17891	9.27868	0.376903
	1716	10.2025	9.60573	9.55594	9.14963	9.70439	10.0467	9.27299	9.20318	9.62975	9.06499	9.15649	9.35266	9.91258	8.99455	9.51335	9.65997	8.55537	9.77147	9.60168	9.19824	9.45761	0.393336
	1717	10.2443	9.56386	10.0005	8.8082	9.83001	9.81802	9.26332	9.2676	9.99374	9.06177	9.10173	9.24314	9.89647	8.95268	9.6132	9.66964	9.06108	9.92286	9.80784	8.90512	9.50125	0.434442
	1718	10.0865	9.68304	10.1422	8.86296	9.74304	9.82124	9.34707	9.22895	10.3609	9.29047	9.7073	9.24958	9.90613	9.001	9.51979	9.76627	9.48305	9.96151	9.94312	8.77627	9.59402	0.434528
	1719	10.1316	9.95683	10.1164	9.08199	9.859	10.0822	9.27621	9.24827	10.2514	9.30336	9.64287	9.50727	9.87392	8.96879	9.41672	10.0014	9.4605	10.1902	10.0881	8.8117	9.66343	0.447858
	1720	10.0962	10.2596	10.1647	9.13353	9.92987	10.3495	9.25366	9.52851	10.1226	9.42576	9.57845	9.93246	10.0253	9.11696	9.60032	10.1142	9.45084	10.3319	9.84005	8.72796	9.74912	0.460992
	1721	10.2315	10.1211	10.0391	9.14963	9.86222	10.6619	9.42438	9.6799	10.0002	9.61258	9.75561	10.0291	10.1831	9.09119	9.97397	9.76949	9.76973	10.3899	9.4825	8.83425	9.80307	0.450966
	1722	10.3667	10.2403	9.99401	9.18184	9.61098	10.4816	9.55322	9.79586	10.2321	9.59003	9.88768	10.0613	9.71287	9.14595	9.95464	9.45382	9.54747	10.1806	9.57269	8.87613	9.77199	0.427968
	1723	10.2927	10.4142	10.023	9.04334	9.4306	10.4139	9.62731	9.89249	10.3738	9.48374	9.76206	10.1	9.77407	9.28445	10.0255	9.26378	9.40574	10.0871	9.58558	9.36573	9.78246	0.422141
	1724	10.3345	10.2854	9.89416	8.64714	9.35651	10.2142	9.22467	9.67668	10.0131	9.39033	9.70085	9.94212	9.69998	9.05576	9.84835	9.21868	9.40896	10.2192	9.43741	9.55256	9.65603	0.448854
	1725	10.3796	10.1243	9.77175	8.64714	9.59487	9.83735	8.88967	9.40289	10.2224	9.33879	9.56879	9.70376	9.71609	9.0622	9.62287	9.07051	9.19959	10.1806	9.74019	9.06939	9.55714	0.471993
	1726	10.4279	9.9987	9.78786	8.91449	9.56266	9.90499	8.58367	9.21606	10.3738	9.27759	9.33687	9.60391	9.52282	9.12662	9.16225	8.9159	9.2769	9.91964	9.59524	8.98887	9.47484	0.489514
	1727	10.1026	9.67337	9.58171	9.053	9.35973	10.1015	8.63843	8.88751	10.1129	9.22283	9.23379	9.30434	9.2909	8.9398	8.96254	8.81604	9.24469	9.50733	9.63067	8.90512	9.32844	0.436612
	1728	9.87713	9.48011	9.33046	8.73089	9.09882	9.96619	8.80593	8.65559	9.72961	8.95548	8.93101	9.1916	9.02677	8.74009	9.00119	8.98032	9.03209	9.56209	9.5437	8.69897	9.1669	0.402072
	1729	9.49059	9.46078	9.15008	8.56339	8.87012	9.48625	8.67064	8.62016	9.21745	8.89105	8.83438	9.25925	8.89793	8.50495	8.89812	8.92556	8.7744	9.3495	9.0702	8.25445	8.95946	0.347803
	1730	9.10728	9.2804	8.86984	8.17042	8.577	8.97409	8.32276	8.41079	8.77616	8.99413	8.54448	9.04665	8.94946	8.27947	8.74351	8.43273	8.79373	8.80835	8.59348	7.96777	8.68212	0.343278
	1731	8.77229	8.72637	8.51874	7.77744	7.98754	8.4555	8.00065	8.2304	8.58933	8.65591	8.30289	8.66656	8.62091	7.87683	8.54702	8.09452	8.60046	8.38961	8.45175	8.00321	8.3634	0.30789
	1732	8.5758	8.35272	8.15476	7.66792	7.80394	8.31699	7.53037	7.88252	8.05141	8.34991	7.79396	8.367	8.24726	7.55472	7.8577	8.02687	8.346	7.89678	8.22305	7.8808	8.04402	0.299265
	1733	8.55325	7.77614	7.96471	7.12678	7.54625	8.16238	6.97956	7.51532	7.76795	8.40467	7.5556	8.12542	7.99924	7.2777	7.66121	7.70154	7.98201	7.52635	7.94604	7.64244	7.76073	0.397044
	1734	8.14095	7.47336	7.62328	6.4439	7.23702	7.87892	6.56726	6.99994	7.2107	7.63482	7.34623	7.69379	7.50963	7.02968	7.70309	7.40198	7.47952	7.33953	7.50797	7.15606	7.36888	0.40463
	1735	7.68677	7.25432	7.09179	5.80935	6.99866	7.42796	6.70898	6.76158	6.71465	7.1581	7.01445	7.37812	7.18108	6.66247	7.52915	7.13785	7.04789	7.28155	7.21807	6.61813	7.03405	0.412577
	1736	7.36466	6.99663	6.83411	5.3745	6.76674	6.96412	6.31601	6.52966	6.35066	6.78123	6.61826	6.92395	6.73979	6.21474	7.5066	6.83506	6.27482	6.93689	7.19552	6.02223	6.67731	0.490878
	1737	6.81707	6.55212	6.62151	4.87844	6.4253	6.53249	6.0712	6.31385	6.20571	6.4108	5.96759	6.58573	6.22441	6.32103	6.64656	6.35512	6.04935	6.44406	6.71879	5.60026	6.28707	0.439215
	1738	6.35968	5.77583	6.483	4.32763	5.92603	6.08154	5.43665	5.79525	6.01245	5.79235	5.52952	6.2604	5.62206	5.88941	6.05066	5.81075	5.80132	6.02532	5.9876	5.25238	5.81099	0.458358
	1739	5.83142	5.283	5.82912	3.87024	5.36234	5.53073	4.73767	4.96098	5.54861	5.07404	4.79833	5.70314	5.03904	5.3547	5.5997	5.55628	5.39868	5.69032	5.55919	4.65647	5.2692	0.485214
	1740	5.36758	4.80628	5.21067	3.33553	4.96292	5.04434	3.9034	4.13315	4.88184	4.52323	4.16377	5.15556	4.32395	4.92307	5.06822	4.97648	4.76412	5.20393	5.3466	4.03802	4.70663	0.552467
	1741	4.78778	4.24903	4.50524	2.83304	4.34124	4.38724	3.07879	3.43095	4.20541	4.04328	3.62584	4.45657	3.52512	4.18866	4.46265	4.20986	4.22298	4.35034	4.7507	3.48721	4.0571	0.54212
	1742	3.94706	3.43731	3.77727	2.11795	3.47154	3.78167	2.90163	2.78029	3.73512	3.34752	3.09758	3.96374	2.9131	3.60242	3.96982	3.6204	3.43058	3.48386	3.74571	3.11034	3.41175	0.473182
	1743	3.26419	2.78342	3.26511	1.39642	2.56319	2.99249	2.35404	2.15861	3.04258	2.97388	2.23754	3.21	2.48148	2.81002	3.42223	3.22098	2.48036	2.76877	3.16269	2.26319	2.74256	0.502722
	1744	2.45247	2.21006	2.53714	0.42364	1.63551	2.18722	1.35872	1.64323	2.50144	2.32321	1.79625	2.28232	1.6762	2.26888	2.58796	2.49623	1.77815	1.97316	2.45726	1.57709	2.00831	0.533677
	1745	1.51512	1.2695	1.64167	-0.31721	0.83667	1.42381	0.20234	1.08598	1.66073	1.62101	1.09405	1.38685	0.94822	1.37341	1.65706	1.75215	1.00186	0.81034	1.42973	0.75248	1.15729	0.525262
	1746	0.82258	0.49965	0.84283	-1.35763	-0.11034	0.56699	-0.28405	0.30969	0.5591	0.64179	0.00209	0.73297	0.61323	0.57457	0.88721	1.05639	0.22879	-0.02393	0.59224	-0.1301	0.351204	0.55321
	1747	0.29754	-0.39582	0.11808	-2.13392	-0.95749	-0.22218	-1.26971	-0.70496	-0.59728	-0.16349	-0.79353	-0.11097	-0.031	-0.19206	0.35895	0.13515	-0.7472	-0.59729	-0.20338	-0.86774	-0.453915	0.593256
	1748	-0.8073	-1.3074	-0.72263	-3.01329	-1.76277	-1.21106	-2.30692	-1.69384	-1.56039	-1.03642	-1.51506	-1.02577	-0.94902	-0.94258	-0.72335	-0.66047	-1.52027	-1.47666	-0.98289	-1.57638	-1.33972	0.579423
	1749	-1.93792	-1.98383	-1.80493	-4.01506	-2.44565	-2.02923	-3.03167	-2.62153	-2.62336	-2.01886	-2.03044	-1.62167	-1.86703	-2.01843	-1.34502	-1.59781	-2.36743	-2.52674	-2.03298	-2.55561	-2.22376	0.590066
	1750	-2.61113	-2.73113	-2.43949	-5.15534	-3.21228	-3.14696	-3.71455	-3.28508	-3.54783	-2.84991	-3.11274	-2.42373	-2.7464	-2.80439	-2.16641	-2.63501	-3.10507	-3.27405	-3.07018	-3.57348	-3.08026	0.637879
	1751	-3.49372	-3.5493	-3.04828	-5.35827	-3.90804	-4.21637	-4.46185	-4.08392	-4.27258	-3.80014	-4.12417	-3.32565	-3.58067	-3.51948	-3.32279	-3.61746	-4.01664	-3.91827	-3.74339	-4.34011	-3.88505	0.5133
	1752	-4.39886	-4.6928	-4.10481	-5.92519	-4.59414	-4.87348	-5.15761	-5.05992	-5.01666	-4.37994	-4.94556	-4.14703	-4.46648	-4.18303	-4.23437	-4.56125	-4.87991	-4.70423	-4.70329	-5.13251	-4.70805	0.439565
	1753	-5.36197	-5.66236	-4.93586	-6.61773	-5.48317	-5.5016	-5.73097	-5.80722	-5.67377	-5.41392	-5.43839	-4.78482	-5.18157	-4.93999	-5.09763	-5.33432	-5.37274	-5.29047	-5.43126	-5.84438	-5.44521	0.400107
	1754	-5.95788	-6.49019	-5.64773	-7.32316	-6.08552	-6.16837	-6.40741	-6.60284	-6.44362	-6.14512	-6.12449	-5.51279	-5.8709	-5.72595	-5.70643	-6.02686	-5.93644	-6.02167	-6.13669	-6.59812	-6.14661	0.415643
	1755	-6.42495	-7.05711	-6.45301	-7.78378	-6.7684	-6.90923	-7.17082	-7.35336	-7.37775	-6.68305	-6.80737	-6.11514	-6.46358	-6.39594	-6.13484	-6.61633	-6.54523	-6.92358	-6.99029	-7.31965	-6.81467	0.441465
	1756	-7.01441	-7.73999	-7.31628	-8.64704	-7.6671	-7.64043	-7.95677	-8.0137	-8.26356	-7.15978	-7.69962	-6.90432	-7.33007	-6.9081	-6.83382	-7.34108	-7.34085	-7.51305	-7.79235	-8.01542	-7.55489	0.48238
	1757	-7.66186	-8.48729	-7.93473	-9.13022	-8.29844	-8.36841	-8.5398	-8.59028	-8.85303	-7.78468	-8.51457	-7.72571	-7.98718	-7.89699	-7.86136	-7.87579	-8.1558	-8.00589	-8.49134	-8.7434	-8.24534	0.414987
	1758	-8.31575	-9.11864	-8.55963	-9.86141	-8.89757	-9.02874	-9.14215	-9.10566	-9.1687	-8.30328	-8.9913	-8.3635	-8.54766	-8.63463	-8.58934	-8.42338	-9.12536	-8.64689	-9.10658	-9.34575	-8.8638	0.405197
	1759	-8.86979	-9.52128	-9.16199	-10.4573	-9.32276	-9.77282	-9.80249	-9.60816	-9.74851	-8.94429	-9.67096	-8.89821	-9.15967	-9.15001	-9.0242	-8.75838	-9.5892	-9.28146	-9.75403	-9.85147	-9.41735	0.430494
	1760	-9.44315	-10.0045	-9.52598	-10.7182	-9.81882	-10.1046	-10.4177	-10.3168	-10.3347	-9.66904	-10.4473	-9.49734	-9.57198	-9.89732	-9.44939	-9.15136	-9.91454	-9.7002	-10.2791	-10.3314	-9.92967	0.425915
	1761	-9.9231	-10.5843	-10.2475	-11.2594	-10.3181	-10.562	-10.9589	-10.7678	-10.7696	-10.1587	-11.0657	-9.82911	-9.82645	-10.329	-10.0743	-9.44126	-10.2914	-10.0996	-10.7816	-10.7308	-10.4009	0.469267
	1762	-10.5544	-10.9579	-10.7339	-11.6105	-11.1556	-10.7778	-11.368	-11.1092	-11.2753	-10.6418	-11.2815	-10.1512	-10.1389	-10.9635	-10.5703	-10.1982	-10.9324	-10.6537	-11.4741	-11.2752	-10.8912	0.436911
	1763	-11.0634	-11.4379	-10.9852	-12.2837	-11.8964	-11.0838	-12.0637	-11.4023	-11.6007	-11.0896	-11.6069	-10.5958	-10.5899	-11.4016	-11.2854	-10.894	-11.5315	-11.4654	-11.9734	-11.6489	-11.395	0.459878
	1764	-11.524	-12.0273	-11.391	-12.7121	-12.2701	-11.7248	-12.3665	-11.9757	-12.0194	-11.3473	-11.9354	-11.0918	-11.1568	-11.8622	-11.4852	-11.5447	-12.0373	-11.8841	-12.2214	-12.0644	-11.8321	0.419947
	1765	-12.2198	-12.7424	-11.5778	-12.841	-12.6309	-12.1404	-12.8014	-12.4846	-12.4349	-11.7273	-12.2092	-11.8745	-11.6561	-12.4839	-11.6365	-12.0601	-12.3594	-11.9099	-12.4437	-12.5121	-12.2373	0.401385
	1766	-12.7867	-12.8133	-12.2704	-13.453	-12.982	-12.3691	-13.7742	-13.0097	-12.8537	-12.2105	-12.7568	-12.2192	-12.252	-12.529	-12.168	-12.4176	-12.2821	-12.2868	-12.6627	-12.8278	-12.6462	0.435665
	1767	-12.9929	-13.0033	-12.6666	-13.5561	-13.2751	-12.543	-14.1478	-13.67	-13.2145	-12.7903	-12.8406	-12.7217	-12.8157	-12.5934	-12.4032	-12.5883	-12.572	-12.6927	-13.1459	-13.1789	-12.9706	0.441457
	1768	-13.0541	-13.3995	-12.7858	-13.5786	-13.5876	-12.8232	-14.1961	-13.6926	-13.5301	-13.3347	-13.0338	-13.3144	-13.0283	-13.1281	-12.59	-12.9845	-12.9392	-13.0889	-13.439	-13.5139	-13.2521	0.377375
	1769	-13.4696	-13.6991	-13.0048	-13.7977	-13.9097	-13.2162	-14.3056	-13.8504	-13.7588	-13.9467	-13.2754	-13.5366	-13.4631	-13.5404	-12.8541	-13.3356	-13.2677	-13.3014	-13.7128	-13.8038	-13.5525	0.350633
	1770	-13.7885	-13.8988	-13.3591	-13.7944	-13.8646	-13.6221	-14.1768	-13.7763	-13.8007	-14.0562	-13.3592	-13.6365	-13.6049	-13.65	-12.8735	-13.3034	-13.3805	-13.5334	-13.8352	-13.5204	-13.6417	0.295626
	1771	-13.5308	-14.0921	-13.2786	-13.0761	-13.8259	-13.5931	-13.9094	-13.8601	-13.9328	-13.9693	-13.5879	-13.6816	-13.5501	-13.65	-13.3405	-13.0071	-13.3612	-13.717	-13.6999	-13.4076	-13.6035	0.293295
	1772	-13.5179	-13.9697	-13.2077	-12.609	-13.7067	-13.6736	-14.1027	-13.7377	-13.7427	-13.6182	-13.6716	-13.6558	-13.476	-13.8207	-13.2117	-13.1939	-13.2291	-13.6107	-13.3553	-13.2433	-13.5177	0.337623
	1773	-13.2344	-13.4446	-12.8051	-11.72	-13.0915	-13.2162	-13.8772	-13.2255	-13.5881	-13.4024	-13.3173	-13.6591	-13.0862	-13.4019	-12.7929	-12.4498	-12.8039	-13.1597	-12.9494	-12.8826	-13.1054	0.471282
	1774	-12.8865	-12.6844	-12.2897	-10.4992	-12.618	-12.5784	-12.9657	-12.5813	-13.0534	-12.7807	-12.8245	-13.1694	-12.4646	-12.5741	-11.9683	-11.6896	-12.1178	-12.6314	-12.1731	-12.2287	-12.4389	0.590639
	1775	-12.0877	-11.8276	-11.3041	-9.35569	-11.8836	-11.4832	-11.922	-11.5763	-12.1966	-11.911	-12.0546	-12.4125	-11.4177	-11.669	-11.0277	-11.0615	-11.1128	-11.5556	-10.9555	-11.2011	-11.5008	0.657116
	1776	-11.1922	-10.61	-10.1348	-7.87397	-10.6273	-10.1433	-10.7237	-10.1912	-11.14	-10.6869	-10.982	-11.2915	-10.4771	-10.4191	-10.0356	-9.86645	-9.94031	-10.5023	-9.72181	-9.73873	-10.3149	0.745172
	1777	-9.92954	-8.98979	-8.73035	-6.4148	-8.9781	-8.54879	-9.33542	-8.99936	-9.46827	-9.16332	-9.89322	-9.86133	-9.11136	-9.05338	-8.66665	-8.49103	-8.68406	-9.17194	-8.82634	-8.43739	-8.93772	0.743615
	1778	-8.19335	-7.27615	-7.26152	-4.91697	-7.3933	-7.33442	-8.10173	-7.60783	-7.84804	-7.32406	-8.33097	-8.38604	-7.55877	-7.87767	-7.1205	-6.92234	-7.04773	-7.33911	-7.49601	-6.95889	-7.41477	0.736339
	1779	-6.32509	-5.72678	-5.79912	-3.20656	-5.76985	-5.69809	-6.52015	-5.96184	-6.35665	-5.51056	-6.75905	-6.54033	-6.07383	-6.3895	-5.5808	-5.32466	-5.49192	-5.39033	-5.38939	-5.29034	-5.75524	0.752964
	1780	-4.54059	-4.18386	-4.0887	-1.54124	-4.0852	-3.70421	-5.25747	-4.12579	-4.7332	-4.02884	-5.23868	-4.94265	-4.5599	-4.90456	-3.73187	-3.76885	-3.80083	-3.99236	-3.53402	-3.75064	-4.12567	0.804355
	1781	-2.95901	-2.40258	-2.27843	-0.13039	-2.44565	-1.72	-3.36989	-2.36384	-3.02278	-2.31842	-3.5347	-3.37074	-2.73674	-3.26823	-2.22117	-2.27103	-2.00988	-2.39468	-1.84615	-2.11753	-2.43909	0.758576
	1782	-1.26148	-0.62774	-0.46816	1.24825	-1.04124	-0.28338	-1.46942	-0.58256	-1.10299	-0.90435	-1.84361	-1.70542	-0.66234	-1.70598	-0.80387	-0.80864	-0.67956	-0.34605	-0.05199	-0.14621	-0.762337	0.703345
	1783	0.41028	0.7509	1.11985	2.52059	0.61442	1.03406	-0.01992	0.94425	0.40127	0.45818	-0.27493	-0.31068	0.80327	-0.05999	0.89366	0.43149	0.75384	1.46744	1.61333	1.31618	0.743375	0.682867
	1784	1.85012	2.19396	2.4695	3.86057	2.20243	2.45457	1.32006	2.11674	1.73159	1.73697	1.51279	1.15815	1.86302	1.28644	2.12412	1.62008	2.17435	3.02002	3.18846	2.41458	2.11493	0.674021
	1785	3.0516	3.36	3.91578	5.207	3.90962	4.09089	2.82432	3.17004	3.08768	3.17036	2.69172	2.64953	3.28353	2.67796	3.25796	3.14689	3.2953	4.54039	4.52844	3.65471	3.47569	0.69377
	1786	4.15322	4.5647	5.05927	6.24742	5.16585	5.17641	4.05801	4.3844	4.30848	4.39439	3.832	3.91221	4.52688	4.11135	4.66236	4.48365	4.69004	5.72253	5.72025	5.0269	4.71002	0.650241
	1787	5.35147	5.7243	6.17378	7.21053	6.06132	6.41653	5.00824	5.6664	5.30058	5.40581	4.779	5.23286	5.31283	5.30961	5.97335	5.45643	5.98493	6.61156	6.7961	6.39587	5.80858	0.643297
	1788	6.65602	6.76793	7.23352	8.17686	7.09851	7.63733	6.08409	6.65206	6.57614	6.5332	5.87096	6.34092	6.53686	6.13421	7.18449	6.54516	7.16063	7.48126	7.6207	7.21081	6.87508	0.592687
	1789	7.85749	7.66984	8.08712	8.87584	7.72985	8.36853	7.02465	7.84709	7.60045	7.50598	6.99835	7.27505	7.38401	6.99103	8.03164	7.6339	7.79519	8.19957	8.43242	7.87436	7.75912	0.496122
	1790	8.49849	8.68449	8.96648	9.49751	8.77027	9.16414	7.5819	8.7329	8.51847	8.24361	8.00011	7.92249	7.98958	7.92193	8.77894	8.14283	8.66167	8.9533	9.16361	8.36397	8.52783	0.501708
	1791	9.2168	9.26751	9.65257	10.2996	9.69473	9.85668	8.12305	9.22573	9.17558	9.04567	8.87625	8.65368	8.45664	8.68855	9.37806	8.80316	9.49593	9.75214	9.81428	9.14026	9.23084	0.535112
	1792	10.1058	9.67982	10.3612	10.9985	10.3679	10.3527	8.84458	9.64125	9.68451	9.58359	9.58812	9.17228	8.92047	9.34888	9.69051	9.81137	10.2754	10.2546	10.0172	9.84246	9.82707	0.532171
	1793	10.8338	10.4561	11.1762	11.3142	11.0444	10.9486	9.57577	10.2533	9.99052	9.95724	10.0455	9.87126	9.71931	9.5969	10.0867	10.33	10.6652	10.799	10.5487	10.2902	10.3751	0.527071
	1794	11.4265	11.0939	11.6432	11.6975	11.5501	11.406	10.1427	11.0907	10.4157	10.4952	10.2549	10.7989	10.4215	10.1252	10.5216	10.8099	11.2031	10.9407	11.0351	10.8571	10.8965	0.497925
	1795	11.9386	11.6221	11.9847	12.0776	11.8561	11.8312	10.6516	11.648	11.3079	11.0267	10.7123	11.1404	10.9079	10.6953	11.3719	11.2287	11.6702	11.2049	11.5859	11.4111	11.3937	0.44474
	1796	12.3284	11.7767	12.368	12.4448	12.2233	12.2854	11.254	12.1924	11.9006	11.5388	11.0666	11.4593	11.3105	10.9433	12.1063	11.6249	11.7733	11.6655	12.1721	11.6592	11.8047	0.452596
	1797	12.7665	12.0248	12.6836	12.7315	12.4166	12.4787	11.6824	12.8752	12.2195	12.0767	11.4274	11.8941	11.5682	11.4136	12.6668	11.86	11.8409	12.168	12.4073	11.8363	12.1519	0.460694
	1798	12.7729	12.3211	12.9896	12.6896	12.6291	12.6977	11.8241	13.0846	12.3516	12.299	11.8493	11.994	11.842	11.7003	12.757	12.1982	12.0857	12.4579	12.7068	12.0489	12.365	0.414417
	1799	12.9984	12.4564	13.2699	13.0117	12.8192	12.9554	12.1591	13.0717	12.4901	12.692	12.165	12.1325	12.293	11.9805	12.7377	12.3689	12.6204	12.693	12.971	12.4193	12.6153	0.365789
	1800	13.2464	12.7592	13.7015	13.1406	12.9352	13.2356	12.6745	12.8591	12.78	12.7338	12.4195	12.3547	12.6312	12.264	13.1242	12.7458	12.804	12.8605	13.1256	12.7608	12.8578	0.338185
	1801	13.0789	12.669	13.7981	13.0246	12.9931	13.2421	12.7196	12.959	13.0087	12.6501	12.5612	12.4353	12.6731	12.5861	13.5752	12.6492	12.8781	12.9088	13.1642	12.7479	12.9161	0.3427
	1802	13.1176	12.6561	13.9721	12.8829	12.9964	13.2839	12.4554	12.8978	13.2245	12.6243	12.6482	12.5061	12.6763	12.6344	13.1564	12.6105	12.7267	13.1375	12.913	12.764	12.8942	0.354314
	1803	12.9436	12.6754	13.5694	12.5801	12.6807	13.2904	12.8774	12.7915	13.2503	12.5212	12.6159	12.4546	12.8567	12.5861	12.6539	12.6524	12.5656	12.999	12.7745	12.6867	12.8013	0.28755
	1804	12.6473	12.6819	13.3021	12.2097	12.6936	12.7814	12.8645	12.2793	13.2084	12.7435	12.5709	12.3322	12.847	12.1802	12.6539	12.4913	12.5463	12.8347	12.7068	12.7543	12.6665	0.289171
	1805	12.3381	12.6175	13.0476	12.1034	12.6291	12.6784	12.5166	12.1279	13.2084	12.7145	12.442	12.1872	12.4186	11.9515	12.4381	12.6169	12.2145	12.5255	12.4652	12.2744	12.4758	0.306157
	1806	12.0256	12.2084	13.038	11.9198	12.51	12.4239	12.1172	11.8574	12.9604	12.3183	12.2681	12.2355	12.0933	12.0353	12.2867	12.3721	12.2758	12.3419	12.2559	12.0908	12.2817	0.295827
	1807	11.7067	11.8541	12.7642	11.7394	11.8754	12.1147	11.9626	11.6802	12.5545	12.0252	12.0941	11.9907	11.9451	11.5425	12.0902	12.1273	12.163	12.1293	11.9466	11.701	12.0003	0.288445
	1808	11.6938	11.3194	12.4936	11.2756	11.6789	12.0341	11.5245	11.7156	12.081	11.5742	12.0716	11.7266	11.8646	11.3814	11.5845	11.8149	11.8184	11.8459	11.7759	11.482	11.7378	0.291353
	1809	11.6036	10.7557	12.0072	10.6281	11.5501	11.6991	11.0961	11.2808	11.4497	11.2167	11.7527	11.353	11.6713	10.7951	11.3172	11.4123	11.4995	11.3562	11.4603	11.3403	11.3622	0.343307
	1810	11.1913	10.6075	11.6593	10.3511	11.2054	11.2385	10.6162	10.8105	11.3273	11.1297	11.1085	10.9439	11.42	10.5214	11.0079	10.9452	11.0227	11.0599	11.0963	10.8603	11.0062	0.31692
	1811	10.647	10.2467	11.1601	10.029	10.8736	10.8971	10.5389	10.1148	10.6637	11.0267	10.4095	10.7088	10.9498	10.3088	10.7502	10.7165	10.7779	10.8505	10.7033	10.5994	10.6486	0.299509
	1812	10.3474	9.5703	10.7477	9.9839	10.2713	10.3527	10.3198	9.62192	10.1999	10.1924	10.0809	10.071	10.3088	9.9931	10.2381	10.4137	10.4655	10.4382	10.2073	10.1742	10.1999	0.271693
	1813	10.006	9.02915	10.3161	9.49107	9.9814	9.91466	9.90432	9.06467	9.68773	9.84772	9.6461	9.39131	9.75474	9.68387	9.70662	10.0111	10.2819	9.96151	9.71764	9.70073	9.75491	0.332833
	1814	9.4616	8.62651	9.59459	9.03689	9.80747	9.49269	9.17313	8.68458	9.27543	9.29369	9.08562	9.06276	9.23292	9.03965	9.58099	9.56978	9.48949	9.58142	9.34078	9.13704	9.27835	0.306599
	1815	9.0332	8.36238	9.27893	8.39912	9.11815	9.04174	8.63521	8.3979	9.1788	8.86529	8.59279	8.55383	9.01389	8.59514	9.04629	9.11883	8.85493	9.12402	8.96391	8.79238	8.84834	0.287822
	1816	8.7594	8.02095	9.01157	8.00614	8.60921	8.44583	8.05541	8.04358	8.61188	8.71389	8.08708	8.16407	8.52428	8.14096	8.50836	8.65499	8.48773	8.48302	8.5967	8.4606	8.41928	0.290142
	1817	8.44051	7.45725	8.87951	7.55841	7.99398	8.13983	7.69464	7.53142	8.29621	8.32092	7.62646	7.76143	8.08943	7.5515	7.88347	8.28456	7.92081	8.13514	8.1844	8.01609	7.9883	0.365377
	1818	7.78985	6.80337	8.48653	7.39413	7.52692	7.72753	7.25657	7.20609	7.72286	7.86674	7.23027	7.27505	7.75766	6.77521	7.629	7.97534	7.44409	7.57789	7.75599	7.41052	7.53058	0.394551
	1819	7.1102	6.46193	7.94861	6.76601	7.26279	7.4183	6.87648	6.63596	7.15272	7.15488	6.58282	6.72746	7.24228	6.16642	7.17161	7.44385	7.06722	7.0754	7.16653	6.96279	7.01971	0.394387
	1820	6.67535	5.91112	7.37203	6.06703	6.94068	6.93835	6.3611	6.28808	7.00777	6.84565	6.15119	6.12833	6.69791	5.68003	6.58214	7.13463	6.61304	6.83382	6.71235	6.48284	6.57117	0.435431
	1821	6.40155	5.36997	7.13367	5.6805	6.32867	6.39399	5.79097	6.22365	6.79196	6.53642	5.8613	5.87708	6.47565	5.50287	6.39532	6.48074	6.10411	6.44084	6.10034	5.79997	6.18448	0.440521
	1822	6.08588	5.17671	6.32195	4.9171	5.80041	5.99135	5.369	5.84034	6.27014	6.07258	5.18164	5.43901	6.01504	5.45134	6.01845	6.03301	5.47599	5.91902	5.72025	5.17185	5.71355	0.410046
	1823	5.40945	4.72575	5.65196	4.18268	5.25604	5.25371	4.95992	5.1929	6.11874	5.51855	4.85309	5.13945	5.30317	4.94884	5.66735	5.71734	5.01859	5.47129	5.32727	5.24594	5.2481	0.415464
	1824	5.0197	4.46484	5.35562	3.94754	4.75677	4.65459	4.54118	4.67108	5.75476	5.04183	4.2604	4.39215	4.61707	4.55587	5.09399	5.086	4.85432	5.16528	4.75714	4.86907	4.79296	0.406103
	1825	4.60739	3.73365	5.34917	3.57712	4.35413	4.17464	4.33503	3.99787	5.35534	4.96774	3.85454	4.00884	4.17578	4.40125	4.73	4.46755	4.30028	4.81096	4.39637	4.60494	4.41013	0.478593
	1826	4.16288	2.98957	4.8499	3.28722	4.09644	3.85575	3.96138	3.76595	4.93338	4.45881	3.77724	3.55466	3.76026	4.0727	4.16631	3.8652	3.72371	4.2215	4.10003	4.2023	3.99026	0.457507
	1827	4.07591	2.55794	4.38284	3.15837	3.94827	3.55619	3.18509	3.55335	4.63381	3.87901	3.44224	3.28731	3.57021	3.71516	4.01492	3.49477	3.66573	4.18606	3.85523	3.98326	3.70728	0.470949
	1828	3.97283	2.49674	3.86424	2.7815	3.83875	3.35326	2.93706	3.44706	4.19252	3.67286	3.12335	3.34207	3.32863	3.56698	3.71857	3.19199	3.38227	3.80919	3.66196	3.84153	3.47617	0.424806
	1829	3.77312	2.48064	3.56146	2.73641	3.42645	3.15999	2.99182	3.60811	3.77056	3.17358	3.01061	3.27443	3.1869	3.43492	3.51242	2.94718	3.18256	3.4742	3.34307	3.75456	3.29015	0.346393
	1830	3.60885	2.51607	3.65809	2.79761	3.16876	3.18254	2.96283	3.44384	3.45166	2.88046	2.9784	3.0264	2.8519	3.26742	3.46411	2.90853	3.07304	3.21973	3.26576	3.66437	3.16952	0.313442
	1831	3.40914	2.5515	3.56468	2.81049	3.22352	2.97639	3.13033	3.12817	3.24551	2.89013	3.01383	2.87179	2.53946	2.92276	3.39324	2.83767	2.93775	3.06512	3.57499	3.71591	3.09012	0.323152
	1832	3.33827	2.66102	3.6903	2.91679	3.5102	3.02471	2.95639	3.12172	3.08446	3.06085	2.98806	2.904	2.42672	2.68762	3.31594	2.89887	3.37905	2.73978	3.55888	3.50332	3.08835	0.337782
	1833	3.48322	2.70933	3.64521	2.91679	3.61972	3.15033	2.6826	3.06052	3.03292	3.23479	3.01061	2.78804	2.44604	2.84868	3.27728	2.91497	3.69794	2.90728	3.62653	3.41313	3.1233	0.364352
	1834	3.80534	2.80275	3.62588	3.00698	3.68092	3.56263	3.09812	3.22802	3.13922	3.56334	3.11047	2.63342	2.80681	3.04839	3.35781	3.13723	3.98139	3.35824	3.85523	3.66759	3.32349	0.381588
	1835	3.88586	3.25048	4.01885	2.76217	3.72923	3.96849	3.52331	3.51148	3.35503	3.88223	3.162	2.86857	3.203	3.37372	3.65737	3.23386	4.2423	3.68357	3.90676	3.70947	3.54639	0.39258
	1836	4.18221	3.59192	4.51491	3.1165	3.89995	4.22296	3.73268	3.67254	3.47099	4.02074	3.36815	3.17779	3.61209	3.87299	4.09544	3.77501	4.36793	3.91227	4.16767	3.84798	3.83114	0.37625
	1837	4.6235	3.97845	4.95298	3.64476	4.55706	4.33248	3.91628	4.02686	3.8382	4.28487	3.87387	3.54822	4.02439	4.1951	4.28549	4.23241	4.73836	4.37611	4.51878	4.30859	4.21284	0.362643
	1838	4.99393	4.19427	5.25254	4.13437	5.02412	4.58372	4.2706	4.07195	4.16031	4.3654	4.19598	3.70928	4.55909	4.24986	4.78476	4.2614	4.97994	4.93014	4.83122	4.91738	4.52351	0.416658
	1839	5.58017	4.24903	5.46835	4.64008	5.27537	5.50818	4.35435	4.23623	4.64348	4.56188	4.29906	4.26653	5.07447	4.43669	5.15519	4.59317	5.41801	5.32634	5.04382	5.3168	4.87236	0.486784
	1840	5.68324	4.58402	5.92897	5.11036	5.5395	5.74654	4.86007	4.5068	4.96881	5.15779	4.64372	4.7046	5.39014	4.97139	5.3549	4.98937	5.67892	5.50672	5.14045	5.60992	5.20381	0.424514
	1841	6.0118	5.17349	6.10613	5.75781	5.98401	6.06866	5.58482	5.0093	5.23616	5.8149	5.06246	5.20065	5.77023	5.53508	5.68023	5.2535	5.95594	5.89003	5.6365	5.96747	5.63496	0.359696
	1842	6.3629	5.83703	6.75358	6.04127	6.4865	6.59047	5.96169	5.67607	6.04466	6.20143	5.41356	5.803	5.96672	5.94417	6.00234	5.73022	6.57117	6.2669	5.9876	6.06088	6.08511	0.338599
	1843	6.86861	6.26222	7.23996	6.37626	6.74419	6.85783	6.35788	6.62629	6.56326	6.39792	5.52308	6.21852	6.39513	6.17931	6.36633	6.11676	6.81597	6.54392	6.36769	6.64068	6.47309	0.357644
	1844	7.22616	6.64553	7.72635	6.88197	7.11784	7.13484	6.5898	7.20609	6.94979	6.59763	5.76466	6.41179	6.63671	6.66247	6.77863	6.60637	7.02856	6.78228	6.72202	6.98856	6.8229	0.393754
	1845	7.57726	6.99019	7.96471	7.29428	7.5237	7.34099	6.96345	7.82777	7.16883	7.10334	6.20917	6.93039	7.08444	6.96848	7.323	7.08953	7.7211	7.39429	6.91206	7.56836	7.24777	0.397096
	1846	7.8736	7.22533	8.36735	7.62283	8.01975	7.56647	7.34676	7.95983	7.2558	7.36747	6.34768	7.28793	7.62237	7.2616	7.86092	7.4052	8.13985	7.7776	7.15686	8.00321	7.57342	0.45321
	1847	8.18927	7.56677	8.64115	8.13176	8.59311	7.85959	7.96844	8.0919	7.61656	7.7379	6.47008	7.64547	7.8253	7.71577	8.61788	7.71765	8.28802	8.05784	7.6207	7.89691	7.9126	0.479901
	1848	8.5307	7.7697	8.87307	8.15753	8.74128	8.53602	8.03286	8.54929	8.17381	7.91828	7.04022	8.17051	8.15707	8.33101	8.94966	7.98822	8.70032	8.39927	8.04267	8.42517	8.27433	0.436011
	1849	8.76907	8.23676	8.98903	8.106	8.86368	8.91289	8.16493	8.86818	8.7665	7.88607	7.47507	8.44753	8.56293	8.6499	9.13648	8.29745	8.92258	8.32519	8.28425	8.87291	8.52687	0.425545
	1850	8.97522	8.41392	9.05345	8.34436	9.12781	8.99986	8.50958	9.05501	8.8438	8.38534	7.51694	8.83406	8.70466	8.90114	9.15903	8.31999	9.00955	8.38961	8.36156	9.19824	8.70516	0.41874
	1851	9.22968	8.60397	9.23061	8.43455	9.42737	9.15448	8.75761	9.1613	9.10149	8.75255	7.72632	8.94036	8.75298	9.08797	9.46503	8.56802	8.93546	8.39927	8.44531	9.15636	8.86653	0.422004
	1852	9.35853	8.50089	9.47541	8.75344	9.28565	9.42183	8.98953	9.20318	9.10793	9.05211	8.17727	8.74065	9.23614	9.19426	9.65508	8.8547	9.15772	8.76326	8.7191	9.42371	9.05352	0.366327
	1853	9.48737	8.33661	9.59459	9.07233	9.37906	9.47014	8.91866	9.13876	9.32697	9.23571	8.17405	8.78252	9.32956	9.1234	9.53912	8.96422	9.14161	9.06282	8.80929	9.32064	9.11037	0.373761
	1854	9.41007	8.15301	9.48508	8.97247	9.41127	9.36063	8.81881	9.11621	9.51701	9.27437	8.11929	9.05954	9.33278	9.04287	9.42316	9.10272	9.14161	8.91787	8.63213	9.16281	9.07269	0.395639
	1855	9.56468	8.02095	9.65257	8.71801	9.27276	9.28654	8.90256	8.95515	9.57177	9.48374	8.41563	9.08209	9.4584	9.32633	9.49402	8.88369	9.00955	9.06926	8.51617	9.22078	9.09523	0.431672
	1856	9.53891	8.19489	9.74276	8.48286	9.05695	9.36707	8.92188	9.20962	9.56533	9.72854	8.52837	9.02411	9.42297	9.38753	9.29754	8.82249	8.93868	9.23354	8.60958	9.22723	9.11504	0.427105
	1857	9.3843	8.39459	9.63003	8.58594	8.87334	9.39284	8.68674	9.10655	9.26899	9.61902	8.32866	9.18194	8.99134	9.26513	9.11715	8.77095	8.74219	9.09503	8.87049	9.12415	9.02147	0.365398
	1858	9.26834	8.26253	9.64291	8.73411	8.75416	9.23822	8.55468	9.03246	8.77294	9.45797	8.28357	8.93714	8.83673	8.90436	8.8498	8.63566	8.70998	8.97263	8.9027	8.94055	8.88457	0.341626
	1859	9.22324	8.00484	9.36267	8.50863	8.68008	8.9451	8.62876	9.02602	8.58611	9.28081	8.23525	8.66656	8.83028	8.91403	8.8498	8.61634	8.84849	8.92754	8.73843	8.84714	8.78601	0.325517
	1860	8.9881	7.7246	9.04056	8.28316	8.35797	8.48771	8.42261	8.5042	8.78582	8.82985	7.99689	8.50873	8.66923	8.97845	8.78538	8.67432	8.57792	8.73427	8.51295	8.67642	8.57696	0.323786
	1861	8.84959	7.79547	8.8473	8.08989	8.50614	8.5779	8.24545	8.28516	8.84702	8.69135	7.678	8.46686	8.61769	8.86249	8.6823	8.62922	8.44907	8.27365	8.52261	8.4606	8.46889	0.33166
	1862	8.74008	7.71494	8.85052	7.89018	8.36763	8.50703	8.34531	8.24973	8.55712	8.66236	7.48473	8.3058	8.62735	8.54682	8.45039	8.43918	8.2848	8.07394	8.43887	8.36075	8.34488	0.337578
	1863	8.66599	7.52489	8.69913	7.5262	7.90057	8.32665	8.11661	8.12733	8.40251	8.4401	7.21416	7.94826	8.43087	8.02822	8.22169	8.03654	7.81451	7.70674	8.14897	8.06763	8.06738	0.38376
	1864	8.34388	7.10615	8.435	6.87553	7.67831	8.31377	7.79128	8.05002	8.02886	8.18885	6.82441	7.58749	8.10553	7.47741	7.90924	7.82716	7.56327	7.57145	7.79142	7.93234	7.77007	0.45277
	1865	7.85749	6.55534	7.95505	6.40525	6.93424	7.79517	7.58513	7.67315	7.7293	7.97626	6.61826	7.30404	7.46453	7.11987	7.45184	7.45352	7.38933	7.46515	7.52085	7.59091	7.39223	0.453383
	1866	7.55471	6.17847	7.41713	5.77069	6.56381	7.17994	7.12451	6.92908	7.36209	7.50276	6.44754	6.91106	7.24228	6.72367	6.97512	6.9929	6.95448	6.97554	6.86052	7.13029	6.93983	0.44191
	1867	7.15851	5.73396	6.86632	5.49046	6.60891	6.26192	6.54793	6.49101	6.84672	6.97772	6.06745	6.38602	6.75911	6.47243	6.67878	6.44531	6.6227	6.41185	6.32904	6.77274	6.49644	0.398834
	1868	6.86861	5.18637	6.33161	4.84945	6.17728	5.68534	5.93592	6.0175	6.4022	6.6846	5.61971	5.99949	6.11167	6.35969	6.30835	6.03945	5.99137	6.06075	5.72991	6.51828	6.04388	0.476027
	1869	6.58838	4.64844	5.91287	4.30509	5.47185	5.02824	5.38511	5.544	6.04788	6.32383	5.02703	5.61617	5.68648	5.74768	5.88638	5.49508	5.36969	5.22004	5.17588	6.13174	5.53059	0.551971
	1870	6.21795	4.39398	5.52956	3.58034	4.97902	4.26483	5.02112	5.02862	5.52928	5.96307	4.63405	4.8882	5.05514	5.20331	5.57716	4.88951	4.74802	4.4212	4.54132	5.57449	5.00201	0.622868
	1871	5.45777	3.7562	4.74683	3.07784	4.33802	3.63027	4.71512	4.41983	4.84963	5.26731	4.37636	4.17312	4.56231	4.64284	4.82986	4.17121	4.32927	4.16029	3.96152	4.65325	4.40594	0.549871
	1872	4.8683	3.16351	4.0253	2.43684	3.64548	3.10845	3.75201	3.74018	4.00892	4.46847	3.99305	3.65452	3.8891	3.99217	3.97948	3.44646	3.7527	3.64492	3.33019	4.27316	3.75866	0.520681
	1873	4.21442	2.65135	3.34242	1.6831	3.13655	2.86687	2.89841	2.93168	3.25196	3.69218	3.12335	2.97486	3.27387	3.17401	3.64449	3.12434	3.15035	3.24228	2.59577	3.3487	3.11605	0.49687
	1874	3.5863	1.92338	2.79805	1.25469	2.3667	2.08092	2.30895	2.22948	2.21798	3.04152	2.46946	2.28877	2.53946	2.5008	3.38036	2.48334	2.37084	2.25662	1.94189	2.39525	2.42174	0.509196
	1875	2.83578	1.1793	2.28912	0.33023	1.50022	1.3465	1.60996	1.79785	1.42236	2.22336	1.70606	1.65743	2.05629	1.92422	2.51066	1.62008	1.79104	1.34182	1.29122	1.57065	1.70021	0.537099
	1876	2.01118	0.54797	1.74797	-0.50726	0.64341	0.74093	1.17511	1.0731	0.97141	1.47284	0.97487	0.96811	1.48615	0.93856	1.66995	1.00485	1.22734	0.51077	0.69853	1.05527	1.02055	0.541923
	1877	1.07705	-0.26053	0.88149	-1.16437	-0.12966	-0.14809	0.41171	0.2646	0.14358	0.81251	0.35963	0.32388	0.80649	0.20414	1.01284	0.11904	0.39629	-0.22042	0.16705	0.35951	0.270837	0.522233
	1878	0.34586	-0.93375	0.15029	-1.80215	-0.83831	-1.05323	-0.66414	-0.76616	-0.68103	-0.1957	-0.60348	-0.51039	-0.07287	-0.48518	0.2591	-0.741	-0.2737	-0.797	-0.3741	-0.39745	-0.52172	0.494704
	1879	-0.48841	-1.74225	-0.30388	-2.62031	-1.52763	-1.70067	-1.50164	-1.64231	-1.34136	-0.83671	-1.54405	-1.43807	-0.95546	-1.21959	-0.72335	-1.23061	-1.13374	-1.5443	-0.75097	-1.00625	-1.26258	0.521357
	1880	-1.22283	-2.35748	-1.15426	-3.33862	-2.50685	-2.4222	-2.19418	-2.27043	-1.99202	-1.60333	-2.59413	-2.25946	-1.68343	-1.78973	-1.47065	-2.21949	-1.78441	-2.37213	-1.79139	-1.63759	-2.03323	0.5218
	1881	-1.98301	-3.00493	-1.95954	-4.11814	-3.42809	-2.97624	-2.98979	-3.02095	-2.84562	-2.52779	-3.49283	-3.23868	-2.3953	-2.35665	-1.79598	-3.02799	-2.71209	-2.8553	-2.64499	-2.38167	-2.78778	0.563801
	1882	-2.71743	-3.9004	-2.64564	-5.03938	-4.07232	-3.55604	-3.75642	-3.54599	-3.43187	-3.18168	-4.14027	-3.43517	-2.8527	-3.12972	-2.44987	-3.48217	-3.4755	-3.61871	-3.52436	-2.89705	-3.44263	0.596624
	1883	-3.19416	-4.54463	-3.14813	-5.49356	-4.73587	-4.23892	-4.32978	-3.99373	-4.14696	-3.61976	-4.63955	-3.99242	-3.69341	-3.75462	-3.37111	-4.36798	-4.32587	-4.21139	-4.3844	-3.81184	-4.0999	0.562167
	1884	-3.95112	-4.77977	-4.02106	-5.94451	-5.36399	-4.85093	-4.73564	-4.41569	-5.10363	-4.48302	-5.00354	-4.81703	-4.55345	-4.54379	-4.23115	-5.20225	-5.1376	-4.93615	-4.83858	-4.44319	-4.7678	0.469992
	1885	-4.8176	-5.12765	-4.61375	-6.45345	-5.64423	-5.41463	-5.11896	-5.10501	-5.42897	-5.00806	-5.35464	-5.61909	-5.06561	-5.38129	-4.69499	-5.77239	-5.37918	-5.6448	-5.238	-4.95534	-5.29188	0.421158
	1886	-5.24279	-5.74611	-4.99706	-6.83677	-5.94057	-5.75285	-5.82761	-5.69126	-5.76396	-5.56532	-5.62199	-5.97986	-5.39417	-5.52302	-4.89792	-6.23946	-5.65942	-5.94436	-5.66963	-5.5577	-5.69259	0.418131
	1887	-5.7775	-6.08433	-5.57686	-7.06225	-6.33355	-6.09751	-6.19481	-6.10356	-6.07319	-5.94863	-6.17925	-6.19889	-5.70018	-5.60677	-5.4584	-6.28777	-6.01052	-6.06354	-6.10126	-5.95067	-6.04047	0.34166
	1888	-5.82582	-6.48375	-6.10191	-7.00105	-6.42374	-6.19092	-6.49438	-6.26462	-5.99588	-5.96796	-6.62376	-6.42115	-5.73883	-5.73883	-5.88359	-6.21691	-6.08139	-6.40498	-6.35251	-5.87337	-6.20427	0.32833
	1889	-5.95788	-6.45798	-6.32095	-7.00749	-6.51071	-6.50015	-6.72308	-6.40635	-6.35665	-6.16767	-6.63987	-6.48235	-5.98364	-6.11248	-6.04465	-6.70008	-6.20701	-6.54671	-6.35573	-5.75741	-6.36194	0.302449
	1890	-5.94178	-6.68346	-6.1309	-6.95273	-6.77484	-6.51304	-6.35587	-6.3838	-6.21492	-6.08714	-6.77838	-6.58865	-6.01263	-6.18657	-6.13484	-6.78383	-6.11038	-6.5596	-6.13669	-5.58346	-6.34568	0.350509
	1891	-5.94822	-6.83163	-6.03427	-6.65316	-6.6621	-6.48082	-5.93712	-6.49654	-5.68021	-6.0195	-6.77194	-6.65307	-5.99008	-6.12537	-5.72253	-6.32321	-5.66264	-6.26003	-6.16568	-5.635	-6.20266	0.389681
	1892	-5.44572	-6.66735	-5.60585	-6.3697	-6.27235	-6.04919	-5.60535	-5.83943	-5.4193	-6.01628	-6.598	-6.14736	-5.75493	-5.90311	-5.31989	-5.75629	-5.46293	-5.91859	-6.02395	-5.59635	-5.8886	0.385343
	1893	-5.24923	-6.05212	-5.02283	-5.83178	-5.53793	-5.64011	-5.11252	-5.15011	-5.08108	-5.66195	-6.06651	-5.62875	-5.36518	-5.29754	-5.03965	-5.26023	-5.23101	-5.44186	-5.43126	-5.32255	-5.42121	0.312438
	1894	-4.67265	-5.54962	-4.35928	-5.42591	-4.83572	-5.19559	-4.51016	-4.48334	-4.57537	-5.07571	-5.63488	-5.05217	-4.92388	-4.58567	-4.74975	-4.97677	-4.79294	-5.20672	-4.59377	-4.75241	-4.89762	0.36332
	1895	-3.86737	-4.86674	-3.42837	-4.63674	-4.29779	-4.43541	-3.61791	-4.05493	-3.92148	-4.61831	-4.95522	-4.73006	-4.16048	-3.75784	-4.2086	-4.49683	-4.12938	-4.95869	-3.93344	-4.19194	-4.26338	0.44288
	1896	-3.31978	-4.30304	-2.70362	-3.66718	-3.61814	-3.672	-2.89638	-3.46868	-3.49629	-4.09648	-4.10484	-4.24045	-3.63865	-3.39707	-3.68356	-4.10385	-3.61722	-4.20817	-3.23123	-3.58314	-3.65249	0.43382
	1897	-2.66589	-3.45911	-2.00786	-2.72017	-2.88372	-3.0922	-2.48086	-2.84056	-2.81019	-3.22678	-3.63134	-3.56079	-3.18447	-2.71097	-3.04255	-3.31145	-2.76363	-3.61871	-2.5548	-2.69411	-2.96301	0.424388
	1898	-2.06676	-2.66349	-1.00287	-2.05017	-2.1944	-2.17096	-1.88817	-1.90966	-1.92438	-2.43438	-2.7713	-3.10983	-2.42429	-2.01843	-1.98925	-2.51583	-2.13229	-2.99059	-1.72697	-1.98869	-2.19864	0.474678
	1899	-1.04889	-2.31883	-0.36186	-0.8487	-1.19263	-1.5364	-0.9476	-1.26866	-1.26405	-1.32632	-2.05299	-2.14349	-1.51271	-1.21637	-0.95204	-2.01656	-1.46229	-1.93084	-0.81217	-0.93538	-1.35744	0.516766
	1900	-0.37889	-1.80989	0.35322	0.05644	-0.26817	-0.47665	-0.25828	-0.72107	-0.67781	-0.38897	-1.60525	-0.96456	-0.96834	-0.42398	-0.01148	-1.40455	-0.7472	-1.11911	-0.00367	-0.18164	-0.599993	0.575149
	1901	0.18802	-0.86611	1.07476	0.95191	0.60475	0.46392	0.55344	-0.15737	0.15968	0.16506	-0.67757	-0.12063	-0.21782	0.13972	0.73582	-0.55739	0.26745	-0.3235	0.92079	0.31441	0.180967	0.546382
	1902	1.02551	0.2323	1.9509	1.68954	1.41969	1.21444	1.15901	0.46753	1.06804	0.90914	0.11161	0.91335	0.50049	1.17692	1.35428	0.66985	1.26922	0.85221	1.43617	1.16479	1.02925	0.465674
	1903	1.99829	0.79921	2.79161	2.40463	2.03493	2.29351	2.02871	1.36622	2.02471	1.73697	0.84924	1.58334	1.19625	1.93388	2.24653	1.75215	1.87801	1.74446	2.10616	2.05704	1.84129	0.494886
	1904	2.91631	1.58517	3.60977	2.91035	2.71136	3.39191	2.58596	1.9589	2.71725	2.31677	1.73183	2.38862	2.20446	2.43637	2.8682	2.45113	2.43848	2.44344	2.80514	2.84621	2.56588	0.491845
	1905	3.5863	2.53539	4.42471	3.68341	3.27184	4.107	3.12389	2.83505	3.50642	3.10916	2.3535	2.84602	2.82291	3.0967	3.34815	2.94396	3.29852	3.23261	3.4397	3.46466	3.25149	0.489949
	1906	4.2273	3.1764	5.22033	4.59177	3.95471	4.75766	3.5684	3.57268	4.19574	3.52469	3.03316	3.63519	3.49613	3.75703	4.2565	3.46578	4.20687	4.01534	4.09037	4.33114	3.95386	0.544293
	1907	4.8071	3.9849	5.88388	5.25531	4.54417	5.24727	4.41878	4.11383	4.85929	4.1367	3.58075	4.48879	4.21766	4.56231	5.00058	4.18731	4.75124	4.50495	4.38993	4.93027	4.59325	0.522444
	1908	5.4481	4.29734	6.47012	5.51622	4.8534	5.50818	5.09521	4.86757	5.31991	4.74227	3.98017	5.14589	4.73948	5.08091	5.51273	4.99581	5.37936	4.96235	4.71848	5.47786	5.10557	0.524458
	1909	6.33391	4.63878	7.16588	5.91242	5.33335	5.92693	5.83606	5.44415	5.96413	5.31884	4.71136	5.32305	5.46423	5.52542	5.96369	5.17941	6.18785	5.30379	5.21454	6.11242	5.64301	0.584394
	1910	6.92659	5.19603	7.88097	6.41813	6.06776	6.47129	6.46418	5.88222	6.54071	5.79557	5.26217	5.92218	5.77667	6.29527	6.44041	5.61748	6.73866	6.04142	5.66227	6.52472	6.19623	0.615688
	1911	7.31957	5.60189	8.22562	6.84332	6.56703	7.00278	6.93124	6.50067	6.77263	6.34316	5.79043	6.22496	6.37258	6.81386	6.64979	5.96859	6.98991	6.66632	6.13899	6.88548	6.63044	0.576793
	1912	7.70288	5.92078	8.52841	7.13	7.05664	7.30878	7.46917	6.97739	7.13984	7.00671	6.14153	6.42145	6.77844	7.19718	7.02021	6.27459	7.17674	6.75329	6.55774	7.15283	6.98573	0.577825
	1913	7.86393	6.15592	8.64759	7.60994	7.38197	7.78551	7.41119	6.97095	7.24291	7.12911	6.89527	6.35703	7.07156	7.48708	7.54525	6.9478	7.58259	6.9079	7.27282	7.33644	7.28014	0.537376
	1914	8.08619	6.14304	8.96648	8.07056	7.82326	8.1205	7.66565	7.27696	7.68098	7.37713	7.42353	6.90462	7.34213	7.7351	7.80938	7.57592	7.79197	7.10439	7.69479	7.88403	7.62383	0.559046
	1915	8.36643	6.43616	9.22417	8.29926	8.19047	8.20425	7.962	7.58618	7.89358	7.64126	7.86805	7.07856	7.85429	7.97991	8.04775	7.80462	8.12052	7.69063	7.53373	8.11595	7.89489	0.543255
	1916	8.4534	6.63909	9.15008	8.3508	8.07129	8.35242	8.37752	7.6957	8.13194	8.12765	8.06131	7.32336	8.23116	7.98957	8.27967	8.10096	8.40076	8.05139	8.02656	8.16426	8.09894	0.486674
	1917	8.56936	6.72928	9.24994	8.31859	8.17114	8.56501	8.62554	7.79233	8.3703	8.55284	8.24814	7.65514	8.10553	8.05077	8.30544	8.19437	8.35244	8.31875	8.37122	8.11917	8.23326	0.483589
	1918	8.36643	6.9612	9.32724	8.27993	8.08739	8.64554	8.34853	7.77945	8.18025	8.70101	8.11929	7.89672	8.06044	8.23759	8.51803	7.85615	8.64556	8.41538	8.21339	8.23513	8.24373	0.461561
	1919	8.43085	7.10615	9.21772	8.04479	7.85225	8.66487	8.58367	8.07579	8.49914	8.55284	8.01622	7.87417	8.08299	8.17317	8.74028	7.64678	8.6359	8.22533	8.18118	8.42517	8.25146	0.456781
	1920	8.55003	6.99019	9.08566	7.61961	7.86514	8.62299	8.77371	8.04036	8.56357	8.27904	7.94857	7.80009	8.12808	8.18928	8.73384	7.56303	8.47484	8.04495	8.20372	8.36075	8.19187	0.488541
	1921	8.48883	7.0224	8.93427	7.18476	7.87802	8.51992	8.80915	7.8181	8.41217	8.29193	7.76819	7.82908	8.14741	8.25048	8.53091	7.50828	8.19461	7.88068	8.04589	8.45416	8.09846	0.498308
	1922	8.36643	6.88067	8.70557	6.85298	7.88124	8.44261	8.59333	7.8793	8.36386	8.16308	7.53305	8.02556	7.8253	7.97991	8.52447	7.60491	8.11086	7.55534	7.94282	8.07729	7.96543	0.503273
	1923	8.0572	6.92255	8.62826	6.6726	7.55913	8.28156	8.27444	7.97594	8.33809	8.14376	7.38166	8.18018	7.72222	7.96702	8.54058	7.26669	8.09475	7.51991	7.8333	7.94201	7.86509	0.514783
	1924	7.75764	6.94187	8.46399	6.74991	7.36587	8.13339	8.05863	7.7408	7.88391	7.9215	7.2657	7.82908	7.38079	7.76731	8.44072	6.86405	7.57937	7.49414	7.86873	7.9871	7.67472	0.475245
	1925	7.47418	6.7164	8.25461	6.34727	7.24024	8.18492	7.79772	7.47989	7.53925	7.64449	6.96614	7.63581	7.08122	7.46775	7.94467	6.72232	7.36034	7.39107	7.57239	7.85181	7.43362	0.487508
	1926	7.25837	6.62621	8.01303	5.99939	6.94068	7.94334	7.48527	7.36071	7.0883	7.56074	6.9307	7.43932	7.01036	7.16497	7.79972	6.55483	7.27981	7.01742	7.18585	7.62956	7.21443	0.484925
	1927	7.05544	6.25578	7.65549	5.93819	6.72487	7.59868	7.14061	6.94196	6.982	7.21286	6.66979	7.30726	6.76555	6.8493	7.75785	6.38411	7.31846	6.94011	6.78966	7.16572	6.97268	0.459605
	1928	6.92981	5.77905	7.10468	5.77391	6.3029	7.03499	6.95057	6.75192	7.05931	6.66205	6.45076	6.92717	6.27917	6.48531	7.36809	6.38733	7.28625	6.87891	6.47399	7.06264	6.69744	0.448828
	1929	6.81385	5.7243	7.1079	5.44536	6.07742	6.61624	6.38365	6.52966	7.01743	6.62017	6.32836	6.91106	6.09234	6.13743	6.96545	5.92993	6.93515	6.30878	5.99404	6.67611	6.43073	0.465966
	1930	6.34357	5.68886	6.94362	5.12325	5.90993	6.50028	5.89727	6.3686	6.94979	6.11768	6.30903	6.8563	5.97316	5.7058	6.72709	5.67869	6.45199	6.02854	5.74602	6.51183	6.19156	0.488838
	1931	6.06011	5.27978	6.76324	5.12325	5.71988	6.31668	5.74265	6.04005	6.57936	5.80201	5.80976	6.42789	5.58663	5.38369	6.16662	5.44032	5.84642	5.6259	5.52054	6.27025	5.87525	0.444925
	1932	5.76055	5.23147	6.29296	4.9171	5.47185	6.04933	5.50751	5.46991	6.17995	5.46057	5.28472	6.10578	4.95529	5.06802	5.74143	5.15042	5.74012	5.61624	5.37559	5.91593	5.56474	0.405807
	1933	5.33536	4.78695	5.73571	4.43393	5.1433	5.68534	5.24338	5.35718	5.69356	4.83568	4.98193	5.54209	4.29174	4.91341	5.36134	4.75745	5.46955	5.05254	5.15656	5.41988	5.15984	0.404604
	1934	4.8522	4.20715	5.28153	4.01519	4.76321	5.05401	4.83752	4.95454	5.44231	4.44592	4.54708	4.96229	4.18544	4.62995	5.02957	4.48365	5.23441	4.26659	4.77969	5.09455	4.75334	0.397204
	1935	4.54297	3.66923	5.04317	3.67053	4.57639	4.43555	4.74733	4.78382	4.93016	4.13348	4.10579	4.33739	4.0115	4.28207	4.86851	4.34515	5.02181	3.78342	4.11292	4.82075	4.4111	0.438558
	1936	4.29495	3.3149	4.75971	3.04885	3.9676	4.22296	4.3769	4.55834	4.41478	3.7405	3.75469	3.99918	3.75382	3.97285	4.47876	3.83299	4.46456	3.28415	3.38494	4.39879	4.00121	0.482664
	1937	3.74413	3.10231	4.55034	3.01342	3.45544	3.76878	4.00325	4.51325	4.17642	3.87901	3.50344	3.76726	3.40916	3.79246	4.2114	3.54953	3.9363	2.94593	3.16269	3.99293	3.72387	0.461039
	1938	3.24808	2.61592	4.48592	2.78794	3.25895	3.57552	4.10633	4.0333	3.9445	3.573	3.35527	3.46447	3.17724	3.48646	4.28549	3.22742	3.63029	2.94593	2.86635	3.76423	3.49163	0.505478
	1939	2.9614	2.2004	4.21212	2.71708	3.1591	3.26951	3.39768	3.286	3.28417	3.19613	2.83023	2.95876	2.86479	3.25132	3.68636	2.75714	3.26953	2.77199	2.57644	3.27462	3.09624	0.428184
	1940	2.839	2.02324	3.96087	2.3692	2.86598	2.99894	2.87586	2.88336	2.83965	2.69686	2.24399	2.73006	2.48792	2.97108	3.4319	2.65728	3.13746	2.29527	2.59255	3.09101	2.79957	0.433082
	1941	2.61675	1.67536	3.71607	1.80872	2.52454	2.93774	2.60529	2.64822	2.68504	2.5197	1.87678	2.34352	2.11427	2.88089	3.37392	2.40926	2.79925	2.07301	2.10616	3.00727	2.53609	0.515407
	1942	2.29141	1.15998	3.36497	1.42863	2.15089	2.51899	2.18977	2.47428	2.89119	2.16538	1.82202	1.66387	2.22701	2.54267	2.93584	2.07104	2.49002	1.81854	1.66165	2.63684	2.22525	0.538256
	1943	2.1368	0.85397	3.17492	1.12585	1.9995	1.91342	1.98684	2.21015	2.85254	1.65	1.73505	1.27089	1.45072	2.19157	2.68138	1.78436	1.94243	1.69292	1.64554	2.44679	1.93728	0.569996
	1944	1.85656	0.41268	3.01065	0.77153	1.71604	1.66217	1.67117	1.67867	2.59807	1.21515	1.58688	1.35142	1.24779	1.89845	2.07903	1.36562	1.71373	1.30317	1.30733	2.2342	1.63402	0.582641
	1945	1.33796	0.51898	2.74974	0.49773	1.71926	1.65251	1.63895	1.17939	2.12457	1.04443	1.51601	1.31921	1.47649	1.57312	1.91153	1.13692	1.86834	0.95529	1.25257	1.87665	1.46748	0.528178
	1946	1.24455	0.43845	2.77228	0.44297	1.36494	1.72015	1.19444	0.89271	1.70582	1.12818	1.06184	1.31599	1.39596	1.62465	1.72148	0.95975	1.92632	0.78135	1.26223	1.45469	1.32044	0.530278
	1947	1.21234	0.23552	2.61123	0.45586	1.3134	1.6203	0.73382	0.67368	1.56087	0.84472	0.67208	1.32243	1.16726	1.55057	1.70216	1.04028	1.73628	0.39803	1.05286	1.33229	1.1618	0.564383
	1948	1.26388	0.3096	2.27301	0.17562	1.13624	1.68794	0.57277	0.43532	1.37405	0.74164	0.66242	1.23546	0.97399	1.30898	1.78913	1.13692	1.59777	0.33039	0.76618	1.61574	1.06935	0.56646
	1949	1.09638	0.126	2.06042	0.24326	0.95263	1.45602	0.53733	0.55772	1.21299	0.74486	0.45949	0.9359	0.80649	1.07062	1.56365	0.95975	1.4045	0.34649	0.67599	1.58031	0.93954	0.503566
	1950	0.90633	-0.09304	1.75763	-0.03697	0.88821	1.02439	0.46003	0.41599	1.25809	0.89303	0.61088	0.68787	0.67121	0.79683	1.61841	0.65697	1.50114	0.03405	0.81772	1.34195	0.810536	0.517654
	1951	0.92244	-0.13169	1.51283	-0.03375	0.8109	0.55411	0.55988	0.47397	1.32573	1.03799	0.92011	0.61378	0.26857	0.82259	1.45091	0.3864	1.27566	-0.11413	0.77906	1.33229	0.738383	0.504734
	1952	0.85802	-0.31851	1.42908	0.26259	0.6724	0.64752	0.51479	0.49974	0.98751	0.98645	0.50136	0.38831	0.22991	0.65188	1.14812	0.4476	1.53013	-0.17211	0.81772	1.33551	0.670901	0.486814
	1953	1.01263	-0.24443	1.39365	0.04355	0.65307	0.55411	0.41171	0.36445	0.57843	0.75453	0.28233	0.31744	0.33621	0.68731	1.05149	0.49269	1.44638	-0.0948	0.74685	1.16157	0.597459	0.456086
	1954	0.92244	-0.23154	1.5386	0.28514	0.60153	0.84401	0.36339	0.19695	0.7266	0.76741	0.18891	0.21759	0.20092	0.80327	0.94842	0.58611	1.4496	0.0276	0.78228	0.87811	0.604867	0.452742
	1955	0.88378	-0.33462	1.34211	0.26581	0.37605	1.00829	0.24099	0.11642	0.47535	0.86082	0.24367	0.28845	0.33621	0.99009	0.68106	0.71495	1.53657	0.0276	0.65666	0.93287	0.582156	0.462125
	1956	1.03196	-0.38294	1.43552	0.24004	0.14413	0.90843	0.69517	0.22916	0.40771	0.51939	0.25012	0.68143	0.59068	1.04807	0.58765	0.83413	1.56878	0.26597	0.84671	1.28719	0.659465	0.479626
	1957	1.13825	-0.57943	1.44518	0.1885	0.18923	0.91165	0.65974	0.36767	0.46891	0.61924	0.42083	0.56869	1.0062	0.60034	0.62952	0.86956	1.37873	0.21765	1.10439	1.40959	0.680722	0.497845
	1958	1.02873	-0.37972	1.4323	0.36566	0.37283	0.6894	0.67262	0.14541	0.74915	0.60313	0.51103	0.40763	0.89669	0.59067	0.7777	0.82125	1.39806	0.34972	1.14949	1.2131	0.689743	0.436188
	1959	0.89023	-0.33784	1.3872	0.5847	0.37927	0.63142	0.69839	0.10032	1.41592	0.69333	0.37574	0.18538	0.74207	0.61644	0.81957	0.89855	1.19513	0.36582	1.09473	1.43858	0.708747	0.462697
	1960	0.78715	-0.32818	1.32922	0.6298	0.521	0.67651	0.71449	-0.02853	1.17434	0.54515	0.2018	-0.01755	1.01265	0.59067	0.77448	1.04673	1.06951	0.53332	1.36853	1.35483	0.697796	0.476646
	1961	0.6422	-0.26698	1.31634	0.45264	0.62086	0.74093	0.93031	0.02301	1.14213	0.75775	0.34031	0.17249	0.96111	0.60356	1.21255	0.81803	1.15648	0.42058	1.22036	1.20666	0.723566	0.439027
	1962	0.75494	-0.32818	1.42908	0.29158	0.6885	0.69584	0.93675	-0.10583	1.0616	0.87371	0.09228	0.33999	0.86447	0.56168	1.13202	0.52813	1.40128	0.34005	0.65344	1.19378	0.670256	0.472171
	1963	0.86124	-0.42159	1.41941	0.22071	0.49201	0.48969	0.91742	0.01657	1.0616	0.70299	-0.16541	0.45273	0.65188	0.45539	1.02894	0.54423	1.14037	0.33039	0.58902	1.13902	0.59633	0.463918
	1964	0.73239	-0.60842	1.33244	0.20139	0.25043	0.02585	0.74671	-0.33131	1.32573	0.60313	0.12127	0.59446	0.55525	0.50048	0.89366	0.6151	0.92778	0.42702	0.51171	1.18734	0.530621	0.500632
	1965	0.62287	-0.87577	1.07798	-0.00154	0.01529	-0.10944	0.46969	-0.48592	1.29352	0.83183	0.2018	0.66532	0.58424	0.28145	0.64563	0.70529	0.83436	0.62351	0.31522	1.10681	0.440107	0.538257
	1966	0.51013	-0.73726	1.04899	-0.38163	0.15057	0.04517	0.09604	-0.16703	0.93597	0.72876	-0.00435	0.59446	0.2589	0.03342	0.71005	0.51202	0.98576	0.33039	0.42152	0.9683	0.352009	0.482571
	1967	0.50047	-0.57298	1.14562	-0.60389	0.08293	0.12248	-0.19386	-0.31843	0.90698	0.43886	-0.29103	0.35609	0.27823	0.18159	0.60376	0.41861	0.93744	-0.16888	0.58902	0.91998	0.266649	0.511561
	1968	0.35552	-0.49568	1.04254	-0.82615	-0.30682	0.05162	-0.20675	-0.4827	0.60742	0.52583	-0.36834	0.3271	0.19448	0.23635	0.84212	0.0514	0.84081	-0.29773	0.3571	0.8459	0.164701	0.528345
	1969	-0.10832	-0.59231	0.89759	-0.96144	-0.40668	-0.09333	-0.23896	-0.57612	0.208	0.41631	-0.22017	0.1274	-0.01167	-0.00201	0.89044	-0.13865	0.60567	-0.59407	0.31844	0.6172	0.006866	0.510438
	1970	-0.26938	-1.04971	0.70111	-1.04518	-0.59028	-0.5153	-0.18098	-0.47304	0.17579	0.2778	-0.30392	-0.24948	-0.06321	-0.06965	0.21722	-0.31903	0.39629	-0.57797	0.18316	0.52701	-0.161438	0.477413
	1971	-0.56894	-1.51999	0.30169	-1.09994	-0.77711	-0.6828	-0.53208	-0.58578	0.07916	0.14574	-0.5455	-0.50717	-0.24359	-0.32734	-0.18542	-0.69912	0.34476	-0.6746	-0.01655	0.37239	-0.386109	0.493885
	1972	-0.86206	-1.85499	0.11486	-1.20946	-0.84475	-0.70535	-0.60616	-0.85957	-0.23973	0.02655	-0.5294	-0.91625	-0.43686	-0.84917	-0.32715	-0.87628	0.10961	-0.89364	-0.1615	0.14691	-0.588719	0.506213
	1973	-1.02634	-2.39292	-0.07196	-1.51869	-0.91239	-0.87285	-0.73501	-1.25255	-0.44266	-0.56935	-0.96425	-1.14495	-0.63657	-0.81051	-0.68147	-0.95681	-0.2286	-1.10945	-0.16795	-0.02058	-0.825793	0.546298
	1974	-1.32912	-2.30917	-0.54225	-2.14681	-0.96715	-1.38178	-1.12799	-1.68418	-0.87107	-1.32954	-1.14141	-1.52826	-0.71387	-1.03277	-1.11954	-1.2757	-0.47663	-1.50565	-0.47717	-0.7711	-1.18656	0.499213
	1975	-1.4773	-2.6796	-1.16714	-2.56555	-1.54051	-1.80697	-1.17308	-2.09326	-1.26083	-1.60655	-1.31857	-1.95023	-0.95546	-1.41286	-1.4642	-1.62036	-1.05965	-1.81166	-0.83472	-1.27682	-1.55377	0.488961
	1976	-1.81874	-3.18209	-1.39584	-3.29675	-2.15575	-2.03567	-1.60471	-2.49268	-1.65058	-2.05107	-1.97568	-2.23047	-1.51271	-1.97978	-1.6768	-1.97468	-1.68455	-2.25617	-1.93634	-1.731	-2.0321	0.494367
	1977	-2.5306	-3.46555	-2.04007	-4.17289	-2.61959	-2.53494	-2.05245	-2.86311	-1.9888	-2.09939	-2.26236	-2.45916	-1.92502	-2.69487	-2.07622	-2.39021	-2.46728	-2.87785	-2.44206	-2.13042	-2.50464	0.5436
	1978	-2.78829	-3.97127	-2.53612	-4.16001	-3.25093	-3.22426	-2.74821	-3.32373	-2.44942	-2.61477	-2.84538	-3.12272	-2.30833	-3.3101	-2.92015	-2.94746	-2.95689	-3.43832	-3.10883	-2.75209	-3.03886	0.46689
	1979	-3.41641	-4.24184	-3.04828	-4.67539	-3.68578	-3.83628	-3.32157	-3.91642	-3.2547	-3.14947	-3.61845	-3.84747	-3.04597	-3.66121	-3.56115	-3.32111	-3.44973	-3.89894	-3.75628	-3.46718	-3.60868	0.402207
	1980	-4.11218	-4.6477	-3.53789	-5.61274	-4.21082	-4.05531	-3.72421	-4.55098	-3.77975	-3.83557	-4.34643	-4.19535	-3.71596	-4.32476	-4.26014	-3.52082	-3.88136	-4.27904	-4.233	-4.06953	-4.14468	0.46585
	1981	-4.45684	-5.2114	-4.07582	-6.31494	-4.9839	-4.51594	-4.49084	-5.1791	-4.45941	-4.4798	-4.93589	-4.66886	-4.32797	-4.96576	-4.81739	-4.11995	-4.32265	-4.82985	-4.83535	-4.34977	-4.71707	0.498562
	1982	-5.02698	-5.79121	-4.87144	-7.01071	-5.25125	-5.19237	-5.17372	-5.84265	-5.05209	-5.12724	-5.287	-5.21967	-4.84658	-5.30076	-5.53571	-4.78028	-4.71563	-5.65446	-5.50857	-4.79751	-5.29929	0.520258
	1983	-5.63899	-6.59327	-5.30951	-7.58085	-5.80206	-5.86237	-5.42819	-6.40635	-5.41608	-5.74248	-5.75728	-5.79947	-5.33941	-5.99008	-5.94479	-5.68864	-5.45327	-6.21494	-5.94664	-5.30323	-5.8609	0.537915
	1984	-6.10928	-7.0861	-5.87643	-8.09301	-6.54614	-6.18126	-5.92746	-7.12466	-6.27934	-6.25786	-6.4466	-6.61442	-5.8709	-6.68262	-6.61801	-6.55513	-6.23922	-6.6369	-6.83246	-5.74452	-6.48612	0.541826
	1985	-6.73418	-7.75287	-6.34027	-8.34426	-7.23869	-7.02842	-6.73919	-7.75923	-6.93001	-6.82478	-7.11016	-7.35528	-6.38306	-7.09493	-7.19137	-7.1607	-6.62254	-7.0782	-7.37683	-6.25346	-7.06592	0.511397
	1986	-7.45893	-8.35845	-6.84921	-8.59551	-7.64777	-7.67586	-7.24812	-8.24562	-7.1877	-7.35949	-7.6352	-7.58076	-7.0756	-7.7005	-7.69064	-7.91767	-6.95431	-7.45507	-7.9373	-7.1747	-7.58742	0.461783
	1987	-8.09994	-8.98979	-7.51599	-9.33315	-8.24368	-8.22668	-7.63144	-8.74167	-7.71597	-7.96184	-8.32452	-8.00917	-8.02261	-8.06449	-7.91612	-8.47492	-7.22811	-8.32478	-8.91653	-7.97677	-8.18591	0.516736
	1988	-8.63787	-9.14763	-7.90896	-10.045	-8.61733	-8.90312	-8.27567	-9.26672	-8.44395	-8.38381	-8.99774	-8.43114	-8.74415	-8.58309	-8.40896	-8.96776	-7.82724	-8.9078	-9.35783	-8.60489	-8.72303	0.50902
	1989	-9.04695	-9.86594	-8.19565	-10.7762	-9.40329	-9.2961	-8.84581	-9.60172	-9.1526	-8.81544	-9.28764	-8.71782	-9.23376	-9.29819	-9.1015	-9.39617	-8.43604	-9.53593	-9.83778	-8.79171	-9.23181	0.561786
	1990	-9.61387	-10.5102	-8.70459	-11.385	-9.90257	-9.78571	-9.22268	-10.0011	-9.64543	-9.21486	-9.65485	-9.29118	-9.46246	-9.79424	-9.46549	-10.1628	-8.95142	-10.0127	-10.2308	-9.12027	-9.70661	0.601657
	1991	-10.2098	-10.7968	-9.07824	-11.8617	-10.1796	-10.5072	-9.56412	-10.6486	-9.99653	-9.57563	-10.2347	-10.0256	-10.2355	-10.0938	-10.1355	-10.472	-9.50223	-10.193	-10.788	-9.35219	-10.1725	0.614149
	1992	-10.4353	-11.2349	-9.33271	-11.7844	-10.6724	-10.9775	-10.1922	-11.2219	-10.5828	-9.90096	-10.9723	-10.3638	-10.7445	-10.5866	-10.6412	-10.7007	-9.9854	-10.6955	-11.1939	-9.9481	-10.6084	0.562859
	1993	-10.7219	-11.7181	-9.6516	-12.0292	-11.1685	-11.3834	-10.6593	-11.4764	-10.8598	-10.2714	-11.4233	-10.9146	-11.0634	-10.7284	-10.9472	-11.1227	-10.3172	-11.2721	-11.3807	-10.5794	-10.9844	0.546701
	1994	-11.0956	-11.9339	-9.92862	-12.113	-11.2393	-11.3576	-10.9879	-12.0884	-11.1143	-10.7739	-11.7067	-11.5782	-11.1632	-11.2244	-11.2403	-11.2902	-10.591	-11.3623	-11.6384	-11.1335	-11.278	0.509524
	1995	-11.2116	-12.1079	-10.3892	-12.0131	-11.5647	-11.7409	-11.1425	-12.2978	-11.5298	-10.8125	-11.9966	-11.9712	-11.4338	-11.3887	-11.1985	-11.287	-10.8841	-11.7617	-11.8671	-11.4975	-11.5048	0.484153
	1996	-11.3726	-12.1884	-10.6115	-12.0776	-11.6806	-12.0502	-11.1521	-12.359	-11.7456	-10.8415	-11.8807	-11.9003	-11.2373	-11.276	-11.5109	-11.4835	-10.9324	-12.0452	-11.706	-11.6199	-11.5836	0.473648
	1997	-11.3211	-11.9532	-10.6212	-12.0389	-11.8481	-12.0147	-11.0426	-12.1561	-11.6747	-10.9672	-11.8388	-11.8939	-11.4402	-11.5691	-11.4272	-11.4835	-11.3222	-12.0999	-11.2615	-11.5522	-11.5763	0.414155
	1998	-11.6432	-11.8598	-10.5084	-11.6717	-11.8642	-11.96	-10.6561	-12.1786	-12.0291	-11.1314	-11.6487	-11.8262	-11.553	-11.6786	-11.2017	-11.5382	-11.3512	-12.1773	-11.123	-11.4846	-11.5543	0.45384
	1999	-11.5916	-11.8051	-10.5181	-11.5944	-11.3424	-11.9213	-10.6625	-12.1174	-12.0774	-11.067	-11.5392	-11.6555	-11.3049	-11.5304	-11.1952	-11.5092	-11.1321	-12.0323	-11.1037	-11.1206	-11.441	0.44058
[truncated: 1 more rows]

## Sheet: 50HzBG05
	Time (ms)	Run1	Run2	Run3	Run4	Run5	Run6	Run7	Run8	Run9	Run10	Run11	Run12	Run13	Run14	Run15	Run16	Run17	Run18	Run19	Run20	Mean	SD
	1	-6.35098	-5.48442	-5.6726	-7.42477	-5.89433	-6.57358	-6.47412	-6.77129	-6.64994	-6.41448	-6.42767	-7.11235	-7.19735	-6.31819	-6.68168	-6.70846	-7.16899	-6.15782	-6.8916	-6.98511	-6.56799	0.508176
	2	-6.37353	-5.84518	-5.62428	-7.54395	-6.10048	-6.73786	-6.67383	-6.79384	-6.92051	-6.54333	-6.77877	-7.50533	-7.17802	-6.27632	-6.70101	-7.13364	-7.29462	-6.2158	-6.97213	-7.11395	-6.71632	0.524613
	3	-6.53781	-6.2897	-5.68226	-7.734	-6.545	-6.85704	-6.74147	-7.08696	-7.04936	-6.68506	-6.89474	-7.59552	-7.38418	-6.34074	-6.86529	-7.33013	-7.32361	-6.02897	-7.12996	-7.13328	-6.86175	0.521735
	4	-6.71819	-6.5957	-5.90452	-7.99813	-6.95086	-7.03743	-6.97661	-7.36076	-6.96561	-6.9041	-7.03002	-7.69215	-7.7385	-6.32785	-7.22283	-7.25605	-7.08524	-6.20936	-7.31357	-7.25246	-7.027	0.510744
	5	-6.68598	-6.49907	-6.05269	-8.02712	-7.21499	-7.15017	-6.93152	-7.09341	-7.03003	-6.9041	-7.00103	-7.79201	-7.65797	-6.44059	-7.35168	-7.53629	-7.0627	-6.31888	-7.3039	-7.60034	-7.08272	0.511056
	6	-6.91468	-6.48619	-5.97538	-7.92082	-7.32773	-7.34665	-6.75436	-7.06442	-7.12345	-6.90087	-6.94305	-7.99172	-7.67408	-6.50502	-7.48052	-7.63936	-6.9725	-6.47349	-7.15895	-7.44895	-7.10511	0.517881
	7	-6.80838	-6.44109	-6.27495	-8.13986	-7.06682	-7.31766	-6.82844	-7.38653	-6.98494	-6.95241	-7.13954	-8.04648	-7.76427	-6.563	-7.53528	-7.37201	-7.19476	-6.57334	-7.19439	-7.45217	-7.15182	0.501399
	8	-6.67953	-6.52484	-6.48754	-7.73077	-6.72216	-7.44973	-7.04748	-7.53792	-6.85931	-6.91376	-7.21363	-8.08513	-7.76427	-6.72083	-7.49341	-7.19163	-7.19798	-6.72474	-7.06554	-7.48438	-7.14473	0.448608
	9	-6.93723	-6.54739	-6.2685	-7.53751	-6.78336	-7.43362	-7.03137	-7.7183	-6.84321	-6.94275	-7.20396	-7.74047	-7.89633	-6.64997	-7.58682	-6.99191	-7.24308	-6.72152	-7.20727	-7.51015	-7.13974	0.442608
	10	-7.29155	-6.91138	-6.18476	-7.53429	-7.07648	-7.39497	-7.31161	-7.58624	-6.811	-7.18111	-7.09767	-7.76302	-7.80936	-6.48891	-7.48374	-6.99836	-7.29462	-6.89224	-7.23626	-7.22991	-7.17887	0.398899
	11	-7.22713	-6.89205	-6.33293	-7.8113	-7.22465	-7.56891	-7.48233	-7.54436	-6.83676	-7.23909	-7.12021	-7.65672	-7.80614	-6.59843	-7.34523	-7.03701	-7.24308	-6.80849	-6.77886	-7.04309	-7.17984	0.39937
	12	-7.06929	-6.60215	-6.36836	-7.7501	-7.27619	-7.54314	-7.26974	-7.87936	-6.91729	-7.49356	-7.12666	-7.56975	-7.47759	-6.52434	-7.2937	-6.56028	-7.0627	-6.54435	-6.57271	-7.25246	-7.10769	0.452654
	13	-7.10794	-6.37989	-6.19764	-7.87573	-6.90576	-7.23714	-7.20209	-7.46384	-6.93018	-7.38082	-6.76911	-7.66638	-7.41961	-6.52112	-7.60292	-6.66658	-7.1239	-6.63455	-6.46963	-7.0753	-7.03151	0.462905
	14	-6.87602	-6.24138	-5.94317	-7.75654	-6.87033	-6.81839	-7.13123	-7.38331	-6.79489	-6.81712	-6.72402	-7.49244	-7.29398	-6.20867	-7.35812	-6.52485	-7.2012	-6.66998	-6.3891	-7.12684	-6.88108	0.470762
	15	-6.63122	-6.15119	-5.89485	-7.37645	-6.54822	-6.57358	-6.66739	-6.92269	-6.41802	-6.39838	-6.62094	-7.39259	-6.94932	-5.91233	-7.05211	-6.06745	-7.07236	-6.52825	-6.36656	-6.92069	-6.62323	0.433754
	16	-6.50237	-5.85485	-5.83365	-7.07366	-5.86212	-6.40608	-6.46445	-6.34932	-6.0186	-6.2792	-6.40512	-6.98028	-6.2439	-5.75449	-6.78154	-5.9837	-6.61496	-5.86792	-5.78031	-6.56314	-6.28098	0.403387
	17	-6.22536	-5.46509	-5.26995	-6.58405	-5.34674	-6.02599	-6.16167	-5.86938	-5.37759	-5.87011	-6.07335	-6.48745	-5.75428	-5.37762	-6.66235	-5.85163	-6.07059	-5.21403	-5.19407	-5.9318	-5.84065	0.4592
	18	-5.57791	-4.93038	-5.0026	-6.394	-4.90866	-5.15307	-5.60119	-5.06732	-4.74303	-5.38694	-5.30672	-5.98818	-5.31299	-4.89445	-6.27904	-5.15587	-5.2943	-4.68576	-4.53696	-5.43897	-5.28292	0.498793
	19	-5.00455	-4.37635	-4.75779	-5.84963	-4.14526	-4.48307	-5.02461	-4.60992	-4.13424	-4.61387	-4.62062	-5.58553	-4.61723	-4.32431	-5.71534	-4.25718	-4.59531	-4.10274	-4.17941	-4.62402	-4.68105	0.51916
	20	-4.47628	-3.44544	-3.88165	-5.07978	-3.3593	-3.69068	-4.4126	-4.01079	-3.40627	-4.03729	-3.94418	-4.80602	-3.88925	-3.67687	-4.61694	-3.72569	-4.05094	-3.07198	-3.54163	-4.09898	-3.96113	0.514197
	21	-3.71288	-2.52742	-2.88632	-4.26484	-2.38008	-2.93049	-3.35929	-3.31503	-2.55589	-3.26744	-3.31284	-4.09738	-3.22892	-2.88125	-3.66993	-3.01382	-3.43571	-2.27958	-2.47222	-3.16485	-3.13781	0.546898
	22	-2.59193	-1.70282	-2.16157	-3.54975	-1.27524	-2.19285	-2.26733	-2.46465	-1.53158	-2.10462	-2.47535	-3.38873	-2.53316	-2.29179	-2.77446	-2.35027	-2.35019	-1.34546	-1.82477	-2.34025	-2.27584	0.57897
	23	-1.74155	-0.67206	-1.32086	-2.89586	-0.52794	-1.33604	-1.5458	-1.62716	-0.74562	-1.31545	-1.45748	-2.36119	-1.69889	-1.6379	-1.60197	-1.73504	-1.38385	-0.3598	-0.91964	-1.48665	-1.41854	0.593962
	24	-0.96526	0.10423	-0.67341	-2.01327	0.3321	-0.57907	-0.69865	-0.69626	0.11442	-0.49084	-0.70374	-1.49149	-0.39756	-0.5395	-0.53256	-0.57543	-0.48516	0.52601	-0.27541	-0.30128	-0.517107	0.572906
	25	-0.1471	0.82898	-0.03241	-1.40126	1.32421	0.05226	0.08086	0.22498	1.06142	0.2017	0.3238	-0.78284	0.5881	0.47193	0.40479	0.51653	0.51339	1.37316	0.65227	0.50078	0.337778	0.645411
	26	0.56799	1.48931	0.97902	-0.75381	2.2841	0.84466	0.93768	1.16877	1.78295	0.97799	1.13552	0.17061	1.03906	1.27077	1.18752	1.51829	1.34121	2.16878	1.75711	1.18688	1.15272	0.670046
	27	1.2251	2.14964	1.58137	0.43156	3.23755	1.62739	1.68498	1.9966	2.49482	1.84769	1.97623	1.0693	2.05049	2.11148	2.11198	2.32035	1.85659	3.02237	2.57849	1.82466	1.95993	0.636263
	28	2.13989	2.90338	2.34478	1.23684	3.89143	2.50997	2.51281	2.62149	3.44827	2.80436	2.63978	1.70064	2.83322	3.2743	2.93981	3.01289	2.63932	3.88241	3.09709	2.51398	2.74733	0.638431
	29	2.79378	3.75053	3.42385	2.17096	4.2683	3.18319	3.28909	3.17874	4.04095	3.6193	3.17126	2.6863	3.28417	4.07314	3.79662	3.66355	3.62176	4.73923	3.51584	3.20329	3.47369	0.578738
	30	3.69891	4.4946	4.12605	2.65735	4.75147	3.55684	3.88822	3.63614	4.82046	4.38915	3.76717	3.18879	4.27627	4.81077	4.06397	4.28523	4.25954	5.47364	4.25347	3.91838	4.11582	0.626496
	31	4.29482	5.10339	4.58989	2.81196	5.13478	4.18173	4.44869	4.00013	5.20055	4.74347	4.34697	3.68806	5.01713	5.37447	4.46339	5.23546	4.96174	5.49941	4.9138	4.49496	4.62524	0.644701
	32	4.72322	6.02141	5.27921	3.30801	5.32805	5.00311	4.96729	4.80863	5.72559	5.26529	4.98153	4.43214	5.42621	5.88018	5.21069	5.74761	5.19044	5.97613	5.25202	5.34855	5.19377	0.611665
	33	4.98735	6.50136	5.86223	3.95546	5.67915	5.69887	5.34094	5.53015	6.24419	5.68081	5.66118	5.13434	5.75476	6.30215	5.44905	6.20823	5.53188	6.72987	5.68042	5.52249	5.67274	0.597749
	34	5.3449	6.76226	6.70616	4.44184	5.96261	6.09507	5.75968	5.73308	6.70159	6.02869	5.97363	5.48544	6.09942	6.70478	5.70352	6.63342	6.06014	6.8265	6.33431	5.70932	6.05332	0.591898
	35	5.68311	7.21	7.15067	4.80261	6.32981	6.14016	6.27506	5.77174	6.95605	6.46032	6.183	5.59496	6.10264	6.91416	6.09327	6.57866	6.25019	6.99722	6.65964	6.04431	6.30988	0.592291
	36	5.68311	7.2261	7.28596	5.02809	6.46832	5.91469	6.52309	6.12284	7.28461	6.64392	6.3666	5.63039	6.29269	7.24915	6.47981	6.95231	6.22764	7.30967	6.75627	6.15705	6.48012	0.632032
	37	5.39644	7.27442	7.13135	5.04419	6.55529	6.04997	6.3266	6.35476	7.28139	6.49897	6.60174	5.79467	6.64701	7.35223	6.66019	7.31629	6.25985	7.23881	6.41806	6.18604	6.51941	0.64285
	38	5.30947	7.03928	7.28596	4.93145	6.67769	6.32055	6.43612	6.31288	7.17187	6.30248	6.69516	5.78178	6.59547	7.08487	6.52168	6.95875	6.22764	7.30967	5.98965	5.87037	6.44114	0.641255
	39	5.23538	6.59155	7.12813	4.76718	6.41356	6.25612	6.64871	6.20014	6.74346	5.90307	6.43103	5.67871	6.37322	6.90771	6.42183	6.65597	6.06658	7.08419	5.65143	5.9348	6.25464	0.600704
	40	4.73289	6.47559	6.68361	4.63833	6.00126	6.04997	6.11078	5.82327	6.32794	5.89985	6.17978	5.41458	6.20894	6.51152	6.08039	6.36284	5.92486	6.73631	5.46783	5.68999	5.96603	0.563788
	41	4.6588	6.24045	6.21333	4.51915	5.4279	5.48306	5.58574	5.70087	5.79646	5.64538	6.02839	4.97973	5.87072	6.18941	5.8678	6.33385	5.58664	6.2918	5.2649	5.0812	5.63828	0.531377
	42	4.35924	5.65098	5.71406	4.00699	4.92541	4.91292	5.22498	5.25314	5.25209	5.13	5.56777	4.23887	5.36823	5.74167	5.31377	5.86035	5.24842	5.70556	4.99755	4.63669	5.15543	0.521785
	43	3.47021	5.05508	5.20512	3.22426	4.6194	4.28159	4.6484	4.52517	4.83334	4.489	4.95576	3.77503	4.81742	5.1361	4.46661	5.19036	4.95208	5.0098	4.18905	4.17607	4.55099	0.56286
	44	2.6907	4.42696	4.36764	2.64769	3.98162	3.65669	4.24576	3.83263	4.38883	4.03482	4.22135	3.2822	4.36647	4.51443	3.82883	4.56869	4.40127	4.23995	3.49007	3.6317	3.94091	0.565676
	45	2.13345	3.98245	4.05197	1.99702	3.24077	2.85141	3.43726	3.14009	3.80581	3.50012	3.5578	2.8087	3.70936	3.85088	3.23615	3.75375	3.76349	3.74712	2.8233	3.10666	3.32488	0.575402
	46	1.88542	3.28669	3.64611	1.18852	2.91544	2.03969	2.75761	2.37669	3.12938	2.7496	3.10684	2.10006	3.02004	3.10358	2.79808	2.91626	2.87124	3.148	2.04057	2.2434	2.66616	0.592148
	47	1.39904	2.65213	2.95357	0.36069	2.38395	1.45023	2.27444	1.9966	2.50448	2.17946	2.42397	1.4655	2.21154	2.43681	2.12487	2.37189	1.86625	2.51344	1.435	1.29962	2.01517	0.612858
	48	0.81601	2.14319	2.2868	-0.12892	1.73007	0.9735	1.82349	1.55852	2.00521	1.78971	1.80551	0.71498	1.3805	1.97619	1.45809	1.60526	1.24136	2.05604	1.16443	0.77458	1.45873	0.601562
	49	0.47136	1.50863	1.66512	-0.58632	1.263	0.6063	1.20181	1.09791	1.67988	1.52236	1.32557	0.24791	1.02939	1.56067	1.19718	1.26705	0.83872	1.46335	0.57174	0.26564	1.00986	0.587816
	50	-0.05369	1.22518	1.26248	-0.92775	0.94089	0.17789	0.87326	0.74358	1.37709	1.28722	0.96158	-0.12251	0.78781	1.27721	0.7269	0.83864	0.41997	0.96408	0.27862	-0.05647	0.649099	0.603828
	51	-0.37258	1.09633	0.93715	-0.7667	0.8958	-0.21831	0.79917	0.52777	1.1806	0.94578	1.03889	-0.38665	0.74916	0.8939	0.4982	0.64537	0.21704	0.6001	0.09501	-0.14666	0.461469	0.575599
	52	-0.37902	1.10922	0.98869	-0.70872	1.08262	-0.15389	0.73153	0.30873	1.1194	0.94256	1.13874	-0.29323	0.91666	0.97121	0.40479	0.73878	0.57137	0.42616	0.05314	0.05627	0.501251	0.570613
	53	-0.18575	1.40878	1.11431	-0.73449	1.13416	-0.14745	0.63168	0.49234	0.85849	1.23568	1.19028	0.01277	0.9843	1.21601	0.52719	1.23483	0.87737	0.53245	0.19487	0.06915	0.632348	0.597347
	54	0.15891	1.77921	1.42354	-0.51867	1.4917	0.40659	1.06975	0.73714	1.11296	1.33231	1.37066	0.18993	1.0906	1.40284	0.87507	1.39589	0.88704	0.84812	0.45256	0.49434	0.900025	0.567503
	55	0.43914	1.83075	1.69411	-0.14824	1.78483	0.96384	1.48849	0.91752	1.56392	1.35808	1.48018	0.25436	1.26131	1.67019	1.05546	1.32825	1.30578	1.20567	0.74568	0.7778	1.14886	0.529914
	56	0.89332	2.22694	2.07742	0.11267	2.08117	1.53398	1.64633	1.09468	1.93112	1.7575	1.49951	0.81483	1.59631	2.05028	1.34858	1.60204	1.69876	1.73715	1.04847	1.11279	1.49319	0.522891
	57	1.21221	2.65535	2.43175	0.45411	2.36785	1.90118	1.99098	1.34915	2.11151	1.98298	1.93114	1.58468	2.03116	2.47225	1.37757	2.26559	2.13361	1.98518	1.73134	1.67971	1.88247	0.512142
	58	1.42481	3.00967	2.94712	0.61516	2.64808	2.39401	2.40651	1.91929	2.72352	2.04418	2.31445	1.50737	2.47567	2.69772	1.45165	2.74232	2.52658	2.20421	2.31436	2.14355	2.22551	0.596711
	59	1.84677	3.364	3.22736	1.02424	3.22144	2.70968	2.88645	2.33481	2.99409	2.49513	2.56892	1.66198	2.66894	2.80724	1.75766	3.16106	2.72307	2.4007	2.78787	2.5172	2.55793	0.596439
	60	2.36215	3.86971	3.60423	1.30126	3.45014	2.63238	2.95088	2.35736	3.34197	2.872	2.77829	1.8327	2.83644	3.11003	1.97992	3.36077	2.94855	2.80978	2.93926	2.88763	2.81127	0.618345
	61	2.57474	3.93091	3.84904	1.39145	3.32774	2.84175	2.9541	2.54096	3.66086	3.12647	3.1004	2.00342	3.18432	3.23243	2.1764	3.48639	3.13215	3.15122	2.82652	3.10344	2.97974	0.616988
	62	2.42657	3.91158	3.85548	1.80375	3.78514	3.11554	3.08616	2.89851	3.79615	3.22633	3.11006	2.30299	3.27451	3.51911	2.44698	3.68288	3.37051	3.19953	3.03911	3.18397	3.15174	0.562987
	63	2.61662	4.21437	3.96178	2.01313	4.10081	3.01891	2.90578	3.06923	3.8348	3.3294	3.1004	2.43827	3.4871	3.7768	2.56938	3.93091	3.65719	3.41213	3.48041	3.36757	3.31425	0.596602
	64	2.62306	3.99211	4.00043	2.03889	3.9784	3.093	3.19246	3.23672	3.85413	3.59353	3.07141	2.49625	3.65138	4.00549	2.58548	3.88903	3.90522	3.68592	3.65435	3.78309	3.41652	0.594258
	65	2.76801	3.86971	4.271	2.00346	3.95263	3.39578	3.4115	3.17874	3.99586	3.54199	3.06497	2.60899	3.89618	4.04415	2.88183	4.00177	4.0856	3.87597	3.78319	3.77343	3.52024	0.597457
	66	3.0257	4.04365	4.46427	2.32557	4.19744	3.56328	3.65952	3.04668	3.88312	3.42603	3.13261	2.78293	3.87686	3.91852	3.04288	4.23369	4.10171	3.86953	3.81218	3.91838	3.61623	0.558088
	67	3.15454	3.99533	4.48037	2.28692	4.40037	3.42155	3.89788	2.9887	3.96364	3.46147	3.14872	2.82481	3.85431	3.75103	3.00101	4.45273	4.07594	4.00481	3.94747	4.03112	3.65714	0.596036
	68	3.23507	4.12096	4.4997	2.31913	4.38426	3.25727	3.80769	3.26894	3.99908	3.40993	3.5127	2.73784	3.74479	3.7929	3.30379	4.37864	4.21122	3.83731	3.999	3.99247	3.69063	0.562761
	69	3.20286	4.06942	4.6221	2.54139	4.27152	3.37001	3.91399	3.23028	4.10859	3.33906	3.619	2.9762	3.56763	3.95396	3.40687	4.26912	4.01152	3.81155	3.85083	3.95703	3.70465	0.502394
	70	3.26728	3.66678	4.60922	2.36101	4.42936	3.31525	3.84635	3.33336	4.28253	3.45825	3.51914	2.88923	3.53864	4.10213	3.16851	4.21436	3.83113	3.96616	3.84439	3.79276	3.67179	0.541342
	71	3.1481	3.66034	4.36764	2.39966	4.28763	3.16064	3.74971	3.14331	4.26965	3.4969	3.55135	3.21134	3.6997	4.09246	3.11053	3.9599	3.86979	3.81477	3.72521	3.89261	3.63056	0.490455
	72	3.07724	4.07908	4.32576	2.26759	4.35205	3.24117	3.93009	3.04024	4.08605	3.40349	3.39674	3.42071	3.71902	4.144	2.93659	3.98889	3.94387	3.56352	3.62213	3.5544	3.60463	0.527804
	73	2.95483	4.34643	4.31932	2.26115	4.3295	3.27016	3.81091	3.12076	3.92499	3.36805	3.4064	3.30475	3.68681	3.96684	2.87538	4.02754	3.86979	3.49266	3.20017	3.45454	3.54955	0.540318
	74	2.5071	4.14028	4.45461	1.95515	4.13302	3.37001	3.60798	3.03379	4.09571	3.52911	3.26145	2.91822	3.41624	3.64473	2.5114	3.79562	3.47037	3.34771	2.95859	3.2806	3.37158	0.616423
	75	2.30095	3.94057	4.40629	1.75222	3.856	3.27338	3.25688	2.73745	3.71884	3.44214	3.19703	2.68952	3.14244	3.60286	2.15708	3.68288	3.05807	3.46367	2.8233	3.04546	3.17735	0.644039
	76	2.27518	3.68933	4.13249	1.71034	3.55966	2.73223	2.53213	2.61827	3.02308	3.1458	2.7654	2.24178	2.75591	3.40637	2.17318	3.53149	2.74884	3.26396	2.20484	2.90051	2.87054	0.606028
	77	2.11412	3.16429	3.7975	1.40111	2.96375	2.22007	2.09406	2.45077	2.59467	2.80114	2.62045	1.58468	2.27596	3.13257	1.83819	3.09342	2.1787	2.60685	1.83442	2.3948	2.45808	0.592403
	78	1.39582	2.89049	3.33044	1.19818	2.63198	1.77556	1.94267	2.18664	2.4304	2.39528	2.44007	1.10151	2.17933	2.79114	1.55151	2.43953	1.84049	2.24931	1.63793	2.20797	2.13081	0.579175
	79	1.01572	2.71977	2.97934	0.83742	2.23578	1.38258	1.92656	1.62939	2.12761	1.92177	1.96013	0.91146	2.02794	2.2822	1.30348	2.13353	1.53126	2.13013	1.40601	1.55409	1.80081	0.569588
	80	0.71616	2.63602	2.54771	0.5604	1.91689	1.02826	1.66887	1.16555	1.57358	1.37741	1.41898	0.52815	1.68006	1.89245	0.86541	2.18506	1.07386	1.50201	0.92928	1.1289	1.41975	0.605605
	81	0.28131	2.11743	1.82618	0.23507	1.65276	0.63206	1.41118	0.88209	1.14839	0.95544	1.00345	0.00311	1.28064	1.58322	0.56907	1.56983	0.70343	1.1799	0.58785	0.6103	1.01164	0.569569
	82	-0.05369	1.25417	1.52983	-0.12892	1.28877	0.24553	0.79917	0.48912	0.69422	0.64299	0.74899	-0.51227	0.94565	1.15481	0.12455	0.99969	0.22671	0.7998	0.09179	0.20122	0.577106	0.541558
	83	-0.38868	0.87085	0.97258	-0.66684	0.50926	-0.26663	0.27413	-0.15511	-0.02409	0.25968	0.24327	-0.80539	0.39806	0.63621	-0.26198	0.63249	-0.1405	0.32308	-0.32051	-0.30772	0.089108	0.49737
	84	-0.86541	0.62927	0.56994	-1.18867	0.18393	-0.67893	0.03577	-0.39347	-0.53303	-0.39743	-0.28821	-1.25957	-0.24939	0.0403	-0.58731	0.19763	-0.51415	-0.30182	-0.69738	-0.72324	-0.351058	0.512632
	85	-1.39045	0.02692	0.39278	-1.78135	-0.00934	-0.99782	-0.18971	-0.67371	-0.69731	-0.7904	-0.9421	-1.57846	-0.89683	-0.372	-0.86111	-0.11159	-0.95866	-0.99114	-1.18377	-1.19031	-0.759818	0.566938
	86	-1.98958	-0.45302	-0.21279	-2.01649	-0.28957	-1.31671	-0.59235	-1.00548	-1.16115	-1.003	-1.13537	-1.63	-1.14164	-0.81973	-1.25086	-0.56899	-1.73495	-1.66113	-1.37381	-1.60905	-1.14828	0.537698
	87	-2.14419	-0.91364	-0.48014	-2.46423	-0.97245	-1.77089	-1.18181	-1.58851	-1.76994	-1.56347	-1.52512	-2.07451	-1.2576	-1.1354	-1.72437	-1.09081	-2.17625	-2.01223	-1.71203	-2.29515	-1.59264	0.524744
	88	-2.47919	-1.28085	-0.57678	-2.57375	-1.28812	-2.30559	-1.68109	-2.02658	-1.95032	-1.90813	-1.91166	-2.55124	-1.92437	-1.33833	-2.08836	-1.48057	-2.47581	-2.25059	-2.02126	-2.49486	-1.93037	0.527427
	89	-2.85928	-1.64162	-0.95687	-2.79601	-1.50716	-2.31204	-1.90979	-2.01369	-2.21445	-1.7664	-2.12425	-2.73806	-2.12408	-1.5316	-2.39436	-1.64485	-2.67552	-2.60492	-2.12434	-2.52707	-2.12332	0.509162
	90	-2.78519	-1.79301	-1.10182	-3.03437	-1.57802	-2.22184	-1.82604	-2.19085	-2.43349	-1.78573	-2.17257	-2.95066	-2.00812	-1.70876	-2.44268	-1.76725	-2.72062	-2.81107	-2.23063	-2.6237	-2.20932	0.516842
	91	-2.94303	-1.68993	-1.13403	-3.0698	-1.72297	-2.41833	-1.69719	-1.9847	-2.1307	-1.95645	-2.33684	-2.96032	-2.05966	-1.45107	-2.36859	-1.55465	-2.69485	-2.82073	-2.09857	-2.39823	-2.17453	0.54448
	92	-2.75943	-1.45801	-1.17913	-2.83144	-1.36865	-2.10588	-1.41051	-1.72701	-1.72162	-1.98866	-2.15968	-2.57701	-1.72144	-1.29324	-2.2623	-1.22288	-2.31476	-2.88838	-1.70559	-2.05679	-1.93762	0.545493
	93	-2.30525	-1.28085	-0.73783	-2.20976	-0.94346	-1.98026	-1.15604	-1.6336	-1.37374	-1.83405	-1.72161	-2.12283	-1.58615	-1.18372	-1.72115	-0.98452	-2.10538	-2.7241	-1.62828	-1.8764	-1.65545	0.51217
	94	-1.48708	-1.13912	-0.20635	-1.6203	-0.41198	-1.55829	-0.66643	-1.30183	-1.23201	-1.54415	-1.24166	-1.53981	-1.31236	-0.86805	-1.34428	-0.82346	-2.09894	-2.33434	-1.29651	-1.65093	-1.28389	0.512133
	95	-0.86541	-0.62696	0.08677	-1.18544	0.11629	-0.8722	-0.19615	-1.05058	-0.59423	-0.98689	-1.07739	-1.13394	-0.86462	-0.54594	-1.20577	-0.44015	-1.54813	-1.87372	-0.81012	-0.97449	-0.832453	0.491615
[truncated: 1,905 more rows]

## Sheet: 100HzBG05
	Time (ms)	Run1	Run2	Run3	Run4	Run5	Run6	Run7	Run8	Run9	Run10	Run11	Run12	Run13	Run14	Run15	Run16	Run17	Run18	Run19	Run20	Mean	SD
[truncated: 2,000 more rows]

[truncated: 2 more sheets: 200HzBG05, 500HzBG05]
