# Supplementary material for: Microsaccadic sampling of moving image information provides Drosophila hyperacute vision
Source: eLife. 2017 Sep 5;6:e26117. doi: 10.7554/eLife.26117 (PMC5584993; doi:10.7554/eLife.26117)
Supplement: Figure 1—source data 3. [file elife-26117-fig1-data3.xlsx]

## Sheet: 20HzBG05
	Time (ms)	Run1	Run2	Run3	Run4	Run5	Run6	Run7	Run8	Run9	Run10	Run11	Run12	Run13	Run14	Run15	Run16	Run17	Run18	Run19	Run20	Mean	SD
	1	-0.352	1.27677	1.30282	0.4055	0.302921	-0.503452	0.87938	0.875556	0.557743	0.361602	1.70702	0.395148	0.824777	0.41383	1.93198	0.612818	0.264287	0.709429	0.679449	0.784612	0.671509	0.589573
	2	-0.426086	1.19946	1.09345	0.701843	0.267489	-0.416482	1.05976	0.907768	0.873413	0.3004	1.57495	0.620626	0.547761	0.826133	2.00928	0.651471	0.525198	0.419529	0.463634	0.948889	0.707425	0.57224
	3	-0.277914	1.1286	1.15143	0.595546	0.27071	-0.184561	1.16284	0.766039	0.86375	0.335833	1.55885	0.743029	0.306178	0.951757	1.85145	0.551617	0.708801	0.206935	0.705218	0.823266	0.710968	0.526221
	4	0.00876491	1.08672	1.2384	0.344299	0.377007	0.0538013	1.23048	0.476138	0.60606	0.590301	1.68125	0.697933	0.489781	1.07416	1.85789	0.719115	0.766781	0.126407	0.985455	0.572019	0.749138	0.502059
	5	-0.0685419	1.12216	1.25128	0.344299	0.695897	-0.120139	1.55259	0.672626	0.72202	0.252084	1.78432	0.636732	0.554204	0.880892	1.7516	0.541954	0.712022	0.0652058	1.44607	0.607451	0.770237	0.563585
	6	-0.0524363	1.13826	1.38657	0.402279	0.476861	-0.323069	1.34322	0.608204	0.622166	0.129681	1.5363	0.520772	0.634731	0.597434	1.62597	0.351908	0.802214	-0.0733023	1.27213	0.858698	0.69293	0.555027
	7	0.234243	1.0674	1.19975	0.402279	0.0097992	-0.339175	1.1564	0.298977	0.46111	0.120018	1.4751	0.520772	0.734586	0.458926	1.56477	0.297149	0.869857	-0.147388	1.22382	1.12605	0.636721	0.549363
	8	0.247128	1.02874	1.05802	0.643863	0.434987	-0.107254	1.1725	0.566329	0.531975	-0.211757	1.61683	0.424138	0.476897	0.545896	1.51645	0.322918	0.982596	0.300347	1.41708	1.37086	0.716927	0.526365
	9	0.260012	0.967543	1.21907	0.379731	0.61859	-0.0299477	1.22404	0.71128	0.60606	-0.0635858	1.57495	0.604521	0.483339	0.491137	1.41982	0.322918	0.608947	0.435634	1.21415	1.14538	0.70968	0.464975
	10	0.163378	1.0674	1.55407	0.508576	0.802194	-0.133023	1.41086	0.572772	0.680146	0.149008	1.23996	0.691491	0.454349	0.404167	1.46814	0.248832	0.338373	0.570921	0.979013	0.961774	0.70662	0.472669
	11	-0.00734067	1.22845	1.36724	0.740496	0.808636	-0.104033	1.5236	0.521234	0.486879	0.216651	1.14332	0.54332	0.396369	0.29787	1.77414	0.158641	0.270729	0.818947	0.979013	0.910236	0.703721	0.518909
	12	-0.042773	1.11249	1.34147	0.498913	0.882722	-0.26831	1.70721	0.730606	0.242074	0.0330477	1.42034	0.43058	0.712038	0.0756132	1.91265	0.116766	0.441449	0.783515	0.933917	0.92312	0.699372	0.597592
	13	-0.374548	1.07384	1.41234	0.4055	0.995461	-0.464798	1.76841	0.762817	0.399909	-0.137672	1.48476	0.127795	0.770018	0.0176331	1.89977	0.181188	0.570293	0.864043	0.759977	0.787834	0.665228	0.665822
	14	-0.503393	1.14793	1.57017	0.560114	0.776425	-0.335954	1.72975	0.604983	0.686588	-0.192431	1.5975	0.0086141	0.773239	0.272101	1.76126	0.258495	0.786108	0.954234	0.685891	0.820045	0.698084	0.658963
	15	-0.300462	1.14793	1.33181	0.666411	0.889164	-0.426145	1.60413	0.939979	0.825096	-0.153777	2.05168	0.356495	0.911747	0.420273	1.55511	0.409888	0.512313	0.873706	0.79863	0.655768	0.753487	0.625293
	16	-0.448634	1.2961	1.18686	0.740496	0.782867	-0.303743	1.45274	0.782144	0.886297	-0.318054	1.95504	0.491782	0.576751	0.549117	1.46492	0.313254	0.476881	0.809284	0.795409	0.729853	0.710968	0.608391
	17	-0.284357	1.56023	1.01614	0.743718	0.679791	-0.316627	1.14995	0.553445	0.699473	-0.395361	1.49764	0.65928	0.68949	0.536233	1.4778	-0.0314053	0.509092	0.835053	0.817957	0.646104	0.652183	0.56657
	18	-0.116859	1.51513	0.900182	0.821024	0.686234	-0.0686011	1.33678	0.727385	0.354813	-0.140893	1.43644	0.585194	0.589636	0.549117	1.874	-0.285874	0.708801	0.561258	0.431423	0.658989	0.656209	0.571486
	19	-0.0782052	1.59244	0.932393	0.875783	0.892385	0.0473591	1.42053	0.791807	0.251737	-0.0861336	1.38813	0.230871	0.679827	0.681183	1.99318	-0.369623	0.670148	0.400202	0.65368	0.723411	0.684555	0.602447
	20	-0.158733	1.4797	1.07734	0.946648	1.04056	0.118224	1.27236	0.566329	0.445004	-0.318054	1.50731	0.253419	0.866652	0.893777	1.82246	-0.179577	0.53164	0.638565	0.911369	0.745959	0.723047	0.58347
	21	-0.0524363	1.53446	1.11922	1.08193	0.918154	0.143993	1.15317	0.469696	0.596397	-0.0893548	1.58784	0.408033	0.911747	0.890556	1.81602	0.113545	0.550967	0.641786	0.91459	0.742738	0.772652	0.530394
	22	0.095735	1.48292	1.19652	1.30741	0.679791	0.221299	1.23692	0.753154	0.593176	0.358381	1.35592	0.366158	1.12112	0.835797	1.97063	0.152198	0.451112	0.867264	0.917811	0.623556	0.829344	0.497522
	23	0.147273	1.61499	1.20941	1.39438	0.625032	0.611054	0.905149	1.08815	0.702694	0.503331	1.49442	0.527214	0.953622	1.13536	2.08337	0.335802	0.666927	0.886591	0.995118	0.697642	0.928877	0.468246
	24	0.134388	1.57956	1.38335	1.51679	0.679791	0.472546	0.885822	0.994738	0.747789	0.612849	1.38168	0.275967	0.834441	1.28675	2.15746	0.0265748	0.348036	0.79962	1.35266	0.591345	0.903108	0.549742
	25	0.511259	1.65042	1.31893	1.34285	0.512293	0.379134	0.905149	1.13325	0.348371	0.960729	1.36558	0.311399	1.11468	0.958199	2.27986	0.310033	0.364142	1.09274	1.45574	0.568797	0.944177	0.535009
	26	0.459721	1.76638	1.50575	1.24943	0.544505	0.549853	0.985677	1.15901	0.567407	0.828664	1.49764	0.253419	1.04059	0.648972	2.42159	0.313254	0.309383	1.15716	1.32689	1.05841	0.982186	0.556178
	27	0.0925139	1.98864	1.57662	1.40727	0.731329	0.77211	1.0501	1.10426	0.941056	0.780347	1.38491	0.188997	0.824777	0.906661	2.52144	0.0523438	0.112895	0.880148	1.05954	1.34187	0.98589	0.626788
	28	-0.0556574	1.73095	1.32537	1.19145	0.699118	0.730236	1.05654	1.21377	0.976489	0.851211	1.35592	0.089142	0.834441	1.05161	2.33784	0.107103	0.161211	0.983224	1.21093	1.45783	0.965436	0.58641
	29	-0.287578	1.56989	1.29638	1.04328	0.683013	0.83009	1.22726	0.85623	1.07634	0.912413	1.58139	0.0440464	1.00194	1.40593	2.55043	0.119987	0.257845	1.39875	1.54915	1.32576	1.02213	0.648485
	30	-0.123301	1.58278	1.21907	0.920879	0.831184	0.913839	1.46562	1.01084	1.1762	1.05736	1.35269	0.089142	1.02771	1.50579	2.42803	0.158641	0.122558	1.35365	1.20449	1.4385	1.03678	0.607093
	31	0.0764083	1.47326	1.25773	0.80814	1.00512	0.669034	1.53971	1.13325	1.18264	1.02193	1.75533	0.0408253	1.00194	1.71194	2.12524	0.165083	-0.144795	1.06053	1.30112	1.271	1.02277	0.609629
	32	-0.0814264	1.3122	1.25128	0.69218	0.950365	0.295385	1.66211	1.10103	0.973267	0.96395	1.70057	0.0311619	1.04703	1.5992	2.13813	0.00724811	0.0516934	0.822168	1.47184	1.12605	0.955773	0.63147
	33	-0.210271	1.39917	0.967825	0.544008	0.538062	0.105339	1.6299	0.891662	0.834759	0.648281	1.68125	-0.113788	1.04059	1.73449	2.05438	0.0169115	-0.0223924	0.738419	1.5717	1.02942	0.853986	0.678439
	34	-0.223155	1.35086	0.961383	0.630979	0.393112	0.115003	1.5075	0.910989	0.879855	0.332612	1.74889	-0.0429238	0.811893	1.43492	2.09303	0.0201326	-0.241428	0.65467	1.15617	1.08096	0.778773	0.663887
	35	-0.384211	1.05773	0.938835	0.766265	0.499409	0.0795703	1.45596	0.846566	0.796106	0.194104	1.33981	-0.139557	0.451128	1.35762	1.76448	0.0813338	-0.199554	0.303568	0.959686	1.10028	0.663457	0.60437
	36	-0.248924	0.98687	0.700473	0.585883	0.438208	0.0312535	1.30457	0.91421	0.425678	0.120018	0.808326	-0.249075	0.270745	1.31896	1.6453	0.226284	-0.36061	0.374433	0.840505	0.964995	0.554905	0.554038
	37	-0.290799	0.835477	0.43312	0.524682	0.0645582	-0.23932	1.11774	0.71128	0.193757	-0.0732492	0.956497	-0.133115	0.354494	1.24166	1.38761	0.129651	0.00659769	0.429192	0.560267	0.588124	0.439911	0.493161
	38	-0.480845	0.848362	0.246295	0.373289	0.0452315	-0.593643	0.827842	0.759596	-0.128354	-0.0925759	0.64727	-0.100904	0.248197	1.00652	1.36184	-0.166692	-0.0256135	-0.215032	0.28003	0.130725	0.248577	0.517359
	39	-0.40998	0.568125	0.111008	-0.109878	-0.215679	-0.832006	0.785967	0.627531	-0.125133	-0.453341	0.621501	-0.40691	0.0452671	0.761711	1.32963	-0.169913	-0.325178	-0.35354	-0.00664935	0.214474	0.0828503	0.540812
	40	-0.522719	0.332983	0.0498071	-0.554393	-0.734279	-0.745036	0.589479	0.154026	0.0455859	-0.917182	0.547415	-0.400468	-0.0288186	0.70051	1.11059	-0.292316	-0.737481	-0.189263	0.128638	0.401299	-0.0530809	0.560737
	41	-0.915696	0.188033	-0.120912	-0.499634	-0.88245	-0.867438	0.341453	-0.400006	0.167988	-0.901077	0.321937	-0.242633	0.071036	0.429936	0.920548	-0.688513	-0.96618	-0.0475334	-0.0710717	0.385194	-0.188851	0.554208
	42	-1.08641	-0.288692	-0.568648	-0.325693	-0.917883	-0.864217	0.0644374	-0.570725	-0.109028	-1.18776	-0.106472	-0.584072	-0.283287	0.0401809	0.656416	-0.440487	-1.38815	-0.00887996	-0.29655	0.166158	-0.404988	0.505575
	43	-1.19915	-0.768639	-0.578311	-0.554393	-1.05961	-1.00595	-0.270559	-0.87351	-0.466572	-1.4841	-0.402815	-0.854646	-0.711696	-0.323805	0.17647	-0.669187	-1.48478	-0.408299	-0.551018	-0.403981	-0.694728	0.412305
	44	-1.19271	-0.871714	-0.681387	-0.66069	-1.15947	-1.46979	-0.235127	-1.30836	-1.05282	-1.50987	-0.38993	-1.04469	-1.29794	-0.517072	-0.152084	-1.07827	-1.46868	-0.968773	-0.567124	-0.864601	-0.924554	0.409943
	45	-1.30867	-0.868493	-0.939076	-0.992465	-1.23033	-2.03026	-0.756948	-1.68201	-1.61651	-1.4229	-0.319065	-1.27339	-1.79399	-0.636254	-0.461312	-1.33274	-1.33661	-1.20392	-0.915005	-1.1996	-1.16598	0.439318
	46	-1.77573	-1.38709	-1.22253	-0.97958	-1.3785	-2.18488	-1.06295	-1.78831	-1.78079	-1.87063	-0.573534	-1.35714	-1.86164	-1.06144	-0.596599	-1.77081	-1.53632	-1.50992	-1.27899	-1.17383	-1.40756	0.428452
	47	-2.29756	-1.31623	-1.48345	-1.28237	-1.71994	-2.10113	-1.33031	-1.86239	-1.9805	-2.00914	-0.64762	-1.67603	-1.94861	-1.27081	-0.632031	-1.99307	-1.74569	-1.77083	-1.3724	-1.33811	-1.58891	0.447412
	48	-2.52948	-1.43863	-1.8571	-1.65602	-1.93576	-2.3105	-1.63631	-2.18128	-2.1641	-2.37313	-0.956847	-2.03035	-2.19985	-1.7411	-0.867173	-2.30229	-1.95184	-1.73862	-1.27899	-1.58291	-1.83661	0.456955
	49	-2.89668	-1.91858	-2.147	-1.94592	-2.37383	-2.68415	-1.97775	-2.84484	-2.29939	-2.56317	-1.34982	-2.32992	-2.14187	-1.97302	-1.33101	-2.5471	-2.40924	-1.97054	-1.73639	-1.82127	-2.16308	0.435362
	50	-3.13183	-2.34377	-2.33382	-2.18428	-2.68306	-3.08679	-2.22256	-3.00589	-2.50554	-2.64048	-1.67194	-2.75833	-2.31903	-2.35311	-1.7562	-2.59864	-2.84087	-2.46659	-2.05528	-2.1756	-2.45668	0.399599
	51	-3.09317	-2.58213	-2.56252	-2.55471	-2.96974	-3.21241	-2.40616	-3.04132	-2.92751	-3.12043	-1.87165	-3.03212	-2.65081	-2.95224	-1.8786	-2.78868	-2.91174	-2.8338	-2.45148	-2.15949	-2.70004	0.393159
	52	-3.03841	-2.7754	-3.01026	-2.93802	-3.24353	-3.60539	-2.71217	-3.15406	-3.38169	-3.50052	-2.12611	-3.08044	-2.97292	-3.01344	-1.8786	-2.94652	-3.16621	-2.92722	-2.59965	-2.23036	-2.91505	0.438726
	53	-3.21235	-3.32299	-3.32593	-2.93158	-3.45613	-3.95005	-2.92476	-3.28613	-3.43	-3.59716	-2.6125	-3.32847	-3.28215	-3.25825	-2.16206	-3.45546	-3.40779	-3.23966	-2.94753	-2.25935	-3.16951	0.430072
	54	-3.37341	-3.52914	-3.71568	-3.2698	-3.63973	-4.14976	-3.27586	-3.328	-3.57173	-3.80653	-2.45467	-3.44121	-3.28859	-3.60935	-2.10408	-3.88387	-3.74601	-3.35885	-3.25998	-2.59434	-3.37003	0.492374
	55	-3.11894	-3.62899	-3.87674	-3.47273	-4.07136	-4.42678	-3.59153	-3.38276	-3.60717	-4.24138	-2.43212	-3.56683	-3.66546	-3.49017	-2.13307	-3.95795	-3.97471	-3.6423	-3.21166	-2.71353	-3.51031	0.574402
	56	-3.49581	-3.91567	-4.00881	-3.68532	-4.25819	-4.96148	-3.75581	-3.65656	-3.89062	-4.36378	-2.58996	-3.73111	-3.80397	-3.51916	-2.14918	-4.22853	-4.07779	-3.80336	-3.14402	-3.09684	-3.7068	0.622182
	57	-4.10138	-3.92856	-3.97982	-3.7272	-4.36126	-5.07744	-3.66562	-4.00444	-4.08389	-4.41532	-3.06024	-3.95014	-3.95214	-3.87348	-2.24259	-4.20276	-4.20985	-3.99341	-3.0957	-3.24179	-3.85835	0.595683
	58	-4.15292	-4.20558	-3.77688	-3.76263	-4.5352	-5.01946	-3.89754	-4.06242	-4.10644	-4.48619	-3.35014	-4.03067	-4.10032	-4.12151	-2.20072	-4.11901	-4.20341	-4.0224	-3.27931	-3.42862	-3.94307	0.575016
	59	-4.1948	-4.37952	-3.58684	-4.04931	-4.52232	-5.27071	-3.74937	-3.76286	-4.18697	-4.60215	-3.30505	-4.31735	-4.387	-4.31477	-2.39398	-4.54098	-4.57706	-3.9612	-3.45647	-3.55102	-4.05549	0.617023
	60	-4.18191	-4.31187	-3.67059	-4.05253	-4.38381	-5.09999	-3.83956	-3.8917	-4.11288	-4.77931	-3.31149	-4.38822	-4.34834	-4.57891	-2.45196	-4.56997	-4.751	-3.79048	-3.32763	-3.50592	-4.0674	0.618666
	61	-4.73595	-4.36985	-3.73179	-3.89792	-4.50299	-5.03235	-3.82345	-4.0592	-4.0549	-4.75032	-3.05702	-4.27226	-4.12931	-4.60468	-2.29413	-4.64727	-4.75744	-3.77437	-3.29541	-3.67664	-4.07336	0.667785
	62	-4.84869	-4.30865	-3.84775	-3.7884	-4.41924	-4.91317	-3.76225	-4.00766	-3.79399	-4.57638	-2.96038	-4.04034	-4.22594	-4.34376	-2.33922	-4.74713	-4.61893	-3.61009	-3.35339	-3.42862	-3.9967	0.655818
	63	-4.61676	-4.21846	-3.84453	-3.52104	-4.58674	-4.71024	-3.45303	-4.06242	-3.74245	-4.71489	-3.32759	-3.9276	-4.19373	-4.19237	-2.52283	-4.53131	-4.67047	-3.57466	-3.50801	-3.80227	-3.98607	0.576506
	64	-4.38162	-4.00264	-3.40968	-3.56292	-4.48367	-4.93249	-3.23721	-4.0592	-3.68769	-4.59248	-3.10534	-4.04034	-4.23882	-3.88314	-2.61302	-4.28973	-4.37091	-3.48125	-3.32763	-3.81837	-3.87591	0.575222
	65	-4.43638	-3.89635	-3.30338	-3.5597	-4.19698	-4.95504	-3.07615	-4.05276	-3.81976	-4.76964	-2.89918	-4.07577	-4.02945	-3.69954	-2.3199	-3.84199	-4.10033	-3.12048	-3.06671	-3.20958	-3.72145	0.656802
	66	-4.26888	-3.66121	-3.21641	-3.5758	-4.20987	-4.57173	-2.91188	-3.74353	-3.56851	-4.20917	-2.86697	-3.8374	-3.66546	-3.40964	-1.89793	-3.54243	-3.69769	-2.87246	-3.08926	-2.71997	-3.47681	0.631893
	67	-4.33653	-3.37775	-3.00059	-3.31489	-3.84588	-4.19808	-3.205	-3.52127	-3.12722	-3.96758	-2.60928	-3.5475	-3.52696	-3.31945	-1.53394	-3.46834	-3.46255	-2.91433	-2.71239	-2.41718	-3.27034	0.641876
	68	-4.09816	-2.96866	-2.89752	-2.76086	-3.44646	-3.70847	-3.11803	-3.3731	-2.86953	-3.68735	-2.23885	-3.31558	-3.28215	-3.39998	-1.39544	-3.05282	-3.27572	-2.34419	-2.41927	-2.25613	-2.99541	0.62873
	69	-3.8147	-2.46939	-2.73968	-2.55149	-3.34017	-3.3477	-2.63486	-3.13152	-2.6827	-3.37812	-1.88453	-3.32847	-3.13076	-2.87171	-1.15707	-2.76291	-2.84409	-2.00597	-2.15836	-1.86315	-2.70487	0.647039
	70	-3.47004	-2.23103	-2.71391	-2.25192	-2.98262	-3.12544	-2.14525	-2.70955	-2.45722	-3.18807	-1.6365	-2.89362	-2.71845	-2.92969	-0.854288	-2.73715	-2.5864	-1.92867	-1.83625	-1.93723	-2.46667	0.62223
	71	-3.06418	-1.9669	-2.11478	-2.02322	-2.34484	-2.80655	-1.65564	-2.33268	-2.07069	-2.82409	-1.27252	-2.49098	-2.21274	-2.52705	-0.577272	-2.60186	-2.4479	-1.58079	-1.61077	-1.49594	-2.10107	0.602078
	72	-2.69697	-1.56426	-1.49311	-1.86539	-2.10325	-2.78723	-1.23367	-1.85273	-1.77435	-2.48265	-0.847329	-2.33636	-2.09034	-1.73143	-0.148863	-2.11547	-1.89064	-1.27156	-1.28865	-0.825947	-1.72001	0.660746
	73	-2.53592	-1.02311	-1.16778	-1.17607	-1.62653	-2.33627	-0.644208	-1.0861	-1.46834	-1.774	-0.509112	-1.87252	-1.68769	-1.3449	0.382621	-1.55177	-1.74891	-0.714305	-0.782939	-0.384654	-1.25263	0.694012
	74	-1.8627	-1.00378	-0.951961	-0.799198	-1.0113	-1.65017	-0.325318	-0.654474	-1.12046	-1.38102	0.102901	-1.24762	-1.28183	-0.832742	0.852904	-1.26509	-1.3205	-0.150609	-0.360972	-0.0303307	-0.814714	0.661691
	75	-1.1444	-0.733206	-0.655618	-0.415885	-0.65053	-1.13801	0.257704	-0.451544	-0.466572	-1.11045	0.698808	-0.645273	-1.07246	0.00474864	1.20401	-0.801252	-0.843778	0.545152	-0.119388	0.510817	-0.351356	0.682535
	76	-0.658006	-0.117973	-0.20144	-0.0229082	-0.289765	-0.609749	0.515394	-0.100442	0.0649126	-0.785116	0.940392	-0.29095	-0.798666	0.636087	1.26199	-0.347075	-0.276861	0.915581	0.39599	1.15182	0.0691606	0.643485
	77	-0.126522	0.197696	0.020817	0.598767	0.0130203	0.102118	1.03399	0.318303	0.354813	-0.115124	1.48798	0.205102	-0.0288186	1.11925	1.53578	0.0620071	0.82154	1.51149	0.901706	1.71229	0.586311	0.625585
	78	0.156936	0.506924	0.516869	1.04328	0.354459	0.230963	1.42375	0.733827	0.667261	0.596743	2.08067	0.588415	0.389927	1.34473	1.96741	0.5033	1.41423	1.94634	1.40742	1.94421	0.990883	0.642975
	79	0.739958	0.925669	1.35436	1.42982	0.776425	0.643266	1.84249	0.875556	1.31148	1.22164	2.86018	1.08125	0.902084	1.7828	2.56654	1.12175	1.73634	2.10095	2.12573	2.1246	1.47614	0.638346
	80	1.05241	1.45715	1.83431	1.80024	1.23704	1.21018	2.15172	1.16868	1.67869	1.47933	3.2306	1.61917	1.24352	2.1629	2.81778	1.65646	1.95859	2.64532	2.41241	2.42416	1.86203	0.606404
	81	1.50336	2.2431	1.98248	2.23509	1.72343	1.50652	2.4996	1.82901	1.93316	1.92062	3.48829	2.07979	1.88452	2.50111	3.51999	2.11708	2.5094	3.09628	3.14682	2.96531	2.33425	0.617922
	82	1.81581	2.9131	2.40444	2.84711	2.24525	2.00258	2.85392	2.63106	2.17474	2.37802	3.93281	2.78199	2.40312	2.95207	3.93229	2.5326	2.88305	3.40228	3.53658	3.26165	2.79422	0.590567
	83	2.31508	3.41237	3.07121	2.98883	2.664	2.15719	3.38219	3.00793	2.36801	2.8483	4.27747	3.40367	2.85086	3.64783	4.27051	2.64212	3.26959	3.66963	3.65898	3.37761	3.16417	0.588222
	84	2.90455	3.53477	3.46741	3.61373	3.27923	2.4181	4.01674	3.40091	2.85762	3.14142	4.89914	3.59049	3.16009	4.11489	5.22718	3.06409	3.63035	3.9692	4.00364	4.00895	3.61512	0.669816
	85	3.24921	3.68616	3.8314	4.41579	3.78495	3.13641	4.41938	3.95816	3.52761	3.69545	5.17616	3.85463	3.65614	4.73012	5.76832	3.60201	4.13929	4.76803	4.36118	4.42125	4.10908	0.655721
	86	3.43603	3.7989	4.26302	4.94727	4.27455	3.64212	4.65774	4.40268	3.94958	4.09809	5.48216	4.01568	3.79464	5.11666	6.00991	4.30421	4.40664	5.17389	4.23234	5.10091	4.45535	0.665553
	87	3.9192	4.0727	4.60446	5.13087	4.47426	3.96101	4.72539	4.4059	4.33289	4.31391	5.89446	4.62447	4.368	5.4291	6.29336	4.91945	4.7513	5.69249	4.49969	5.52931	4.79711	0.663093
	88	4.30573	4.4238	4.73975	5.6237	4.34864	3.99644	4.82846	4.85363	4.56159	4.69722	6.28422	5.08831	4.92203	5.59016	6.60581	5.26088	5.34398	6.14022	5.04084	5.73869	5.11971	0.702406
	89	4.4378	4.59129	4.962	6.06177	4.57412	4.31856	5.49523	4.93094	5.20903	4.98068	6.87368	5.51672	5.13141	6.10876	6.79586	5.69895	5.38908	6.44301	5.35006	5.79989	5.43344	0.744392
	90	4.68904	4.9424	5.18426	6.35489	5.10238	4.80172	6.07825	5.26593	5.4023	5.05476	7.25377	5.83239	5.46318	6.54361	6.94725	5.66674	5.58235	6.61051	6.03616	6.122	5.74669	0.730463
	91	5.01759	5.23552	5.45483	6.21317	5.43093	4.93379	6.26508	5.53973	5.42807	5.27058	7.20545	5.64556	5.59847	6.47918	7.42075	5.4767	5.83681	7.03569	6.54187	6.48276	5.92563	0.735257
	92	5.36547	5.31282	5.63522	6.42898	5.55656	4.92412	6.67738	5.9166	5.53758	5.31245	7.3955	5.73253	5.54371	6.78197	7.6269	5.95342	5.75629	7.18709	6.68682	6.47632	6.09039	0.767423
	93	5.58773	5.45777	5.90901	6.80585	5.87222	5.30744	6.79656	6.29669	6.03363	5.58303	7.64352	6.16416	5.72087	6.83673	7.65911	6.17246	6.03008	7.08401	6.69327	6.75334	6.32037	0.687292
	94	5.37514	5.79599	6.0443	6.88638	5.63708	5.57157	6.75469	6.33534	6.2108	5.68288	7.3343	6.46695	5.77563	6.75298	7.82661	6.25621	6.1557	7.10012	6.81245	7.27516	6.40251	0.675125
	95	5.18831	5.8121	5.97343	6.88316	5.47281	6.09339	6.98661	6.5737	6.32353	5.80528	7.5179	6.63444	5.5888	6.79485	7.62368	6.39149	6.12993	7.113	6.806	7.54895	6.46307	0.707832
	96	5.2624	5.7058	5.96699	6.40965	5.7305	6.22867	7.10579	6.42875	6.08839	5.95023	7.69184	6.59579	5.53727	6.87216	7.75897	6.24332	6.28455	7.27083	7.07014	7.44265	6.48223	0.723951
	97	5.60706	5.75412	6.07651	6.49018	5.89155	6.28987	7.10257	6.03578	5.82748	6.13383	7.69828	6.54747	5.47284	7.0461	7.89425	6.09193	6.49392	7.06146	6.77057	7.32991	6.48078	0.691458
	98	5.57163	5.97637	5.91545	6.64157	6.03328	6.2029	7.29905	6.00357	6.19147	6.07263	7.97852	6.55069	5.77241	7.05898	8.00055	5.9341	6.55834	6.83921	6.84144	7.46842	6.54553	0.714527
	99	5.66504	5.81532	5.97021	6.93147	6.15568	5.90012	7.64049	6.46741	6.18503	5.99533	7.94631	6.71819	6.19759	6.75942	8.15194	5.63453	6.59377	7.28694	6.85754	7.09155	6.59819	0.741833
	100	5.72946	6.16642	6.03463	7.09575	6.13636	5.92267	7.29261	6.65423	6.18181	6.2208	7.9302	6.66665	6.56802	6.85605	8.25502	5.69573	6.41983	7.35458	6.73836	7.32025	6.66197	0.705113
	101	5.6135	6.61737	6.16992	6.85739	5.97852	5.7294	7.36348	6.74442	6.24301	6.33676	8.1589	6.94367	6.66787	7.12341	8.14228	5.75049	6.27811	7.33848	6.55476	7.32347	6.69676	0.728505
	102	5.58773	6.62381	6.2891	6.61903	6.01073	5.87113	7.66304	6.63813	6.25589	6.36575	7.81746	6.78261	6.66787	7.06865	8.20026	5.69895	6.29099	7.25151	6.57086	7.37501	6.68243	0.703511
	103	5.46533	6.53684	6.52102	6.56427	6.12991	5.92589	7.70491	6.35467	6.49425	6.17249	7.69184	6.65055	6.62278	7.09442	7.99733	6.0726	6.22013	7.02925	6.67716	7.36535	6.66455	0.647124
	104	5.49754	6.66247	6.36641	6.58037	6.19434	5.60378	7.40857	6.34823	6.59411	6.20148	7.8078	6.43151	6.59701	7.27158	7.9007	6.18212	6.15248	7.04214	6.65139	7.39434	6.64442	0.653004
	105	5.46211	6.6528	5.96377	6.47408	6.07838	5.30744	7.43434	6.039	6.3493	6.43984	7.49857	6.20281	6.55836	6.94624	7.70743	6.224	6.08484	6.92618	6.56442	7.49741	6.52057	0.659632
	106	5.74557	6.39512	5.7705	6.42898	6.29419	5.41051	7.23463	5.74588	6.19469	6.46561	7.41483	6.30589	6.40696	6.74009	7.71065	5.9953	6.45205	7.04858	6.39692	7.47486	6.48159	0.626949
	107	6.09022	6.09555	5.73185	6.36778	5.99141	5.66498	7.11867	5.94559	5.937	6.52359	7.44059	6.00633	6.10096	6.36967	7.67844	5.99852	6.37152	7.09045	6.5612	7.19785	6.41411	0.587403
	108	6.00325	5.96349	5.84459	6.3098	5.81102	5.913	6.89642	5.92304	5.85003	6.61056	7.50824	5.77119	5.91736	6.16029	7.41431	5.98563	5.89479	7.0067	6.36471	7.18819	6.31683	0.575433
	109	5.80677	5.81532	5.73185	6.23893	5.65641	5.80671	6.78046	5.64602	6.1206	6.06619	7.3504	5.90969	5.76274	5.88972	7.08253	5.80847	5.60167	6.69103	6.13923	7.12698	6.15159	0.546956
	110	5.82931	5.85397	5.55791	6.16807	5.46636	5.44916	6.58075	5.56872	6.02719	5.81495	7.38261	5.89037	5.71765	5.66746	6.92792	5.4767	5.74662	6.35604	6.29385	7.10122	6.04384	0.567588
	111	5.35259	5.54474	5.42262	6.20028	5.29887	5.05941	6.24897	5.39156	5.71152	5.73764	7.15714	5.44907	5.55337	5.70934	7.14374	5.31886	5.6371	6.04037	5.91376	6.76622	5.83286	0.599477
	112	5.15288	5.39979	5.26801	5.93937	5.11848	4.78562	6.09436	5.18541	5.47316	5.33178	7.07661	5.32345	5.44707	5.41622	7.40142	5.46381	5.21836	5.77624	5.57554	6.40223	5.64249	0.658037
	113	5.01437	5.23874	4.81061	5.46909	4.80926	4.43452	6.0235	4.7731	5.13495	5.08697	7.09272	4.96591	5.13141	5.31314	7.29835	5.31242	5.15072	5.30918	5.3855	6.15099	5.39527	0.730426
	114	4.5763	5.04225	4.61412	5.36601	4.40984	4.2187	5.87532	4.60238	5.04475	4.85505	7.17969	4.86928	4.98001	4.92983	6.86672	5.00319	4.78995	5.1288	5.15358	5.8482	5.1677	0.756361
	115	4.42491	4.91985	4.42086	5.03102	4.0072	4.16394	5.63696	4.47676	4.69687	4.57804	6.76416	4.58904	4.7642	4.82031	6.48341	4.70041	4.32611	5.06115	4.7155	5.54864	4.90647	0.711993
	116	4.22842	4.97461	4.34999	4.29661	3.98143	4.18327	5.34384	4.1933	4.22659	4.48463	6.27455	4.44409	4.57093	4.69469	6.44798	4.06907	4.21337	4.96774	4.54801	5.34893	4.6921	0.69109
	117	3.91598	4.73624	4.24692	4.26439	3.73019	3.87404	5.16346	3.83576	4.12352	4.053	5.94278	4.13164	4.25204	4.37902	6.12909	3.80816	4.02011	4.69073	4.68974	5.19754	4.45922	0.684635
	118	3.89021	4.61062	4.33067	4.09368	3.58201	3.31035	4.88322	3.91951	3.68545	3.58916	5.32111	3.86429	3.9106	4.05047	5.79087	3.62456	3.92025	4.47491	4.66719	4.7498	4.21345	0.634871
	119	3.523	4.29817	4.20504	3.94873	3.34043	3.11064	4.6964	3.91307	3.65323	3.46353	5.36942	4.0801	3.38234	3.74446	5.36246	3.45706	3.73665	4.46203	4.47392	4.47601	4.03484	0.635653
	120	3.40704	4.32394	3.79596	3.76834	2.93457	2.87872	4.47092	3.83576	3.40199	3.44421	5.26635	3.69679	3.11177	3.48355	5.24328	3.19615	3.64646	3.98208	4.6382	4.54365	3.85349	0.69591
	121	3.32329	4.13712	3.62524	3.73291	2.62534	2.67901	4.32597	3.72946	3.10887	3.26705	5.13428	3.30704	2.91528	3.45456	5.29804	3.18005	3.41454	4.05617	4.16147	4.25697	3.68663	0.722066
	122	3.09459	4.07914	3.29991	3.60085	2.39342	2.50829	4.22612	3.21731	3.12497	3.09633	4.88948	3.15886	2.69947	3.15822	5.03391	2.84827	2.99901	3.75016	3.79749	4.22476	3.46003	0.730768
	123	2.93354	3.9213	3.36111	3.37215	2.53193	2.34401	3.81381	2.89842	3.16685	2.67758	4.45785	2.90118	2.8573	2.87798	4.68603	2.4714	3.00868	3.34752	3.85869	3.73838	3.26129	0.645077
	124	2.67585	3.39948	3.24193	3.10802	2.48039	2.11531	3.48848	2.82755	3.05089	2.54552	4.11641	2.92372	2.80898	2.97462	4.43156	2.35222	2.98291	3.42483	3.74273	3.2842	3.09878	0.573143
	125	2.61143	2.96141	3.07765	3.12412	2.49006	1.99935	3.53036	2.70515	2.71911	2.43922	3.95213	3.06867	2.71879	3.08413	4.16743	2.13963	2.74133	3.36041	3.36908	3.18757	2.97235	0.54533
	126	2.43104	2.68762	3.15174	3.12734	2.1454	2.0219	3.11805	2.10924	2.36157	2.06557	3.98757	3.10411	2.81221	3.01005	3.80989	2.17506	2.68012	3.38295	2.95356	3.24232	2.81887	0.573415
	127	2.20234	2.54911	2.97458	2.80523	1.74276	1.97359	2.77339	1.89343	2.24561	1.95927	4.10997	2.86896	2.94427	3.13245	3.75191	2.14929	2.51585	3.47315	2.98577	3.36151	2.72062	0.649997
	128	2.0284	2.36229	2.20473	2.74081	1.67834	2.11209	2.77017	1.83223	1.92028	1.77889	4.35799	2.70469	2.6286	2.97462	3.43624	2.03655	2.13898	3.18647	3.10495	2.89766	2.54475	0.668853
	129	1.7997	2.44281	1.73123	2.7247	1.69444	1.78354	2.65099	1.5681	1.94604	1.78856	4.10675	2.75945	2.25495	2.9714	3.27518	1.88194	1.96504	3.00931	2.83437	2.56267	2.38756	0.661905
	130	1.79326	2.48791	1.77955	2.55398	1.67512	1.50652	2.38364	1.09137	1.94927	1.73058	3.72343	2.74334	1.98438	2.514	3.22687	1.63069	2.07133	2.43917	2.58957	2.42416	2.21491	0.618312
	131	1.7836	2.68762	1.8182	2.29307	1.54949	1.32614	2.14206	1.05594	1.89773	1.56952	3.49796	2.49854	1.70414	2.01472	3.27196	1.78208	1.72345	2.34898	2.39308	2.07628	2.07173	0.602803
	132	1.906	2.58776	1.55407	2.14812	1.53017	1.41955	1.90047	0.952863	1.6948	1.64038	3.21772	2.02503	1.54309	2.16612	3.04326	1.34079	1.6848	2.31032	2.38664	1.92167	1.94868	0.562093
	133	1.73528	2.42027	1.5444	1.9774	1.32724	1.34225	1.66855	1.07527	1.72057	1.55664	3.01801	1.5322	1.27573	1.94064	2.96596	1.4342	1.32081	1.80461	2.35121	1.80249	1.79069	0.533199
	134	1.42283	2.39128	1.26739	1.69395	1.31113	1.10711	1.63956	1.30074	1.83975	1.54053	3.11142	1.73191	1.12434	1.66684	2.94985	1.58237	0.911732	1.4213	2.0291	1.94744	1.69953	0.572289
	135	1.13938	2.43315	0.92273	1.67462	1.17906	0.997588	1.40764	1.05594	1.79465	1.41169	3.1533	1.78989	1.36915	1.62175	2.92408	1.26993	1.04058	1.49216	1.78751	1.84758	1.61562	0.611206
	136	0.862361	2.14003	0.677925	1.49746	0.940702	0.991146	1.80706	0.894883	1.69802	1.17332	3.047	1.6997	0.963285	1.47036	2.78557	1.04123	1.36913	1.51793	1.87126	1.96998	1.52092	0.633403
	137	0.756064	2.09815	0.442783	1.32996	0.950365	0.891291	1.94557	0.492244	1.26317	1.02515	2.70878	1.65783	0.934295	1.02262	2.23476	1.07022	1.24995	1.26024	1.72631	1.93455	1.34972	0.602323
	138	0.830149	1.9983	0.726242	1.32352	0.615369	0.65615	1.78773	0.624309	1.30182	0.896307	2.49941	1.5773	0.982612	0.723058	2.37649	0.960699	0.898847	1.15072	1.82939	1.70263	1.27305	0.589955
	139	0.636882	1.94032	0.855086	1.06261	0.550947	0.678698	1.68788	0.476138	1.04735	0.867317	2.37057	1.74157	1.10824	0.858344	2.64062	1.0219	0.6476	1.32144	1.8165	1.69941	1.25147	0.623412
	140	0.395299	1.97575	0.787443	1.0304	0.354459	0.749562	1.31101	0.276429	0.947499	0.612849	2.30937	1.78345	1.00194	0.594213	2.69216	0.909161	0.56063	1.37942	1.58136	1.72518	1.14888	0.678169
	141	0.440394	2.1046	0.880855	0.9241	0.193403	0.681919	1.16606	0.476138	1.07312	0.464677	2.39956	1.72547	0.547761	0.504022	2.23476	1.02834	0.348036	1.40197	1.29146	1.67042	1.07785	0.663317
	142	-0.042773	1.92744	0.813212	0.89511	0.412439	0.375913	1.37221	0.498686	1.06024	0.432466	1.98403	1.69648	0.393148	0.249554	2.00606	0.899497	0.199865	1.05087	1.07887	1.39662	0.934997	0.631316
	143	-0.277914	1.5248	0.855086	0.708285	0.206287	0.301827	1.21115	0.10571	0.834759	0.522657	1.34947	1.52898	0.425359	0.291428	2.06726	0.783537	0.0291455	0.889812	0.811514	1.2549	0.771203	0.592048
	144	-0.23604	1.32187	1.02258	0.521461	0.190182	0.408124	1.20793	-0.0553462	0.712357	0.345496	1.04991	1.29062	0.579972	0.362293	1.53578	0.670798	-0.0578247	1.19904	0.962907	1.20658	0.711934	0.520305
	145	0.13761	1.1286	0.993594	0.31853	0.087106	0.256732	1.37865	0.147584	0.66404	0.142566	0.927507	0.991055	0.692712	0.156141	1.233	0.548396	-0.0707091	0.986445	0.882379	1.19047	0.63962	0.458712
	146	0.25357	0.903121	0.838981	0.305646	-0.186689	-0.0138421	1.67177	0.27965	0.480437	-0.00560571	1.05635	1.06514	0.650837	-0.00813583	1.00108	0.545175	-0.00306566	0.94135	0.837283	1.15504	0.588405	0.501917
	147	0.111841	0.75495	0.72302	0.334636	-0.00630639	-0.226436	1.70721	0.321524	0.25818	-0.102239	0.927507	1.25519	0.634731	-0.0790004	1.14925	0.512963	-0.289745	1.00899	0.785746	1.0423	0.541215	0.549635
	148	-0.306905	0.587452	0.25918	0.379731	-0.0997188	-0.0782644	1.55581	0.376283	0.0906815	-0.0184902	0.795441	1.21331	0.45757	-0.0757793	0.72406	0.268159	-0.537771	0.780294	0.698775	1.01331	0.404157	0.528148
	149	-0.622574	0.223465	0.197978	0.180022	-0.296207	-0.165235	1.4624	0.118594	0.245295	-0.0345958	0.969382	1.15533	0.0968049	-0.359238	0.759492	-0.0378475	-0.605415	0.638565	0.576373	1.06163	0.278211	0.585569
	150	-0.567815	0.281446	0.159325	0.0254086	-0.354187	-0.490567	1.2949	-0.300151	0.264622	-0.198873	0.843758	1.15211	-0.331604	-0.352795	0.965643	-0.282652	-0.666616	0.239146	0.421759	0.903794	0.150333	0.607002
	151	-0.490508	0.246013	-0.220767	-0.454538	-0.338081	-0.677392	1.15962	-0.371016	0.280727	-0.485552	0.5603	0.92019	-0.367036	-0.578274	0.930211	-0.27621	-0.895316	-0.18282	0.305799	0.80716	-0.00637464	0.610313
	152	-0.571036	0.0913996	-0.365717	-0.795976	-0.666636	-0.841669	1.03077	-0.509524	-0.167008	-0.424351	0.476551	0.801009	-0.402468	-0.723224	0.740165	-0.456593	-1.33017	-0.160273	-0.103283	0.845814	-0.176611	0.648561
	153	-0.635458	-0.0857618	-0.211103	-0.808861	-0.811586	-1.16056	0.560489	-0.680243	-0.228209	-0.430793	0.189871	0.346831	-0.589293	-0.874617	0.591994	-0.836685	-1.58141	-0.363203	-0.232128	0.678315	-0.358121	0.608317
	154	-0.680554	-0.217828	-0.385044	-0.928042	-0.814807	-1.35705	-0.0128694	-0.667359	-0.292632	-0.788337	-0.254643	-0.0654716	-0.734244	-1.04211	0.244113	-1.07827	-1.98728	-0.801275	-0.570345	0.381973	-0.602604	0.556996
	155	-1.07675	-0.362778	-0.94874	-1.28237	-1.2561	-1.54065	-0.173925	-1.12798	-0.685608	-1.22963	-0.367382	-0.310277	-0.750349	-1.58004	-0.0167973	-1.19101	-2.00016	-0.923678	-1.04385	0.0759662	-0.889605	0.557364
	156	-1.41175	-0.710659	-1.43191	-1.36289	-1.58788	-1.84666	-0.318876	-1.5886	-0.959403	-1.28439	-0.493006	-0.516428	-1.08857	-2.05355	-0.232612	-1.6935	-2.19021	-1.16526	-1.29188	-0.120522	-1.16743	0.604687
	157	-1.71131	-1.33556	-1.68638	-1.56582	-2.11614	-2.07536	-0.679641	-1.67557	-1.42969	-1.7128	-0.731369	-0.745128	-1.8101	-2.50772	-0.274487	-1.96086	-2.18699	-1.64843	-1.4787	-0.139849	-1.47359	0.644513
	158	-2.10429	-1.62546	-1.91185	-2.04577	-2.46724	-2.19132	-1.05973	-1.69167	-1.64872	-2.09611	-0.953626	-1.11234	-2.39956	-2.78796	-0.474196	-2.08004	-2.49299	-2.16381	-2.2099	-0.594027	-1.80553	0.651312
	159	-2.20092	-1.97012	-2.25651	-2.50961	-2.52844	-2.97083	-1.588	-2.33268	-2.02881	-2.31837	-1.33694	-1.6567	-2.6347	-3.09719	-1.01534	-2.51489	-2.96972	-2.58256	-2.67052	-1.41863	-2.23007	0.579409
	160	-2.45861	-2.43396	-2.51098	-2.72865	-2.95363	-3.37025	-1.91011	-2.86738	-2.6215	-2.98514	-1.64617	-2.31059	-2.9536	-3.2518	-1.99456	-2.69849	-3.3627	-3.04962	-3.15368	-2.22069	-2.67411	0.488325
	161	-2.945	-2.87203	-2.84276	-2.8736	-3.49478	-3.8051	-2.40938	-3.36022	-3.00482	-3.43288	-2.23241	-2.57795	-3.28537	-3.60291	-2.57759	-3.22676	-3.91995	-3.2139	-3.64652	-2.59434	-3.09591	0.478584
	162	-3.33154	-3.03309	-3.4741	-3.14739	-3.79112	-4.41389	-2.6252	-3.7854	-3.46866	-3.98369	-2.86375	-3.03534	-3.63647	-3.97334	-2.72898	-3.44257	-3.98759	-3.57466	-3.92675	-3.15804	-3.46908	0.478893
	163	-3.79538	-3.43251	-3.72213	-3.35033	-4.23564	-4.69735	-2.86356	-4.34266	-3.84231	-4.22527	-3.41456	-3.70856	-4.14541	-4.28256	-2.80629	-3.86454	-4.49653	-3.86778	-4.20377	-3.58323	-3.84402	0.505452
	164	-4.25922	-3.95111	-3.78333	-3.59191	-4.7478	-4.88418	-3.4949	-4.72597	-4.23851	-4.51518	-3.54985	-4.08543	-4.72199	-4.50482	-3.19604	-4.13189	-4.90561	-3.88067	-4.42281	-3.944	-4.17676	0.501035
	165	-4.49436	-4.39562	-4.39534	-3.93013	-4.81222	-5.37701	-3.77192	-4.85482	-4.49297	-4.76642	-3.9235	-4.51706	-4.96358	-4.96544	-3.80806	-4.47655	-5.06667	-4.0836	-4.91886	-4.14048	-4.50773	0.457787
	166	-5.00008	-4.94321	-4.82053	-4.59368	-5.07313	-5.74744	-4.37105	-4.98044	-4.93749	-5.29469	-4.65792	-4.83595	-5.27603	-5.31332	-4.13983	-5.0016	-5.17619	-4.41215	-5.16045	-4.32087	-4.9028	0.396303
	167	-5.37373	-5.29754	-5.41966	-4.8868	-5.63361	-6.07599	-5.04426	-5.02232	-5.24994	-6.14185	-5.09277	-5.08076	-6.02333	-5.45827	-4.53603	-5.27217	-5.85907	-4.90499	-5.53088	-4.67841	-5.32912	0.45147
	168	-5.93098	-5.7195	-5.87384	-5.24757	-6.46788	-6.67835	-5.29229	-5.39919	-5.4883	-6.50905	-5.59205	-5.49306	-6.42597	-6.21202	-4.99665	-5.7038	-6.49363	-5.73604	-6.04626	-5.53845	-5.84224	0.486794
	169	-6.62675	-6.25743	-6.27326	-5.82093	-7.09922	-6.97469	-5.50166	-6.16904	-6.24527	-6.66689	-6.22661	-6.14695	-6.66756	-6.81115	-5.50881	-6.24173	-7.04122	-6.2031	-6.43923	-6.40172	-6.36616	0.446059
	170	-7.00684	-6.42815	-6.88849	-6.34597	-7.6146	-7.47396	-5.88498	-6.67476	-6.89594	-7.07275	-6.7742	-6.61402	-6.99933	-7.40384	-5.78261	-6.81187	-7.44064	-6.74747	-6.91918	-6.93643	-6.8358	0.478186
	171	-7.53188	-6.96286	-7.51661	-7.01597	-7.87229	-7.71877	-6.28117	-7.06129	-7.25026	-7.4464	-7.30891	-7.20348	-7.45351	-8.25099	-6.09828	-7.1823	-7.89805	-7.19199	-7.21231	-7.29719	-7.28773	0.496629
	172	-8.05049	-7.50079	-8.00945	-7.61188	-8.32003	-8.31146	-6.85454	-7.4285	-7.72699	-7.74919	-7.19295	-8.1505	-7.82072	-8.63753	-6.65876	-7.67191	-8.41987	-7.52376	-7.56985	-7.59676	-7.7403	0.502572
	173	-8.31784	-7.99684	-8.4443	-8.12404	-8.96104	-8.78174	-7.50843	-7.77316	-8.31324	-8.36443	-7.68578	-8.73997	-7.96245	-8.89522	-7.13548	-8.2034	-8.69367	-8.15189	-8.28817	-7.87378	-8.21074	0.47713
	174	-8.57875	-8.64107	-8.91459	-8.64908	-9.54406	-9.08453	-8.02059	-8.28532	-8.80285	-8.84438	-8.22693	-8.93645	-8.53581	-9.33652	-7.70884	-8.4933	-8.97068	-8.31294	-8.78744	-8.33762	-8.65059	0.437833
	175	-8.92019	-8.92453	-9.82939	-9.23533	-9.75666	-9.42919	-8.53597	-8.64287	-9.29568	-9.29533	-8.34933	-9.08141	-9.15427	-9.75204	-8.3885	-8.62215	-9.46674	-8.57708	-9.25451	-8.6694	-9.05903	0.462644
	176	-9.40336	-9.02116	-10.1805	-9.56389	-9.89517	-9.97034	-8.54885	-9.46748	-9.56948	-9.31788	-8.89049	-9.42285	-9.46672	-10.2191	-8.80403	-8.87662	-9.57304	-8.83799	-9.60239	-9.08492	-9.38581	0.467983
	177	-9.56442	-9.31107	-10.319	-9.80225	-9.8694	-10.3537	-8.53275	-10.028	-10.043	-9.64644	-9.24159	-9.67087	-9.85326	-10.5638	-9.19379	-9.14075	-9.69222	-9.11823	-10.2208	-9.33295	-9.67491	0.507383
	178	-9.99927	-9.89731	-10.1354	-9.95042	-10.0272	-10.4728	-8.87419	-10.1214	-10.5777	-10.0008	-9.67	-9.95111	-10.1206	-10.8118	-9.70273	-9.4983	-10.0691	-9.47577	-10.5655	-9.4779	-9.96997	0.450172
	179	-10.257	-10.0036	-10.2256	-9.87311	-10.2012	-10.6629	-9.67625	-10.1568	-10.8547	-9.99754	-9.69899	-10.1283	-10.4009	-10.902	-9.87023	-9.42743	-10.4138	-9.8301	-10.5236	-9.7517	-10.1428	0.399147
	180	-10.4148	-10.0036	-10.6733	-9.82802	-10.5362	-10.7112	-9.83731	-10.1504	-10.8096	-9.91057	-9.59269	-10.0606	-10.3139	-10.7409	-9.96364	-9.60459	-10.4589	-9.85587	-10.5816	-9.95785	-10.2003	0.391002
	181	-10.3536	-10.0165	-10.538	-9.64119	-10.5587	-10.6403	-10.0724	-10.2309	-10.655	-9.85903	-9.40587	-10.2281	-10.3107	-10.8762	-9.81869	-9.68834	-10.4492	-9.92029	-10.4173	-10.1189	-10.19	0.387106
	182	-10.6274	-10.0068	-10.1418	-9.44792	-10.4299	-10.6597	-10.1594	-10.3533	-10.4134	-10.1232	-9.43164	-10.0671	-10.4878	-11.0405	-9.64797	-9.37589	-10.1528	-9.63039	-10.2402	-10.1254	-10.1281	0.443757
	183	-10.5694	-9.82967	-10.1902	-9.23533	-10.14	-10.5018	-9.80832	-10.4596	-10.3426	-10.2198	-9.16428	-9.9801	-10.7262	-10.6862	-9.58355	-9.27282	-9.73731	-9.58529	-9.85364	-10.0448	-9.99654	0.476974
	184	-10.0862	-9.48179	-9.95501	-8.9873	-9.87584	-10.257	-9.81798	-10.3404	-10.2073	-10.0748	-8.9839	-9.74818	-10.3203	-10.4607	-9.25821	-9.26637	-9.70832	-9.57563	-9.41878	-9.72271	-9.77734	0.445452
	185	-9.97028	-9.19511	-9.23348	-8.52024	-9.66647	-9.68044	-9.24462	-10.276	-9.80784	-9.5949	-8.7101	-9.38419	-9.6922	-10.0903	-8.7686	-8.88628	-9.34434	-9.20198	-9.31249	-9.30718	-9.39435	0.462997
	186	-9.71259	-9.17578	-8.43786	-7.97909	-9.22517	-9.05554	-8.27828	-10.0344	-9.43097	-9.19548	-8.32034	-8.95578	-9.10273	-9.51046	-8.35951	-8.22273	-8.83218	-8.46756	-8.87119	-8.81757	-8.89926	0.546448
	187	-9.35183	-8.77636	-8.17373	-7.78904	-8.98358	-8.29535	-7.72746	-9.79603	-9.02188	-8.71231	-7.47319	-8.51449	-8.71297	-8.78892	-7.62187	-7.74922	-8.60992	-7.56564	-8.24307	-8.17334	-8.40401	0.635581
	188	-8.86221	-7.84545	-7.58426	-7.31231	-8.35868	-7.76065	-7.12511	-9.00686	-8.1554	-8.11962	-6.73555	-7.61257	-8.13961	-7.61643	-6.80693	-7.00836	-8.1654	-6.85377	-7.51187	-7.59354	-7.70873	0.640184
	189	-8.26308	-6.93065	-6.88849	-6.50703	-7.07989	-7.4482	-6.23608	-8.04696	-7.41776	-7.52049	-6.34579	-6.8395	-7.45673	-6.79182	-6.12083	-6.18697	-7.50829	-6.19988	-6.6164	-6.88489	-6.96449	0.622449
	190	-7.39016	-6.00941	-5.85773	-5.99165	-6.47432	-6.69445	-5.07969	-7.10639	-6.78642	-6.63468	-5.53084	-5.91181	-6.43241	-6.03164	-5.12872	-5.53308	-6.44854	-5.50089	-6.00438	-6.03773	-6.12925	0.618281
	191	-6.21122	-5.08172	-4.51452	-5.2669	-5.78822	-5.87628	-4.18422	-6.21735	-6.02301	-5.88415	-4.89628	-5.15807	-5.64646	-5.25856	-4.55536	-4.76001	-5.52085	-4.76004	-5.23131	-5.14226	-5.29884	0.586599
	192	-5.25455	-4.65975	-3.83164	-4.23613	-5.02481	-5.18374	-3.45947	-5.14794	-5.15653	-4.95647	-4.2585	-4.4011	-4.68656	-4.59179	-3.8145	-3.72925	-4.24528	-3.55533	-4.22954	-4.38207	-4.44025	0.568667
	193	-4.29143	-3.95755	-3.26795	-3.37609	-4.38381	-4.51697	-2.87322	-3.96901	-3.9486	-4.22205	-3.48543	-3.34779	-3.76854	-3.90247	-2.82239	-2.76614	-3.25318	-2.80159	-3.13758	-3.4866	-3.57892	0.555666
	194	-3.54735	-3.24568	-2.58185	-2.26481	-3.63007	-3.48621	-1.86823	-3.00589	-3.13366	-3.60038	-2.25818	-2.50708	-2.86985	-3.22926	-2.02033	-1.63874	-2.52198	-2.21213	-2.14869	-2.50737	-2.71389	0.616566
	195	-2.33943	-2.17949	-1.81844	-1.42732	-2.60575	-2.3556	-0.93733	-2.1233	-2.17377	-2.74034	-1.18233	-1.62771	-1.85519	-2.37888	-1.15063	-0.720725	-1.7006	-1.2619	-1.38529	-1.55392	-1.7759	0.574045
	196	-1.3892	-0.987675	-1.23864	-0.509297	-1.36562	-1.17344	-0.0483017	-1.49841	-1.18166	-1.46477	-0.386709	-0.729022	-0.991933	-1.38033	-0.0264607	-0.00563636	-1.0918	-0.521038	-0.586451	-0.716429	-0.864642	0.495767
	197	-0.680554	-0.320903	-0.736146	0.386174	-0.637645	-0.284416	0.76342	-0.509524	-0.282968	-0.543532	0.760009	0.28563	-0.138337	-0.5976	0.382621	0.728778	-0.167343	0.532268	0.502287	0.175821	-0.019098	0.526297
	198	0.011986	0.58423	0.452447	1.08838	0.35768	0.533748	1.50105	0.434264	0.499763	0.0620378	1.53308	1.26807	0.489781	0.320418	1.11059	1.49862	1.13399	1.37942	1.4654	0.72019	0.822258	0.510508
	199	0.939667	1.37985	1.16753	2.07726	1.55593	1.23917	2.03254	1.31685	1.57884	0.828664	2.31259	2.02825	1.05348	0.948536	2.26375	2.11386	2.13576	2.21691	2.38342	1.36441	1.64686	0.528451
	200	1.79004	2.21411	1.86974	2.89864	2.56414	1.69657	2.81527	1.96429	2.37445	1.36659	2.80864	2.76267	1.85553	1.83434	2.89831	2.88692	2.62214	3.09628	3.09206	2.05051	2.37306	0.533614
	201	2.41172	2.9904	2.47209	3.7619	2.97645	2.48574	3.73007	2.39914	3.20228	2.00759	3.62036	3.53896	2.20986	2.79423	3.41369	3.79528	3.28891	3.78881	3.85869	3.11992	3.0933	0.599082
	202	2.9432	3.71837	3.42231	4.20641	3.45317	3.2878	4.23578	3.19798	3.76919	2.52941	4.25492	4.2927	2.94749	3.3837	3.72936	4.64565	4.19083	4.32996	4.62531	4.02183	3.75927	0.598224
	203	3.83223	4.32394	4.15673	4.94405	3.90091	4.02543	4.91865	3.8873	4.35544	3.51185	5.11818	4.94014	3.97503	3.89908	4.24796	5.36396	5.07663	4.97418	5.02473	4.88831	4.46824	0.557716
	204	4.39914	5.00038	4.95234	5.7461	4.22946	4.75985	5.65629	4.66036	4.87404	4.29136	5.69798	5.51028	4.61603	4.40801	5.08545	5.92443	5.6371	5.51211	5.73015	5.27485	5.09829	0.553763
	205	5.10779	5.55763	5.61589	6.38711	4.93166	5.44272	6.41647	5.57838	5.60523	4.63602	6.29388	5.92902	5.30535	5.10699	5.88106	6.57832	6.13638	5.8922	6.26486	5.89652	5.72817	0.536157
	206	5.86797	5.80565	6.26655	6.72532	5.81102	6.29309	6.53565	6.20972	6.28488	5.41553	6.70296	6.31555	5.65	5.77698	6.73465	7.02927	6.72262	6.44623	6.61274	6.25406	6.27302	0.433053
	207	6.2545	6.24694	7.08794	7.32445	6.19756	6.75371	6.79012	6.54793	6.88401	6.20148	7.19901	6.97266	6.12995	6.2376	6.88605	7.38037	6.83214	7.17742	7.12489	6.58262	6.74057	0.415462
	208	6.42522	6.67535	7.47125	7.47584	6.45202	7.195	7.37636	6.96024	7.30919	6.52037	7.8078	7.38496	6.67432	6.68211	7.26292	7.5221	7.10915	7.49953	7.40513	6.58584	7.08974	0.42779
	209	6.70868	7.20683	7.82235	7.89458	7.02216	7.4849	7.92717	7.12451	7.33818	6.83604	7.99463	7.66842	6.88047	7.14917	7.67844	7.98272	7.49246	7.84741	7.76912	6.7179	7.42731	0.443357
	210	7.05656	7.4001	8.11869	8.52592	7.1349	7.865	8.24606	7.22115	7.63775	7.06151	8.5712	7.90678	7.18969	7.64845	7.81695	8.51742	7.75659	7.91506	7.94306	7.48775	7.75103	0.486403
	211	7.28525	7.66101	8.40537	8.61611	7.45701	7.99706	8.56817	7.74941	7.82135	7.14204	9.0737	8.30298	7.63421	7.76763	8.41285	8.64305	7.96597	8.16308	8.09767	7.77443	8.02692	0.497796
	212	7.32391	7.73832	8.31518	8.50659	7.59874	8.15167	8.67125	7.78806	7.85678	7.48348	9.30562	8.16125	7.94021	7.69676	8.48049	8.71069	8.3525	8.73322	8.23295	8.0901	8.15689	0.494307
	213	7.65246	8.13773	8.57609	8.61611	7.49888	8.39004	8.69057	8.15527	8.20788	7.49636	9.30884	8.20312	7.81459	7.82239	8.61578	8.788	8.66495	8.92326	8.47454	8.49918	8.3268	0.486969
	214	7.49463	8.2247	8.61796	8.84803	7.74691	8.42869	8.99013	8.06185	8.73936	7.61877	9.2734	8.55422	7.76305	7.98022	8.87025	8.9104	8.44269	8.7461	8.71612	8.30591	8.41667	0.502055
	215	7.57515	8.28268	8.16701	8.72563	7.92407	8.41258	9.09321	8.24224	8.80379	7.95054	9.06403	8.36418	7.79526	7.89003	8.87025	8.73002	8.31707	8.95869	8.98991	8.48629	8.43213	0.45903
	216	7.75876	8.52427	8.4408	8.74173	7.85321	8.48667	9.09321	8.35175	8.95196	8.07616	9.00927	8.33519	7.91766	7.56148	8.94755	8.73968	8.34606	8.8524	9.15097	8.63446	8.48866	0.466772
	217	7.61381	8.35033	8.54066	8.87702	8.01104	8.56075	9.05134	8.45161	8.7748	8.13736	9.17999	8.29976	8.04007	7.94157	9.11505	8.84276	8.43303	8.73322	8.9577	8.51528	8.52136	0.428508
	218	7.58482	8.41475	8.74681	8.99942	8.07546	8.05826	9.03845	8.31632	8.55576	7.76372	9.18643	8.35774	7.90156	8.03176	9.23745	8.90718	8.4749	8.82663	8.75155	8.20928	8.47191	0.482166
	219	7.25949	8.19894	8.81767	8.69664	8.0207	7.74259	8.98047	8.23579	8.74259	7.33853	9.30562	8.67985	7.70829	7.8707	8.88313	9.18097	8.15601	8.84918	8.68069	8.28336	8.38156	0.590939
	220	7.70722	8.22793	8.49556	8.86414	8.07868	7.69106	8.97725	8.11661	8.74259	7.29988	9.26374	8.65086	7.43128	7.78051	8.63833	8.88785	8.14635	8.9748	8.6066	8.20928	8.33952	0.557614
	221	7.72977	8.21504	8.34417	9.0574	8.09157	7.68139	8.56495	8.0844	8.18856	7.23545	8.88687	8.28365	7.26056	7.55181	8.51915	8.54641	8.05938	8.83629	8.25872	8.27692	8.18362	0.500894
	222	7.53006	7.90904	8.31518	8.8738	7.75335	7.57187	8.57783	7.90402	8.11125	7.28699	8.81279	8.28687	7.69219	7.25225	8.48049	8.67204	7.96274	8.95225	7.85286	8.48951	8.11437	0.5225
	223	7.55905	7.77375	8.13157	8.50337	7.62451	7.44625	8.45865	7.64633	7.95986	7.22579	8.38116	8.16125	7.63743	7.20715	8.56102	8.40468	7.81135	8.82341	8.18464	8.42831	7.99648	0.47246
	224	7.59126	7.51606	7.88355	7.988	7.52465	7.43337	8.11399	7.25014	7.69573	7.20002	8.38116	7.8488	7.63099	7.21038	8.57713	7.95373	7.65996	8.5786	8.2394	8.05466	7.81658	0.421196
	225	7.42698	7.42587	7.85778	8.00732	7.43124	7.08871	8.0238	7.12773	7.54111	7.05507	8.27486	7.74895	7.53435	6.95913	8.36131	7.72503	7.544	8.01491	7.92695	7.74222	7.64087	0.400162
	226	6.75377	7.37111	7.80302	8.01054	7.10913	6.99208	7.76289	6.91514	7.12559	6.94555	7.92054	7.65876	7.12527	6.98812	8.21636	7.5221	7.18968	7.71535	7.74657	7.61981	7.42457	0.42412
	227	6.50575	7.20683	7.37461	7.8978	6.98673	6.94698	7.46977	6.93447	7.01285	6.85858	7.90443	7.52991	6.64855	7.06865	7.7944	7.37393	6.77094	7.36747	7.6757	7.53929	7.24338	0.412293
	228	6.40589	7.10698	7.16524	7.5918	7.0286	6.89544	7.41501	6.6349	6.87434	6.73296	7.87544	7.38174	6.83859	6.92048	7.49161	7.31273	6.3844	7.36747	7.66604	7.0529	7.10713	0.407894
	229	5.87119	6.8042	6.99775	7.43074	6.92875	6.69573	7.45367	6.41909	6.70685	6.48816	7.15714	7.0854	6.65499	6.53716	7.09864	7.18711	6.06229	7.12911	7.25374	6.74689	6.83543	0.421755
	230	5.79066	6.25661	6.4566	6.97013	6.50678	6.3092	7.24107	6.2226	6.51358	6.23047	6.39696	6.72141	6.23302	6.32457	6.60259	6.82634	5.84648	6.90041	6.87687	6.66637	6.49464	0.366778
	231	5.73268	5.8282	5.97988	6.52561	6.03972	5.76161	7.06713	5.89083	5.88546	5.99211	6.42917	6.43796	5.77241	6.03145	6.37067	6.38827	5.55013	6.62661	6.64495	6.78877	6.18718	0.413538
	232	5.5072	5.42556	5.65132	6.36778	5.80136	5.30744	6.60329	5.65569	5.52148	5.68932	6.03297	6.18671	5.58558	5.45487	6.48985	5.9953	5.30855	6.11446	6.41303	6.27339	5.86926	0.41652
	233	4.77279	5.0809	5.46128	6.17129	5.68862	5.06907	6.09114	5.25305	5.35398	5.36399	5.75273	5.87426	5.19905	4.8944	6.29658	5.85035	4.83505	5.37038	6.15534	5.72258	5.51284	0.469118
	234	4.52799	4.91985	5.03931	5.89105	5.3343	4.69865	5.5049	4.52186	5.22514	5.16106	5.58524	5.60691	4.8254	4.61738	5.81986	5.7666	4.1715	4.9613	5.53367	5.25874	5.14853	0.48847
	235	4.36371	4.89408	4.42408	5.57539	4.68041	4.30889	5.48879	4.22229	4.98355	4.77453	4.88626	5.2397	4.26171	4.19542	5.45587	5.27055	3.73343	4.88077	5.08271	4.90764	4.78149	0.501374
	236	3.99328	4.62351	4.09231	5.44654	4.12316	3.94169	4.85745	3.91307	4.53904	4.30102	4.44496	4.69211	3.8333	4.01826	5.25294	5.00964	3.66256	4.7777	4.89589	4.60808	4.45133	0.499677
	237	3.49079	4.06625	3.95058	4.88929	3.65932	3.62602	4.41938	3.4911	4.2427	3.82108	4.28391	4.21539	3.57239	3.61562	4.80199	4.59734	3.43064	4.4878	4.38695	4.3375	4.0693	0.460318
	238	3.22666	3.57987	3.81851	4.45444	3.21159	3.32967	4.32597	3.05303	3.92059	3.75666	3.90382	3.68713	3.19874	3.26774	4.2544	3.9048	3.23416	4.20434	4.10994	3.91554	3.71788	0.433364
	239	2.83046	3.1579	3.374	4.14521	3.03443	3.05588	4.01997	2.67616	3.42776	3.50541	3.60103	3.37146	2.76067	3.12601	3.90008	3.65355	2.68335	3.76627	3.97787	3.59987	3.38337	0.456921
	240	2.09927	3.12891	3.20328	3.78123	2.75097	2.84329	3.60766	2.32506	3.05089	3.17363	3.26926	2.76911	2.46432	2.81678	3.02716	3.48283	2.29681	3.49569	3.601	3.1167	3.01519	0.47096
	241	1.70307	2.87444	2.95847	3.49777	2.32256	2.30858	3.22113	2.09314	2.67402	2.70979	2.88272	2.47921	2.08101	2.36583	2.64707	3.1124	1.83941	3.23478	2.74096	2.99752	2.63719	0.484039
	242	1.46149	2.34618	2.84251	2.90509	2.023	2.1282	2.85392	1.51334	2.3519	2.20086	2.57994	2.29883	1.77179	2.06626	2.59553	2.95457	1.78465	2.8257	2.17405	2.70762	2.31927	0.461945
	243	1.13616	1.9371	2.34646	2.69893	1.6429	1.64503	2.50604	0.991517	1.67869	1.55019	2.33191	2.1571	1.26607	1.72805	2.42481	2.56803	1.59783	2.1396	2.11285	2.30176	1.93805	0.494698
	244	0.546691	1.7535	1.94382	2.23509	1.0631	1.07489	2.18715	0.782144	1.49187	0.973614	2.05812	1.83821	1.04703	1.30608	1.8128	2.18794	1.08567	1.75307	1.91636	1.83792	1.54475	0.516547
	245	0.0313127	1.46359	1.42522	1.74548	0.567052	0.826869	1.84249	0.492244	1.29538	0.47112	1.58784	1.30028	0.753913	0.571665	1.22655	1.8304	0.979375	1.4374	1.47506	1.83148	1.15774	0.536736
	246	0.0796295	1.01264	0.89374	1.36217	0.0999905	0.717351	1.43663	-0.0102506	1.0087	0.0555955	1.33337	0.929854	0.0613726	0.162583	0.923769	0.983246	0.931058	1.00899	1.03699	1.50292	0.776518	0.51029
	247	-0.0105618	0.519808	0.822875	1.11415	0.154749	0.256732	0.982455	-0.23895	0.573849	0.00405764	1.14654	0.57231	-0.357373	-0.207845	0.26344	0.815748	0.650821	0.709429	0.5957	0.910236	0.463908	0.457921
	248	-0.622574	0.0108717	0.394467	0.888668	-0.0932766	-0.329512	0.602364	-0.664138	0.435341	-0.185988	0.795441	0.230871	-0.798666	-0.436544	0.105605	0.741663	0.406016	0.310011	0.241377	0.208032	0.112001	0.495541
	249	-0.989781	-0.356336	-0.236872	0.498913	-0.405725	-0.616191	0.341453	-0.789761	0.103566	-0.269737	0.463666	-0.0397027	-1.124	-0.674907	-0.126315	0.255274	0.199865	-0.0217644	-0.051745	-0.326674	-0.208339	0.463285
	250	-1.15084	-0.665563	-0.362496	0.215454	-0.615098	-0.75792	0.0483318	-1.03779	-0.440803	-0.572522	-0.061376	-0.297392	-1.34948	-0.845626	-0.245497	-0.231115	-0.0996992	-0.359982	-0.322319	-0.323453	-0.473759	0.403967
	251	-1.12185	-0.955464	-0.17245	-0.180743	-0.756827	-0.970514	-0.115945	-1.36956	-0.579311	-0.913961	-0.370603	-0.619504	-1.41712	-1.06466	-0.293813	-0.604764	-0.486233	-0.743295	-0.531692	-0.320232	-0.679427	0.388335
	252	-1.02843	-1.40964	-0.472014	-0.615594	-1.15302	-1.31517	-0.47671	-1.64014	-1.02383	-1.47444	-0.525217	-1.09945	-1.4139	-1.35134	-0.6578	-1.02351	-0.950075	-0.84315	-0.634767	-0.597248	-0.985272	0.369441
	253	-1.41497	-1.69632	-0.784462	-0.86362	-1.4848	-1.83377	-0.64743	-1.68845	-1.27185	-1.62905	-0.657283	-1.42478	-1.48476	-1.53817	-0.970248	-1.08149	-1.00483	-1.21036	-1.04385	-1.01921	-1.23749	0.360469
	254	-1.82727	-1.8155	-0.94874	-1.16318	-1.881	-2.16877	-1.24334	-1.83662	-1.39425	-2.07679	-0.67661	-1.75656	-1.62005	-1.72499	-1.16996	-0.975193	-1.1981	-1.29411	-1.22745	-0.964456	-1.44815	0.421369
	255	-1.96578	-1.87026	-1.15489	-1.33068	-2.32551	-2.51021	-1.55579	-1.93326	-1.80334	-2.30871	-0.82156	-2.25261	-1.86486	-1.61225	-0.799529	-1.28764	-1.47834	-1.30377	-1.36596	-1.19638	-1.63707	0.493229
	256	-2.14294	-1.96367	-1.20643	-1.30169	-2.53489	-2.478	-1.70396	-2.31013	-2.01915	-2.44077	-1.20487	-2.68424	-2.21274	-1.85706	-0.793087	-1.54533	-1.49122	-1.55502	-1.69452	-1.35099	-1.82454	0.524018
	257	-2.41674	-1.85093	-1.00028	-1.54328	-2.59287	-2.56175	-1.80703	-2.24249	-2.04492	-2.73712	-1.7879	-2.40723	-2.3448	-2.22104	-1.27625	-1.74182	-1.81334	-1.81271	-1.80726	-1.22537	-1.96176	0.478995
	258	-2.78395	-1.93468	-0.893981	-1.83318	-2.69272	-3.11256	-1.65886	-2.21672	-1.96439	-2.85952	-1.64939	-2.21074	-2.38024	-2.13407	-1.30524	-1.71927	-2.04203	-1.75795	-1.91999	-1.322	-2.01957	0.557303
	259	-2.72274	-2.05709	-0.816674	-1.84284	-2.67984	-3.14477	-1.69429	-2.12008	-1.86776	-2.9787	-1.71703	-2.5715	-2.6347	-2.14052	-1.59837	-1.76437	-2.10001	-1.70641	-1.82336	-1.78906	-2.08851	0.555727
	260	-2.52948	-2.02165	-0.72004	-1.62703	-2.86988	-2.83232	-1.86501	-2.2296	-1.80012	-3.12365	-1.70737	-2.54896	-2.25461	-2.19205	-1.68212	-1.70639	-1.95829	-1.39718	-1.94576	-1.93401	-2.04728	0.556532
	261	-2.42318	-2.28579	-0.922971	-1.61736	-2.86344	-2.64872	-1.83924	-2.01057	-1.90319	-2.95937	-1.83299	-2.2204	-2.26428	-2.05355	-1.43409	-1.6935	-2.25785	-1.278	-2.21956	-1.47017	-2.00991	0.521503
	262	-2.16549	-2.14084	-0.881096	-1.82029	-2.71849	-2.6004	-2.06794	-1.93326	-2.08035	-2.84663	-1.91352	-1.9917	-2.62504	-1.85706	-1.1764	-1.78369	-2.1129	-1.48093	-1.92322	-1.62801	-1.98736	0.48707
	263	-2.04631	-1.93146	-0.80701	-1.7752	-2.56388	-2.7679	-1.85213	-2.40998	-1.95151	-2.89817	-1.68804	-2.13343	-2.68946	-1.71855	-1.2376	-1.81913	-2.05814	-1.59689	-1.50769	-1.69243	-1.95725	0.519979
	264	-1.92713	-1.7543	-0.716819	-1.88149	-2.54777	-2.88708	-1.56867	-2.49051	-1.97728	-2.73067	-1.53987	-2.39756	-2.30937	-2.11153	-1.23438	-1.98018	-1.91641	-1.28122	-1.16303	-1.41863	-1.8917	0.569687
	265	-1.63401	-1.61901	-0.765136	-1.98135	-2.70238	-2.95795	-1.3593	-2.10076	-2.08357	-2.72101	-1.38848	-2.14954	-2.51552	-2.49484	-0.996017	-1.96408	-1.87454	-1.22324	-0.976206	-1.22537	-1.83661	0.641235
	266	-2.00121	-1.56748	-0.642733	-1.81707	-2.48657	-3.00304	-1.28199	-1.98158	-1.79367	-2.67914	-1.30795	-1.78877	-2.48331	-2.5045	-1.01212	-1.89643	-1.65872	-1.03642	-1.06962	-1.37032	-1.76913	0.630981
	267	-1.83049	-1.6319	-0.397928	-1.47241	-2.26109	-2.64872	-1.56545	-1.95581	-1.6906	-2.82731	-1.15656	-1.67603	-2.36091	-2.31768	-1.16029	-1.7386	-1.44935	-1.20392	-0.876351	-1.13518	-1.66783	0.608313
	268	-1.84982	-1.72853	-0.223988	-1.18573	-1.93898	-2.27185	-1.11127	-1.80763	-1.76146	-2.87562	-1.18555	-1.78555	-1.92928	-2.16306	-1.35678	-1.6774	-1.25286	-1.29089	-0.650873	-1.00311	-1.55251	0.596939
	269	-1.70487	-1.56426	-0.220767	-1.14064	-1.85523	-2.17843	-0.853581	-1.83985	-1.34272	-2.20241	-1.35627	-1.43767	-1.92284	-2.00523	-0.983133	-1.50024	-1.2432	-0.791612	-0.708853	-0.922581	-1.38872	0.535811
	270	-1.52449	-1.39031	0.188315	-1.10198	-1.79081	-2.13978	-0.969541	-1.91715	-1.07536	-1.86097	-1.58819	-1.00926	-1.76178	-1.70244	-0.664242	-1.4036	-1.04671	-0.70142	-0.966543	-1.07397	-1.27501	0.545033
	271	-1.328	-1.2808	0.63605	-1.42732	-1.67162	-1.82411	-0.876129	-1.23428	-0.756473	-1.91251	-1.32728	-1.25084	-1.6426	-1.61225	-0.464533	-1.09115	-0.985507	-0.430846	-0.860246	-0.896812	-1.11186	0.584675
	272	-1.27646	-0.681669	0.626387	-1.26304	-1.59754	-1.40859	-0.747284	-0.693128	-0.592196	-1.91251	-1.04704	-1.24118	-1.59428	-1.35456	-0.00391284	-0.846348	-0.289745	-0.131282	-0.689527	-0.558594	-0.865125	0.620471
	273	-1.29579	-0.556045	0.165767	-0.895831	-1.22711	-0.938303	-0.486374	-0.706012	-0.369938	-1.6065	-0.670167	-1.17354	-1.07246	-0.958366	-0.0457874	-0.624091	-0.0513824	0.0201101	-0.483375	-0.23004	-0.660262	0.487443
	274	-1.15728	0.046304	0.236632	-0.34502	-1.27221	-0.674171	-0.0740707	-0.596494	-0.373159	-1.44867	-0.415699	-0.777339	-0.875973	-1.0711	0.157143	-0.582216	0.145106	0.339001	-0.399626	-0.0528785	-0.459586	0.529055
	275	-0.487287	0.229908	0.777779	-0.0164659	-1.03062	-0.406818	0.025784	-0.738223	-0.228209	-1.24896	-0.351277	-0.506765	-0.95328	-0.504188	0.253777	-0.266547	0.309383	0.471067	-0.232128	0.00188049	-0.245059	0.519607
	276	-0.0846475	0.300772	0.758453	0.357184	-0.743942	-0.377828	0.27381	-0.567504	0.238853	-1.03636	-0.0839238	-0.423016	-0.837319	-0.0177992	0.43738	-0.0378475	0.435006	0.62568	0.0448885	0.0340917	-0.0352036	0.495455
	277	0.0313127	0.838699	0.838981	0.524682	-0.489474	-0.35528	0.380107	-0.461207	0.512648	-0.826991	0.222082	-0.107346	-0.75357	0.0627287	0.975307	0.342244	0.599283	0.532268	0.225271	0.204811	0.164828	0.525461
	278	0.0860717	1.0223	1.22229	0.572998	-0.0868343	-0.400376	0.615248	-0.193854	0.667261	-0.730357	0.421792	0.0665942	-0.241412	0.0627287	1.32319	0.577386	0.831204	0.619238	0.437865	0.639662	0.37565	0.543826
	279	0.231022	1.15115	1.42522	0.869341	0.431766	-0.203888	0.718324	0.414937	1.04413	-0.491994	0.750346	-0.104125	-0.0255975	0.104603	1.58088	0.764211	1.16942	1.0863	0.650459	0.964995	0.626575	0.568126
	280	0.321213	0.999754	1.56373	1.0304	0.76354	-0.0557166	0.560489	0.756375	1.23418	-0.108681	1.00803	-0.0364816	0.100026	0.130372	1.63241	1.09599	1.48187	1.26668	0.863052	1.02942	0.781833	0.557588
	281	0.0345338	1.05129	1.66036	1.06905	0.918154	0.269616	0.860053	1.05272	1.15043	0.274631	1.45577	0.147122	0.473676	0.223785	1.8901	1.30214	1.41423	1.45995	1.07242	1.08418	0.943211	0.538815
	282	0.234243	1.31542	1.75056	1.49746	1.08565	0.588507	0.985677	1.05594	1.2535	0.322948	1.77144	0.559425	0.869873	0.262438	2.08981	1.14752	1.49475	1.45351	1.48473	1.29999	1.12617	0.523951
	283	0.520922	1.46359	1.72801	1.47491	1.51728	0.836532	1.22404	1.03339	1.40168	0.61607	2.07422	1.06836	1.31761	0.523348	2.21866	1.31502	1.72345	1.61134	1.70376	1.34509	1.33586	0.469086
	284	0.720631	1.45393	1.97926	1.66496	1.67512	1.11677	1.4012	1.36194	1.52086	1.13145	2.27393	1.6385	1.62039	0.755269	2.46668	1.37944	1.76533	2.0172	1.86804	1.96998	1.58904	0.451954
	285	0.987984	1.63754	2.5655	2.0225	2.09386	1.30682	1.72009	1.76458	1.86874	1.12179	2.43821	1.97672	1.67193	0.78748	2.45702	1.56627	1.96826	2.2298	1.98722	2.23734	1.82048	0.487776
	286	1.23923	1.85657	2.77487	2.00317	2.40309	1.84474	2.06475	1.79035	2.07489	1.05736	2.43177	2.02503	1.51087	1.03873	2.73726	1.92703	2.49974	2.20081	2.0452	2.38551	1.99555	0.495677
	287	1.20702	2.13681	2.59449	2.45091	2.23881	1.98969	1.92302	2.02549	2.39378	1.21842	2.56705	1.9896	1.76534	1.38983	2.84355	2.39087	2.55128	2.09451	2.36731	2.68507	2.14114	0.468253
	288	1.11039	2.41382	2.78131	2.69571	2.2066	2.09277	2.11307	2.24453	2.71911	1.69192	2.46398	2.37936	1.6977	1.65074	2.88543	2.6389	2.68979	2.28133	2.61212	2.7817	2.30751	0.470564
	289	1.31976	2.53945	3.05833	2.8922	2.20016	2.17652	2.26124	2.42169	3.10242	1.77889	2.58316	2.72401	1.75246	1.84401	3.29773	2.56481	2.76709	2.34898	2.74096	2.72372	2.45488	0.505186
	290	1.81581	2.8229	3.23871	3.24652	2.40631	2.33113	2.81527	2.57953	3.0992	1.82399	2.45109	2.77877	2.11	2.0115	3.52965	2.64856	2.95392	2.77416	2.90846	2.68829	2.65169	0.470767
	291	2.09283	3.03228	3.12919	3.03715	2.67688	2.15075	2.99887	2.805	3.12175	1.76279	2.78931	2.80776	2.35481	1.94708	3.30095	2.55193	3.028	2.99964	2.97288	2.65286	2.71064	0.435059
	292	2.03807	2.7456	2.96814	3.02105	2.73486	2.10243	2.7895	2.93385	3.27636	1.59851	2.82474	2.86252	2.59639	2.10169	3.31061	2.51328	3.02156	2.92234	3.20802	2.95887	2.72642	0.450967
	293	2.25066	2.88088	2.8554	3.09835	2.56414	2.29892	2.91834	3.26562	3.26992	1.98504	2.93426	2.9205	2.39668	2.27241	3.1399	2.90625	3.21805	3.11238	3.33043	3.13281	2.83755	0.401284
	294	2.39883	3.18367	2.78775	3.0758	2.47073	2.6017	3.1245	3.27207	3.32146	2.35869	2.95681	2.92372	2.30971	2.33361	3.20432	3.00611	3.14396	3.17036	3.16937	2.95887	2.8886	0.34723
	295	2.38917	3.46713	3.16462	3.13378	2.58669	2.67901	3.34997	3.12712	3.19906	2.44566	3.23705	2.69825	2.55129	2.61707	3.156	2.97389	3.23738	3.10916	3.36908	2.99108	2.97412	0.33302
	296	2.33441	3.29641	3.16462	3.06936	2.5416	3.00112	3.57223	3.25596	3.43742	2.63571	3.4432	2.83353	2.69624	2.8651	3.43624	3.18005	3.67867	3.10594	3.36264	3.13603	3.10232	0.3598
	297	2.08638	3.52189	3.29991	3.01782	2.60924	3.06554	3.90078	3.42024	3.55982	2.99647	3.53661	2.9817	2.95071	3.12601	3.79056	3.33144	3.74631	3.27022	3.59778	2.88478	3.23471	0.435043
	298	2.33763	3.6314	3.33856	3.19176	2.96356	3.02367	4.14559	3.48144	3.36656	2.96426	3.82651	2.99459	2.80576	2.9714	3.93229	3.45062	3.81073	3.29276	3.89734	3.05872	3.32426	0.453826
	299	2.71128	3.37694	3.58659	3.56863	2.87337	3.32645	3.92977	3.54908	3.33112	3.19296	3.97146	3.0268	3.03446	2.94563	4.01282	3.73408	3.61747	3.72761	3.81681	3.3905	3.43619	0.381595
	300	2.76926	3.50578	4.16317	3.68782	3.05375	3.24593	4.05862	3.38158	3.49218	3.3508	3.9618	3.27805	3.36624	2.9263	4.14488	3.93057	3.48862	3.91444	3.82648	3.45814	3.55022	0.401429
	301	2.86589	3.31251	4.56259	3.71681	3.305	3.44241	4.25511	3.70047	3.67256	3.76954	3.81685	3.44232	3.31148	2.99072	3.92907	3.91446	3.54338	4.05939	3.77816	3.51612	3.64524	0.40344
	302	2.78214	3.41559	4.41442	4.05824	3.21159	3.73231	4.81558	3.94528	3.74665	3.85007	4.01656	3.51319	3.5434	3.18077	3.7197	3.92412	3.67867	4.04328	3.74273	3.53545	3.74349	0.442498
	303	2.83046	3.70871	4.50783	4.0518	3.38231	3.59058	4.77048	3.84864	3.70477	3.73733	4.19372	3.62593	3.72378	3.39014	3.73258	3.99499	3.84617	4.22044	4.22267	3.5902	3.83368	0.427284
	304	3.04628	3.64429	4.84282	4.18065	3.70764	3.71299	4.66097	3.89374	3.68867	4.00146	4.31934	3.67424	3.80109	3.70581	3.91618	3.89513	3.93958	4.28487	4.11638	3.51612	3.92741	0.40206
	305	3.02051	3.62818	4.64311	4.58973	3.56591	3.93846	4.53856	4.28027	3.72732	4.06266	4.48684	3.31026	3.89128	3.69292	3.80989	4.11095	4.43241	4.11093	4.19046	3.70294	3.98668	0.440437
	306	2.91421	4.10813	4.6109	4.6928	3.64	4.12207	4.05862	3.9485	3.99145	3.81786	4.58025	3.37146	3.77532	3.77023	3.83888	3.88225	4.46784	3.99174	4.31287	3.77059	3.9833	0.427132
	307	2.92387	4.03404	4.36288	4.66703	3.76884	4.2026	3.94588	3.9646	4.08164	3.50863	4.52227	3.58405	3.421	3.86042	3.95162	4.01109	4.25203	3.908	4.18724	3.73838	3.94481	0.397368
	308	3.12036	4.04693	4.30812	4.51242	4.03941	4.12207	3.92011	3.85831	4.3039	3.49575	4.33222	3.47131	3.12787	3.93129	3.80344	4.09806	4.22948	3.75338	4.10349	3.66429	3.91211	0.384494
	309	3.03339	4.20798	4.01178	4.16454	4.0684	4.06409	4.29376	3.63927	4.51971	3.63103	4.14218	3.49064	3.0409	3.5512	3.65527	3.9209	4.0491	3.51502	3.99398	3.41304	3.82031	0.403843
	310	3.10748	4.08558	4.26947	3.87464	4.10384	4.0963	4.26477	3.44923	4.22015	3.46031	4.11319	3.34891	3.10533	3.30317	3.82599	3.60845	4.07487	3.45382	3.97787	3.63852	3.76909	0.390717
	311	3.29752	3.74092	4.54648	3.61051	4.00398	4.18005	4.09083	3.13678	3.67578	2.88051	4.11963	3.28771	3.43066	3.44168	3.99027	3.4474	4.08453	3.47959	3.94888	3.77059	3.70821	0.413496
	312	3.22666	3.54443	4.31134	3.71681	3.61745	4.1124	4.15525	3.17865	3.72088	2.75167	4.01656	3.36824	3.43066	3.24197	4.00637	3.67288	3.96213	3.48925	3.67831	3.70616	3.6454	0.385201
	313	3.19767	3.48323	3.90226	3.56863	3.63355	3.94813	4.09083	3.08846	3.68545	2.76777	4.05199	3.51963	3.35657	2.82322	3.71325	3.631	3.80107	3.8017	3.65898	3.57088	3.56471	0.365655
	314	3.19123	3.45746	3.71544	3.46878	3.64644	3.79029	3.69141	3.33327	3.64679	2.72912	4.00045	3.14598	2.95071	2.75558	3.32672	3.83071	3.74953	3.94665	3.34653	3.38405	3.45536	0.367097
	315	3.0495	3.43814	3.56726	3.16922	3.63355	3.27169	3.87824	3.60062	3.98823	2.83864	3.91026	2.97848	3.02158	2.54299	3.2784	3.52793	3.57559	3.82425	3.10817	3.70939	3.39561	0.393689
	316	2.88844	3.39948	3.92481	2.88898	3.52726	3.08809	3.76228	3.24952	3.95924	2.90306	3.94247	2.76267	3.16653	2.62352	3.37826	3.18649	3.51117	3.55689	3.21769	3.24555	3.30912	0.39458
	317	2.84657	3.48645	3.70255	2.85999	3.41774	2.96247	3.23724	3.28173	3.65646	2.96426	3.76853	2.65315	2.95071	2.55587	3.36859	3.24769	3.78174	3.62454	3.13072	2.92665	3.22118	0.374881
	318	2.99796	3.5541	3.61558	2.85033	3.41452	2.82074	3.44661	3.26562	3.4503	2.95138	3.90704	2.64993	2.84764	2.36905	3.30095	3.31533	3.50795	3.50536	3.32721	3.19401	3.21458	0.37566
	319	2.4246	3.48323	3.374	2.8922	3.28567	2.55017	3.69785	3.12389	3.21194	2.62282	3.94891	2.70147	2.57062	2.50756	3.29451	3.21548	3.48218	3.52468	3.58167	2.9943	3.12439	0.445793
	320	2.29254	3.26098	3.19684	2.9534	3.12784	2.82396	3.59478	2.98539	2.80608	2.25562	3.53017	2.7369	2.53519	2.48179	3.26874	3.11562	3.50795	3.18002	3.37552	2.70762	2.98685	0.39977
	321	2.49224	3.13857	3.34501	2.88898	2.93135	2.72088	3.27911	2.55376	2.80608	2.28461	3.11464	2.98492	2.43533	2.24342	2.91764	2.79673	3.11175	3.05762	3.04375	2.73017	2.84383	0.313964
	322	2.29254	2.9131	3.32246	2.6635	2.95712	2.50829	3.06007	2.18655	2.69012	2.21696	2.6508	2.99137	2.43211	2.30785	2.9112	2.69366	3.03123	3.2831	2.88591	2.47248	2.72352	0.341227
	323	1.82225	2.56199	2.88761	2.56687	2.74775	2.09277	2.84104	2.26064	2.59993	2.00759	2.4672	2.52753	2.22918	1.75381	2.78235	2.55515	2.77676	3.13815	2.78928	2.17936	2.47936	0.3733
	324	1.88667	2.48469	2.57194	2.46379	2.64467	1.61926	2.59945	2.16722	2.24561	1.94317	2.17408	2.13133	2.20019	1.49935	2.48601	2.349	2.60604	2.71296	2.81505	1.94744	2.2774	0.362839
	325	1.5549	2.50401	2.35935	2.08048	2.36121	1.67402	2.34177	2.26708	2.09422	1.43423	1.81654	1.78667	2.0939	1.20945	2.3926	2.22015	2.26138	2.55191	2.44784	1.70907	2.05804	0.387156
	326	1.13938	2.23988	2.00825	1.80024	1.9618	1.18763	2.00999	2.07703	2.02013	1.154	1.64259	1.70614	1.81366	0.964641	2.33462	1.65002	1.8684	2.44239	1.95823	1.70907	1.7844	0.406964
	327	1.05885	1.77604	1.69902	1.37184	1.66223	1.02336	1.71687	1.48757	1.84941	1.07025	1.5363	1.45167	1.47866	0.761711	1.86433	1.33757	1.71379	2.24912	1.8004	1.4385	1.51737	0.350751
	328	0.797938	1.44749	1.3608	1.35251	1.22738	0.852638	1.63312	0.933537	1.91705	1.02515	1.45577	1.34538	1.37881	0.61354	1.3715	1.33757	1.52052	1.87869	1.65867	1.02942	1.30687	0.346559
	329	0.566018	1.31864	0.948499	0.975638	0.818299	0.611054	1.65245	0.701616	1.80109	0.87698	1.10789	0.868652	0.934295	0.703731	1.17824	1.43742	1.47865	1.51471	1.61679	0.74918	1.09299	0.380964
	330	0.337319	0.941774	0.867971	0.708285	0.769983	0.59817	1.42697	0.679068	1.54663	0.216651	0.869527	0.578752	0.621847	0.571665	0.904442	1.16363	0.982596	1.15072	1.30435	0.671873	0.845611	0.344935
	331	-0.0137829	0.139716	0.600618	0.498913	0.418881	0.176204	0.985677	0.492244	1.10211	0.042711	0.70525	0.16967	0.354494	0.35585	0.608099	0.751326	0.621831	1.06697	0.933917	0.713748	0.536223	0.335214
	332	-0.458297	-0.127636	0.523311	0.31853	0.370564	0.111781	0.766641	0.263544	0.651156	-0.517763	0.479772	-0.0880194	0.235313	0.0337387	0.572667	0.645029	0.621831	1.00577	0.53772	0.423847	0.318475	0.39588
	333	-0.445413	-0.333788	0.471773	-0.000360346	-0.27688	-0.0331688	0.502509	-0.155201	0.171209	-1.18131	-0.00983812	-0.313498	-0.244634	-0.397891	0.414832	0.516185	0.370584	0.583806	0.492624	-0.0593208	0.00361084	0.446668
	334	-0.574257	-0.568929	0.181873	-0.299924	-0.454042	-0.232878	0.0386684	-0.541735	0.0133747	-1.26184	-0.38993	-0.529313	-0.505544	-0.729666	-0.0973253	0.313254	0.0388089	0.2778	0.0448885	-0.310568	-0.279364	0.388542
	335	-0.680554	-0.891041	-0.407592	-0.625257	-0.492695	-0.683834	-0.322097	-0.461207	-0.183113	-1.21353	-0.663725	-0.799887	-0.653716	-0.587937	-0.242276	-0.179577	-0.321956	0.0233312	-0.26756	-0.700324	-0.517727	0.289911
	336	-0.996224	-0.826619	-0.446245	-0.773429	-0.705289	-1.30873	-0.280222	-0.396785	-0.624407	-1.17487	-1.00194	-0.735464	-1.03059	-0.871395	-0.451648	-0.47592	-0.682722	-0.347097	-0.38352	-1.09008	-0.73016	0.303095
	337	-1.33766	-1.01344	-0.829558	-1.02145	-1.01452	-1.35061	-0.0805129	-0.722118	-1.19454	-1.48088	-0.921415	-0.989933	-1.5975	-1.15808	-0.976691	-0.875338	-0.985507	-0.939783	-0.802266	-1.49272	-1.03923	0.333869
	338	-1.2668	-1.39031	-1.21287	-1.34035	-1.27865	-1.54709	-0.544354	-1.20851	-1.54887	-1.84486	-1.15978	-1.57618	-2.03235	-1.43509	-1.19573	-1.30697	-1.16589	-1.75473	-1.18558	-1.8245	-1.39097	0.32663
	339	-1.49872	-1.77363	-1.41902	-1.68178	-1.54278	-2.11723	-0.905119	-1.53062	-1.58752	-2.38923	-1.4529	-1.79843	-2.00336	-1.86028	-1.36645	-1.5711	-1.35271	-1.79016	-1.29832	-2.2368	-1.65881	0.350404
	340	-1.83694	-1.97978	-1.76046	-1.92015	-1.80691	-2.36848	-1.13382	-1.79475	-1.80334	-2.90139	-1.75891	-2.13987	-2.40601	-2.1534	-1.71433	-1.9061	-1.66838	-1.95122	-1.49159	-2.73607	-1.96159	0.40698
	341	-2.13972	-2.18915	-2.02781	-2.26159	-1.97441	-2.67771	-1.27555	-2.07177	-2.4991	-3.31048	-2.01337	-2.38468	-2.71845	-2.45297	-2.25225	-2.17023	-2.06458	-1.94477	-1.45293	-2.90357	-2.23925	0.460039
	342	-2.60356	-2.50482	-2.24041	-2.5386	-2.2321	-3.11256	-1.63631	-2.2135	-2.79866	-3.3298	-2.54164	-2.71645	-2.97614	-2.60758	-2.45519	-2.2733	-2.37703	-2.23467	-1.6462	-3.11939	-2.5079	0.439473
	343	-2.76462	-3.01698	-2.44012	-2.89615	-2.46724	-3.43467	-2.11304	-2.72565	-3.33981	-3.57139	-2.94428	-2.74222	-3.10499	-2.96512	-2.4262	-2.86277	-2.4028	-2.75005	-2.226	-3.31588	-2.8255	0.403633
	344	-3.22846	-3.54847	-2.63661	-3.13773	-2.56065	-3.9887	-2.2902	-3.12829	-3.59106	-3.75499	-3.0538	-2.97092	-3.20162	-3.28724	-2.43586	-3.08503	-2.47367	-2.895	-2.55778	-3.29977	-3.05629	0.46321
	345	-3.38629	-3.61289	-2.57218	-3.19249	-2.90209	-4.25606	-2.93765	-3.38598	-3.97759	-4.04811	-3.30505	-3.19962	-3.26604	-3.76718	-2.92869	-3.28152	-2.89563	-3.1237	-2.79614	-3.29655	-3.30657	0.440803
	346	-3.76317	-3.79327	-2.788	-3.16672	-3.46901	-4.62004	-3.34673	-3.45685	-4.03235	-4.16407	-3.07957	-3.22539	-3.59138	-3.71242	-3.52782	-3.57142	-3.22097	-3.52957	-2.99907	-3.53491	-3.52964	0.423229
	347	-4.00797	-3.96077	-3.15199	-3.19893	-3.74603	-4.69735	-3.44336	-3.47296	-3.91639	-4.21561	-3.21485	-3.23505	-3.87484	-3.7092	-3.67921	-3.88709	-3.55918	-3.63586	-3.13436	-3.91501	-3.6828	0.400197
	348	-3.82115	-4.16048	-3.42578	-3.24725	-3.82978	-4.61038	-3.66562	-3.58892	-4.18697	-4.68267	-3.66259	-3.54106	-4.10998	-3.67055	-3.80161	-4.31228	-3.82332	-3.69706	-3.28575	-4.1888	-3.8656	0.39914
	349	-4.14648	-4.12505	-3.64804	-3.56936	-3.97473	-4.79721	-3.45947	-3.90136	-4.52196	-4.96291	-3.82365	-4.03389	-4.10676	-3.89925	-4.00455	-4.56352	-3.78144	-3.97408	-3.4307	-4.25	-4.04872	0.413145
	350	-4.4235	-4.14437	-3.6416	-3.8496	-4.19376	-4.83264	-3.37572	-4.08175	-4.57672	-4.89849	-3.7399	-3.97591	-4.32579	-4.03132	-4.23002	-4.6215	-3.93928	-4.39927	-3.4758	-4.44005	-4.15985	0.420115
	351	-4.39451	-4.64687	-4.07967	-4.12984	-4.24208	-4.8423	-3.52389	-4.06242	-4.63148	-4.9758	-3.74956	-4.34312	-4.1744	-4.3341	-4.01099	-4.76001	-4.25173	-4.42504	-3.77536	-4.36596	-4.28596	0.372764
	352	-4.61676	-4.84658	-4.15698	-4.0171	-4.43857	-4.89062	-3.62375	-4.2428	-4.48009	-5.21094	-3.86874	-4.64591	-4.37733	-4.59501	-3.71787	-4.90496	-4.15831	-4.27365	-3.7657	-4.62043	-4.3726	0.435131
	353	-4.63609	-4.69519	-4.20851	-3.89792	-4.65438	-4.95182	-3.77836	-4.40064	-4.33192	-5.21094	-3.95893	-4.61047	-4.41921	-4.83338	-3.89181	-4.74069	-4.20341	-4.27365	-3.97507	-4.72029	-4.41963	0.396096
	354	-4.54268	-4.61788	-4.1763	-3.83027	-4.66083	-5.01946	-3.70749	-4.57136	-4.10966	-5.37522	-3.71413	-4.40754	-4.25815	-4.73674	-4.09796	-4.75035	-4.11966	-4.33485	-4.18444	-4.61077	-4.39129	0.424801
	355	-4.57489	-4.61144	-4.14409	-3.81739	-4.66727	-4.92927	-3.62697	-4.5778	-4.55418	-5.24959	-3.73023	-4.41077	-4.31291	-4.91068	-4.08185	-4.77934	-3.86841	-4.5571	-4.47757	-4.49159	-4.41867	0.428182
	356	-4.62643	-4.55668	-3.87352	-3.98167	-4.56741	-5.02591	-3.73326	-4.63578	-4.63148	-4.94036	-3.91706	-4.19495	-4.4031	-4.84948	-4.00777	-4.52809	-3.89418	-4.29297	-4.66761	-4.59144	-4.39596	0.385003
	357	-4.1948	-4.71129	-3.91539	-4.17171	-4.4128	-5.14509	-3.80091	-4.72597	-4.45754	-4.81152	-4.06523	-4.24971	-4.42243	-4.91713	-3.86282	-4.69237	-3.73312	-4.36384	-4.31973	-4.27899	-4.36262	0.386272
	358	-4.11749	-4.64043	-4.07323	-4.02676	-4.38059	-5.14187	-3.64951	-4.69054	-4.4962	-4.91782	-3.9686	-4.22072	-4.55127	-4.75929	-3.8596	-4.76001	-4.00692	-4.16735	-3.99118	-3.94077	-4.31801	0.404159
	359	-4.06273	-4.47293	-3.77688	-3.84638	-4.41602	-5.02269	-3.78802	-4.60679	-4.58317	-4.91782	-4.02013	-4.16596	-4.49974	-4.35343	-3.99488	-4.47977	-4.13577	-3.89677	-3.85589	-4.05351	-4.24746	0.368231
	360	-3.83725	-4.43105	-3.61583	-3.53715	-4.2453	-4.88418	-4.01994	-4.39742	-4.34802	-4.87272	-3.72701	-3.89861	-4.37411	-4.13117	-4.09474	-4.47655	-3.9586	-3.72928	-4.00728	-4.06962	-4.13279	0.374337
	361	-3.84692	-4.23779	-3.46121	-3.13451	-3.99728	-4.67158	-3.86855	-4.43929	-3.97115	-4.71166	-3.76244	-3.82452	-4.40954	-4.318	-3.77907	-4.34771	-3.65582	-3.83879	-4.15545	-4.10505	-4.02682	0.395965
	362	-3.81148	-4.18947	-3.44189	-2.98634	-3.71704	-4.49764	-3.57221	-4.66799	-4.13543	-4.69556	-3.56596	-3.71178	-3.99402	-4.43718	-3.28623	-4.3155	-3.52697	-3.7937	-4.36805	-4.04707	-3.93808	0.473977
	363	-3.59567	-3.95755	-3.20352	-3.21826	-3.59141	-4.39779	-3.56577	-4.39742	-3.95827	-4.44431	-3.33081	-3.54106	-3.69768	-4.26002	-3.26369	-4.51199	-3.39169	-3.76149	-4.15545	-3.90212	-3.8073	0.436574
	364	-3.40884	-3.73851	-2.93295	-3.0411	-3.27896	-3.88241	-3.47557	-3.95934	-3.7199	-4.29936	-2.98615	-3.66346	-3.49152	-3.98622	-3.10263	-4.26718	-3.41745	-3.36851	-3.83012	-3.80871	-3.58295	0.401041
	365	-3.46038	-3.97365	-2.73968	-2.67067	-3.2081	-3.42179	-3.19856	-3.66622	-3.61683	-4.31224	-2.85409	-3.29626	-3.21451	-3.92502	-2.90292	-4.2092	-3.63327	-3.09793	-3.50801	-3.51881	-3.42141	0.459498
	366	-3.24457	-3.8126	-2.73968	-2.50961	-3.3305	-3.1641	-2.94409	-3.38921	-3.47832	-3.89994	-2.81543	-2.88073	-3.15653	-3.85737	-3.05109	-3.97728	-3.48188	-2.93366	-3.0184	-3.28689	-3.24859	0.410818
	367	-3.11894	-3.81904	-2.68492	-2.22937	-3.17911	-3.01915	-2.8088	-2.9157	-3.2625	-3.59071	-3.14721	-2.69391	-2.92783	-3.55137	-2.94802	-3.75824	-3.35947	-2.89823	-2.72205	-2.96799	-3.08013	0.39495
	368	-3.16082	-3.63222	-2.57218	-1.94914	-3.13401	-2.68093	-2.5189	-3.07676	-3.17876	-3.63259	-2.84442	-2.73578	-2.81509	-3.26147	-2.52605	-3.31695	-3.2113	-2.77904	-2.55133	-2.80694	-2.91923	0.412015
	369	-2.78717	-3.57101	-2.20176	-2.17139	-3.02772	-2.54242	-2.31919	-2.77719	-3.02736	-3.51341	-2.43856	-2.70679	-2.68302	-3.32911	-2.36821	-3.12368	-3.22097	-2.64054	-2.47403	-2.90357	-2.79136	0.416787
	370	-2.63255	-3.5388	-1.84743	-2.03933	-2.87632	-2.42646	-2.25477	-2.57104	-2.84698	-3.09466	-2.51909	-2.87107	-2.61216	-3.0682	-2.33922	-2.94974	-2.98582	-2.43116	-2.6222	-2.62978	-2.65784	0.390468
	371	-2.7002	-3.20381	-1.74758	-2.06188	-2.48335	-2.19132	-2.09693	-2.49695	-2.53453	-2.94649	-2.40957	-3.05467	-2.12577	-2.31124	-2.14274	-3.15589	-2.84087	-2.13482	-2.47725	-2.30122	-2.47085	0.402233
	372	-2.41352	-2.94612	-1.87642	-2.03611	-2.37705	-2.31694	-1.78448	-2.06532	-2.49266	-3.16552	-2.14866	-2.89684	-1.99048	-2.08254	-1.94303	-3.09147	-2.49943	-1.84492	-2.20345	-2.24646	-2.32107	0.41795
	373	-2.03987	-2.88169	-1.76046	-1.8364	-2.4157	-2.22675	-1.78126	-2.11686	-2.30261	-3.12365	-2.19698	-2.54896	-2.12899	-1.80874	-1.99456	-2.70816	-1.93896	-1.95444	-2.14225	-2.298	-2.21026	0.371944
	374	-1.75641	-2.63367	-1.8571	-1.9427	-2.15479	-1.98517	-1.91977	-2.17162	-2.25107	-2.90139	-1.87165	-2.10444	-2.06457	-1.53172	-2.07509	-2.53744	-1.57497	-1.95122	-2.08427	-2.16593	-2.07675	0.329702
	375	-2.05275	-2.50482	-2.01171	-1.48207	-2.08715	-1.86276	-1.90044	-1.6498	-2.22208	-2.66625	-1.60107	-1.99814	-1.90029	-1.62836	-1.74654	-2.53744	-1.47834	-1.70641	-1.92322	-1.96945	-1.94645	0.3361
	376	-1.97544	-2.64333	-2.18243	-1.45631	-1.73605	-1.85632	-1.75549	-1.40822	-2.05136	-2.43111	-1.57208	-1.94983	-1.65226	-1.45442	-1.53717	-2.55032	-1.26252	-2.00597	-1.77182	-1.64411	-1.84483	0.383509
	377	-1.58569	-2.50804	-1.79267	-1.55616	-1.7296	-1.67594	-1.50103	-1.43721	-1.71959	-2.11222	-1.49477	-1.9917	-1.57173	-1.43509	-1.19251	-2.42148	-1.29473	-1.80304	-1.6623	-1.56681	-1.70262	0.337287
	378	-1.19915	-2.16016	-1.49955	-1.12453	-1.66196	-1.5632	-1.20146	-1.54995	-1.58752	-2.1702	-1.2242	-1.85964	-1.52342	-1.76365	-0.963806	-2.56321	-1.4268	-1.53247	-1.7074	-1.7343	-1.60083	0.386641
	379	-0.944686	-1.75752	-1.06148	-0.960254	-1.61364	-1.48589	-1.03718	-1.1312	-1.47478	-2.23784	-1.06314	-1.83709	-1.34626	-1.83451	-0.912268	-2.47623	-1.30762	-1.6291	-1.51735	-1.88248	-1.47553	0.440899
	380	-1.17661	-1.92824	-1.06148	-0.853957	-1.64263	-1.25075	-0.914782	-0.776877	-1.50377	-2.09933	-1.08569	-1.65026	-1.10145	-1.43831	-1.23116	-2.16701	-1.05959	-1.4616	-1.77504	-1.63123	-1.39049	0.405698
	381	-1.13795	-1.86704	-0.900423	-0.841072	-1.5911	-1.26364	-0.99531	-0.648032	-1.4619	-1.76434	-1.01483	-1.15099	-1.43001	-1.25793	-1.44375	-2.01884	-0.714933	-1.19747	-1.61399	-1.58935	-1.29514	0.381002
	382	-1.00589	-1.58358	-0.826337	-0.754102	-1.46869	-1.19921	-1.03396	-0.718897	-1.27829	-1.78366	-1.13723	-1.17354	-1.55885	-1.20961	-1.02179	-1.93187	-0.502339	-1.25545	-1.11471	-1.29623	-1.19271	0.355961
	383	-0.98656	-1.18738	-0.926192	-0.60593	-1.50091	-1.16378	-0.831033	-0.954038	-1.25252	-1.7289	-1.11146	-1.0157	-1.3076	-1.13875	-0.963806	-1.76759	-0.560319	-1.31665	-0.937553	-1.14484	-1.12008	0.311755
	384	-1.07353	-1.17128	-0.80701	-0.441653	-1.39461	-1.20566	-0.856802	-0.918606	-1.53276	-1.41001	-0.911751	-0.86753	-1.21741	-0.868174	-1.04756	-1.96086	-0.189891	-1.19425	-0.924668	-1.22537	-1.06097	0.380612
	385	-1.00911	-1.15195	-0.536436	-0.403	-1.3012	-0.925418	-0.82137	-0.831636	-1.35882	-1.24574	-0.889204	-1.05113	-1.24962	-1.04211	-0.834961	-1.48091	-0.154458	-0.897909	-0.857025	-1.05787	-0.954994	0.323328
	386	-0.757861	-0.9458	-0.310958	-0.31603	-1.33663	-0.538884	-0.715073	-0.789761	-1.51021	-1.23929	-0.712042	-0.886857	-1.23996	-0.736108	-0.812414	-1.39072	-0.24465	-1.02353	-0.75717	-0.822726	-0.854334	0.35696
	387	-0.960791	-1.02633	-0.433361	-0.0518982	-1.29153	-0.390713	-0.79238	-0.680243	-1.45868	-1.07824	-0.454352	-0.919068	-1.14333	-0.5976	-0.751212	-1.31019	-0.215659	-0.84315	-0.563903	-0.900033	-0.793133	0.374815
	388	-0.993003	-0.797629	-0.565426	0.00930301	-1.08538	-0.616191	-0.392961	-0.464428	-0.985172	-1.25218	-0.666946	-0.725801	-0.743907	-0.594379	-0.693232	-1.34562	-0.00628678	-0.566133	-0.473712	-0.883928	-0.692151	0.349647
	389	-1.1605	-0.575372	-0.77802	-0.0969939	-1.13048	-0.748257	-0.270559	-0.313036	-0.737146	-1.24252	-0.579976	-0.596956	-0.640831	-0.546062	-0.683569	-1.2973	0.000155458	-0.530701	-0.802266	-0.716429	-0.672341	0.350816
	390	-1.00267	-0.517392	-0.861769	-0.17108	-1.04995	-0.889986	-0.512143	-0.93149	-1.02383	-1.33915	-0.637956	-0.571187	-0.892078	-0.584716	-0.567609	-1.2812	0.0227033	-0.559691	-0.879573	-0.706766	-0.747876	0.336082
	391	-0.89959	-0.591477	-0.294853	-0.187185	-1.04029	-0.944745	-0.438057	-0.657695	-0.904644	-1.29405	-0.892425	-0.835319	-0.708475	-0.388228	-0.216507	-1.2973	-0.0707091	-0.839929	-0.879573	-0.732535	-0.705679	0.348758
	392	-1.05742	-1.05532	0.00471142	-0.293482	-0.969421	-0.848111	-0.831033	-0.396785	-0.621186	-1.03636	-0.679831	-0.645273	-0.586072	-0.433323	-0.193959	-0.926876	-0.325178	-0.830265	-0.84414	-0.494172	-0.653175	0.308704
	393	-1.33444	-1.18416	-0.0951432	-0.425548	-1.07572	-0.860996	-0.802043	-0.300151	-0.270084	-0.859202	-0.544544	-0.603398	-0.821214	-0.42366	-0.445206	-0.875338	-0.402484	-0.627335	-0.644431	-0.420086	-0.650759	0.322214
	394	-1.31511	-0.71388	-0.175671	-0.328914	-1.14014	-0.619412	-0.711852	-0.364574	-0.382823	-0.630503	-0.621851	-0.332824	-0.846983	-0.201403	-0.696453	-0.949424	-0.280082	-0.653104	-0.634767	-0.304126	-0.595195	0.308021
	395	-1.02521	-0.536718	-0.178892	-0.145311	-0.956536	-0.509894	-0.566902	-0.338805	-0.247536	-0.59507	-0.741032	-0.323161	-0.882415	-0.153086	-0.525734	-0.743272	-0.148016	-0.678873	-0.47049	-0.407202	-0.508708	0.271209
	396	-0.751419	-0.411095	-0.0661532	-0.0808883	-0.53457	-0.677392	-0.975984	-0.300151	-0.0800377	-0.575744	-0.876319	-0.46489	-1.02414	-0.0918849	-0.68679	-0.720725	0.238518	-0.836707	-0.435058	-0.471624	-0.491153	0.343836
	397	-1.01555	-0.420758	-0.117691	0.199349	-0.421831	-0.535663	-0.927667	-0.300151	-0.450466	-0.472668	-0.744253	-0.60662	-0.927511	-0.301258	-0.706117	-0.872117	0.58962	-0.769064	-0.190253	-0.265472	-0.462807	0.397223
	398	-0.918917	-0.440085	0.25918	0.0189664	-0.289765	-0.548548	-0.924446	-0.319478	-0.369938	-0.417909	-0.573534	-0.725801	-0.72458	-0.468756	-0.909047	-0.701398	0.644379	-0.636998	-0.360972	-0.529604	-0.446862	0.391724
	399	-0.757861	-0.556045	0.268843	0.163917	0.0677793	-0.49701	-0.876129	-0.596494	-0.308737	-0.182767	-0.377046	-0.680705	-0.772897	-0.339911	-0.83174	-0.772262	0.480102	-0.366424	-0.447943	-0.755083	-0.406921	0.391819
	400	-0.889927	-0.51417	0.246295	0.353963	-0.0288542	-0.371386	-0.782717	-0.535293	-0.3184	-0.10546	-0.154788	-0.342488	-0.979049	-0.040347	-0.6578	-0.540342	0.447891	-0.208589	-0.367415	-0.397538	-0.309321	0.386781
	401	-0.722429	-0.498065	0.297833	0.395837	-0.0642865	-0.197446	-0.82137	-0.461207	-0.176671	0.100691	0.119007	-0.126673	-1.23996	0.0820554	-0.644915	-0.459814	0.396353	-0.15383	-0.183811	0.00188049	-0.217841	0.426395
	402	-0.506614	-0.31124	0.104566	0.344299	0.203066	-0.0235055	-0.805264	-0.515966	-0.150902	-0.0571436	0.154439	-0.104125	-1.01126	-0.0693371	-0.474196	-0.479141	0.406016	-0.369645	-0.222464	0.214474	-0.183697	0.377259
	403	-0.255367	-0.436864	0.214084	0.118821	0.5896	-0.255426	-0.744063	-0.538514	-0.273305	-0.0603647	-0.0839238	-0.0944617	-0.663379	0.252775	-0.0651141	-0.675629	0.270729	-0.38253	-0.0163127	0.11462	-0.149231	0.356823
	404	-0.471181	-0.617246	0.0787971	0.344299	0.341574	-0.2973	-0.663535	-0.619042	-0.0929222	-0.0120479	0.218861	-0.168547	-0.386363	0.278544	-0.271266	-0.508131	0.209528	-0.276233	0.254261	-0.0883109	-0.137313	0.341483
	405	-0.32301	-0.266144	0.165767	0.37651	0.209508	0.124666	-0.576565	-0.403227	-0.0284998	-0.337381	0.537752	-0.394026	-0.408911	0.178689	-0.4291	-0.434045	0.00981881	-0.137725	0.19306	0.104956	-0.0918953	0.318554
	406	0.0538605	-0.211385	0.0787971	0.479586	0.454313	0.68514	-0.541133	0.0702773	0.283949	-0.405024	0.679481	-0.471333	-0.540976	0.487916	-0.538618	-0.408276	-0.0191713	-0.0410911	-0.106504	0.237022	0.0113415	0.412975
	407	0.0796295	-0.394989	-0.033942	0.476365	0.338353	0.646487	-0.396182	0.10571	0.177652	-0.369592	0.615059	-0.197537	-0.460448	0.655414	-0.474196	-0.211788	-0.238207	0.0394368	-0.00342823	0.208032	0.0280913	0.375119
	408	0.156936	-0.4272	0.301054	0.57622	0.228835	0.588507	-0.328539	0.0380662	0.209863	-0.385698	0.470108	-0.197537	-0.505544	0.0723921	-0.309919	0.0652282	-0.0835936	-0.0894079	0.318684	0.0534184	0.0375936	0.327909
	409	0.298665	-0.488401	0.31716	0.473144	0.554168	0.736678	-0.0225328	0.0799407	0.267843	-0.578965	0.0803532	-0.158884	-0.331604	-0.0596737	-0.113431	0.245611	-0.199554	0.0297735	0.415317	0.262791	0.0904199	0.344352
	410	0.401741	-0.0567717	0.210863	0.457038	0.422102	0.649708	-0.0547439	0.334409	0.110008	-0.76579	-0.0420493	-0.0558083	-0.412132	0.104603	-0.0779985	0.152198	-0.0835936	0.245588	0.589257	0.601009	0.136482	0.351668
	411	0.585345	-0.101867	0.217305	0.527903	0.557389	0.498315	-0.138493	0.411716	0.0133747	-0.665935	-0.0807027	0.11169	-0.482996	0.243111	0.0154139	-0.115154	0.0710201	0.361549	0.553825	0.668652	0.162573	0.366786
	412	0.173042	-0.25326	0.133556	0.544008	0.309363	0.421009	0.0418896	0.48258	-0.134797	-0.504879	0.122228	-0.0429238	-0.476554	0.294649	0.115269	0.0845549	-0.0191713	0.200493	0.508729	0.636441	0.131811	0.315946
	413	0.0280916	-0.31124	-0.0307209	0.595546	0.106433	0.208415	-0.119166	0.466475	0.142219	-0.540311	0.122228	-0.213643	-0.511986	0.281765	-0.190738	0.0136903	-0.180227	0.0555424	0.492624	0.655768	0.0535382	0.335734
	414	0.36953	-0.188838	0.149662	0.489249	0.0516737	0.143993	-0.00320608	0.48258	-0.157345	-0.549975	0.122228	-0.513207	-0.376699	0.333303	-0.187517	-0.0990488	-0.173785	-0.0700812	0.508729	0.54625	0.0438748	0.336201
	415	0.343761	-0.0503295	0.114229	0.479586	0.135423	0.372692	0.115975	0.624309	-0.502004	-0.572522	0.321937	-0.500323	-0.167327	0.346187	-0.40011	-0.237557	-0.0835936	-0.105513	0.418538	0.694421	0.067389	0.384367
	416	0.0506394	-0.0245606	0.114229	0.341078	0.161192	0.0473591	0.151408	0.611425	-0.376381	-0.511321	0.515204	-0.281287	-0.0481454	0.265659	-0.348572	-0.115154	0.096789	-0.18282	0.354116	0.449616	0.0635236	0.308008
	417	-0.0395518	-0.285471	0.0852393	0.196128	-0.0900554	-0.149129	-0.083734	0.698395	-0.653397	-0.665935	0.399244	-0.297392	-0.138337	0.265659	-0.177853	-0.195682	0.367363	-0.137725	0.205944	0.146831	-0.0274729	0.335181
	418	-0.0685419	-0.604362	0.181873	0.424827	-0.273659	-0.335954	-0.196473	0.51157	-0.540658	-0.730357	0.702029	-0.4359	0.0227192	0.307534	-0.219728	-0.250441	0.631495	-0.137725	0.0674364	0.140389	-0.0401963	0.410131
	419	-0.403538	-0.285471	0.313939	0.618094	-0.254332	-0.261868	-0.289886	0.202343	-0.537436	-0.572522	0.537752	-0.526092	-0.193096	0.410609	-0.268045	-0.39217	0.628273	-0.144167	0.0255618	0.336877	-0.0527587	0.402051
	420	-0.477624	-0.19528	0.143219	0.544008	-0.466926	0.0312535	-0.425172	0.305419	-0.48912	-0.369592	0.408907	-0.69359	-0.244634	0.35585	-0.380784	-0.289095	0.454333	-0.150609	-0.148379	0.559134	-0.0764339	0.394823
	421	-0.532383	-0.28225	-0.0146153	0.305646	-0.518464	-0.0363899	-0.67642	0.33763	-0.447245	-0.231084	0.135112	-0.593735	-0.17699	0.207679	-0.609483	-0.437266	0.370584	0.00722563	-0.18059	0.520481	-0.142628	0.369478
	422	-0.480845	-0.559266	0.226968	0.109158	-0.325197	-0.406818	-0.44772	0.0251817	-0.888538	-0.340602	0.151218	-0.712916	-0.251076	-0.0242414	-0.332467	-0.269768	0.319046	-0.189263	-0.251454	0.253128	-0.219774	0.329452
	423	-0.545267	-0.961906	0.381582	0.221897	-0.267217	-0.716046	-0.47671	-0.232508	-1.30406	-0.314833	0.263957	-0.902962	-0.305835	0.098161	0.112047	-0.685292	0.109673	-0.395414	-0.360972	0.0276494	-0.312703	0.452869
	424	-0.793293	-1.00378	0.075576	-0.187185	-0.492695	-0.78691	-0.747284	-0.284046	-1.32017	-0.530648	0.144776	-0.857867	-0.215643	-0.256162	0.0540673	-0.76582	0.151548	-0.330992	-0.580008	-0.378212	-0.455237	0.405796
	425	-0.906032	-1.09719	-0.0758165	-0.338578	-0.685962	-0.883544	-0.975984	-0.573946	-1.53598	-0.810885	0.0320364	-1.08012	-0.52165	-0.397891	-0.036124	-0.975193	-0.0835936	-0.340655	-0.734622	-0.587584	-0.630466	0.416987
	426	-1.16694	-1.52238	-0.275526	-0.502855	-0.772932	-1.14123	-1.00819	-0.689906	-1.35882	-0.981605	-0.24498	-1.5182	-0.708475	-0.639475	-0.300256	-1.0976	-0.376715	-0.289117	-1.16947	-0.45874	-0.811171	0.424556
	427	-1.26036	-1.55459	-0.700713	-0.586604	-0.801923	-0.967293	-1.11127	-0.863847	-1.47478	-1.03314	-0.248201	-1.78877	-0.930732	-0.906828	-0.564387	-0.946203	-0.647289	-0.456615	-1.43038	-0.478066	-0.9376	0.405651
	428	-1.08319	-1.82194	-0.649175	-0.618815	-0.782596	-0.967293	-1.11449	-0.789761	-1.63906	-0.981605	-0.354498	-1.8242	-1.28505	-0.806973	-0.902605	-1.12659	-0.740702	-0.839929	-1.54312	-0.629459	-1.02505	0.411536
	429	-0.951128	-1.69632	-0.942297	-0.86362	-1.06283	-1.34094	-0.895456	-1.04101	-1.89675	-1.16521	-0.728148	-1.98526	-1.56851	-1.09687	-0.751212	-1.49379	-1.04027	-1.20714	-1.70096	-0.71965	-1.20737	0.391409
	430	-1.35377	-1.79295	-0.942297	-1.0279	-1.22067	-1.75647	-0.840697	-1.14086	-2.4991	-1.6516	-1.15656	-2.07223	-1.459	-1.35134	-0.828519	-1.85456	-1.29151	-1.58079	-1.70418	-0.877485	-1.42012	0.445276
	431	-1.48261	-2.15694	-1.10013	-1.22439	-1.71672	-1.74036	-1.32709	-1.04423	-2.77289	-2.30548	-1.25963	-2.30093	-1.51053	-1.73143	-0.954143	-2.02528	-1.42036	-1.7805	-1.79115	-1.17705	-1.64109	0.485686
	432	-1.4504	-2.06675	-1.32883	-1.41443	-1.98407	-2.03026	-1.41406	-1.37923	-2.75679	-2.47943	-1.52699	-2.5103	-1.63294	-1.76687	-1.12486	-2.14124	-1.92607	-1.79982	-2.08749	-1.37998	-1.81004	0.447642
	433	-1.76929	-2.21492	-1.58974	-1.3951	-2.38027	-2.16877	-1.65564	-1.711	-2.85342	-2.92072	-1.91674	-2.76477	-2.11933	-2.05677	-1.38255	-1.99629	-2.19021	-1.86102	-2.44504	-1.46373	-2.04277	0.463395
	434	-2.27501	-2.37276	-2.01171	-1.66246	-2.6444	-2.54564	-1.92621	-1.90749	-3.17876	-3.20096	-2.0327	-3.04823	-2.26105	-2.38532	-1.59837	-2.14124	-2.20631	-2.11871	-2.56744	-1.57325	-2.2829	0.478222
	435	-2.45539	-2.65299	-2.07935	-2.0039	-2.63152	-2.73247	-2.03251	-2.33912	-3.2625	-3.32014	-2.29361	-3.23828	-2.55418	-2.92325	-2.0461	-2.39571	-2.19987	-2.25722	-2.73172	-2.16916	-2.51595	0.41751
	436	-2.76462	-2.88814	-2.33382	-2.20038	-2.71527	-3.28006	-2.23866	-2.41321	-3.14977	-3.50374	-2.46755	-3.00958	-2.73134	-2.97801	-2.49706	-2.81123	-2.27073	-2.48592	-2.76071	-2.44617	-2.6973	0.361511
	437	-3.02875	-3.09107	-2.54319	-2.16817	-2.92464	-3.2865	-2.63808	-2.71277	-3.45255	-4.08999	-2.67693	-3.26727	-2.5735	-3.18416	-3.00922	-3.32983	-2.34804	-2.65342	-3.02806	-2.54603	-2.92761	0.444355
	438	-3.05452	-3.39063	-2.85242	-2.27447	-3.15012	-3.44756	-2.90543	-3.16051	-3.95183	-4.24138	-3.115	-3.25116	-2.7249	-3.44507	-3.38287	-3.70348	-2.86342	-3.02707	-3.11181	-2.60723	-3.18304	0.453982
	439	-3.41851	-3.5227	-3.21641	-2.63202	-3.63007	-3.44111	-3.25976	-3.57281	-4.09355	-4.25426	-3.35014	-3.6377	-3.11143	-3.81872	-3.52138	-3.8581	-3.3627	-3.0013	-3.35339	-2.9229	-3.44895	0.386499
	440	-3.79538	-3.66121	-3.19386	-2.78985	-3.80401	-3.59251	-3.6624	-3.79829	-4.05812	-4.31547	-3.89129	-4.02745	-3.28537	-4.19559	-3.90791	-3.91286	-3.7138	-3.10438	-3.74315	-2.95833	-3.67056	0.408791
	441	-3.86946	-3.65476	-3.14877	-3.18927	-3.95218	-3.92428	-3.80091	-3.7242	-4.23528	-4.39277	-4.13932	-4.28192	-3.56239	-4.47905	-4.15272	-4.24463	-3.87163	-3.25577	-4.02983	-3.32232	-3.86157	0.404044
	442	-4.27532	-3.75784	-3.429	-3.57258	-4.07458	-4.34625	-4.02961	-3.998	-4.75711	-4.82763	-4.33903	-4.83595	-3.77176	-4.54992	-4.34276	-4.40569	-3.80077	-3.66807	-4.20055	-3.48015	-4.12313	0.437404
	443	-4.38806	-4.20235	-3.4129	-3.8947	-3.90064	-4.48476	-4.11013	-4.16228	-4.56706	-4.97902	-4.49364	-4.75543	-4.01979	-4.6852	-4.59079	-4.41857	-3.79433	-3.81625	-4.06526	-3.84092	-4.2291	0.395702
	444	-4.42672	-4.41817	-3.80265	-4.02354	-4.20343	-4.29793	-4.09725	-4.20737	-4.74422	-5.05955	-4.78032	-4.82951	-4.16796	-4.76251	-4.8517	-4.79222	-4.07134	-4.01273	-4.29074	-3.62188	-4.37309	0.394973
	445	-4.43638	-4.68874	-3.96371	-4.05253	-4.69948	-4.31726	-3.97163	-4.61001	-4.82797	-5.34623	-5.1121	-4.80696	-4.45142	-4.76573	-4.93867	-5.15299	-4.51908	-4.25432	-4.67728	-3.41251	-4.55025	0.464566
	446	-4.46537	-4.88201	-3.90573	-4.307	-4.75746	-4.43322	-3.99417	-5.05775	-4.79898	-5.71021	-5.22484	-5.05499	-4.94747	-5.05563	-4.9129	-5.08535	-4.62538	-4.43792	-4.91564	-3.59934	-4.70857	0.498325
	447	-4.69729	-4.98187	-4.36957	-4.51959	-5.04736	-4.67802	-4.14557	-5.18981	-4.9697	-5.77142	-5.42455	-5.30302	-5.07954	-5.0041	-5.2479	-5.29472	-4.52552	-4.48946	-4.96396	-3.81837	-4.87607	0.469661
	448	-4.95498	-5.16225	-4.67236	-4.81272	-4.88631	-5.0098	-4.16167	-5.43462	-5.23705	-5.75531	-5.93348	-5.45119	-4.85406	-5.22313	-5.69242	-5.55241	-4.46432	-4.64085	-5.06703	-4.0664	-5.05162	0.506358
	449	-5.07739	-5.16869	-4.8624	-4.81916	-5.20842	-5.22562	-4.58686	-5.53448	-5.52696	-5.79074	-5.73055	-5.66378	-5.028	-5.36164	-5.46694	-5.48477	-4.42245	-4.85989	-5.14112	-4.32087	-5.16404	0.422699
	450	-5.26743	-5.36196	-4.86562	-4.97377	-5.25996	-5.15153	-4.72215	-5.57313	-5.61071	-5.93247	-5.71767	-6.03421	-5.41454	-5.30688	-5.35098	-5.53308	-4.57062	-5.10147	-5.11535	-4.27255	-5.2568	0.437467
	451	-5.42849	-5.61643	-4.78832	-4.95122	-5.11501	-5.1322	-4.85421	-5.62789	-5.52051	-6.00978	-5.53406	-5.59292	-5.39843	-5.46794	-5.12872	-5.42034	-4.60927	-5.17234	-5.3215	-4.43683	-5.25632	0.386904
	452	-5.1708	-5.67441	-4.75611	-4.8095	-5.26962	-5.10643	-4.83167	-5.4314	-5.64936	-6.14507	-5.71445	-5.80229	-5.21483	-5.50015	-5.25434	-5.28828	-4.68336	-5.07248	-4.96718	-4.42394	-5.23828	0.429942
	453	-5.05162	-5.29109	-4.74644	-4.5808	-5.39524	-5.04201	-4.8671	-5.27356	-5.74921	-6.25458	-5.64358	-5.8184	-5.20838	-5.31977	-5.49271	-5.3076	-4.98292	-4.89854	-5.07992	-4.34342	-5.21735	0.446244
	454	-4.73595	-5.29754	-4.74322	-4.55825	-5.58207	-5.00014	-4.72859	-5.16082	-5.70412	-6.19016	-5.67579	-5.67989	-5.51439	-5.1426	-5.5378	-5.44289	-4.93783	-5.04027	-5.10569	-4.40784	-5.20929	0.45598
	455	-4.62643	-5.40706	-5.14264	-4.50993	-5.23741	-5.08389	-4.70282	-4.90636	-5.45287	-5.91959	-5.61137	-5.5285	-5.46607	-4.88814	-5.26401	-5.29472	-4.79288	-4.94364	-4.81256	-4.33375	-5.09623	0.407576
	456	-4.77138	-5.27499	-5.16841	-4.55825	-5.15688	-5.04201	-4.83489	-4.73564	-5.34657	-5.80685	-5.41488	-5.40287	-5.16329	-4.82693	-5.06752	-5.28506	-4.99259	-5.10147	-4.78035	-4.67197	-5.07014	0.306998
	457	-4.84224	-5.03663	-4.91394	-4.77728	-5.41457	-4.72312	-4.95407	-4.80972	-5.49797	-5.8906	-5.2345	-5.52205	-5.14396	-4.73352	-5.16093	-5.01448	-4.9346	-5.02095	-4.78357	-4.67841	-5.05436	0.320565
	458	-4.5459	-5.12037	-5.1362	-4.55503	-5.45645	-4.33981	-4.94119	-4.81939	-5.43676	-5.58781	-5.10888	-5.23215	-5.13108	-4.53703	-4.96444	-4.70203	-4.83475	-4.71172	-4.68372	-4.50769	-4.91762	0.352302
	459	-4.62965	-4.97542	-4.85596	-4.46483	-5.56918	-4.40101	-4.68994	-4.66477	-5.54306	-5.6168	-4.69335	-5.10975	-5.23093	-4.68843	-4.88069	-4.50232	-4.72523	-4.53456	-4.3906	-4.5238	-4.83451	0.388826
	460	-4.5459	-4.94643	-4.41789	-4.14594	-5.75923	-4.56206	-4.46768	-4.59713	-5.51085	-5.64257	-4.89628	-4.93581	-4.95714	-4.624	-4.45228	-4.54098	-4.48043	-4.30264	-4.29074	-4.36918	-4.72226	0.455858
	461	-4.33008	-4.67586	-4.47587	-3.83672	-5.5112	-4.19486	-4.23898	-4.39098	-5.26282	-5.46219	-4.78032	-4.66523	-4.72844	-4.46295	-4.25901	-4.17055	-4.1873	-4.1448	-4.16512	-3.97621	-4.49597	0.466785
	462	-4.11427	-4.05096	-4.15376	-3.48239	-5.19876	-4.21096	-4.11013	-4.50694	-5.15008	-4.97258	-4.37446	-4.07255	-4.25493	-4.06031	-3.93368	-4.13511	-4.47076	-4.02562	-3.91709	-3.73462	-4.2465	0.438151
	463	-3.82759	-3.54202	-3.56429	-3.37932	-4.71236	-4.37202	-3.93297	-4.37809	-5.21451	-4.40888	-3.99437	-3.92438	-3.93282	-4.1054	-3.77907	-4.13833	-4.27749	-3.64875	-3.61108	-3.42217	-4.0083	0.46018
	464	-3.70519	-3.30366	-3.35814	-3.31811	-4.5803	-3.72457	-3.57221	-4.13973	-5.10821	-4.38633	-3.8011	-3.78587	-3.55917	-3.80584	-3.91435	-3.79367	-3.91995	-3.18168	-3.29864	-3.14838	-3.77025	0.494506
	465	-3.53769	-3.29078	-2.92973	-2.83495	-4.54487	-3.1029	-3.34351	-3.75319	-4.53163	-4.12864	-3.60461	-3.85673	-3.14364	-3.30656	-3.88536	-3.19455	-3.67837	-2.94976	-3.10215	-2.68454	-3.47021	0.52789
	466	-3.30577	-3.00088	-2.6044	-2.52894	-3.99405	-2.85165	-2.92154	-3.27647	-4.21274	-3.61004	-3.17298	-3.57327	-2.93427	-3.05532	-3.44085	-2.88854	-3.42712	-2.61477	-2.79292	-2.41396	-3.13102	0.478707
	467	-3.26067	-2.68198	-2.52709	-2.26159	-3.498	-2.6004	-2.59621	-2.8996	-3.765	-3.29759	-2.8251	-3.15453	-2.89884	-2.92325	-2.75475	-2.64695	-3.19198	-2.31198	-2.47725	-2.12084	-2.83468	0.4266
	468	-2.88058	-2.29867	-2.20498	-1.90726	-3.24675	-2.45545	-2.14847	-2.69022	-3.54274	-3.27826	-2.68981	-2.8453	-2.50264	-2.26614	-2.66134	-2.32806	-2.90852	-2.26689	-2.30653	-2.15949	-2.57941	0.432264
	469	-2.47472	-1.8155	-2.20176	-1.67212	-2.73137	-2.13656	-1.88112	-2.37455	-3.58784	-2.86918	-2.52875	-2.6327	-2.26428	-1.7572	-2.6259	-2.14446	-2.59929	-1.91256	-1.89423	-2.06608	-2.30851	0.464101
	470	-1.87237	-1.43219	-1.66383	-1.23727	-2.67661	-1.71459	-1.75872	-2.01057	-3.10789	-2.25717	-2.16477	-1.98204	-2.1612	-1.63158	-2.41975	-1.69028	-2.35126	-1.40362	-1.39495	-1.57325	-1.9252	0.475796
	471	-1.48905	-1.18416	-1.50599	-0.728333	-2.41248	-1.1058	-1.1306	-1.70456	-2.70525	-2.08967	-1.84266	-1.68247	-1.65226	-1.40932	-2.03966	-1.37783	-1.91319	-1.0332	-1.16625	-1.09652	-1.56346	0.499082
	472	-1.13473	-0.961906	-0.755472	-0.699343	-1.93576	-0.912534	-0.599113	-1.19884	-2.18987	-2.05102	-1.35949	-1.78555	-1.24962	-1.2998	-1.44697	-0.894665	-1.37526	-0.756179	-0.886015	-0.664891	-1.20785	0.478191
	473	-1.10252	-0.981233	-0.510667	-0.225839	-1.78114	-0.49701	-0.412288	-0.660916	-1.65194	-1.90284	-1.09858	-1.60839	-0.933953	-1.03245	-0.899384	-0.517794	-1.02416	-0.388972	-0.528471	-0.175281	-0.896692	0.51831
	474	-0.938244	-0.810513	-0.34639	0.392616	-1.47192	-0.110476	-0.0901762	-0.193854	-1.56819	-1.38424	-0.85055	-1.21219	-0.705253	-0.761877	-0.648137	-0.163471	-0.702048	-0.0733023	0.028783	0.23058	-0.568943	0.571562
	475	-0.548488	-0.423979	-0.127354	0.6342	-1.08538	0.124666	1.50419e-05	0.0799407	-1.51344	-0.875308	-0.728148	-1.08012	-0.260739	-0.478419	-0.480638	0.123208	-0.318735	-0.0217644	0.144743	0.430289	-0.320273	0.545424
	476	-0.103974	-0.0889829	0.23019	0.672853	-1.06928	0.449999	0.428424	0.257102	-1.29762	-0.253632	-0.328729	-0.529313	0.119353	-0.368901	-0.422658	0.368013	0.0388089	0.36477	0.244598	0.716969	-0.0286004	0.533746
	477	0.169821	0.217023	0.748789	0.560114	-0.805144	0.530527	0.425202	0.498686	-0.737146	0.406697	0.280062	-0.31994	0.31262	0.12393	-0.113431	0.603155	0.741013	0.992887	0.79863	0.974658	0.320408	0.50044
	478	0.202032	0.432838	1.00326	0.821024	-0.460484	0.733457	0.8214	1.22344	-0.411813	0.764241	0.653712	-0.100904	0.509108	0.375177	0.199018	0.899497	0.902068	1.23125	1.04666	1.55446	0.619972	0.534314
	479	0.762506	0.535914	1.4059	1.18179	-0.383177	0.984704	0.959908	1.74848	-0.109028	0.925297	1.14332	0.520772	1.07602	0.661856	0.479255	1.25382	1.22096	1.59201	1.41386	1.79282	0.95835	0.564322
	480	1.39062	1.05773	1.62171	1.6263	0.0387893	1.33581	1.13385	2.09314	0.34515	1.30539	1.57495	0.994276	1.26929	1.00974	0.888337	1.72088	1.58172	2.17182	1.65867	2.21479	1.35165	0.552015
	481	1.77071	1.44105	1.73767	2.04827	0.660465	1.62893	1.41086	2.48289	0.396688	1.57596	1.74567	1.18432	1.4239	1.05161	1.15891	2.19439	1.9747	2.50359	1.88415	2.41772	1.63462	0.570207
	482	2.23456	1.74383	1.91483	2.2673	0.90527	1.89628	1.90047	2.3927	0.370919	2.03658	1.8262	1.54509	1.3466	1.08382	1.25232	2.5777	2.36445	2.72585	2.00011	2.49503	1.844	0.6088
	483	2.53734	1.66653	2.11454	2.54754	1.28858	2.15719	2.32888	2.53765	0.725242	2.16221	1.73923	2.03792	1.76212	1.45103	1.28453	2.57448	2.78964	2.77739	2.19982	2.47892	2.05804	0.561545
	484	2.66941	1.90489	2.04368	2.85677	1.64935	2.38267	2.37076	2.77924	0.825096	2.38768	1.93572	2.44056	2.39346	1.75381	1.81602	2.72587	3.40487	2.94488	2.91168	2.75594	2.34762	0.587796
	485	2.80147	2.15936	2.398	3.05004	2.06487	2.55017	2.45128	3.06914	1.19875	2.63893	2.19985	2.62416	2.71235	1.9342	2.27664	2.84183	3.65612	2.6582	3.2499	3.33896	2.59371	0.55442
	486	2.73383	2.32685	2.47209	3.02427	2.33867	2.67257	2.79916	3.33005	1.43067	2.53263	2.71845	2.57906	2.77355	2.02117	2.52466	3.08663	3.5917	2.85469	3.41095	3.55155	2.73866	0.520929
	487	2.72739	2.60387	2.69434	3.19176	2.58669	3.12352	3.34353	3.62639	1.64004	2.80965	3.18873	2.66926	3.00225	2.16612	2.87254	3.42807	3.35334	3.22834	3.54302	3.48391	2.96414	0.495442
	488	3.09459	2.94853	2.90049	3.42691	2.71554	3.4553	3.43372	3.64249	1.5885	3.07378	3.31113	2.97526	3.00225	2.45602	3.06903	3.56658	3.56915	3.4506	3.42062	3.72549	3.1413	0.494213
	489	3.31041	3.16434	3.21294	3.56219	2.89914	3.64212	3.598	3.50721	1.66903	2.9095	3.49796	3.06545	3.09566	3.01327	3.29129	3.76629	3.47896	3.3894	3.53014	3.66107	3.26322	0.455887
	490	3.60353	3.0355	2.95203	3.47522	2.79928	3.86116	3.598	3.7649	1.71735	3.05445	4.0391	3.29093	3.28571	3.25485	3.58763	3.91124	3.58848	3.52146	3.88124	3.56121	3.38916	0.519807
	491	3.63252	3.02261	3.12597	3.50099	2.88948	4.12207	3.48204	3.81321	2.01047	3.15431	4.04555	3.30059	3.2084	3.37726	3.60374	4.07552	3.74953	3.57622	4.03263	3.65463	3.46889	0.498285
	492	3.57776	3.17078	3.44164	3.97127	2.79928	3.95779	3.75906	3.80033	2.53229	3.01902	4.10675	3.22329	3.19874	3.53187	3.65849	4.47493	3.80751	3.6181	4.20335	3.86722	3.58597	0.484928
	493	3.59064	3.19977	3.43198	3.88752	2.83794	3.90625	3.72684	3.71014	2.68368	3.12532	4.20338	3.24261	3.20196	3.49644	3.55864	4.55546	4.01366	3.68896	4.09705	3.85756	3.60079	0.46492
	494	3.83867	3.25131	3.82817	3.87142	2.67044	4.13173	3.91689	3.31072	2.64825	3.26383	4.26136	3.40045	3.07634	3.53509	3.52643	4.5458	4.24558	3.89511	4.1357	4.07337	3.67133	0.524294
	495	3.89021	3.6153	4.08908	3.69748	3.11173	4.20582	4.05218	3.52975	2.44532	3.46998	4.27424	3.28771	3.23095	3.59951	3.58119	4.22047	4.21982	3.73083	4.21945	4.03472	3.72529	0.471944
	496	3.88699	3.55088	4.07298	3.81022	3.20192	4.29923	4.02319	3.54586	2.54517	3.5505	4.19694	3.32636	3.65614	3.44812	3.52643	4.04975	4.26813	3.49569	4.16792	3.97674	3.72996	0.432025
	497	3.84511	3.64429	4.15029	3.69426	3.15039	4.46995	4.03607	3.46855	2.58705	3.64714	4.15506	3.07189	3.80431	3.59307	3.56186	4.05297	4.32611	3.85646	4.00042	3.78025	3.74477	0.445474
	498	3.73881	3.55088	4.38543	3.59118	3.28567	4.27668	3.80415	3.5362	2.90272	3.5956	4.24525	2.94949	3.7109	3.35149	3.59407	4.09162	4.34866	3.79204	4.1357	3.64496	3.72657	0.426032
	499	3.50689	3.72482	4.36932	3.80055	3.45639	4.2799	3.62377	3.29783	2.96392	3.37012	4.36766	3.26516	3.6046	3.45134	3.30739	4.1496	4.18116	3.82425	3.86835	3.79958	3.71063	0.400975
	500	3.36517	3.68294	4.29846	4.04536	3.34365	4.48927	3.71718	3.58773	2.65469	3.4732	4.20338	3.61626	3.65936	3.30639	3.44268	3.9821	4.08131	3.85646	3.66864	3.82212	3.71482	0.413008
	501	3.28464	3.70871	4.20182	4.19031	3.58846	4.34755	3.81381	3.19476	2.71589	3.40878	4.05521	3.72578	3.49186	3.10346	3.48455	3.76307	4.18116	3.85646	4.01974	3.70294	3.69195	0.419991
	502	3.39738	3.6926	3.99245	4.10656	3.84937	4.19937	3.66886	2.98861	2.6418	3.4281	3.93281	3.55506	3.50797	3.2613	3.40081	3.6922	3.91381	3.73728	4.03907	3.65785	3.63316	0.382755
	503	3.65829	3.47035	3.91837	3.90685	3.52726	3.87404	3.64954	3.18187	2.84473	3.41844	3.9779	3.39401	3.54018	3.32572	3.37826	3.58591	4.20371	3.87901	3.91989	3.98962	3.6322	0.329746
	504	3.57776	3.27064	4.04721	3.90363	3.29211	3.76452	3.598	3.16577	3.01545	3.40878	3.9167	3.31026	3.62715	3.34182	3.33638	3.4635	4.21337	4.02073	3.90056	4.2763	3.62253	0.364217
	505	3.15579	3.46068	4.11163	3.81666	3.23091	3.72909	3.38863	3.23985	3.05411	3.39589	3.76853	3.08478	3.24706	3.76701	3.33638	3.38942	4.00722	3.97242	3.72018	4.20544	3.55408	0.355104
	506	2.79181	3.73448	4.04077	3.6395	3.4274	3.77097	3.26623	3.17865	3.14752	2.86441	3.93925	3.15886	3.20196	3.52221	3.45234	3.64711	4.13285	3.8178	3.52047	3.90587	3.50802	0.378441
	507	2.65652	3.57664	3.99889	3.38181	3.63355	3.72265	3.32098	3.16899	3.21194	2.76777	4.12285	3.17175	3.727	3.40625	3.43302	3.58913	4.12962	3.69218	3.48826	3.89299	3.50464	0.394988
	508	2.57277	3.54121	3.9087	3.10479	3.4725	3.50361	3.25012	2.94029	3.02512	3.11565	3.79752	3.25228	3.75599	3.60273	3.06259	3.59235	3.71732	3.85646	3.30788	3.78025	3.40801	0.361336
	509	2.74671	3.3866	3.79918	2.95984	3.23091	3.70654	3.12127	2.89197	2.88661	3.31536	3.49151	3.11055	3.4822	3.50288	3.03682	3.37976	3.43386	3.87256	3.48504	3.58698	3.32136	0.31572
	510	2.85945	3.25453	3.48674	3.0758	3.26635	3.37799	2.9731	3.06914	2.83185	3.20907	3.48185	2.83031	3.34047	3.30961	3.32672	3.15106	3.26637	3.65997	3.52369	3.36151	3.23278	0.234919
	511	2.93354	3.08704	3.41587	2.98239	3.33077	3.2266	2.86681	3.23985	2.78998	2.73234	3.23705	2.60805	3.10855	3.07447	3.36537	3.11562	3.25992	3.24445	3.28533	3.04584	3.09749	0.221451
	512	3.00118	2.81646	3.12275	3.21753	3.28567	3.043	2.93445	3.28173	2.77065	2.43922	3.37878	2.32782	3.04735	2.8039	3.13023	2.94813	3.09887	3.01575	3.2499	3.02973	2.99715	0.267456
	513	2.74993	2.55233	2.71367	3.29162	3.25024	3.21371	3.01498	3.10779	2.54517	2.56162	3.51728	2.38902	3.04413	2.57198	2.98206	3.00288	2.87983	2.8869	3.05663	3.20367	2.92677	0.302636
	514	2.69517	2.67795	2.29815	3.09835	3.10851	3.1042	2.80883	3.15611	2.69334	2.51009	3.48185	2.41157	2.8573	2.4528	2.6986	3.01899	2.86051	2.7033	2.67332	2.88156	2.80952	0.290965
	515	2.33763	2.91632	2.47209	2.831	2.9539	3.05266	2.54147	2.98861	2.61604	2.34259	3.33368	2.54685	2.65437	2.4689	2.49567	2.88048	2.67046	2.68719	2.49616	2.4918	2.68889	0.263333
	516	2.26677	2.65541	2.72011	2.3736	2.9088	2.86583	2.52215	2.84044	2.40666	2.24595	3.00513	2.53397	2.68336	2.44635	2.49567	2.98034	2.63503	2.73229	2.32866	2.30498	2.59758	0.241299
	517	2.59854	2.46214	2.54617	2.4348	2.66722	2.74021	2.85392	2.90486	2.05878	2.12677	2.82152	2.24729	2.46755	2.15001	2.28952	3.06086	2.55128	2.90945	2.04198	2.30176	2.51173	0.30716
	518	2.65652	2.35906	2.51396	2.44125	2.57059	2.92381	2.64455	2.55698	1.91383	2.04624	2.72811	2.05724	2.41279	2.15645	1.95775	2.79995	2.45787	2.99964	2.22558	2.37584	2.4399	0.310674
	519	2.86911	2.41382	2.37545	2.52822	2.54804	2.7531	2.38686	2.50544	1.7109	2.20408	2.61215	2.28916	2.48365	2.18866	2.07693	2.82572	2.47075	3.12527	2.33188	2.29532	2.44973	0.307806
	520	2.86589	2.39772	2.43987	2.62163	2.39665	2.61459	2.54792	2.52155	2.02335	2.0237	2.49619	2.10234	2.39668	2.1629	2.08337	2.91591	2.5384	3.14459	2.15794	1.96032	2.42057	0.322121
	521	2.66941	2.37839	2.1693	2.70538	2.5577	2.87228	2.68965	2.36049	2.46464	1.89485	2.44143	1.90263	2.52553	1.97285	1.94808	2.80318	2.36445	2.90623	2.14828	2.00542	2.38901	0.332495
	522	2.84335	2.1207	2.25627	2.85355	2.46107	3.00434	2.47061	1.9192	2.29392	2.13966	2.46398	1.69004	2.44178	1.95674	1.9513	2.91269	2.06489	2.95133	2.12251	2.0634	2.34907	0.391373
	523	3.1107	2.07561	2.23372	2.66672	2.32256	2.92704	2.36431	1.82256	2.0008	2.0849	2.39311	2.04114	2.37091	1.88588	2.44414	2.72909	2.06167	3.17036	2.09996	2.1246	2.34649	0.391152
	524	2.92065	2.13037	2.03401	2.831	2.48362	3.31357	2.36753	1.94497	1.90095	2.15898	2.18696	1.95095	2.26462	1.6443	2.37649	2.74842	2.24849	3.0995	2.11929	2.16969	2.34472	0.432964
	525	2.61143	2.25599	2.15964	2.831	2.72842	3.51972	2.3321	2.11246	1.86552	1.8111	2.38023	2.31493	2.11	1.84401	2.22832	2.84183	2.10677	3.1607	2.12895	2.16969	2.37564	0.446931
	526	2.38273	2.21089	2.27238	3.0597	2.70587	3.52616	2.1646	2.25419	2.00725	1.68548	2.33836	2.60161	1.97472	1.91809	2.14457	2.76452	2.26138	3.15748	2.3802	2.4306	2.41204	0.449438
	527	2.21201	2.04984	2.34324	3.20143	2.62534	3.4553	2.28379	2.09958	2.0459	1.98826	2.40278	2.57262	2.31615	1.92131	2.06404	3.00288	2.32258	3.13171	2.625	2.50147	2.45826	0.437896
	528	2.41172	2.04984	2.45598	3.24974	2.87015	3.47462	2.64455	1.81612	1.97181	2.40379	2.45432	2.48565	2.45144	2.18544	2.33784	2.98034	2.52551	3.05118	2.76995	2.34685	2.54684	0.420259
	529	2.63719	2.3494	2.5655	3.21109	2.99255	3.47462	2.85714	2.01261	2.22628	2.3297	2.59604	2.67892	2.71235	1.92131	2.77591	3.02865	2.76709	2.98354	2.63789	2.40161	2.65797	0.385563
	530	2.5309	2.67473	2.74588	3.42691	3.40485	3.5326	2.90868	2.18977	2.65469	2.39735	2.74099	2.62738	2.71235	2.05016	2.8049	3.03832	3.05699	2.93522	2.70553	2.43382	2.7786	0.386092
	531	2.37951	2.6393	3.05189	3.38181	3.305	3.74842	2.8507	2.43458	2.95425	2.51653	2.97292	2.47921	2.53197	2.21765	2.56654	3.04154	2.92815	2.94166	2.73774	2.50469	2.8092	0.382641
	532	2.47936	2.40416	3.0841	3.34316	3.12462	3.81284	3.0794	2.43135	3.27314	2.60672	2.97614	2.70147	2.67692	2.42058	2.49245	3.27668	2.76065	3.32497	2.61856	2.86223	2.88748	0.392307
	533	2.39239	2.53623	3.22905	3.69426	3.17615	3.8676	3.04719	2.6214	3.2667	2.62605	3.10498	3.19108	2.74778	3.07447	2.49889	3.2187	2.76709	3.23156	2.55092	3.15858	3.00005	0.397978
	534	2.78537	2.84545	3.29025	3.87142	3.45317	4.12207	3.13738	2.82111	3.25704	3.01258	2.8795	3.5003	2.87019	3.3837	2.60197	3.26057	3.1343	3.33786	3.11139	3.44525	3.20604	0.373043
	535	3.0656	3.27064	3.48996	3.97449	3.42418	4.31856	3.28555	3.23019	3.44386	3.54084	2.9246	3.39401	3.23739	3.5061	2.76303	3.16716	3.5917	3.53435	3.22091	3.43559	3.39094	0.339109
	536	3.26531	3.63462	3.91837	4.15166	3.57879	4.25413	3.64954	3.25596	3.30858	3.82108	3.07921	3.30381	3.50797	3.30317	2.9112	3.06086	3.74309	3.72117	3.42062	3.55477	3.5222	0.353241
	537	3.58098	3.9213	4.14384	4.39324	3.60456	4.4023	4.04251	3.75845	3.6178	4.05944	3.13719	3.47453	3.77532	3.23553	3.28807	3.65355	3.53694	3.94665	3.71374	3.88655	3.75863	0.349003
	538	3.68083	4.06947	4.18572	4.70891	3.7624	4.82427	3.9491	3.85509	3.88193	3.80497	3.39166	3.46165	4.05233	3.45134	3.7197	4.02398	3.57559	4.12059	3.71052	4.18289	3.92065	0.375847
	539	4.03194	4.31428	4.47562	4.84742	4.02653	4.99821	3.99742	4.03869	4.06876	4.09165	3.31757	3.57761	4.23594	3.52221	3.64239	4.27522	3.60136	4.1077	3.78782	4.41159	4.0685	0.427888
	540	4.29929	4.38514	4.61735	5.04068	4.1747	4.94345	4.34852	4.3447	4.32645	4.13675	3.43353	3.82241	4.1393	3.6897	3.63273	4.32354	3.78497	4.51034	4.08095	4.70149	4.2368	0.42176
	541	4.2091	4.57841	4.82028	5.16308	4.34864	5.27522	4.53212	4.40912	4.29746	4.24949	3.57204	4.16385	4.22305	4.0247	3.80989	4.54258	3.87194	4.88399	4.29676	4.6886	4.39802	0.431371
	542	4.14145	4.71692	5.24546	5.09866	4.83503	5.36542	4.31631	4.62493	4.28779	4.37511	4.00367	4.42476	4.50973	4.18898	4.17387	4.70363	4.21659	4.99351	4.60599	4.75947	4.57936	0.38621
	543	4.3315	4.69759	5.35176	5.08578	5.14425	5.49104	4.64808	5.04368	4.54226	4.59092	4.66722	4.72433	4.88338	4.2695	4.62161	4.64243	4.39376	5.08048	4.6382	4.83033	4.7839	0.32757
	544	4.47645	4.61384	5.50959	5.24039	5.03796	5.84214	5.12481	5.50107	5.12528	4.9388	4.92491	4.86283	5.16362	4.45633	4.6055	4.83892	4.31645	5.22865	4.883	5.10091	4.98957	0.384367
	545	4.76635	4.66538	5.71897	5.53029	5.00575	6.01608	5.21822	5.92304	5.29278	4.93558	5.06986	4.84673	5.39232	4.84286	4.44122	5.03541	4.85115	5.57653	5.13103	5.46167	5.18606	0.422995
	546	4.7277	5.01004	5.79627	5.80086	5.09594	6.18358	5.31163	6.08732	5.16394	4.89693	5.21803	5.20427	5.82072	5.14242	4.54108	5.08694	5.05408	5.91475	5.18257	5.64205	5.34406	0.458583
	547	4.94995	5.18076	5.64166	6.04567	5.29242	6.1868	5.38249	5.96169	5.20903	5.2738	5.07308	5.06576	5.67255	5.4291	4.773	5.03541	5.06053	5.831	5.16324	5.45523	5.38416	0.390653
	548	5.47499	5.35792	5.68353	5.98447	5.29242	6.28343	5.40182	5.95525	5.40874	5.40586	5.29856	4.99168	5.45352	5.69001	4.74401	5.41872	5.13461	5.84388	5.29853	5.6034	5.48627	0.355023
	549	5.81643	5.4159	5.84781	5.9748	5.6242	6.29632	5.74004	5.97136	5.61811	5.43485	5.50793	5.2397	5.8014	5.60304	4.77622	5.76338	5.4535	5.89864	5.59165	5.40047	5.63879	0.321001
	550	6.22229	5.53508	6.32131	6.01024	5.74982	6.3092	5.75292	6.2065	5.67287	5.68932	5.75273	5.54893	5.9238	5.50319	5.17242	5.91799	5.48571	5.65706	5.55299	5.64527	5.78148	0.307445
	551	6.23195	5.83464	6.58544	6.00701	5.62098	6.32208	5.55321	6.22904	5.73085	5.99855	5.7785	5.89037	5.91736	5.19396	5.20463	5.9502	5.74018	5.86321	5.46924	6.08657	5.8604	0.350504
	552	5.96138	6.00536	6.55645	5.98769	5.76593	6.28665	5.66273	6.25803	6.04652	6.06619	5.87192	5.87426	5.98822	4.98459	5.04035	6.08549	6.01075	6.22719	5.45314	6.28627	5.92096	0.393003
	553	5.94205	6.19863	6.14093	6.1423	5.84001	6.26733	5.85922	6.41265	6.08195	6.06619	6.10061	6.05464	6.05908	5.07478	4.69569	6.37861	6.04296	6.19176	5.43381	6.31526	5.96492	0.431176
	554	6.087	6.09233	6.09584	6.29369	6.0204	6.22223	6.14912	6.59625	6.05618	6.24979	5.94278	5.69388	6.30711	5.03935	4.67637	6.69106	6.00431	6.38503	5.62708	6.14455	6.01872	0.472929
	555	5.99037	5.97315	6.39862	6.45475	6.09126	6.22867	6.01383	6.58659	6.04008	6.36575	5.81394	5.43619	6.42629	5.22295	4.78588	6.45914	5.74984	6.54931	5.5691	6.15099	6.01533	0.475604
	556	6.17397	6.12776	6.71107	6.27759	6.05583	6.3543	6.21998	6.66389	6.23334	6.5558	6.14571	5.44907	6.53581	5.11666	4.70858	6.47524	5.96888	6.32383	5.65929	6.30238	6.10295	0.512864
	557	6.41556	6.09877	6.69174	6.10687	6.21044	6.24156	6.01061	6.76375	6.12383	6.69109	6.27455	5.67133	6.44884	5.04901	4.88252	6.29164	6.21368	6.08869	5.66251	6.23796	6.10875	0.484602
	558	6.38657	6.19219	6.66597	6.21317	6.12025	6.23511	6.17167	6.79918	6.17214	6.76195	6.26167	5.4523	6.31677	5.43232	5.1853	6.74259	6.15248	6.03393	5.49501	6.16065	6.14756	0.453025
	559	6.63781	6.15997	6.75938	6.35812	5.96886	6.37362	6.06537	6.74764	6.14315	6.81671	6.21657	5.39432	6.4585	5.54184	5.25617	6.62663	6.00753	5.99205	5.66573	6.17676	6.16834	0.452177
	560	6.35435	6.25339	6.64987	6.21317	6.0816	6.27377	6.12657	6.67678	6.3332	6.79416	6.32931	5.54249	6.49071	5.48064	5.01458	6.28198	6.00431	5.74725	5.68828	6.31204	6.13242	0.443758
	561	6.22551	6.1793	6.46626	6.05533	6.05583	6.38329	6.33916	6.54471	6.1206	6.53003	6.31643	5.39109	6.36187	5.69645	5.17242	6.57832	5.96888	5.39615	5.40482	6.12844	6.06575	0.430662
	562	6.26738	6.07945	6.26333	6.16807	6.1428	6.42838	6.25542	6.45452	6.15926	6.72008	6.54835	5.42008	6.19759	5.58694	5.09833	6.32385	5.70153	5.3736	5.38872	5.77734	6.01775	0.45061
	563	6.29315	5.67681	5.8768	5.98125	5.91732	6.40905	6.1459	6.13563	6.23334	6.69431	6.44205	5.58114	6.291	5.61271	4.85031	6.0726	5.75629	5.38004	5.31141	5.79989	5.92305	0.44298
	564	6.0258	5.48676	5.59334	6.00057	5.74982	6.20935	6.02672	5.99712	5.92412	6.33354	5.93956	5.37821	6.21692	5.11021	4.79233	6.3013	5.65965	5.45091	5.17612	5.67104	5.75217	0.423509
	565	5.91951	5.7058	5.40652	6.08432	5.50824	5.96454	5.71427	5.86828	5.8758	6.21758	5.81716	5.25903	6.21692	5.11666	4.66992	6.08871	5.24091	5.47346	5.16646	5.60662	5.64603	0.413024
	566	5.28495	5.69614	5.30666	5.80731	5.00252	5.96776	5.18923	5.80386	5.64388	6.07586	5.91379	5.12052	6.12351	5.31314	4.54108	5.889	5.10884	5.47023	5.13747	5.29417	5.4845	0.420317
	567	5.10456	5.5995	5.35176	5.6849	5.11848	5.93555	4.94764	5.5655	5.52148	6.01465	5.47894	5.18494	5.91736	5.3679	4.39613	5.63453	5.04764	5.47346	4.94098	5.27162	5.37788	0.392836
	568	5.28817	5.25162	5.07474	5.57539	5.26666	5.6231	5.04428	5.34646	5.57624	6.05331	5.34043	5.04966	6.14283	5.28415	4.34137	5.554	4.8576	5.05793	4.74772	5.03004	5.27528	0.418287
	569	5.30427	4.94562	5.01676	5.24683	5.21512	5.16893	5.03461	5.11132	5.25735	5.8697	5.16971	5.06254	5.81106	4.89762	4.29305	5.57011	4.71909	4.74226	4.87334	4.98817	5.11487	0.362098
	570	5.24629	4.64605	5.18426	4.87318	4.83503	4.86614	4.8639	5.11776	5.10596	5.52505	5.01188	4.68245	5.67899	4.60128	3.95162	5.28665	4.59024	4.4878	4.87012	4.93341	4.9179	0.385215
	571	5.07557	4.54298	5.01354	4.57362	4.67075	4.87903	4.44515	5.1242	4.89658	5.18361	4.88948	4.34746	5.73697	4.23729	3.98705	4.90012	4.31323	4.51034	4.3032	4.85932	4.72448	0.409408
	572	4.50866	4.42702	4.60124	4.39002	4.46782	4.95311	4.1778	4.71834	4.44241	4.98712	4.29679	4.08655	5.53727	4.02148	3.95806	4.80993	3.9428	4.49424	3.88768	4.86254	4.47854	0.41932
	573	4.31539	4.45279	4.25014	4.0357	4.39051	4.61168	4.01352	4.22229	4.63245	4.79707	4.11319	3.99958	5.2377	3.74124	3.53287	4.70041	3.89126	4.36861	3.7234	4.95273	4.29913	0.437861
	574	4.04482	4.26274	3.96024	3.82954	4.13283	4.29923	3.98131	4.18042	4.31678	4.70044	3.92314	3.61948	4.90915	3.68004	3.70359	4.23979	3.49184	4.09482	3.63643	4.50178	4.07542	0.369575
	575	3.43281	3.95351	3.72832	3.75546	3.61745	4.15106	3.83958	3.95816	3.91737	4.54905	3.38844	3.59371	4.55483	3.5673	3.50066	3.88869	3.21483	3.77593	3.6461	3.88333	3.79583	0.3426
	576	3.22344	3.6765	3.50928	3.42691	3.50471	4.0512	3.51103	3.65216	3.64357	4.38155	2.90849	3.52285	4.09099	2.9714	3.156	3.74052	3.18906	3.47315	3.37552	3.84789	3.54281	0.369244
	577	2.96575	3.33506	3.09698	2.9985	3.24058	3.61957	3.263	3.44278	3.45353	3.85007	2.67657	3.18785	3.8333	2.64928	2.73081	3.46995	2.73166	3.15426	3.28211	3.48391	3.22328	0.356977
	578	2.46325	3.02906	2.60737	2.88254	2.67366	3.34578	2.89902	3.07236	2.99613	3.33791	2.49619	2.73046	3.50474	2.48179	2.39582	3.07697	2.63503	2.8869	2.86981	2.9943	2.86895	0.31228
	579	2.18302	2.58132	2.18219	2.92119	2.23237	3.12674	2.57369	2.79212	2.82541	2.78388	2.27393	2.37613	2.93461	2.14679	2.15101	2.87082	2.31614	2.75162	2.37053	2.66897	2.55312	0.312254
	580	2.24744	2.43315	2.07267	2.94052	2.06165	2.71444	2.13239	2.66005	2.98646	2.43278	2.21273	2.26662	2.58673	1.96963	1.73227	2.7452	2.07455	2.51003	1.96145	2.40806	2.35744	0.342855
	581	2.25388	2.25277	1.78921	2.53788	2.13896	2.20228	1.84249	2.27996	2.69656	2.00759	1.92927	2.0347	2.45144	1.71838	1.4166	2.38443	1.77499	2.24268	1.54915	2.16969	2.08365	0.331652
	582	1.88023	1.5248	1.31893	2.07404	2.10352	1.75455	1.3561	1.8129	2.02335	1.82721	1.87774	1.51288	2.23563	1.5831	1.32963	1.7241	1.29504	1.68543	1.0692	1.55768	1.6773	0.311434
	583	1.55812	0.893458	1.24162	1.9162	1.83939	1.37124	1.07265	1.58098	1.44033	1.43423	1.45577	1.04259	2.11	1.07094	0.86901	1.11531	0.969712	1.28601	0.940359	1.49326	1.33506	0.351668
	584	1.33586	0.374858	0.916287	1.73582	1.56238	1.31648	0.911591	1.09781	1.28894	0.825442	1.17875	0.955622	1.69448	0.677962	0.685406	0.760989	0.908511	0.825389	0.743871	1.64143	1.07189	0.383087
	585	0.949331	0.281446	0.677925	1.23655	0.895606	0.994367	0.650681	0.714501	1.1311	0.551648	1.03702	0.462792	1.09213	0.0723921	0.488918	0.777095	0.599283	0.487172	0.0448885	1.24201	0.719343	0.355413
	586	0.65943	0.168706	0.359034	0.975638	0.650801	0.662592	0.312463	0.405274	0.799327	0.393813	0.492656	0.266304	0.799008	-0.658802	-0.177853	0.693346	0.241739	0.245588	-0.431837	0.80716	0.383219	0.421811
	587	0.549912	0.104284	-0.0693743	0.659969	0.425323	0.111781	-0.18681	0.0122972	0.451447	0.281074	-0.164452	-0.126673	0.418917	-1.15485	-0.574051	0.223063	-0.0610458	0.0297735	-0.663758	0.249907	0.0258365	0.440738
	588	-0.0846475	-0.256481	-0.356054	-0.0422349	0.0291259	-0.529221	-0.702189	-0.358131	0.145441	-0.330939	-0.570313	-0.590514	0.016277	-1.40288	-0.941258	-0.39217	-0.486233	-0.221474	-0.818371	-0.326674	-0.410947	0.369983
	589	-0.261809	-0.820177	-1.08725	-0.525403	-0.0352964	-0.98662	-0.856802	-0.461207	-0.308737	-0.53709	-1.01483	-0.844982	-0.49266	-1.43831	-1.21505	-1.10726	-0.985507	-0.591902	-1.0664	-1.00955	-0.782342	0.362677
	590	-0.442191	-1.01666	-1.59618	-0.889389	-0.212458	-1.33128	-1.22079	-0.896058	-0.753251	-0.68204	-1.31117	-1.24118	-0.856646	-1.72177	-1.54683	-1.70317	-1.29151	-1.05252	-1.49803	-1.3832	-1.13232	0.413777
	591	-0.506614	-1.36455	-1.61551	-1.49174	-0.547454	-1.61474	-1.57189	-1.33735	-1.05282	-1.10401	-1.60429	-1.71791	-1.25284	-1.96335	-1.90759	-2.08648	-1.49444	-1.39396	-1.75572	-1.51849	-1.44509	0.409649
	592	-1.16694	-1.6931	-2.11156	-1.56582	-1.14336	-1.93363	-2.10982	-1.60793	-1.19132	-1.4841	-1.7428	-1.58584	-1.60072	-2.52383	-2.34567	-2.1348	-2.02915	-1.5679	-2.11648	-1.7182	-1.76865	0.386106
	593	-1.42463	-2.08608	-2.5142	-1.7301	-2.187	-2.25896	-2.53823	-2.07177	-1.47478	-1.86097	-1.96506	-1.99814	-2.33514	-2.69133	-2.82561	-2.38282	-2.44145	-2.11227	-2.58032	-1.86959	-2.16742	0.383068
	594	-1.50194	-2.00233	-2.76545	-2.07798	-2.57998	-2.51665	-2.81524	-2.50018	-1.83877	-2.25073	-3.07635	-2.34925	-2.76677	-3.05854	-3.26047	-2.70171	-2.60573	-2.82414	-3.08282	-2.16916	-2.53721	0.458401
	595	-1.96578	-2.21814	-3.04569	-2.36144	-2.60253	-3.21241	-3.14702	-3.01233	-2.14478	-2.3989	-3.39524	-2.71001	-2.94393	-3.68988	-3.65022	-3.30728	-2.65727	-3.28476	-3.42426	-2.5879	-2.88799	0.510025
	596	-2.43284	-2.66588	-3.25184	-2.8124	-2.98584	-3.65693	-3.47879	-3.17017	-2.32838	-2.68236	-3.61105	-3.22539	-3.3208	-4.01843	-3.85637	-3.72603	-2.9665	-3.49735	-3.79147	-3.01309	-3.2246	0.48476
	597	-2.70986	-3.09751	-3.5353	-3.07653	-3.53021	-3.8502	-3.846	-3.39887	-2.42179	-3.31692	-3.92028	-3.45087	-3.65258	-3.74141	-4.20748	-3.92896	-3.44322	-3.90966	-3.93964	-3.19025	-3.50838	0.448415
	598	-3.32509	-3.45827	-3.71568	-3.35355	-4.19376	-4.17231	-4.25509	-3.69521	-2.70203	-3.58427	-4.21662	-3.7601	-4.07133	-3.91858	-4.43618	-4.22853	-3.60428	-3.92576	-4.40026	-3.33198	-3.81744	0.446693
	599	-3.96932	-3.61611	-4.00558	-3.5597	-4.26141	-4.36558	-4.41614	-4.03987	-3.22385	-3.56494	-4.37124	-3.86962	-4.37733	-4.47905	-4.6681	-4.50554	-4.06812	-4.00629	-4.67083	-3.8377	-4.09382	0.40028
	600	-4.07884	-3.7675	-4.36313	-3.77551	-4.23242	-4.85197	-4.62552	-4.26857	-3.9325	-3.81297	-4.5484	-4.14341	-4.51906	-4.69487	-4.623	-4.85987	-4.31937	-4.48946	-4.99939	-4.25967	-4.35827	0.367568
	601	-4.24311	-3.95755	-4.50808	-4.28123	-4.19698	-5.05812	-4.92186	-4.61323	-4.09355	-4.22527	-4.82542	-4.63302	-4.51262	-4.94289	-4.81627	-4.95972	-4.57706	-5.05638	-5.24097	-4.53024	-4.60968	0.362671
	602	-4.6071	-4.26678	-4.58217	-4.72252	-4.33549	-5.4511	-5.08291	-5.08352	-4.2224	-4.51518	-5.02835	-5.00345	-4.20661	-5.2328	-5.10617	-5.34948	-4.74778	-4.9533	-5.17655	-4.75894	-4.82163	0.382432
	603	-4.81325	-4.40206	-4.83663	-4.77084	-4.47722	-5.69268	-5.2633	-5.22847	-4.16764	-4.7632	-5.44065	-4.99057	-4.26459	-5.33265	-5.28011	-5.64904	-4.67691	-5.13691	-5.22487	-4.98442	-4.9698	0.435061
	604	-4.89056	-4.63398	-5.17807	-4.93834	-4.93462	-5.8634	-5.32772	-5.35409	-4.36091	-4.76964	-5.33435	-5.4222	-4.61892	-5.47116	-5.68597	-5.7038	-4.4611	-5.18845	-5.1991	-5.0875	-5.12119	0.418524
	605	-5.20945	-4.75317	-5.1523	-5.08329	-5.34048	-5.77965	-5.61762	-5.54092	-4.70879	-4.73421	-5.44065	-5.76364	-4.68978	-5.40996	-5.86314	-5.61683	-4.59317	-5.23032	-5.50511	-5.0875	-5.256	0.399075
	606	-5.76348	-5.29432	-5.29081	-5.16382	-5.41135	-6.01801	-5.49844	-5.84692	-5.0148	-4.77287	-5.87873	-5.5897	-4.99257	-5.78683	-6.08862	-5.54275	-5.06345	-5.45258	-5.5502	-5.16802	-5.45941	0.365726
	607	-5.61853	-5.57133	-5.79653	-5.57612	-5.39524	-6.08888	-5.33738	-5.97899	-5.43032	-5.11108	-6.11387	-5.71532	-5.27925	-5.84481	-6.18847	-5.50409	-5.58205	-5.59109	-5.7177	-5.32264	-5.63819	0.295529
	608	-5.4607	-5.84835	-6.15408	-5.80804	-5.4951	-5.96003	-5.45657	-6.08851	-5.86195	-5.33012	-6.17829	-5.90215	-5.35978	-5.65154	-6.35919	-5.79399	-5.81719	-5.88099	-5.89808	-5.30975	-5.78072	0.300768
	609	-5.37051	-5.80325	-6.18629	-5.96266	-5.50798	-5.77965	-5.40503	-6.56846	-6.00368	-5.54272	-6.00757	-5.87316	-5.30502	-6.06385	-6.46871	-5.88419	-5.71734	-5.95507	-5.95284	-5.57389	-5.84659	0.338676
	610	-5.59277	-5.79681	-6.04456	-6.29121	-5.6626	-6.12109	-5.75935	-6.75528	-5.95215	-5.57493	-5.85618	-6.08897	-5.25992	-6.30221	-6.42683	-5.95827	-6.07811	-5.98729	-6.15578	-5.63509	-5.96497	0.342167
	611	-5.86978	-5.98042	-5.96725	-6.31054	-6.00082	-6.47864	-5.97517	-6.73918	-6.1583	-5.70377	-5.95281	-6.0471	-5.30502	-6.46971	-6.67486	-5.94217	-6.36157	-6.02272	-6.27174	-5.67374	-6.09526	0.347974
	612	-6.00507	-6.04484	-5.76432	-6.21069	-6.10067	-6.88772	-6.12656	-6.65865	-5.68479	-5.75531	-5.72733	-6.35633	-5.39843	-6.83048	-6.74573	-5.98404	-6.41632	-5.90676	-6.12034	-5.56422	-6.11443	0.425688
	613	-6.1017	-5.79681	-5.95437	-6.23001	-6.32937	-6.63647	-6.03637	-6.71985	-5.78143	-5.89704	-5.68868	-6.6108	-5.54982	-6.84014	-6.80371	-6.00337	-6.23272	-6.23531	-6.42957	-5.77038	-6.1824	0.390947
	614	-6.20478	-5.62931	-6.19273	-6.02064	-6.25529	-6.66224	-6.11368	-6.70375	-5.9908	-5.99689	-5.92382	-6.60113	-5.46285	-6.79504	-6.57823	-6.19663	-6.50974	-6.20632	-6.8612	-6.01196	-6.24585	0.378714
	615	-6.25954	-5.88378	-6.22172	-6.08506	-6.16187	-6.77176	-5.95584	-6.65865	-6.14219	-6.36088	-6.1944	-6.49484	-5.38555	-6.71451	-6.81337	-6.39957	-6.48075	-6.3255	-6.75168	-6.0023	-6.30319	0.355476
	616	-6.46569	-6.01263	-6.29258	-6.18814	-6.25206	-6.86195	-5.87853	-6.89057	-6.24205	-6.49939	-6.17507	-6.22104	-5.16973	-6.61788	-7.24178	-6.34159	-6.32935	-6.59286	-6.44568	-6.06994	-6.33943	0.424821
	617	-6.38838	-6.03518	-6.2185	-6.32665	-6.36158	-6.86839	-5.89786	-7.02586	-6.387	-6.5928	-6.05911	-6.55282	-5.31146	-6.65976	-7.04207	-6.19986	-6.4131	-6.62185	-6.32005	-6.27931	-6.37808	0.39594
	618	-6.26276	-6.23811	-6.2346	-6.43939	-6.25851	-6.93281	-6.1781	-6.96788	-6.22916	-6.50261	-6.28137	-6.60113	-5.45963	-7.00764	-6.90678	-6.20952	-6.44854	-6.62507	-6.21698	-5.9572	-6.39789	0.375075
	619	-6.30786	-6.41205	-6.46008	-6.259	-6.39701	-6.99402	-6.02348	-6.99687	-6.20984	-6.48651	-6.08488	-6.78796	-5.51117	-7.02052	-6.95832	-6.2224	-6.50974	-6.60252	-6.45212	-5.90566	-6.4301	0.395821
	620	-6.21766	-6.61498	-6.68234	-6.4265	-6.49365	-7.0681	-5.61762	-7.1386	-6.18407	-6.55415	-6.03012	-6.75897	-5.77852	-6.73706	-7.03563	-6.29005	-6.57094	-6.52844	-6.87409	-5.98297	-6.47922	0.419494
	621	-6.23699	-6.51512	-6.53417	-6.51669	-6.22952	-7.2356	-5.67238	-7.31576	-6.16474	-6.56059	-5.9206	-6.72354	-5.83006	-6.59533	-6.89712	-6.13221	-6.76743	-6.65406	-6.74846	-6.05061	-6.46505	0.436654
	622	-6.05017	-6.48935	-6.75965	-6.34597	-5.97827	-7.26781	-5.83344	-7.57667	-6.12931	-6.08709	-5.96892	-6.58181	-6.02333	-6.50192	-6.60722	-6.38346	-6.75132	-6.50267	-6.32972	-6.26643	-6.42173	0.437216
	623	-6.208	-6.60531	-6.58249	-6.0754	-6.21663	-7.09709	-5.59185	-7.70552	-6.13897	-6.06776	-5.94315	-6.54315	-6.10708	-6.605	-6.53957	-6.58317	-6.55805	-6.2643	-6.16544	-6.36629	-6.39821	0.4462
	624	-6.21444	-6.56022	-6.41499	-6.10439	-6.27783	-6.98435	-5.70781	-7.7023	-6.12609	-6.16761	-5.97536	-6.36599	-6.07165	-6.68875	-6.52025	-6.47687	-6.25849	-6.10647	-6.12034	-6.09249	-6.34683	0.424493
	625	-6.7105	-6.33796	-6.40854	-6.1366	-6.43567	-7.08099	-6.18776	-7.51225	-6.09388	-6.08064	-5.92382	-6.67844	-6.11674	-6.57279	-6.56212	-6.55418	-6.31003	-6.23531	-6.25241	-6.06994	-6.41303	0.379718
	626	-6.7878	-6.43782	-6.47297	-5.94655	-6.48399	-7.02623	-6.03959	-7.28999	-6.10676	-5.93891	-5.86262	-6.75253	-6.10386	-6.11861	-6.72318	-6.51553	-6.40022	-6.51233	-5.97539	-6.20845	-6.38517	0.391049
	627	-6.67829	-6.53767	-6.36345	-5.97876	-6.08457	-7.02623	-6.00094	-7.32542	-6.14219	-5.87771	-5.78531	-6.75253	-6.01044	-6.12827	-6.54924	-6.34481	-6.31003	-6.52199	-5.83044	-6.46936	-6.33588	0.406832
	628	-6.52689	-6.54411	-6.28936	-6.0915	-5.89774	-6.81685	-6.0106	-7.28999	-6.10676	-6.13218	-5.65325	-6.63657	-5.64646	-6.13793	-6.71351	-6.23851	-6.31325	-6.49945	-5.92063	-6.79148	-6.31285	0.416425
	629	-6.27564	-6.66652	-6.18629	-6.18492	-5.74635	-6.71378	-6.10079	-7.20302	-6.052	-5.94536	-5.5244	-6.56248	-5.51117	-5.61289	-6.57823	-6.19663	-6.01046	-6.52199	-5.68227	-6.6433	-6.19592	0.45596
	630	-6.36906	-6.41205	-6.10576	-5.77583	-5.51765	-6.62681	-5.85921	-6.90668	-5.97469	-5.71666	-5.36657	-6.48839	-5.40809	-5.48404	-6.10794	-6.34803	-5.64647	-6.27397	-5.78535	-6.16013	-6.01667	0.433534
	631	-6.55588	-6.01907	-5.95114	-5.6792	-5.68837	-6.72988	-5.87209	-6.64577	-5.84263	-5.6619	-5.30214	-6.54959	-5.25992	-5.53236	-6.19491	-6.3126	-5.727	-6.05493	-5.62429	-5.90244	-5.95531	0.428977
	632	-6.17901	-5.63576	-5.76754	-5.56002	-5.83332	-6.81685	-5.68527	-6.54269	-5.72345	-5.52983	-5.2796	-6.25003	-5.29858	-5.41318	-6.30121	-5.98082	-5.94926	-6.26752	-5.56309	-5.60932	-5.85932	0.418598
	633	-6.04694	-5.46181	-5.60326	-5.29266	-5.62394	-6.35301	-5.64661	-6.24312	-5.52374	-5.11753	-5.07022	-6.09219	-5.30824	-5.39063	-6.1466	-5.70702	-5.84618	-6.06781	-5.48578	-5.76715	-5.68972	0.373943
	634	-5.83113	-5.34585	-5.36812	-4.86425	-5.52731	-5.77643	-5.53387	-6.08529	-5.11465	-4.91782	-4.98003	-6.07287	-5.25348	-5.1877	-5.63444	-5.70058	-5.49508	-6.00983	-5.18622	-5.91855	-5.49017	0.384577
	635	-5.74416	-5.29754	-5.44221	-4.62589	-5.27284	-5.59927	-5.33094	-5.74385	-4.75389	-4.83085	-4.98003	-5.89248	-4.6769	-5.02664	-5.46694	-5.46866	-5.32114	-5.81979	-5.02194	-5.82191	-5.30689	0.40201
	636	-5.35118	-4.93033	-5.14908	-4.59046	-5.0989	-4.96793	-4.9283	-5.57635	-4.76033	-4.73743	-4.63537	-5.70244	-4.38378	-5.0041	-5.34131	-5.09501	-5.3308	-5.48801	-4.86088	-5.53201	-5.0732	0.360344
	637	-5.1708	-4.74028	-4.62082	-4.35854	-4.87986	-4.77466	-4.57076	-5.64399	-4.83441	-4.48619	-4.41955	-5.49951	-4.37089	-4.74641	-4.96122	-5.21419	-5.05701	-5.27864	-4.69982	-5.14548	-4.87365	0.368086
	638	-5.09349	-4.41817	-4.57894	-4.05575	-4.51588	-4.66836	-4.40648	-5.40241	-4.28038	-4.13508	-4.13932	-5.23215	-4.387	-4.65944	-5.1867	-4.89208	-4.88629	-4.83412	-4.67728	-5.07461	-4.6762	0.39248
	639	-4.73272	-4.23779	-4.1151	-4.06219	-4.23564	-4.17231	-4.3034	-4.98366	-3.79399	-3.90316	-3.93639	-5.02922	-4.10998	-4.60468	-5.18026	-4.66982	-4.91206	-4.46369	-4.7417	-4.92	-4.45539	0.422136
	640	-4.61999	-3.68375	-3.75434	-3.62412	-3.91353	-4.11111	-4.3646	-4.84838	-3.80043	-3.62615	-3.69158	-4.64591	-3.67191	-4.23425	-4.80983	-4.33482	-4.7961	-4.25432	-4.58064	-4.45293	-4.19093	0.440844
	641	-4.13682	-3.49371	-3.62871	-3.10874	-3.66228	-3.80188	-3.9523	-4.88381	-3.50087	-3.44576	-3.41456	-4.38178	-3.37556	-3.82838	-4.56502	-3.80012	-4.41922	-3.71639	-4.22954	-4.13082	-3.87381	0.457387
	642	-3.75995	-3.30044	-3.20675	-2.73831	-3.22743	-3.37669	-3.24365	-4.57458	-3.18198	-3.0238	-2.92495	-3.86317	-2.89884	-3.51594	-4.47483	-3.68738	-3.95538	-3.31697	-3.77536	-3.97621	-3.50113	0.500762
	643	-3.32187	-2.73996	-2.89108	-2.69644	-2.89887	-3.05136	-2.98274	-3.90459	-2.97582	-2.78543	-2.74457	-3.52818	-2.3899	-3.30334	-4.288	-3.49411	-3.34015	-2.83702	-3.56599	-4.0664	-3.19029	0.499497
	644	-2.92567	-2.52093	-2.96838	-2.50961	-2.48335	-2.784	-2.75082	-3.36022	-2.82443	-2.56962	-2.57063	-3.16419	-1.84553	-2.89104	-3.59546	-3.05926	-2.8151	-2.40217	-3.24065	-3.69597	-2.84885	0.434622
	645	-2.63899	-2.318	-2.60762	-2.1424	-2.42215	-2.67449	-2.59621	-3.33767	-2.40891	-2.53096	-2.10357	-2.70035	-1.78755	-2.74609	-3.21215	-2.30874	-2.47367	-2.26044	-2.69951	-3.2579	-2.56137	0.387622
	646	-2.61323	-1.93468	-2.25007	-1.68823	-2.05494	-2.53598	-2.5801	-3.12185	-2.04814	-2.25717	-1.5592	-2.41367	-1.32371	-2.31768	-2.89004	-1.91254	-2.48011	-2.03174	-2.39028	-2.68776	-2.25456	0.445933
	647	-2.23313	-1.61901	-1.86354	-1.40799	-1.59432	-2.23319	-2.36107	-2.53883	-1.94507	-1.91251	-1.52054	-2.04646	-0.747128	-1.85384	-2.87071	-1.61297	-2.158	-1.81271	-1.79437	-2.49127	-1.93083	0.470047
	648	-1.69843	-1.41608	-1.86032	-1.12453	-1.26898	-1.76935	-2.31919	-2.22638	-2.01593	-1.69991	-1.11468	-1.94983	-0.595735	-1.25471	-2.55182	-1.4487	-1.75213	-1.58723	-1.28865	-2.31411	-1.66284	0.488496
	649	-1.11218	-1.04565	-1.61551	-0.973138	-1.1337	-1.36349	-1.98419	-1.9236	-1.63906	-1.3617	-0.789349	-1.59228	-0.0642509	-1.02601	-2.11053	-1.20067	-1.39137	-1.57434	-1.0052	-1.95012	-1.34282	0.485878
	650	-0.989781	-0.871714	-0.964845	-0.567277	-0.776154	-0.95763	-1.9552	-1.41788	-0.811232	-0.878529	-0.831223	-1.08012	0.389927	-0.700676	-1.62414	-0.653081	-1.14656	-1.34242	-0.712074	-1.56681	-0.972871	0.486061
	651	-1.02521	-0.604362	-0.439803	-0.28704	-0.70851	-0.690277	-1.31098	-0.979807	-0.447245	-0.76579	-0.30296	-0.603398	0.499445	0.00152752	-1.50818	-0.10227	-0.875989	-0.44051	-0.683084	-1.25436	-0.62644	0.474564
	652	-0.290799	-0.134079	-0.388265	0.0543986	-0.299428	-0.15235	-0.872908	-0.464428	0.135777	-0.62406	0.257515	0.221208	0.766797	0.159362	-1.35356	0.32936	-0.396042	-0.169936	-0.228907	-0.816284	-0.213331	0.482217
	653	0.163378	0.123611	-0.433361	0.241223	0.112875	0.379134	-0.293107	-0.245392	0.696251	-0.243968	0.602174	0.581973	0.956843	0.32686	-1.00246	0.56128	-0.112584	-0.00243772	0.144743	-0.226819	0.116511	0.458378
	654	0.379193	0.455386	-0.214325	0.598767	0.454313	0.756005	-0.219021	0.0284028	1.02803	0.0201632	0.766451	0.788124	1.36915	0.571665	-0.377563	1.05733	0.21597	0.342222	0.292915	0.117841	0.421551	0.459942
	655	0.730295	1.20913	0.294612	0.901552	0.921375	1.20052	0.0837641	0.463254	1.40168	0.322948	1.14332	1.11024	1.66227	0.648972	0.43738	1.33435	0.599283	0.931686	0.592479	0.253128	0.812111	0.436697
	656	1.13293	1.15759	0.603839	1.34285	1.43031	1.44854	0.740872	0.791807	1.96859	0.76102	1.41067	1.46456	2.07457	1.09349	0.923769	1.373	0.927837	1.44384	0.911369	0.423847	1.17127	0.426574
	657	1.42283	1.41206	1.06446	1.6102	1.79752	1.51941	1.02755	1.2943	2.14253	1.00905	2.0549	1.5934	2.40312	1.40916	0.962422	1.29892	0.969712	1.79495	1.36233	0.74918	1.4449	0.434313
	658	1.82547	1.98542	1.53152	1.93875	2.01011	1.60316	1.14995	1.60675	2.34224	1.5824	2.37057	1.92196	2.73812	1.4768	0.981749	1.76276	1.40134	2.2459	1.66511	0.839371	1.74897	0.473124
	659	2.23133	2.2431	1.73767	1.91298	2.39665	1.83186	1.4463	1.66151	2.81897	1.95283	2.6959	2.30527	2.75423	1.42848	1.37473	2.2878	1.69768	2.64532	1.93891	1.19047	2.0276	0.49028
	660	2.4697	2.40094	1.91805	2.13202	2.62857	2.09921	1.61379	1.59387	3.00257	2.16865	3.22738	2.6306	2.78322	1.82468	1.89977	2.39732	1.86196	2.72585	2.39952	1.26134	2.25195	0.505544
	661	2.79825	2.94853	2.3368	2.65384	2.85404	2.32469	2.1646	1.92242	3.46963	2.44244	3.14363	2.81421	3.06667	2.13068	2.00606	2.68399	2.14864	3.15748	2.81183	1.48037	2.56794	0.499195
	662	3.35228	3.29641	2.42699	2.72148	2.94746	2.40521	2.42551	2.23165	3.35045	2.75167	3.16618	3.06223	3.3308	2.1629	2.17356	2.93846	2.40311	3.30887	3.07918	1.74128	2.76378	0.488505
	663	3.24921	3.39948	2.42699	2.88254	3.01188	2.55983	2.51571	2.45712	3.4954	2.83864	3.29825	3.16531	3.58849	2.60097	2.16712	2.80962	2.75743	3.27988	3.09528	1.62855	2.86138	0.489525
	664	3.48113	3.51866	2.52684	2.93408	3.20192	2.87228	2.46417	2.44424	3.53083	3.07056	3.48829	3.12665	3.65614	3.10346	2.32173	2.79995	2.87339	3.65031	2.98899	1.78316	2.99184	0.501719
	665	3.59386	3.67328	2.59127	3.1209	3.24702	3.27169	2.53181	2.56986	3.47285	2.94171	3.53983	3.27482	3.81075	3.37726	2.42481	2.91591	2.94748	4.0304	3.41095	1.99253	3.13695	0.519688
	666	3.74526	3.76669	2.45276	3.18532	3.48216	3.7613	2.65099	2.75669	3.69833	3.16397	3.75887	3.38756	3.92993	3.77345	2.45702	3.2799	3.02478	4.06583	3.74917	2.3533	3.32216	0.542276
	667	3.47146	3.56698	2.398	3.26263	3.5498	4.02543	2.55436	2.87587	3.55982	3.4281	3.75887	3.55184	4.0169	3.59951	2.56976	3.75018	3.28247	4.1077	3.69441	2.7817	3.39029	0.505314
	668	3.523	3.74414	2.63636	3.49777	3.53692	3.93202	2.91834	3.21731	3.40521	3.86295	3.80074	3.86429	4.18118	3.44812	2.63096	4.00143	3.56593	4.17535	3.50759	2.68185	3.50657	0.480049
	669	3.858	3.75381	2.9166	3.72647	3.75273	3.79674	3.18892	3.50399	3.41809	4.04333	3.9167	4.02857	4.14252	2.90053	3.05615	3.49249	3.54016	3.98852	3.59134	2.64964	3.56326	0.426048
	670	3.60031	3.67972	3.1453	3.61695	4.06196	3.77419	3.44339	3.35259	3.51151	4.06588	3.7943	3.79342	4.17796	3.15822	3.2784	3.5086	3.42742	3.78237	3.78138	2.97175	3.59628	0.322349
	671	3.69694	3.85688	3.18717	3.62661	3.95244	3.88693	3.3532	3.50399	3.90448	4.39444	3.88771	3.63559	4.24238	3.82177	3.25586	3.50538	3.58848	3.74694	3.73307	2.99752	3.68889	0.337537
	672	3.5681	3.74736	3.17429	3.70392	3.80749	3.84827	3.36608	4.08701	3.96246	4.35256	4.01333	3.66458	4.20373	3.41913	3.17533	3.56658	3.18906	3.94343	3.40773	2.95564	3.6578	0.379397
	673	3.60031	4.10169	3.06477	3.91974	3.78817	3.71299	3.02786	4.00648	4.10097	4.12708	3.86516	3.49064	3.90416	3.37726	3.0336	3.52793	2.86695	4.00141	3.15004	3.05228	3.58597	0.426574
	674	3.36839	4.33038	3.12597	4.07757	4.0072	3.79351	2.95378	3.86153	3.93347	4.26237	3.85872	3.46487	3.82686	3.58985	3.1399	3.50216	3.06022	3.94343	3.15004	2.94276	3.60965	0.440035
	675	3.51012	4.22087	3.18395	3.83277	4.17148	3.96745	2.32244	3.86797	3.69833	4.44275	3.6719	3.71934	3.87839	3.81855	3.27196	3.52148	3.25348	3.82747	3.49148	2.68829	3.61802	0.501213
	676	3.65507	4.06625	3.4352	3.65238	4.40984	3.8064	2.42229	3.95172	3.62102	4.59092	3.41421	4.04467	4.21661	3.53509	2.9885	3.27024	3.55627	3.77593	3.82326	3.00396	3.66199	0.507952
	677	3.50367	3.98895	3.50928	3.79089	4.06196	3.59381	2.5608	4.15143	3.76597	4.49751	3.54627	3.63559	4.33579	3.40625	2.85966	3.33788	3.60458	3.78881	3.54624	3.11348	3.62994	0.464134
	678	3.43603	3.94385	3.39977	4.10978	3.87192	3.64212	2.57691	4.09989	3.6178	4.47174	3.76209	3.64525	4.34545	3.54797	3.02394	3.2638	3.51439	3.83391	3.45927	3.17468	3.63703	0.44983
	679	3.72271	3.97284	3.38366	4.15488	3.97821	3.88693	2.05509	4.03225	3.45353	4.41698	3.88127	3.96414	4.52906	3.32894	2.87899	3.56014	3.43386	3.94665	3.22091	3.04906	3.6425	0.572405
	680	3.42959	4.28851	3.40621	3.81344	4.2359	3.72265	2.40297	4.0709	3.71444	4.14641	3.87161	4.01568	4.44531	3.13567	2.85322	3.79206	3.38555	3.96275	3.09851	2.67863	3.6235	0.562426
	681	3.23632	4.35293	3.34501	3.53964	4.60311	3.54549	2.67354	3.73268	3.77564	4.17862	3.92636	3.8353	4.34545	3.14211	2.6986	3.75985	3.20194	3.74372	3.43672	2.63675	3.58549	0.557877
	682	3.60675	4.22731	3.19361	3.42368	4.59666	3.50684	3.06007	3.64571	3.82717	4.0691	3.91992	3.66458	4.368	3.00039	2.79524	3.48605	2.98613	3.3894	3.47538	2.71406	3.5478	0.515074
	683	3.54233	3.75058	3.07443	3.42046	4.28744	3.10742	2.89258	3.63283	3.72088	3.89838	3.76531	3.7129	4.40666	2.74592	2.79846	3.45062	3.19872	3.42483	3.40451	2.83002	3.45326	0.466341
	684	3.40704	3.5541	2.97458	3.43013	4.2198	3.22016	2.71219	3.66826	3.70477	3.84685	3.65579	3.80953	4.45819	2.41092	2.70827	3.45384	3.18262	3.5118	3.73951	3.15858	3.44135	0.500494
	685	3.24276	3.30929	3.29991	3.32061	4.02331	3.42309	2.77984	3.72302	3.47285	3.93382	3.82007	3.70001	4.43565	2.4528	2.55043	3.33144	3.16973	3.4506	3.6622	3.34218	3.42218	0.475619
	686	3.1107	3.4929	3.37722	3.17566	3.89768	3.2878	3.05041	3.73913	3.43098	3.66646	3.84584	3.51641	4.51617	2.70082	2.3314	3.56014	3.20517	3.41839	3.45283	3.30675	3.40414	0.451701
	687	3.09137	3.71837	3.10664	3.06292	3.86869	3.07843	3.15993	3.49432	3.33757	3.33791	3.56882	3.44876	4.68045	2.59453	2.17356	3.65999	3.27603	2.98032	3.22091	3.02973	3.29446	0.503804
	688	3.17834	3.71837	3.26126	3.1821	3.65288	3.10742	3.1406	3.16255	3.55016	3.12854	3.46575	3.07189	4.54838	2.46246	2.29918	3.39908	3.40165	2.73229	3.09851	2.95564	3.22585	0.472166
	689	3.31363	3.69905	3.36433	3.30128	3.43062	3.08809	3.57223	3.12712	3.60814	3.25738	3.65901	2.98492	4.26815	2.57842	2.3314	3.37009	3.45319	2.6582	3.22091	3.04906	3.26676	0.431525
	690	3.41348	3.55088	3.14852	3.17244	3.47572	3.03977	3.42406	3.15288	3.65323	3.31214	3.48507	3.32314	4.10065	2.62029	2.15746	3.34432	3.41132	2.64854	3.4947	2.70118	3.23149	0.432873
	691	3.46502	3.43169	3.14208	3.00172	3.46928	3.10742	3.38219	3.05625	3.55982	3.00292	3.37555	3.23295	4.10709	2.55587	1.93842	3.18649	3.43386	2.72907	3.45605	2.70762	3.16707	0.452712
	692	3.58098	3.35761	2.96814	3.29162	3.1987	3.11064	3.52714	2.87909	3.40843	3.23806	3.31113	3.2104	4.16185	2.42703	1.97385	3.14783	3.16973	2.7033	3.4335	2.74949	3.14243	0.457401
	693	3.84511	3.35761	2.72977	3.39792	3.10207	3.22338	3.56257	2.97572	3.30858	3.15109	3.1694	3.06545	3.99435	2.25953	2.07371	3.04154	2.85084	2.90623	3.34653	2.62387	3.09926	0.464202
	694	3.65829	3.34472	2.57516	3.23686	3.15683	3.1042	3.46593	3.00149	3.27636	3.21551	2.96003	3.03002	4.11031	1.97929	2.3926	2.95779	2.86051	2.95133	3.28211	2.5981	3.05787	0.459287
	695	3.46502	3.54443	2.54617	3.01138	3.18582	2.94958	3.31132	3.06591	3.42454	3.20907	3.13075	3.20396	4.18762	2.02439	2.73404	2.84183	3.20194	2.6421	3.23057	2.72372	3.08171	0.445006
	696	3.41992	3.24809	2.76521	3.1821	3.28245	3.02689	3.10517	2.96928	3.40843	3.42166	3.1533	3.10088	4.0781	2.06626	2.90153	2.5326	3.35978	2.92556	3.43028	3.07805	3.12278	0.402886
	697	3.34584	3.15468	2.81997	3.19821	3.32755	2.8916	3.22435	2.8501	3.44386	3.49575	3.52373	3.06545	4.17151	1.9954	3.17533	2.58736	3.38233	3.08017	3.51403	3.15213	3.16997	0.433668
	698	3.44891	3.00007	2.73622	3.29806	3.22769	3.21371	3.15993	3.14322	3.65968	3.56983	3.74276	3.03324	4.1844	2.04049	3.10768	2.94813	3.43064	3.27988	3.16293	3.14247	3.2265	0.425415
	699	3.6454	3.14824	2.79098	3.56541	3.22125	3.5777	2.95056	3.19476	3.85616	3.5344	3.63002	2.99781	4.08132	1.74093	2.9724	3.00611	3.39521	3.28632	2.86336	3.14569	3.2302	0.492791
	700	3.80002	3.45746	2.66535	3.59762	3.22769	3.77419	2.85392	3.28495	4.1976	3.34435	3.40132	3.22973	4.07166	1.9503	2.70827	2.98678	3.15363	3.39262	3.0373	3.08449	3.26096	0.512922
	701	3.51012	3.39304	2.59127	3.44623	3.38231	3.56159	3.09873	3.3236	3.97535	3.72767	3.47219	3.24261	4.03623	2.19833	2.46346	2.96423	3.32113	3.2219	3.27889	2.81069	3.25098	0.466301
	702	3.65184	3.31251	2.53651	3.24008	3.55302	3.27814	3.34675	3.51043	3.65646	3.9467	3.382	3.25872	3.99757	2.32073	2.57942	2.5938	3.14396	3.33786	3.41095	2.52724	3.22924	0.47979
	703	3.5681	3.2191	2.74588	3.05326	3.52726	3.23304	3.09551	3.22697	3.74665	3.60204	3.17585	3.3328	3.95248	2.33039	2.79202	2.44885	3.10531	3.3282	3.47216	2.59166	3.17738	0.427635
	704	3.55521	3.33828	2.86506	3.13701	3.40807	3.02045	2.89258	3.2624	3.7402	3.41522	3.23705	3.42622	3.82686	2.48823	2.74048	2.11386	3.3018	3.36041	3.71374	2.63353	3.17383	0.442702
	705	3.56165	3.28352	2.8715	2.85999	3.1987	3.20727	2.92479	3.24308	3.76275	3.51829	3.22094	3.35857	3.60782	2.65573	2.59553	2.12996	3.12142	3.1768	3.67831	2.44349	3.12101	0.431548
	706	3.55521	3.00973	2.73944	3.0146	3.13106	3.25881	3.05363	3.18832	3.85939	3.57627	3.13397	3.3167	3.86551	2.56876	2.29596	2.27169	2.83152	3.20901	3.52369	2.38229	3.08928	0.471141
	707	3.5681	2.88088	2.72655	2.76014	3.28889	2.98502	2.64455	3.05303	3.66612	3.34757	3.0921	3.06867	3.8494	2.69116	2.11236	2.28136	2.67046	3.09305	3.18548	2.44349	2.97042	0.448675
	708	3.55843	2.83257	2.74588	2.77624	3.17293	2.89805	2.94733	3.12712	3.59525	3.37334	3.00835	2.77555	3.76243	2.50756	2.14135	2.22015	2.43532	2.78383	3.17259	2.25666	2.90455	0.458422
	709	3.26531	2.72305	2.76843	2.67639	3.11495	2.96569	3.05363	3.01438	3.47607	3.4281	2.81508	2.70147	3.81719	2.00506	1.86111	2.25559	2.33546	2.7484	3.15649	2.21479	2.81983	0.505851
	710	2.97219	2.71017	2.72655	2.60874	3.16327	2.83362	2.96022	2.81467	3.76919	3.46998	2.54129	2.46955	3.61104	2.05338	1.90943	2.04299	2.31292	2.69041	2.72164	2.3082	2.73447	0.502405
	711	2.87556	2.7617	2.36579	2.47346	3.13428	2.69189	2.7444	2.62462	4.03977	3.37979	2.46398	2.48887	3.32758	2.179	2.06082	2.01078	2.18085	2.49393	2.48649	2.40806	2.65958	0.497907
	712	2.81113	2.75204	2.14353	2.77302	3.03765	2.36656	2.89902	2.64717	3.88838	2.9095	2.2997	2.22474	3.34691	1.97285	1.91587	2.04299	2.12931	2.18148	2.57991	2.31786	2.56198	0.503024
	713	2.50513	2.51046	2.25305	2.75691	3.15683	2.33757	3.10839	2.59885	3.73698	3.06412	2.29648	2.27628	3.3759	1.83112	1.57121	2.08165	2.22595	2.0172	2.46395	2.20512	2.51866	0.540293
	714	2.47936	2.42671	2.48497	2.48634	2.81539	2.36978	3.08906	2.57308	3.7241	3.11565	2.21273	2.36969	3.27605	2.0727	1.49391	2.17506	2.27426	1.65966	2.26424	2.29854	2.48306	0.523256
	715	2.3183	2.40738	2.54939	2.07726	2.6801	2.0219	2.97632	2.59885	3.3279	2.87407	2.2385	2.5082	3.3759	2.10492	1.41016	2.20083	2.16797	1.7273	2.13217	2.32109	2.40093	0.486289
	716	2.28609	2.19479	2.24017	1.95808	2.60924	1.95748	3.23724	2.2091	2.87695	2.64859	2.09355	2.36647	3.29859	2.11458	1.37473	2.10419	2.10032	1.8336	2.00655	2.15037	2.28303	0.459919
	717	2.37628	2.00796	1.8633	2.18678	2.47717	1.9607	3.16637	2.02227	2.57738	2.39413	1.81331	2.02503	3.14398	1.90521	1.27487	1.97857	1.78143	1.58879	1.93246	2.14392	2.131	0.46183
	718	2.54056	1.82436	1.61205	2.24154	2.4965	1.87695	2.67998	1.59709	2.21662	2.25562	1.52341	1.86398	3.23095	1.77636	1.54867	1.97535	1.78143	1.52115	2.03554	2.17613	2.03871	0.448689
	719	2.59854	1.86301	1.47998	2.21577	2.44496	1.8383	2.6059	1.13002	2.2907	2.45533	1.31726	1.88652	3.05701	1.56055	1.62597	1.89804	1.58495	1.89158	2.10962	1.86691	1.98605	0.48577
	720	2.21845	1.73095	1.34147	2.13524	2.36766	1.70945	2.57046	0.830461	2.26493	2.40379	1.08212	1.91229	2.92172	1.21911	1.16857	1.94636	1.30471	1.86259	2.00977	1.87657	1.84383	0.550202
	721	1.95432	1.56023	1.19652	2.01606	2.53193	1.53874	2.68965	0.988296	1.89451	2.18797	1.13688	1.79311	3.01191	1.04517	0.714396	1.4342	1.48187	1.31822	1.76496	1.93455	1.70967	0.593209
	722	1.69985	1.42816	1.16109	1.76481	2.3741	1.1973	2.56402	1.03017	1.6497	2.29105	1.19808	1.94128	2.80254	1.02262	0.305314	1.17973	1.49153	1.19904	1.67477	1.35475	1.5665	0.601791
	723	1.51947	1.0223	0.784222	1.549	2.26458	1.0459	2.41263	1.08493	1.45321	2.101	0.946834	1.81244	2.65759	0.945315	0.0637306	0.996131	1.28538	1.26668	1.60069	1.03586	1.3924	0.62261
	724	1.24567	0.98687	0.307496	1.49102	2.11641	1.08456	2.48994	0.936758	1.25673	1.38914	1.07568	1.59985	2.43856	0.694068	0.11849	0.851181	1.13077	0.951013	1.41064	1.10028	1.23376	0.603023
	725	0.994426	0.674422	0.0530282	1.35251	1.59137	1.12965	2.23869	0.71128	1.24706	1.18621	1.04347	1.41946	2.3226	0.623203	-0.0554507	0.651471	0.860194	0.748083	1.09497	1.04874	1.04677	0.587689
	726	0.77539	0.571346	-0.062932	1.18501	1.3981	0.910618	1.72331	0.862672	0.886297	0.986498	1.0338	1.23908	2.15832	0.362293	-0.232612	0.564501	0.686254	0.535489	1.07242	0.745959	0.870091	0.546857
	727	0.446837	0.320099	-0.0725954	1.01107	1.16618	0.427451	1.55581	0.753154	0.567407	0.915634	0.756788	0.894421	1.7428	0.120709	-0.519292	0.38734	0.637937	0.500057	0.869495	0.459279	0.647029	0.518898
	728	0.317992	0.442501	-0.246536	0.795255	0.889164	0.140771	1.46562	0.45359	0.377361	0.683713	0.615059	0.482118	1.18876	-0.185297	-0.770539	0.480752	0.306162	0.174724	0.608584	-0.0560997	0.408183	0.503296
	729	0.356645	0.46827	-0.420476	0.440933	0.773204	0.0344746	1.16284	0.205564	-0.109028	0.223094	0.334821	0.275967	0.695933	-0.36568	-0.83174	0.0491226	0.0130399	-0.134504	0.312241	-0.242925	0.16209	0.454374
	730	0.0474183	0.29433	-0.359275	0.1156	0.840847	-0.15235	0.608806	0.00907612	0.180873	0.100691	-0.225653	0.143901	0.348052	-0.198182	-0.822077	-0.253662	-0.573204	-0.147388	0.22205	-0.461961	-0.0141053	0.394459
	731	-0.20705	-0.211385	-0.684608	-0.167858	0.354459	-0.232878	0.231935	-0.177749	0.142219	-0.185988	-0.370603	-0.0397027	0.331946	-0.420439	-1.18606	-0.578995	-0.708491	-0.298781	-0.0485239	-0.880707	-0.266963	0.398431
	732	-0.790072	-0.504507	-0.86499	-0.0712249	-0.454042	-0.400376	0.190061	-0.561062	0.0906815	-0.559638	-0.73459	-0.26196	0.338389	-0.742551	-1.42765	-0.833464	-0.930748	-0.636998	-0.254675	-0.751862	-0.508064	0.424104
	733	-1.12185	-0.520613	-0.758694	-0.325693	-0.724616	-0.58398	0.0161206	-0.983028	-0.395707	-0.836654	-1.02127	-0.574408	0.0903627	-0.845626	-1.62414	-1.10404	-1.11757	-0.617671	-0.199916	-0.877485	-0.706324	0.417765
	734	-1.03488	-0.610804	-0.951961	-0.544729	-0.79548	-0.999504	-0.264117	-1.17952	-0.698492	-0.801222	-1.06959	-0.938395	-0.222086	-1.06788	-1.8786	-1.07183	-1.21743	-0.58546	-0.689527	-1.44118	-0.903134	0.385682
	735	-1.11218	-0.839503	-1.14523	-0.441653	-1.17557	-1.37637	-0.53469	-1.27937	-0.914307	-0.656272	-1.17588	-1.25406	-0.389584	-1.11942	-1.9688	-0.949424	-1.21743	-0.891466	-1.05351	-1.81483	-1.06548	0.399165
	736	-1.28935	-1.17772	-1.10335	-0.409442	-1.34951	-1.63084	-0.209358	-1.47586	-1.23642	-0.959057	-1.4078	-1.55041	-0.634389	-1.07433	-2.19427	-1.11048	-1.02094	-1.12661	-1.07928	-1.9018	-1.19706	0.459421
	737	-1.00589	-1.00378	-1.40292	-0.477086	-1.17557	-1.24109	-0.544354	-1.28903	-1.27507	-1.09756	-1.46256	-1.44733	-0.731022	-1.70244	-2.22326	-1.16846	-0.911421	-1.07507	-1.24034	-1.83416	-1.21542	0.413245
	738	-1.01877	-1.1133	-1.50599	-0.583383	-1.21423	-1.4408	-0.537912	-0.905721	-1.47156	-0.93973	-1.64295	-1.46344	-0.756791	-1.89571	-2.18461	-1.37783	-1.16267	-1.07507	-1.49481	-1.95978	-1.28725	0.442177
	739	-1.10896	-1.08431	-1.40292	-0.638142	-1.4236	-1.6244	-0.499258	-1.02168	-1.64872	-1.29083	-1.66549	-1.40868	-0.785781	-2.06643	-2.45841	-1.44548	-1.37204	-1.54213	-1.58822	-1.97911	-1.40273	0.472943
	740	-1.0993	-0.820177	-1.40936	-0.54795	-1.41716	-1.82089	-0.425172	-1.24394	-1.53598	-1.38424	-1.53665	-1.21219	-0.869531	-2.2597	-2.43908	-1.3875	-1.39459	-1.65165	-1.55601	-2.13372	-1.40724	0.518235
	741	-1.24747	-0.746091	-1.3997	-0.60593	-1.15302	-1.82411	-0.563681	-1.34057	-2.12867	-1.30372	-1.498	-1.18642	-0.808329	-1.94081	-2.39398	-1.35851	-1.41714	-1.94155	-1.45293	-2.34632	-1.43285	0.534261
	742	-1.25391	-0.794408	-1.29662	-1.03112	-1.20134	-1.88853	-0.666756	-1.06356	-2.13833	-1.36814	-1.26607	-1.31849	-0.540976	-1.94081	-2.26836	-1.48413	-1.17233	-1.71607	-1.41106	-2.12728	-1.39741	0.487028
	743	-1.35699	-1.12296	-1.37393	-1.1954	-1.33019	-1.82411	-0.53469	-0.78654	-1.82911	-1.31338	-1.42069	-1.21219	-0.312277	-1.7572	-2.35211	-1.30375	-1.15301	-1.58723	-1.44005	-1.92435	-1.35651	0.471258
	744	-1.15084	-1.1294	-1.40936	-0.824967	-1.37528	-1.53743	-0.367192	-1.11509	-1.67449	-1.26828	-1.34982	-1.11234	-0.32194	-1.80874	-2.19105	-1.05894	-1.01772	-1.50026	-1.1437	-1.54104	-1.24489	0.4379
	745	-0.915696	-0.913589	-1.46734	-0.847514	-1.6523	-1.34738	-0.119166	-1.01846	-1.41358	-1.09756	-1.25641	-1.08657	-0.225307	-1.44475	-2.34889	-1.13947	-1.00805	-1.44872	-0.976206	-1.58613	-1.16566	0.484824
	746	-0.751419	-0.813734	-1.46412	-0.670353	-1.44293	-1.34094	-0.167483	-0.628705	-1.21709	-1.01382	-1.26285	-0.761233	0.016277	-1.28048	-2.3199	-0.978414	-0.840557	-1.36497	-0.750728	-1.25436	-1.01539	0.506389
	747	-0.658006	-0.501286	-1.33527	-0.261271	-1.26898	-0.996283	0.109533	-0.796203	-0.762915	-0.872086	-1.03093	-0.471333	-0.0320398	-1.2837	-2.17817	-0.762599	-0.685943	-1.14916	-0.409289	-1.11907	-0.82325	0.515182
	748	-0.165175	-0.420758	-1.26763	-0.119542	-0.982305	-0.545326	0.0418896	-0.635147	-0.762915	-0.691704	-0.737811	-0.352151	0.0130559	-1.16774	-1.54361	-0.64986	-0.499118	-1.0493	-0.344867	-0.877485	-0.637875	0.428709
	749	0.211695	-0.375662	-1.02605	-0.0357926	-0.602213	-0.397155	0.470298	-0.445101	-0.743588	-0.453341	-0.715263	-0.187874	0.512329	-1.04211	-1.19573	-0.559669	-0.50556	-0.691757	-0.32554	-0.616575	-0.436233	0.458302
	750	0.0828506	-0.504507	-0.710377	0.321751	-0.193131	0.0570225	0.515394	-0.190633	-0.508446	-0.185988	-0.702379	-0.0815772	0.898863	-1.18384	-0.967027	-0.559669	-0.576425	-0.334213	-0.174147	-0.674555	-0.283552	0.5018
	751	0.437173	-0.407874	-0.472014	0.595546	0.0999905	0.115003	0.409097	0.456811	0.0649126	-0.108681	-0.718484	-0.00749149	1.29184	-0.774762	-0.938037	-0.372844	-0.315514	-0.186041	-0.0775139	-0.423307	-0.0666096	0.532381
	752	0.691641	-0.0148972	-0.185335	0.727612	0.24172	0.0763492	0.718324	0.801471	0.377361	0.110355	-0.338392	0.575531	1.58818	-0.304479	-0.822077	-0.0314053	-0.218881	0.000783397	0.39599	0.0630818	0.222647	0.531848
	753	0.894572	0.320099	-0.00495193	0.647084	0.499409	0.250289	0.956687	0.875556	0.596397	0.570974	-0.135462	0.739808	1.66549	-0.330248	-0.464533	0.203736	-0.0835936	0.145734	0.782524	0.330435	0.423	0.506491
	754	1.16515	0.632547	0.423457	1.01107	0.576716	0.556295	1.41086	1.32651	0.416014	0.960729	-0.0195015	0.846105	1.69126	-0.140202	-0.535397	0.290706	0.0903468	0.390539	0.846947	0.311108	0.612563	0.556546
	755	1.44216	0.922448	0.877634	1.04006	0.995461	0.797879	1.77163	1.60675	0.325823	1.23452	0.338043	1.00394	1.84587	0.204458	-0.45809	0.770653	0.467218	0.706208	1.13363	0.420626	0.872346	0.566385
	756	1.69341	0.95788	1.25773	1.15924	1.14041	1.08134	2.4384	1.60997	0.586734	1.55986	0.772893	1.20687	2.24207	0.243111	-0.239054	1.13464	0.805435	1.08952	1.36233	0.491491	1.12971	0.623596
	757	1.97042	1.07062	1.43811	2.00639	1.2306	1.28749	2.3933	1.91276	0.847644	1.72413	1.01126	1.2423	2.3387	0.346187	0.279546	1.61136	0.989039	1.55336	1.39454	0.768507	1.37081	0.586967
	758	2.22167	1.23812	1.60561	2.37682	1.73954	1.24561	2.33532	2.28318	1.33081	1.88841	1.00803	1.64816	2.4611	0.884113	0.485697	1.71444	1.06635	1.5437	1.59102	1.18081	1.59243	0.550272
	759	2.31508	1.56345	1.59916	2.45413	2.21948	1.58383	2.55436	2.06415	1.62393	2.03336	1.02414	1.90907	2.52875	1.41882	0.572667	1.69511	1.23062	1.83038	1.93891	1.41595	1.77877	0.514369
	760	2.46648	1.66653	1.76666	2.40581	2.53837	1.28427	2.58335	2.13179	1.82364	2.21052	1.53952	2.07335	2.82831	1.79247	1.01396	1.99146	1.44322	2.21369	2.12573	1.6221	1.97606	0.470437
	761	2.57277	1.99508	1.56695	2.4187	2.96678	1.18441	2.64133	2.40236	2.03301	2.40057	2.19018	2.32782	3.05057	1.9954	1.48424	1.91737	1.82975	2.29422	2.48649	1.52225	2.16401	0.491409
	762	2.52446	2.04017	1.41234	2.6023	3.15361	1.23273	2.58657	2.69226	2.04912	2.52619	2.3609	2.2183	3.22451	1.92775	1.40372	2.1654	1.75566	2.31032	2.68298	1.72518	2.22972	0.548436
	763	2.94964	1.97897	1.62493	2.76336	3.03765	1.62571	2.97632	2.68904	2.11032	2.62282	2.36412	2.26984	3.25672	2.11458	1.07516	2.38765	1.71057	2.16859	2.50582	1.81215	2.3022	0.564328
	764	3.21699	2.09171	2.18219	2.77946	3.00544	1.84474	3.00209	2.97894	2.43565	2.64215	2.72489	2.5533	2.92172	2.27241	1.33607	2.6389	1.75244	2.16859	2.61534	1.80893	2.4486	0.503375
	765	3.18156	2.35262	2.38834	3.14023	2.82505	2.18618	3.01176	3.16899	2.99291	2.36836	2.44143	3.17175	2.6125	2.38515	1.16213	2.79673	1.6397	2.28778	2.59923	1.90234	2.53074	0.541647
	766	3.08493	2.57488	2.49785	3.14667	2.98289	2.4181	3.16637	3.12712	2.93493	2.3748	2.60571	2.9044	2.62538	2.53977	0.95598	2.8676	1.45932	2.45849	2.75063	1.81215	2.5644	0.575686
	767	3.40382	2.6232	2.31747	3.1209	2.96356	2.45031	3.13738	2.91452	2.62248	2.31038	2.64436	2.72724	2.55452	2.57842	1.14603	2.5938	1.54307	2.47782	2.67976	1.59633	2.52027	0.551451
	768	3.29752	2.47502	2.12098	3.25941	2.68977	2.63714	3.34997	2.78568	2.6257	2.17187	2.70234	2.82387	2.59317	2.35294	1.49069	2.42308	1.50764	2.42306	2.48327	1.68008	2.49466	0.52329
	769	2.89166	2.3945	1.94704	2.84066	2.43852	2.84007	3.41762	2.44102	2.73844	2.24918	2.39311	2.86252	2.68658	2.52044	1.54867	2.2427	1.60749	2.41018	2.6089	1.77672	2.4428	0.464223
	770	2.99474	2.28498	1.96637	2.84388	2.14218	2.91737	3.28555	2.44102	2.85118	2.1912	2.18374	2.90762	2.75423	2.56231	1.44559	2.14285	1.64937	2.27489	2.6862	1.9571	2.42412	0.481119
	771	3.01084	2.19479	1.93094	2.89542	2.13251	2.65646	3.00531	2.44424	2.85762	2.16221	2.17086	2.6306	2.88951	2.50756	1.27809	2.00756	1.5785	1.74341	2.57346	1.75417	2.3212	0.505282
	772	2.73383	2.23022	1.86652	2.23187	2.05521	2.42132	2.80238	2.53443	2.78031	1.86264	2.11288	2.4019	2.60283	2.32395	1.03329	2.07198	1.19519	1.7273	2.32866	1.54802	2.14324	0.492428
	773	2.4858	2.14325	1.63137	1.99029	2.00367	2.17329	2.68642	2.32184	2.48719	1.80788	1.71024	2.45022	2.51908	2.19189	1.09449	1.8916	1.18231	1.52759	2.08063	1.69297	2.0036	0.440604
	774	2.4085	2.05628	1.51864	1.74871	1.77819	1.82541	2.67998	2.36371	2.39056	1.88519	1.67158	2.30849	2.47399	1.83112	1.27165	1.71122	1.20163	1.40519	1.93246	1.74128	1.91019	0.415263
	775	2.36662	1.58278	1.44133	1.77125	1.67189	1.55162	2.69931	2.52155	2.2907	2.02692	1.39135	2.17965	2.25173	1.59276	1.03329	1.83362	1.30793	1.21514	1.64256	1.6221	1.79971	0.457983
	776	2.21201	1.45393	1.59272	1.57477	1.56882	1.426	2.51893	2.44424	1.89129	1.65649	1.11111	1.86398	2.40634	1.28031	1.04939	1.53084	1.23062	1.17971	1.41064	1.67042	1.65363	0.443577
	777	2.25066	1.2961	1.52508	1.24621	1.31757	1.426	2.38364	2.21876	1.7721	1.26996	1.10467	1.73513	2.16798	0.835797	1.0655	1.28603	1.03091	1.1475	1.34622	1.40629	1.49161	0.449684
	778	2.26032	1.20591	1.26739	1.5039	1.02445	1.17153	2.30633	1.9353	1.62071	1.1701	1.20452	1.65783	1.41746	0.64253	0.698291	1.33435	1.10822	1.07664	1.14651	1.07773	1.3415	0.439727
	779	1.99941	1.0223	1.03547	1.57154	0.782867	0.701246	2.20648	1.57776	1.2374	1.00905	1.23351	1.59018	1.03415	0.449263	0.52435	0.938151	1.10822	1.07986	1.0692	0.890909	1.15307	0.447982
	780	1.73528	0.954659	1.02581	1.29131	0.73455	0.437114	1.92302	1.16546	0.992594	0.857654	1.11111	1.53542	0.547761	0.214121	-0.000691719	0.793201	1.29182	1.04765	0.685891	0.401299	0.937251	0.48916
	781	1.40995	0.822593	1.09989	1.07871	0.599264	0.30827	1.76519	0.920652	0.4901	0.712703	0.695587	1.33249	0.251419	0.00152752	-0.561166	0.722336	1.06635	0.706208	0.183397	0.104956	0.685521	0.545061
	782	1.30687	0.777497	0.819654	0.975638	0.393112	0.0602436	1.38509	0.843345	0.0616914	0.677271	0.441118	0.810672	-0.0223764	-0.288373	-0.77376	0.628924	0.686254	0.045879	0.437865	0.0373128	0.465197	0.535783
	783	0.91712	0.361973	0.359034	0.486028	0.219172	0.00870571	0.930918	0.701616	-0.0768166	0.342275	0.254294	0.166449	-0.325161	-0.42366	-1.19573	0.148977	0.209528	0.016889	0.325126	-0.197829	0.161446	0.479286
	784	0.736737	-0.101867	0.320381	0.125263	-0.0256331	-0.149129	0.399434	0.347293	-0.0993644	-0.327717	0.0706898	0.0214986	-0.731022	-0.771541	-1.52428	0.165083	-0.30263	-0.0217644	0.22205	-0.275136	-0.0960828	0.49258
	785	0.279339	-0.436864	-0.0500476	0.183243	-0.309091	-0.477683	-0.135272	0.237775	-0.492341	-0.759347	-0.412478	-0.223306	-0.98227	-0.916491	-1.67889	0.177967	-0.853441	-0.456615	-0.203138	-0.352443	-0.39307	0.481771
	786	-0.107195	-0.736428	-0.636291	-0.148532	-0.402504	-0.774026	-0.354308	-0.32592	-0.824116	-1.38102	-0.615408	-0.361814	-0.969385	-1.04211	-1.81418	-0.427603	-1.13368	-0.833486	-0.950437	-0.748641	-0.729355	0.421403
	787	-0.435749	-1.18094	-1.16455	-0.403	-0.454042	-1.03816	-0.396182	-0.934711	-1.18488	-1.71602	-0.834445	-0.37792	-1.18842	-1.37711	-2.3972	-0.688513	-1.42358	-1.16204	-1.01164	-0.764746	-1.00669	0.50531
	788	-0.864158	-1.59325	-1.04859	-0.86362	-0.808365	-1.36993	-0.776274	-1.40177	-1.29118	-1.7128	-1.4078	-0.687147	-1.33981	-1.63802	-2.71287	-0.762599	-1.81656	-1.49059	-1.21135	-1.00633	-1.29015	0.482029
	789	-0.854494	-1.73175	-1.34494	-1.34357	-0.908219	-1.79512	-1.18214	-1.33413	-1.48122	-1.79977	-1.52054	-1.03181	-1.69736	-2.03422	-2.92869	-1.25865	-2.12578	-1.57757	-1.30476	-1.13195	-1.51933	0.480245
	790	-1.01555	-1.8155	-1.99238	-1.59481	-1.46547	-1.94651	-1.39151	-1.68201	-1.5231	-1.9415	-1.53343	-1.74045	-2.06779	-2.42075	-2.99311	-1.526	-2.2804	-1.89323	-1.51413	-1.49272	-1.79152	0.432252
	791	-1.20882	-2.10218	-2.09546	-1.80419	-1.75537	-2.16877	-1.62343	-1.90105	-1.71315	-2.05424	-1.66227	-1.99492	-1.92284	-2.6559	-3.37643	-1.70961	-2.62828	-2.25722	-1.88456	-1.85671	-2.01877	0.460311
	792	-1.37632	-2.24069	-2.4981	-2.09087	-2.03561	-2.51987	-1.97131	-1.93648	-1.80012	-2.44399	-1.7428	-1.91439	-2.18375	-2.93613	-3.56003	-1.8449	-2.87953	-2.32809	-2.09071	-1.86959	-2.21316	0.495015
	793	-1.54703	-2.39853	-2.79122	-2.06832	-2.00984	-2.6455	-2.32885	-2.14907	-1.94507	-2.77577	-2.2614	-1.8693	-2.56062	-3.2518	-3.72109	-1.92542	-3.04703	-2.6502	-2.36451	-2.01454	-2.41626	0.526548
	794	-1.60179	-2.40175	-2.99737	-2.23904	-2.30296	-2.70348	-2.43837	-2.52594	-2.3767	-2.76933	-2.37414	-2.12699	-2.60571	-3.33877	-3.88214	-2.10258	-2.94717	-2.70818	-2.39672	-2.24324	-2.55412	0.48686
	795	-2.09785	-2.64977	-3.00059	-2.30668	-2.79257	-2.86453	-2.44804	-2.42287	-2.63116	-2.66947	-2.34193	-2.42977	-2.27394	-3.43219	-3.75974	-2.26364	-2.97938	-2.88856	-2.50302	-2.54603	-2.66509	0.408838
	796	-2.48438	-2.90746	-3.03925	-2.51283	-2.81512	-3.29616	-2.53823	-2.35845	-2.56674	-2.62438	-2.43856	-2.81953	-2.39956	-3.65444	-3.67599	-2.2733	-3.13722	-2.7114	-2.44504	-2.84881	-2.77734	0.407296
	797	-2.20414	-3.07174	-3.14877	-2.55471	-2.9343	-3.16088	-2.81846	-2.48729	-2.30905	-2.91428	-2.41924	-2.97736	-2.60249	-3.80262	-3.64378	-2.17023	-3.14044	-2.57611	-2.78003	-3.11617	-2.8416	0.439629
	798	-2.14616	-2.99121	-3.10045	-2.68033	-2.84733	-3.08035	-2.9763	-2.73854	-2.41857	-2.78221	-2.36448	-3.05145	-2.41245	-3.45796	-3.68888	-2.22821	-3.34015	-2.62121	-3.00229	-3.22568	-2.85771	0.414377
	799	-2.24924	-2.82371	-3.08112	-2.66423	-2.75714	-2.63261	-2.6864	-2.7482	-2.74068	-2.5664	-2.3838	-2.86785	-2.62826	-2.94902	-3.81128	-2.22499	-3.16299	-2.37962	-2.96686	-3.40929	-2.78668	0.38332
	800	-2.26534	-2.89458	-3.18742	-2.44197	-2.65407	-2.42968	-2.28054	-2.67412	-2.67304	-2.45688	-2.45467	-2.69068	-2.61216	-2.78796	-3.56647	-2.16379	-3.20486	-2.46982	-2.69951	-3.5478	-2.70777	0.396168
	801	-2.24602	-2.74963	-3.05535	-2.37755	-2.33518	-2.41035	-1.80703	-2.43575	-2.66982	-2.37313	-2.67048	-2.39112	-2.38346	-2.72998	-3.55359	-2.04138	-3.05669	-2.56001	-2.44826	-3.28689	-2.57908	0.413761
	802	-1.969	-2.55636	-3.01992	-1.96846	-1.95508	-2.12367	-1.46559	-2.13297	-2.30261	-2.16376	-2.43212	-2.08189	-2.24817	-2.66234	-3.63412	-1.92542	-2.74746	-2.75327	-2.45148	-2.89391	-2.37438	0.485913
	803	-1.79184	-2.36631	-2.72036	-1.65279	-2.07104	-1.79512	-1.21435	-1.93648	-1.84199	-2.11222	-2.1551	-1.98204	-1.97437	-2.53349	-3.16061	-1.51312	-2.62184	-2.8338	-2.38384	-2.6491	-2.16549	0.487712
	804	-1.46006	-2.19882	-2.13411	-1.50462	-1.99052	-1.73392	-0.946994	-1.66591	-1.59074	-2.19919	-1.99727	-1.79843	-1.84875	-2.29835	-2.92547	-1.3875	-2.25463	-2.53424	-2.17768	-2.24324	-1.94452	0.450529
	805	-1.37309	-2.10218	-1.86676	-1.14386	-1.62975	-1.49878	-1.21435	-1.55639	-1.12046	-1.98659	-1.7428	-1.65348	-1.32371	-1.92792	-2.66778	-1.4648	-2.36737	-2.39251	-1.90711	-1.80839	-1.7374	0.427151
	806	-1.34088	-1.96045	-1.77657	-0.89261	-1.15625	-1.30551	-1.25944	-1.12154	-1.05282	-1.77722	-1.44324	-1.15421	-1.04669	-1.38033	-2.47451	-1.2973	-2.0517	-2.06073	-1.585	-1.51527	-1.48261	0.414871
	807	-1.23137	-1.84771	-1.55431	-0.496412	-0.814807	-1.00917	-0.731179	-0.776877	-0.804789	-1.30694	-1.40136	-0.851425	-0.969385	-1.03889	-2.25225	-0.73683	-1.65872	-1.77405	-1.16303	-1.20926	-1.18144	0.452468
	808	-0.848052	-1.61901	-1.14201	-0.312809	-0.350966	-0.799795	-0.589449	-0.69957	-0.730704	-0.820549	-0.976174	-0.567966	-0.560303	-0.900385	-1.91082	-0.453372	-1.1369	-1.41329	-0.776497	-1.02888	-0.881875	0.410626
	809	-0.52594	-1.46118	-0.684608	-0.103436	0.00335696	-0.413261	-0.528248	-0.454765	-0.57609	-0.369592	-0.441468	-0.281287	-0.209201	-0.546062	-1.45664	-0.0990488	-0.431474	-1.13949	-0.496259	-0.374991	-0.529484	0.399222
	810	-0.203829	-1.11008	-0.211103	-0.00680258	0.154749	0.16654	-0.328539	-0.15198	-0.247536	-0.041038	-0.299739	0.0376042	-0.128673	-0.330248	-1.10876	0.152198	-0.144795	-0.720747	-0.0227549	-0.271915	-0.240872	0.361866
	811	-0.0363307	-0.620467	-0.062932	0.379731	0.418881	0.253511	0.138523	0.170132	0.0971237	0.190882	-0.106472	-0.00104926	-0.135116	0.0917188	-0.738328	0.680462	0.000155458	-0.598345	0.212387	0.0469762	0.0190722	0.348863
	812	0.260012	-0.343451	0.220526	0.669632	0.766762	0.446778	0.399434	0.447148	0.557743	0.461456	0.463666	0.214766	0.116132	0.359071	-0.345351	1.04767	0.0806834	-0.295559	0.205944	0.488269	0.311066	0.356407
	813	0.662651	0.0398618	0.532975	1.10448	1.10176	0.768889	0.641017	0.74027	0.934614	0.706261	0.61828	0.507887	0.599299	0.552338	0.0218561	1.33757	0.132221	-0.0604178	0.734208	0.568797	0.612241	0.3672
	814	1.08462	0.622884	0.710136	1.47169	1.51728	0.942829	0.837505	0.746712	0.825096	0.928518	0.772893	0.714039	0.943959	0.800364	0.360073	1.38911	0.496208	0.416308	1.0692	0.739517	0.869447	0.317599
	815	1.24567	1.08028	0.919508	1.85178	1.57526	1.26816	1.13385	0.875556	0.944277	1.1701	0.927507	1.04903	1.42713	0.896998	0.527572	1.40843	1.00837	0.760967	1.2206	0.704084	1.09976	0.312225
	816	1.64831	1.46682	1.20619	2.17389	1.98434	1.52263	1.40764	1.27175	1.4822	1.56952	1.16265	1.46778	1.37881	1.03873	0.833578	1.61458	1.17586	0.62568	1.62968	0.942447	1.38015	0.368061
	817	1.90922	1.69229	1.62815	2.18356	2.3902	1.78676	1.43663	1.38771	1.56917	1.90774	1.72312	1.8672	1.69448	1.47358	1.07194	1.95602	1.35625	0.802842	1.89381	1.14538	1.6438	0.379664
	818	1.83514	2.16258	1.75056	2.51855	2.42886	1.87051	1.80062	1.66795	2.05234	1.92062	1.83264	2.00571	1.83621	1.86011	1.22333	2.20083	1.53019	1.24413	2.01621	1.41273	1.85849	0.340213
	819	2.241	2.24955	1.78921	2.59264	2.3902	2.25382	2.18715	2.08347	2.29392	2.24273	2.21273	2.39546	1.95539	2.18866	1.21367	2.44563	1.44322	1.48894	2.55736	1.606	2.09154	0.387001
	820	2.4697	2.32041	1.90195	2.96951	2.6028	2.72088	2.07119	2.60852	2.34546	2.55518	2.31903	2.60161	2.18087	2.67505	1.40694	2.51328	1.57528	1.7273	2.91812	1.63821	2.30606	0.451966
	821	2.65652	2.50401	2.18219	3.21753	3.01832	2.85939	2.23869	2.5151	2.38412	2.81931	2.41244	2.28916	2.51586	3.0938	1.85467	2.89659	1.78788	1.956	3.25312	2.03763	2.52462	0.445605
	822	2.93676	2.39128	2.47853	3.13378	2.98611	2.88516	2.79272	2.44102	2.5806	3.25738	2.63148	2.23118	2.86052	3.19365	1.80313	2.83539	1.93605	2.43917	3.44317	2.47248	2.68648	0.427602
	823	3.32651	2.64574	2.54617	3.19821	2.77352	3.043	3.06652	2.67294	2.77387	3.73733	2.59282	2.50498	2.80576	2.86832	1.90943	2.88692	2.081	2.51325	3.32076	2.62709	2.79471	0.422103
	824	3.35228	2.61997	2.59771	3.17888	2.76707	3.37155	2.92801	2.84044	2.84796	3.64392	2.97614	2.65315	2.92494	2.66217	2.01573	3.08341	2.17441	2.54869	3.25634	2.86545	2.86541	0.393784
	825	3.35228	2.65863	2.45598	3.07258	2.85404	3.58414	2.95056	3.12067	2.71911	3.40233	3.31757	2.62094	2.9024	2.82645	1.92231	3.07697	1.97792	2.78383	3.00187	3.10704	2.88538	0.426354
	826	3.14291	2.79391	2.29492	3.166	2.75741	3.66145	3.03108	3.16899	2.47431	3.30248	3.26282	2.58551	2.88629	2.82322	1.89332	3.1124	2.03268	2.96099	2.91168	3.37117	2.88168	0.447597
	827	3.06882	2.72627	2.57194	3.06292	2.53193	3.49717	2.98921	3.38158	2.02013	3.06412	3.06311	2.51464	2.72846	2.8039	1.99962	3.28956	2.31292	3.02219	2.73452	3.38727	2.83851	0.426179
	828	3.19767	2.42671	2.64603	3.06936	2.70909	3.37155	3.21147	3.3848	1.88162	2.82575	2.93748	2.70147	2.72846	2.71049	1.92554	2.85793	2.07778	2.78705	2.76029	3.18112	2.76958	0.431884
	829	3.22988	1.84369	2.75232	3.00494	3.08918	3.22016	3.06007	3.30106	2.17796	2.79676	2.99868	2.64027	2.74134	2.89731	1.85467	2.69366	2.19374	2.48426	2.90524	3.23266	2.75589	0.442413
	830	3.13969	1.53768	2.72977	2.75691	3.02154	3.01078	2.9119	3.3848	2.30359	2.76133	3.01801	2.35359	2.6286	2.79746	1.75482	2.75486	2.11321	2.36508	2.59601	3.00718	2.64734	0.462345
	831	2.96897	1.82114	2.52362	2.85677	2.75419	2.89482	2.54792	2.94673	2.71911	2.67758	2.92782	2.24729	2.72846	2.62029	1.73549	2.73875	2.0198	2.29744	2.4414	2.82036	2.5644	0.367088
	832	2.67585	1.79215	2.54939	2.56365	2.4514	2.81108	2.40297	2.69871	2.41311	2.35225	2.69268	1.83499	2.56096	2.49789	1.94164	2.8225	2.10677	2.25879	2.09996	2.94276	2.42347	0.329792
	833	2.47936	1.78249	2.26916	2.49278	2.15184	2.55017	2.14528	2.47645	2.0008	2.17509	2.21595	1.65783	2.48365	2.32073	2.02217	2.88692	1.86196	2.07518	2.13861	2.56589	2.23762	0.300827
	834	2.35696	1.59566	2.17252	2.4348	2.01011	2.15719	2.17749	2.32184	1.72701	1.7499	2.24172	1.63528	2.19697	1.88266	1.72905	2.77741	1.54629	1.86259	1.93891	2.42416	2.04693	0.331887
	835	2.37306	1.61499	2.10488	2.3124	2.023	1.98969	2.35465	2.18011	1.44033	1.64038	2.20629	1.44201	1.87486	1.76992	1.51001	2.79351	1.39168	1.87225	1.8004	2.28243	1.94884	0.37998
	836	2.39561	0.98687	1.88262	2.29629	1.94891	2.04445	1.99389	2.18333	1.68836	1.91096	2.27071	1.0748	1.68159	1.71838	1.44559	2.52616	1.30793	1.61778	1.95179	2.02474	1.84754	0.415811
	837	2.0735	0.506924	1.49287	2.22865	1.70733	1.732	1.60735	2.2864	1.69802	1.78211	1.93572	1.01682	1.52698	1.42204	1.04939	2.24914	1.50442	1.46639	2.03554	1.70907	1.65153	0.444761
	838	1.71596	0.458607	1.42844	1.98063	1.7331	1.59672	1.76519	2.01583	1.44677	1.29895	2.00658	1.2874	1.20809	1.00974	0.794924	2.00434	1.11466	1.45029	1.88415	1.44816	1.48243	0.428248
	839	1.6161	0.43928	1.18686	1.52001	1.72988	1.44532	1.63634	1.54877	1.38879	0.954287	1.58784	1.16822	0.876315	0.774595	0.672522	1.95602	0.943943	1.18615	1.60713	1.27422	1.27563	0.39822
	840	1.20058	0.297551	0.703694	1.48135	1.58492	1.40989	1.35288	1.26209	0.982931	0.570974	1.34625	0.768798	0.750692	0.639309	0.434159	1.50185	0.634716	1.09274	1.40098	1.16793	1.02921	0.39686
	841	1.12971	0.0720729	0.568407	1.22366	1.3981	0.852638	0.737651	1.02051	0.425678	0.27141	1.26572	0.324284	0.599299	0.330081	0.0991629	1.10243	0.319046	0.947792	1.0531	1.18403	0.746239	0.422902
	842	0.865582	-0.39821	0.500763	0.83713	1.22094	0.611054	0.434866	0.630752	0.187315	0.435687	0.586069	0.0698153	0.219207	0.375177	0.0540673	0.996131	0.096789	0.512941	1.0692	0.771728	0.50385	0.397465
	843	0.714189	-0.659121	0.458889	0.511797	0.750656	0.54019	0.212609	0.27965	0.164767	0.158671	0.212419	-0.0171548	0.0678149	0.220563	0.102384	0.351908	0.0549145	0.261694	0.950022	0.468943	0.29029	0.339474
	844	0.491932	-0.662342	0.442783	0.183243	0.257825	0.404903	0.0708796	0.176574	-0.186335	-0.234305	-0.132241	-0.133115	-0.373478	-0.159528	-0.177853	0.219842	-0.540993	0.16506	0.231713	0.11462	0.00795934	0.318892
	845	0.140831	-0.920031	-0.0436053	-0.0680038	-0.0900554	0.388797	-0.15782	0.199122	-0.421476	-0.463004	-0.383488	-0.593735	-0.824435	-0.153086	-0.251939	0.400224	-0.943632	-0.0410911	-0.274002	-0.0560997	-0.227826	0.387114
	846	-0.0910897	-1.43219	-0.269084	-0.403	-0.267217	0.321154	-0.528248	-0.0295773	-0.485899	-0.714252	-0.451131	-0.609841	-0.872752	-0.442987	-0.580493	0.229505	-1.22065	-0.234358	-0.351309	0.0469762	-0.419322	0.433584
	847	-0.271472	-1.33556	-0.655618	-0.496412	-0.421831	-0.000957641	-0.885792	-0.309815	-0.804789	-1.29727	-0.460795	-0.835319	-1.26573	-0.8263	-1.04111	0.087776	-1.15945	-0.475942	-0.69919	-0.217156	-0.668637	0.421448
	848	-0.474403	-1.61901	-0.94874	-0.622036	-0.611877	-0.226436	-0.827812	-0.348468	-0.981951	-1.62261	-0.435026	-1.02859	-1.53308	-0.835963	-1.12164	-0.166692	-1.52666	-1.01065	-1.02452	-0.639122	-0.880264	0.45061
	849	-0.477624	-1.97012	-0.945518	-1.044	-1.12081	-0.61297	-0.905119	-0.486976	-1.06892	-1.78044	-0.724926	-1.2283	-1.49443	-1.05178	-1.22472	-0.437266	-1.93252	-1.22324	-0.947216	-0.697103	-1.0687	0.454856
	850	-0.683775	-2.15694	-1.22253	-1.34035	-1.32696	-0.854554	-1.29487	-0.41289	-1.13012	-1.88674	-0.905309	-1.64704	-1.45255	-1.01312	-1.48241	-0.527457	-2.24819	-1.22646	-1.33697	-1.20604	-1.26776	0.4805
	851	-0.738534	-2.42429	-1.10335	-1.25982	-1.33663	-0.790131	-1.33997	-0.506303	-1.15589	-2.20563	-0.972953	-1.59872	-1.70058	-1.13553	-1.83673	-0.740051	-2.24819	-1.20069	-1.42072	-1.37676	-1.35457	0.523576
	852	-0.78363	-2.45973	-1.33205	-1.3178	-1.7296	-0.58398	-1.69107	-1.24716	-1.34916	-2.22174	-1.17266	-1.44089	-1.84553	-1.58004	-2.14918	-0.727167	-2.18376	-1.3231	-1.70418	-1.32522	-1.50838	0.505568
	853	-1.13795	-2.37598	-1.81522	-1.23405	-2.05816	-0.706382	-2.04862	-1.7722	-1.54243	-2.1702	-1.20809	-1.59872	-2.45432	-1.79264	-2.41331	-1.01707	-1.90353	-1.46805	-1.78793	-1.53459	-1.70197	0.482685
	854	-1.26358	-2.44684	-2.05036	-1.28237	-1.95508	-1.16056	-2.09371	-1.79475	-1.74858	-2.02847	-1.25319	-1.55363	-2.54451	-1.97624	-2.36821	-1.49701	-1.93252	-1.79016	-1.78149	-1.66344	-1.80924	0.397725
	855	-0.999445	-2.75607	-1.78301	-1.47241	-1.73927	-1.50844	-1.92299	-1.96225	-2.23175	-2.36347	-1.24997	-1.71791	-2.69268	-2.00523	-2.39076	-1.40038	-2.02271	-1.99953	-1.98764	-1.67954	-1.89427	0.453928
	856	-0.95757	-2.82049	-1.5221	-1.36611	-1.57821	-1.41825	-2.0003	-1.65624	-2.13511	-2.20885	-1.16622	-2.04324	-2.68624	-2.40143	-2.32312	-1.18779	-2.00016	-1.97376	-1.93932	-1.75041	-1.85675	0.504501
	857	-1.02521	-2.69809	-1.57042	-1.15352	-1.34629	-1.4569	-2.42227	-1.50807	-1.98694	-2.42789	-1.34982	-2.14954	-2.56706	-2.62046	-2.28447	-1.43581	-1.87776	-1.92223	-2.01341	-1.85026	-1.88332	0.512302
	858	-1.08641	-2.84304	-1.55109	-1.13419	-1.70061	-1.64373	-2.72505	-1.62725	-1.68738	-2.38923	-1.43357	-1.8854	-2.50586	-2.41753	-2.28124	-1.65163	-1.8842	-1.86102	-2.15514	-1.78584	-1.91247	0.488878
	859	-1.5116	-2.59179	-1.59941	-1.11487	-1.83912	-1.67272	-2.54789	-1.51773	-1.57786	-2.45688	-1.39814	-1.75978	-2.31581	-2.61402	-2.20716	-1.19745	-1.9293	-1.77727	-2.36773	-1.91791	-1.89572	0.467253
	860	-1.86593	-2.5016	-1.44157	-1.13742	-1.48158	-1.46012	-2.51568	-1.43076	-1.69704	-2.43755	-1.64939	-1.70502	-2.33514	-2.57537	-1.97202	-0.955866	-2.10001	-1.80626	-2.25177	-1.95012	-1.86351	0.47262
	861	-1.76929	-2.35343	-1.55109	-1.16963	-1.49768	-1.49234	-2.42549	-1.37278	-1.90963	-1.97693	-1.66549	-1.80166	-1.85197	-2.73965	-1.83351	-1.02995	-1.91963	-1.81593	-1.87812	-1.79873	-1.79265	0.403086
	862	-1.59535	-2.22136	-1.45446	-1.30491	-1.51057	-1.30229	-2.39006	-1.52418	-1.85487	-1.75467	-1.6204	-1.95949	-1.8713	-2.76219	-1.79163	-0.88178	-1.56531	-1.85136	-1.69129	-1.65378	-1.72806	0.408073
	863	-1.64367	-2.18593	-1.24508	-1.22761	-1.17235	-0.889986	-2.42227	-1.2987	-1.74536	-1.67415	-1.7428	-1.93372	-1.78755	-2.62046	-1.53072	-0.807695	-1.46545	-1.77405	-1.65908	-1.27046	-1.60485	0.464035
	864	-1.23781	-2.17305	-1.12268	-0.831409	-1.03706	-0.84489	-2.25799	-1.28259	-1.39748	-1.8352	-1.32083	-1.68247	-1.56851	-2.25003	-1.49529	-0.627312	-1.21743	-1.50348	-1.65586	-1.0482	-1.41948	0.46295
	865	-0.883485	-2.13761	-1.06792	-0.744439	-0.898556	-0.999504	-1.98097	-1.01202	-1.39425	-1.8352	-1.24353	-1.33781	-1.48154	-1.92792	-1.49207	-0.440487	-1.08536	-1.19747	-1.63009	-0.94835	-1.28693	0.448643
	866	-1.09608	-1.92824	-0.848885	-1.08266	-0.830913	-0.909313	-1.43338	-0.599715	-1.36849	-1.42612	-1.2693	-1.07046	-1.55241	-1.51562	-1.56293	-0.395392	-1.29796	-1.13949	-1.26933	-0.83239	-1.17145	0.366681
	867	-1.14762	-1.72209	-0.665281	-0.931263	-0.669857	-0.922197	-1.16281	-0.622263	-1.0206	-1.26828	-1.16944	-0.931953	-1.43323	-1.44475	-1.21505	-0.521015	-1.39459	-0.624114	-0.969764	-1.10941	-1.04728	0.322513
	868	-0.619353	-1.48373	-0.51711	-0.95059	-0.798701	-0.609749	-1.2079	-0.477313	-0.730704	-1.26184	-0.96651	-0.80955	-1.22707	-1.6187	-0.883278	-0.627312	-1.17877	-0.38253	-0.712074	-0.929023	-0.899591	0.339397
	869	-0.281136	-1.4032	-0.449466	-0.915158	-0.901777	-0.551769	-1.03718	-0.390342	-0.756473	-1.20064	-1.14045	-0.873972	-1.13688	-1.27081	-0.834961	-0.215009	-0.818009	-0.620892	-0.377078	-0.552152	-0.786368	0.34767
	870	-0.116859	-1.42575	-0.307737	-0.51896	-0.756827	-0.506673	-1.04041	-0.203518	-0.514889	-1.09756	-0.889204	-0.651715	-0.988712	-1.21928	-0.815635	-0.0346264	-0.425032	-0.550028	-0.32554	-0.378212	-0.638358	0.381259
	871	-0.194165	-1.32911	-0.343169	-0.328914	-0.834134	-0.413261	-1.19502	-0.293709	-0.253978	-1.01704	-0.753917	-0.484217	-0.656937	-1.2837	-1.08943	0.0104692	-0.489455	-0.379309	-0.367415	-0.410423	-0.605342	0.393189
	872	-0.268251	-1.15195	-0.140239	-0.216175	-0.660193	-0.287637	-0.853581	-0.416111	-0.0123943	-0.733578	-0.628293	-0.297392	-0.148	-1.06144	-1.34712	-0.0152997	-0.779355	-0.430846	-0.464048	-0.635901	-0.52739	0.378405
	873	0.0248705	-1.14551	-0.14346	-0.119542	-0.341303	-0.310185	-0.53469	-0.274382	-0.247536	-0.556417	-0.457574	0.114911	0.0678149	-0.842405	-1.45986	-0.00241524	-0.695606	-0.488827	-0.428616	-0.552152	-0.419644	0.400646
	874	0.0313127	-1.10041	-0.0242786	-0.335357	-0.225342	-0.619412	-0.412288	-0.300151	-0.344169	-0.36315	-0.235316	0.0472675	0.206323	-0.871395	-1.2827	-0.0958276	-0.79224	-0.463058	-0.464048	-0.378212	-0.401123	0.381566
	875	-0.0524363	-0.990896	-0.166008	-0.467422	-0.2189	-0.387492	-0.328539	-0.261498	-0.453687	-0.131229	-0.148346	0.0408253	0.389927	-1.10332	-1.1313	0.177967	-0.518445	-0.35354	-0.393184	-0.00134063	-0.324943	0.395319
	876	-0.110416	-0.527055	-0.0790376	-0.403	-0.241448	-0.284416	-0.376856	-0.274382	-0.183113	-0.202094	-0.261085	0.124574	0.557425	-0.823079	-1.05722	0.248832	-0.605415	-0.501711	-0.254675	-0.394317	-0.282424	0.354246
	877	-0.100753	-0.781523	-0.185335	-0.135647	-0.0256331	-0.300522	-0.305991	-0.451544	-0.189556	-0.424351	-0.238538	0.0118352	0.232092	-0.662023	-0.915489	0.229505	-0.531329	-0.598345	-0.538134	-0.623017	-0.326715	0.316341
	878	-0.252146	-0.768639	-0.330285	-0.158195	-0.141593	-0.107254	-0.296328	-0.0553462	0.145441	-0.553196	-0.354498	-0.468111	0.186996	-0.388228	-1.03789	0.0523438	-0.386379	-0.707863	-0.35453	-0.294463	-0.313508	0.303103
	879	-0.426086	-0.382105	-0.394707	0.00930301	-0.0578443	-0.0299477	-0.254453	-0.145538	-0.102586	-0.427572	-0.589639	-0.448785	0.0806993	-0.45265	-1.13775	0.0169115	-0.56354	-0.685315	-0.367415	-0.181723	-0.327037	0.29365
	880	-0.46796	-0.646236	-0.385044	-0.0293504	0.0097992	-0.0267266	-0.209358	-0.49986	-0.534215	-0.417909	-0.715263	-0.419795	-0.347709	-0.178855	-1.33101	-0.227893	-0.892095	-0.727189	-0.386741	-0.452297	-0.444286	0.319168
	881	-0.0685419	-0.794408	-0.526773	-0.328914	-0.13193	-0.155571	-0.0772918	-0.503082	-0.559984	-0.723915	-0.824781	-0.413352	-0.441122	-0.130538	-1.32779	-0.401834	-1.01128	-0.791612	-0.364193	-0.616575	-0.509674	0.333545
	882	-0.000898442	-1.17772	-0.600859	-0.541508	-0.267217	0.0827914	-0.0225328	-0.419333	-0.775799	-0.904298	-0.860214	-0.49388	-0.389584	-0.610485	-1.34068	-0.607985	-0.927527	-0.923678	-0.515586	-1.02566	-0.616132	0.385926
	883	-0.17806	-1.5095	-0.658839	-0.886168	-0.573223	-0.107254	-0.380077	-0.586831	-1.26541	-1.18776	-1.06314	-0.513207	-0.325161	-1.19029	-1.36	-0.901107	-0.885652	-1.10084	-0.87313	-1.00311	-0.827438	0.398689
	884	-0.348779	-1.61257	-1.13234	-1.31136	-0.827691	-0.590422	-0.85036	-0.883174	-1.38459	-1.57751	-1.2693	-0.873972	-0.473333	-1.4512	-1.41154	-0.926876	-1.24642	-0.975216	-1.05996	-0.83239	-1.05195	0.356284
	885	-0.715986	-1.70921	-1.43835	-1.59481	-0.911441	-0.822343	-1.02752	-1.46298	-1.5392	-1.73213	-1.61396	-1.18642	-0.895299	-1.6799	-1.5114	-0.913992	-1.69093	-1.17493	-1.36274	-1.06753	-1.30255	0.338577
	886	-1.54059	-1.74786	-1.6445	-1.79452	-1.33985	-1.29263	-1.40117	-1.64336	-1.8581	-1.98659	-1.95217	-1.63416	-1.05958	-2.20172	-2.02355	-1.29086	-1.9454	-1.67742	-1.32087	-1.74075	-1.65478	0.299309
	887	-1.72098	-2.16016	-2.0407	-2.21971	-1.75859	-1.79834	-1.82314	-2.08787	-2.32516	-2.07356	-2.18732	-1.86286	-1.47188	-2.82339	-2.07509	-1.76759	-2.16766	-1.94477	-1.63009	-2.21103	-2.00749	0.297742
	888	-1.97866	-2.57569	-2.36281	-2.60302	-2.27397	-2.11401	-2.19357	-2.48085	-2.96938	-2.49875	-2.48366	-2.06579	-1.84553	-3.10363	-2.2587	-2.08648	-2.5864	-2.32164	-2.13259	-2.65877	-2.3797	0.319734
	889	-2.59712	-2.99443	-2.788	-2.99278	-2.67339	-2.37814	-2.39006	-2.76109	-3.24318	-3.085	-2.86053	-2.4942	-2.26428	-3.49339	-2.76441	-2.27975	-2.86664	-2.9401	-2.64153	-2.76184	-2.76349	0.317751
	890	-2.82904	-3.23602	-3.19064	-3.49205	-3.05993	-3.08357	-2.60265	-2.9157	-3.36236	-3.66158	-3.32759	-3.05789	-2.58961	-3.89281	-3.28301	-2.78868	-3.20486	-3.26543	-3.16335	-3.1065	-3.15566	0.322386
	891	-3.50548	-3.84159	-3.74145	-4.08796	-3.47545	-3.51842	-3.08582	-3.51161	-3.26573	-4.12864	-3.89773	-3.63447	-3.12109	-4.37275	-3.78873	-3.26219	-3.46577	-3.57466	-3.54344	-3.74106	-3.6282	0.332684
	892	-3.94677	-4.14759	-4.54351	-4.31022	-3.72026	-3.85664	-3.85245	-3.97223	-3.59106	-4.66335	-4.04913	-3.96303	-3.7621	-4.80116	-4.23325	-3.39748	-4.11	-3.84201	-3.90421	-4.25967	-4.0463	0.350588
	893	-4.05951	-4.41173	-5.01702	-4.83849	-4.2292	-4.41711	-4.38715	-4.30401	-4.42211	-4.98868	-4.39701	-4.47197	-4.28392	-5.13294	-5.02564	-3.74536	-4.60283	-4.53134	-4.39382	-4.77505	-4.52174	0.351945
	894	-4.28177	-4.89812	-5.17163	-5.17026	-4.52554	-5.20951	-4.79946	-4.50049	-5.09533	-5.33334	-4.95748	-5.18384	-4.58026	-5.56779	-5.43473	-4.44434	-5.00225	-5.03705	-4.82867	-5.53201	-4.97769	0.369876
	895	-4.6071	-5.70018	-5.47764	-5.6341	-4.82833	-5.79576	-5.21176	-4.99655	-5.56239	-5.72954	-5.52118	-5.53816	-4.88627	-6.24101	-5.78905	-4.93717	-5.47898	-5.59753	-5.04449	-6.05706	-5.43171	0.432255
	896	-5.232	-5.9482	-5.82874	-6.41684	-5.43068	-6.23061	-5.90752	-5.4765	-6.30003	-6.25136	-6.1944	-6.26291	-5.46607	-6.48904	-6.40751	-5.56207	-5.99114	-6.18377	-5.81434	-6.74638	-6.00701	0.411808
	897	-6.15002	-6.35407	-6.4633	-6.96443	-6.16509	-6.65258	-6.43579	-6.11428	-7.07632	-7.10818	-6.81285	-6.95868	-5.97501	-7.19124	-7.0614	-6.42856	-6.69656	-6.55743	-6.47145	-7.36162	-6.64994	0.40188
	898	-7.19045	-6.73094	-7.21705	-7.51202	-6.60639	-7.0681	-7.0317	-6.71985	-7.58526	-7.659	-7.62136	-7.34521	-6.61924	-7.93532	-7.83447	-7.05668	-7.07344	-6.86988	-7.26062	-8.03483	-7.24859	0.434294
	899	-8.00539	-7.32041	-7.82906	-8.22067	-7.22485	-7.65113	-7.45367	-7.261	-8.23593	-8.03265	-8.22693	-7.82838	-7.4825	-8.63753	-8.46903	-7.73956	-7.84329	-7.53665	-7.96283	-8.64041	-7.88009	0.433464
	900	-8.57231	-8.09348	-8.59891	-8.61365	-8.12354	-8.46607	-8.20419	-8.16614	-9.04765	-8.66399	-8.59092	-8.25357	-8.12029	-9.25599	-9.11326	-8.57705	-8.35867	-8.44501	-8.44922	-9.16223	-8.54381	0.359408
	901	-9.09413	-8.72804	-9.26247	-9.30942	-8.81931	-9.11352	-9.2575	-8.75883	-9.55015	-9.32432	-9.16428	-8.98477	-8.74841	-9.92599	-10.0989	-9.19551	-9.32179	-9.27606	-9.17398	-9.82901	-9.24682	0.37683
	902	-9.75769	-9.514	-10.0227	-9.67663	-9.43132	-9.91881	-10.0886	-9.44815	-10.2137	-9.91057	-9.83106	-10.022	-9.4635	-10.7409	-10.9203	-10.0105	-10.1271	-9.86231	-9.6346	-10.2929	-9.94436	0.397454
	903	-10.4019	-10.3869	-10.654	-9.85057	-10.2978	-10.6758	-10.9454	-10.2406	-10.7774	-10.9607	-10.5107	-11.1236	-10.0111	-11.4882	-11.5452	-10.7288	-10.7874	-10.5291	-10.4431	-10.7921	-10.6575	0.430407
	904	-10.9044	-10.7992	-11.4271	-10.4207	-10.839	-11.175	-11.3899	-10.9879	-11.2219	-11.7434	-11.2	-11.6744	-10.3783	-11.6171	-12.241	-11.3827	-11.1772	-11.2474	-11.1067	-11.388	-11.2161	0.438152
	905	-11.4391	-11.437	-11.9489	-10.9909	-11.4284	-11.5777	-11.7571	-11.5741	-11.9241	-12.2459	-11.7315	-12.1318	-11.3285	-12.2098	-12.5953	-11.985	-11.7699	-11.8465	-11.8185	-11.8132	-11.7777	0.366982
	906	-11.7484	-12.1553	-12.548	-11.4289	-11.9664	-12.106	-12.3305	-12.1217	-12.2849	-12.9964	-12.2695	-12.4507	-11.7634	-12.8476	-13.1816	-12.6776	-12.3851	-12.4135	-12.3178	-12.29	-12.3142	0.420533
	907	-12.0769	-12.529	-13.0119	-12.1408	-12.1403	-12.7083	-12.7331	-12.3987	-12.3558	-13.4055	-12.6947	-12.7084	-12.2208	-13.247	-13.7002	-13.0673	-12.7587	-12.8419	-12.743	-12.8376	-12.716	0.432394
	908	-12.6438	-13.0057	-13.2631	-12.8591	-12.4109	-13.0047	-13.2807	-12.7595	-12.8132	-13.7083	-13.1778	-13.0144	-12.5332	-13.8397	-14.135	-13.3669	-13.2033	-13.3347	-13.2326	-13.3401	-13.1463	0.429733
	909	-13.0851	-13.5404	-13.4822	-13.4905	-12.9359	-13.3332	-14.4596	-13.1525	-13.3124	-13.8017	-13.5096	-13.6458	-13.1034	-14.1199	-14.6279	-14.1271	-13.7831	-13.8887	-13.3711	-14.0197	-13.6395	0.461411
	910	-13.3299	-13.9624	-13.9557	-13.8512	-13.7895	-14.1353	-14.8172	-13.5938	-13.7473	-14.4878	-14.0314	-14.1547	-13.651	-14.1843	-15.1432	-14.5329	-14.1406	-14.2366	-13.8704	-14.374	-14.0995	0.427851
	911	-13.7938	-14.204	-14.397	-14.1701	-14.2727	-14.4381	-15.0878	-13.9449	-14.2885	-15.0902	-14.4792	-14.3995	-13.9634	-14.4807	-15.5652	-15.0548	-14.6174	-14.8325	-14.2698	-14.3322	-14.4841	0.444244
	912	-13.8131	-14.4488	-14.4517	-14.4568	-14.7076	-14.6281	-15.2359	-14.2187	-14.5816	-15.554	-14.6596	-15.0341	-14.6173	-14.8576	-15.7971	-15.3962	-15.3647	-14.9453	-14.4856	-14.5544	-14.7904	0.485414
	913	-14.0611	-14.394	-14.645	-14.5856	-14.8815	-15.0598	-15.0717	-14.4925	-14.53	-15.7119	-14.885	-15.3659	-14.817	-15.0122	-15.7069	-15.4316	-15.8543	-15.029	-14.6145	-14.97	-14.956	0.473647
	914	-14.1513	-14.5325	-15.0605	-14.6984	-14.6818	-15.0179	-15.0169	-14.4409	-14.6718	-15.5927	-15.0074	-15.1951	-14.933	-15.315	-15.9195	-15.2158	-15.8253	-15.2674	-14.3632	-15.3855	-15.0146	0.472573
	915	-14.3349	-14.8353	-14.8995	-14.998	-14.7011	-15.0598	-14.9203	-14.5698	-14.6653	-15.4993	-14.943	-14.9793	-14.7558	-15.4084	-16.2545	-15	-15.5611	-15.1611	-14.2602	-15.5852	-15.0196	0.467472
	916	-14.0547	-15.1446	-14.7932	-14.9239	-14.9942	-15.2208	-14.9686	-14.6986	-14.6396	-15.4896	-14.7047	-14.9632	-14.5948	-15.5018	-16.0033	-15.0387	-15.2809	-15.0226	-14.3922	-15.5369	-14.9983	0.442657
	917	-13.7261	-15.1639	-14.6257	-14.6243	-14.8428	-15.0436	-15.252	-14.9015	-14.4173	-15.8278	-14.8496	-14.9439	-14.2566	-15.389	-15.839	-14.9163	-14.9427	-14.9517	-14.4534	-15.4853	-14.9226	0.508688
	918	-13.9967	-14.9094	-14.6901	-14.4117	-14.5529	-15.0018	-15.2198	-14.6439	-14.4463	-15.6442	-14.8045	-14.6411	-14.3596	-15.0702	-15.5845	-14.7842	-14.7623	-14.5845	-14.563	-15.3726	-14.8022	0.416758
	919	-14.2931	-14.7677	-14.6386	-13.7707	-14.1084	-14.7988	-14.9171	-14.4957	-14.1822	-15.3543	-14.5597	-14.5123	-14.3532	-14.529	-15.4138	-14.4041	-14.3436	-14.2624	-14.3955	-14.883	-14.5491	0.395609
	920	-14.0805	-14.3071	-13.8977	-13.5001	-13.7444	-14.4896	-14.6336	-14.1768	-13.9953	-14.7326	-14.1828	-14.0581	-13.9151	-14.1264	-15.053	-13.7116	-13.7863	-13.9822	-13.6739	-14.461	-14.1254	0.393233
	921	-13.3847	-13.8335	-13.5981	-13.4647	-13.097	-13.8422	-13.9539	-13.4875	-13.7215	-14.0175	-13.8253	-13.3655	-13.2032	-13.5047	-14.1769	-13.1865	-12.9327	-13.1543	-12.8686	-14.0584	-13.5338	0.3863
	922	-12.5794	-13.4663	-13.1858	-13.1039	-12.3368	-13.4685	-13.1744	-12.65	-13	-13.2187	-13.0329	-12.9468	-12.4688	-12.9313	-13.4682	-12.3587	-12.2112	-12.4972	-12.1922	-13.3819	-12.8837	0.436729
	923	-11.7387	-12.7223	-12.387	-12.3888	-11.6507	-12.9112	-12.3272	-11.7706	-12.0949	-12.6292	-12.4724	-12.4411	-11.5798	-12.7509	-12.7403	-11.2474	-11.364	-11.8401	-11.2097	-12.4993	-12.1383	0.542993
	924	-11.1847	-11.9621	-11.8651	-11.532	-10.9581	-12.019	-11.3802	-10.9428	-11.1188	-11.6693	-11.6768	-11.5391	-10.8615	-11.9263	-12.1959	-10.1393	-10.4395	-11.1057	-10.4012	-11.5137	-11.3216	0.576643
	925	-10.6145	-11.4274	-11.2209	-10.7042	-10.1786	-11.0784	-10.401	-10.1278	-10.1461	-10.7384	-10.9713	-10.3666	-10.1657	-10.538	-11.1361	-9.31791	-9.90481	-10.1168	-9.65393	-10.6697	-10.4739	0.542415
	926	-10.0798	-10.4836	-10.2449	-9.62187	-9.25416	-10.199	-9.41534	-9.35152	-9.32145	-9.95567	-9.99856	-9.33265	-9.49571	-9.78426	-10.2117	-8.3258	-9.11241	-9.2825	-8.68436	-10.0642	-9.61097	0.555759
	927	-8.90731	-9.67828	-9.49439	-8.881	-8.13965	-9.05554	-8.4651	-8.64287	-8.65468	-9.46605	-9.24159	-8.40819	-8.626	-8.94676	-9.58032	-7.46576	-8.22338	-8.22919	-7.75346	-9.0656	-8.74626	0.60395
	928	-7.87332	-8.84722	-8.71165	-8.21745	-7.44388	-8.20838	-7.62439	-7.57667	-8.06199	-8.6962	-8.31712	-7.57714	-7.43741	-8.13826	-8.52379	-6.93749	-7.31502	-7.35627	-6.8	-7.99296	-7.88283	0.585637
	929	-6.99073	-7.75848	-7.75498	-7.20601	-6.32293	-7.27103	-6.77079	-6.47182	-7.20194	-7.63001	-7.44742	-6.46262	-6.58381	-7.13004	-7.53168	-6.09678	-6.21661	-6.17411	-5.78212	-7.15546	-6.89797	0.60094
	930	-5.84723	-6.62464	-6.5535	-6.1978	-5.23097	-6.49152	-5.92041	-5.69231	-6.4031	-6.85694	-6.29425	-5.67345	-5.56915	-5.95111	-6.72962	-4.75679	-5.36302	-4.95975	-4.48723	-6.29864	-5.89507	0.676459
	931	-4.75527	-5.39095	-5.47764	-5.3893	-4.50299	-5.56383	-4.84777	-4.71309	-5.47542	-5.76497	-5.15719	-4.81341	-4.45142	-5.01698	-5.50559	-3.7067	-4.61893	-4.28975	-3.52734	-5.34197	-4.91553	0.613689
	932	-3.84369	-4.13793	-4.29871	-4.39397	-3.65906	-4.52663	-3.81701	-3.74031	-4.44466	-4.79541	-4.00403	-3.7601	-3.51407	-3.94757	-4.42329	-2.93363	-3.87485	-3.53279	-2.96042	-4.30476	-3.94564	0.490651
	933	-2.72596	-3.28755	-3.70602	-3.41797	-2.76036	-3.69236	-2.76048	-2.83839	-3.80365	-3.98047	-3.21163	-2.98059	-2.80865	-3.00378	-3.41186	-2.28297	-3.0889	-2.61799	-2.19701	-3.35131	-3.0964	0.489907
	934	-1.76929	-2.2568	-2.71713	-2.50639	-1.97763	-2.91607	-1.88112	-1.89138	-2.98549	-3.01413	-2.29683	-2.28482	-2.00336	-2.26614	-2.44552	-1.43259	-1.86165	-1.93189	-1.05351	-2.49771	-2.19947	0.50717
	935	-0.967234	-1.29368	-1.7669	-1.63991	-0.940431	-1.82411	-1.27555	-1.15697	-2.16732	-1.9576	-1.33372	-1.76944	-1.14333	-1.60259	-1.72399	-0.8238	-1.41392	-1.14593	-0.389962	-1.89858	-1.41175	0.445541
	936	-0.0588785	-0.633352	-1.04215	-0.895831	0.087106	-1.01239	-0.525027	-0.483755	-1.30728	-1.26184	-0.573534	-0.92551	-0.280066	-1.16452	-1.21183	-0.256884	-0.270419	-0.0443123	0.25104	-0.929023	-0.626923	0.482959
	937	0.491932	-0.114752	-0.449466	-0.241944	1.25637	-0.0524955	-0.0386384	0.195901	-0.650176	-0.791559	0.0642476	-0.34893	0.779682	-0.639475	-0.393668	0.487195	0.666927	0.938128	0.795409	0.111399	0.103304	0.583893
	938	1.15226	0.436059	0.120672	0.424827	1.99079	0.97504	0.814957	0.679068	0.493321	-0.202094	0.611838	0.269525	0.934295	0.336524	0.160364	1.11209	1.32726	1.5598	1.60069	1.06485	0.793107	0.563927
	939	1.69663	1.05451	0.742347	1.0465	2.96678	1.43244	1.69754	1.1268	1.44999	0.403476	1.23673	1.00716	1.44645	1.11281	1.03007	1.90771	1.88129	2.27167	2.24813	1.7735	1.47663	0.597031
	940	2.17658	1.52802	1.5444	1.81313	3.84937	1.90916	2.29667	1.78713	2.01369	0.941403	1.78432	1.57086	2.09068	2.10814	1.92876	2.2427	2.74777	2.83214	2.86014	2.0795	2.10523	0.618568
	941	2.78859	2.13681	2.12421	2.63129	4.50003	2.38911	3.01498	2.60529	2.57094	1.59851	2.64758	2.01537	2.6898	2.73625	2.23154	2.60025	3.49507	3.34108	3.30466	2.8719	2.71466	0.627125
	942	3.41026	2.52012	2.81997	3.06936	5.05728	3.27492	3.36286	3.01116	3.38266	2.53908	3.33368	2.84642	3.35013	2.87798	2.42803	3.24769	3.80751	3.71473	3.7685	3.5741	3.26982	0.585906
	943	3.94174	3.09026	3.52539	3.44945	5.28276	3.99322	3.59478	3.65216	3.79174	3.18974	3.78141	3.18785	4.1232	3.54475	2.90475	4.26878	4.14573	3.98852	4.18402	4.22154	3.79309	0.535069
	944	4.29285	3.54121	3.374	3.78767	5.56944	4.38942	3.9491	4.22551	3.9689	3.78887	4.18405	3.6227	4.41632	3.83787	3.67782	4.79704	4.22304	4.3364	4.59954	4.65639	4.16191	0.512519
	945	4.67294	4.15644	3.48674	4.18065	5.96242	4.76307	4.45804	4.66036	4.17183	4.23016	4.38698	4.35068	4.37767	4.44666	4.03859	5.33819	4.4614	4.7777	5.04406	4.83033	4.53974	0.518751
	946	5.48143	4.51399	3.73154	4.77977	6.22977	5.10128	4.78981	5.11454	4.45851	4.68434	4.57381	4.90471	4.7191	4.8493	4.24796	5.77626	4.81894	5.30596	5.06338	4.81745	4.89809	0.538748
	947	5.86475	4.90374	3.86683	5.61082	6.46813	5.607	5.29552	5.51396	4.54226	4.99356	4.65111	5.4684	4.89949	4.93627	4.73435	6.03717	5.27634	5.65384	5.62708	5.12667	5.25386	0.590491
	948	6.10633	5.2484	4.14706	5.50774	6.71293	6.06118	5.61764	5.72977	4.89658	4.96457	5.11173	5.46196	5.19261	5.33247	5.22395	6.25299	5.46639	5.49922	5.95885	5.3747	5.49335	0.557694
	949	6.29315	5.59306	4.12774	5.88783	6.80957	6.26733	6.04282	5.92304	5.43773	5.28668	5.60778	5.57792	5.64356	5.68357	5.60727	6.01784	5.69186	5.62485	6.29063	5.65494	5.75346	0.526476
	950	6.43166	5.59628	4.46917	5.99091	6.69361	6.52501	6.38426	6.26126	5.70508	5.5186	5.92667	6.01277	5.90125	5.75766	5.55895	6.27231	5.98821	5.92119	6.63529	6.04147	5.97958	0.498957
	951	6.78276	5.92483	5.0071	5.9748	6.70649	6.67963	6.5582	6.36433	5.88868	5.67966	6.26167	6.02887	6.29423	6.10554	5.80698	6.62019	6.14926	6.20465	6.77379	5.98349	6.18976	0.438727
	952	6.97925	6.10522	5.30344	6.48052	7.07048	6.93087	6.92218	6.34178	6.07551	5.80528	6.20691	6.36065	6.60667	6.72399	5.98414	6.91331	6.23623	6.51065	6.87687	5.98349	6.42087	0.467465
	953	6.93093	6.36613	5.41296	6.91859	7.38937	7.02751	7.08968	6.40298	6.44916	6.0984	6.38085	6.50882	6.9159	7.10408	6.37067	6.76192	6.31676	6.85853	6.88009	5.92229	6.60528	0.470547
	954	7.01468	6.55295	5.57402	6.74143	7.6535	7.32707	7.17021	6.77019	6.75838	6.30777	6.51292	6.20281	6.8547	6.88182	6.4061	6.35928	6.65175	6.80699	6.98317	5.85465	6.66922	0.481617
	955	7.09199	6.78165	5.7544	6.73821	7.89508	7.3625	7.10901	7.17605	6.74228	6.41085	6.55479	6.05464	6.7935	6.72077	6.30625	6.60409	6.51003	6.62339	7.0347	5.96738	6.71158	0.497435
	956	7.09199	6.98136	5.97988	6.56105	7.87253	6.94376	6.89642	7.26624	6.68752	6.2208	6.79637	5.88392	6.93845	6.67567	5.9938	6.80379	6.42306	6.79089	7.06047	5.89008	6.6879	0.508046
	957	7.02435	7.02001	6.15059	6.51595	7.77268	6.91477	6.98339	7.31778	6.61343	6.42373	6.94454	6.19959	6.99643	6.95591	5.9938	6.83923	6.27811	6.9906	7.141	6.17354	6.76247	0.454427
	958	6.92771	6.87828	5.69964	6.34845	7.77912	7.28197	7.10257	7.42085	6.69718	6.33354	6.91233	5.91614	7.27344	6.695	5.87462	6.99062	6.32964	7.02281	6.7899	6.06724	6.71705	0.55844
	959	6.97603	6.8654	5.59656	6.55138	7.82099	7.52034	7.0156	7.06331	7.10626	6.47849	6.92844	5.9258	7.05763	6.47274	5.68779	6.99706	6.262	7.27405	6.65783	6.16387	6.72108	0.583281
	960	6.91161	6.76232	5.56757	6.66412	7.71792	7.32063	6.72892	6.94735	7.09016	6.47849	6.6933	5.91936	6.70009	6.61447	5.66525	6.81668	6.34575	6.94872	6.96706	5.91585	6.63878	0.538843
	961	7.05656	6.47564	5.61589	6.36456	7.69859	7.22722	6.62584	7.15672	6.77449	6.11773	6.6933	5.9258	6.21692	6.69822	6.06144	6.53	6.2008	6.55575	7.09913	5.6646	6.53796	0.540214
	962	7.06944	6.52718	5.79305	6.20028	7.54398	7.0726	6.5582	6.89581	6.70685	5.86648	6.67075	5.96767	6.47783	6.46952	6.13875	6.44947	5.75306	6.51709	6.9574	6.18964	6.49125	0.472717
	963	7.14997	6.29204	6.03463	5.93615	7.39903	7.04683	6.3295	6.87327	6.41373	5.52182	6.73195	5.89359	6.58413	6.35356	5.67813	6.4076	5.89479	6.52032	6.86076	5.9545	6.39382	0.510063
	964	7.10809	6.51108	5.71574	6.21639	7.41191	6.95986	6.07181	6.91192	6.40084	5.18683	6.72873	5.70676	6.46172	6.45664	5.40112	6.54611	5.79494	6.45911	6.61918	5.97705	6.33229	0.576479
	965	6.7731	6.41444	5.53536	6.06177	7.34105	7.01462	6.25864	6.72832	6.31065	5.35111	6.20369	5.24614	6.07841	6.35034	5.50741	6.25299	5.47283	6.36248	6.46457	5.87397	6.18009	0.560525
	966	6.66036	6.08267	5.4033	5.73966	7.41513	6.86001	6.28763	6.75731	6.3493	5.07409	5.98143	5.19783	5.82716	6.36	5.46554	6.10159	4.84793	6.09835	6.48067	5.41013	6.02001	0.659015
	967	6.35758	5.92806	5.26157	5.85562	7.34105	6.66674	6.14268	6.38044	6.17858	5.09342	5.66576	5.27513	5.67255	6.6338	5.44299	6.14347	4.77707	5.91475	6.3776	5.34893	5.92289	0.623584
	968	6.35435	5.88296	5.12306	5.53673	7.17999	6.44449	5.70461	6.27092	5.90157	4.9227	5.7173	5.05288	5.64678	6.74009	5.24006	5.71828	4.93168	6.01138	6.20366	5.54864	5.80661	0.606488
	969	6.23195	5.48032	4.65922	5.4852	6.82889	6.40583	5.54999	6.12275	5.63744	4.89371	5.52404	4.98846	5.70154	6.87216	5.03391	5.30598	5.10884	6.33027	5.77203	5.54542	5.6739	0.622421
	970	6.07412	5.21941	4.61412	5.69779	6.37794	6.15459	5.46946	5.93592	5.32499	4.59737	5.305	4.61803	5.49861	6.60803	4.6667	5.20612	4.90591	5.7086	5.85578	5.52287	5.46807	0.598039
	971	5.80032	5.37402	4.37898	5.53673	5.82391	5.99353	5.38572	5.64924	5.15749	4.20117	5.09563	4.48918	5.2989	6.36322	4.77622	5.46381	4.68688	5.37682	5.74626	5.09124	5.28447	0.563036
	972	5.47499	5.49965	4.41442	5.44976	5.52757	5.87113	5.17312	5.59771	4.96423	4.35256	4.82505	4.2927	5.04766	6.32779	4.91473	5.34463	4.44207	5.09981	5.35973	4.80778	5.13935	0.53246
	973	5.25274	5.21619	4.35966	5.23717	5.18935	5.8357	4.84457	5.40766	4.70332	4.58448	4.55126	4.08977	4.95424	5.66102	4.7891	5.23189	4.43241	4.91942	5.18257	4.20222	4.93224	0.472171
	974	4.87587	4.81677	3.92481	4.83775	4.68686	5.75517	4.78015	5.06945	4.34255	4.62958	4.41275	3.92227	4.83184	5.12954	4.47666	4.86147	4.40986	4.65529	4.99574	3.95097	4.66827	0.443279
	975	4.59885	4.77812	3.64457	4.49954	4.37119	5.5458	4.72217	4.79887	3.93669	4.67467	4.42886	3.59694	4.75776	5.0007	4.39935	4.5458	4.37765	4.29131	4.65108	3.85756	4.47387	0.461465
	976	4.57952	4.46889	3.41265	4.09045	4.21657	5.35897	4.38073	4.51219	3.88515	4.16252	4.04555	3.20074	4.3068	4.87829	4.14166	4.46527	4.18438	4.1077	4.32897	3.54189	4.21345	0.483678
	977	4.12535	4.04048	2.95847	3.69748	4.01364	5.10128	3.89434	4.47676	4.04299	4.12064	3.63646	3.12343	3.96536	4.64637	3.70681	4.38474	3.90737	4.09482	4.04551	3.16502	3.95737	0.507602
	978	4.04804	3.63462	2.67502	3.4108	3.72052	4.80172	3.8428	4.01614	3.98823	3.67935	3.64291	3.31992	3.35013	4.1471	3.38792	3.93057	3.65612	3.87578	3.66542	2.83968	3.68164	0.462584
	979	4.04804	3.48645	2.41733	3.37859	3.76562	4.74052	3.56579	3.7198	3.66934	3.27027	3.37233	3.57117	3.24383	3.70903	2.88543	3.85326	3.32757	3.70507	3.53336	2.5369	3.48998	0.505892
	980	3.80968	3.35117	2.15964	3.30772	3.63033	4.13817	3.26945	3.61028	3.46963	3.16719	2.86018	3.15242	3.05701	3.26452	3.07869	3.35399	3.09565	3.37329	3.70085	2.69796	3.27739	0.423371
	981	3.42959	3.17401	1.90839	3.05326	3.51759	3.63568	3.05041	3.3687	3.25382	2.72912	2.57994	2.6918	2.80254	3.26452	2.8661	2.71943	3.05055	3.08983	3.55913	2.54978	3.01471	0.420288
	982	3.09137	2.89055	1.56051	2.68605	3.75596	3.34256	2.67032	3.10135	2.99935	2.32004	2.1322	2.38902	2.73812	2.90697	2.82423	2.37799	2.86695	2.69364	3.30144	2.11493	2.73818	0.497217
	983	3.12036	2.62642	1.19652	2.53788	3.42418	3.19761	1.93268	2.82755	2.59993	2.22985	1.72956	2.29561	2.18087	2.54299	2.69538	2.18472	2.36768	2.26845	3.0212	1.96998	2.44747	0.53308
	984	2.93676	2.63608	0.797106	2.41226	2.87659	3.0591	1.78773	2.7277	2.21662	2.09456	1.14976	2.13455	1.91674	2.33039	2.23476	2.05588	2.10677	1.89802	2.56702	1.84114	2.18898	0.561447
	985	2.43426	2.48791	0.63605	2.3124	2.39665	2.81108	1.81028	2.56986	1.95571	1.56952	0.972603	1.84787	1.70414	2.09203	1.5841	1.84006	1.87807	1.48572	2.12895	1.48682	1.9002	0.537106
	986	2.18624	2.40416	0.436341	2.22865	2.17761	2.56305	1.47529	2.19621	1.55951	1.17654	0.76323	1.59018	1.56241	1.85367	1.42626	1.87872	1.43677	1.16361	1.6941	1.16148	1.6467	0.552566
	987	1.61932	2.20445	0.0465859	1.9001	2.06165	2.22161	1.68144	1.89021	1.35658	0.986498	0.334821	1.42591	1.20809	1.41238	0.910884	1.63391	1.10178	0.989666	1.46218	1.37408	1.39111	0.567021
	988	1.48081	2.07883	-0.0210575	1.47813	1.69766	1.70945	1.49139	1.76458	1.115	0.873759	0.309053	0.810672	1.13723	1.0806	0.756271	0.970362	1.0599	0.74164	1.37199	1.02298	1.14646	0.507345
	989	1.68697	1.65364	-0.153123	1.21722	1.35623	1.59994	1.26591	1.70016	0.43212	0.825442	0.38958	0.456349	1.02127	0.806807	0.807809	0.693346	0.654042	0.561258	1.05954	0.704084	0.936929	0.50458
	990	1.40995	1.22201	-0.368938	0.86612	1.05988	1.24884	0.988898	1.41992	0.0745759	0.474341	0.218861	0.272746	0.856988	0.41383	0.643532	0.728778	0.486544	0.219819	0.879158	0.391636	0.675375	0.477775
	991	1.07173	1.03841	-0.781241	0.621315	0.908491	0.846196	0.396212	0.888441	-0.109028	0.313285	-0.0742605	-0.113788	0.702375	0.198016	0.52435	0.703009	0.0871257	-0.176378	0.33801	0.43351	0.390789	0.482742
	992	0.801159	0.75495	-1.22898	0.682516	0.625032	0.591728	0.193282	0.820797	-0.308737	0.0362688	-0.277191	-0.31994	0.367379	0.2109	0.121711	0.425993	-0.334841	-0.237579	0.0416674	0.385194	0.167566	0.515474
	993	0.810823	0.490818	-1.54787	0.402279	0.699118	0.562738	0.257704	0.704837	-0.543879	-0.0796914	-0.438247	-0.571187	0.319062	-0.240056	-0.0329029	-0.128039	-0.254313	-0.385751	0.0932053	-0.130185	-0.000576707	0.56481
	994	0.662651	0.246013	-1.63162	-0.0261293	0.615369	-0.0750433	0.544384	0.305419	-1.02705	-0.504879	-0.586418	-0.52287	0.112911	-0.401112	-0.503186	-0.144144	-0.109363	-0.801275	0.0223407	-0.0593208	-0.194166	0.571934
	995	0.317992	0.278224	-1.52532	-0.264492	0.489746	-0.342396	0.318906	-0.190633	-1.04637	-0.930067	-0.328729	-0.748349	-0.315498	-0.555726	-0.673905	-0.0152997	-0.408927	-0.859255	0.13508	-0.14307	-0.340405	0.522531
	996	0.0474183	0.0720729	-1.64128	-0.351462	0.418881	0.127887	0.0902063	-0.248613	-1.01738	-0.917182	-0.470458	-0.957722	0.0259404	-0.636254	-0.957364	-0.240778	-0.547435	-0.862476	-0.0195338	-0.162397	-0.412397	0.520641
	997	-0.0814264	0.0301984	-1.47056	-0.422327	0.186961	-0.0814856	-0.112724	-0.158422	-1.05604	-0.723915	-0.570313	-0.922289	-0.00949194	-0.581495	-1.00568	-0.527457	-0.338062	-0.865698	-0.380299	-0.0625419	-0.457653	0.440941
	998	-0.123301	0.117169	-1.48345	-0.541508	0.0516737	-0.165235	-0.0933974	-0.0811152	-0.75003	-0.408245	-0.853771	-0.915847	-0.444343	-0.356017	-1.26981	-0.601543	-0.615078	-1.01709	-0.541355	-0.139849	-0.511607	0.438539
	999	-0.229598	0.20736	-1.57364	-0.34502	-0.0739499	-0.377828	-0.00320608	-0.255056	-0.991614	-0.475889	-0.863435	-0.648494	-0.769676	-0.420439	-1.15385	-0.653081	-0.618299	-1.14593	-0.72818	-0.291241	-0.570553	0.435719
	1000	-0.248924	0.107505	-1.71537	-0.46098	-0.10294	-0.35528	-0.190031	-0.132653	-0.798347	-0.646608	-0.67661	-0.75157	-0.560303	-0.442987	-1.19895	-0.327748	-0.785798	-1.23291	-0.679863	-0.941908	-0.607113	0.439344
	1001	-0.229598	-0.140521	-1.56397	-0.531845	-0.321976	-0.12336	-0.370413	-0.280824	-0.653397	-0.488773	-0.657283	-0.774118	-0.598957	-0.549284	-1.27625	-0.36318	-0.747144	-1.18137	-0.992312	-0.83239	-0.633848	0.387347
	1002	0.0828506	-0.433642	-1.60263	-0.467422	-0.318755	-0.184561	-0.151377	-0.219623	-0.685608	-0.463004	-0.724926	-0.680705	-0.63761	-0.455871	-1.23116	-0.733609	-0.718154	-1.25867	-0.753949	-0.60369	-0.612106	0.401946
	1003	0.475827	-0.333788	-1.45446	-0.573719	-0.576444	0.150435	-0.177146	-0.277603	-0.505225	-0.527427	-0.38993	-0.55186	-0.531313	-0.536399	-1.2215	-0.868896	-0.689164	-1.00743	-0.277223	-0.323453	-0.509835	0.430761
	1004	0.36953	-0.240375	-1.06792	-0.506076	-0.582886	0.279279	-0.15782	-0.226065	-0.131576	-0.704588	-0.180557	-0.529313	-0.354152	-0.298036	-1.03467	-0.817358	-0.660174	-0.81416	-0.219243	-0.181723	-0.402894	0.383705
	1005	0.0216494	-0.140521	-0.997056	-0.415885	-0.051402	0.443556	0.0579951	-0.077894	-0.253978	-0.913961	0.0384787	-0.445564	-0.0867988	-0.185297	-0.825298	-0.434045	-0.953296	-0.955889	0.0899842	0.137168	-0.297403	0.428447
	1006	0.095735	-0.0116761	-0.794126	-0.235502	0.267489	0.675477	0.109533	0.0122972	-0.299074	-0.762568	0.00948859	-0.429458	0.0968049	-0.104769	-0.770539	-0.173134	-0.473349	-0.839929	0.434644	0.278897	-0.145688	0.429604
	1007	0.214916	0.0881785	-0.784462	0.0576198	0.528399	0.846196	0.235157	0.305419	-0.418255	-0.491994	-0.502669	-0.339267	0.244976	0.207679	-0.644915	-0.050732	0.0194822	-0.688536	0.586036	0.198369	-0.0194202	0.457258
	1008	0.359867	-0.0760984	-0.57509	-0.0905516	0.715224	0.875186	0.248041	0.295756	-0.060711	-0.150556	-0.557428	-0.184653	0.869873	0.32686	-0.461312	-0.186019	0.132221	-0.414741	0.701997	0.356204	0.106203	0.456901
	1009	0.878466	-0.111531	-0.323843	-0.019687	1.0019	0.781774	0.173955	0.714501	0.457889	-0.192431	-0.373825	0.0472675	1.13078	0.349408	-0.11021	0.0362382	0.425343	-0.140946	1.01444	0.420626	0.308006	0.478896
	1010	1.05563	0.281446	-0.359275	0.324972	1.3369	0.669034	0.415539	1.15579	0.828317	0.0201632	-0.0259437	0.034383	1.15011	0.626424	0.250555	0.239169	0.270729	0.229483	1.2979	0.555913	0.517862	0.484014
	1011	1.29399	0.481155	0.00793254	0.46348	1.48507	0.855859	0.628133	1.45214	0.715578	0.351938	0.373475	0.333947	1.19843	0.790701	0.340747	0.799643	0.373805	0.65467	1.40098	0.849035	0.742535	0.428622
	1012	1.43894	0.896679	0.272064	0.824246	1.58815	1.37768	0.834284	1.33618	1.03769	0.754578	0.669818	0.456349	1.42068	0.793922	0.575888	1.01868	1.0438	0.838274	1.61035	1.27744	1.00328	0.379502
	1013	1.65798	1.0062	0.388024	1.33962	1.74598	1.69657	1.2337	1.27175	1.20519	1.28284	0.669818	0.743029	1.91351	0.87445	1.11704	1.17973	1.39168	0.860822	1.89703	1.81537	1.26452	0.430991
	1014	1.94143	1.08028	0.648935	1.40405	2.17761	1.85763	1.43019	1.49723	1.60138	1.58563	1.11755	1.24874	2.4611	1.46069	1.31352	1.36656	1.60105	0.696545	1.97112	1.98931	1.52253	0.459308
	1015	2.29898	1.54412	1.2384	1.77125	2.41597	1.89628	1.58803	1.79357	2.02657	1.6726	1.73601	1.58052	2.55452	1.80535	1.42626	1.66934	1.88129	0.915581	2.25457	1.97643	1.80228	0.393146
	1016	2.50513	2.08527	1.4832	2.15134	2.55448	2.18296	1.95845	1.9965	2.10388	2.07524	2.30614	1.61273	2.54163	2.26919	2.00928	1.57593	2.16152	1.05409	2.66688	2.09239	2.06931	0.395966
	1017	2.36984	2.30431	1.85363	2.4348	2.66078	2.43098	2.36753	2.21232	2.40988	2.12999	2.60249	1.76412	2.67692	2.55265	2.07371	1.93025	2.29681	1.55336	2.41563	2.4145	2.27273	0.304736
	1018	2.67585	2.75204	1.92772	2.61196	2.77996	2.74343	2.56724	2.19943	2.60315	2.46499	2.55095	2.64349	3.01836	2.38837	2.44091	2.25237	2.34513	2.02042	2.63467	2.55945	2.50899	0.263782
	1019	3.03661	3.02906	2.13709	2.92763	3.11817	3.10742	2.72186	2.32506	2.92848	2.80965	2.55417	2.81743	3.12787	2.51078	2.71793	2.49073	2.39667	2.25234	2.83115	2.83646	2.73383	0.302604
	1020	3.17834	3.15468	2.52362	2.65384	3.60456	3.04622	2.92801	2.50544	3.10565	3.04479	2.85695	2.97848	3.19874	2.6815	2.57942	2.71943	2.63181	2.49071	2.96966	3.05872	2.89553	0.293039
	1021	3.14935	3.54443	2.76199	2.59264	3.73341	3.11064	3.08262	3.00149	3.17651	3.1994	3.07921	3.36824	3.7882	3.02938	2.86288	2.72587	2.7381	2.61311	3.18225	3.11026	3.0925	0.334007
	1022	3.53266	4.04693	3.19684	2.74403	4.00076	3.45208	3.19536	3.36226	3.3891	3.24772	3.05989	3.29415	3.77532	3.05514	3.07225	3.06409	3.05377	3.00286	3.36908	3.26809	3.30912	0.330518
	1023	3.4779	4.00827	3.32568	2.9534	4.15859	3.84505	3.2469	3.45245	3.66612	3.27349	3.07599	3.59049	3.50474	3.18721	3.20754	3.06731	3.28891	2.70974	3.61711	3.34862	3.40028	0.351793
	1024	3.63252	3.98573	3.2065	2.92441	3.93634	4.22836	3.36608	3.52009	3.95924	3.26383	3.61714	4.01246	3.80109	3.47711	3.34283	3.18971	3.25026	2.88368	3.81359	3.56444	3.54877	0.374341
	1025	3.858	4.04693	3.08088	3.20465	4.13283	4.33466	3.80737	3.69081	3.7853	3.38301	3.95213	4.13164	3.88484	3.70903	3.29129	3.50538	3.25348	3.34752	3.96499	3.50323	3.6934	0.355724
	1026	3.82578	4.19188	3.27736	3.2433	4.60633	4.42485	4.18102	3.62317	3.95602	3.55373	3.61392	4.21539	4.07488	4.02148	3.55542	3.86292	3.60136	3.52468	4.10349	3.64496	3.8551	0.370319
	1027	3.90631	4.18543	3.4964	3.39147	4.47104	4.67288	4.1778	3.83576	4.16217	3.63747	3.55594	4.11554	4.44209	3.98605	3.60051	4.02076	3.7592	3.51824	4.01974	3.94453	3.94497	0.352226
	1028	4.11568	4.11135	3.4352	3.52032	4.23268	4.88547	4.11982	4.12244	4.36832	3.67613	3.50762	4.12198	4.46786	4.45633	3.53287	3.85648	3.77208	3.20901	4.11638	4.12491	3.98765	0.417381
	1029	4.27996	3.89553	3.44486	3.64916	4.04263	4.97888	4.08439	4.28027	4.68077	3.56017	3.48507	4.28625	4.70622	4.55618	3.46523	3.88225	3.66256	3.48281	3.82648	4.18933	4.02195	0.465428
	1030	4.35727	4.10813	3.42553	3.76512	3.89446	5.23335	4.08761	4.50897	4.91913	3.70834	3.51084	3.85463	4.57093	4.4209	3.32672	3.88869	3.7592	3.76305	4.16147	4.38904	4.08267	0.494043
	1031	4.37982	4.27563	3.39977	3.76834	3.9299	5.0884	3.88146	4.67325	4.92557	4.07232	3.69122	3.58727	4.46464	4.4821	3.59729	3.87581	3.75275	3.39906	4.20335	4.44058	4.09443	0.487956
	1032	4.37659	4.25308	3.55116	3.6395	4.17148	4.78239	3.73651	4.43811	4.73231	4.43309	3.87483	3.84496	4.4292	4.37258	3.38792	4.14638	3.52406	3.52146	4.0584	4.40192	4.0838	0.423201
	1033	4.2252	4.16611	3.58659	3.5332	4.08773	4.59235	4.00386	4.3608	4.44241	4.48785	4.05843	3.92227	4.34868	4.27272	3.28162	3.89835	3.64968	3.82747	4.25811	4.11525	4.05593	0.347262
	1034	4.47323	4.29495	3.81851	3.63306	3.84293	4.59235	3.91689	4.41234	4.43274	3.90483	4.09386	3.83852	4.35512	4.01826	3.65849	3.86292	4.01366	3.8629	4.1357	4.31173	4.07365	0.285636
	1035	4.49578	4.45279	4.02788	3.41402	3.96533	4.36687	3.67853	4.10311	4.31678	3.63425	4.15828	3.78376	4.08454	3.69937	3.83566	3.6761	3.80751	3.70507	3.86513	4.40192	3.97363	0.31372
	1036	4.47645	4.58807	3.83462	3.66849	3.84615	4.22836	3.69785	3.80999	4.20082	3.91127	4.36121	3.60338	4.16507	3.5512	3.82277	3.62134	3.35656	3.6793	3.97787	4.33428	3.93675	0.340422
	1037	4.34116	4.34971	3.6188	3.71036	4.02331	4.60201	3.56579	3.75845	4.53582	3.79853	4.57059	3.5003	3.98469	3.5061	3.72936	3.53437	3.3018	3.35719	4.20657	4.00573	3.90003	0.414123
	1038	4.12535	4.47211	3.47385	3.62339	4.19081	4.64067	3.51747	3.79711	4.79673	3.80819	4.53515	3.41011	3.92349	3.72836	3.63917	3.34432	3.29858	3.42483	3.71374	3.60953	3.85365	0.456108
	1039	4.13501	4.5011	3.33856	3.59118	4.14893	4.4925	3.40151	3.46855	4.55837	3.78242	4.43852	3.41655	3.65936	3.57052	3.49744	3.37976	3.29214	3.41839	3.69763	2.9492	3.73688	0.473466
	1040	3.96429	4.40125	3.18395	3.5171	3.98465	4.24125	3.24368	3.29461	4.18794	3.87584	4.39343	3.47775	3.52729	3.36115	3.29451	3.10918	3.17295	3.25089	3.54946	2.84613	3.59387	0.462899
	1041	3.48113	4.17577	3.14208	3.42368	3.94922	3.90947	3.17603	2.96606	4.0752	3.93382	4.44818	3.40689	3.65292	3.18721	3.39114	3.04476	3.14719	2.69041	3.68153	3.08127	3.4982	0.464854
	1042	3.34906	3.81501	2.98102	3.3496	4.14893	3.71943	3.1245	3.07236	3.93025	3.97569	4.26136	3.05257	3.53373	3.01971	3.32994	2.96101	3.38555	2.63566	3.77816	3.38727	3.44054	0.443027
	1043	3.43925	3.57664	2.85862	3.10802	4.21657	3.64212	2.82493	3.11423	3.679	3.81464	4.3741	2.7369	3.6207	2.9875	3.2172	2.99644	3.13108	2.73873	3.20158	3.32285	3.33006	0.462227
	1044	3.36194	3.67972	2.54939	3.30772	4.1135	3.6228	2.61234	2.96284	3.79818	3.66324	4.53838	2.69502	3.61748	3.20654	3.08514	2.92558	2.99257	2.6421	2.97932	3.25199	3.28029	0.526375
	1045	3.32007	3.66361	2.06623	3.18532	4.25523	3.79996	2.69287	2.81467	3.64357	3.7631	4.24525	2.6306	3.6658	3.19365	2.9724	2.6389	3.06344	2.43595	2.91812	3.09415	3.20314	0.589436
	1046	3.28786	3.59597	2.03401	3.05004	3.98143	3.66467	3.0794	2.80178	3.38588	3.57949	4.01656	2.73046	3.69801	2.96817	2.88865	3.01899	3.11175	2.52614	3.03408	3.06194	3.17576	0.488832
	1047	3.31041	3.53799	2.01469	3.20465	3.68509	3.32967	3.1406	3.04981	3.06055	3.46998	3.64291	2.68536	3.88484	2.96495	2.93052	2.87726	3.01834	2.63888	3.23057	2.77848	3.12278	0.427429
	1048	3.28786	3.37049	2.12743	3.00494	3.39519	3.13963	3.0343	3.14966	2.78353	3.31858	3.49796	2.60161	3.76243	2.68472	2.76303	2.61313	2.97647	2.61633	3.10173	2.81714	3.00231	0.38483
	1049	3.15257	3.13857	2.30781	2.72792	3.16005	2.95925	3.10517	2.82755	2.67079	3.1994	3.09854	2.57906	3.44354	2.74914	2.73726	2.41664	2.95714	2.32965	3.05985	2.71728	2.86686	0.311865
	1050	2.90455	3.0355	2.19829	2.71826	2.73164	3.07843	2.93123	2.77279	2.8544	3.05123	2.92782	2.52431	3.06989	2.51722	2.26053	2.53904	2.73166	2.35864	2.95033	2.61743	2.73866	0.270067
	1051	2.74671	2.96785	1.66359	2.66672	2.21948	3.14929	2.77662	2.499	2.87695	2.99969	2.74099	2.37613	2.53197	2.39804	1.64852	2.87082	2.65436	2.14927	2.24169	2.42416	2.53009	0.405507
	1052	2.70484	3.01617	1.27705	2.61841	2.18727	3.00434	2.47705	2.18977	2.88983	3.02868	2.61215	2.12167	2.25173	2.48501	1.79991	2.46174	2.63503	2.1235	2.10962	2.34685	2.41703	0.435632
	1053	2.59854	2.72949	1.41878	2.37682	2.11963	2.69512	2.22258	2.16078	2.53229	3.1994	2.62181	1.86076	2.43533	2.20477	1.7677	2.06876	2.77354	2.04941	1.6329	2.17936	2.28239	0.43128
	1054	2.64042	2.52012	1.43489	2.0837	2.14862	2.6629	2.03254	1.98362	2.2907	2.98359	2.51552	1.56119	2.77999	1.86011	1.69362	2.1654	2.70267	2.14927	1.38809	2.16003	2.18785	0.455357
	1055	2.4858	2.15291	1.48642	1.72294	2.11641	2.46964	1.99389	2.08347	1.99436	2.75811	2.59927	1.38403	2.49654	1.65074	1.3715	2.23948	2.61248	1.82071	1.47506	1.79926	2.03565	0.439672
	1056	1.93177	2.01118	1.28349	1.50712	2.02622	2.23772	1.98744	1.59387	1.85263	2.32648	2.27071	1.28096	2.18409	1.55733	1.26521	2.349	2.31292	1.56302	1.5266	1.63499	1.83514	0.376702
	1057	1.59677	1.90811	1.00004	1.60376	1.74598	1.7771	1.82639	1.36839	1.76888	1.96894	2.00658	1.31639	1.99082	1.51223	0.910884	2.16217	2.17119	1.54048	1.42675	1.63177	1.66168	0.344808
	1058	1.58067	1.82758	0.880855	1.70039	1.74276	1.51619	1.39798	1.14613	1.98148	1.65327	1.86163	1.56441	1.7428	1.55088	0.785261	2.13963	1.95537	1.40519	1.37843	1.71552	1.57632	0.345267
	1059	1.39384	1.8147	0.903403	1.76159	1.8555	1.63859	1.21115	1.02373	2.05878	1.82399	1.80365	1.43879	1.50443	1.13214	0.585552	1.7853	1.91672	1.22803	1.13363	1.53191	1.47727	0.392641
	1060	1.53879	1.87912	0.784222	1.72938	1.63324	1.47431	1.14029	0.988296	1.87518	1.99793	1.83908	1.35504	1.53342	0.948536	0.688627	1.39555	1.52052	1.12817	1.04988	1.42884	1.39642	0.380496
	1061	1.35197	1.8147	0.739126	1.41049	1.75564	1.49686	1.05654	0.962527	2.02979	1.88841	1.66836	1.15855	1.58174	0.868008	0.46637	1.16685	1.29827	1.04443	1.02089	1.15182	1.29657	0.409882
	1062	1.3101	1.50869	0.806769	1.26876	1.88771	1.52907	0.998561	0.939979	1.90417	1.80466	1.67158	1.18754	1.31761	0.797143	0.55334	0.860844	1.26928	0.831832	0.663343	1.13894	1.2125	0.409009
	1063	1.265	1.50869	0.648935	1.11415	2.02622	1.69013	0.756977	0.708058	1.7721	1.78533	1.60072	1.00394	1.02127	0.877671	0.469591	1.15074	1.36591	0.651449	0.573152	1.36119	1.16756	0.461046
	1064	1.36808	1.61499	0.494321	1.07871	1.8716	1.74811	0.673228	0.666184	1.58206	1.75957	1.7038	0.8912	0.811893	1.16113	0.208681	1.28603	1.37557	0.445298	0.592479	1.06485	1.11989	0.504557
	1065	1.19091	1.49903	0.362255	0.821024	1.62036	1.39056	0.550826	0.440706	1.48542	1.46967	1.54274	0.939517	0.834441	1.39627	0.018635	1.08632	1.22096	0.235925	0.412096	0.629999	0.957383	0.500759
	1066	1.20702	1.44105	0.23019	0.682516	1.57204	1.19086	0.628133	-0.0682307	1.44677	1.35371	1.22707	1.03293	0.770018	1.0806	0.102384	0.722336	0.921395	0.329337	0.33801	0.823266	0.85157	0.480033
	1067	1.21668	1.33797	0.323602	0.824246	1.58492	0.962156	0.789189	0.00907612	1.32115	1.21842	0.901738	0.933075	0.634731	0.774595	0.182912	0.812527	0.782887	0.351885	0.511951	0.665431	0.806957	0.406753
	1068	1.12649	1.13182	0.31716	0.80814	1.56238	1.08456	0.702218	0.234554	1.28572	0.951066	0.882411	0.74625	0.695933	0.723058	0.231229	0.339023	0.596062	0.274578	0.466855	0.617114	0.738831	0.373449
	1069	1.29077	1.08672	0.168988	0.850014	1.56882	1.1522	0.715103	0.298977	0.941056	0.99294	1.00159	0.694712	0.68949	0.790701	0.247334	0.116766	0.399574	0.206935	0.495845	0.443174	0.707586	0.407275
	1070	1.45827	1.01908	0.246295	0.943427	1.1694	1.40023	0.679671	0.318303	0.92173	0.738472	1.10467	0.578752	0.80223	0.55556	0.199018	0.458204	0.325488	0.242367	0.183397	0.240243	0.67924	0.40961
	1071	1.3874	0.790382	0.265622	0.795255	0.795752	1.3809	0.483183	0.150805	0.899182	0.223094	0.969382	0.443465	0.68949	0.484695	0.00897163	0.683683	0.116116	0.332559	0.0126774	0.137168	0.552489	0.414192
	1072	1.00409	0.619663	-0.120912	0.80814	0.87628	1.13932	0.357559	-0.0875574	0.947499	0.281074	0.788999	0.295294	0.879536	0.127151	0.073394	0.719115	0.00337658	0.409865	-0.0903984	0.285339	0.465841	0.408945
	1073	0.649767	0.687306	-0.178892	0.614873	1.0631	0.920281	0.376886	-0.0521251	0.412793	0.522657	0.660154	0.185776	1.00516	-0.011357	-0.129536	0.458204	0.145106	0.255252	-0.251454	0.166158	0.375006	0.393505
	1074	0.743179	0.593894	-0.149902	0.572998	0.686234	0.855859	0.473519	-0.0746729	0.0198169	0.438908	0.573184	0.0859209	0.625068	0.230227	-0.261602	0.165083	0.280393	0.219819	0.0642153	-0.0399941	0.305107	0.326726
	1075	0.826928	0.503703	-0.526773	0.498913	0.364122	0.578843	0.286694	-0.509524	0.0262592	0.21343	0.695587	-0.394026	0.209544	0.310755	-0.155305	0.268159	0.0323666	0.123186	-0.0195338	0.0179861	0.167566	0.373503
	1076	0.4565	0.226687	-0.452687	0.266992	0.32869	0.385576	-0.109503	-0.371016	-0.3184	0.174777	0.492656	-0.342488	0.215986	-0.0693371	-0.396889	-0.115154	-0.144795	-0.195705	-0.261118	-0.181723	-0.0205476	0.308523
	1077	0.0796295	-0.114752	-0.130576	0.321751	0.0967694	0.172983	-0.36075	-0.586831	-0.514889	-0.0635858	0.544194	-0.355372	0.0645938	-0.48164	-0.606262	-0.269768	-0.428253	-0.44051	-0.55424	-0.523162	-0.207533	0.333946
	1078	-0.223155	-0.256481	-0.385044	0.205791	-0.051402	-0.245763	-0.267338	-0.773656	-0.698492	-0.115124	0.376696	-0.390805	-0.283287	-0.504188	-0.863951	-0.215009	-0.743923	-0.61445	-0.634767	-0.86138	-0.377286	0.339589
	1079	-0.455076	-0.491623	-0.552542	-0.0680038	-0.199573	-0.635518	-0.283443	-0.999134	-0.788684	-0.195652	-0.0130592	-0.741907	-0.199538	-0.523515	-1.14741	-0.398613	-0.953296	-0.714305	-0.457606	-1.22537	-0.552193	0.348896
	1080	-0.722429	-0.54316	-0.655618	-0.158195	-0.251111	-0.906092	-0.579786	-1.15053	-0.911086	-0.466226	-0.406036	-0.700032	-0.473333	-0.800531	-1.19251	-0.640197	-1.05637	-0.994542	-0.81515	-1.60224	-0.751258	0.345175
	1081	-0.848052	-0.868493	-0.810231	-0.280598	-0.412167	-1.08003	-0.756948	-1.07644	-0.77902	-0.491994	-0.689494	-0.790223	-0.901742	-0.993798	-1.22794	-0.88178	-1.23998	-1.31021	-1.13404	-1.61512	-0.909415	0.317871
	1082	-0.947907	-1.2808	-0.893981	-0.924821	-0.850239	-1.29907	-0.882571	-1.35346	-0.762915	-0.711031	-0.837666	-1.1381	-0.875973	-1.48985	-0.989575	-1.14913	-1.86487	-1.60978	-1.05673	-1.92757	-1.1423	0.354691
	1083	-1.22814	-1.51916	-1.34816	-1.37578	-1.21745	-1.41825	-1.23045	-1.75932	-1.14623	-1.13944	-1.04382	-1.44733	-1.15621	-1.64124	-1.38899	-1.49379	-2.10324	-1.72574	-1.20168	-2.0242	-1.43043	0.293576
	1084	-1.4955	-1.99589	-1.82811	-1.26304	-1.6072	-1.56964	-1.22401	-1.84307	-1.46512	-1.2554	-1.35627	-1.79199	-1.53308	-1.88283	-2.04932	-1.49057	-2.29972	-2.10583	-1.75894	-2.3592	-1.70874	0.338483
	1085	-2.09463	-2.30833	-2.17921	-1.57871	-1.74893	-1.76613	-1.15959	-2.24893	-1.79367	-1.78044	-1.69126	-2.06579	-1.76178	-2.05677	-2.1524	-1.75148	-2.38669	-2.48914	-2.14225	-2.59112	-1.98736	0.347188
	1086	-2.57135	-2.49516	-2.41435	-1.96202	-2.13547	-2.15266	-1.56545	-2.32624	-1.95151	-2.17664	-2.10357	-2.55218	-2.00981	-2.04388	-2.52283	-1.87066	-2.72813	-3.00452	-2.41605	-2.83915	-2.29208	0.357862
	1087	-2.72596	-2.68843	-2.79122	-2.35178	-2.48013	-2.42968	-2.04217	-2.42287	-2.40247	-2.45366	-2.10035	-2.9516	-2.51874	-2.18883	-2.58081	-2.20244	-2.85698	-3.42971	-2.30331	-2.88102	-2.54011	0.334452
	1088	-2.63577	-3.05886	-3.08112	-2.80273	-2.80224	-2.77112	-2.44481	-2.76431	-2.90174	-2.65981	-2.40635	-3.30592	-3.14042	-2.58825	-2.80629	-2.62441	-3.07924	-3.52957	-2.59965	-3.06463	-2.85336	0.289941
	1089	-2.77106	-3.38419	-3.22285	-3.23437	-3.28219	-3.21241	-2.94087	-2.84806	-3.23029	-2.92394	-2.59318	-3.67313	-3.51085	-2.9007	-3.18638	-2.7758	-3.44644	-3.89999	-3.06349	-3.36419	-3.17322	0.327275
	1090	-3.11894	-3.59356	-3.67381	-3.35355	-3.61718	-3.49587	-3.09226	-3.30224	-3.38169	-3.2686	-3.05058	-4.13375	-3.95214	-3.09075	-3.55037	-3.22354	-3.74923	-4.25754	-3.56277	-3.53813	-3.50032	0.339361
	1091	-3.52802	-3.83837	-4.10222	-3.59191	-4.04881	-3.61183	-3.37572	-3.77252	-3.44289	-3.39745	-3.50153	-4.4011	-4.28714	-3.4193	-3.77585	-3.50055	-3.88774	-4.3284	-3.94608	-4.01486	-3.78861	0.32867
	1092	-3.61177	-3.98332	-4.49842	-4.25868	-4.60929	-4.095	-3.62052	-4.20093	-3.77466	-3.56817	-3.80432	-4.62014	-4.44498	-3.68666	-4.08185	-3.51022	-4.15831	-4.69239	-4.20377	-4.65264	-4.1038	0.396717
	1093	-3.96288	-4.35053	-4.94293	-4.56469	-4.92174	-4.53307	-3.86855	-4.49083	-3.84875	-3.85485	-4.29393	-4.78764	-4.99257	-4.13761	-4.57468	-3.84521	-4.42567	-5.02417	-4.75136	-5.06817	-4.46199	0.42921
	1094	-4.29465	-4.77249	-5.45831	-4.97377	-5.13433	-5.07422	-4.27763	-5.02554	-4.01625	-4.39922	-4.5935	-5.10009	-5.37588	-4.65299	-4.96444	-4.14478	-4.76389	-5.41392	-5.03804	-5.67374	-4.85738	0.4634
	1095	-4.85513	-5.15259	-5.65802	-5.13483	-5.28895	-5.39956	-4.66739	-5.45395	-4.58639	-4.66013	-4.88662	-5.71532	-5.74309	-4.959	-5.46694	-4.81799	-4.95393	-5.96152	-5.1379	-5.90566	-5.22024	0.427179
	1096	-5.46392	-5.36518	-5.93826	-5.3281	-5.69159	-5.67657	-5.44368	-6.03697	-5.21129	-4.94681	-5.15719	-6.14373	-6.14895	-5.34876	-5.94689	-5.3076	-5.52407	-6.34805	-5.40203	-6.0635	-5.62466	0.393275
	1097	-5.8569	-5.91277	-6.45364	-5.35387	-6.18764	-6.06311	-5.87209	-6.43961	-5.81364	-5.48151	-5.68224	-6.46262	-6.40664	-5.76428	-6.52669	-5.78111	-6.02657	-6.59608	-5.78857	-6.38883	-6.04292	0.368499
	1098	-6.20156	-6.21556	-6.7371	-5.84992	-6.761	-6.31758	-6.26829	-6.82293	-5.85229	-6.02588	-6.32324	-6.66878	-7.01222	-6.36341	-7.22245	-6.04846	-6.57738	-7.09535	-6.42313	-6.43393	-6.46102	0.39466
	1099	-6.3304	-6.4346	-7.13974	-6.25578	-6.79966	-6.6558	-6.79978	-7.04519	-6.55772	-6.50261	-6.78064	-6.92969	-7.38587	-7.02052	-7.3062	-6.44144	-6.85762	-7.38526	-6.75168	-6.94609	-6.81631	0.336527
	1100	-6.76526	-6.63108	-7.60036	-6.56823	-6.8061	-7.14219	-7.23463	-7.32864	-7.33401	-6.97612	-7.09631	-7.42252	-7.81428	-7.46182	-7.72817	-6.93749	-7.27315	-7.81367	-6.99005	-7.51623	-7.22202	0.376044
	1101	-7.44491	-7.22377	-8.27358	-6.87746	-7.17653	-7.40632	-7.40535	-7.6121	-7.4854	-7.46573	-7.56016	-7.87026	-8.07197	-7.88379	-8.27254	-7.68158	-7.45675	-8.37092	-7.32182	-7.65152	-7.62562	0.39377
	1102	-7.57698	-7.53944	-8.51517	-7.49914	-7.46321	-7.63502	-7.65338	-7.93744	-7.7592	-7.90703	-7.88871	-8.23103	-8.51649	-7.95143	-8.6623	-8.20984	-8.14607	-8.75424	-7.68259	-7.92531	-7.9727	0.398586
	1103	-7.854	-7.8841	-8.71165	-7.72784	-7.95282	-8.18583	-8.14943	-8.23056	-8.30679	-8.32577	-8.26558	-8.78506	-9.05119	-8.40239	-8.96831	-8.38378	-8.54872	-8.94751	-8.20764	-8.08637	-8.34877	0.382726
	1104	-8.04727	-8.2803	-8.90814	-7.99197	-8.41022	-8.41131	-8.39746	-9.02618	-8.50328	-8.75418	-8.49106	-9.47761	-9.24768	-8.84368	-9.56422	-8.43854	-8.71299	-9.44356	-8.6586	-8.59209	-8.71002	0.453192
	1105	-8.61096	-9.11136	-9.58136	-8.32053	-8.96104	-8.80107	-8.78399	-9.51902	-8.71588	-8.78317	-8.99356	-9.79328	-9.60845	-9.40416	-9.96042	-8.83474	-9.27991	-9.76245	-9.12566	-9.21055	-9.15808	0.446089
	1106	-9.11346	-9.34006	-10.1741	-8.97764	-9.37012	-9.15862	-9.27361	-9.7445	-9.32789	-9.03764	-9.56692	-9.96722	-9.99499	-9.75527	-10.3083	-9.38878	-9.5827	-10.2327	-9.65393	-9.80968	-9.58891	0.403535
	1107	-9.40336	-9.42703	-10.5413	-9.38672	-9.73089	-9.74808	-9.44755	-10.1375	-10.0849	-9.1987	-9.9599	-10.2249	-10.1335	-10.0033	-10.4404	-9.73988	-10.1496	-10.4325	-9.99537	-9.99651	-9.90909	0.386506
	1108	-9.7448	-9.85866	-11.0115	-9.96975	-10.1368	-10.1411	-9.89529	-10.4564	-10.4617	-9.44351	-10.121	-10.6018	-10.2559	-10.5509	-10.8656	-9.98791	-10.4556	-10.645	-10.3336	-10.4185	-10.2678	0.388059
	1109	-10.2537	-10.4288	-11.3014	-10.2081	-10.5458	-10.2506	-10.1047	-10.582	-10.4553	-10.0169	-10.5945	-11.0527	-10.6134	-10.8182	-10.8784	-10.1876	-10.8615	-10.79	-10.8522	-10.6085	-10.5702	0.338521
	1110	-10.4792	-10.9023	-11.9038	-10.0245	-11.0612	-10.6307	-10.401	-10.7624	-10.6228	-10.6579	-10.9359	-11.4844	-11	-11.2273	-11.4325	-10.5774	-11.3253	-10.8899	-10.8425	-10.6697	-10.8915	0.431433
	1111	-10.724	-11.189	-12.0391	-10.2307	-11.3543	-11.2073	-10.7682	-10.8687	-11.0222	-11.1958	-11.432	-11.8967	-11.4155	-11.6396	-12.0026	-10.7578	-11.5927	-11.1347	-11.3193	-10.7084	-11.2249	0.472547
	1112	-11.0816	-11.5143	-11.907	-10.8652	-11.4735	-11.7226	-10.9228	-11.339	-11.5215	-11.679	-11.986	-12.0287	-11.6313	-11.7878	-12.1057	-11.2023	-11.6249	-11.5309	-11.5608	-10.8984	-11.5192	0.372182
	1113	-11.2942	-11.7849	-12.2098	-10.9619	-11.5637	-11.8837	-11.2482	-11.6385	-11.5891	-11.6919	-12.1599	-12.2768	-11.7956	-12.1003	-12.0638	-11.4922	-11.641	-11.9786	-12.0279	-11.2077	-11.7305	0.366408
	1114	-11.6356	-12.0619	-12.3515	-11.0746	-11.5122	-12.0673	-11.5123	-11.5934	-11.5795	-11.563	-12.0601	-12.3348	-11.8987	-12.5641	-12.1025	-11.6307	-11.8665	-12.2137	-12.2534	-11.3655	-11.8621	0.388712
	1115	-11.7129	-12.2455	-12.6704	-11.4483	-11.7795	-12.4313	-11.8473	-11.9896	-11.8758	-11.344	-12.1245	-12.4894	-11.9921	-12.4191	-12.3344	-11.6693	-12.0275	-12.3361	-12.2888	-11.7069	-12.0367	0.363356
	1116	-12.2412	-12.3615	-12.6318	-11.4321	-12.1822	-12.2058	-11.9922	-12.2344	-11.879	-11.3794	-12.2018	-12.6955	-12.3271	-12.4449	-12.1927	-11.7177	-12.3142	-12.4006	-12.3436	-12.0129	-12.1595	0.344538
	1117	-12.4087	-12.4324	-12.7993	-11.3645	-12.4689	-11.8934	-12.3756	-12.5437	-11.8919	-11.6178	-12.2598	-13.0821	-12.6202	-12.6575	-12.0284	-11.679	-12.3851	-12.4263	-12.2534	-12.0387	-12.2613	0.423731
	1118	-12.4022	-12.5354	-13.1021	-11.4257	-12.3916	-12.0061	-12.3111	-12.344	-12.024	-11.9334	-12.4402	-12.9822	-12.4882	-12.6189	-12.1089	-11.7563	-12.6041	-12.4811	-12.2502	-11.9678	-12.3087	0.395486
	1119	-12.4119	-12.6965	-13.1987	-11.5513	-11.9857	-12.4087	-12.2693	-12.3375	-12.5651	-11.8594	-12.3854	-12.8115	-12.0694	-12.3032	-12.4568	-11.9625	-12.8683	-12.4875	-12.2308	-12.0452	-12.3452	0.381331
	1120	-12.5472	-12.5225	-12.7961	-11.5739	-11.9341	-12.4249	-12.1726	-12.1024	-13	-11.8336	-12.3758	-12.834	-12.3142	-12.2291	-12.1862	-11.9496	-12.8554	-12.3845	-11.9248	-12.2094	-12.3085	0.376353
	1121	-12.3314	-12.7061	-12.5351	-11.4064	-11.6797	-11.9803	-12.076	-12.0766	-12.7487	-11.84	-12.3242	-12.8662	-12.6106	-12.0713	-12.0606	-11.824	-12.6782	-12.523	-11.8733	-12.087	-12.2149	0.400606
	1122	-12.2412	-12.5129	-12.3805	-11.4611	-11.7248	-11.8805	-12.0212	-11.9542	-12.5587	-11.7015	-12.0408	-12.9822	-12.5558	-12.2935	-11.8577	-11.6339	-12.4721	-12.3651	-11.8669	-12.1064	-12.1305	0.384592
	1123	-12.0479	-12.0072	-12.5545	-11.3838	-11.7248	-11.6582	-11.9794	-11.8415	-12.2881	-11.5179	-11.6252	-13.0402	-12.2466	-12.0101	-11.9736	-11.4632	-12.253	-12.159	-11.8443	-12.0645	-11.9841	0.39121
	1124	-11.787	-11.6883	-12.4417	-11.4386	-11.277	-11.262	-11.7056	-11.5999	-12.1303	-11.1894	-11.5479	-12.5538	-11.9953	-11.6815	-12.1025	-11.2087	-11.9084	-11.911	-11.5125	-11.6167	-11.7279	0.384592
	1125	-11.6421	-11.3468	-12.4417	-11.0907	-11.1385	-11.3619	-11.1032	-11.3454	-11.8855	-10.7481	-11.7573	-12.4282	-11.8536	-11.5494	-11.9157	-10.9446	-11.786	-11.8111	-11.1711	-11.6844	-11.5503	0.45594
	1126	-11.5197	-11.1536	-12.4804	-10.8588	-11.1675	-11.4392	-10.9035	-10.8622	-11.6149	-10.3197	-11.4867	-12.3605	-11.4928	-11.179	-11.5195	-10.9027	-11.5283	-11.5695	-10.9649	-11.7939	-11.3559	0.509883
	1127	-11.2942	-11.2083	-11.8136	-10.5334	-10.6972	-11.2556	-10.678	-10.7785	-11.6342	-10.31	-11.3836	-12.0803	-11.2834	-11.179	-11.2328	-10.8737	-11.3253	-10.9511	-10.6332	-11.4428	-11.1294	0.447113
	1128	-10.9237	-10.7123	-11.0792	-10.0728	-10.2141	-10.9077	-10.3913	-10.5949	-11.0415	-9.92346	-10.7684	-11.7517	-11.2319	-10.9793	-10.8623	-10.6418	-11.2351	-10.3809	-10.34	-11.0466	-10.755	0.445539
	1129	-10.6177	-10.4707	-10.7828	-9.67018	-9.58916	-10.3665	-10.0853	-10.3726	-10.6614	-9.62389	-10.3948	-11.1977	-10.971	-10.6604	-10.5531	-9.85906	-11.0644	-9.90741	-9.90195	-10.4185	-10.3584	0.481491
	1130	-10.1732	-10.0648	-11.0019	-9.11937	-9.38623	-9.89948	-10.0724	-10.1858	-10.5262	-9.25346	-10.2144	-10.7049	-11.0322	-10.1096	-10.3502	-9.14397	-10.6167	-9.70125	-9.64748	-10.1189	-10.0661	0.565238
	1131	-9.8962	-9.77491	-10.6347	-8.67485	-9.08344	-9.51616	-9.88884	-9.56089	-9.8465	-8.98288	-9.78596	-10.3924	-10.9388	-9.62642	-10.0087	-8.71556	-10.1915	-9.45323	-9.42845	-9.77103	-9.70857	0.582389
	1132	-9.38082	-9.50756	-9.85194	-8.24322	-8.66147	-8.89771	-9.3026	-9.36118	-9.57592	-8.75418	-9.52505	-9.93501	-10.5329	-9.42993	-9.5159	-8.46753	-9.99823	-8.96361	-9.2384	-9.54233	-9.33427	0.551961
	1133	-8.73659	-8.91165	-9.22382	-8.04029	-8.38767	-8.72376	-9.01592	-9.08416	-9.2989	-8.32899	-9.30601	-9.7353	-10.082	-9.21734	-9.29364	-8.0971	-9.7953	-8.23886	-8.73268	-9.19766	-8.97238	0.566951
	1134	-8.52399	-8.72482	-8.96612	-7.63765	-8.18796	-8.43064	-8.93861	-8.65575	-8.62891	-8.25491	-8.5877	-9.59357	-9.74696	-8.98541	-8.77504	-7.92638	-9.54727	-8.09713	-8.23341	-8.7918	-8.6617	0.54766
	1135	-8.12779	-8.79246	-8.67944	-7.35741	-7.79499	-8.15684	-8.81298	-8.1146	-8.36155	-7.92635	-7.91126	-9.35842	-9.18004	-8.6633	-8.43038	-7.52052	-8.80318	-7.87487	-8.03047	-8.4407	-8.31688	0.530352
	1136	-7.49645	-8.08059	-8.38954	-7.07073	-7.34725	-7.70266	-8.25573	-7.8408	-7.94603	-7.44962	-7.11886	-8.8527	-8.50682	-8.27676	-8.1437	-6.88274	-8.32646	-7.27896	-7.38303	-8.19911	-7.82743	0.549807
	1137	-7.71549	-7.56521	-7.92892	-6.74217	-7.29571	-7.14863	-7.61472	-7.28355	-7.55627	-7.18227	-6.80641	-8.47261	-7.82394	-7.6873	-7.70884	-6.37702	-8.10098	-6.60252	-7.02548	-7.45825	-7.40481	0.524274
	1138	-7.6865	-7.03695	-7.75176	-6.68419	-6.85119	-6.66546	-7.3216	-7.04196	-7.35012	-6.87304	-6.81285	-7.97334	-7.36654	-7.08494	-7.5961	-6.08712	-7.75309	-6.35127	-6.55842	-7.20056	-7.10235	0.504811
	1139	-7.13569	-6.62142	-7.73243	-6.3202	-6.22952	-6.35945	-6.98338	-6.95821	-7.03122	-6.35122	-6.44887	-7.6029	-7.05731	-6.69519	-7.18058	-6.03558	-7.44709	-6.21921	-6.14611	-6.94609	-6.77508	0.50493
	1140	-6.78136	-6.20589	-7.21061	-5.75651	-6.09101	-6.36912	-6.47122	-6.88413	-6.87017	-5.8294	-6.1944	-7.40642	-7.05409	-6.51158	-6.8939	-5.94861	-6.98969	-6.00017	-5.88198	-6.83657	-6.50934	0.50301
	1141	-6.70083	-6.04484	-6.60503	-5.42795	-6.00082	-6.06955	-6.18454	-6.33332	-6.56094	-5.61358	-5.86262	-7.17449	-6.674	-6.31187	-6.47515	-5.69414	-6.6869	-6.14512	-5.44713	-6.6433	-6.23281	0.470053
	1142	-6.2531	-5.80325	-6.35379	-5.08007	-5.52087	-5.88917	-6.22964	-6.00476	-6.26459	-5.46863	-5.68546	-6.92325	-6.28102	-5.97688	-6.05318	-5.46544	-6.44854	-6.30296	-5.19588	-6.49835	-5.98494	0.471503
	1143	-5.9181	-5.74849	-5.92215	-4.68387	-5.37914	-5.53807	-6.02026	-5.67621	-5.78143	-5.35589	-5.34724	-6.63012	-6.25525	-5.49693	-5.84703	-5.32693	-6.31325	-5.74892	-5.05737	-6.19879	-5.71227	0.460335
	1144	-5.37373	-5.6583	-5.64192	-4.58402	-5.2825	-5.26105	-5.59507	-5.39275	-5.37234	-5.13041	-5.17652	-6.34666	-5.6529	-5.19414	-5.59578	-4.87597	-6.09099	-5.23354	-4.95752	-5.47081	-5.39435	0.397833
	1145	-5.25455	-4.88523	-5.60326	-4.53892	-4.9765	-4.98725	-5.30517	-5.55702	-5.05667	-4.84695	-5.02513	-6.05032	-5.34689	-4.86559	-5.57001	-4.51199	-5.92671	-4.94042	-4.73204	-5.15836	-5.15695	0.420344
	1146	-5.17402	-4.54057	-5.27793	-4.24902	-4.72203	-4.67158	-5.07969	-5.41529	-4.97614	-4.50873	-4.64181	-5.82484	-5.15362	-4.6852	-5.36064	-4.32516	-5.75921	-4.70206	-4.50334	-5.15836	-4.93646	0.450815
	1147	-4.88734	-4.64043	-5.03957	-4.31022	-4.38381	-4.52985	-4.89287	-4.974	-5.10821	-4.23816	-4.64825	-5.86671	-4.89916	-4.45006	-4.97088	-4.12545	-5.54984	-4.64085	-4.51622	-4.88457	-4.77782	0.427291
	1148	-4.58777	-4.56312	-4.88173	-4.07186	-4.31617	-4.18841	-4.89287	-4.71309	-4.84086	-4.2446	-4.43566	-5.83128	-4.54805	-4.49838	-4.70353	-4.19631	-5.30826	-4.48302	-4.36161	-4.70418	-4.61854	0.410299
	1149	-4.44927	-4.50514	-4.63048	-3.83994	-4.37415	-3.84375	-4.6835	-4.41674	-4.77643	-4.12864	-4.26172	-5.28691	-4.3419	-4.11506	-4.34276	-4.12223	-5.26316	-4.38961	-4.18444	-4.59144	-4.42736	0.381849
	1150	-4.16581	-4.04452	-4.58539	-3.8947	-4.2292	-3.54419	-4.34528	-4.14939	-4.79898	-4.17696	-4.23917	-4.83595	-4.45786	-3.85415	-3.89825	-3.92252	-5.13754	-4.16413	-4.04594	-4.24678	-4.23683	0.378374
	1151	-3.85014	-3.63866	-4.9236	-4.03642	-3.7879	-2.97727	-4.181	-3.99156	-4.40278	-3.88384	-4.26494	-4.63947	-4.4482	-3.78007	-3.87892	-3.79045	-4.83797	-3.77437	-4.17478	-3.98909	-4.06257	0.447173
	1152	-3.75028	-3.36486	-4.7851	-3.62734	-3.53665	-2.88064	-3.96518	-3.91425	-4.38024	-3.74533	-4.06201	-4.55249	-4.51584	-3.68021	-3.76618	-3.61651	-4.70268	-3.69062	-3.97507	-3.96332	-3.92374	0.473564
	1153	-3.72129	-3.46794	-4.69813	-3.69499	-3.81367	-2.9966	-4.07792	-3.95612	-4.2836	-3.63903	-4.17153	-4.95191	-4.387	-3.36132	-3.64056	-3.26863	-4.51586	-3.81302	-3.99118	-3.98909	-3.92197	0.488729
	1154	-3.56024	-3.4164	-4.32448	-3.69821	-3.72992	-3.12222	-3.81379	-3.78218	-4.08711	-3.57783	-4.1973	-4.86172	-4.3419	-3.18738	-3.73719	-3.27185	-4.18408	-3.90966	-3.77858	-3.85058	-3.82163	0.427774
	1155	-3.45072	-3.70952	-4.20207	-3.47917	-3.53021	-3.05136	-3.95552	-3.52449	-3.86163	-3.56494	-3.90417	-4.71999	-4.53195	-3.16483	-3.68565	-3.36204	-3.96182	-3.64553	-3.66584	-3.78938	-3.73804	0.409098
	1156	-3.03841	-3.85447	-4.18597	-3.12163	-3.59141	-3.07391	-4.00062	-3.35377	-3.54596	-3.32336	-3.93316	-4.691	-4.50296	-3.27113	-3.72431	-3.21709	-3.79433	-3.49091	-3.40493	-3.69919	-3.64093	0.45772
	1157	-3.09639	-3.47116	-4.25361	-3.12163	-3.52377	-3.05458	-3.91043	-3.29579	-3.41068	-3.13976	-3.79788	-4.70067	-4.49007	-3.26147	-3.88214	-3.07536	-3.69769	-3.32986	-3.19234	-3.5478	-3.56265	0.481335
	1158	-3.03841	-3.00732	-3.91217	-2.96701	-3.28863	-2.80977	-3.76225	-3.18628	-3.45577	-3.30403	-3.58528	-4.42687	-4.58026	-2.98445	-3.96267	-3.06892	-3.55596	-3.25899	-3.29219	-3.3352	-3.43912	0.480946
	1159	-3.0513	-2.92357	-3.67059	-2.94769	-3.30151	-2.88708	-3.71716	-3.01878	-3.58784	-3.32014	-3.20841	-4.16918	-4.71877	-2.7171	-3.8596	-2.97551	-3.42712	-3.32663	-2.80902	-3.17737	-3.34072	0.499825
	1160	-2.9289	-2.74319	-3.46766	-3.07331	-3.28219	-3.04492	-3.56254	-2.68056	-3.47832	-3.27182	-2.81543	-4.09187	-4.27104	-2.50772	-3.89503	-3.0657	-3.19198	-3.17524	-2.6383	-3.13549	-3.21606	0.474093
	1161	-2.99654	-2.57247	-3.29694	-2.97668	-3.22098	-2.68737	-3.26298	-2.69022	-3.38169	-3.08822	-2.6125	-3.80519	-3.81686	-2.49484	-3.73719	-2.86277	-3.2564	-2.81448	-2.16802	-2.89069	-3.03165	0.447458
	1162	-2.89346	-2.65621	-2.9716	-2.77052	-2.91176	-2.37814	-3.10192	-2.7482	-3.04025	-2.72423	-2.35481	-3.62803	-3.28859	-2.10831	-3.55359	-2.70171	-2.98904	-2.36674	-2.37417	-2.84237	-2.82018	0.396329
	1163	-2.60678	-2.76895	-2.85564	-2.7061	-2.86988	-2.29117	-2.57044	-2.73854	-2.67948	-2.41178	-2.40635	-3.23183	-2.77966	-1.95047	-3.51493	-2.36027	-2.66371	-2.07362	-2.24211	-2.87458	-2.62982	0.369033
	1164	-2.39419	-2.90102	-2.64949	-2.34211	-2.57032	-2.06892	-2.45448	-2.78041	-2.66982	-2.15087	-2.43534	-2.82275	-2.64437	-1.82485	-3.24436	-2.18633	-2.94395	-2.05107	-1.83302	-2.90035	-2.4934	0.389458
	1165	-2.12039	-2.65299	-2.67848	-2.22937	-2.2772	-1.99805	-2.34496	-2.30691	-2.67304	-1.93506	-2.42246	-2.66492	-2.47365	-1.52206	-3.13162	-2.0285	-3.02126	-1.85136	-1.64298	-2.4816	-2.32284	0.422755
	1166	-1.92713	-2.07963	-2.48199	-2.3099	-1.87133	-1.86921	-2.07116	-2.14585	-2.67948	-1.8352	-2.01015	-2.41689	-1.9325	-1.55105	-2.7773	-1.68384	-2.76357	-1.66454	-1.66875	-2.39141	-2.10654	0.377282
	1167	-1.4504	-2.04098	-2.05036	-2.12952	-1.49124	-1.48589	-2.09371	-2.20383	-2.54419	-1.3617	-1.65905	-1.98848	-1.91962	-1.27404	-2.35211	-1.22966	-2.71203	-1.67742	-1.45615	-1.963	-1.85417	0.426134
	1168	-1.18305	-2.06675	-1.58652	-1.97491	-1.53956	-1.09614	-1.91333	-1.90749	-2.06747	-1.3617	-1.64295	-1.81454	-1.98082	-1.12908	-2.15562	-1.07505	-2.55419	-1.71285	-1.42072	-1.58291	-1.68828	0.401099
	1169	-1.21204	-1.72853	-1.26441	-1.72366	-1.29153	-1.05426	-1.69107	-1.45653	-1.63584	-1.38424	-1.40136	-1.55685	-1.85197	-1.29014	-1.99134	-0.846348	-2.24174	-1.63555	-1.53668	-1.25758	-1.50258	0.326961
	1170	-1.2217	-1.39998	-1.19677	-1.61736	-0.88245	-0.854554	-1.64598	-1.26649	-1.49733	-1.17809	-0.931078	-1.2895	-1.765	-1.36745	-1.64668	-0.575774	-2.18699	-1.37463	-1.09539	-0.91936	-1.29563	0.373832
	1171	-1.13473	-1.02955	-0.997056	-1.23727	-0.669857	-0.471241	-1.22723	-0.93149	-1.22031	-0.804443	-0.811897	-1.10911	-1.59428	-1.10976	-1.62414	-0.382507	-2.20309	-0.78517	-0.805487	-0.60369	-1.03762	0.426155
	1172	-0.931801	-0.88782	-1.19354	-1.12453	-0.56356	-0.567874	-0.959878	-0.718897	-1.14301	-0.314833	-0.605745	-0.951279	-1.64904	-0.455871	-1.16674	-0.0829432	-2.01304	-0.540364	-0.493038	-0.639122	-0.850147	0.455235
	1173	-0.625795	-0.884599	-1.01316	-1.02468	-0.441157	-0.197446	-0.940551	-0.696349	-0.904644	-0.240747	-0.496227	-0.822434	-1.16587	-0.252941	-0.996017	0.235947	-1.83266	-0.330992	-0.20958	-0.471624	-0.665576	0.458739
	1174	-0.616132	-0.681669	-0.790905	-1.3178	-0.0932766	0.16654	-0.7344	-0.396785	-0.556763	-0.285843	-0.0774816	-0.622725	-0.882415	-0.120875	-0.938037	0.374455	-1.24642	0.0362157	-0.0549661	-0.281578	-0.456043	0.459759
	1175	0.0345338	-0.417537	-0.581532	-0.866841	-0.173804	0.520863	-0.376856	-0.193854	-0.279747	0.0201632	0.383138	-0.181432	-0.595735	0.146478	-0.516071	0.47431	-0.586088	0.413086	0.0448885	-0.268694	-0.150036	0.398047
	1176	0.289002	-0.169511	-0.430139	-0.541508	0.0548948	0.643266	-0.151377	0.170132	-0.08648	-0.00560571	0.727798	0.143901	-0.444343	0.742384	-0.148863	0.754547	-0.305851	0.65467	0.276809	0.0630818	0.11184	0.417368
	1177	0.39852	0.142938	-0.252978	-0.22906	0.312584	0.643266	1.50419e-05	0.431042	0.319381	0.206988	0.637607	0.327505	-0.302614	1.10959	0.20546	1.32791	-0.225323	1.16039	0.421759	0.565576	0.360027	0.463545
	1178	0.727074	0.110726	0.278506	0.0221875	0.360901	0.926724	0.170734	0.575993	0.293612	0.570974	0.621501	0.440244	0.0645938	1.45103	0.363295	1.49862	0.00337658	1.42774	0.312241	0.855477	0.553778	0.469218
	1179	1.17803	0.291109	0.619945	0.157474	0.637917	1.28427	0.293137	0.579214	0.184094	0.867317	0.776115	0.504666	0.203102	1.67651	0.511466	1.53406	-0.202775	1.62423	0.689112	0.964995	0.718699	0.52436
	1180	1.28111	0.622884	0.66504	0.595546	1.11142	1.28427	0.711882	0.679068	0.499763	1.22164	1.04669	0.585194	0.25464	1.65074	0.566225	1.59848	-0.038498	1.68221	1.21415	0.997206	0.911483	0.470625
	1181	1.54202	0.664758	0.813212	0.792034	0.918154	1.2585	1.10808	0.74027	0.66404	1.55341	1.23996	0.733365	0.257861	1.41238	0.688627	1.62425	0.04203	1.75629	1.31723	1.22913	1.01778	0.460477
	1182	1.64187	0.838699	1.17398	1.06905	0.702339	1.37446	1.13385	0.88522	0.763895	1.47611	1.27217	0.965286	0.583194	0.945315	1.01396	1.67579	0.309383	2.19758	1.35266	1.37408	1.13744	0.430539
	1183	1.72562	1.05773	0.964604	0.882226	0.844068	1.66114	0.905149	1.01729	0.780001	1.44068	1.26895	1.2423	0.757134	1.13536	1.16857	1.85617	0.538082	2.18792	1.343	1.44816	1.21121	0.415422
	1184	1.87701	1.19302	0.942056	1.07549	1.12753	1.74811	1.10164	1.03017	1.03447	1.70159	1.25606	1.24552	0.747471	1.50257	1.42626	1.80141	0.602504	1.93023	1.55559	1.46105	1.31799	0.375882
	1185	1.9511	1.43783	1.32537	1.51679	1.29502	1.55162	1.34	1.01084	1.04735	1.95605	1.19164	1.48066	0.94718	1.41238	1.53256	1.70156	0.679811	2.14927	1.51694	1.54158	1.42928	0.355944
	1186	1.93177	1.46037	1.49931	1.87111	1.56238	1.38412	1.52038	1.07849	0.812212	1.98182	1.23673	1.23264	1.13078	1.55733	1.36184	1.71766	0.737791	2.28778	1.38487	1.45783	1.46036	0.38102
	1187	1.87379	1.39273	1.47676	1.53933	1.71055	1.61282	1.50428	1.07204	0.738126	1.97216	1.41712	1.16822	1.51732	1.42526	1.53578	1.65002	0.827983	2.12994	1.40742	1.51581	1.47437	0.339323
	1188	1.63865	1.64076	1.69258	1.49746	1.36589	1.87695	1.49461	1.2943	0.741347	1.92706	1.35592	1.08447	1.47866	1.17723	1.56155	1.58237	0.856973	1.94634	1.50728	1.41595	1.45682	0.31852
	1189	1.37774	1.65686	1.61205	1.63597	1.17906	1.81575	1.2337	1.18156	0.622166	1.96572	1.43644	0.788124	1.58496	1.35762	1.2491	1.48252	0.654042	1.93667	1.51372	1.50614	1.3895	0.376758
	1190	1.03952	1.85657	1.31893	1.23011	0.950365	1.69979	1.48817	1.02051	0.783222	1.75312	1.33015	0.942738	1.53664	1.10959	0.830356	1.56305	0.422122	2.16537	1.19805	1.32254	1.27805	0.415629
	1191	0.759285	1.73095	1.12244	0.86612	0.840847	1.67724	1.61379	1.04628	0.625387	1.51476	1.34625	0.839662	1.40136	1.14824	0.588773	1.55983	0.109673	1.59201	0.930696	1.18403	1.12488	0.433737
	1192	0.807602	1.51513	0.887297	0.95309	0.979355	1.39701	1.68144	1.1268	0.596397	1.52442	0.866306	0.607742	1.0728	1.11281	0.627426	1.17973	0.148327	1.21514	0.611805	0.971437	0.994104	0.37536
	1193	0.710968	1.19624	0.706915	0.772708	0.976134	1.1522	1.47529	0.920652	0.609281	1.2313	0.853421	0.3726	0.911747	1.03873	0.427717	1.01546	-0.441138	1.01866	0.273588	0.549471	0.788597	0.422269
	1194	0.595008	0.932111	0.336486	0.669632	0.737772	1.16187	1.09197	0.675847	0.364476	0.886644	0.946834	0.31462	0.792566	0.771374	0.0379617	0.757768	-0.569983	0.928465	0.125416	0.272455	0.591465	0.418109
	1195	0.537028	0.745286	0.214084	0.495692	0.367343	0.727015	0.795631	0.508349	-0.0446054	0.490446	0.769672	0.308178	0.138679	0.507243	-0.222949	0.699788	-1.10147	0.599911	-0.167705	-0.0722053	0.314771	0.462318
	1196	0.469384	0.297551	0.146441	0.122042	-0.0707287	0.504758	0.341453	0.431042	-0.0510477	0.258526	0.392802	0.0408253	-0.193096	0.120709	-0.503186	0.599934	-1.182	0.206935	-0.399626	-0.107638	0.0712542	0.417223
	1197	0.00554379	-0.0889829	0.0014903	0.0382931	-0.379956	0.369471	-0.286664	0.0734985	-0.424697	0.21343	0.00948859	0.0118352	-0.412132	-0.339911	-0.80275	0.0330171	-1.3656	-0.128061	-0.828035	-0.423307	-0.236201	0.408152
	1198	-0.419644	-0.700995	-0.48812	-0.25805	-0.605434	-0.0460533	-0.544354	-0.796203	-0.959403	0.0910278	-0.480121	-0.258739	-0.827656	-0.442987	-1.19251	-0.479141	-2.02593	-0.4695	-1.15015	-0.838832	-0.644639	0.462856
	1199	-0.593584	-0.97479	-0.900423	-0.622036	-1.12081	-0.561432	-0.837476	-1.47586	-1.18166	-0.379255	-0.795791	-1.02214	-1.3527	-0.877838	-1.80452	-1.06216	-2.49621	-0.788391	-1.54312	-1.34455	-1.08674	0.490756
	1200	-0.857716	-1.11974	-1.39325	-1.36611	-1.69417	-1.0897	-1.12093	-1.63047	-1.66161	-1.16521	-0.882761	-1.05758	-1.83909	-1.62514	-1.93336	-1.94797	-2.64438	-1.31665	-1.80081	-1.7794	-1.4963	0.441217
	1201	-1.45362	-1.88315	-1.85065	-1.95236	-2.08393	-1.58575	-1.77804	-1.99768	-2.13833	-1.79011	-1.29184	-1.5182	-2.18375	-2.30801	-2.2587	-2.57287	-2.799	-1.77405	-2.14225	-2.04997	-1.97061	0.368506
	1202	-1.78862	-2.43396	-2.43368	-2.42908	-2.86344	-2.11401	-2.55433	-2.68056	-2.59573	-2.30226	-1.77501	-1.89185	-2.53485	-2.92647	-2.68066	-2.99484	-3.23063	-2.04463	-2.81225	-2.57502	-2.48309	0.402583
	1203	-2.39741	-2.8527	-3.09401	-3.06687	-3.62362	-2.7228	-2.87644	-3.11863	-3.25606	-2.93038	-2.37092	-2.27516	-3.27571	-3.39998	-3.20249	-3.3395	-3.93928	-2.68563	-3.55633	-3.07429	-3.05291	0.430245
	1204	-2.99332	-3.34876	-3.89929	-3.61446	-4.20987	-3.67303	-3.80735	-3.77896	-3.6587	-3.22995	-3.24384	-2.99347	-4.29358	-3.83483	-3.62445	-3.80656	-4.68336	-3.38784	-4.13291	-3.36741	-3.6791	0.436462
	1205	-3.62788	-4.13471	-4.48553	-4.34887	-4.86698	-4.38812	-4.31629	-4.58746	-4.21596	-3.96436	-3.80432	-3.87606	-4.69622	-4.59501	-4.55536	-4.25107	-5.11177	-4.25432	-4.66439	-3.97621	-4.33605	0.373988
	1206	-4.32686	-4.65653	-5.22639	-5.02209	-5.41779	-4.66836	-4.81234	-5.12861	-4.9085	-4.92104	-4.63859	-4.60725	-5.32757	-5.45183	-5.03853	-5.14977	-5.59172	-5.07893	-5.23453	-4.74928	-4.99783	0.329919
	1207	-5.09993	-5.37162	-5.83518	-5.74362	-6.02014	-5.21595	-5.77224	-6.00798	-5.77176	-5.48151	-5.42777	-5.361	-5.98468	-6.22812	-5.25756	-6.13865	-6.5194	-5.62974	-5.96895	-5.31298	-5.70744	0.384733
	1208	-5.63142	-5.79359	-6.48907	-6.22035	-6.81898	-5.96003	-6.5904	-6.66509	-6.49007	-6.02911	-6.27815	-5.96335	-6.99933	-6.89168	-6.00809	-6.95038	-7.09598	-6.62507	-6.64539	-5.73172	-6.39386	0.454455
	1209	-6.38838	-6.29609	-7.21061	-6.84203	-7.31182	-6.34335	-7.13477	-7.23201	-6.89916	-6.654	-6.89982	-6.81051	-7.71442	-7.38773	-6.58467	-7.73634	-7.72088	-7.19521	-7.18976	-6.35984	-6.99557	0.464177
	1210	-7.01328	-7.05305	-7.89993	-7.65375	-8.20407	-7.37733	-7.81121	-8.14359	-7.61425	-7.42708	-7.49895	-7.49017	-8.3973	-8.02552	-7.48659	-8.20662	-8.60992	-7.88775	-8.11744	-7.13292	-7.75254	0.45097
	1211	-7.87655	-7.8229	-8.80829	-8.60721	-9.04156	-8.44997	-8.48443	-9.00041	-8.23271	-8.26779	-8.22693	-8.26324	-9.17682	-8.6182	-8.55278	-8.79287	-9.46674	-8.40636	-8.8422	-8.09281	-8.55154	0.428576
	1212	-8.73981	-8.63463	-9.4042	-9.38672	-9.70834	-9.17472	-9.33481	-9.69296	-8.90592	-8.95067	-8.71977	-8.9429	-9.81782	-9.38161	-9.28076	-9.54983	-10.3751	-9.06025	-9.51542	-9.00762	-9.27919	0.43095
	1213	-9.08769	-9.52044	-10.0516	-10.0664	-10.4879	-9.7803	-10.0435	-10.2856	-9.85294	-9.67543	-9.53149	-9.70309	-10.6263	-10.2545	-10.1344	-10.2585	-11.1321	-10.0459	-10.1919	-9.9192	-10.0325	0.442579
	1214	-9.5612	-10.3225	-10.6153	-10.5818	-11.2899	-10.7692	-11.3029	-10.9267	-10.5519	-10.7577	-10.1081	-10.5051	-10.9452	-11.179	-11.0202	-10.5838	-12.0533	-10.7642	-10.9553	-10.6375	-10.7715	0.505219
	1215	-10.3117	-10.883	-11.179	-11.2518	-11.8472	-11.5197	-11.9343	-11.0942	-11.2058	-11.4889	-10.7072	-11.3459	-11.4091	-12.1067	-11.4872	-11.315	-12.8296	-11.0767	-11.9796	-11.2238	-11.4098	0.546374
	1216	-11.0139	-11.3629	-11.965	-11.7929	-12.3175	-11.6743	-12.4915	-11.7545	-11.937	-12.3168	-11.3869	-11.9482	-11.9406	-12.5931	-11.935	-12.0398	-13.3772	-11.4954	-12.5336	-11.5813	-11.9729	0.531714
	1217	-11.597	-11.7366	-12.3387	-12.2696	-12.7845	-12.1865	-12.8297	-12.344	-12.6296	-12.6099	-12.131	-12.4088	-12.3625	-13.2824	-12.6533	-12.4489	-13.8668	-12.1203	-13.0361	-12.1933	-12.4915	0.513638
	1218	-12.0028	-12.0458	-12.7703	-12.8108	-13.0905	-12.7534	-12.8684	-12.811	-12.8711	-13.0834	-12.569	-12.834	-12.675	-13.4113	-12.8369	-12.8934	-14.5368	-12.8193	-13.4033	-12.6958	-12.8891	0.516508
	1219	-12.4409	-12.6868	-13.1504	-12.8494	-13.0326	-12.9145	-13.2324	-13.2523	-13.3382	-13.544	-12.7945	-12.8791	-13.0035	-13.3694	-13.2009	-13.1124	-14.9362	-13.3573	-13.5934	-13.063	-13.1876	0.500935
	1220	-12.5408	-13.2537	-13.1762	-12.8913	-13.0229	-13.2978	-13.5384	-13.3328	-13.5959	-13.4377	-12.7816	-12.9081	-13.5382	-13.4113	-13.4103	-13.3508	-14.9427	-13.5537	-13.6771	-13.4657	-13.3564	0.479984
	1221	-12.6309	-13.4567	-12.9603	-13.3326	-13.0132	-13.5361	-13.5223	-13.262	-13.4671	-13.5279	-13.0554	-13.0176	-13.8346	-13.3178	-13.4908	-13.4603	-14.4917	-13.5988	-13.7834	-13.5591	-13.4159	0.389775
	1222	-12.6535	-13.3504	-12.7735	-13.1329	-13.2258	-13.5748	-13.4063	-13.2298	-13.5959	-13.6922	-13.3196	-13.0788	-13.9441	-13.0795	-13.4199	-13.3572	-14.3146	-13.4958	-13.7319	-13.2563	-13.3816	0.378189
	1223	-12.937	-13.1249	-12.5867	-12.785	-13.3321	-13.1561	-13.2968	-12.9656	-13.4638	-13.3926	-12.9105	-12.8695	-13.5672	-12.8121	-13.2846	-12.961	-14.1793	-13.3444	-13.3743	-12.8182	-13.1581	0.361072
	1224	-12.5891	-12.7802	-12.606	-12.5982	-12.82	-12.995	-13.1229	-12.7434	-13.2351	-12.874	-12.4466	-12.5474	-13.039	-12.403	-12.8079	-12.4585	-14.102	-12.8	-12.9588	-12.5928	-12.826	0.379318
	1225	-12.0479	-12.3711	-12.5674	-12.115	-12.4495	-12.3572	-12.63	-12.2409	-12.7681	-12.3522	-11.7573	-11.8484	-12.8844	-11.8265	-12.1637	-11.6275	-13.2677	-12.3748	-12.5368	-11.9743	-12.308	0.408603
	1226	-11.2426	-11.8171	-11.7814	-11.4805	-11.6893	-11.3651	-11.6927	-11.6643	-11.9789	-11.7466	-11.0164	-11.1913	-12.3464	-11.2563	-11.6386	-10.8093	-12.1177	-12.13	-11.8089	-11.285	-11.6029	0.394983
	1227	-10.3246	-11.1181	-10.989	-10.6591	-10.8937	-10.4116	-10.9873	-10.7141	-11.077	-10.8995	-9.90192	-10.4439	-11.5186	-10.1225	-10.624	-9.7431	-11.1578	-11.1637	-10.8715	-10.3186	-10.697	0.459579
	1228	-9.48389	-9.98428	-10.0871	-9.41571	-9.73089	-9.30035	-10.0274	-9.1808	-10.0462	-10.004	-8.90659	-10.0993	-10.7616	-9.28498	-9.78003	-8.4321	-10.1754	-9.74313	-9.71191	-9.46502	-9.68103	0.517384
	1229	-8.48212	-8.74093	-8.87271	-8.41716	-8.47787	-7.81218	-9.04168	-8.07273	-9.08631	-8.94423	-7.88871	-8.8817	-9.57946	-8.17691	-8.68163	-7.21129	-9.31535	-8.28395	-8.52331	-8.34406	-8.54171	0.55626
	1230	-7.22266	-7.55877	-7.75176	-7.2189	-7.41811	-6.43998	-7.74035	-7.1547	-8.07487	-7.63645	-6.93848	-7.47406	-8.20081	-7.12038	-7.48981	-5.8713	-8.41343	-7.07603	-7.66971	-7.27787	-7.38742	0.576832
	1231	-5.97286	-6.30575	-6.52773	-5.87247	-6.4099	-5.21595	-6.43257	-6.24957	-6.68978	-6.27391	-6.02046	-6.07931	-6.97034	-5.87702	-6.31732	-4.72136	-6.94459	-5.43003	-6.48433	-5.85735	-6.13263	0.552087
	1232	-4.75205	-5.19768	-5.30048	-4.48738	-5.06025	-4.21096	-5.19565	-5.22203	-5.3047	-5.15296	-5.13787	-4.74898	-5.87194	-4.624	-5.13838	-3.2944	-5.37912	-4.00951	-5.20554	-4.44971	-4.88718	0.580871
	1233	-3.49903	-3.94144	-3.89284	-3.52427	-3.81045	-3.00948	-3.79769	-3.77896	-4.39634	-3.6809	-4.00403	-3.50563	-4.29358	-3.37421	-3.9369	-1.96086	-4.48687	-2.7726	-3.73027	-3.16448	-3.62804	0.58443
	1234	-1.93357	-2.83982	-2.42401	-2.30346	-2.48979	-1.55354	-2.35462	-2.44542	-3.33659	-2.4762	-2.50299	-2.30737	-2.6186	-1.79908	-2.57115	-0.859233	-2.84409	-1.59689	-2.23244	-1.63445	-2.25617	0.557556
	1235	-0.674112	-1.59325	-1.27729	-1.1954	-1.04673	0.192309	-0.885792	-1.13764	-2.25107	-1.21353	-1.24675	-1.26695	-1.28828	-0.56861	-1.36323	0.264937	-1.45257	-0.456615	-0.976206	-0.320232	-0.987849	0.595284
	1236	0.379193	-0.436864	-0.14346	0.0576198	0.418881	1.03946	0.392991	0.4246	-1.09791	0.0555955	0.251072	0.211545	0.00661364	0.803586	-0.158526	1.72732	-0.309072	0.841495	0.00945624	1.17115	0.282237	0.628374
	1237	1.33586	0.751728	1.01292	1.08193	1.49473	2.05411	1.48173	1.61641	0.506206	1.18943	1.57817	1.65783	1.32083	1.99218	1.01074	3.16072	0.827983	2.54224	1.33334	2.67541	1.53123	0.674122
	1238	2.40527	2.07883	2.04368	2.21577	2.4353	3.26847	2.65099	2.68582	1.7721	2.31038	2.58316	2.80132	2.35803	3.14534	2.25087	4.28811	1.58172	3.70184	2.32866	3.33252	2.61191	0.65881
	1239	3.42959	3.23199	3.52217	3.49777	3.77528	4.28634	3.84925	3.6135	2.81897	3.73089	3.79752	3.86429	3.73344	4.08268	3.26874	5.20612	2.56416	4.32352	3.28533	3.87688	3.68792	0.563764
	1240	4.31861	4.24986	4.49494	4.49309	4.87368	4.90158	4.72539	4.33181	3.67256	4.78741	4.67044	4.89827	4.80607	5.24228	4.03859	6.03395	3.73343	5.35427	4.71873	5.00749	4.66762	0.547813
	1241	5.1561	5.05191	5.44839	5.53029	5.42127	5.96776	5.44047	5.19507	4.59702	5.77629	5.62389	5.86138	5.2989	6.1764	5.04035	6.98418	4.53548	6.44301	5.9814	6.39901	5.59643	0.618461
	1242	6.21585	6.12454	6.33742	6.42576	5.88511	6.91155	6.2071	6.09054	5.42162	6.45595	6.80926	6.76651	6.08163	6.69178	6.25793	7.89575	5.3472	7.04536	6.74802	7.30737	6.45131	0.60249
	1243	6.80853	6.81064	6.81736	7.16661	6.53255	7.82634	6.99305	7.00855	6.43305	7.06474	7.75626	7.59111	7.09306	7.23292	7.04388	8.63016	6.11061	7.96981	7.45989	7.94837	7.21488	0.603645
	1244	7.52362	7.6288	7.46481	8.00088	7.50855	8.37071	7.85953	7.95556	7.03862	7.64131	8.204	8.05173	7.63743	8.21536	7.75252	9.11655	6.6582	8.63336	8.31348	8.66345	7.91192	0.572146
	1245	8.21938	8.16995	7.82879	8.38741	8.17209	8.94407	8.65836	8.40329	7.7215	8.234	8.74192	8.47692	8.17213	8.95299	8.41929	9.51597	7.06083	9.30013	8.5293	9.06287	8.44856	0.56445
	1246	8.67355	8.62412	8.40537	8.51626	8.8292	9.48521	9.1673	8.91545	8.51711	8.8138	9.26052	9.0084	8.62953	9.39751	8.8316	10.186	7.56977	9.61902	8.4842	8.95979	8.89468	0.546552
	1247	9.6882	8.99133	9.00449	9.01553	9.54751	9.92972	9.60214	9.21179	8.98095	9.50633	9.42158	9.44647	8.97419	9.88067	9.24712	10.5499	8.14313	10.1763	8.95448	9.55248	9.39122	0.527313
	1248	9.9169	9.37464	9.37492	9.35052	9.99846	10.2486	10.0724	9.62731	9.4319	9.81556	9.7147	9.6655	9.18034	10.4122	9.75283	10.7786	8.56509	10.4629	9.48919	9.99377	9.76132	0.506303
	1249	10.152	9.68709	9.54242	9.74028	10.2594	10.5031	10.2592	10.2715	10.0761	10.157	10.2333	9.93286	9.33495	11.0564	10.1845	10.9397	9.09335	10.7561	9.84029	10.3449	10.1182	0.496429
	1250	10.3421	10.2927	9.83876	9.911	10.6201	10.4902	10.401	10.6065	10.7042	10.6724	10.3042	10.1261	9.93408	11.1756	10.484	11.1748	9.53787	10.9815	10.3235	10.7862	10.4353	0.432658
	1251	10.4129	10.3893	10.1351	9.77893	10.6298	10.3517	10.5137	10.7032	10.6173	11.2554	10.2655	10.3774	10.0533	11.3366	10.7836	11.4196	9.87286	11.1007	10.6681	10.973	10.5819	0.464831
	1252	10.7512	10.4183	10.5249	10.0173	10.7361	10.3452	10.7617	10.7772	10.643	11.5066	10.5103	10.5384	10.0049	11.1595	10.8673	11.4873	9.88575	10.9977	10.7712	10.6187	10.6661	0.430058
	1253	10.8446	10.5052	10.5828	10.2009	10.8714	10.4064	10.736	11.1187	10.8202	11.3552	10.5554	10.8895	9.94696	10.8212	11.1927	11.5324	10.0307	10.814	10.9741	10.5285	10.7363	0.408519
	1254	11.0507	10.4151	10.5281	10.1236	10.8263	10.6062	10.5556	11.0285	10.875	11.1459	10.4362	10.8444	10.0822	10.8373	11.3054	11.5356	10.4559	10.624	11.1642	10.4479	10.7444	0.384537
	1255	11.1441	10.2765	10.4186	10.1204	10.5944	10.4451	10.4042	10.6323	11.0586	11.2812	10.7648	10.6286	10.0565	10.5861	11.5438	11.468	10.6459	10.6079	11.0611	10.2257	10.6982	0.431098
	1256	11.2247	10.1219	10.2736	10.2653	10.4945	10.2551	10.5524	10.381	10.9877	11.3585	10.9001	10.9056	10.1306	10.3381	11.3956	11.3456	10.3625	11.0621	11.1609	10.1484	10.6832	0.461949
	1257	11.2343	10.4956	10.338	10.0302	10.5074	10.065	10.2013	10.3649	10.6946	11.2328	10.5006	10.5513	9.95662	10.4057	11.0477	11.2844	10.0693	10.8946	10.681	10.1709	10.5363	0.419002
	1258	11.2826	10.4086	10.2189	9.74028	10.2239	9.92006	10.0112	10.278	10.569	10.9075	10.3299	10.5255	9.65706	10.4057	10.8706	11.1813	9.8632	10.3534	10.2687	9.94867	10.3482	0.448551
	1259	10.9992	10.2121	10.2801	9.76927	9.96625	9.78799	9.69878	10.249	10.2662	10.5951	10.1238	10.6576	9.45735	10.0675	10.7385	11.162	9.53787	10.1666	9.96269	9.76185	10.173	0.46691
	1260	10.4774	9.948	9.83876	9.54701	9.68924	9.58507	9.52162	9.97841	10.0536	10.5403	9.99171	10.2807	9.26086	9.89034	10.5162	10.9461	9.17066	9.84128	9.55039	9.45262	9.90402	0.463627
	1261	10.2261	9.83848	9.60684	9.71451	9.5765	9.44978	9.42498	9.57899	9.69925	10.0732	9.49566	9.81045	9.09981	9.78082	10.2779	10.5081	8.94196	9.71565	9.48274	9.34955	9.68256	0.381048
	1262	9.91368	9.5067	9.42002	9.67263	9.09977	9.19531	9.17374	9.31486	9.29339	9.78013	9.26052	9.63651	8.84856	9.37496	10.1522	10.0668	8.52644	9.38388	9.48274	9.2207	9.41618	0.389603
	1263	9.84925	9.51959	9.00127	9.1186	8.62949	8.98594	9.01268	8.93155	9.25796	9.41614	9.151	9.44647	8.62631	8.92078	9.59822	9.64481	8.18822	8.98768	9.18318	8.89215	9.11807	0.394338
	1264	9.41118	9.14916	8.88209	9.07673	8.51031	8.67349	8.98369	8.68031	9.05825	9.14235	8.89976	8.97297	8.0916	8.44084	9.26644	9.17775	8.02395	8.82663	8.82886	8.7472	8.84218	0.363654
	1265	9.19537	8.5758	8.30551	8.79327	8.32349	8.44802	8.47798	7.98133	8.79412	9.07793	8.46491	8.65086	7.79526	8.32488	8.96366	8.78478	7.93053	8.51096	8.58083	8.47663	8.52281	0.363135
	1266	8.82172	8.025	7.82557	8.14583	7.99171	8.22576	8.21063	7.72364	8.3625	8.65274	8.08482	8.14836	7.57623	8.07685	8.82515	8.36603	7.37972	8.17596	8.15887	8.18351	8.14803	0.364382
	1267	8.5286	7.78986	7.4487	7.56281	7.69215	8.0035	7.65015	7.4434	8.03716	8.09549	7.56622	7.68452	7.26378	7.57114	8.40319	7.90541	6.87079	7.95049	7.45023	7.69712	7.73074	0.381324
	1268	7.96491	7.27126	6.96231	7.31801	7.23797	7.84889	7.34737	7.17927	7.95019	7.73473	7.3343	7.25612	7.05441	7.20715	7.92969	7.63484	6.8418	7.39001	7.17965	6.96271	7.38028	0.347096
	1269	7.42054	6.88795	6.55645	6.94436	6.86433	7.39149	7.08646	6.85072	7.59587	7.40617	6.99286	6.80194	6.65821	7.05254	7.58825	7.34172	6.53902	6.91973	6.82533	6.74045	7.02322	0.327545
	1270	7.1854	6.19219	6.18603	6.41932	6.60986	6.89544	6.76435	6.23549	6.99675	6.72652	6.37119	6.10618	6.01077	6.71432	6.9859	6.98096	5.76917	6.34315	6.21976	6.46344	6.50881	0.386441
	1271	6.7892	5.97959	5.68353	6.19706	6.19434	6.57333	6.46801	5.81352	6.58767	6.39474	6.02653	5.56826	5.37943	6.32457	6.39	6.34318	5.23447	5.82456	5.5691	5.9094	6.06252	0.433082
	1272	6.08056	5.49965	5.1907	5.87817	5.99463	6.24156	5.79158	5.63314	6.02397	6.12417	5.71408	5.3621	4.98646	6.03789	5.91971	5.45737	4.72231	5.2673	5.11492	5.5583	5.62993	0.423398
	1273	5.26562	4.91663	4.63023	5.07934	5.30531	5.70041	5.41471	5.01147	5.50537	5.73442	5.4113	4.74687	4.68689	5.51929	5.43011	4.9742	4.339	4.5651	4.56733	5.06547	5.09345	0.410435
	1274	4.499	4.70725	4.41442	4.53175	4.79959	4.9821	4.76082	4.44133	4.95134	5.10308	5.03765	3.96092	4.21983	5.11021	5.1692	4.65854	4.02655	4.2752	3.66864	4.78524	4.60513	0.419397
	1275	3.96751	4.15967	3.79918	3.97127	3.88158	4.04476	3.88468	3.96138	4.49394	4.35256	4.4965	3.34891	3.83652	4.63671	4.57329	3.966	3.63357	3.60199	3.10495	4.17967	3.99473	0.398992
	1276	3.18156	3.2642	2.90371	3.72969	3.03765	3.54871	3.31454	3.17865	3.81751	3.5344	3.72021	2.99137	3.11821	3.93129	3.98705	3.08985	2.77354	2.90945	2.96966	3.66751	3.33344	0.376723
	1277	2.78537	2.7005	2.56228	3.06936	2.37088	2.80785	2.84426	2.47001	3.32146	3.14787	2.95037	2.59839	2.33226	3.58663	3.2784	2.46496	1.80076	2.38441	2.57669	3.0716	2.75621	0.418368
	1278	2.52768	2.01441	2.08877	2.21577	1.86838	2.53084	2.41263	1.86766	2.61926	2.59383	1.9486	2.30205	1.72669	3.25485	2.52144	1.96891	1.37235	1.92379	1.99689	2.28887	2.20218	0.412811
	1279	2.31186	1.41528	1.6507	1.58765	1.22738	1.70623	2.05831	1.26209	2.07167	2.13644	1.43644	1.63528	1.21131	2.73303	2.14457	1.38911	0.863415	1.41807	1.41386	1.47715	1.65749	0.452557
	1280	1.45182	1.07706	1.21263	1.07871	0.509072	1.34225	1.24659	1.01729	1.49831	1.59529	1.14654	1.16177	0.818335	1.95352	1.65174	0.593491	0.483323	0.838274	0.782524	0.874804	1.11667	0.393844
	1281	0.462942	0.558462	0.684367	0.4055	-0.0159697	0.987925	0.708661	0.575993	0.989373	0.941403	0.631164	0.926632	0.325504	1.23844	1.16857	0.0555649	-0.0513824	0.245588	0.241377	0.352982	0.571655	0.384548
	1282	0.0699661	-0.0889829	0.0562493	0.0866098	-0.344524	0.756005	0.12886	0.0477295	0.464331	0.512994	-0.0710394	0.420917	-0.367036	0.819691	0.804588	-0.395392	-0.408927	-0.0314278	0.0513308	-0.0560997	0.122792	0.389083
	1283	-0.342337	-0.729985	-0.401149	-0.245165	-0.702068	0.143993	-0.222242	-0.226065	0.0165958	0.100691	-0.209547	-0.171769	-0.837319	0.394504	0.0862785	-0.646639	-0.834114	-0.266569	-0.505923	-0.523162	-0.3061	0.345947
	1284	-0.538825	-1.0521	-0.871433	-0.731554	-1.07572	-0.690277	-0.637766	-0.47087	-0.282968	-0.298727	-0.518775	-0.403689	-1.37847	0.0756132	-0.467754	-0.952645	-1.39137	-0.604787	-0.837698	-1.01277	-0.707129	0.371061
	1285	-0.616132	-1.01989	-1.03249	-0.989244	-1.35918	-0.931861	-1.19824	-1.28259	-0.588974	-0.843096	-1.13079	-0.783781	-1.43967	-0.294815	-0.68679	-1.1749	-1.65872	-1.18459	-1.20168	-1.45085	-1.04341	0.336598
	1286	-1.11218	-1.15195	-1.12268	-1.379	-1.53956	-1.30873	-1.40439	-1.6498	-1.13334	-1.13622	-1.54309	-1.01892	-2.0388	-0.633033	-1.31491	-1.53567	-2.13545	-1.7354	-1.74605	-1.57647	-1.41078	0.358521
	1287	-1.69521	-1.40642	-1.75724	-1.63347	-1.81013	-1.53743	-1.69429	-1.89783	-1.5231	-1.49698	-1.79434	-1.52464	-2.41567	-0.858511	-1.58548	-1.91898	-2.41246	-1.94155	-1.81048	-1.97589	-1.73451	0.339939
	1288	-1.85948	-1.86704	-2.1631	-2.32601	-2.05172	-1.50844	-1.79093	-2.2135	-1.43935	-1.8191	-1.84588	-1.95949	-2.42211	-1.24505	-1.7562	-2.05427	-2.54453	-2.09294	-2.00374	-2.08863	-1.95257	0.320765
	1289	-1.81117	-2.03776	-2.4369	-2.5837	-2.31263	-1.87243	-1.92944	-2.352	-1.92574	-2.15087	-2.04881	-1.8854	-2.72168	-1.78941	-1.91726	-2.05749	-2.76679	-2.27333	-2.40316	-2.37531	-2.18256	0.301762
	1290	-2.17515	-2.25035	-2.45944	-2.43553	-2.66051	-1.93363	-2.11304	-2.73532	-1.84843	-2.1863	-2.3226	-2.31059	-2.87629	-2.12119	-2.2748	-2.09292	-2.8151	-2.39251	-2.54811	-2.60401	-2.35779	0.284385
	1291	-2.32977	-2.13761	-2.58185	-2.52894	-3.00517	-2.31372	-2.40616	-2.76109	-1.79689	-2.39568	-2.37414	-2.19785	-2.62504	-2.45619	-2.40365	-2.20888	-2.68626	-2.41184	-2.63508	-2.4655	-2.43607	0.255345
	1292	-2.15583	-2.22458	-2.29195	-2.5837	-2.82157	-2.76468	-2.14203	-2.84806	-1.91608	-2.5825	-2.37736	-1.70824	-2.48009	-2.34989	-2.23615	-2.36027	-2.62828	-2.43116	-2.561	-2.60079	-2.40321	0.291711
	1293	-2.35231	-2.33088	-2.10512	-2.58048	-2.65085	-2.70026	-1.99064	-2.85128	-2.05136	-2.43755	-2.20986	-1.60839	-2.36091	-2.45619	-2.17173	-2.47946	-2.71847	-2.56323	-2.9733	-3.06463	-2.43284	0.353676
	1294	-2.38775	-2.19882	-1.97628	-2.69644	-2.76036	-2.70026	-2.30953	-2.54849	-2.13511	-2.30548	-2.05525	-1.62449	-2.6186	-2.69455	-2.13952	-2.27975	-2.94717	-2.34741	-3.22455	-3.10972	-2.45298	0.397633
	1295	-1.77896	-2.12151	-1.9344	-2.46452	-2.59609	-2.7228	-2.39328	-2.38099	-1.89031	-2.34414	-1.86198	-1.76622	-2.38346	-2.49162	-2.13952	-2.29263	-3.03414	-2.04785	-3.12792	-2.82949	-2.33009	0.398158
	1296	-1.89169	-2.06675	-1.89897	-2.26481	-2.10003	-2.67127	-2.40938	-2.28114	-1.84199	-2.23784	-1.72992	-1.85319	-2.17408	-2.53349	-2.09442	-2.46979	-2.70881	-1.83848	-2.78326	-2.56535	-2.22073	0.325372
	1297	-1.96256	-2.12473	-1.82166	-2.36144	-2.00984	-2.25896	-2.27409	-1.90427	-1.97083	-1.93506	-1.63328	-1.62449	-2.53485	-2.55282	-2.11375	-2.04783	-2.14511	-1.54857	-2.43215	-2.24646	-2.07514	0.288164
	1298	-1.7403	-1.94757	-1.56075	-2.25836	-1.71672	-2.00771	-2.25799	-1.66913	-1.70026	-1.75789	-1.33372	-1.27017	-2.29004	-1.96658	-1.89471	-1.60653	-1.84877	-1.2168	-2.16158	-2.07896	-1.81423	0.319605
	1299	-1.40208	-1.983	-1.50599	-1.91048	-1.43648	-2.03348	-1.79093	-1.53384	-1.49733	-1.58395	-1.09213	-1.14133	-2.01303	-1.78941	-1.47919	-1.30053	-1.89708	-1.10406	-1.9812	-2.17882	-1.63272	0.334788
	1300	-1.36987	-1.83161	-1.31273	-1.39188	-1.18201	-1.56642	-1.55256	-1.40177	-1.42002	-1.4841	-1.0567	-1.00282	-1.83587	-1.90537	-1.46952	-1.26509	-1.79401	-1.01709	-2.1036	-2.20781	-1.50854	0.344788
	1301	-1.40531	-1.44507	-1.25797	-1.04078	-0.837355	-1.09614	-1.53324	-1.20206	-1.14945	-1.53886	-1.00516	-0.822434	-1.7489	-1.77975	-1.13775	-1.09115	-1.61363	-1.22646	-1.68163	-1.75363	-1.31834	0.304828
	1302	-1.06387	-1.18094	-0.955182	-0.83463	-0.428273	-0.822343	-1.12416	-0.625484	-0.975509	-1.41968	-1.12757	-0.690369	-1.65226	-1.38677	-0.71578	-0.904328	-1.21743	-0.939783	-1.25966	-1.31878	-1.03214	0.302048
	1303	-0.941465	-1.01022	-0.484898	-0.444875	-0.286544	-0.461577	-0.85036	-0.35491	-0.798347	-1.07824	-0.808676	-0.538976	-1.41712	-1.21283	-0.351794	-0.566111	-1.08536	-0.617671	-1.00842	-1.05465	-0.768652	0.326401
	1304	-0.26503	-0.652678	-0.607301	-0.296703	0.167634	-0.316627	-0.576565	-0.200297	-0.440803	-0.488773	-0.467237	-0.0944617	-0.824435	-1.03245	-0.242276	-0.13126	-0.843778	-0.318107	-0.58323	-0.954792	-0.458459	0.307558
	1305	-0.190944	-0.169511	-0.323843	0.0157452	0.35768	-0.484125	-0.412288	0.0670562	-0.324843	-0.324496	-0.486564	-0.0429238	-0.466891	-0.794089	0.128153	-0.0926065	-0.602194	-0.285896	-0.393184	-0.629459	-0.272761	0.284447
	1306	0.176263	0.0559674	0.149662	0.00930301	0.554168	-0.126581	-0.0676284	-0.0553462	-0.382823	-0.24719	-0.119356	0.205102	-0.302614	-0.314142	0.3794	0.264937	-0.508781	-0.0668601	-0.112946	-0.490951	-0.0500208	0.283111
	1307	0.321213	0.242792	0.494321	0.20257	0.773204	0.449999	0.0966485	-0.187412	-0.0123943	-0.111903	0.234967	0.420917	-0.0578087	-0.288373	0.698291	0.667577	-0.0352768	0.274578	-0.0549661	-0.0528785	0.203803	0.308552
	1308	0.575681	0.336205	0.716578	0.743718	0.811857	0.913839	0.267368	-0.480534	0.132556	0.0104999	0.3316	0.330726	0.299735	-0.143423	0.894779	1.17007	0.312604	0.483951	0.057773	0.298223	0.40319	0.39721
	1309	0.994426	0.481155	0.687588	0.936985	0.869837	1.4872	0.344675	-0.277603	0.554522	0.277853	0.788999	0.540098	0.380263	0.275322	1.08482	1.56627	0.438227	0.561258	0.234934	0.253128	0.623998	0.442693
	1310	1.25534	0.764613	0.758453	1.02395	0.773204	1.93171	0.663565	-0.110105	0.828317	0.577416	0.901738	1.02004	0.383484	0.529791	1.26521	2.03333	0.573514	0.754525	0.457192	0.420626	0.840296	0.500753
	1311	1.5098	1.24778	1.09023	1.35895	1.09532	1.75455	1.15317	0.331188	1.40168	0.806116	0.798662	1.17466	0.599299	0.832576	1.43593	2.2427	0.869857	0.980003	0.486182	0.742738	1.09557	0.451037
	1312	1.70307	1.3734	1.48642	1.38472	1.25637	1.76099	1.38187	0.824019	1.67225	1.0928	1.38813	1.73513	0.950401	0.810028	1.7065	2.30712	1.05024	1.1314	1.02733	1.01009	1.35261	0.381944
	1313	2.10893	1.39595	2.07911	1.40405	1.50118	1.72234	1.5236	1.25887	1.90739	1.17654	1.94216	1.54187	1.08569	0.954978	1.68395	2.22982	1.5012	1.3762	1.27536	1.12605	1.53976	0.363562
	1314	2.14114	1.49903	2.10166	1.69717	1.72665	1.9446	1.61057	1.42959	1.93638	1.18621	2.08067	1.59985	1.15977	1.02584	1.7677	2.32645	1.67836	1.54048	1.32045	1.46749	1.662	0.351785
	1315	2.24744	1.72451	2.14997	1.76803	1.9618	2.11854	1.57192	1.51334	2.03301	1.34404	2.16442	1.52898	1.46256	0.993631	1.89332	2.38765	1.46898	1.61134	1.30757	1.50292	1.7377	0.368218
	1316	2.62431	2.01763	1.90839	1.84212	1.92958	2.04123	1.65245	1.35228	2.12321	1.88519	1.97115	1.87364	1.35304	1.1257	1.9352	2.29102	1.54629	1.69509	1.41386	1.25812	1.79197	0.370964
	1317	2.547	1.91455	1.76988	2.05471	1.98756	2.14108	1.39154	1.3394	2.30037	2.05913	1.87452	2.2634	1.27895	1.42204	2.01251	2.3651	1.44966	1.97533	1.5266	1.17437	1.84238	0.401824
	1318	2.3022	1.71162	2.14997	2.04505	2.04877	1.92527	1.22404	1.48113	2.36479	1.69192	1.97437	2.28594	0.950401	1.71194	1.87078	2.70654	1.20163	2.05586	1.37521	1.05197	1.80647	0.474054
	1319	2.41172	1.8147	2.2917	1.88077	1.99401	1.92527	1.11452	1.59064	2.32936	1.80788	1.9325	2.41801	1.12434	1.83756	1.66463	2.64212	1.02769	1.86581	1.41708	1.36441	1.82274	0.457784
	1320	2.12504	2.03695	2.22728	1.71327	2.14218	1.59027	1.31423	1.63896	2.36479	1.93028	1.80043	2.41479	1.10824	1.71194	1.69362	2.62601	1.13077	1.8497	1.21738	1.42239	1.80293	0.435341
	1321	2.08638	1.96931	2.1693	1.4878	1.90382	1.63537	1.24981	1.38127	2.40344	1.9174	1.63615	2.23441	1.40458	1.48968	1.40694	2.39732	1.26928	2.12028	1.30112	1.59956	1.75316	0.387115
	1322	2.43749	1.84047	2.03724	1.46847	1.86194	1.7771	1.2176	1.44891	2.35835	1.97538	1.76178	2.11845	1.37559	1.32863	1.30386	2.00112	1.30793	2.35864	1.46862	1.70263	1.75751	0.384757
	1323	2.17335	1.59244	2.01791	1.78414	1.81685	1.92849	1.53971	1.29108	2.47431	1.67904	1.80365	2.07335	1.09213	1.58632	1.41982	1.99468	1.17586	2.4295	1.59747	1.80893	1.76395	0.373315
	1324	1.71596	1.33797	1.78921	1.6875	1.65901	2.00258	1.66855	1.00762	2.10388	1.72091	1.63293	2.00571	1.26607	1.50579	1.46492	2.03977	1.05024	2.3071	1.43963	1.51581	1.64606	0.340708
	1325	1.86413	1.34763	1.61849	1.44914	1.53983	1.92849	1.40764	1.08493	1.95893	1.69514	1.36236	2.18287	1.4078	1.33185	1.47136	1.89804	0.708801	1.98499	1.33978	1.13894	1.53606	0.3598
	1326	1.7836	1.47004	1.53796	1.60376	1.46896	1.83186	1.34966	1.07527	1.78821	1.69836	1.0789	1.91551	1.38847	1.19656	1.30064	1.74987	0.779666	1.6661	1.48473	1.39662	1.47824	0.293314
	1327	2.04773	1.51191	1.55729	1.41049	1.58492	1.61604	1.60091	0.917431	1.76566	1.96572	1.27217	1.80922	1.14045	1.35118	1.56155	1.71444	0.879521	1.85293	1.649	1.49326	1.53509	0.309928
	1328	1.99297	1.25744	1.68613	1.3815	1.51084	1.69335	1.56226	1.13969	1.76566	1.65649	1.16265	1.71258	1.20487	1.203	1.37473	1.69189	0.892405	1.40197	1.8165	1.64143	1.48742	0.280922
	1329	2.04129	1.18336	1.4832	1.38794	1.72343	1.58705	1.49139	1.33295	1.7109	1.35693	1.2625	1.72225	1.2242	1.22233	1.19434	1.59848	0.960048	1.27312	1.6941	1.5448	1.44973	0.256574
	1330	2.07028	1.10605	1.53796	1.58121	1.72665	1.85118	1.46562	1.21699	1.71412	1.63072	1.38491	1.49033	1.15011	1.43815	1.11059	1.65002	0.956827	1.2699	1.91636	1.65431	1.49612	0.29611
	1331	1.93499	1.25744	1.96315	1.6263	1.80074	2.21195	1.49461	1.41348	1.57239	1.60817	1.30438	1.11346	0.895642	1.23521	0.84002	1.57915	0.943943	1.23447	1.91636	1.44494	1.46954	0.377157
	1332	2.06384	1.28643	2.04368	1.54578	1.48185	2.01546	1.47851	1.70338	1.48865	1.75634	1.73601	1.11346	1.15977	1.09026	0.856125	1.7692	0.860194	1.32788	1.74886	1.34509	1.49354	0.365251
	1333	2.11537	1.2961	1.9406	1.56832	1.82651	1.90916	1.54615	1.60353	1.81076	1.54375	1.94216	1.3647	1.56563	1.05161	0.991412	1.96569	0.728128	1.1926	1.79395	1.52547	1.56408	0.369518
	1334	1.81581	1.41528	1.85685	1.64563	2.2066	2.04123	1.60091	1.6454	2.10066	1.66937	1.77144	1.31961	1.22097	0.84546	1.17179	1.83362	0.728128	1.07019	1.60391	1.57701	1.55699	0.399492
	1335	2.05417	1.43138	1.89229	1.67784	2.18083	2.31502	1.61057	2.04804	2.05878	2.11389	1.72956	1.04581	1.25319	1.17401	1.51645	2.10742	1.05346	1.22159	1.56203	1.72518	1.68858	0.40016
	1336	2.16369	1.46359	2.13065	1.8389	2.07453	2.2506	1.96167	2.164	2.01047	2.26206	1.7811	1.38725	1.27251	1.46069	1.61309	2.13318	1.05024	1.59524	1.72631	1.88623	1.8113	0.353594
	1337	2.31186	1.74061	2.07589	1.57799	2.50294	2.17652	1.90047	2.12857	2.11676	2.22663	1.86485	2.07979	1.12434	1.46391	1.33285	1.99468	1.10178	1.77884	1.59102	1.83148	1.84609	0.385627
	1338	2.45359	1.88878	2.09522	1.40727	2.63179	2.15075	1.80384	2.00939	2.1522	2.28461	1.66836	2.31815	1.25963	1.32863	1.29098	2.20405	1.14365	1.77884	1.62001	1.75417	1.86219	0.429494
	1339	2.46003	1.83724	2.10488	1.72294	2.69621	2.067	2.12917	1.95785	2.35513	2.28461	1.38168	2.72079	1.51732	1.25454	1.56477	2.33934	1.4561	1.69509	1.82294	1.78316	1.95754	0.427162
	1340	2.50513	1.95643	2.24339	1.92909	2.80251	1.88662	2.00677	2.01261	2.36801	2.44244	1.71668	2.9656	1.83299	1.26421	1.70006	2.30068	1.58172	1.60168	2.07741	2.04085	2.06174	0.41908
	1341	2.62109	2.20445	2.5204	2.01284	2.91524	2.11854	1.7362	2.26064	2.47109	2.5584	2.12898	3.12343	2.06813	1.62497	1.62919	2.55515	1.72667	1.88514	2.26746	2.56911	2.24986	0.418393
	1342	2.88522	2.30431	2.6267	2.09336	2.72842	2.54694	1.82961	2.38948	2.64825	2.49398	2.24816	3.41655	2.08745	1.53478	1.70006	3.08985	1.83619	1.85937	2.52193	2.76882	2.38047	0.48868
	1343	2.95931	2.32363	2.70078	2.24476	2.95712	2.55017	1.74586	2.43135	2.78031	2.53263	2.43177	3.55184	2.59639	1.6604	2.15746	3.07053	1.8523	2.0623	2.3351	2.54978	2.47469	0.464991
	1344	2.85301	2.6844	2.73622	2.4799	2.96356	2.56305	2.00033	2.45712	2.64825	2.88696	2.34158	3.70323	2.57706	1.87622	2.41837	3.19293	2.16152	2.22013	2.3351	2.92021	2.60096	0.423298
	1345	3.09137	2.9743	3.1002	2.78268	3.00544	2.71766	2.52537	2.73092	2.65469	3.04801	2.45109	3.83852	2.49009	2.12746	2.4087	3.18005	2.2195	2.30066	2.60245	3.27776	2.77635	0.417137
	1346	3.32007	3.17401	3.52217	3.2884	3.01188	2.82074	2.48994	3.11101	2.78353	3.05767	2.45754	3.97381	2.58028	2.49789	2.56654	3.0351	2.63503	2.54869	2.79572	3.32929	2.94996	0.406555
	1347	3.64862	3.21588	3.76053	3.2884	3.33077	3.08165	2.58657	3.2624	3.00257	3.1382	2.64758	4.27659	2.81865	2.58164	2.69538	3.14139	2.71878	2.8708	3.21447	3.76737	3.15241	0.449823
	1348	3.89665	3.33184	3.75409	3.38503	3.69153	3.50684	2.72508	3.59418	3.64357	2.99325	3.05989	4.36034	3.39845	2.82	2.88865	3.27346	3.18906	3.3282	3.17581	3.80602	3.3911	0.404339
	1349	4.06093	3.51544	3.78952	3.69426	3.64322	3.70977	3.28877	3.68115	3.70799	3.18652	3.36911	4.42154	3.36946	3.3998	3.01105	3.57302	3.62069	3.38618	3.22735	3.64818	3.5652	0.315942
	1350	4.42491	3.70871	3.90548	3.93584	3.82038	3.79674	3.70752	3.73913	3.44708	3.50219	3.43676	4.46986	3.61748	3.66716	3.17211	4.24946	3.52083	3.3282	3.65898	4.06693	3.75879	0.343352
	1351	4.65039	4.17255	3.9699	3.93584	4.10061	4.1575	3.92333	3.8261	3.52761	3.87906	3.42709	4.97557	3.69157	4.01826	3.3235	4.46849	3.42098	3.48603	3.8909	4.28274	3.9564	0.427505
	1352	4.83721	4.24986	4.15351	4.2354	4.31965	4.34432	4.06506	4.05157	3.93025	4.19151	3.76853	4.86605	3.51763	3.87653	3.5071	4.58445	3.77852	3.60843	4.00042	4.24087	4.10634	0.382636
	1353	4.92096	4.13068	4.40797	4.25473	4.27133	4.43774	4.12304	3.98393	4.09131	4.08199	4.05199	4.77264	3.68835	3.92807	3.61018	4.59411	4.22304	3.98208	4.35796	4.39226	4.21522	0.324838
	1354	4.79212	4.2724	4.60446	4.27084	4.44527	4.35399	4.14237	3.86797	4.51649	4.2978	4.31612	4.96269	3.85585	4.06013	3.62306	4.4395	4.32611	4.01429	4.23878	4.53721	4.29687	0.318957
	1355	4.80178	4.51721	4.37898	4.24507	4.43239	4.44096	3.8267	3.9034	4.51649	4.57804	4.55126	4.8113	3.79142	4.01504	3.8582	4.64565	4.36799	3.82425	4.28065	4.46313	4.3125	0.331264
	1356	4.85332	4.28851	4.41764	4.4029	4.28422	4.7373	3.85569	3.99682	4.56803	4.68756	4.65434	4.97235	4.16829	4.03758	4.04181	4.64565	4.26491	3.82425	4.34508	4.61774	4.3832	0.330522
	1357	4.94351	4.33038	4.43696	4.754	4.24234	4.39586	3.89434	3.97749	4.65822	4.77775	4.74453	5.21393	4.32613	4.15032	4.09334	4.6682	4.35188	3.99819	4.36762	4.76913	4.45471	0.351804
	1358	5.14	4.32716	4.35322	4.55429	4.26811	4.60846	3.96843	4.01936	4.64856	5.0902	4.7864	5.14629	4.32935	4.12133	4.18354	4.64887	4.36477	4.26876	4.51902	4.69505	4.50206	0.349292
	1359	4.89519	4.30462	4.656	4.47699	4.45816	4.69865	4.21967	4.2996	4.48106	5.23192	4.54804	5.38143	4.40343	4.03758	4.33171	4.96132	4.4775	4.19467	4.48358	4.53077	4.5536	0.339989
	1360	4.83399	4.31106	4.4885	4.67348	4.50969	4.66966	4.26477	4.30926	4.3651	5.53149	4.19372	5.25903	4.89949	4.10845	4.43478	5.10305	4.37121	3.89833	4.48358	4.58231	4.56455	0.399559
	1361	5.11745	4.20154	4.40475	4.38358	4.51936	4.8436	4.30342	4.20297	4.44563	5.14495	4.13252	5.14307	5.06376	4.23729	4.69891	4.90656	4.44207	3.90477	4.53834	4.75303	4.56938	0.371649
	1362	5.15932	4.16611	4.5497	4.39324	4.40662	4.54403	4.06506	4.15143	4.39087	4.7101	4.15184	5.21071	4.75131	4.16965	4.7118	4.90334	4.30356	3.75982	4.5319	4.72081	4.48756	0.368263
	1363	4.99827	4.19832	4.39187	4.38035	4.39696	4.60523	4.23256	3.87441	4.51971	4.50717	4.22915	5.17528	4.75776	4.45955	4.50243	5.12238	3.99756	3.87256	4.44493	4.60163	4.4634	0.360395
	1364	5.06269	3.94063	4.27913	4.19675	4.50325	4.5537	4.54179	3.91629	4.60668	4.47174	4.43208	5.03355	4.84151	4.54652	4.48954	5.13204	4.24236	4.03362	4.56089	4.79168	4.50882	0.348423
	1365	4.88553	4.01472	4.34033	4.18065	4.47748	4.44096	4.62231	3.91629	4.38443	4.37189	4.45463	5.05932	4.73521	4.40801	4.39935	4.79704	4.13929	3.94987	4.74772	4.45668	4.43908	0.307784
	1366	4.90486	4.04371	4.57547	4.01637	4.39696	3.95779	4.46126	4.09345	3.79174	4.41698	4.46107	4.96269	4.69656	4.32748	4.48632	4.68431	4.21982	3.82747	4.58988	4.46957	4.36919	0.333035
	1367	4.94995	4.0276	4.27591	4.08079	4.42595	3.89981	4.23256	4.03547	3.64679	4.35256	4.12285	4.79841	4.75776	4.34681	4.20608	4.34931	3.93636	3.66641	4.31287	4.58231	4.25033	0.347337
	1368	4.19299	4.08558	4.30168	4.00993	4.5709	3.92236	3.9942	4.02258	3.82717	4.50717	4.33545	4.84351	4.67079	4.28239	4.19642	4.08196	3.70122	3.65031	4.35152	4.30529	4.19267	0.31121
	1369	4.02549	4.01472	4.02144	3.9294	4.3422	3.70332	3.68819	3.80355	3.70799	4.37189	4.26458	4.5987	4.53228	4.20508	4.04181	4.09484	3.78819	3.56656	4.27743	4.08626	4.0532	0.289821
	1370	4.05126	4.06625	3.87327	3.56219	4.13283	3.32645	3.86213	3.37192	3.80141	4.15285	4.14218	4.48274	4.03623	4.12455	3.98383	3.93057	3.50795	3.56334	3.79105	4.20222	3.89826	0.303301
	1371	4.164	4.08236	3.77342	3.33671	4.07485	2.94958	3.76228	3.31394	3.58237	3.86617	3.65579	4.55683	3.23739	4.08912	3.80667	3.82427	3.52406	3.3894	3.29499	3.91554	3.70999	0.388054
	1372	3.72915	3.92452	3.54794	3.19499	3.7173	2.38267	3.72684	2.96284	3.14752	3.75021	3.3208	4.14453	3.1472	3.9184	3.51354	3.83393	3.6529	3.23156	3.13072	3.5902	3.47839	0.412943
	1373	3.53588	3.67006	3.43842	2.90831	3.55625	2.06056	3.45949	2.83399	3.04444	3.83396	3.4593	3.75477	3.27927	3.59629	3.42657	3.74374	3.48218	2.72907	3.07596	3.51612	3.32023	0.431721
	1374	3.47468	3.3866	3.15818	2.81489	3.32755	2.31824	2.99565	2.68904	2.94459	3.6407	3.22738	3.65814	3.20196	3.41269	3.46523	3.45384	3.04733	2.28133	3.09528	3.09737	3.13453	0.384575
	1375	3.03339	3.26098	2.94237	2.80523	3.09885	2.39233	2.62844	2.70515	2.5194	3.19296	2.82474	3.36824	2.80576	3.35471	3.39114	3.51826	2.56094	2.12994	2.77962	3.00718	2.91598	0.369308
	1376	2.79181	3.02906	2.69434	2.71826	2.75741	2.17652	2.61234	2.62784	2.32614	3.06412	2.59927	3.03002	2.48365	2.9263	3.17855	3.14461	2.14864	2.0172	2.5638	2.582	2.67359	0.333416
	1377	2.6533	2.76815	2.62348	2.40903	2.33544	1.89628	2.61234	2.18011	2.37767	2.87407	2.27393	2.64027	2.23563	2.49789	2.58586	2.76452	1.70413	2.1235	2.25457	2.28565	2.40479	0.298981
	1378	2.37306	2.70694	2.38512	1.99029	2.37732	1.68369	2.00999	1.97074	2.45176	2.52941	2.17408	2.74334	2.00693	2.31751	2.12524	2.65178	1.68158	1.97211	1.95823	1.96998	2.20395	0.317241
	1379	2.13148	2.5169	2.15964	1.66818	2.23559	1.7771	2.00033	1.91276	1.90095	2.37158	1.73279	2.74012	1.91674	1.96641	1.87078	2.26525	1.52052	1.70798	1.88737	1.67686	1.99796	0.310114
	1380	1.80937	1.85979	2.13709	1.70361	2.17761	1.66758	1.8135	1.59709	1.41134	2.12999	1.43	2.44056	1.79433	1.66684	1.67429	2.00434	1.36269	1.46639	1.45896	1.09384	1.73496	0.327949
	1381	1.6161	1.72128	1.90195	1.26554	2.0842	1.42922	1.2176	1.28786	1.20841	1.82721	1.43966	2.00893	1.77823	1.19656	1.42304	1.67901	1.07601	1.25058	1.0692	1.1647	1.48226	0.320026
	1382	1.63865	1.28965	1.44777	0.734054	1.63002	1.06201	0.914812	1.15579	0.992594	1.46644	1.26895	1.72869	1.50765	0.980747	1.19112	1.37622	0.789329	1.26024	0.788967	1.28711	1.22554	0.296834
	1383	1.3874	1.03197	1.09345	0.460259	1.32401	0.591728	0.905149	0.917431	1.0538	1.34082	1.03702	1.41946	1.09857	0.935651	0.959201	1.16041	0.612168	0.967119	0.85661	1.40629	1.02793	0.271234
	1384	1.40029	0.687306	0.880855	0.408722	1.08243	0.611054	0.676449	0.608204	1.11822	1.14755	1.05635	1.04259	0.960064	0.919546	0.888337	0.764211	0.61861	0.789957	0.666564	1.2549	0.87911	0.254268
	1385	1.34553	0.458607	0.700473	0.315309	0.931038	0.411345	0.457414	0.289313	0.496542	0.793231	0.772893	1.00072	0.908526	0.55556	0.775598	0.519406	0.644379	0.686881	0.540941	0.855477	0.672959	0.258925
	1386	1.16837	0.442501	0.584512	0.31853	0.982576	0.0312535	0.428424	0.1347	0.0101536	0.680492	0.666597	0.92019	0.91819	0.568444	0.785261	0.41633	0.6476	0.506499	0.434644	0.295002	0.547013	0.312036
	1387	0.958994	0.46827	0.584512	0.0350719	1.0019	0.169762	0.544384	0.131479	0.254958	0.400255	0.598953	0.627069	0.850546	0.417052	0.762713	0.435657	0.657263	0.293905	0.131859	0.111399	0.4718	0.287496
	1388	0.894572	0.181591	0.632829	-0.270934	0.792531	0.330817	0.196503	0.0316239	-0.0027309	0.226315	0.660154	0.80423	0.464012	0.0369598	0.279546	0.451762	0.583178	0.00400451	0.10609	0.095293	0.324917	0.321675
	1389	0.678757	-0.16629	0.458889	-0.232281	0.731329	0.172983	-0.173925	-0.0585673	0.171209	0.18444	0.470108	0.839662	0.125795	-0.149865	-0.113431	0.2134	0.518755	-0.186041	-0.183811	0.0985141	0.169982	0.340799
	1390	0.479048	-0.285471	0.133556	-0.264492	0.518736	-0.0879278	-0.277001	-0.171306	0.180873	0.187661	0.0803532	0.620626	0.0517093	-0.356017	-0.242276	0.0426804	0.0291455	-0.0153222	-0.522028	0.146831	0.0124689	0.301158
	1391	0.408183	-0.440085	-0.0371631	-0.444875	0.434987	0.0666858	-0.293107	0.0187395	-0.0027309	-0.0732492	-0.122577	0.533656	0.0774782	-0.48164	-0.268045	0.203736	0.0291455	0.10708	-0.496259	0.28856	-0.0245739	0.309992
	1392	0.559576	-0.517392	0.127114	-0.322472	0.576716	-0.265089	-0.357529	-0.213181	-0.0478265	-0.115124	-0.209547	0.114911	-0.00304971	-0.33669	-0.316361	0.258495	0.00337658	-0.250464	-0.312656	0.0888507	-0.0769171	0.297366
	1393	0.582124	-0.575372	0.410572	-0.129205	0.612148	-0.0621589	-0.753726	-0.316257	-0.263641	0.0201632	-0.393151	-0.020376	-0.260739	-0.455871	-0.293813	0.136093	-0.0352768	-0.472721	-0.47049	0.266012	-0.123784	0.378211
	1394	0.462942	-0.507728	0.226968	-0.283819	0.605706	0.16654	-0.61844	-0.300151	-0.3184	-0.263295	-0.212769	0.121353	-0.238191	-0.475198	0.0282983	0.100661	0.280393	-0.443731	-0.689527	0.410963	-0.0973712	0.378762
	1395	0.395299	-0.510949	0.0304804	-0.312809	0.641138	0.266395	-0.566902	-0.309815	-0.386044	-0.314833	-0.0645971	0.22765	-0.399247	-0.565389	0.0959418	0.158641	0.306162	-0.44051	-0.657315	0.333656	-0.103652	0.387256
	1396	0.356645	-0.45619	0.226968	-0.245165	0.47364	0.524084	-0.769832	-0.200297	-0.530994	-0.169883	0.125449	0.234092	-0.0900199	-0.436544	0.0669518	0.345465	-0.0223924	-0.44051	-0.357751	0.204811	-0.0580736	0.368466
	1397	0.289002	-0.45619	0.0787971	-0.209733	0.438208	0.446778	-0.264117	-0.29693	-0.247536	-0.185988	-0.196663	0.266304	0.328725	-0.352795	0.150701	0.393782	0.0935679	-0.0410911	-0.051745	0.304666	0.0243871	0.290299
	1398	0.379193	-0.175953	-0.117691	-0.100215	0.602485	0.614276	0.0837641	-0.454765	-0.308737	-0.16344	-0.238538	0.620626	0.315841	-0.00813583	0.00897163	0.345465	0.309383	-0.0765234	-0.0388605	0.430289	0.101372	0.325969
	1399	0.604671	0.0913996	0.0014903	-0.122763	0.631475	0.759226	0.154629	-0.367795	-0.698492	0.339054	-0.112914	0.694712	0.106468	0.249554	0.389063	0.35835	0.61861	-0.0861868	0.109311	0.275676	0.199777	0.373805
	1400	0.578902	0.20736	0.107787	-0.312809	0.766762	0.891291	0.144965	-0.171306	-0.453687	0.493667	0.205977	0.868652	0.322283	0.259217	0.820693	0.599934	0.947164	0.0233312	0.260703	0.507596	0.353424	0.403695
	1401	0.395299	0.233129	0.72302	-0.270934	0.847289	1.30037	-0.0257539	0.137921	-0.105807	0.699819	0.64727	1.04581	0.734586	0.301091	0.682185	0.451762	1.44644	0.174724	0.441086	0.942447	0.540088	0.454235
	1402	0.433952	0.258898	0.890518	0.14459	0.860174	1.14898	-0.0805129	0.327967	0.103566	0.64506	0.698808	1.33571	0.911747	0.507243	0.55334	0.680462	1.40456	0.374433	0.569931	1.10995	0.643969	0.408871
	1403	0.633661	0.394185	0.826096	0.37651	0.960029	1.09422	0.328569	0.492244	0.225968	0.480783	0.859864	1.44845	1.01482	0.922767	0.595215	1.04445	1.2113	0.809284	0.56671	1.26778	0.777645	0.344308
	1404	0.511259	0.619663	0.806769	0.353963	1.15652	0.913839	0.657123	0.833682	0.271064	0.709482	0.943613	1.58696	0.982612	1.13214	0.759492	1.13142	0.921395	0.796399	0.53772	1.38052	0.850281	0.326828
	1405	0.968657	0.722738	1.116	0.846793	1.33046	0.991146	1.36255	1.01406	0.676925	0.989719	1.05313	1.84787	1.24352	1.25454	0.910884	1.09599	1.11466	0.696545	0.534498	1.51581	1.06432	0.31021
	1406	1.26178	0.941774	1.16109	0.724391	1.39166	1.55162	1.27236	1.19445	0.670483	1.30217	1.10467	2.0959	1.32405	1.29642	1.33607	1.38911	1.63648	0.954234	1.00156	1.9732	1.27917	0.356011
	1407	1.7224	1.39595	1.44133	0.821024	1.67512	1.82219	1.24659	1.41026	0.815433	1.29895	1.53952	2.30849	1.55275	1.16757	1.56477	1.54372	1.99725	1.30211	1.343	2.38551	1.5177	0.404194
	1408	2.07028	1.47648	1.68935	0.95309	1.99401	2.01546	1.28846	1.84189	1.13432	1.46967	2.05168	2.13133	1.86198	1.23844	1.63886	1.65002	1.77177	1.38264	1.54593	2.62065	1.69131	0.398977
	1409	2.19268	1.66008	1.64104	1.12381	1.9779	2.25704	1.32711	1.99973	1.45643	1.54697	2.1161	2.21186	2.0327	1.03551	1.62597	1.96569	1.52052	1.75951	1.60391	2.63998	1.78473	0.405707
	1410	2.1959	1.73739	1.81176	1.29775	2.06487	2.45997	1.38509	2.02549	1.65937	1.9174	2.10644	2.22474	2.13255	1.203	1.78381	2.36833	1.51086	1.77884	1.41708	2.62065	1.88506	0.397314
	1411	2.25388	2.00152	1.93738	1.49746	2.38376	2.53728	1.51072	2.21554	2.06845	1.78211	2.09999	2.41801	2.46755	1.76026	2.02539	2.45852	1.54951	1.65322	1.54271	2.45959	2.03114	0.362064
	1412	2.38595	2.25921	2.05978	1.56832	2.29679	2.48896	1.68788	2.15434	2.20051	1.77245	2.28682	2.75945	2.56418	1.95997	1.94164	2.29746	1.86518	1.72408	1.81972	2.48536	2.1289	0.32826
	1413	2.44393	2.29786	2.1081	1.5039	2.04554	2.23772	1.87793	2.12535	2.30037	2.03336	2.67335	2.60161	2.24529	2.02439	2.07693	2.39732	2.17119	1.84004	1.96145	2.59166	2.17786	0.284488
	1414	2.31508	2.31397	2.14353	1.62308	2.04554	2.45353	1.9649	2.11891	2.35513	1.9786	2.76676	2.54685	2.31937	1.94064	2.17678	2.49395	2.06167	1.94312	2.23203	2.89444	2.23439	0.302625
	1415	2.32153	2.61031	2.26593	1.97096	2.19372	2.15719	2.11629	2.29285	2.17152	2.47787	2.78609	2.37613	2.51908	2.11458	2.3926	2.60991	2.03912	2.14605	2.32222	2.9492	2.34166	0.254218
	1416	2.01552	2.8229	2.46886	2.16101	2.61246	2.09277	1.80062	2.40559	2.15864	2.79032	2.72167	2.23763	2.34192	2.30462	2.30563	2.6389	1.83941	2.17504	2.24813	2.91699	2.35293	0.317651
	1417	1.98009	2.67795	2.52362	2.29307	2.96034	2.28281	2.2548	2.3766	2.31969	2.61638	2.73133	2.37936	1.9264	2.51078	2.34106	2.56481	2.01657	1.97855	1.84549	2.63675	2.36082	0.300684
	1418	2.41494	2.68762	2.58482	2.32851	3.06342	2.15719	2.67998	2.51188	2.39056	2.50042	2.67335	2.65315	2.49331	2.61707	2.31529	2.79673	2.0359	1.98177	2.11607	2.39195	2.4697	0.268779
	1419	2.43426	2.7456	2.49463	2.24154	2.76385	2.16363	2.62844	2.42169	2.12321	2.43922	2.64114	2.64671	3.10211	2.42381	2.53111	2.6389	1.81687	2.17182	2.28034	2.28565	2.44973	0.283827
	1420	2.50513	2.75204	2.63636	2.2061	2.76385	2.16041	2.69609	2.7277	2.09099	2.2685	2.68624	2.68214	2.83797	2.27886	2.73081	2.25559	1.97792	2.03975	2.17405	2.20512	2.43378	0.290057
	1421	2.66296	2.49757	2.74588	2.19966	2.84116	2.15719	2.63167	2.88231	2.2134	2.58095	2.46076	2.36969	2.43856	2.35938	2.53111	2.73875	2.10677	1.93023	1.95823	2.32109	2.43137	0.278524
	1422	2.63719	2.57488	2.71045	2.28019	2.8315	2.04767	2.64133	2.73092	2.34868	2.5584	2.24172	2.10878	2.64471	2.11136	1.9964	2.80318	1.95537	1.79817	2.22881	2.31464	2.37822	0.313627
	1423	2.5309	2.49113	2.7491	1.95808	2.67366	1.8383	2.68642	2.55376	2.65469	2.28461	2.44787	2.16998	2.27428	2.14357	1.82568	2.7613	1.72667	1.73374	2.20948	2.4918	2.31025	0.347541
	1424	2.4858	2.61353	2.61059	2.04183	2.32256	1.90594	2.9731	2.73092	2.53229	2.28783	2.19663	2.10556	2.23563	1.97607	1.94808	2.80318	2.04556	1.68543	2.07741	2.47892	2.30284	0.340513
	1425	2.51479	2.38483	2.42055	2.19644	2.45785	2.26671	3.06329	2.63751	2.20051	2.2685	2.0549	1.95417	2.54163	1.67973	1.89977	2.72265	2.09066	1.58879	2.06453	2.50791	2.27579	0.356166
	1426	2.58566	2.11748	2.37223	2.0676	2.4965	2.20873	2.97955	2.5151	2.21662	2.21696	2.26427	2.0508	2.4611	1.8279	2.09625	2.78707	1.99081	1.62745	1.94857	2.41128	2.2621	0.323551
	1427	2.69195	2.18835	2.46564	1.94519	2.21948	2.44387	2.65099	2.42169	2.1683	2.21696	2.11932	1.99604	2.3387	1.68939	2.14457	2.60669	2.19374	1.27635	1.649	2.38873	2.19075	0.353817
	1428	2.47614	2.15936	2.52684	1.81313	2.01978	2.4181	2.38364	2.18011	2.12965	2.04302	1.89706	1.5934	2.24529	1.52834	1.98674	2.46496	2.12287	1.26346	1.4654	2.47892	2.05981	0.370929
	1429	2.48902	2.16902	2.39156	1.66496	1.58492	2.17329	2.24835	2.07703	2.42921	1.795	1.72956	1.60951	1.97472	1.74093	1.73549	2.02045	1.8072	1.26346	1.54915	2.40161	1.94272	0.345789
	1430	2.34085	2.14969	2.07911	1.59731	1.42709	1.70301	2.29667	1.82256	2.24561	1.31827	1.50731	1.78667	1.6526	1.3705	1.53256	1.98823	1.37557	1.34399	1.61357	2.1858	1.76685	0.348589
	1431	2.49224	1.86301	1.8794	1.54255	1.25959	1.66436	2.30633	1.68084	1.88806	1.38914	1.11433	1.80922	1.57852	1.2932	1.25876	1.88838	1.15976	1.4213	1.44285	1.75095	1.63414	0.364425
	1432	2.55345	1.90811	2.06945	1.20756	1.14041	1.44532	2.2548	1.59064	1.78821	1.71125	0.776115	1.81566	1.34338	1.07416	1.50679	1.72732	1.18875	1.21837	1.23992	1.37408	1.54669	0.436575
	1433	2.61465	1.87912	1.98892	0.994965	1.28214	1.31326	2.08408	1.24598	1.49509	1.58885	1.07568	1.68359	1.43035	0.864787	1.34251	1.57593	1.36913	1.11851	1.30757	1.18725	1.47212	0.417437
	1434	2.40527	1.74705	1.6507	1.16246	1.20161	1.40345	1.88759	1.02695	1.33725	1.31183	1.01448	1.38403	1.43035	1.00007	1.09449	1.37622	1.37557	1.03798	1.01122	1.24523	1.35519	0.351578
	1435	1.81259	1.52802	1.56051	1.11415	0.947144	1.28105	1.4624	0.730606	0.915287	1.13145	0.64727	0.929854	1.08891	0.942093	0.910884	1.32791	1.01803	0.922023	0.405654	1.16148	1.09187	0.334973
	1436	1.3874	1.3573	1.40912	1.00141	1.01801	0.784995	1.22404	0.704837	0.812212	1.2764	0.5603	0.810672	0.995496	0.790701	0.563004	1.40843	0.744234	0.934907	0.173733	1.1647	0.956095	0.333434
	1437	1.22957	1.15759	1.41556	0.859678	0.956807	0.701246	0.982455	0.772481	0.448226	1.30539	0.524867	1.02004	1.14367	0.500801	0.575888	1.05411	0.396353	0.828611	0.141522	1.02298	0.851892	0.338897
	1438	1.27788	1.24134	1.34147	0.6342	0.863395	0.392019	0.631354	1.01729	0.0971237	1.20876	0.193092	0.743029	1.24352	0.249554	0.250555	0.715894	0.190201	0.590248	0.33801	0.700863	0.69599	0.413844
	1439	1.33264	1.16081	0.797106	0.373289	0.892385	0.115003	0.270589	0.898104	0.22919	0.860875	0.0706898	0.614184	1.12756	0.18191	0.179691	0.577386	0.228855	0.648228	0.457192	0.407742	0.571172	0.380902
	1440	1.16837	0.722738	0.913066	0.234781	0.724887	0.292164	0.209388	0.807913	0.338708	0.503331	-0.119356	0.668943	1.06958	0.114267	0.0121928	0.261716	0.196644	0.332559	0.379885	0.311108	0.457144	0.351679
	1441	0.791496	0.571346	0.764895	-0.0325715	0.496188	0.382355	0.525057	0.698395	0.31616	0.44213	-0.441468	0.446686	1.07925	-0.0693371	-0.00713395	0.103882	0.232076	0.197272	0.315462	0.37553	0.359383	0.349084
	1442	0.598229	0.581009	0.57807	-0.251608	0.125759	0.256732	0.370443	0.604983	0.135777	0.264968	-0.41892	0.498224	0.969728	-0.0822215	0.0669518	-0.195682	0.3577	0.255252	0.305799	0.208032	0.261461	0.335826
	1443	0.334098	0.291109	0.407351	-0.187185	0.128981	0.427451	0.457414	0.795029	-0.0800377	0.21343	-0.309402	0.266304	0.715259	0.014412	-0.0683352	-0.337411	0.418901	0.229483	0.19306	-0.133407	0.188825	0.312631
	1444	0.037755	0.0108717	-0.140239	-0.196849	0.0259048	0.556295	0.248041	0.553445	-0.031721	0.165114	-0.180557	0.221208	0.435022	-0.153086	-0.412995	-0.521015	0.196644	-0.0668601	0.19306	-0.0174462	0.0461296	0.284751
	1445	0.295444	0.017314	-0.162787	-0.254829	-0.376735	0.517642	0.370443	0.514791	0.11645	0.374486	-0.322287	0.333947	0.473676	-0.120875	-0.193959	-0.636975	0.219191	-0.292338	-0.141936	-0.0335518	0.0348557	0.338196
	1446	0.756064	-0.0213394	-0.111249	-0.680016	-0.470147	0.305048	0.41876	0.717722	-0.273305	0.438908	-0.563871	0.0214986	0.454349	-0.0467892	-0.235833	-0.446929	0.325488	-0.640219	-0.299771	-0.423307	-0.0387469	0.4505
	1447	0.756064	0.0688518	-0.00817305	-0.770208	-0.586108	0.301827	0.0290051	0.443927	-0.373159	0.187661	-0.650841	-0.294171	0.625068	-0.301258	-0.210064	-0.324527	0.0903468	-0.775506	0.0642153	-0.28802	-0.100753	0.43597
	1448	0.495153	0.210581	-0.0307209	-0.647805	-0.605434	0.259953	-0.251232	0.344072	-0.360275	0.12646	-0.695936	-0.100904	0.712038	-0.236835	-0.4291	-0.314864	0.0742412	-0.769064	-0.190253	0.0276494	-0.119114	0.407984
	1449	0.366309	0.200918	-0.00173081	-0.306367	-0.779375	0.408124	-0.238348	0.237775	-0.466572	0.107133	-0.660504	0.188997	0.447907	-0.201403	-0.467754	-0.137702	0.0742412	-0.804496	-0.251454	0.069524	-0.110739	0.384664
	1450	0.243906	0.0624096	-0.0371631	-0.22906	-0.888893	0.388797	-0.202915	0.16369	-0.195998	0.393813	-0.82156	0.475676	0.177333	0.0369598	-0.25516	0.132872	-0.0449402	-0.778727	-0.435058	0.282118	-0.076595	0.403718
	1451	0.305108	-0.00201274	0.239853	-0.312809	-0.753606	0.353365	-0.115945	0.556666	-0.0832588	0.554869	-0.911751	0.382264	0.135458	-0.149865	0.144259	0.458204	-0.0546036	-0.688536	-0.522028	0.504375	0.00200025	0.449109
	1452	0.269675	0.0205351	0.0949027	-0.654247	-0.444378	0.707688	-0.0450806	0.472917	-0.147681	0.838327	-0.866656	0.3726	0.319062	-0.45265	0.256998	0.599934	-0.154458	-0.67243	-0.425395	0.0598606	0.00747612	0.483453
	1453	0.156936	0.101063	0.297833	-0.783092	-0.331639	0.59817	0.112754	0.479359	-0.218546	0.931739	-0.563871	0.633511	0.360937	-0.285152	0.3794	0.516185	0.016261	-0.35354	-0.335203	-0.136628	0.0788239	0.449342
	1454	0.279339	0.278224	0.188315	-0.441653	-0.30587	0.611054	-0.0708495	0.408495	-0.0671533	0.677271	-0.599303	0.511108	0.422138	-0.0693371	0.514687	0.326139	-0.405705	-0.311665	-0.219243	-0.149512	0.0788239	0.388693
	1455	0.42751	0.390963	0.0852393	-0.312809	-0.331639	0.884849	-0.0128694	0.363399	0.196978	0.535542	-0.592861	0.295294	0.63151	0.185131	0.543677	0.519406	-0.205996	-0.0314278	-0.225685	-0.181723	0.158224	0.387659
	1456	0.308329	0.171928	0.0562493	-0.122763	0.0645582	0.849417	-0.125609	0.33763	0.380582	0.719146	-0.296518	0.25664	0.438243	0.513685	0.649974	0.541954	0.0549145	0.0104468	-0.251454	0.0759662	0.231666	0.323221
	1457	0.350203	-0.063214	0.191536	-0.161416	0.164413	0.68514	-0.254453	0.292534	0.174431	0.76102	-0.415699	0.121353	0.6605	0.38484	0.534014	0.67724	0.109673	0.0233312	-0.306213	0.14361	0.203642	0.344812
	1458	0.691641	0.223465	0.25918	-0.383673	0.203066	0.8011	-0.00320608	0.543782	-0.112249	0.693377	-0.36094	0.250198	0.757134	0.513685	0.798145	0.703009	0.409237	0.0813113	-0.0646295	0.333656	0.316864	0.373993
	1459	0.678757	0.390963	0.600618	-0.309588	0.373785	1.01691	0.347896	0.650078	0.0552492	0.828664	-0.0903661	0.610963	1.04059	0.594213	0.78204	0.831854	0.612168	0.158618	0.508729	0.34654	0.501434	0.351565
	1460	0.94611	0.429617	0.777779	0.0769465	0.605706	0.929945	0.769862	0.936758	0.110008	0.896307	-0.0774816	0.965286	1.02449	0.552338	0.920548	1.04123	0.811877	0.33578	0.904927	0.262791	0.661041	0.351855
	1461	0.997647	0.780719	1.00004	0.238002	0.792531	1.2746	0.624912	1.02373	0.370919	1.30861	-0.0356071	1.19721	0.953622	0.597434	1.40694	0.84796	1.02447	0.496835	0.705218	0.468943	0.803736	0.37669
	1462	1.00731	0.806487	1.25128	0.279877	0.699118	1.35835	0.554047	1.28142	0.573849	1.17654	0.209198	1.14889	0.972949	0.706952	1.45847	0.583828	1.06312	0.735198	0.830841	0.758843	0.872829	0.346712
	1463	1.22313	0.893458	1.19008	0.395837	0.840847	1.51941	0.882601	1.57132	0.776779	1.05736	0.363812	1.21653	1.16622	0.913103	1.48746	0.902719	0.6476	1.17649	0.927475	1.31288	1.02326	0.334998
	1464	1.23923	0.970764	1.44777	0.666411	0.873058	1.59994	0.795631	1.73559	1.08279	1.48577	0.238188	1.44845	1.45612	0.771374	1.44237	1.24094	0.947164	1.09274	0.927475	1.54802	1.15049	0.379137
	1465	1.3874	1.15437	1.48642	0.653526	0.976134	1.62893	0.895485	1.79357	1.25028	1.62428	0.511983	1.72547	1.81044	1.05805	1.48102	1.41488	1.19841	1.10885	1.16584	1.68975	1.30075	0.369444
	1466	1.32942	1.12538	1.47676	0.659969	1.22094	1.82864	1.12741	1.8741	1.02481	1.8111	0.956497	1.68359	2.05524	1.23521	1.70328	1.5566	1.59461	1.24091	1.343	1.73162	1.42895	0.360434
	1467	1.5098	1.03197	1.69902	1.00785	1.46896	2.2345	0.959908	2.2091	1.22774	1.82077	0.863085	1.66105	2.10034	1.45747	1.79669	1.708	1.75244	1.41807	1.77141	1.96998	1.58341	0.408071
	1468	1.66442	1.11249	1.88584	0.988522	1.41421	2.19262	0.959908	2.66005	1.54663	1.81755	1.18198	1.76734	1.92962	1.7216	1.68395	1.94314	2.02946	1.54692	1.90347	2.09561	1.70227	0.425103
	1469	1.71273	1.29932	1.81176	1.34285	1.34334	2.15719	1.0501	2.75669	1.77855	2.05913	1.22707	1.99282	1.79755	1.77636	1.88044	1.76598	2.081	1.38264	1.79073	1.95388	1.74801	0.393715
	1470	1.58389	1.44105	1.94382	1.69395	1.70733	2.43743	1.16606	2.74058	2.05234	1.89807	1.23029	1.84787	1.64938	2.14035	2.25409	1.82718	2.14542	1.50182	1.94213	2.07306	1.86381	0.38907
	1471	1.72884	1.51513	1.88584	1.89043	1.82007	2.31824	1.78451	2.56664	1.94604	1.80144	1.07568	2.04758	1.84587	2.50111	2.14457	2.08809	2.12609	1.59524	1.90669	2.13748	1.93628	0.337442
	1472	1.80293	1.7084	1.97281	2.03216	2.15828	2.15719	2.00999	2.47323	1.75278	2.40701	1.11755	2.13455	2.02625	2.62029	2.11558	2.14607	2.17441	1.67899	1.80362	2.27921	2.02857	0.330619
	1473	1.96076	1.892	1.9245	2.03538	2.13251	2.50829	2.19682	2.6214	1.95893	2.51653	1.33659	1.99926	1.76856	2.39482	2.22832	2.16862	2.38056	1.75307	1.96145	2.15359	2.0946	0.305343
	1474	2.0735	2.16902	1.95349	1.9001	2.21948	2.74021	2.2709	2.60852	2.18763	2.42312	1.56529	1.77379	1.78145	2.27241	1.95775	2.43919	2.58993	1.75629	2.11607	2.03763	2.14179	0.314319
	1475	2.13148	2.21089	2.18219	2.07082	2.28069	2.88194	2.34177	2.71803	1.96859	2.49398	1.59106	1.96383	1.76212	2.60741	1.96419	2.55515	2.57061	1.94312	1.9679	2.43382	2.23198	0.338672
	1476	2.241	2.09171	2.30459	2.04505	2.42564	2.96569	2.51571	2.65361	2.29715	2.55196	1.50087	2.00893	1.81044	2.73625	2.0415	2.42953	2.52551	2.20725	2.22881	2.2921	2.29366	0.332976
	1477	2.36662	2.19801	2.33036	1.99673	2.44496	2.76276	2.58013	2.95962	2.397	2.63571	1.48476	2.09912	1.76856	2.63318	1.93842	2.52294	2.40633	2.35864	2.20626	2.34685	2.32185	0.345923
	1478	2.45359	2.18835	2.58805	2.10625	2.65756	2.62103	2.17427	2.95318	2.19085	2.73234	1.37524	2.35037	2.11967	2.58486	1.94808	2.7452	2.60282	2.48104	2.21914	2.36296	2.37274	0.351787
	1479	2.32153	2.21089	2.76521	2.09981	2.73164	2.68867	2.23547	3.04981	2.14253	2.91272	1.23996	2.50176	2.54807	2.72981	2.02217	2.56159	2.80253	2.29422	2.51871	2.35974	2.43684	0.400962
	1480	2.50835	2.09815	2.96169	2.13524	2.64467	2.95925	2.52859	3.30428	2.35835	3.18974	1.64582	2.69502	2.72201	3.00361	1.94808	2.56481	2.82185	2.8257	2.55414	2.41128	2.59403	0.41714
	1481	2.547	2.12714	2.91982	2.51211	2.89592	3.07521	2.59623	3.21731	2.54195	3.30248	1.83908	2.89795	2.78966	3.0487	2.20255	2.90947	3.07632	3.19291	2.625	2.5369	2.74269	0.388139
	1482	2.55667	2.26565	2.93915	2.42514	2.90236	3.26525	2.38042	3.22053	2.41955	3.36046	1.72956	2.91084	2.74456	2.94885	2.54077	3.23481	3.14719	2.93844	2.45428	3.11992	2.77522	0.418783
	1483	2.56311	2.21411	3.07443	2.35105	3.1375	3.38443	2.32566	3.50076	2.47431	3.38945	1.91639	2.83353	2.73812	3.42235	2.64062	3.36043	2.98291	3.03185	2.40919	3.1779	2.84641	0.467553
	1484	2.87234	2.14003	2.94559	2.45091	3.3211	3.25559	2.76373	3.69081	2.66113	3.38623	2.10321	3.06223	2.95071	3.47067	2.94663	3.4635	2.95714	3.22834	2.86659	3.22944	2.9883	0.422848
	1485	3.13969	2.48469	3.00035	2.33817	3.24702	3.18795	2.70897	3.77134	2.87695	3.76954	1.8423	3.15564	3.20518	3.68648	2.99495	3.65355	3.21805	3.13493	3.0373	3.52256	3.09878	0.489708
	1486	3.31685	2.80358	3.17751	2.44447	3.05053	3.2878	2.71864	3.72302	2.9156	3.6568	1.98725	2.80776	3.1923	3.76379	3.16889	3.78562	3.16973	3.04796	3.14682	3.5902	3.13776	0.456247
	1487	3.44247	2.66507	3.2226	2.77946	3.0151	3.55515	2.60912	3.66826	3.13141	3.56661	1.99048	3.01391	3.28249	3.89263	3.32028	3.37009	3.05699	3.16714	3.17259	3.62564	3.17738	0.435943
	1488	3.523	2.54589	3.24515	2.66672	3.11173	3.4714	2.7283	3.77134	3.39877	3.34435	1.81976	3.27482	3.24061	3.69937	3.37826	3.3411	3.14396	3.02863	3.17581	3.59987	3.17544	0.453271
	1489	3.68083	2.75204	3.24193	2.56365	2.81861	3.28136	2.66388	3.63927	3.35367	3.18974	2.02591	3.38434	3.1311	4.06013	3.28807	3.81138	3.26637	3.21546	3.23379	3.7577	3.21796	0.478139
	1490	3.71305	2.87766	3.13886	2.72792	2.95068	3.32645	2.84748	3.59418	3.44708	3.15753	1.91961	3.64847	3.13754	4.14066	3.19465	4.0272	3.13108	3.37973	3.12105	3.97674	3.27288	0.51136
	1491	3.71305	3.03872	3.08732	2.82456	2.99577	3.42631	2.95056	3.63927	3.679	3.29604	1.90028	3.8965	2.92494	4.04725	3.24297	3.65355	3.15041	3.39262	2.98577	3.65785	3.27514	0.480528
	1492	3.95785	3.17723	3.374	2.68283	2.87337	3.12674	2.77984	3.62639	3.89482	3.43454	2.12898	3.98991	2.99259	4.23085	3.10124	3.68254	3.363	3.28954	3.20158	3.50968	3.32088	0.504629
	1493	3.91598	3.12569	3.80241	2.49278	2.96356	2.98824	2.93767	3.52331	3.59203	3.40233	2.5284	3.60982	3.21484	4.37902	2.96273	3.60523	3.59492	2.92556	3.3111	3.47747	3.31765	0.46586
	1494	3.99328	3.13535	3.8314	2.65706	2.92491	3.09131	2.74118	3.37514	3.3891	3.27671	2.66047	3.53573	3.04735	4.12777	3.08836	3.6761	3.33401	2.87402	3.42384	3.41304	3.27981	0.4178
	1495	4.03838	3.07093	3.65746	2.86643	3.05053	3.27169	2.71219	3.49754	3.46641	3.80819	2.64758	3.6678	3.06667	4.18575	3.17533	3.7985	3.27603	2.89657	3.20158	3.35828	3.33569	0.426853
	1496	3.858	3.09992	3.4964	3.01782	3.20837	3.3941	2.73796	3.73268	3.52117	3.57627	2.57028	3.45843	2.99903	4.28883	3.14312	3.92734	3.34689	2.95455	3.05663	3.33574	3.33618	0.417712
	1497	3.91275	3.08059	3.35145	2.9373	3.3211	3.21371	2.77339	3.55552	3.373	3.56661	2.29648	3.11055	3.11821	4.29849	3.13345	3.95956	3.1182	2.63243	3.06307	3.21978	3.25178	0.459703
	1498	3.77103	3.16112	3.24193	2.89542	3.76884	3.15896	3.03753	3.62961	3.18617	3.57627	2.25783	3.23295	3.29859	4.61094	3.00461	4.01754	3.23416	2.31677	3.34653	3.50646	3.31266	0.530079
	1499	3.44247	3.03228	3.43842	2.82778	3.65288	3.08809	2.81205	3.49754	3.19906	3.67935	2.31259	3.0429	3.25994	4.46921	2.85644	3.75663	3.42742	2.20725	3.4947	3.80602	3.26515	0.524645
	1500	3.48435	2.83579	3.47707	2.82134	3.39841	3.17506	2.85392	3.53298	3.4954	3.62137	2.19018	2.87219	3.00869	4.25662	2.55043	3.40875	3.20839	2.3522	3.53336	3.70294	3.18897	0.50238
	1501	3.53266	2.58454	3.35789	2.97917	3.46605	3.32323	2.83137	3.44278	3.61136	3.33147	2.13543	3.26194	3.22451	4.21152	2.4538	3.36043	3.18906	2.21047	3.67186	3.66429	3.19219	0.522657
	1502	3.37483	2.65863	3.12919	2.91153	3.34687	3.24593	2.7283	3.50399	3.42776	3.3057	2.13865	3.25872	3.31792	4.20508	2.5601	3.06086	3.26637	2.34898	3.53014	3.49679	3.14082	0.473065
	1503	3.28142	2.86156	3.16462	2.93085	3.28245	3.10742	2.92801	3.09813	3.22161	3.19618	1.93894	3.12987	3.01836	4.38224	2.35072	2.83217	3.07632	2.63566	3.28533	3.24555	3.04837	0.462307
	1504	3.13325	2.89377	3.07765	2.98239	3.25024	2.92704	2.58979	2.75669	3.01223	2.99003	1.8874	3.11699	3.07956	3.95706	2.05438	2.76774	3.00224	2.48104	3.16615	3.29386	2.92097	0.44197
	1505	3.14613	2.96141	2.79098	2.66028	3.11173	2.90127	2.42874	2.95962	3.0219	3.03835	1.54274	3.26516	2.94749	3.47067	2.45058	2.7452	2.6608	2.07518	2.88591	3.07805	2.80711	0.433128
	1506	2.72739	2.59743	2.41411	2.21577	2.87337	2.84329	2.31278	2.9564	2.77387	3.10599	1.39135	3.20718	2.48687	3.16144	2.57942	2.7613	2.50618	1.86259	2.70875	2.99752	2.62415	0.44265
	1507	2.36984	2.47825	2.30459	2.38649	2.58025	2.64358	2.27734	3.24952	2.66435	2.79676	1.44933	2.76589	2.41601	3.02938	2.14457	2.8837	2.42243	1.57269	2.5026	2.51757	2.47276	0.423571
	1508	1.97687	2.22056	2.15964	2.37682	2.53193	2.65968	2.29345	3.10457	2.58382	2.28461	1.42356	2.66281	2.38058	3.2162	1.78703	2.75808	2.34513	1.34077	2.23525	2.34041	2.33409	0.468541
	1509	2.03485	1.96931	1.75378	2.07082	2.40631	2.55017	2.12595	2.74058	2.32291	1.99793	1.34947	2.80454	2.26139	3.1711	1.6002	2.65178	2.28071	1.36654	1.95823	2.21157	2.18141	0.468341
	1510	2.1959	2.2431	1.57662	1.57799	2.54804	2.28281	1.7974	2.35083	2.27782	2.03336	1.06924	2.55974	1.92318	3.03904	1.57766	2.72909	2.03912	1.10241	1.81328	2.37584	2.05562	0.511659
	1511	2.14759	1.96931	1.69258	1.0916	2.15506	2.06056	1.67822	2.30251	2.14575	1.94317	0.785778	2.38258	1.76212	2.66539	1.26843	2.66789	1.8684	0.973561	1.82939	2.15359	1.87717	0.518745
	1512	2.05095	1.61499	1.63782	0.89511	1.60103	1.78676	1.51394	2.11569	1.89451	1.82399	0.740682	2.37291	1.55597	2.41414	1.05261	2.14929	1.59783	1.03154	1.4493	1.66076	1.64799	0.461829
	1513	1.98331	1.31864	1.44777	0.521461	1.3981	1.67402	1.19827	1.86122	1.8172	1.5212	0.5603	2.18931	1.41424	1.94064	0.827135	1.71444	1.42711	0.876927	1.30435	1.43528	1.42155	0.456608
	1514	1.7997	1.21557	1.11922	0.437712	1.09532	1.24884	0.905149	1.70016	1.61427	1.14755	0.280062	1.75446	1.26285	1.71838	0.521129	1.59526	1.34336	0.548373	1.08853	1.27422	1.18351	0.457306
	1515	1.34553	1.01908	0.742347	0.353963	0.744214	1.05235	0.843948	1.47468	1.21485	0.825442	0.048142	1.61273	1.09857	1.70228	0.427717	1.26348	0.931058	0.500057	0.801851	0.92312	0.946271	0.424352
	1516	1.07495	0.832256	0.336486	0.0382931	0.505851	0.949272	0.344675	1.28142	0.976489	0.918855	-0.141904	1.29706	0.625068	1.36406	-0.251939	1.17973	0.683032	0.348664	0.363779	0.655768	0.669094	0.474862
	1517	0.862361	0.722738	0.162546	-0.264492	0.222393	0.810764	-0.251232	0.997959	0.728463	0.857654	-0.183779	1.31639	0.351273	1.29642	-0.776981	0.851181	0.509092	-0.00887996	-0.106504	0.456058	0.427671	0.567262
	1518	0.604671	0.26534	-0.285189	-0.528624	-0.051402	0.611054	-0.396182	0.720943	0.329044	0.348717	-0.454352	1.07802	-0.0996832	1.08704	-1.11198	0.454983	0.190201	-0.388972	-0.290108	-0.0432152	0.102016	0.568862
	1519	0.192369	-0.262923	-0.430139	-1.044	-0.53457	0.234184	-0.576565	0.340851	0.222747	-0.0507014	-1.1179	0.546541	-0.441122	0.797143	-1.19251	-0.221451	-0.222102	-0.93012	-0.364193	-0.426528	-0.27405	0.552459
	1520	-0.0234463	-1.02633	-0.513889	-1.64957	-0.59255	0.0827914	-1.01464	-0.0553462	-0.0510477	-0.289064	-1.50122	0.134238	-0.69559	0.272101	-1.33101	-0.56289	-0.650511	-1.17815	-0.718517	-0.680997	-0.602282	0.56055
	1521	-0.413201	-1.14229	-1.00672	-1.94592	-1.16269	-0.155571	-1.17247	-0.351689	-0.97873	-0.830212	-1.69448	-0.284508	-1.05958	-0.24972	-1.55005	-1.06216	-0.988728	-1.31988	-1.07284	-1.08364	-0.976253	0.48389
	1522	-0.964012	-1.04243	-1.43513	-2.21005	-1.52023	-0.799795	-1.51069	-0.809088	-1.37815	-1.08146	-2.34193	-0.928731	-1.05313	-0.613706	-1.90759	-1.39394	-1.34305	-1.52281	-1.38851	-1.44762	-1.3346	0.450392
	1523	-1.27646	-1.56748	-1.73469	-2.59658	-1.71028	-1.27652	-1.68463	-1.09899	-1.62295	-1.04925	-2.97971	-1.55685	-1.67481	-0.748993	-2.34889	-1.65163	-1.66194	-1.8417	-1.8749	-1.99521	-1.69762	0.517996
	1524	-1.58569	-2.10218	-2.12123	-3.38576	-1.73927	-1.66305	-2.16458	-1.94936	-2.18343	-1.68703	-3.47576	-2.05612	-1.57173	-1.4512	-2.69033	-1.7998	-2.08391	-2.46015	-2.3323	-2.14017	-2.13215	0.544914
	1525	-2.10751	-2.25357	-2.42401	-3.73686	-1.99052	-2.09146	-2.42871	-2.17806	-2.30583	-2.24106	-3.77211	-2.59083	-1.80688	-2.08576	-3.21859	-1.94153	-2.71203	-2.79837	-2.75749	-2.14017	-2.47907	0.553368
	1526	-2.59068	-2.74641	-2.73968	-4.08152	-2.40604	-2.4941	-2.92476	-2.37455	-2.7439	-2.53741	-3.91706	-3.09977	-1.98082	-2.34667	-3.42474	-2.48268	-2.84087	-3.33308	-3.05383	-2.14983	-2.81342	0.546988
	1527	-2.98688	-3.08785	-2.99737	-4.38753	-2.63474	-2.75179	-3.36928	-2.37133	-2.88563	-2.96259	-4.52263	-3.60226	-2.29004	-2.93291	-3.6921	-2.71138	-3.17909	-3.90322	-2.96686	-2.42685	-3.13312	0.617689
	1528	-3.16082	-3.28433	-3.08112	-4.48094	-3.05349	-3.2865	-3.80413	-2.59037	-2.96294	-3.15586	-4.80287	-3.72789	-2.93749	-3.47728	-4.03354	-3.00128	-3.71702	-4.28331	-3.44036	-2.74252	-3.4512	0.592102
	1529	-3.32831	-3.53558	-3.46766	-5.0382	-3.80723	-3.64404	-4.14235	-2.9157	-3.43322	-3.33624	-5.28604	-3.96947	-3.16297	-3.87348	-4.10118	-3.15589	-3.88774	-4.81479	-4.03949	-3.01309	-3.79763	0.651998
	1530	-3.91778	-3.77394	-3.95727	-5.24757	-4.05526	-4.25928	-4.04249	-3.25714	-3.78111	-3.70023	-5.5695	-4.13697	-3.90705	-3.99588	-4.53925	-3.43935	-3.91673	-4.9533	-4.26819	-3.4415	-4.10799	0.586695
	1531	-4.1948	-4.18303	-3.83486	-5.47949	-4.19376	-4.76177	-4.27441	-3.59536	-3.77144	-3.96436	-5.98824	-4.2948	-4.13897	-4.14406	-4.78728	-3.89031	-4.18408	-4.83412	-4.32295	-3.79904	-4.33186	0.58856
	1532	-4.16903	-4.46649	-4.19563	-5.88213	-4.42568	-4.75533	-4.55787	-3.97867	-3.96149	-4.29614	-5.97214	-4.4623	-4.10032	-4.16982	-4.61656	-4.05781	-4.25495	-5.02417	-4.62252	-4.29832	-4.51337	0.553667
	1533	-4.42994	-4.49548	-4.24395	-6.0915	-4.81866	-4.80687	-4.84777	-4.32655	-3.93894	-4.66657	-6.00113	-4.51384	-4.56738	-4.5628	-4.94189	-4.41857	-4.39346	-5.30118	-4.60319	-4.76216	-4.73659	0.531617
	1534	-4.68763	-4.82081	-4.53063	-6.0303	-5.21808	-5.06778	-5.25686	-4.70665	-4.12255	-5.04022	-6.09454	-4.80052	-4.87983	-4.84304	-5.0804	-4.4991	-4.73812	-5.50412	-4.70949	-4.92	-4.97753	0.477103
	1535	-4.98075	-5.12037	-5.03957	-5.76939	-5.37914	-5.00336	-5.492	-4.64867	-4.28038	-5.14007	-6.17829	-4.88749	-5.09242	-4.82693	-5.46372	-4.70847	-4.89595	-5.66517	-4.89953	-5.11004	-5.12909	0.431453
	1536	-5.07094	-4.9561	-4.86885	-5.90146	-5.42101	-4.87773	-5.48878	-4.66477	-4.6798	-5.21416	-6.15574	-5.10653	-5.52728	-4.93967	-5.91145	-5.09179	-5.05379	-5.63618	-4.9253	-5.32264	-5.2407	0.420223
	1537	-5.04517	-4.92711	-4.80764	-6.13338	-5.6626	-5.16119	-5.17633	-4.92568	-5.00835	-5.30113	-6.2717	-5.01634	-5.85583	-5.11361	-5.5829	-5.17876	-5.00547	-5.65873	-5.22487	-5.19701	-5.31269	0.411907
	1538	-5.0033	-4.92389	-4.81731	-6.08828	-5.82687	-5.41888	-5.29873	-4.8677	-5.1984	-5.32046	-6.25238	-5.361	-5.78174	-5.05241	-5.7665	-5.48154	-4.98614	-5.73926	-5.40203	-5.46437	-5.40256	0.406942
	1539	-4.97109	-4.77571	-4.71745	-5.99809	-5.75279	-5.47042	-5.57897	-4.84838	-5.4271	-5.16584	-6.03978	-5.24182	-5.21483	-5.43251	-5.67631	-5.59106	-4.96037	-5.75536	-5.34405	-5.81225	-5.38871	0.396777
	1540	-4.76816	-4.89167	-4.87529	-5.93367	-5.92029	-5.31581	-5.83022	-5.08996	-5.49475	-5.08209	-5.96248	-5.08398	-5.22449	-5.7063	-5.08362	-5.58462	-4.77677	-5.49123	-5.33117	-5.87023	-5.36584	0.407889
	1541	-4.78426	-5.14614	-4.81731	-5.8016	-6.17476	-5.05812	-5.98483	-5.04486	-5.16941	-5.20128	-5.70156	-4.93259	-5.26636	-5.3101	-5.00632	-5.60717	-4.751	-5.37205	-5.3054	-5.6673	-5.30512	0.402488
	1542	-4.73595	-4.85624	-4.66591	-5.79194	-6.21663	-5.10643	-5.97195	-5.04164	-4.62826	-4.85339	-5.48897	-4.89071	-5.28569	-4.99121	-4.86459	-5.71347	-4.77355	-4.8921	-4.86088	-5.2711	-5.14503	0.46009
	1543	-4.83258	-4.73384	-4.48231	-5.34098	-5.81399	-5.0549	-5.89142	-5.2027	-4.6347	-4.77287	-5.29248	-4.73288	-5.05699	-4.87525	-4.70031	-5.61039	-4.51586	-4.84701	-4.56776	-5.01019	-4.99847	0.413729
	1544	-4.62965	-4.60822	-4.44688	-5.17992	-5.41457	-4.65548	-5.50488	-5.07708	-4.49942	-4.57316	-5.42777	-4.53317	-4.63502	-4.54992	-4.61656	-5.04669	-4.16798	-4.96941	-4.70949	-4.97154	-4.81084	0.367197
	1545	-4.23989	-4.48581	-4.64337	-5.20891	-5.40813	-4.60072	-4.9283	-4.79362	-4.38346	-4.2897	-5.36334	-4.62336	-4.6157	-4.5467	-4.51026	-4.69237	-3.93928	-5.10792	-4.42925	-4.68163	-4.67459	0.375493
	1546	-3.93389	-4.6662	-4.53385	-5.12839	-5.2213	-4.32048	-4.94119	-4.42641	-4.33514	-4.05455	-5.067	-4.53639	-4.4482	-4.71097	-3.93368	-4.45723	-3.90062	-4.73749	-4.02661	-4.19524	-4.47874	0.406424
	1547	-3.47649	-4.47937	-4.2665	-4.61623	-4.77357	-3.81154	-5.01527	-3.91425	-4.24173	-3.66158	-4.94138	-4.42365	-3.92315	-4.56924	-3.62767	-4.32194	-3.74279	-4.43148	-3.51767	-3.69597	-4.17257	0.482281
	1548	-3.07062	-4.1637	-3.83164	-4.17493	-4.50943	-3.68592	-4.8059	-3.77896	-3.75856	-3.44576	-4.65792	-3.89861	-3.63647	-4.318	-3.61157	-4.14156	-3.46899	-4.19956	-3.25676	-3.45761	-3.89362	0.467966
	1549	-2.8226	-3.77394	-3.73179	-3.92369	-4.14867	-3.56996	-4.39682	-3.19916	-3.52019	-3.44898	-4.17153	-3.12876	-3.50119	-3.68666	-3.56325	-3.64228	-3.39491	-3.94187	-3.05705	-3.37708	-3.60002	0.394435
	1550	-2.52303	-3.3552	-3.32271	-3.7433	-3.78146	-3.47977	-4.3646	-2.83839	-3.23996	-2.99158	-3.756	-2.8002	-3.17263	-3.24214	-3.47306	-3.20743	-3.01159	-3.23322	-2.77681	-3.11939	-3.27162	0.423442
	1551	-2.48116	-3.17804	-3.11977	-3.59513	-3.71382	-3.12866	-3.94586	-2.55171	-2.89852	-2.51486	-3.46288	-2.77121	-2.81831	-2.80407	-2.74187	-2.84666	-2.35448	-2.69852	-2.61254	-2.76506	-2.95016	0.436984
	1552	-2.10751	-2.87203	-2.72036	-3.34388	-3.09536	-2.80333	-3.44014	-2.54849	-2.66982	-2.3989	-3.30182	-2.54573	-2.40278	-2.37566	-1.99456	-2.46657	-1.81978	-2.53102	-2.44826	-2.71997	-2.6303	0.430824
	1553	-1.71775	-2.45328	-2.07935	-2.8897	-2.64762	-2.56497	-3.1599	-2.36489	-2.48944	-2.07034	-2.9926	-2.15598	-2.33514	-2.00201	-1.39222	-2.0285	-1.62329	-2.46337	-2.1648	-2.32055	-2.29579	0.445651
	1554	-1.44396	-2.06997	-1.54787	-2.3099	-1.99696	-2.27507	-2.73149	-1.89138	-1.96439	-1.83842	-2.69303	-1.64382	-1.60717	-1.67023	-1.05722	-1.6935	-1.40425	-2.30554	-2.1036	-1.69243	-1.89701	0.426672
	1555	-1.328	-1.61257	-1.52532	-1.99745	-1.73283	-1.96584	-2.49635	-1.57571	-1.9354	-1.43578	-2.06169	-1.60517	-0.937174	-1.16452	-0.983133	-1.47769	-1.33661	-1.90612	-1.66875	-1.6119	-1.6179	0.379187
	1556	-0.925359	-1.06498	-1.37393	-1.55616	-1.51057	-1.57931	-2.02607	-1.24394	-1.71637	-1.11045	-1.88775	-1.27661	-0.95328	-0.73933	-0.780202	-0.910771	-0.991949	-1.36497	-1.42394	-1.43796	-1.29369	0.360088
	1557	-0.757861	-0.51417	-1.08081	-1.07943	-0.876008	-1.14768	-1.48814	-0.944375	-1.44257	-0.501658	-1.71059	-1.01248	-0.81155	-0.22073	-0.580493	-0.495246	-0.682722	-0.997763	-1.22745	-1.18993	-0.938083	0.378412
	1558	-0.522719	-0.365999	-0.310958	-0.77665	-0.228563	-0.764362	-0.898677	-0.3839	-1.16233	0.0910278	-1.4078	-0.86753	-0.515207	0.230227	-0.271266	-0.337411	-0.225323	-0.579018	-0.647652	-0.964456	-0.545429	0.402889
	1559	-0.400317	-0.179174	0.152883	-0.551171	-0.125488	-0.683834	-0.554017	-0.0392406	-0.598638	0.239199	-0.924636	-0.468111	-0.428237	0.478253	0.0927207	0.004027	0.228855	-0.421183	-0.0807351	-0.883928	-0.257139	0.391822
	1560	0.218137	-0.0342239	0.397688	-0.338578	-0.186689	-0.509894	-0.341423	0.118594	-0.521331	0.168335	-0.531659	-0.216864	-0.0417031	0.78748	0.392285	0.0620071	0.521977	0.129628	0.386327	-0.378212	0.004094	0.379588
	1561	0.698084	0.0334195	0.739126	-0.0615616	-0.10294	-0.120139	-0.141714	0.405274	-0.105807	0.548426	-0.467237	0.221208	0.135458	1.12892	0.49536	0.538732	1.09211	0.213377	0.215608	-0.175281	0.264521	0.433562
	1562	0.788275	0.217023	0.845423	0.105937	0.232056	0.143993	0.148186	0.575993	-0.0478265	0.947845	-0.277191	0.591636	0.299735	1.30286	0.640311	0.922045	1.11144	0.551594	0.518393	-0.091532	0.47631	0.427786
	1563	0.936446	0.655095	1.16431	0.292761	0.654023	0.585285	0.335011	0.437485	-0.00595202	1.59529	-0.0259437	1.05226	0.599299	1.2932	0.946317	0.941372	0.995481	1.02832	0.924254	0.0534184	0.722886	0.443769
	1564	1.19414	0.925669	1.25773	0.28954	1.17262	1.01369	0.698997	0.39561	0.406351	1.7499	-0.0420493	0.984613	0.840883	1.63463	0.933432	1.15074	1.27894	1.02188	1.41386	0.37553	0.934836	0.465153
	1565	1.40673	1.05129	1.4059	0.160696	1.13397	1.28427	1.02111	0.727385	0.541638	1.67904	0.12867	1.136	0.612184	1.45747	1.18468	0.899497	1.9135	1.26346	1.41386	0.742738	1.0582	0.466632
	1566	1.37774	0.880573	1.38335	0.279877	1.12753	1.37124	0.856832	1.15901	0.725242	1.80466	0.441118	1.46456	0.550982	1.35762	1.33607	0.899497	2.20662	1.49538	1.31723	0.668652	1.13519	0.47419
	1567	1.43572	0.874131	1.35114	0.250887	1.49151	1.20374	0.96635	1.47146	0.92173	1.98182	0.573184	1.3035	0.712038	1.55411	1.50679	0.854402	1.96182	1.34077	1.35266	0.594566	1.18512	0.456165
	1568	1.19091	0.970764	1.26739	0.492471	1.56882	1.46465	1.01789	1.88699	0.999036	2.01081	0.347706	1.05548	0.773239	1.59276	1.54222	0.880171	1.87162	1.34721	1.52016	0.910236	1.23553	0.453281
	1569	1.46471	1.26389	1.42522	0.792034	1.48507	1.3809	0.882601	2.01261	1.01192	1.74024	0.508762	1.14889	0.850546	1.81179	1.72905	0.976804	1.82653	1.30856	1.55881	0.936005	1.30575	0.40906
	1570	1.59033	1.52802	1.422	0.772708	1.71699	1.1522	0.85039	1.83867	1.25673	1.73702	0.50232	1.23586	0.834441	1.96963	1.64208	1.35367	1.93927	1.41163	1.66511	1.06807	1.37436	0.412515
	1571	1.82547	1.42494	1.16431	0.679295	1.82329	1.28105	0.805294	1.89665	1.32759	2.05913	0.518425	1.08769	0.953622	1.91165	1.49069	1.53728	1.89739	1.45029	1.48473	0.958553	1.37887	0.446969
	1572	1.87701	1.28643	1.3608	0.43449	1.46896	1.07812	0.512173	1.98362	1.15043	1.8111	0.769672	1.00394	0.937516	1.66362	1.36184	1.373	1.96182	1.33755	1.15617	0.974658	1.27515	0.44311
	1573	1.5098	1.56345	1.22874	0.31853	1.21772	0.949272	0.27381	1.96429	1.13432	1.69836	0.805105	0.736587	0.911747	1.71516	1.18468	1.26993	1.82009	1.23125	1.09175	1.26456	1.19446	0.452407
	1574	1.31976	1.20591	1.09989	0.273435	1.07599	0.833311	0.0934274	1.83545	1.31148	1.4439	0.576405	0.83322	0.960064	1.8279	1.08482	1.07022	1.78143	1.17971	1.03699	1.33542	1.10894	0.456292
	1575	1.3262	0.880573	1.01936	0.0833887	1.0631	0.572401	0.241599	1.7517	1.46932	1.26996	0.0320364	0.823557	0.850546	1.4929	1.03651	1.18618	1.6397	1.24091	1.07565	1.02298	1.00393	0.477051
	1576	1.12327	0.848362	0.903403	0.0415142	0.972913	0.288943	0.344675	1.41026	1.39845	0.84799	-0.109693	1.02971	0.770018	1.43815	0.830356	1.26993	1.53985	1.17971	0.650459	0.903794	0.884103	0.459835
	1577	1.08462	0.919226	1.10955	0.424827	1.01479	0.230963	0.0193417	1.05272	1.02803	0.693377	-0.30296	0.858989	0.763576	1.47358	0.617763	1.21195	1.1662	1.1926	0.225271	0.665431	0.772491	0.455254
	1578	1.02986	0.854804	1.10633	0.344299	0.811857	0.0151479	-0.235127	1.0044	0.448226	0.867317	-0.795791	0.726923	0.45757	0.977526	0.550119	0.87695	0.847309	0.773852	0.276809	0.439953	0.568917	0.476961
	1579	0.607892	0.184812	1.0097	0.0479564	0.44465	-0.345617	-0.363971	0.501907	0.225968	0.889865	-0.634735	0.607742	0.16767	0.478253	0.192575	0.551617	0.689475	0.490393	0.112532	0.417405	0.313804	0.415089
	1580	0.578902	-0.285471	0.822875	-0.34502	0.434987	-0.223215	-0.541133	-0.00380835	0.077797	0.654723	-0.670167	0.549762	0.00339253	0.410609	-0.0490085	-0.0765009	0.50265	0.390539	-0.0678506	0.269233	0.121665	0.416364
	1581	0.285781	-0.359557	0.561965	-0.535066	0.232056	-0.261868	-0.576565	0.121815	-0.20244	0.303622	-1.01161	0.163228	-0.257518	0.359071	-0.113431	-0.395392	0.302941	0.258473	-0.106504	-0.271915	-0.0751455	0.394787
	1582	-0.0975319	-0.39821	0.294612	-0.628478	0.000135846	-0.184561	-0.634545	0.131479	-0.14446	0.493667	-1.38848	-0.220085	-0.32194	0.484695	-0.335688	-0.556447	-0.177006	0.0233312	-0.35453	-0.571479	-0.229276	0.431548
	1583	-0.403538	-0.523834	0.00793254	-0.944148	-0.321976	-0.471241	-0.834254	-0.229287	-0.205661	0.409918	-1.3466	-0.11701	-0.450785	0.420273	-0.783424	-0.730388	-0.408927	-0.395414	-0.480154	-0.452297	-0.413041	0.417642
	1584	-0.490508	-1.29046	-0.349612	-1.18251	-0.705289	-0.812679	-1.00819	-0.538514	-0.89176	-0.0732492	-1.4529	-0.403689	-0.850204	0.304313	-1.05078	-1.06861	-0.608636	-0.479163	-0.811929	-0.700324	-0.723234	0.417708
	1585	-0.72565	-1.63834	-0.871433	-1.42087	-0.779375	-1.03494	-1.51391	-0.644811	-0.994835	-0.218199	-1.73958	-0.703253	-0.898521	0.0788343	-1.15063	-1.51956	-0.846999	-0.55647	-0.589672	-1.30589	-0.953706	0.474001
	1586	-1.14117	-1.69632	-1.0035	-1.86217	-1.05639	-1.35061	-1.86823	-0.75755	-1.28474	-0.231084	-2.01337	-0.774118	-1.08535	-0.095106	-1.18606	-1.69994	-1.3205	-0.878582	-0.602556	-1.52493	-1.17161	0.525643
	1587	-1.65011	-1.87026	-1.18388	-2.07154	-1.36562	-1.62762	-2.11626	-1.16341	-1.57142	-0.694925	-2.36126	-1.21863	-1.65226	-0.662023	-1.34068	-1.95119	-1.72636	-1.15882	-0.995533	-1.79228	-1.5087	0.461588
	1588	-2.0141	-2.33732	-1.71859	-2.4774	-1.50091	-1.76935	-2.49635	-1.49197	-1.86132	-1.35525	-2.65116	-1.56007	-2.17408	-1.15808	-1.63058	-2.04783	-1.78757	-1.5679	-1.36918	-2.07896	-1.8524	0.420432
	1589	-2.52948	-2.42107	-2.21142	-2.84139	-1.87778	-2.11723	-2.83135	-2.15874	-2.09968	-1.55818	-3.00548	-1.80488	-2.64115	-1.75076	-1.70466	-2.34739	-2.01949	-1.74184	-2.02629	-2.30444	-2.19963	0.413834
	1590	-2.89346	-2.6691	-2.35959	-3.01211	-2.15801	-2.40391	-2.95053	-2.23282	-2.33482	-1.81587	-3.18586	-2.03358	-2.71845	-2.1985	-1.79486	-2.59864	-2.37059	-1.72252	-2.28398	-2.30444	-2.40208	0.410978
	1591	-3.18981	-2.88491	-2.50454	-3.33744	-2.21277	-2.54886	-3.08582	-2.24893	-2.3767	-2.18308	-3.40812	-2.14954	-2.80542	-2.63979	-2.0461	-2.93686	-2.57996	-2.12193	-2.64797	-2.62978	-2.62692	0.413914
	1592	-3.44105	-3.09429	-2.47877	-3.69499	-2.19345	-2.90641	-3.35961	-2.72565	-2.44112	-2.109	-3.71413	-2.24939	-2.61538	-2.64945	-2.45196	-3.07858	-2.83765	-2.4215	-2.52557	-3.1516	-2.80698	0.483566
	1593	-3.67297	-3.36486	-2.69781	-3.86893	-2.1097	-3.00304	-3.83956	-2.95113	-2.71491	-2.33125	-4.03624	-2.62948	-3.08888	-3.11007	-2.47773	-3.19132	-2.91496	-2.92077	-2.6222	-3.31588	-3.04309	0.524159
	1594	-3.83403	-3.67087	-2.73324	-3.666	-2.16124	-3.14799	-4.25509	-3.022	-3.06602	-2.72101	-4.11033	-2.89362	-3.52051	-2.98445	-2.69999	-3.30728	-2.86986	-3.09471	-3.07638	-3.58323	-3.22089	0.520097
	1595	-4.01441	-3.8287	-2.96194	-3.71753	-2.32551	-3.3928	-4.52888	-3.10575	-3.41068	-2.83375	-4.00725	-2.99025	-3.76532	-3.14229	-2.86749	-3.39103	-3.25318	-3.25899	-3.42748	-3.91501	-3.40691	0.513858
	1596	-4.18191	-3.91567	-3.04569	-3.94623	-2.66051	-3.78577	-4.50311	-3.36022	-3.5814	-2.89495	-4.28427	-2.73578	-4.10032	-3.55459	-3.11874	-3.5231	-3.16621	-3.37495	-3.3695	-3.91823	-3.55106	0.523321
	1597	-4.14004	-4.27644	-3.18098	-3.71753	-3.03738	-3.66659	-4.48701	-3.56637	-3.55563	-3.00125	-4.48398	-2.66814	-4.39988	-3.59002	-3.23792	-3.77113	-3.39813	-3.37173	-3.32118	-4.02452	-3.64479	0.521574
	1598	-3.94677	-4.41495	-3.31626	-3.72075	-3.33694	-3.54419	-4.71571	-3.86915	-3.72957	-3.20096	-4.1361	-2.91938	-4.37411	-3.73497	-3.45373	-3.87742	-3.775	-3.69706	-3.25354	-3.93433	-3.74755	0.444142
	1599	-4.06273	-4.4987	-3.61905	-3.81095	-3.51411	-3.81798	-4.70926	-4.02055	-3.91639	-3.54884	-4.01691	-3.02246	-4.23238	-4.11184	-3.46018	-3.78079	-3.97793	-3.67129	-3.52734	-4.00842	-3.86641	0.380695
	1600	-4.17225	-4.41817	-3.84453	-4.07186	-3.62362	-3.97582	-5.00883	-4.2879	-3.87774	-3.64869	-3.99437	-3.2415	-4.01657	-3.81872	-3.37321	-3.93862	-3.68481	-3.62298	-3.60464	-4.20813	-3.92165	0.39327
	1601	-4.33331	-4.35053	-4.01525	-3.74652	-3.85877	-4.02414	-4.97018	-4.02377	-3.94538	-3.77432	-3.86874	-3.32202	-4.10354	-3.8767	-3.37321	-3.81944	-3.57851	-3.6874	-3.78825	-4.04707	-3.92535	0.359382
	1602	-4.70696	-4.33442	-4.00236	-3.95268	-3.74925	-3.91462	-4.72537	-3.87237	-4.18697	-3.75821	-3.80754	-3.15131	-4.24849	-3.76074	-3.65666	-3.9805	-3.76534	-3.59077	-4.09425	-4.27577	-3.97673	0.370712
	1603	-4.47503	-4.13471	-3.78977	-3.98167	-3.86199	-3.8663	-4.44513	-4.11396	-4.11932	-3.72922	-4.05557	-3.23183	-4.07133	-3.70276	-3.53104	-4.1641	-3.90384	-3.85812	-3.80435	-4.22745	-3.95338	0.293197
	1604	-4.33008	-4.1637	-3.57073	-4.03965	-3.93929	-4.00803	-4.4709	-4.15261	-4.13221	-3.77754	-4.14576	-3.1964	-3.99402	-3.82194	-3.6309	-4.14156	-3.61716	-3.80658	-3.71094	-4.09861	-3.93743	0.298359
	1605	-4.27532	-3.9801	-3.60616	-4.307	-3.63651	-3.90818	-4.76402	-3.81117	-4.25783	-3.99013	-3.96215	-3.16741	-3.74277	-3.83805	-3.82416	-4.19309	-3.50442	-3.94187	-3.90421	-4.14371	-3.93791	0.340975
	1606	-4.41705	-4.13471	-3.80265	-4.44551	-3.47545	-3.72457	-4.6996	-3.66622	-4.12577	-3.96436	-3.78821	-3.50563	-3.717	-3.97334	-3.94334	-4.32194	-3.94894	-4.20922	-3.83656	-4.05029	-3.98752	0.320186
	1607	-4.08206	-4.3312	-3.74789	-4.31344	-3.53988	-3.67303	-4.41936	-3.68877	-3.91961	-3.63581	-3.78821	-3.55717	-4.00046	-3.97978	-4.10118	-4.17377	-4.0488	-3.85168	-3.93964	-4.02452	-3.94081	0.256396
	1608	-4.02408	-4.17981	-3.61905	-4.32311	-3.56242	-3.88885	-4.40648	-3.82084	-3.74245	-3.42321	-3.87196	-3.45409	-4.04556	-3.57392	-3.82416	-3.69704	-4.26783	-3.77115	-4.12324	-4.02452	-3.88219	0.287057
	1609	-3.77605	-3.8126	-3.57073	-4.20392	-3.47223	-3.83409	-4.516	-3.89492	-3.62971	-3.2686	-3.93961	-3.36068	-4.16796	-3.51594	-3.64378	-3.60685	-4.30004	-3.59721	-4.15223	-3.96976	-3.81165	0.331641
	1610	-3.66653	-3.75462	-3.39035	-3.9108	-3.67194	-3.35092	-4.33883	-3.7693	-3.71668	-3.24605	-3.67225	-3.41544	-3.68479	-3.28401	-3.47628	-3.42969	-3.84586	-3.28798	-4.1168	-4.12116	-3.65752	0.305261
	1611	-3.57956	-3.94466	-3.09723	-3.8045	-3.59141	-3.38958	-4.2261	-3.32478	-3.53308	-3.15586	-3.45644	-3.42188	-3.47864	-3.20349	-3.14451	-3.56175	-3.41745	-2.99486	-4.07171	-4.25322	-3.53254	0.364083
	1612	-3.43461	-3.63222	-2.75257	-3.64989	-3.2532	-3.18664	-4.08759	-2.88993	-3.52342	-2.98514	-3.26961	-3.54428	-3.46575	-3.09075	-3.22181	-3.39103	-2.7539	-2.895	-4.05882	-4.04063	-3.35634	0.408624
	1613	-3.22524	-3.36486	-2.56574	-3.21182	-3.00195	-3.07391	-3.81701	-2.75787	-3.0177	-2.60505	-3.13755	-3.28981	-3.20484	-2.76541	-2.98989	-3.14945	-2.32871	-2.78871	-4.06204	-3.91501	-3.11363	0.443061
	1614	-3.07062	-3.12972	-2.6205	-2.91869	-3.05349	-2.74213	-3.81701	-2.90604	-2.78256	-2.72101	-2.72846	-3.02568	-3.29181	-2.38854	-2.78052	-2.84989	-2.20953	-2.76616	-3.61431	-3.74751	-2.95821	0.412191
	1615	-2.78395	-2.80439	-2.72358	-2.68033	-3.08248	-2.66482	-3.6012	-2.48729	-2.76323	-2.65015	-2.74779	-2.76155	-3.33047	-2.33056	-2.88037	-2.75003	-2.09679	-2.51491	-3.21811	-3.43828	-2.81551	0.366356
	1616	-2.79039	-2.76573	-2.453	-2.74153	-2.75392	-2.71958	-3.23077	-2.36167	-2.5603	-2.31515	-2.69625	-2.79698	-2.91494	-2.33378	-2.53893	-2.43114	-1.81334	-2.50847	-2.8509	-3.24501	-2.64109	0.32473
	1617	-2.71952	-2.5467	-2.52387	-2.67711	-2.21277	-2.50377	-3.11803	-2.55816	-2.20598	-2.10255	-2.64794	-2.64881	-2.741	-1.93759	-2.42942	-2.25398	-1.488	-2.3764	-2.65119	-3.05496	-2.46989	0.372094
	1618	-2.48438	-2.06353	-2.35959	-2.43231	-1.83268	-2.15266	-2.81202	-2.11042	-1.60363	-1.7289	-2.4901	-2.48453	-2.5735	-1.93114	-2.10086	-2.11547	-1.42036	-2.12838	-2.50946	-2.95833	-2.21461	0.394014
	1619	-2.24602	-1.73497	-2.09868	-2.21971	-1.76826	-2.143	-2.48669	-1.79797	-1.45868	-1.59684	-2.16799	-2.23006	-2.50264	-1.58971	-1.84961	-1.93187	-1.1981	-1.97054	-2.07461	-2.64266	-1.98543	0.368769
	1620	-1.99155	-1.85093	-1.81522	-1.82673	-1.6684	-1.98839	-2.33208	-1.77864	-1.16878	-1.41968	-1.89419	-1.84353	-2.12899	-1.24182	-1.63058	-1.92864	-1.01128	-1.89001	-1.81048	-2.298	-1.7759	0.345054
	1621	-1.52449	-1.67377	-1.50599	-1.52717	-1.40105	-1.71459	-2.40294	-1.37923	-0.940076	-1.20708	-1.75246	-1.29916	-1.71346	-0.8263	-1.65313	-1.66773	-0.637626	-1.65809	-1.76216	-2.28834	-1.52674	0.424034
	1622	-1.30545	-1.27113	-1.38359	-1.39188	-1.17879	-1.54709	-2.20967	-0.928269	-0.849885	-1.11045	-1.73314	-0.883636	-1.62005	-0.533178	-1.44375	-1.42293	-0.305851	-1.47449	-1.48514	-1.94046	-1.30094	0.449952
	1623	-1.29901	-0.949021	-1.27729	-1.34357	-1.02096	-1.30229	-1.79415	-1.02168	-0.511668	-0.614397	-1.53665	-0.696811	-1.53308	-0.323805	-1.42121	-1.14591	-0.180227	-1.28444	-1.03419	-1.90824	-1.10993	0.461941
	1624	-1.20882	-0.85883	-1.24508	-1.08588	-0.789038	-1.14445	-1.74261	-0.683464	-0.521331	-0.533869	-1.17266	-0.561524	-1.20131	-0.39467	-1.24082	-1.1749	-0.173785	-0.949447	-0.860246	-1.67632	-0.960953	0.406763
	1625	-0.98656	-0.990896	-1.20321	-1.22761	-0.537791	-1.12835	-1.69751	-0.493418	-0.250757	-0.292285	-1.19521	-0.783781	-0.734244	-0.0306837	-1.17962	-1.08149	-0.425032	-0.733632	-0.918226	-1.21248	-0.855139	0.416533
	1626	-0.860937	-0.54316	-1.16133	-1.36289	-0.241448	-0.838448	-1.48492	-0.461207	-0.167008	0.0845856	-1.14367	-1.04147	-0.763234	0.58455	-1.0089	-1.05894	-0.167343	-0.395414	-0.876351	-0.893591	-0.690057	0.520113
	1627	-0.683775	-0.394989	-0.819895	-1.29847	-0.144814	-0.893207	-1.39795	-0.438659	-0.0639321	0.12646	-0.927857	-0.803108	-0.866309	0.520127	-1.09909	-1.04928	-0.254313	-0.250464	-0.679863	-0.729314	-0.607435	0.489106
	1628	-0.551709	-0.150184	-0.565426	-1.03112	-0.0417387	-0.716046	-1.26588	-0.361352	0.023038	-0.0120479	-0.737811	-0.555082	-0.940395	0.745605	-1.06688	-0.598322	-0.170564	0.0619846	-0.75717	-0.542489	-0.46168	0.480382
	1629	-0.368106	0.0817363	-0.600859	-0.783092	0.161192	-0.867438	-1.05973	-0.416111	0.225968	0.348717	-0.795791	-0.29095	-0.859867	0.752048	-0.651358	-0.298758	0.109673	-0.0410911	-0.915005	-0.217156	-0.324299	0.497089
	1630	-0.413201	0.255677	-0.45913	-0.564056	0.0677793	-0.674171	-0.982426	-0.338805	0.464331	0.603185	-0.811897	-0.0268182	-1.06924	0.797143	-0.661021	-0.314864	0.47366	0.0233312	-0.886015	0.0179861	-0.224927	0.555198
	1631	-0.197387	0.255677	-0.140239	-0.477086	0.132202	-0.15235	-0.689304	-0.213181	0.493321	0.773905	-0.834445	0.143901	-0.998375	0.61354	-0.448427	-0.427603	0.776445	0.148955	-0.261118	-0.0271096	-0.076434	0.502961
	1632	-0.042773	-0.0889829	0.330044	-0.557614	0.499409	0.163319	-0.599113	0.115373	0.531975	0.864096	-0.663725	0.0665942	-0.640831	0.909882	-0.213286	-0.553226	1.40456	0.290684	0.0867631	-0.352443	0.0775354	0.571769
	1633	-0.145849	-0.0664351	0.362255	-0.634921	0.683013	0.131108	-0.383298	0.553445	0.54808	0.715924	-0.399593	0.279188	-0.0642509	0.945315	-0.0425663	-0.111933	1.25317	0.348664	0.144743	-0.0335518	0.204125	0.477953
	1634	-0.0331096	0.191254	0.0691338	-0.57694	0.679791	0.127887	-0.489595	0.843345	0.609281	0.79001	-0.264306	0.160007	0.0323826	1.12248	-0.129536	-0.0765009	1.15332	0.690102	0.0255618	-0.0754264	0.242457	0.503471
	1635	-0.0685419	0.593894	0.0659126	-0.225839	0.818299	0.324375	-0.579786	0.778923	0.870192	0.699819	0.0706898	0.337168	0.0871416	1.02262	0.0315195	0.119987	1.1662	0.622459	0.0932053	-0.0850897	0.337158	0.461962
	1636	0.1666	0.761392	0.46211	-0.0293504	0.844068	0.533748	-0.135272	0.795029	1.04091	0.577416	0.367033	0.408033	-0.122231	0.877671	0.115269	0.274601	0.927837	0.580585	0.0513308	0.179042	0.433791	0.364965
	1637	0.656209	0.909563	0.536196	-0.00680258	0.728108	0.398461	-0.00642719	0.846566	1.24062	0.770683	0.431455	0.466013	-0.0739143	0.668299	0.517908	0.319696	1.06312	0.71265	0.0932053	0.101735	0.518667	0.368985
	1638	0.765727	1.07706	0.629608	-0.103436	0.621811	0.404903	0.12886	0.382726	1.12144	0.912413	0.386359	0.875095	0.0742571	0.771374	0.698291	0.261716	1.31759	0.79962	0.138301	0.320771	0.579224	0.385012
	1639	0.727074	0.84192	0.993594	-0.370789	0.918154	0.530527	0.409097	0.289313	1.24062	0.793231	0.347706	0.926632	0.193438	0.925988	0.614542	-0.0475109	1.27572	0.854379	0.334789	0.362646	0.608053	0.420953
	1640	0.830149	0.658316	1.13854	-0.167858	0.695897	0.575622	0.460635	0.373062	1.15043	0.815779	0.202756	0.836441	0.206323	1.03228	0.704733	-0.0475109	1.15976	0.65467	0.260703	0.439953	0.599034	0.384508
	1641	0.701305	0.603557	1.15143	0.064062	0.431766	0.791437	0.260926	0.350515	1.07956	0.841548	0.0642476	0.610963	0.286851	1.10637	0.517908	0.306812	1.00514	0.896254	0.325126	0.420626	0.59082	0.342156
	1642	0.60145	0.448944	0.964604	0.0189664	0.32869	0.617497	0.467077	0.356957	1.00548	0.951066	-0.00983812	0.391927	0.112911	1.42848	0.0991629	0.403445	0.802214	0.996109	0.428202	0.214474	0.531391	0.386739
	1643	0.51448	0.700191	0.716578	-0.0261293	0.190182	0.388797	0.698997	0.118594	0.957162	1.16366	0.0384787	0.446686	0.0194981	1.203	0.231229	0.245611	0.798993	0.893033	0.257482	0.378751	0.496764	0.377104
	1644	0.617556	0.822593	0.52009	-0.0325715	0.196624	0.243847	0.760199	0.212006	0.873413	1.04126	0.0288153	0.768798	0.264303	1.11603	0.298872	0.261716	0.876299	0.828611	0.276809	0.282118	0.512869	0.348887
	1645	0.678757	0.58423	0.330044	-0.145311	0.0710004	0.150435	0.322127	0.289313	0.780001	1.0026	0.0803532	0.569089	0.241755	1.06772	0.424496	0.219842	1.05668	0.696545	0.228492	0.108177	0.437817	0.351697
	1646	0.527365	0.200918	0.159325	-0.332135	0.0806638	0.198752	-0.27378	0.421379	0.953941	0.951066	0.164102	0.127795	0.280409	1.01296	0.29243	-0.0765009	0.860194	0.413086	0.0964264	-0.188166	0.293511	0.399926
	1647	0.388857	0.233129	-0.088701	-0.441653	-0.18991	0.098897	-0.196473	0.102489	0.92173	0.709482	0.167323	-0.0880194	0.0839205	0.851902	0.0411828	-0.434045	0.499429	0.271357	0.147964	-0.0432152	0.151782	0.377043
	1648	0.163378	0.20736	-0.188556	-0.293482	-0.434715	0.118224	-0.637766	-0.184191	0.728463	0.44213	0.189871	-0.178211	-0.218865	0.742384	-0.0876619	-0.289095	0.402795	0.168282	-0.116167	0.0373128	0.0285745	0.363344
	1649	-0.0588785	0.136495	-0.188556	-0.54795	-0.431494	0.266395	-0.64743	-0.168085	0.734905	0.351938	-0.125798	-0.480996	-0.676263	0.658635	-0.464533	-0.289095	0.351257	0.177945	-0.435058	-0.210713	-0.102364	0.419477
	1650	-0.374548	0.0527462	-0.159566	-0.583383	-0.59255	0.437114	-0.856802	-0.0585673	0.541638	0.0394899	-0.357719	-0.358593	-0.702032	0.545896	-0.432322	-0.714282	-0.012729	0.0265523	-0.686305	-0.281578	-0.226377	0.420167
	1651	-0.645122	0.0720729	-0.140239	-0.847514	-0.727837	0.0312535	-0.950215	0.0992674	0.377361	-0.224642	-0.589639	-0.271623	-0.827656	0.194795	-0.435543	-0.843127	-0.24465	-0.427625	-0.637989	-0.635901	-0.383729	0.394022
	1652	-0.432528	-0.121194	-0.426918	-1.14386	-0.76649	-0.364944	-0.802043	-0.148759	0.438562	-0.253632	-0.737811	-0.596956	-0.985491	-0.0790004	-0.609483	-0.939761	-0.251092	-0.698199	-1.05351	-0.748641	-0.536088	0.393437
	1653	-0.580699	-0.298356	-0.378602	-1.45953	-1.27221	-0.306964	-1.12416	-0.522408	0.245295	-0.395361	-0.824781	-0.72258	-0.898521	-0.19174	-0.51285	-1.04606	-0.30263	-0.788391	-1.20813	-0.790515	-0.668959	0.424071
	1654	-1.21526	-0.575372	-0.674944	-1.62058	-1.45903	-0.625854	-1.42372	-0.963702	-0.0639321	-0.701367	-1.05348	-0.844982	-0.898521	-0.39467	-0.722222	-1.15558	-0.524887	-1.40362	-1.27255	-0.97734	-0.928581	0.402675
	1655	-1.59535	-0.668784	-0.600859	-1.75909	-1.65552	-0.793352	-1.46237	-0.976586	-0.192777	-0.633724	-1.32728	-0.774118	-1.36558	-0.436544	-0.844625	-1.59687	-0.824451	-1.53891	-1.34986	-1.03532	-1.0716	0.459073
	1656	-1.35377	-0.765418	-0.626628	-1.97169	-1.38495	-0.709603	-1.45271	-1.05389	-0.299074	-0.91074	-1.65905	-1.03825	-1.68125	-0.616927	-1.24404	-1.81913	-0.798682	-1.5679	-1.64942	-1.35743	-1.19803	0.465031
	1657	-1.22492	-0.865272	-1.0647	-2.30024	-1.31408	-1.08325	-1.74905	-1.12798	-0.537436	-1.31982	-1.75246	-1.14455	-1.83909	-0.919712	-1.61769	-2.11225	-0.979065	-2.14448	-1.78149	-1.72142	-1.42995	0.482506
	1658	-1.48583	-0.978011	-1.34494	-2.07476	-1.47836	-1.30873	-2.08727	-1.44365	-1.17522	-1.47766	-2.04881	-1.2895	-2.15798	-1.20639	-2.05577	-2.27653	-0.969401	-2.54712	-2.30975	-2.01776	-1.68667	0.486639
	1659	-1.73386	-1.46762	-1.28696	-2.11986	-1.74571	-1.38604	-2.40616	-1.82374	-1.51344	-1.95116	-2.30972	-1.49887	-2.53163	-1.2386	-2.18139	-2.47301	-0.959738	-2.56645	-2.66085	-2.08219	-1.89685	0.505422
	1660	-1.97222	-1.65123	-1.30628	-2.39043	-2.16446	-1.54709	-2.35462	-2.20383	-1.61973	-2.29904	-2.68015	-1.73401	-2.62826	-1.81196	-2.18461	-2.8209	-1.26897	-2.81125	-2.76393	-2.1144	-2.11637	0.490937
	1661	-2.07208	-1.68666	-1.58652	-2.58048	-2.39316	-1.53743	-2.24833	-2.42287	-1.92574	-2.1702	-2.89274	-1.87896	-2.85374	-1.9247	-2.45841	-3.00772	-1.52021	-2.99486	-2.93465	-2.41074	-2.27501	0.501379
	1662	-2.54236	-1.94113	-2.05036	-2.77374	-2.60575	-1.82733	-2.564	-2.57104	-2.12545	-2.24106	-3.1762	-2.37501	-3.15331	-2.06965	-2.7934	-3.1269	-1.823	-3.12048	-3.10215	-2.98088	-2.54816	0.471622
	1663	-2.58424	-2.08608	-2.09546	-2.82206	-2.77969	-2.07214	-2.82813	-2.77397	-2.32194	-2.65981	-3.59495	-2.45232	-3.78142	-2.00523	-2.77086	-3.39425	-2.22242	-3.3524	-3.31474	-3.30299	-2.76075	0.545823
	1664	-2.62611	-2.62078	-2.1019	-2.85749	-2.97296	-2.38781	-3.17923	-2.8545	-2.71169	-2.67269	-3.71735	-2.81953	-3.70734	-2.59792	-2.89648	-3.71959	-2.4028	-3.57466	-3.42426	-3.5478	-2.96964	0.492884
	1665	-2.62933	-2.76895	-2.56252	-3.37932	-3.13079	-2.80333	-3.46591	-3.19272	-3.04347	-2.90461	-4.00403	-3.25438	-3.60104	-2.88782	-3.38931	-3.90963	-2.35448	-3.76471	-3.59176	-3.88279	-3.22605	0.480224
	1666	-2.61	-2.78828	-2.93295	-3.6209	-3.44968	-2.9515	-3.66884	-3.2668	-3.22707	-2.94649	-4.08456	-3.69245	-3.69768	-3.24536	-3.51493	-4.09002	-2.37381	-3.79048	-3.90421	-4.04385	-3.39499	0.503893
	1667	-2.83548	-3.15227	-3.04247	-3.82383	-3.56887	-2.79689	-3.95552	-3.40531	-3.14977	-3.08822	-4.06201	-3.86962	-3.97147	-3.59324	-3.61801	-4.25752	-2.81188	-3.94509	-4.21988	-4.14371	-3.56555	0.495982
	1668	-3.19625	-3.5388	-3.123	-4.30378	-3.88454	-2.92895	-4.3034	-3.57281	-3.47188	-3.46187	-4.01691	-4.17884	-4.45786	-3.5868	-3.86926	-4.2543	-3.00193	-4.35739	-4.60319	-4.28544	-3.81986	0.520032
	1669	-3.68264	-3.62577	-3.29694	-4.5518	-3.9554	-3.25107	-4.2261	-3.53094	-3.83586	-3.66802	-4.5033	-4.07255	-4.60281	-3.41608	-3.92724	-4.38636	-3.3788	-4.56033	-4.70627	-4.57534	-3.98768	0.494968
	1670	-3.85014	-3.60322	-3.72213	-4.67743	-4.29362	-3.79544	-4.31951	-3.66944	-3.94216	-3.64225	-4.95426	-4.59115	-4.68656	-3.62868	-4.33632	-4.66016	-3.76534	-4.42182	-4.43247	-4.66231	-4.18272	0.446975
	1671	-4.11749	-3.82226	-3.74467	-4.95767	-4.37093	-4.095	-4.08437	-3.99478	-3.89385	-3.94182	-5.14109	-4.80374	-4.87339	-3.9379	-4.42329	-4.96616	-4.15509	-4.39605	-4.53877	-4.70418	-4.34812	0.433271
	1672	-4.43316	-3.73207	-3.57395	-5.15738	-4.49655	-4.40745	-4.55143	-4.17838	-3.72313	-3.97403	-5.10243	-4.6137	-4.88627	-4.12151	-4.49094	-5.3978	-3.94894	-4.79547	-4.97684	-4.87812	-4.47198	0.518032
	1673	-4.42672	-3.97043	-3.79299	-5.00598	-4.41602	-4.50408	-4.85099	-4.45218	-3.77144	-4.30258	-5.04767	-4.80374	-4.693	-4.47905	-4.71964	-5.43967	-4.19375	-4.85989	-5.35693	-5.11971	-4.61032	0.470352
	1674	-4.63287	-4.24101	-3.99914	-5.16704	-4.67371	-4.55562	-4.56431	-4.50371	-4.14509	-4.47652	-5.0509	-4.91004	-4.26137	-4.30189	-4.71641	-5.26251	-4.25495	-4.70528	-5.34405	-5.39028	-4.65784	0.413553
	1675	-4.80037	-4.35053	-3.9476	-5.13483	-4.96361	-4.5975	-4.44191	-4.92568	-4.53807	-4.58926	-5.03479	-4.9809	-4.693	-4.08285	-4.89358	-5.45255	-4.40312	-4.75681	-5.20232	-5.47725	-4.76333	0.408253
	1676	-4.87768	-4.55668	-4.07967	-4.92546	-5.09246	-4.69735	-4.43547	-4.98688	-4.46398	-4.84051	-5.33758	-4.89393	-4.60925	-4.26646	-4.95156	-5.30116	-4.56095	-4.75359	-5.00583	-5.30009	-4.79683	0.342039
	1677	-4.49436	-4.78538	-4.32448	-5.0382	-4.86054	-4.69091	-4.59008	-5.10929	-4.30293	-5.10464	-5.49219	-4.8585	-4.77675	-4.1666	-4.82915	-5.13688	-4.41278	-4.94364	-4.91242	-5.29687	-4.80633	0.347894
	1678	-4.51047	-4.31831	-4.23428	-5.14771	-4.92818	-4.54918	-4.77369	-5.00621	-4.24173	-5.19483	-5.42777	-5.00345	-5.23415	-4.42107	-4.6681	-5.15299	-4.51264	-4.94364	-5.04126	-5.07139	-4.81905	0.361596
	1679	-4.43316	-3.99298	-4.22462	-5.3281	-5.15688	-4.51375	-4.92186	-4.92246	-3.95827	-5.04344	-5.49219	-4.99057	-5.10853	-4.61756	-4.70031	-5.46866	-4.34192	-5.09825	-4.9704	-5.10682	-4.81954	0.454106
	1680	-4.30754	-3.79971	-4.08289	-5.27978	-5.13111	-4.30437	-4.94119	-4.7453	-3.95505	-4.97902	-5.47931	-4.48807	-4.85406	-4.34054	-4.65521	-5.33981	-3.91673	-5.04027	-5.00905	-4.97798	-4.68135	0.504119
	1681	-4.45249	-4.04774	-4.02491	-5.15093	-4.8702	-4.20774	-4.68027	-4.69376	-4.1161	-5.04344	-5.18296	-4.38178	-5.01189	-3.95079	-4.37175	-4.98871	-4.06168	-5.06926	-5.06059	-4.65909	-4.6013	0.431723
	1682	-4.15292	-4.09284	-4.16342	-4.97377	-4.62539	-4.13688	-4.27441	-4.58424	-4.06456	-5.10142	-4.97681	-4.18529	-5.03444	-3.75108	-4.49416	-5.01126	-4.30971	-4.58609	-4.72559	-4.585	-4.49146	0.391722
	1683	-4.10783	-4.10894	-4.13443	-4.85781	-4.25174	-4.04991	-3.92331	-4.28468	-3.74245	-4.82763	-5.18296	-3.89861	-4.65435	-3.76396	-4.47483	-4.8341	-3.95216	-4.28331	-4.37127	-4.06318	-4.28837	0.401146
	1684	-4.11105	-4.05418	-3.79299	-5.09295	-4.07458	-3.9114	-3.77836	-4.22348	-3.5814	-4.55383	-5.21517	-3.41866	-4.13575	-3.53848	-4.08185	-4.55064	-3.68159	-4.43148	-3.98796	-3.87313	-4.10445	0.475099
	1685	-3.6762	-3.90279	-3.44189	-4.75474	-3.92641	-3.68592	-3.7687	-3.81439	-3.35914	-4.5345	-4.88984	-3.34779	-4.20339	-3.37743	-3.52138	-4.39925	-3.43034	-4.23499	-3.50157	-3.88602	-3.88283	0.474899
	1686	-3.47327	-3.9189	-3.38069	-4.78695	-3.84588	-3.36703	-3.55932	-3.36666	-3.16909	-4.15763	-4.81897	-3.24794	-4.14541	-3.21315	-3.22825	-4.28651	-3.21774	-3.94187	-3.08282	-3.80871	-3.70084	0.527121
	1687	-3.51192	-3.68053	-3.24862	-4.58724	-3.54632	-3.16732	-3.47557	-2.96402	-3.20775	-3.7872	-4.70301	-3.21573	-3.33691	-3.28724	-2.99955	-3.96439	-2.79256	-3.78726	-2.99263	-3.58001	-3.49179	0.500426
	1688	-3.32509	-3.30044	-2.88785	-3.87215	-3.55598	-2.75824	-3.35639	-2.95758	-3.05635	-3.22673	-4.30359	-3.14808	-3.45609	-2.97157	-2.75153	-3.4619	-2.21598	-3.56178	-2.82191	-3.23857	-3.21139	0.450178
	1689	-3.17692	-3.05563	-2.6044	-3.5758	-3.32406	-2.44901	-2.87644	-2.93503	-2.85986	-2.83053	-3.95893	-2.72612	-3.19518	-2.63013	-2.56792	-3.09147	-2.14833	-3.1076	-2.69306	-3.0453	-2.94259	0.405922
	1690	-2.9901	-2.82371	-2.51743	-3.31489	-2.70883	-2.41035	-2.61231	-2.68056	-2.63439	-2.41178	-3.59817	-2.4491	-2.97936	-2.02778	-2.66456	-2.96585	-1.84877	-2.79193	-2.2099	-3.0453	-2.68425	0.413543
	1691	-2.70986	-2.43718	-2.11801	-3.15384	-2.18378	-2.05281	-2.55111	-2.24249	-2.03526	-2.109	-3.64971	-2.01103	-2.58639	-1.60903	-2.25548	-2.67594	-1.60074	-2.54712	-1.85235	-2.80372	-2.35924	0.499392
	1692	-2.34587	-2.16338	-1.53176	-2.56115	-1.64586	-1.72426	-2.28376	-1.97513	-1.34916	-2.11544	-3.31793	-1.78877	-2.38346	-1.26759	-1.73365	-2.45369	-1.39459	-1.84814	-1.64942	-2.52348	-2.00282	0.509288
	1693	-1.88525	-1.89281	-0.94874	-1.84928	-1.46869	-1.44724	-1.90367	-1.80441	-0.911086	-1.67737	-2.6576	-1.59228	-2.06457	-0.748993	-1.25049	-2.06393	-0.972623	-1.57757	-1.38851	-2.07896	-1.6092	0.479644
	1694	-1.50838	-1.45474	-0.57509	-1.45631	-1.23355	-1.23142	-1.70074	-1.43076	-0.804789	-1.38102	-2.18087	-1.03181	-1.46544	-0.426881	-1.12808	-1.91576	-0.350946	-1.28766	-0.87313	-1.41541	-1.24264	0.466384
	1695	-1.18949	-0.981233	-0.51711	-1.09554	-0.789038	-0.819121	-1.18214	-0.75755	-0.621186	-1.18776	-1.88131	-0.323161	-1.11434	-0.172413	-0.731886	-1.48413	-0.196333	-0.636998	-0.811929	-0.858159	-0.867541	0.419761
	1696	-1.14117	-0.639794	0.107787	-1.13097	-0.112603	-0.387492	-0.470268	-0.435438	-0.253978	-0.991268	-1.24353	-0.0815772	-0.850204	0.227006	-0.090883	-1.05572	0.129	-0.379309	-0.560682	-0.20105	-0.478107	0.459794
	1697	-1.07997	0.0946208	1.00004	-0.886168	0.145086	-0.26831	-0.151377	-0.309815	0.180873	-0.401803	-0.837666	0.259861	-0.705253	0.574886	0.141037	-0.376065	0.931058	-0.063639	-0.116167	-0.236482	-0.105263	0.554593
	1698	-0.809399	0.477934	0.903403	-0.348241	0.367343	0.131108	0.293137	-0.29693	0.441783	0.123239	-0.261085	0.366158	-0.540976	0.967862	0.23445	0.206957	1.04058	0.313232	0.689112	-0.0496574	0.2125	0.494289
	1699	-0.042773	0.667979	1.23196	0.00286077	0.753877	0.652929	0.231935	0.131479	0.699473	0.419582	0.247851	0.453128	-0.0996832	1.19334	0.746607	0.570944	1.58495	0.628901	1.33978	0.336877	0.587599	0.469689
	1700	0.4565	0.742065	1.57017	0.366847	1.03411	1.19408	0.599143	0.679068	1.09245	1.01549	0.615059	0.852547	0.232092	1.78925	1.36828	1.05733	2.14864	0.986445	1.73597	0.526923	1.00312	0.513269
	1701	0.672315	1.21879	1.74411	0.515018	1.51728	1.82864	1.28524	1.24598	1.74634	1.42779	0.875969	1.06192	0.654058	2.14357	2.34428	1.34079	2.41921	1.16361	1.84227	0.726632	1.38869	0.559775
	1702	0.849476	1.97575	1.94704	0.904773	1.85228	2.02512	1.53649	1.64862	2.21662	1.70159	1.24318	1.41624	0.908526	2.76524	2.58264	1.36334	2.81863	1.64677	2.03876	1.15826	1.72997	0.585133
	1703	1.6	2.59098	2.2305	1.18501	1.98112	2.03157	2.00033	2.05771	2.60637	1.73058	1.75855	1.95095	1.05348	3.3837	2.94985	1.63391	3.13108	2.04619	2.19659	1.49648	2.08075	0.607942
	1704	2.10249	2.83901	2.57838	1.55544	2.45785	2.62747	2.27412	2.29929	2.9768	2.04624	1.95504	2.21508	1.60751	3.69292	3.16889	1.92381	3.32113	2.5358	2.52837	1.70263	2.42041	0.574752
	1705	2.25066	2.81968	2.92626	1.79058	2.78318	2.68867	2.50604	2.64073	3.41165	2.32004	2.26105	2.54363	2.18409	3.93451	3.97738	2.05266	3.68833	2.90301	2.89558	2.09561	2.73367	0.617739
	1706	2.82402	3.02261	3.42876	2.15134	3.11495	3.15573	2.70575	2.6665	3.5405	2.54874	2.44787	3.07189	2.64793	4.23085	4.33493	2.25881	3.8977	3.37973	3.29499	2.80747	3.07655	0.602795
	1707	3.19123	3.31573	3.81207	2.77302	3.10207	3.54227	3.05363	3.03048	3.79818	2.81609	2.57994	3.63559	3.23739	4.34037	4.39613	2.60347	4.10063	3.55045	3.4786	2.92343	3.36404	0.536315
	1708	3.47146	3.67328	3.8475	3.00494	3.25024	3.56482	3.41762	3.28173	4.28457	3.43777	3.12431	4.02212	3.32436	4.2695	4.92117	3.14139	4.54837	3.77271	3.42062	3.09093	3.64347	0.526038
	1709	3.47468	3.91486	4.06009	3.3045	3.62711	3.75486	3.67853	3.54586	4.31678	3.67291	3.52695	4.38611	3.65936	4.3307	4.97915	3.5537	5.16038	3.95953	3.65254	3.81246	3.91855	0.492797
	1710	3.64218	4.10169	4.15673	3.57186	4.11672	4.1124	4.03607	3.93239	4.44241	3.9467	3.5656	4.53106	3.80753	4.58195	5.15953	3.71475	5.57912	4.31386	3.83292	4.22798	4.16867	0.510536
	1711	3.70982	4.2563	4.60768	3.81344	4.53546	4.08019	4.13593	4.01936	4.67755	4.10131	3.84584	4.68889	3.65936	4.7269	5.19496	3.83715	5.5598	4.64885	4.25489	4.59519	4.34744	0.502173
	1712	4.08025	4.35615	4.92335	3.95195	4.86724	4.09952	4.30987	4.18686	4.8998	4.31713	4.14862	4.63091	3.88484	4.77522	5.14021	3.99499	5.77239	4.92587	4.54801	4.95918	4.53862	0.48896
	1713	4.12213	4.50432	4.89436	4.06146	4.67397	4.38298	4.43227	4.39301	5.1736	4.19473	4.31612	4.75009	4.40988	4.69791	5.34636	4.1496	5.83681	5.05793	4.70262	4.86899	4.64846	0.453935
	1714	4.18655	4.42058	5.1907	4.25795	4.47104	4.6761	4.74794	4.59594	5.26701	4.33968	4.3741	5.09475	4.71588	4.83964	5.40434	4.47815	5.88835	5.09014	4.95065	4.76269	4.78761	0.435291
	1715	4.69548	4.60096	5.31955	4.62516	4.95099	4.81783	4.79625	4.84397	5.78561	4.60703	4.47395	5.24292	4.64502	4.88151	5.56861	4.37508	6.03974	4.9001	5.07627	4.78524	4.95156	0.438499
	1716	4.66649	4.791	5.43229	4.86674	5.15392	4.69865	4.68673	4.97281	5.9209	4.33646	4.76063	5.48129	4.38089	5.22617	5.414	4.33965	6.14282	5.09981	5.09882	5.05581	5.02629	0.487051
	1717	4.85654	4.78456	5.30988	4.83131	5.31819	4.52149	4.83491	5.063	6.02397	4.31713	4.84116	5.45874	4.57093	5.63847	5.32381	4.71007	6.33286	5.23187	5.31785	5.15244	5.12196	0.499535
	1718	4.95639	4.89086	5.22614	4.56718	5.42127	4.73086	5.17312	5.08877	5.97565	4.48785	4.86049	5.44263	4.55161	5.55473	5.45587	4.58767	6.37152	5.32206	5.68506	4.95273	5.16512	0.500907
	1719	5.29139	4.88442	5.47094	4.43511	5.38584	4.78239	5.22788	5.18541	5.85003	4.5716	4.87659	5.60691	4.69978	5.69323	5.53318	4.50392	6.33931	5.47346	5.91054	5.0848	5.24034	0.513571
	1720	5.3687	5.01326	5.83815	4.43511	5.37295	5.25268	5.21822	5.36257	5.83715	4.47174	5.09885	5.86138	4.9478	5.44521	5.40434	4.61666	6.15248	5.29629	5.70439	5.10413	5.2901	0.460121
	1721	5.26884	5.26773	5.88324	4.48987	5.19901	5.42662	5.24721	5.07267	5.72119	4.53939	5.08274	5.96767	5.02511	5.57727	5.43977	4.62955	6.16537	5.40259	5.54977	5.2523	5.3104	0.445532
	1722	5.20764	5.51897	5.85103	4.53819	5.53723	5.26878	5.43403	4.97603	5.92734	4.65857	4.81861	6.04176	5.06698	5.78342	5.55251	4.58445	6.18469	5.52499	5.11814	5.20076	5.33971	0.482102
	1723	4.92418	5.39657	5.90579	4.52208	5.62742	5.23657	5.4437	5.0018	6.03041	4.69722	4.67688	5.94835	4.92525	5.46453	5.49453	4.42017	6.34897	5.38326	4.90555	5.29095	5.28221	0.527408
	1724	4.88231	5.19042	5.64488	4.33526	5.61776	5.08196	5.22144	5.25305	6.20757	5.21904	4.66722	5.80984	5.27636	5.12954	5.68135	4.42662	6.24912	5.47023	5.13103	5.44234	5.29687	0.502619
	1725	4.94351	5.10345	5.43551	4.12267	5.59199	4.92412	5.00562	5.42377	5.93056	5.28024	4.50294	5.64878	5.2377	5.14887	5.63626	4.47171	6.18791	5.31884	5.43703	5.26196	5.23067	0.491633
	1726	5.08524	5.10345	5.53214	4.13877	5.11526	4.8436	5.03784	5.43665	5.88224	4.92914	4.63179	5.62624	5.59202	5.23584	5.81986	4.25268	6.21368	5.11913	5.3404	5.39725	5.21666	0.515173
	1727	4.83721	5.17754	5.20681	3.87142	4.79637	4.73408	4.86067	5.18863	5.66643	4.84861	4.57381	5.43619	5.53727	5.31959	5.68457	4.40407	5.81104	5.44447	5.30175	5.35859	5.10296	0.484396
	1728	4.805	5.28383	5.04575	3.77156	4.64176	4.85326	4.78659	4.76988	5.59556	4.84217	4.60602	5.54571	5.2989	5.10699	5.14987	4.38152	5.4986	5.25764	5.33396	5.13312	4.98539	0.438685
	1729	4.47967	5.432	5.13272	3.72647	4.56767	4.8436	4.90255	4.47354	5.47638	5.06765	4.31612	5.61335	5.33756	5.03935	4.97593	4.0884	5.32788	5.09014	4.9281	4.88509	4.88521	0.486007
	1730	4.24131	5.1872	5.1295	3.43013	4.65787	4.54725	4.38395	4.25773	5.36364	4.90659	4.05521	5.27836	5.18294	5.22295	5.15631	4.0272	5.26346	5.03538	4.63176	4.69827	4.73285	0.532096
	1731	3.86122	4.88764	5.0683	3.72325	4.79637	4.49572	4.23256	4.1772	5.13495	4.76486	3.94891	5.0722	4.83506	5.26161	5.08867	3.64389	5.23769	5.04505	4.49003	4.68216	4.62237	0.523122
	1732	3.54233	4.81677	4.90402	3.79411	4.59022	4.25735	3.9942	4.42522	5.08341	4.68434	3.66223	4.59226	4.4292	4.96204	4.81809	3.54403	5.00255	4.60698	4.22267	4.37616	4.41541	0.48876
	1733	3.50689	4.60418	4.55614	3.90685	4.53868	4.13495	3.83958	4.31571	5.03187	4.40732	3.24349	4.16063	4.28103	4.437	4.47021	3.4474	4.52904	4.16891	3.83292	3.8801	4.16465	0.446842
	1734	3.26531	4.57841	4.41442	3.81022	3.75596	3.8064	3.29199	3.86153	5.09951	4.16252	3.26282	3.88039	4.17474	4.1922	4.32849	2.91269	4.60313	4.01751	3.67186	3.52578	3.93079	0.535631
	1735	2.83368	4.45601	4.36288	3.3657	3.34043	3.72909	3.13094	3.41702	4.90947	4.31391	2.97292	3.78054	3.87517	4.05047	3.8421	2.48106	4.4614	3.43127	3.16293	3.3905	3.66537	0.626343
	1736	2.4697	4.14034	4.11807	3.45267	3.34043	3.4102	2.93767	3.12712	4.45207	4.20117	2.82796	3.6227	3.25672	4.00859	3.52643	2.29424	4.45818	2.99964	2.76995	3.19401	3.43039	0.635773
	1737	2.14759	3.97928	3.93125	3.25941	3.27601	2.90449	2.51571	2.82755	4.13318	3.76632	2.83119	3.53896	3.06989	3.51576	3.29129	1.85295	4.07487	3.1156	2.95033	3.00074	3.19912	0.616002
	1738	1.91244	3.56054	3.95058	2.71504	3.06664	2.51151	2.39975	2.43458	3.6017	3.56017	3.15008	3.2716	3.16331	3.12601	3.16566	1.54372	3.43064	2.73873	3.0373	2.92988	2.96349	0.589428
	1739	1.7997	3.13857	3.66712	2.33173	2.39342	2.38911	2.13561	2.25741	3.20228	3.27993	2.38345	3.16853	2.78644	2.72981	3.21398	1.21517	3.16651	2.17504	3.11783	2.5369	2.65443	0.599005
	1740	1.7385	2.83257	3.11631	2.13202	1.94247	2.07022	1.75552	2.05448	2.84473	3.00292	1.78754	2.67248	2.21952	2.31429	2.93374	0.809306	3.0731	2.22335	2.46717	2.35652	2.31734	0.575014
	1741	1.20058	2.54911	2.5043	1.76159	1.688	1.51941	1.2337	1.77747	2.49363	2.44888	1.57817	2.28594	1.93284	1.86011	2.3314	0.322918	2.72844	1.83038	1.8777	1.80893	1.88668	0.572262
	1742	0.385635	2.39128	2.13709	1.37506	1.37233	1.26816	1.05654	1.43603	1.96859	2.04624	1.2013	1.91229	1.49155	1.56055	2.11558	0.284264	2.22595	1.31178	1.27536	1.34831	1.50819	0.561993
	1743	-0.0105618	1.81148	1.67325	0.566556	0.702339	0.849417	0.756977	0.688732	1.60138	1.33116	0.450782	1.47744	1.21131	1.10959	1.96097	-0.295537	1.72023	0.867264	0.895264	1.01009	1.01891	0.597707
	1744	-0.368106	1.48292	1.1772	-0.019687	0.377007	0.243847	0.280252	0.253881	1.26639	0.838327	-0.0452704	1.35182	1.00838	0.777817	1.62597	-0.939761	1.24673	0.152176	0.276809	0.601009	0.579385	0.674797
	1745	-1.02199	0.696969	0.822875	-0.183964	-0.022412	-0.110476	-0.376856	-0.15198	0.63505	0.496889	-0.248201	0.765577	0.547761	0.214121	1.0816	-1.3875	0.695917	-0.633777	-0.451164	0.320771	0.0844608	0.65725
	1746	-1.5728	-0.343451	0.214084	-0.692901	-0.830913	-0.477683	-1.03396	-0.577167	-0.0542688	0.0201632	-0.902088	0.0440464	0.116132	-0.165971	0.662858	-1.87389	0.0839045	-0.955889	-0.882794	-0.11408	-0.466833	0.632612
	1747	-2.14294	-1.0682	-0.578311	-1.29847	-1.56533	-0.90287	-1.48814	-1.40177	-0.743588	-0.324496	-1.66549	-0.40691	-0.267181	-0.65558	0.0444039	-2.58253	-0.698827	-1.41973	-1.50447	-0.961235	-1.08158	0.659501
	1748	-2.41352	-1.35488	-1.10335	-1.82673	-1.91965	-1.42791	-1.84891	-2.10398	-1.1269	-0.614397	-2.01982	-0.80955	-1.17232	-1.15163	-0.319582	-3.0657	-1.47512	-2.09939	-2.14225	-1.43474	-1.57152	0.657179
	1749	-2.60356	-1.95401	-1.84421	-2.67711	-1.99052	-2.27185	-2.09693	-2.41643	-1.66483	-1.39391	-2.35159	-1.54719	-2.06457	-1.7411	-0.854288	-3.4619	-1.94218	-2.47948	-2.54489	-2.02743	-2.0964	0.551569
	1750	-2.97077	-2.26324	-2.33704	-3.36321	-2.41248	-2.87742	-2.4738	-2.90604	-2.12867	-1.73213	-2.99582	-2.48775	-2.64115	-2.42398	-1.65313	-3.61973	-2.24174	-2.77582	-3.03772	-2.68131	-2.60115	0.491796
	1751	-3.75995	-2.64655	-2.88141	-3.74008	-3.32728	-3.6988	-3.21788	-3.28935	-2.63761	-2.52452	-3.39202	-3.11587	-3.46898	-3.32911	-2.44874	-4.13511	-2.80544	-3.49735	-3.56599	-3.37064	-3.24263	0.458917
	1752	-4.19802	-3.33265	-3.36136	-4.55503	-4.14223	-4.17875	-3.83634	-3.97545	-3.37847	-3.53595	-4.00403	-3.84063	-4.21306	-4.14728	-3.16061	-4.8953	-3.55918	-4.05139	-4.04272	-4.3563	-3.93824	0.443061
	1753	-4.86801	-3.99942	-4.04102	-5.31843	-4.76068	-4.45899	-4.68027	-4.4554	-3.8874	-4.14475	-4.43566	-4.70067	-4.98935	-4.83338	-3.88214	-5.51053	-4.25173	-4.5571	-4.58064	-4.88779	-4.56217	0.448068
	1754	-5.28354	-4.61788	-4.60149	-5.81127	-5.48866	-5.0549	-5.49522	-5.17371	-4.42211	-4.44109	-5.06056	-5.45763	-5.96213	-5.34554	-4.28478	-6.3287	-4.87662	-5.08859	-5.17977	-5.30009	-5.16371	0.530714
	1755	-6.01151	-5.30398	-5.29403	-6.35242	-5.90418	-5.89561	-5.82377	-5.68909	-5.13076	-4.93392	-5.74666	-6.15984	-6.49361	-5.75462	-4.82271	-6.73778	-5.52407	-5.70383	-5.76924	-5.75427	-5.7403	0.489357
	1756	-6.66862	-5.84835	-6.05422	-6.81304	-6.29072	-6.74277	-6.51632	-6.34298	-5.51729	-5.77786	-6.68401	-6.89426	-7.0863	-6.42783	-5.56357	-7.13398	-6.4743	-6.69593	-6.36515	-6.34052	-6.4119	0.465051
	1757	-7.18722	-6.64397	-6.71133	-7.80192	-6.75134	-7.31613	-7.16376	-6.98398	-6.18729	-6.48006	-7.54727	-7.62867	-7.70476	-7.08494	-6.28188	-8.05845	-6.97036	-7.55598	-7.07058	-7.27142	-7.12007	0.51005
	1758	-7.6865	-7.47824	-7.26537	-8.36562	-7.51475	-8.17617	-7.95294	-7.38663	-7.04089	-7.19515	-8.39121	-8.23747	-8.31355	-7.77105	-7.10971	-8.87017	-7.55983	-8.12612	-7.776	-8.08637	-7.81519	0.500035
	1759	-8.18577	-8.37372	-8.03844	-8.97442	-8.04623	-8.89448	-8.69702	-7.92778	-7.67867	-7.8877	-9.19649	-8.959	-8.79995	-8.2671	-7.58	-9.46931	-8.01401	-8.5803	-8.59095	-8.69517	-8.44283	0.522123
	1760	-8.99106	-8.70871	-8.65367	-9.81191	-8.73556	-9.54837	-9.2414	-8.44316	-8.22304	-8.8476	-9.74731	-9.46472	-9.64388	-9.18512	-8.09538	-10.1812	-8.68722	-9.06991	-9.26095	-8.98507	-9.07626	0.548753
	1761	-9.83177	-9.23376	-9.33333	-10.3466	-9.2606	-9.73198	-9.69235	-9.08416	-8.69333	-9.34365	-10.1983	-9.99299	-10.082	-9.87123	-8.86523	-10.6579	-9.53438	-9.8301	-9.87296	-9.32329	-9.63899	0.500872
	1762	-10.0959	-9.71049	-9.91314	-10.8105	-9.52474	-10.1733	-10.1143	-9.79603	-9.4052	-9.46283	-10.5623	-10.6114	-10.549	-10.2964	-9.4096	-10.9736	-10.2205	-10.5903	-10.485	-9.74526	-10.1225	0.485751
	1763	-10.3697	-10.1035	-10.3512	-10.9039	-9.9918	-10.6854	-10.7102	-10.5627	-10.0526	-9.62067	-11.1614	-11.1816	-10.9807	-10.8537	-9.98619	-11.6726	-10.5909	-11.1411	-11.0036	-10.4249	-10.6174	0.511623
	1764	-11.001	-10.6414	-10.8118	-11.3065	-10.2914	-11.204	-11.1097	-10.743	-10.6453	-10.3003	-11.7541	-11.6648	-11.5025	-11.3014	-10.6175	-11.9657	-10.9098	-11.6726	-11.2355	-11.0144	-11.0846	0.475768
	1765	-11.1492	-11.073	-11.0631	-12.012	-10.665	-11.5358	-11.5091	-10.8397	-10.932	-10.5902	-12.0408	-12.032	-11.6603	-11.9907	-10.9396	-12.3329	-11.2802	-11.8465	-11.2001	-11.4203	-11.4056	0.511933
	1766	-11.4617	-11.4016	-11.179	-12.2729	-11.1546	-11.903	-12.0824	-11.4195	-11.3604	-10.8318	-12.3242	-12.396	-11.525	-11.8683	-10.8623	-12.4038	-11.8826	-11.8562	-11.1292	-11.7746	-11.6545	0.495007
	1767	-11.671	-11.2663	-11.411	-12.4919	-11.4864	-12.267	-12.1243	-11.8447	-11.4957	-11.3504	-12.6367	-12.4765	-11.757	-11.9907	-11.0459	-12.4907	-11.86	-12.0237	-11.6736	-11.9131	-11.8638	0.452618
	1768	-11.6356	-11.5916	-11.7331	-12.6562	-11.6765	-12.0963	-11.9182	-11.8382	-11.689	-11.5984	-12.4466	-12.5474	-11.496	-11.9843	-11.4486	-12.3071	-11.8923	-12.1171	-11.8926	-11.9034	-11.9234	0.346922
	1769	-11.365	-11.7559	-11.7943	-12.537	-11.4413	-12.0802	-11.8827	-11.8511	-11.515	-11.3665	-12.176	-12.0159	-11.6893	-11.5817	-11.3197	-12.1139	-11.9309	-12.0205	-11.957	-11.8165	-11.8105	0.315029
	1770	-11.452	-11.6818	-11.6751	-12.0248	-11.4671	-12.1865	-11.9053	-11.6772	-11.2284	-11.0122	-12.0569	-11.7614	-11.7666	-11.6042	-10.959	-11.8304	-11.5766	-11.9464	-11.8379	-11.5555	-11.6603	0.323805
	1771	-11.2845	-11.5787	-11.3401	-11.7897	-11.4574	-12.0544	-11.712	-11.5065	-10.8515	-10.7223	-11.7219	-11.6132	-11.7086	-11.2853	-10.7109	-11.5824	-10.9001	-11.7048	-11.5737	-11.5878	-11.4343	0.373555
	1772	-10.7885	-11.015	-10.8408	-11.561	-11.0322	-11.5197	-11.3512	-11.3518	-10.291	-10.3551	-11.3675	-11.1784	-11.2738	-10.931	-10.2439	-11.4052	-10.1947	-11.1475	-11.039	-11.2205	-11.0054	0.430683
	1773	-10.2376	-10.2355	-10.2578	-11.1551	-10.6328	-10.8497	-10.9905	-10.917	-9.76597	-10.2037	-10.8522	-10.7886	-10.4621	-10.5702	-9.82513	-10.6515	-9.65357	-10.1007	-10.4946	-10.8276	-10.4736	0.427291
	1774	-9.86399	-9.31429	-9.7553	-10.1662	-10.0305	-10.0509	-10.2271	-10.131	-9.1765	-9.58846	-9.9438	-9.97044	-9.79206	-10.0033	-8.98763	-9.92349	-8.93525	-9.27928	-9.68936	-10.0931	-9.7461	0.400194
	1775	-9.11668	-8.86655	-9.25925	-9.34485	-9.2606	-8.95246	-9.30904	-9.29676	-8.42597	-8.82827	-9.01289	-8.67554	-8.82894	-9.17224	-8.08572	-9.07955	-8.13319	-8.25174	-8.95816	-9.43281	-8.91456	0.409829
	1776	-8.15356	-7.9904	-8.49262	-8.84235	-8.13965	-8.03444	-8.40712	-8.37873	-7.41776	-8.14861	-8.21083	-7.94757	-7.94957	-8.20912	-7.01952	-7.81364	-7.31502	-7.44324	-8.111	-8.61142	-8.03181	0.453147
	1777	-7.21299	-7.12392	-7.34912	-7.75361	-6.96071	-6.90382	-7.05747	-7.04841	-6.6157	-7.29823	-7.45708	-6.94901	-7.1475	-7.46826	-6.08539	-7.00514	-6.397	-6.67016	-7.10601	-7.66118	-7.06354	0.406055
	1778	-6.18223	-6.31219	-6.10898	-6.59722	-5.73024	-5.83763	-5.74969	-5.80183	-5.76532	-5.9679	-6.64535	-5.85705	-6.02977	-6.56312	-5.15127	-6.04524	-5.07956	-5.77791	-5.83366	-6.77215	-5.99042	0.444397
	1779	-4.97109	-5.24922	-5.20384	-5.45372	-4.60285	-4.47509	-4.5321	-4.86126	-4.55418	-5.01123	-5.86262	-5.03566	-5.11497	-5.72241	-4.00777	-4.79222	-3.80077	-4.58609	-5.00583	-5.59966	-4.92213	0.529979
	1780	-4.04985	-4.17014	-4.31159	-4.25868	-3.72026	-3.43145	-3.56254	-4.00766	-3.53308	-3.7711	-4.58061	-3.8374	-3.70412	-4.71419	-2.72898	-3.92252	-2.67337	-3.46514	-4.20699	-4.30798	-3.84788	0.531253
	1781	-3.16726	-3.0041	-3.37102	-3.27624	-2.49301	-2.41035	-2.73794	-2.94469	-2.57318	-2.69524	-3.75922	-2.7841	-2.45754	-3.4644	-1.55005	-2.70171	-1.74891	-2.49236	-3.17623	-2.84237	-2.7825	0.535597
	1782	-2.1816	-1.87992	-2.34671	-2.20683	-1.56533	-1.5632	-1.86501	-1.67557	-1.40392	-1.45511	-2.87664	-1.68247	-1.44611	-2.27902	-0.712559	-1.6935	-0.70527	-1.41329	-1.86524	-1.73108	-1.72742	0.512796
	1783	-1.42141	-0.871714	-1.12268	-1.31458	-0.302649	-0.381049	-0.605555	-0.570725	-0.534215	-0.427572	-1.7428	-0.709695	-0.737465	-1.18062	0.521129	-0.701398	0.296498	-0.579018	-0.721738	-0.735756	-0.692151	0.528776
	1784	-0.503393	0.184812	-0.0951432	-0.219396	0.637917	0.469325	0.3028	0.0734985	0.319381	0.409918	-0.512333	0.0472675	0.170891	-0.149865	1.85467	0.355129	1.23384	0.200493	0.508729	0.327214	0.280788	0.541586
	1785	1.03308	0.787161	1.22551	0.827467	1.48829	1.47431	1.37221	0.988296	1.26639	1.37303	0.466887	0.842883	0.91819	0.67152	2.70182	1.24094	2.28715	1.13462	1.44285	0.984322	1.22635	0.521311
	1786	1.77394	1.73739	2.42699	2.03861	2.24203	2.43421	2.58979	2.40236	2.43565	2.32648	1.33015	1.9284	1.72669	1.65718	3.4459	2.07198	3.37911	2.14283	2.1676	2.15359	2.22054	0.518105
	1787	2.45681	2.48469	3.32246	2.92763	3.0763	3.21371	3.31776	3.30106	3.38266	3.24128	2.14187	2.7981	3.09244	2.48179	4.15455	2.81284	4.09419	3.03507	2.94389	3.11026	3.06947	0.495086
	1788	3.25887	3.23521	4.23081	3.69748	4.0523	4.18327	3.96843	4.0548	4.1976	3.97247	3.00835	3.86429	4.19728	3.35149	4.69891	3.55692	4.73841	3.73083	3.45605	3.88977	3.86718	0.463288
	1789	4.23487	4.32072	4.95234	4.39324	4.77705	5.05941	4.61265	4.95671	4.75163	4.89049	3.91992	4.73399	4.72877	4.31782	5.66847	4.27522	5.4986	4.61342	4.40306	4.61452	4.68614	0.421613
	1790	5.04981	4.99071	5.57402	5.25005	5.26021	5.75839	5.43725	5.84573	5.17682	5.98566	4.69299	5.51028	5.35688	4.99103	6.65091	5.04185	6.11061	5.24154	5.4467	5.01071	5.41911	0.466479
	1791	5.57163	5.48676	6.16348	5.61404	5.87867	6.27055	6.0847	6.62846	6.00142	6.44306	5.32111	6.09652	5.90447	5.4742	7.18239	5.66674	6.77416	5.62163	6.00073	5.65494	5.99198	0.48309
	1792	6.45099	5.92161	6.75616	5.96192	6.67428	6.76016	6.53243	7.34677	6.63276	6.56546	5.84615	6.59257	6.61312	6.02823	7.5657	6.07905	7.50213	6.07258	6.73192	6.20253	6.54182	0.503082
	1793	6.99858	6.48853	7.31664	6.49984	7.03504	7.04361	7.27006	7.75907	7.15458	6.92301	6.53546	7.0403	7.44738	6.66279	8.11973	6.30452	7.75982	6.58474	7.22475	6.76944	7.04689	0.47971
	1794	7.17574	7.15208	7.49702	6.87994	7.47311	7.51712	7.64371	8.0844	7.60876	7.5479	7.14103	7.55568	7.96276	7.20715	8.15838	7.13879	8.11736	7.37713	7.5984	7.31059	7.50735	0.35722
	1795	7.22405	7.70933	7.90932	7.29546	7.86609	7.96485	7.74035	8.26801	8.01462	8.02785	7.43737	8.00986	8.29453	7.71609	8.2518	7.48989	8.46846	7.70568	7.44056	7.60693	7.82205	0.34781
	1796	7.10487	8.09908	8.36672	7.67877	8.37825	8.13235	8.02058	8.52891	8.33028	8.32419	7.77559	8.4898	8.53612	8.01243	8.48694	7.67994	8.8099	8.25327	7.49854	7.76154	8.1134	0.42254
	1797	7.31424	8.42441	8.70815	7.91391	8.77766	8.40614	8.18486	9.06684	8.67494	8.72038	7.86578	8.91499	8.97097	8.17671	8.99909	7.73469	8.94196	8.8073	7.67248	7.89683	8.40862	0.527714
	1798	7.57838	8.38898	8.9594	8.19415	8.65848	8.62518	8.15909	9.09905	8.76835	8.94264	7.84001	8.71206	8.83246	8.2057	9.27933	7.84421	9.32205	8.84918	7.84964	7.99346	8.50509	0.52022
	1799	7.99712	8.54037	8.9755	8.08463	8.81954	8.93762	8.36846	8.92511	8.85855	8.93942	7.96241	8.92787	9.21255	8.48915	9.35664	7.76368	9.42835	8.72355	8.02358	8.03534	8.61847	0.502432
	1800	8.38687	8.77873	8.92397	8.02987	8.74867	8.95051	8.23962	9.00564	9.04537	8.92331	7.77881	9.09537	9.05149	8.73074	9.41462	7.77979	9.02893	8.76543	7.87219	8.26081	8.64054	0.489355
	1801	8.08409	8.99455	8.65662	7.94934	8.81632	8.812	8.14298	8.90578	8.80701	9.05538	7.77881	8.94076	8.90976	8.76295	9.27933	8.30805	8.67461	8.53673	7.77878	8.44764	8.58207	0.438489
	1802	8.19361	9.01065	8.52777	7.72064	8.78088	8.76368	7.89818	8.93155	8.64595	9.27441	7.83357	8.51879	9.10625	8.8628	9.05707	8.69781	8.57153	8.43687	7.57585	8.10298	8.52554	0.491053
	1803	8.33856	8.75297	8.48268	7.6981	8.8743	8.71859	8.085	8.75439	8.69749	9.14557	7.88833	8.45437	9.06116	8.924	9.19236	8.6205	8.79057	8.16952	7.53397	8.09654	8.51395	0.473759
	1804	8.29024	8.66277	8.65662	7.70776	8.86785	8.90219	7.76289	8.71252	8.41403	8.98129	7.82391	8.31586	8.92909	8.79838	9.11505	8.19853	8.88076	7.97948	7.54364	8.20283	8.43729	0.482362
	1805	8.18394	8.30845	8.33773	7.68521	8.62305	9.18887	7.3828	8.69319	8.60086	8.88144	7.60487	8.25466	8.76159	8.65987	8.82837	7.94729	8.58764	7.84097	7.83676	7.85173	8.30297	0.494817
	1806	8.1163	8.05721	8.15412	7.73031	8.22363	8.90219	7.30872	8.6642	8.39793	8.63341	7.39872	7.98087	9.02572	8.48593	8.4354	7.72503	8.34928	7.70568	7.782	7.80342	8.144	0.47302
	1807	7.98101	8.025	7.76115	7.56925	7.69537	8.43191	7.44722	8.64487	8.3786	8.64308	7.29887	7.91322	9.01928	8.10906	7.94257	7.41903	8.42658	7.62193	7.64671	7.68746	7.98311	0.472045
	1808	7.74909	7.90581	7.60976	7.16661	7.71792	8.0647	7.42146	8.29055	8.00817	8.33063	7.29887	7.79404	8.40083	7.84815	7.82339	7.64772	8.22043	7.49309	7.51787	7.45876	7.78839	0.350889
	1809	7.48174	7.99923	7.43582	6.90248	7.65994	7.865	7.15733	7.94267	7.98563	8.33063	7.14747	7.59755	8.05939	7.40686	7.82983	7.54787	8.11092	7.32237	7.17965	7.31381	7.61381	0.387851
	1810	7.24016	7.55471	7.04606	6.5546	7.3797	7.72649	6.72248	7.60124	7.9051	8.24688	6.91555	7.3753	7.93699	7.11696	7.44008	7.31595	7.89832	7.01959	6.96384	6.98203	7.3471	0.446199
	1811	7.25949	7.01357	7.06861	6.26792	7.09625	7.47846	6.45834	7.18571	7.5701	7.76372	6.55479	7.06929	7.43128	6.83028	7.08898	7.01317	7.68895	6.80699	6.61274	6.69536	7.0477	0.411518
	1812	7.17252	6.74944	6.78837	6.05855	6.81923	7.31096	6.3295	6.95701	7.2641	7.09695	6.39051	6.94689	6.94167	6.56615	6.90537	6.88754	7.49246	6.41402	6.74158	6.45055	6.81417	0.36527
	1813	6.63781	6.59805	6.4727	5.64303	6.84178	6.96309	6.24897	6.66389	6.84535	6.62344	6.35508	6.34776	6.63244	6.36645	6.67345	6.53966	7.25088	6.08224	6.36471	6.55685	6.53538	0.337595
	1814	6.19008	6.17608	5.938	5.51741	6.18789	6.22223	5.72071	6.61236	6.3493	6.61378	6.03297	5.91936	6.38764	6.18606	6.14519	6.31741	6.87401	5.79557	5.84933	6.16709	6.16012	0.324289
	1815	5.70047	6.30815	5.67065	5.33058	5.99141	5.84858	5.36317	6.06799	6.20113	6.62666	5.44995	5.6359	6.09452	5.83496	5.81986	5.81169	6.43272	5.51211	5.32429	5.76123	5.8393	0.367724
	1816	5.41057	6.20507	5.46772	4.86674	5.51468	5.53291	5.34706	5.89083	6.09806	5.86004	5.11818	5.37177	5.90125	5.31959	5.54929	5.39939	5.82715	4.88721	5.07627	5.37148	5.50076	0.37126
	1817	4.95639	5.62205	5.02321	4.46732	5.01863	5.0433	5.26653	5.32391	5.53114	5.77951	4.57059	5.03033	5.39232	4.97493	5.01458	5.27699	5.17326	4.3976	5.05372	4.64351	5.07799	0.366999
	1818	4.4378	5.4159	4.52393	4.15488	4.78993	4.66966	4.9863	4.85041	4.87404	5.41875	4.18727	4.59548	5.23448	4.63993	4.61194	4.7745	4.72875	4.22689	4.53834	4.05727	4.68582	0.38431
	1819	4.06737	4.92951	4.08586	4.03892	4.53868	4.4023	4.39361	4.66681	4.63245	4.88082	3.99723	4.22183	4.96069	4.1922	4.56363	4.1335	4.61601	3.97886	3.86835	4.01861	4.35936	0.345208
	1820	3.48435	4.49144	3.84106	3.76512	4.15859	4.37009	4.15203	4.14821	4.35866	4.26559	3.64935	4.03501	4.39699	3.89908	4.20286	3.44096	4.43241	3.55689	3.56235	4.12813	4.01696	0.342237
	1821	2.86911	3.97928	3.38044	3.35282	3.52403	4.00933	3.8428	3.76167	3.85939	3.89516	3.20161	3.55184	3.95248	3.5512	3.94839	3.15106	4.17472	3.04474	3.2048	3.97674	3.61158	0.380083
	1822	2.57599	3.69583	3.00357	3.0758	3.26312	3.64212	3.27267	3.54264	3.29569	3.60526	2.80864	3.22651	3.89772	3.20654	3.77768	2.72909	3.71088	2.74517	2.99543	3.55477	3.28126	0.389634
	1823	2.60498	3.45424	2.68468	2.6635	2.98611	3.37155	3.01176	3.06914	2.70945	3.28637	2.32225	2.80776	3.66258	2.85221	3.2623	2.31035	3.29858	2.56157	2.73774	3.37117	2.95141	0.385726
	1824	2.47936	3.18045	2.52684	2.13846	2.79284	3.16218	2.51893	2.71481	2.29392	2.70013	2.11288	2.48243	3.07956	2.67827	2.69216	2.27169	3.13108	2.22335	2.14828	2.88478	2.61062	0.352199
	1825	2.26355	3.05482	2.20795	1.92265	2.42886	2.77886	2.29023	2.75991	1.80109	2.40057	2.00336	2.15388	2.6737	2.44958	2.56332	1.99146	2.86695	1.94312	1.94857	2.44027	2.34713	0.357031
	1826	1.72562	2.71017	1.68613	1.84534	2.08742	2.40199	1.97456	2.54409	1.39201	2.19442	1.52986	1.59662	2.38702	2.19189	2.35072	1.89482	2.71556	1.8497	1.95179	2.21801	2.06239	0.382957
	1827	1.57745	2.48469	1.18364	1.58443	1.77819	2.40521	1.54615	1.83223	1.22451	1.98182	1.37524	1.34216	2.31937	1.65718	2.16712	1.9367	2.57383	1.63389	1.74242	2.01508	1.81807	0.413221
	1828	1.43572	2.42027	0.942056	1.48135	1.67834	2.34079	1.22404	1.70983	1.18586	1.80144	1.28183	1.21331	2.32582	1.21589	1.87722	1.51151	2.26782	1.1475	1.76174	1.77994	1.63011	0.445335
	1829	1.36485	2.02085	0.706915	1.51034	1.60425	2.32791	0.953465	1.48435	1.1762	1.74346	1.22063	1.49355	1.82654	1.39627	1.42626	1.05411	1.90061	1.18615	1.49761	1.54802	1.47212	0.378605
	1830	1.12005	1.97897	0.690809	1.3976	1.51084	2.1282	0.876159	1.58098	0.847644	1.55341	1.15943	1.56763	1.62684	1.15147	1.49069	1.07344	1.83619	1.3762	1.35266	1.68653	1.40029	0.375859
	1831	1.19414	1.71162	0.996815	1.41371	1.54627	1.95104	1.04688	1.47791	0.480437	1.56308	1.19486	1.52576	1.52698	0.974305	1.57766	1.23771	1.56884	1.36976	1.36877	1.36441	1.35455	0.319021
	1832	1.35519	1.72128	1.20941	1.25587	1.3981	2.17329	1.43341	1.38771	0.702694	1.57596	1.07568	1.29706	1.34016	1.13858	1.40372	1.44709	1.60749	1.11529	1.34944	1.24523	1.36163	0.289273
	1833	1.45505	2.00796	1.15465	1.3976	1.38522	2.22805	1.43985	1.6454	0.873413	1.48899	1.21741	1.21653	1.38525	1.18368	1.69362	1.01868	1.81042	0.867264	1.41064	1.35475	1.41172	0.345121
	1834	1.37452	2.19157	1.41556	1.42982	1.4432	2.08632	1.19505	1.81934	0.95072	1.66615	1.37202	1.30028	1.56563	1.203	1.79025	0.84796	2.00369	1.31178	1.34622	1.36441	1.48387	0.352548
	1835	1.34553	2.07561	1.58306	1.47169	1.18873	2.39877	1.08875	1.89665	1.18264	1.71447	1.26895	1.44523	1.45289	1.09671	1.99962	1.13142	2.54806	1.74663	1.32367	1.73484	1.5847	0.426089
	1836	1.61288	2.22378	2.00825	1.64241	1.38199	2.6017	1.2788	2.08025	1.10855	1.64361	1.25606	1.71581	1.70414	1.35762	1.96419	1.58559	2.49652	1.86581	1.649	1.9571	1.7567	0.399555
	1837	1.71273	2.37195	2.20795	1.855	1.67512	2.58238	1.64278	2.4539	1.21807	1.71125	1.51053	1.82532	1.98116	1.65074	1.98029	1.90449	2.76387	1.7273	1.78751	2.09883	1.93306	0.382744
	1838	1.71596	2.55233	2.59449	1.76159	1.57204	2.77242	1.91658	2.84044	1.37269	2.27172	1.92283	2.21508	2.09712	1.92775	2.38938	1.96247	3.04089	1.67899	2.05487	2.49503	2.15773	0.453832
	1839	2.07994	2.85189	2.74588	2.00639	1.70733	3.03011	1.93913	3.08202	1.41778	2.51975	2.28682	2.48887	2.58028	2.2853	2.73404	2.11386	3.68511	1.89802	2.47039	2.79459	2.43588	0.533751
	1840	2.547	3.06771	2.9166	2.30918	1.91992	3.31679	2.41263	3.17865	1.47576	2.97393	2.50585	2.94305	3.1311	2.6815	2.87899	2.06554	4.19083	2.13638	2.86659	3.34862	2.74333	0.602686
	1841	2.70162	3.38982	3.03578	2.73115	2.52549	3.74198	2.73152	3.48466	1.74634	3.34757	2.53806	3.33603	3.33403	3.36115	3.0497	2.63568	4.29068	2.41018	3.39163	3.69972	3.07414	0.577654
	1842	2.80469	3.36405	3.31924	3.14667	2.80895	4.1124	3.22435	4.05802	2.30359	3.58272	2.72489	3.48098	3.41455	3.93773	3.72936	2.92558	4.50972	2.74195	3.45927	3.67717	3.36629	0.552027
	1843	3.04305	3.85688	3.47707	3.42046	3.16005	4.17038	3.4917	4.31248	2.67724	4.16574	2.97936	3.94482	3.81397	4.22119	3.93229	3.64389	4.77063	3.16714	3.92633	4.07659	3.71256	0.529119
	1844	3.29752	4.3787	3.96668	3.66849	3.91057	4.35399	3.8428	4.53152	2.78353	4.64246	3.71055	4.37	4.0008	4.30816	4.33493	3.94345	4.91558	3.26055	4.19368	4.43091	4.04224	0.517309
	1845	3.78713	4.39159	4.29201	4.03892	4.21335	4.66644	4.12626	4.80531	3.42454	4.81962	4.24203	4.91115	4.48396	4.76233	4.76656	4.16571	5.31821	3.40228	4.43527	4.84322	4.39479	0.494171
	1846	4.42491	4.59774	4.39509	4.31915	4.59989	4.9048	4.10371	5.28526	4.00434	5.08053	4.51583	5.1785	5.01545	5.27449	5.07578	4.19148	5.58557	3.95631	4.68329	5.00427	4.70982	0.471471
	1847	4.68904	4.75235	4.71076	4.66059	4.75128	5.34609	4.08439	5.40766	4.30712	5.28668	5.02476	5.34922	5.48251	5.70934	5.28838	4.21724	5.85614	4.57477	4.88944	5.41013	4.98989	0.500102
	1848	5.03692	5.18076	4.91369	4.60261	4.87046	5.41051	4.44837	5.44631	4.80317	5.69576	5.35654	5.65845	5.44707	5.79309	5.15953	4.52647	6.00753	4.72616	4.83469	5.81921	5.18687	0.466815
	1849	5.46533	5.27417	4.89114	4.88607	5.10882	5.54258	4.61909	5.58804	5.20581	6.30777	5.55303	5.79695	5.67255	5.87684	5.4591	4.81637	6.51003	4.9162	5.09882	6.10589	5.43473	0.513659
	1850	5.28173	5.28705	5.28734	5.57539	5.50824	5.62955	4.59654	6.20005	5.39263	6.36575	5.61745	6.11584	5.8175	6.18606	5.62659	4.88723	6.67108	4.99029	5.56266	6.33459	5.64668	0.537322
	1851	5.13678	5.32893	5.57402	5.86206	5.84968	5.7745	4.88322	6.27414	5.59878	6.617	5.38553	6.2769	6.24591	6.32457	5.89072	4.77772	6.9481	5.03538	5.74948	6.34748	5.79404	0.590448
	1852	5.16577	5.38691	5.50315	5.85884	5.91088	6.05151	5.08293	6.12275	5.58912	6.60734	5.65288	6.34132	6.14928	6.43087	6.14197	4.88079	6.88367	4.88721	5.95241	6.3056	5.84526	0.566458
	1853	5.46533	5.34503	5.70286	6.04245	5.75949	6.17069	5.21822	6.33212	5.61811	6.60412	6.10706	6.42829	6.29745	6.60159	5.8714	5.21901	6.74195	4.84212	6.04904	6.1993	5.93078	0.524828
	1854	5.30105	5.17754	5.85425	5.98769	5.70473	6.0032	5.01851	6.24837	5.65032	6.53647	6.11028	6.72463	6.34576	6.66601	5.92938	5.19968	6.7806	5.20932	5.7978	6.17998	5.92128	0.544753
	1855	5.31072	5.20975	5.94122	5.92971	5.88833	6.17069	4.95409	5.97458	5.68898	6.49782	6.01042	6.96944	6.72263	6.51462	5.91005	5.36718	6.85146	5.3124	5.80102	6.10267	5.95639	0.558858
	1856	5.25596	5.36114	5.72219	5.84274	6.13636	5.97743	5.11514	5.65247	5.49249	6.54292	5.76884	6.85992	6.90946	6.40832	5.84885	5.554	6.7967	5.42514	5.83323	6.06402	5.92836	0.535174
	1857	5.13033	5.40301	5.56435	5.94903	5.90121	5.90334	5.215	5.77487	5.73729	6.49138	5.65932	6.69564	6.94811	6.01212	5.59438	5.36074	7.03184	5.43802	5.90409	5.91263	5.88134	0.537516
	1858	5.49754	5.4771	5.51604	6.07144	5.67252	5.54258	4.96697	5.99068	5.61167	6.30455	5.45639	6.76973	6.94811	5.98313	5.43333	5.38651	7.14136	5.16745	5.78813	5.8933	5.83093	0.578454
	1859	5.45244	5.2935	5.6481	5.78476	5.3504	5.58767	4.78337	6.1614	5.44417	6.54614	5.2599	6.81482	6.69364	6.11198	5.63948	5.81169	7.16391	5.08048	5.63996	5.83854	5.80532	0.613156
	1860	5.04658	5.45133	5.39685	5.47553	5.42449	5.58123	4.87356	6.17751	5.5247	6.4946	5.22769	6.47017	6.60345	6.21183	5.51385	5.50569	7.04151	4.72294	5.43703	5.9996	5.70901	0.614416
	1861	4.95317	5.57373	5.18104	5.44976	5.18935	5.48782	4.70928	5.98746	5.43129	6.44628	4.94746	6.22536	6.41985	6.24726	5.52674	5.12882	6.91266	4.71005	5.22444	5.92229	5.58371	0.623092
	1862	4.7889	5.80887	5.01354	5.32092	4.9993	5.56512	4.61587	5.59771	5.41196	6.29489	4.43852	6.16416	6.13961	6.02179	5.56217	5.01608	6.85468	4.81313	4.9893	5.59051	5.45035	0.631185
	1863	4.61174	5.61561	4.58513	4.93439	5.11526	5.23657	4.90577	5.46564	5.30889	5.86326	4.2066	5.81306	5.67255	6.08943	5.29482	4.76483	6.63887	4.30097	4.87978	5.60662	5.24549	0.618374
	1864	4.59885	5.02292	4.45629	4.66703	4.68363	5.08518	4.79303	5.42377	4.92879	5.5025	4.19694	5.61013	5.27958	5.81241	5.20785	4.52325	6.24589	3.98208	4.7155	5.4359	5.00858	0.563775
	1865	4.73092	4.63317	4.46273	4.37713	4.39051	4.79206	4.53212	5.14997	4.23303	5.18039	4.07776	5.21393	4.88338	5.18752	5.01458	4.40085	5.81749	3.80814	4.68007	5.06547	4.73156	0.471225
	1866	4.39592	4.2563	4.18572	4.01637	4.0684	4.80172	4.3453	4.87618	4.00111	4.85828	3.9006	4.95302	4.69978	4.77844	4.81165	3.95311	5.47605	3.56656	4.42883	4.78524	4.45793	0.468822
	1867	4.05126	3.7377	3.35145	3.70714	3.66254	4.33144	3.76228	4.59916	4.07198	4.27848	3.54949	4.60514	4.50329	4.44989	4.52175	3.45384	4.95101	3.14459	3.96499	4.46635	4.05819	0.496423
	1868	3.72271	3.42847	2.46564	3.47522	3.55947	3.88693	3.09551	3.98071	3.98823	4.03367	3.2306	4.26693	4.1393	4.09556	4.02892	3.47317	4.58702	2.62599	3.44961	4.11525	3.68245	0.541043
	1869	3.26531	2.98074	2.43987	3.16922	3.15683	3.43597	2.64777	3.71014	3.42454	3.56983	2.85695	3.90616	3.5595	4.07946	3.61662	3.30567	4.1103	2.46172	2.99865	3.76092	3.32281	0.490544
	1870	3.13002	2.36229	2.22406	2.81489	2.64467	2.74665	2.24191	3.30106	2.9156	3.08666	2.72489	3.42944	2.9024	3.70581	3.38792	2.82894	3.50151	2.46494	2.58957	3.21978	2.91115	0.427634
	1871	2.77248	1.97575	1.92772	2.46379	2.35155	2.15719	1.66855	2.57308	2.6418	2.74845	1.86485	2.88829	2.65437	3.06481	2.93374	2.09453	3.31468	2.16215	2.20626	3.02007	2.47421	0.456923
	1872	2.47614	1.83402	1.55407	2.15134	1.64613	1.97359	0.982455	2.19943	2.21984	2.37158	1.6587	2.64349	2.11	2.50433	2.42481	1.51473	2.83474	1.65644	1.67799	2.63675	2.05353	0.478107
	1873	1.81581	1.48292	1.07734	1.82279	0.911712	1.64181	0.396212	1.90309	1.70124	1.86264	0.898517	2.11845	1.58496	1.92775	1.64852	1.14752	2.14864	1.18293	1.25925	2.23734	1.53847	0.485361
	1874	1.12327	0.832256	0.639271	1.18501	0.380228	1.11999	0.122417	1.24276	1.26639	1.43423	0.309053	1.46778	1.09213	1.32863	1.22011	0.628924	1.62038	0.957455	0.785746	1.63821	1.01971	0.430776
	1875	0.459721	0.336205	0.101345	0.553672	-0.128709	0.727015	-0.383298	0.801471	0.567407	1.11212	-0.312623	1.01038	0.663722	0.726279	0.817472	0.268159	0.985817	0.696545	0.115753	1.02298	0.507071	0.443407
	1876	-0.0492152	-0.291913	-0.166008	-0.435211	-0.486253	0.179425	-0.79238	0.321524	-0.369938	0.880201	-0.718484	0.517551	0.164448	0.478253	0.244113	0.000805879	0.438227	0.0652058	-0.280444	0.336877	0.00183922	0.441522
	1877	-0.287578	-0.720322	-0.710377	-1.0891	-0.962978	-0.513115	-1.45271	-0.454765	-1.0045	0.158671	-1.27252	-0.271623	-0.225307	-0.0983271	-0.361457	-0.527457	-0.135132	-0.691757	-0.818371	-0.194608	-0.581666	0.425154
	1878	-1.1605	-1.24214	-1.32561	-1.58515	-1.39139	-1.1058	-1.79737	-1.0861	-1.58108	-0.685262	-1.71059	-0.861088	-0.702032	-0.742551	-0.863951	-1.2973	-0.425032	-1.37786	-1.39495	-0.684218	-1.151	0.386371
	1879	-2.18804	-2.11507	-1.66383	-2.2938	-1.71028	-1.72103	-2.5189	-1.59826	-1.87098	-1.16199	-2.06491	-1.32171	-1.13366	-1.32557	-1.64024	-1.94797	-1.00805	-2.03496	-1.87168	-1.31878	-1.72549	0.417991
	1880	-2.57135	-2.624	-2.03748	-2.77052	-2.05816	-2.09146	-3.29519	-1.96225	-2.52165	-1.67415	-2.73813	-1.55685	-1.76822	-1.67345	-1.91404	-2.38604	-1.78112	-2.43116	-2.64153	-1.63767	-2.20672	0.479028
	1881	-2.97077	-2.75607	-3.00059	-3.27624	-2.74104	-2.63583	-3.78158	-2.78041	-3.13688	-2.0639	-3.19231	-1.94983	-2.58639	-2.40787	-2.1073	-2.90787	-1.88098	-2.85635	-3.13436	-1.69243	-2.69295	0.536677
	1882	-3.52802	-3.14583	-3.43867	-3.73042	-3.2081	-2.80333	-4.11658	-3.38921	-3.56207	-2.61149	-3.63038	-2.56506	-2.89239	-2.66878	-2.72898	-3.43613	-2.2965	-3.46192	-3.41137	-2.12084	-3.1373	0.524051
	1883	-3.6923	-3.64832	-3.66414	-4.15883	-3.68483	-3.53775	-4.516	-3.58569	-4.06456	-2.96904	-4.08778	-2.98381	-3.22417	-2.81695	-3.01566	-3.79045	-2.83765	-3.86456	-3.65296	-2.76184	-3.52786	0.502294
	1884	-3.83403	-3.99942	-3.90573	-4.59046	-3.97795	-4.0338	-4.94119	-4.00766	-4.45432	-3.13976	-4.70301	-3.4702	-3.22417	-3.33233	-3.24114	-4.20276	-3.40457	-4.38316	-3.80757	-2.89069	-3.8772	0.567819
	1885	-3.96288	-4.20235	-4.21818	-4.85781	-4.40636	-4.14976	-5.1409	-4.05598	-4.70557	-3.39745	-5.067	-3.85351	-3.4722	-3.69632	-3.84993	-4.40247	-3.73635	-4.71816	-4.27464	-3.22891	-4.16984	0.541569
	1886	-4.06595	-4.45038	-4.52741	-4.78373	-4.55775	-4.49442	-5.37926	-4.26535	-4.44466	-3.68413	-5.55017	-4.09509	-3.59138	-3.94112	-4.12695	-4.47655	-3.94894	-5.00484	-4.62574	-3.30943	-4.36616	0.559621
	1887	-4.36552	-4.99797	-4.60471	-4.95767	-4.86698	-4.85841	-5.64017	-4.73241	-4.50586	-3.82586	-5.64358	-3.99524	-3.84263	-4.11506	-4.29767	-4.24785	-4.36769	-5.14013	-5.05415	-3.59289	-4.58262	0.572446
	1888	-4.40095	-5.03663	-4.49197	-5.36997	-5.14077	-4.81653	-5.69171	-4.75174	-4.81187	-4.20595	-5.55339	-4.04678	-3.92638	-4.19559	-4.4394	-4.26718	-4.45466	-5.0596	-5.29573	-3.87957	-4.69182	0.544099
	1889	-4.1336	-4.62432	-4.53063	-5.30877	-4.92174	-4.51697	-5.75291	-4.79362	-5.02446	-4.16085	-5.80464	-4.04034	-4.10676	-3.92824	-4.17527	-4.47655	-4.45144	-4.93398	-5.19266	-4.07606	-4.64769	0.559316
	1890	-4.24311	-4.18625	-4.53385	-5.01887	-4.64472	-4.69091	-5.87853	-4.7904	-4.93105	-4.04811	-5.87228	-4.24971	-4.30325	-3.74464	-4.16238	-4.56352	-3.87808	-4.71172	-5.154	-3.98587	-4.57956	0.586563
	1891	-4.15292	-3.94789	-4.04102	-4.87714	-4.3065	-4.76822	-5.51455	-4.46828	-4.54451	-4.29936	-5.71767	-4.4011	-4.37733	-3.74464	-4.00132	-4.56674	-3.51409	-4.82124	-4.76747	-3.86991	-4.43509	0.550162
	1892	-3.84692	-3.93178	-3.78977	-4.5357	-4.43213	-4.37846	-4.95729	-4.16228	-4.38346	-3.83874	-4.92849	-4.15308	-4.27748	-3.68988	-3.73719	-4.48944	-3.30794	-4.89532	-4.39382	-3.7153	-4.19222	0.455957
	1893	-3.61177	-3.79327	-3.85419	-4.01066	-4.14223	-3.97904	-4.84133	-4.19449	-4.04846	-3.12043	-4.38734	-3.96947	-4.052	-3.12618	-3.31845	-4.34127	-3.1501	-4.11903	-4.20377	-3.38996	-3.88267	0.46624
	1894	-3.4024	-3.69342	-3.57073	-3.87859	-3.68483	-3.85986	-4.65451	-4.00122	-3.63293	-2.85308	-4.20696	-3.57649	-3.77176	-2.672	-3.16061	-3.95473	-2.76035	-3.39106	-4.02017	-3.0904	-3.5918	0.502363
	1895	-3.20591	-3.1426	-2.87175	-3.30845	-3.15656	-3.60217	-4.24864	-3.76286	-3.30116	-2.55995	-3.70769	-3.05145	-3.40777	-2.39176	-2.94802	-3.43291	-2.42535	-2.98197	-3.65618	-2.83593	-3.19995	0.470445
	1896	-2.96433	-2.72708	-2.34348	-2.73509	-2.6283	-3.46044	-3.83634	-3.36666	-2.67304	-2.07679	-3.38557	-2.71645	-2.90528	-2.04066	-2.77408	-3.13979	-1.75213	-2.64376	-3.35662	-2.68131	-2.81036	0.52026
	1897	-2.79683	-2.36954	-1.76046	-2.48706	-2.12902	-2.95472	-3.13736	-3.04455	-2.27684	-1.79333	-3.11822	-2.10444	-2.34158	-1.15485	-2.51317	-2.75003	-1.30118	-2.21535	-2.80258	-2.54925	-2.38002	0.562358
	1898	-2.34909	-2.20526	-1.56075	-2.26481	-1.72638	-2.31694	-2.60909	-2.4422	-2.05781	-1.68381	-2.59318	-1.75334	-1.73279	-0.45265	-1.93981	-2.03816	-0.87921	-1.94155	-2.20667	-1.87603	-1.93148	0.532099
	1899	-2.03342	-1.76396	-1.03893	-1.50462	-1.23033	-1.52777	-2.29342	-1.86884	-1.66805	-0.988047	-2.13256	-1.0157	-0.940395	-0.140202	-1.21183	-1.61297	-0.228544	-1.25545	-1.77827	-1.44118	-1.38373	0.56549
	1900	-1.88525	-1.27758	-0.591195	-0.741217	-0.769711	-0.84489	-1.44949	-1.24394	-1.11724	-0.424351	-1.61396	-0.307055	-0.386363	0.32686	-0.59982	-1.01385	0.0677989	-0.52748	-1.38851	-1.01921	-0.840322	0.559039
	1901	-1.31189	-0.862051	-0.124133	-0.148532	-0.209237	-0.178119	-0.914782	-0.680243	-0.672723	-0.0152691	-0.87954	0.0408253	-0.0835776	0.913103	0.14748	-0.411497	0.512313	0.161839	-1.01486	-0.60369	-0.316729	0.553139
	1902	-0.558152	-0.227491	0.255959	0.199349	0.412439	0.105339	-0.286664	-0.300151	-0.0961433	0.638618	-0.370603	0.253419	0.444686	1.46069	0.682185	0.190852	1.00514	0.870485	-0.78616	-0.0335518	0.193013	0.558003
	1903	-0.242482	0.258898	0.735905	0.643863	0.940702	0.630381	0.454192	0.247439	0.0874604	1.07025	0.0803532	0.820336	0.995496	2.04694	1.13958	0.973583	1.46898	1.33755	-0.0742928	0.629999	0.712257	0.566378
	1904	0.375972	0.709854	1.27705	1.34285	1.37555	1.15542	0.76342	1.04628	0.683367	1.52442	0.805105	1.26485	1.39491	2.72015	1.69362	1.1894	2.04879	1.67576	0.65368	1.01009	1.23553	0.541618
	1905	1.2038	1.30576	1.98892	1.91942	1.91992	1.91561	1.31745	1.70338	1.55951	2.05591	1.13044	1.81244	1.8201	3.0487	2.11236	1.38266	2.722	2.05908	0.959686	1.4385	1.76878	0.515922
	1906	1.69985	1.94032	2.5043	2.3736	2.09708	2.59526	1.85216	2.13179	1.97826	2.45855	1.87129	2.4019	2.28394	3.68648	2.54399	1.8304	3.13108	2.32321	1.74242	2.34685	2.28964	0.482405
	1907	2.10571	2.36551	2.80386	2.70538	2.54804	2.97213	2.37398	2.50222	2.59349	2.77422	2.41244	3.12987	2.8573	4.40801	3.12379	2.24592	3.35334	2.85469	2.19982	2.78815	2.75589	0.5118
	1908	2.547	3.05482	2.9778	3.07903	3.21481	3.29102	2.8958	3.16899	3.07666	3.40555	2.92138	3.60338	3.421	4.99425	3.69393	2.79995	3.93958	3.11238	2.54447	3.30353	3.25227	0.539197
	1909	2.90455	3.30607	3.59948	3.14667	3.4725	3.59058	3.36286	3.475	3.38588	3.79853	2.9858	3.92871	3.45965	5.14242	4.19642	3.4474	4.56447	3.4506	3.00187	3.36795	3.57937	0.54133
	1910	3.30396	3.62496	4.11807	3.38503	4.0684	3.79351	3.58189	3.86153	3.76597	3.94992	2.97614	4.16063	3.81075	5.60948	4.37358	3.98532	4.86082	3.86934	3.50437	3.47102	3.90374	0.573731
	1911	3.79679	4.10813	4.2598	3.99382	4.4195	4.22514	4.04896	4.31571	4.16539	4.20761	3.28214	4.35068	4.34223	6.00246	4.77622	4.62633	5.18615	4.09804	3.87157	3.89621	4.29864	0.559127
	1912	4.08992	4.64283	4.55292	4.36747	4.46138	4.42163	4.21967	4.72157	4.09453	4.67789	4.11319	4.60192	4.30358	6.1313	5.2916	4.8357	5.22802	4.35251	3.936	4.11525	4.55794	0.517592
	1913	4.26386	4.73947	4.82994	4.58006	4.72229	4.77273	3.82348	4.98248	4.33933	4.80352	4.50939	4.90471	4.33257	6.25693	5.71356	4.94521	5.42773	4.7777	3.90701	4.08948	4.73607	0.582807
	1914	4.27352	4.84576	5.10695	4.78944	4.93166	4.83071	3.88468	5.30781	4.58736	5.05154	4.70909	5.02389	4.38089	6.37611	5.46876	5.08694	5.48571	5.04183	3.97787	4.30207	4.87313	0.57075
	1915	4.30251	5.13244	5.49349	4.76367	5.09272	4.65999	4.15525	5.42055	4.75808	5.42841	4.91202	5.39754	4.6579	6.33746	5.5976	5.17391	5.45028	5.16423	4.04551	4.65639	5.03	0.550595
	1916	4.39592	5.15499	5.26801	5.01491	5.1668	4.89513	4.07795	5.29492	4.72264	5.90192	5.06664	5.71321	5.10564	6.43087	5.5364	5.29632	5.56302	5.13846	4.07772	5.01071	5.14161	0.56477
	1917	4.30251	5.51253	5.17782	4.87963	5.2119	4.94023	4.17458	5.02113	4.51327	6.01465	5.14717	5.5747	5.31179	6.51784	5.80698	5.0805	5.77883	5.19966	4.17758	5.23941	5.17913	0.604413
	1918	4.3476	5.34181	5.11018	4.96015	5.26666	4.90802	4.19713	5.19185	4.64212	5.76663	4.86371	5.58436	5.27958	6.66923	5.749	5.0805	5.77239	5.23187	4.27743	5.10413	5.16722	0.582601
	1919	4.38304	5.34826	5.28734	4.90217	5.24733	5.01109	4.03285	5.26915	4.81606	5.65067	4.6189	5.69066	5.26025	6.70144	5.67169	4.99353	5.77883	5.21577	3.99398	4.97528	5.14241	0.62478
	1920	4.53765	5.05191	5.45161	4.72823	4.84791	5.06263	4.23578	5.26271	4.50361	5.19327	4.5577	5.73897	4.93814	6.62091	5.60727	5.03863	5.55013	5.15457	3.64932	4.95596	5.03435	0.621142
	1921	4.41847	4.79745	5.11984	4.62516	4.51614	4.9821	4.21001	5.09521	4.53582	5.40909	4.56737	5.89037	4.76742	6.80129	5.27227	5.25122	5.21514	5.04505	3.56879	4.63707	4.93626	0.662831
	1922	4.17366	4.78778	4.79451	4.69602	4.41306	4.51826	4.17458	5.02435	4.5938	5.4574	4.5577	5.77441	4.68367	6.69178	4.91473	5.26733	5.20548	4.85178	3.62677	4.42769	4.83174	0.650614
	1923	4.19299	5.03903	4.95878	4.37069	4.51614	4.62134	4.17458	4.91161	4.33289	5.53793	4.42564	5.5296	4.43565	6.37933	4.76978	5.12238	5.44384	5.03216	3.63965	4.65317	4.80436	0.613631
	1924	4.1028	4.48822	4.95234	4.04858	4.53546	4.61168	3.79127	4.85363	4.10097	5.50572	3.94247	5.47162	4.59348	6.37289	4.75045	4.77772	5.59845	5.01606	3.54946	4.66283	4.6863	0.688172
	1925	4.03516	4.52365	4.85571	3.74902	4.40984	4.55048	3.62699	4.80531	3.78208	5.31889	3.77175	5.09475	4.62569	6.2988	4.66026	4.5458	5.50504	4.65207	3.39807	4.81423	4.55118	0.703987
	1926	3.78391	4.42702	5.02321	3.4559	3.98788	4.53437	3.46271	4.77955	3.71766	5.19971	3.70089	4.72755	4.39055	5.93482	4.46055	4.26556	5.20548	4.25265	3.07274	4.71759	4.35501	0.704933
	1927	3.37483	4.31428	4.65278	3.3657	3.76884	4.06087	3.44339	4.48965	3.6178	5.34466	3.58493	4.9949	3.99757	5.68357	4.37036	4.21402	4.48073	4.05295	3.04375	4.40837	4.1632	0.682136
	1928	3.13002	4.47856	4.48528	3.20465	3.20514	3.87726	3.4144	4.07734	3.17651	5.19649	3.53983	5.05288	4.11031	5.50319	4.06435	4.29455	4.4002	3.96598	3.0212	4.42447	4.03113	0.722662
	1929	3.20733	4.06625	4.3661	3.35604	3.00221	3.64534	3.1245	3.90018	3.15396	5.05476	3.52695	4.92725	4.04267	5.32281	4.0096	4.35897	4.27457	3.76305	3.0373	4.05082	3.90953	0.679355
	1930	3.23954	3.82789	4.27591	3.31095	2.77352	3.26203	3.00531	3.89052	3.23449	4.74876	3.64291	4.81774	3.63359	5.10055	3.98705	3.95633	4.15217	3.55045	2.58313	3.61597	3.73044	0.665957
	1931	2.97541	3.66039	4.11163	3.11446	2.41275	3.13963	2.8507	3.5362	3.0992	4.34612	3.6107	4.51173	3.53696	4.73012	3.63595	3.54725	3.99434	3.33142	2.51226	3.36151	3.50094	0.618734
	1932	2.64364	3.3415	3.67356	2.88254	2.45785	3.11708	2.63811	3.46211	3.03478	3.81141	3.50762	4.10909	3.55628	4.39513	3.48133	2.9288	3.58848	2.89335	2.62822	2.89766	3.25243	0.524915
	1933	2.49547	3.14179	3.22583	2.48634	2.12929	2.85617	2.41263	3.2624	3.24737	3.39267	3.24027	3.68068	3.30504	4.47888	3.20432	2.64534	3.5466	2.71618	2.27068	2.3533	3.00456	0.575615
	1934	2.62431	2.68762	2.81997	2.36716	1.83939	2.75954	1.96167	2.92741	3.16363	3.21873	2.92782	3.45521	2.85408	4.34359	2.93052	2.04944	3.05699	2.17826	1.79718	2.14714	2.70548	0.619832
	1935	2.32797	2.35262	2.65247	1.83568	1.49151	2.4181	1.675	2.40559	2.69334	3.0158	2.36412	3.25872	2.53519	3.83465	2.49889	1.84651	2.52551	1.82716	1.70054	2.08272	2.3671	0.573527
	1936	1.94465	2.19479	2.47853	1.45558	1.09854	2.04123	1.33356	2.07381	2.03624	2.8322	1.99048	2.91406	2.39668	3.51576	1.9964	1.80141	2.36123	1.58879	1.55237	1.58345	2.05949	0.582951
	1937	1.5549	2.03373	2.063	1.27198	0.737772	1.57739	1.1725	1.8129	1.78499	2.33615	1.87774	2.59839	2.07135	3.07447	1.92231	1.58237	2.31292	1.50827	1.19805	1.32898	1.79101	0.545635
	1938	1.29399	1.67941	1.89551	1.3364	0.515515	1.49364	0.876159	1.31685	1.25995	1.8111	1.83586	2.16354	1.85231	2.84255	1.78703	1.00257	2.2034	1.01221	0.962907	1.26134	1.52011	0.54694
	1939	1.16192	1.3734	1.72801	1.19789	0.0742215	1.44532	0.454192	1.3394	1.24706	1.77889	1.765	1.80922	1.58818	2.41092	1.61309	0.632145	1.82331	0.777073	0.660122	1.24845	1.30639	0.561303
	1940	0.907456	1.17692	1.50575	1.07871	-0.0127486	1.14898	0.183619	1.12036	0.821875	1.41491	1.54918	1.45812	1.34338	2.04371	1.39083	0.496858	1.35302	0.59669	0.605363	1.35475	1.07689	0.503138
	1941	0.952552	0.851583	1.38657	0.821024	-0.119045	0.74312	0.0644374	0.824019	0.680146	1.08635	1.33981	1.25197	0.905305	1.89232	1.1428	0.293928	0.950385	0.281021	0.312241	1.12283	0.839169	0.488459
	1942	0.888129	0.542356	0.98071	0.569777	-0.0578443	0.565959	0.00645728	0.653299	0.57707	1.28284	1.15621	0.987834	0.699154	1.58954	1.0204	-0.27621	0.953606	0.281021	0.22205	0.729853	0.66861	0.468686
	1943	0.553133	0.384521	1.08701	0.189686	-0.170583	0.253511	-0.0644073	0.508349	0.213084	1.09924	0.79222	0.817114	0.827998	1.4929	1.22333	-0.356738	0.924616	0.374433	-0.106504	0.536586	0.528975	0.503282
	1944	0.385635	0.17837	0.92273	0.0479564	-0.325197	0.00226348	-0.138493	0.601762	0.0906815	1.01227	0.660154	0.214766	1.07602	1.34795	0.943096	-0.530679	0.505871	0.0265523	-0.377078	0.243464	0.344405	0.526547
	1945	0.34054	0.117169	0.54908	-0.190406	-0.695626	0.0119268	-0.496037	0.418158	0.0616914	1.01227	0.36059	0.0826998	0.760355	1.17723	0.52435	-0.430824	0.196644	-0.160273	-0.216022	0.388415	0.190597	0.486538
	1946	0.408183	0.113947	0.323602	-0.267713	-0.798701	-0.145908	-0.528248	0.311861	-0.167008	1.12823	0.112564	-0.258739	0.615405	1.09671	0.608099	-0.521015	0.0645778	-0.192484	-0.18059	0.523702	0.112324	0.517606
	1947	0.0764083	0.136495	0.236632	-0.325693	-0.85346	-0.342396	-0.33176	0.0992674	0.148662	0.844769	0.222082	-0.368257	0.383484	0.597434	0.614542	-0.714282	-0.0803725	-0.369645	-0.393184	0.182263	-0.0118505	0.446784
	1948	-0.139406	0.0495251	0.214084	-0.348241	-0.866345	-0.445472	-0.0644073	0.0219606	0.213084	0.448572	-0.006617	-0.133115	-0.0996832	0.259217	0.3794	-0.781926	-0.148016	-0.649883	-0.425395	-0.139849	-0.133126	0.364895
	1949	-0.187723	-0.063214	0.226968	-0.57694	-0.82447	-0.393934	-0.183589	-0.15198	-0.0478265	0.400255	-0.206326	-0.171769	-0.0449242	0.352629	0.273103	-0.888223	-0.151237	-0.521038	-0.934332	-0.217156	-0.215586	0.385578
	1950	-0.0878686	-0.114752	0.333265	-0.9216	-0.776154	-0.535663	-0.383298	-0.200297	-0.421476	0.387371	-0.109693	-0.075135	-0.241412	0.0756132	0.453486	-1.11048	0.235297	-0.472721	-0.934332	-0.0432152	-0.247153	0.449436
	1951	0.0860717	-0.146963	0.207642	-1.04722	-0.589329	-0.480904	-0.589449	-0.226065	-0.28941	0.0652589	-0.135462	-0.00749149	-0.112568	0.185131	0.395506	-1.11692	0.621831	-0.376087	-0.934332	-0.403981	-0.244737	0.462806
	1952	0.189147	-0.227491	0.336486	-0.837851	-0.634424	-0.397155	-0.628103	-0.393564	-0.195998	0.00727876	-0.257864	-0.0461449	0.302956	0.41383	0.302093	-1.23288	0.602504	-0.385751	-0.98587	-0.623017	-0.234591	0.50079
	1953	-0.203829	-0.420758	0.545859	-0.702564	-0.666636	-0.403597	-0.550796	-0.171306	-0.205661	0.171556	-0.383488	-0.236191	0.554204	0.278544	0.308536	-1.08471	0.689475	-0.330992	-0.847361	-0.732535	-0.219613	0.500327
	1954	-0.223155	-0.4272	0.133556	-0.68968	-0.724616	-0.593643	-0.628103	-0.132653	-0.0413843	0.61607	-0.354498	-0.236191	0.186996	0.29787	0.218344	-0.801252	0.596062	-0.21181	-1.33697	-0.796957	-0.257461	0.507239
	1955	-0.313347	-0.45619	0.101345	-0.754102	-0.76649	-0.677392	-0.692525	-0.435438	0.0713548	0.925297	-0.515554	0.102027	-0.167327	0.23989	-0.0522296	-0.550005	0.360921	-0.0443123	-1.46582	-1.04498	-0.306744	0.543868
	1956	-0.40998	-0.533497	0.220526	-0.54795	-0.747163	-0.513115	-0.425172	-0.538514	-0.0284998	0.902749	-0.509112	0.362937	-0.0288186	-0.0628948	-0.203622	-0.694956	0.277172	-0.21181	-1.33053	-1.11585	-0.306905	0.517234
	1957	-0.155512	-0.694553	0.0530282	-0.631699	-0.544233	-0.600085	-0.24479	-0.486976	-0.0478265	0.938181	-0.409257	0.350053	0.135458	-0.0983271	-0.0329029	-1.15235	0.241739	-0.298781	-1.14693	-1.17383	-0.29998	0.53472
	1958	-0.332673	-0.594698	0.252737	-0.77665	-0.608655	-0.909313	-0.583007	-0.377458	-0.0768166	0.596743	-0.280412	-0.0783561	0.412474	-0.172413	-0.0329029	-0.975193	0.486544	0.0619846	-0.663758	-1.22859	-0.29402	0.50635
	1959	-0.406759	-0.324124	-0.0597109	-0.667132	-0.869566	-0.745036	-0.90834	-0.284046	-0.0542688	0.387371	-0.312623	-0.0622505	0.377042	-0.207845	0.0025294	-0.856012	0.58962	0.0652058	-0.518807	-0.954792	-0.290477	0.456186
	1960	-0.658006	-0.266144	-0.146681	-0.28704	-0.979084	-0.542105	-0.856802	-0.258277	-0.195998	0.426024	-0.512333	0.160007	0.367379	0.00796975	-0.216507	-0.691734	0.277172	-0.0700812	-0.718517	-0.60369	-0.288222	0.405905
	1961	-0.554931	-0.266144	-0.23043	-0.303145	-0.756827	-0.464798	-0.679641	-0.380679	-0.105807	0.545205	-0.766801	0.0311619	0.438243	0.278544	-0.326025	-0.827021	-0.115805	-0.137725	-0.58323	-0.503835	-0.285484	0.388864
	1962	-0.261809	-0.394989	-0.323843	-0.551171	-0.30587	-0.384271	-0.576565	-0.6126	-0.060711	0.503331	-0.82156	0.224429	0.451128	0.307534	-0.232612	-0.923655	0.0452511	0.155397	-0.592893	-0.729314	-0.25424	0.422194
	1963	-0.213492	-0.407874	-0.455908	-0.464201	-0.428273	-0.313406	-0.737621	-0.474092	-0.154123	0.696598	-0.902088	0.327505	0.554204	0.165804	-0.554724	-1.26509	0.315825	0.0523213	-0.634767	-0.842053	-0.286773	0.509297
	1964	-0.200608	-0.559266	-0.3174	-0.319251	-0.489474	-0.406818	-0.85036	-0.519187	-0.334506	0.896307	-0.567092	0.237313	0.270745	-0.0822215	-0.303477	-1.38105	0.331931	-0.166715	-0.480154	-0.874264	-0.305778	0.49145
	1965	-0.042773	-0.636573	-0.149902	-0.293482	-0.67952	-0.261868	-0.876129	-0.544956	-0.0510477	0.989719	-0.637956	0.214766	0.235313	0.227006	-0.0812197	-1.35528	0.599283	-0.308444	-0.58323	-0.635901	-0.24361	0.538419
	1966	-0.229598	-0.48518	-0.304516	-0.448096	-0.885672	-0.323069	-0.686083	-0.548177	0.158325	0.893086	-0.38993	0.160007	0.54454	0.574886	-0.171411	-1.20711	0.499429	0.00722563	-0.489817	-0.51672	-0.192394	0.531708
	1967	-0.374548	-0.0116761	-0.600859	-0.43199	-0.776154	-0.490567	-0.589449	-0.802646	0.290391	0.670829	-0.380267	0.124574	0.422138	0.55556	-0.338909	-1.37139	0.428564	0.116744	-0.576787	-0.616575	-0.237651	0.537063
	1968	-0.632237	-0.105088	-0.832779	-0.422327	-0.753606	-0.732151	-0.528248	-0.9025	-0.176671	0.677271	-0.699158	-0.136336	0.219207	0.246332	-0.396889	-1.08471	0.486544	-0.189263	-0.866688	-0.813063	-0.382118	0.496558
	1969	-0.635458	-0.430421	-0.955182	-0.618815	-0.892114	-0.674171	-0.727958	-1.10543	-0.482677	0.41314	-0.802233	-0.107346	0.161227	0.043402	-0.474196	-1.25865	0.299719	-0.446952	-1.09861	-0.983782	-0.538825	0.483412
	1970	-0.600026	-0.372441	-0.781241	-0.847514	-1.08538	-0.658066	-0.70541	-1.10543	-0.579311	-0.0281535	-0.90853	-0.274844	0.0388248	-0.101548	-0.709338	-1.66773	0.190201	-0.514596	-0.924668	-1.34133	-0.648827	0.471691
	1971	-0.63868	-0.678447	-0.710377	-0.908716	-1.25288	-0.812679	-0.795601	-1.36956	-0.640512	-0.24719	-1.10502	-0.46489	0.0678149	-0.243277	-0.834961	-1.81913	0.00981881	-0.830265	-1.07284	-1.24791	-0.779765	0.467535
	1972	-0.658006	-0.659121	-1.09047	-0.818524	-1.53312	-0.848111	-1.05007	-1.63369	-0.837001	-0.495216	-1.29184	-0.6646	-0.11901	-0.223951	-0.880057	-2.02528	-0.115805	-0.833486	-1.0825	-1.49594	-0.91779	0.504494
	1973	-0.860937	-0.926474	-1.25475	-0.80564	-1.79725	-0.922197	-1.44949	-1.56605	-1.01738	-0.520985	-1.43357	-0.989933	-0.183432	-0.385007	-0.59982	-1.92864	-0.350946	-0.685315	-1.18558	-1.9018	-1.03826	0.518886
	1974	-1.11863	-1.44829	-1.46734	-1.17607	-1.82946	-1.16056	-1.70718	-1.77864	-1.26219	-0.926846	-1.45934	-1.0608	-0.714917	-0.581495	-0.854288	-1.55499	-0.640847	-0.820602	-1.63976	-2.03709	-1.26197	0.425042
	1975	-1.39242	-1.35166	-1.65739	-1.56582	-1.75215	-1.4569	-1.91011	-1.67879	-1.43935	-1.24252	-1.91996	-1.17354	-1.11111	-0.903607	-1.30524	-1.90932	-0.73426	-1.10084	-1.8298	-2.41718	-1.4926	0.403157
	1976	-1.46329	-1.26147	-2.04714	-1.82996	-1.86489	-1.82733	-1.89722	-1.86884	-1.54565	-1.53886	-2.11967	-1.50209	-0.995154	-1.08721	-1.39544	-2.41825	-0.814788	-1.3231	-1.96509	-2.63622	-1.67008	0.464369
	1977	-1.57925	-1.648	-2.46911	-2.2326	-2.13547	-2.19776	-1.92299	-2.41321	-1.69382	-1.63871	-2.16155	-1.50209	-1.09823	-1.37711	-1.89471	-2.73392	-1.21421	-1.38108	-2.26788	-2.58468	-1.90732	0.475769
	1978	-1.64367	-1.8767	-2.70747	-2.5998	-2.51878	-2.5392	-2.07439	-2.78686	-2.09646	-2.01881	-2.20342	-1.89829	-1.5202	-1.696	-2.336	-3.09469	-1.39137	-1.71607	-2.60931	-3.14516	-2.22363	0.513795
	1979	-1.84982	-2.23747	-2.71713	-2.90259	-2.79902	-2.77434	-2.54789	-3.21204	-2.87597	-2.4601	-2.70592	-2.13665	-1.67481	-2.18561	-2.67744	-3.32661	-1.68449	-2.4376	-2.60287	-3.50914	-2.56588	0.502514
	1980	-2.32655	-2.50482	-2.59473	-3.07653	-3.22743	-2.85165	-3.05361	-3.38276	-3.10467	-2.67269	-3.16332	-2.18819	-2.00981	-2.58181	-2.67422	-3.42002	-2.28362	-2.65986	-2.87345	-3.67986	-2.81648	0.445279
	1981	-2.86125	-2.87203	-3.09078	-3.24403	-3.45291	-3.25107	-3.41759	-3.56959	-3.17231	-2.65015	-3.48543	-2.23006	-2.61538	-2.81373	-3.00922	-3.67771	-2.46722	-2.86279	-3.44036	-4.0052	-3.10944	0.444878
	1982	-3.21235	-3.34554	-3.43545	-3.81417	-3.80079	-3.58929	-3.88466	-3.9529	-3.45899	-2.87562	-3.88807	-2.6327	-3.08888	-2.80085	-3.60191	-3.90319	-2.59285	-3.25899	-3.58854	-4.44971	-3.45877	0.488979
	1983	-3.26067	-3.40996	-3.54174	-4.19426	-4.19698	-3.67948	-4.19388	-4.2428	-3.65548	-3.29759	-3.98792	-3.10299	-3.20806	-2.95224	-3.70176	-4.28006	-3.0438	-3.66485	-3.85267	-4.76538	-3.71163	0.495282
	1984	-3.47649	-3.89313	-3.79299	-4.31988	-4.57708	-4.09178	-4.37105	-4.4554	-3.89385	-3.44254	-4.02336	-3.3639	-3.28537	-3.41286	-3.86282	-4.66982	-3.45933	-4.08038	-4.35516	-5.04884	-3.9938	0.496912
	1985	-4.10461	-4.39884	-3.9315	-4.66454	-5.02481	-4.80687	-4.59652	-4.73241	-4.21918	-3.98047	-4.32614	-3.73433	-3.54628	-3.88959	-4.12695	-4.90496	-3.77178	-4.3123	-4.72237	-5.31298	-4.35537	0.478921
	1986	-4.4396	-4.60499	-4.10544	-5.01243	-5.34371	-5.14509	-4.83167	-5.11573	-4.43822	-4.15763	-4.74489	-3.91793	-4.08743	-4.25679	-4.75507	-5.0177	-4.01658	-4.76326	-5.05737	-5.60288	-4.67072	0.480097
	1987	-4.73272	-4.44716	-4.60471	-4.84171	-5.33404	-5.2224	-5.16666	-5.63755	-4.73134	-4.5796	-5.07989	-4.34634	-4.36767	-4.4565	-4.92579	-5.28506	-4.34836	-4.94364	-5.52443	-6.06672	-4.93211	0.479407
	1988	-4.7746	-4.36663	-5.21351	-4.81272	-5.31794	-5.50263	-5.36315	-5.78572	-4.81509	-4.58926	-5.06056	-4.67168	-4.87983	-4.78828	-5.04175	-5.5202	-4.87985	-5.02739	-5.56953	-6.65297	-5.13166	0.513333
	1989	-5.09349	-4.84014	-5.4261	-5.36675	-5.63683	-5.83763	-5.5983	-5.86947	-5.03734	-4.92426	-5.39234	-5.0711	-5.05699	-4.96222	-5.32199	-5.87774	-4.87985	-5.22388	-5.79823	-6.63686	-5.39257	0.453937
	1990	-5.42849	-5.20412	-5.48408	-5.69208	-5.91062	-5.79898	-5.83344	-5.81471	-5.076	-4.8695	-5.74022	-5.5285	-4.9668	-5.05563	-5.5378	-6.00981	-5.01835	-5.47513	-6.10746	-6.66585	-5.56088	0.450943
	1991	-5.55733	-5.7034	-5.70312	-5.95622	-6.03625	-5.90205	-6.17488	-6.02731	-5.3047	-5.34623	-5.91738	-5.49306	-5.13108	-5.03309	-5.83415	-6.14832	-5.35013	-5.517	-5.98506	-7.00085	-5.75608	0.447092
	1992	-5.89233	-5.92244	-5.84807	-5.93689	-5.97183	-6.01157	-5.92041	-6.09817	-5.29181	-5.32368	-5.93026	-5.41254	-5.2567	-5.19414	-5.90501	-6.54452	-5.26638	-5.45902	-6.27174	-6.82369	-5.81406	0.445421
	1993	-6.01795	-5.75816	-5.73211	-5.91434	-6.18764	-6.14364	-6.14911	-6.43961	-5.52374	-5.43964	-5.96892	-5.64124	-5.40809	-5.20058	-5.8277	-6.87307	-5.5595	-5.5782	-6.42635	-7.12003	-5.94548	0.492569
	1994	-5.74738	-5.56167	-5.91249	-6.38141	-6.34226	-6.2145	-6.04603	-6.59423	-5.89094	-5.90992	-6.00435	-5.94724	-5.4854	-5.33265	-6.02419	-6.77	-5.54018	-5.61363	-6.51332	-7.36484	-6.05983	0.495735
	1995	-5.75382	-5.86446	-6.06388	-6.6552	-6.27139	-6.19195	-5.99449	-6.77461	-5.83941	-6.16117	-6.11387	-5.87638	-5.55627	-5.26501	-6.20135	-6.51231	-5.53696	-5.60719	-6.83543	-7.50979	-6.12925	0.530891
	1996	-5.92132	-6.42815	-6.10898	-6.43616	-6.3487	-6.32402	-6.2844	-6.46216	-5.82652	-5.9679	-6.06555	-5.86027	-5.68189	-5.36164	-6.09506	-6.25139	-5.60138	-5.56854	-6.98361	-7.30041	-6.1439	0.46668
	1997	-6.03406	-6.62786	-6.11864	-6.30732	-6.26495	-6.14042	-6.44545	-6.1787	-5.84263	-5.63291	-5.81752	-5.50273	-5.57237	-5.66443	-5.62155	-6.1612	-5.28249	-5.55243	-6.48755	-7.16191	-6.02086	0.460156
	1998	-6.00185	-6.62142	-5.97691	-6.20102	-6.34226	-5.53484	-6.42613	-6.07563	-5.43676	-5.41709	-5.92382	-5.19028	-5.63035	-5.59034	-5.49593	-6.00337	-5.33725	-5.47513	-6.34904	-6.99763	-5.90135	0.484613
	1999	-5.86656	-6.41527	-5.90283	-5.91112	-6.21341	-5.21273	-6.52598	-6.09817	-5.30148	-5.07565	-5.52118	-5.17417	-5.42098	-5.61611	-5.4315	-5.87774	-5.01513	-5.3495	-6.30717	-6.60143	-5.74191	0.500028
[truncated: 1 more rows]

## Sheet: 50HzBG05
	Time (ms)	Run1	Run2	Run3	Run4	Run5	Run6	Run7	Run8	Run9	Run10	Run11	Run12	Run13	Run14	Run15	Run16	Run17	Run18	Run19	Run20	Mean	SD
	1	-4.64522	-4.21144	-3.84656	-3.65105	-3.39234	-4.21675	-3.96285	-3.71779	-3.12215	-3.47934	-3.91278	-3.92924	-3.29139	-3.85176	-3.87233	-3.34463	-4.54215	-4.91739	-2.97624	-4.35599	-3.86197	0.515911
	2	-4.44228	-4.07293	-4.06238	-3.51899	-3.25384	-4.3166	-3.86621	-3.74034	-3.27032	-3.61463	-4.17369	-3.78751	-3.34293	-3.81311	-3.70806	-3.31242	-4.50994	-4.97859	-2.98268	-4.15306	-3.84603	0.500595
	3	-4.62589	-4.29518	-4.51011	-3.66072	-3.45032	-4.34237	-3.7116	-3.76288	-3.53767	-4.0527	-4.22523	-3.88737	-3.36225	-3.70681	-3.78859	-3.34785	-4.47128	-4.8433	-3.11152	-4.3882	-3.95409	0.485949
	4	-4.64844	-4.55932	-4.76136	-3.66394	-3.3698	-4.30694	-3.91775	-3.51164	-3.52801	-4.02049	-4.28965	-4.08386	-3.26884	-3.88397	-4.12358	-3.45093	-4.77407	-4.80787	-3.08897	-4.40431	-4.02319	0.541732
	5	-4.7032	-4.63662	-4.77747	-3.90874	-3.70801	-4.41968	-4.03371	-3.42789	-3.46037	-3.87232	-4.30576	-4.37698	-3.31716	-3.85498	-4.5069	-3.554	-4.55825	-4.9657	-2.94724	-4.45263	-4.08938	0.561309
	6	-5.27656	-4.93941	-4.58742	-3.82821	-4.03657	-4.29406	-3.87588	-3.6437	-3.41205	-3.82723	-4.0835	-4.42852	-3.47499	-3.71003	-4.51656	-3.33174	-4.38109	-4.97215	-3.08897	-4.47195	-4.10903	0.592113
	7	-5.40862	-5.10369	-4.66473	-3.33216	-4.49075	-4.12011	-4.00472	-3.57284	-3.33796	-3.93996	-4.15437	-4.31578	-3.72946	-3.6746	-4.41993	-3.46381	-4.35532	-5.36834	-3.05354	-4.53315	-4.15219	0.666954
	8	-5.37963	-5.23575	-4.25242	-3.35793	-4.54873	-4.15555	-4.01116	-3.62116	-3.35729	-4.09458	-4.36052	-4.24813	-3.6747	-3.57797	-4.59387	-3.52501	-4.19104	-5.56483	-3.1534	-4.48806	-4.16959	0.677305
	9	-5.32809	-5.21965	-4.36516	-3.36759	-4.35868	-4.3005	-3.74381	-3.53419	-3.13181	-4.27174	-4.59888	-4.22558	-3.57485	-3.61984	-4.41026	-3.38972	-4.02677	-5.50041	-3.06643	-4.42042	-4.12272	0.702943
	10	-5.08007	-4.97162	-4.80001	-3.46745	-4.4231	-4.44223	-3.51189	-3.42789	-3.03196	-4.49722	-4.38629	-4.22236	-3.62639	-3.73902	-4.3394	-3.17069	-4.12662	-5.47464	-2.96979	-3.92436	-4.08165	0.706821
	11	-4.88358	-4.6334	-4.60997	-3.62528	-4.16219	-4.85775	-3.55699	-3.3377	-3.222	-4.6776	-4.22523	-4.06453	-3.63605	-4.00315	-4.3394	-3.19001	-4.18138	-5.26205	-2.95691	-3.63124	-4.05282	0.645155
	12	-4.7644	-4.61085	-4.64218	-3.52221	-3.99147	-4.73857	-3.54088	-3.30871	-3.07705	-4.30073	-4.37984	-3.87448	-3.42668	-3.88719	-4.10426	-3.12881	-3.95268	-5.13642	-3.2307	-3.66023	-3.96392	0.60788
	13	-5.04141	-4.65917	-4.67117	-3.43846	-3.63715	-4.52276	-3.63751	-3.36669	-2.81614	-4.01083	-4.56345	-3.97434	-3.18831	-3.66171	-3.96575	-3.06439	-4.1685	-5.2395	-3.29513	-3.78585	-3.93541	0.673399
	14	-4.60334	-4.46913	-4.188	-3.30961	-3.78532	-4.30694	-3.44747	-3.33448	-2.98364	-3.88843	-4.61177	-4.06775	-2.63106	-3.64561	-3.50191	-3.19001	-4.11374	-5.51007	-3.12763	-3.9759	-3.83459	0.681341
	15	-4.19104	-4.40148	-3.96896	-3.15822	-3.52763	-4.04603	-3.21555	-3.26683	-3.20268	-3.824	-4.0674	-3.5878	-2.78567	-3.59085	-3.50513	-3.08372	-3.87537	-5.30714	-2.9247	-3.88893	-3.67096	0.588502
	16	-4.12017	-4.1148	-4.03016	-3.0487	-3.40845	-3.89786	-3.0867	-3.21529	-3.06417	-3.75636	-3.89668	-3.07887	-2.83721	-3.72614	-3.33763	-2.88723	-3.59836	-4.97215	-2.81196	-3.42509	-3.5157	0.552483
	17	-4.03642	-4.03105	-3.92387	-3.02616	-3.23451	-3.91718	-2.90954	-2.99948	-2.62287	-3.34406	-3.66798	-2.82118	-2.85332	-3.65849	-3.28287	-2.62954	-3.39543	-4.63393	-2.59292	-3.26081	-3.34208	0.563189
	18	-3.94623	-3.7186	-3.66296	-2.8039	-2.88341	-3.29229	-2.5069	-2.7579	-2.28144	-3.00262	-3.35231	-2.65368	-2.37015	-3.3847	-3.03484	-2.17536	-3.10553	-4.27316	-2.33201	-3.11264	-3.03253	0.577957
	19	-3.73364	-3.37394	-3.39238	-2.38515	-2.53875	-2.68027	-2.07527	-2.36814	-1.94	-2.63863	-3.01087	-2.65368	-2.00294	-3.04004	-2.83191	-1.94988	-2.97346	-4.03158	-1.86173	-2.71	-2.70961	0.608645
	20	-3.53393	-2.8489	-2.95109	-1.86011	-2.47755	-2.37427	-1.84979	-2.26506	-1.73707	-2.38416	-2.42462	-2.36378	-1.75491	-2.83389	-2.48081	-1.84359	-2.67712	-3.59995	-1.53639	-2.22361	-2.40103	0.565027
	21	-3.00566	-2.63953	-2.47114	-1.70872	-2.2263	-2.00706	-1.48258	-1.35027	-1.42462	-1.98474	-1.82227	-1.97402	-1.188	-2.38615	-1.97832	-1.58912	-2.2165	-3.16187	-1.11765	-1.79842	-1.97665	0.562639
	22	-2.40976	-2.30453	-2.12326	-0.94853	-1.35337	-1.70105	-1.00586	-0.93474	-1.1476	-1.49513	-1.50983	-1.61648	-0.79502	-1.74193	-1.52414	-0.99643	-1.79453	-2.479	-0.72145	-1.47953	-1.50411	0.532724
	23	-2.38399	-1.67319	-1.58856	-0.13037	-1.02804	-1.22111	-0.45827	-0.67705	-0.45828	-1.08927	-1.02344	-1.02057	-0.19267	-1.26842	-0.97655	-0.25235	-1.20506	-1.60607	-0.35424	-1.07045	-0.983897	0.577227
	24	-1.95236	-0.86147	-1.17303	0.47198	-0.93463	-0.70895	0.07644	0.01871	0.02488	-0.27111	-0.76897	-0.55995	0.20997	-1.20722	-0.35165	0.16317	-0.50286	-1.20988	0.43493	-0.42301	-0.476251	0.637188
	25	-1.3951	-0.41051	-0.60611	0.65558	-0.25819	-0.11304	0.6208	0.69836	0.44685	0.42465	-0.30835	-0.07034	0.56107	-0.78203	0.04132	0.48206	-0.27094	-0.84589	0.75382	0.06983	-0.015308	0.600981
	26	-1.00857	-0.09484	0.09287	1.08399	0.26685	0.66003	1.09109	1.23951	1.01376	0.94325	0.10717	0.25499	1.20851	-0.05728	0.71776	0.93624	0.0254	-0.36916	1.1468	0.22766	0.474301	0.619749
	27	-0.18074	0.33356	0.77897	1.53817	0.31517	1.12387	1.55815	1.69691	1.46794	1.51017	0.33265	0.92176	1.69168	0.73511	1.17194	1.69642	0.56333	-0.07282	1.79424	0.85256	0.991452	0.625969
	28	0.3443	0.92947	1.46506	2.07931	0.84021	1.93237	2.00588	2.18329	1.67087	1.81295	0.83837	1.70127	2.20384	1.22472	1.57135	1.95733	1.11414	0.65515	2.49644	1.39048	1.52084	0.589054
	29	0.65353	1.34822	2.0803	2.62368	1.53919	2.35111	2.19271	2.47641	2.09606	2.11573	1.49225	2.16189	2.72888	1.55327	2.07707	2.30521	1.60697	0.96438	2.76702	2.03793	1.95859	0.569023
	30	1.19145	2.08263	2.30577	3.2067	2.22207	2.49928	2.5889	2.83396	2.52124	2.53448	2.1558	2.48078	3.0832	2.06221	2.63754	2.87535	2.10946	1.43144	3.15355	2.25052	2.41132	0.515997
	31	1.75515	2.39186	2.68909	3.57391	2.82441	2.97601	3.03664	3.11419	3.28465	3.03053	2.52301	2.5903	3.48584	2.42942	3.03374	3.25866	2.38004	1.86307	3.68825	2.53398	2.82314	0.525182
	32	2.11913	2.73974	3.06273	4.07962	3.06278	3.45595	3.51658	3.79063	3.95142	3.33331	2.87733	3.15077	3.78862	2.96734	3.68118	3.70317	2.48633	2.38811	4.30993	2.96239	3.27135	0.59096
	33	2.46057	3.04896	3.38807	4.77216	3.25926	3.96489	3.72273	4.01288	4.4217	3.71663	3.22199	3.69192	4.02698	3.18316	4.04839	3.83524	3.04359	2.54916	4.69002	3.33603	3.61972	0.631294
	34	2.79879	3.36785	3.79393	5.26499	3.56849	4.287	4.04162	4.20293	4.73415	4.14826	3.47324	4.16864	4.41352	3.68243	4.35117	4.42792	3.36892	2.8133	4.78021	3.71613	3.97017	0.637423
	35	3.0146	3.54823	4.01618	5.54201	4.15151	4.37397	4.21556	4.67321	5.03693	4.07739	3.51189	4.24273	4.86125	4.14949	4.33829	4.79835	3.78122	3.41242	4.90905	4.04468	4.23495	0.616758
	36	2.98883	4.03784	4.27065	5.83513	4.53482	4.56079	4.47003	4.93734	5.31395	3.98076	3.46357	4.38124	5.11894	4.56823	4.56377	5.1108	4.0228	3.55093	5.18929	4.45054	4.46751	0.684401
	37	3.21109	4.07328	4.60565	5.65797	4.52838	4.52858	4.47325	5.11128	5.40736	4.13537	3.74381	4.64859	5.25745	4.53602	4.68939	5.20099	4.35136	3.94068	5.29881	4.78231	4.60908	0.60865
[truncated: 1,963 more rows]

## Sheet: 100HzBG05
	Time (ms)	Run1	Run2	Run3	Run4	Run5	Run6	Run7	Run8	Run9	Run10	Run11	Run12	Run13	Run14	Run15	Run16	Run17	Run18	Run19	Run20	Mean	SD
[truncated: 2,000 more rows]

[truncated: 2 more sheets: 200HzBG05, 500HzBG05]
