# Supplementary material for: Microsaccadic sampling of moving image information provides Drosophila hyperacute vision
Source: eLife. 2017 Sep 5;6:e26117. doi: 10.7554/eLife.26117 (PMC5584993; doi:10.7554/eLife.26117)
Supplement: Figure 1—source data 4. [file elife-26117-fig1-data4.xlsx]

## Sheet: 20HzBG05
	Time (ms)	Run1	Run2	Run3	Run4	Run5	Run6	Run7	Run8	Run9	Run10	Run11	Run12	Run13	Run14	Run15	Run16	Run17	Run18	Run19	Run20	Mean	SD
	1	-0.15495	-0.06092	0.08695	0.11392	0.33692	-0.17652	0.05558	0.04856	0.29541	-0.24398	0.18018	0.04078	0.51586	0.09876	-0.34239	-0.00191	0.27098	-0.14347	0.10913	-0.63212	0.0198385	0.258541
	2	-0.19039	-0.02871	0.07085	0.25243	0.69446	-0.1733	0.09101	0.03889	0.22455	-0.34383	-0.05818	-0.01398	0.48687	0.09554	-0.03638	-0.07922	0.37728	-0.12737	-0.03583	-0.6901	0.0277295	0.29688
	3	-0.39976	0.14846	-0.07088	0.24599	0.43677	-0.22806	0.32616	0.04534	0.18267	-0.45979	-0.18381	0.21794	0.43211	0.14708	0.04737	-0.04701	0.69617	-0.2852	-0.19044	-0.67722	0.0191945	0.33958
	4	-0.29024	0.25475	-0.1192	0.22989	0.37235	-0.2796	0.2102	0.16774	0.39205	-0.44369	-0.24501	0.05044	0.39346	0.36289	0.10213	-0.0921	0.68973	-0.1177	-0.15823	-0.78996	0.034495	0.350844
	5	-0.09375	0.20321	0.00642	0.23955	0.14043	-0.33114	0.25851	0.10009	0.47902	-0.42758	-0.20958	0.07621	0.28716	0.30491	0.07636	-0.08244	0.55444	0.07879	-0.04871	-0.52904	0.054143	0.281073
	6	0.23802	0.171	0.07729	0.15902	-0.03029	-0.42455	0.31327	0.18062	0.49512	-0.35027	0.05133	0.18573	0.44822	0.1954	-0.0847	-0.0148	0.50612	-0.08871	0.14134	-0.25525	0.0956955	0.256137
	7	0.32177	0.10014	-0.30603	0.22344	0.15009	-0.36013	0.42279	0.32557	0.47257	-0.3084	0.08677	0.26626	0.38058	-0.04619	-0.20388	0.08184	0.55444	-0.31741	-0.21943	-0.20693	0.070893	0.297782
	8	0.08663	0.08725	-0.61525	0.49724	0.12433	-0.15398	0.28106	0.25471	0.27286	-0.22465	0.14475	0.02467	0.21308	0.03756	-0.25542	-0.05667	0.2742	-0.2852	-0.24842	-0.18116	0.0138795	0.264862
	9	0.24447	0.22898	-0.42843	0.58099	0.08245	-0.42777	-0.01206	0.43187	0.45003	-0.41792	0.37345	-0.08162	0.15188	-0.01076	-0.30051	0.23323	0.18723	-0.18213	-0.38371	-0.31323	0.020322	0.324949
	10	0.27023	0.18067	-0.08055	0.48757	0.20485	-0.41811	0.03626	0.27404	0.54344	-0.42114	0.47974	-0.02042	0.15188	0.10521	-0.29729	-0.01157	0.42559	-0.224	-0.39337	-0.33578	0.0478625	0.318049
	11	0.20903	0.17745	-0.19973	0.57777	-0.06572	-0.36657	0.3326	0.29658	0.64974	-0.45335	0.73099	0.06977	-0.06716	0.2566	-0.4519	-0.32724	0.72516	-0.15958	-0.22909	-0.56126	0.0572045	0.409627
	12	0.18649	0.22898	-0.1804	0.22344	-0.13981	-0.14753	0.40024	0.7411	0.44036	-0.35027	0.72777	-0.2459	0.13577	0.14064	-0.22643	-0.55917	0.56088	0.02403	-0.24198	-0.71265	0.050278	0.401335
	13	0.19615	0.34172	-0.1643	0.10104	0.00837	-0.1121	0.21664	0.86994	0.37272	-0.26975	0.81152	-0.46494	-0.06072	0.18251	0.03771	-0.51407	0.42559	0.02403	-0.0777	-0.73197	0.0596195	0.400681
	14	0.08663	0.25475	-0.15141	0.12681	-0.01096	-0.12176	0.05236	0.85062	0.4919	-0.38893	0.96935	-0.44561	0.09712	0.33068	0.00872	-0.66546	0.70905	0.00148	0.11879	-0.61601	0.084906	0.441167
	15	0.06086	0.26764	-0.06122	0.18479	0.05668	-0.3859	0.24563	0.64768	0.26964	-0.33095	0.83407	-0.34898	0.43533	0.28559	0.44357	-0.77176	0.60598	0.13677	-0.0777	-0.61279	0.0942465	0.422906
	16	-0.10019	0.20966	-0.07088	-0.00526	0.17264	-0.20551	0.55163	0.39966	0.00873	-0.4308	0.55061	-0.25234	0.36447	0.30169	0.18266	-0.69767	0.49002	0.07234	-0.22587	-0.86404	0.0225775	0.392316
	17	-0.25159	0.29341	0.0032	0.23955	-0.11726	-0.06056	0.41635	0.18384	0.02806	-0.51777	0.46364	-0.3522	0.24529	0.1503	0.144	-0.78786	0.53833	0.04335	0.00605	-0.94779	-0.013983	0.394004
	18	-0.09053	0.33206	0.16426	0.2782	-0.11082	-0.01225	0.24563	0.22572	-0.09112	-0.45657	0.42176	-0.31999	0.445	0.3339	0.35982	-0.50118	0.59309	0.16253	0.1961	-0.645	0.0765305	0.344067
	19	-0.06798	0.36427	0.05152	0.31686	0.13077	0.15847	0.16832	0.29336	0.03128	-0.33739	0.48941	0.00857	0.32904	0.26304	0.4339	-0.46575	0.85722	0.08523	0.30561	-0.55803	0.142886	0.330278
	20	0.06408	0.29663	0.01287	0.29753	0.19841	0.19391	-0.05394	0.01312	0.25998	-0.08936	0.702	0.25337	0.28394	0.35645	0.33405	-0.12431	0.81213	0.15287	0.48277	-0.65789	0.189431	0.312819
	21	0.12528	0.42547	0.14815	0.1719	0.38846	-0.08311	-0.08293	-0.04163	0.06671	0.03948	0.85339	-0.04619	0.30327	0.30169	0.18266	0.03352	0.67684	0.38479	0.61162	-0.33578	0.206179	0.291217
	22	0.08341	0.62196	0.32209	0.25888	0.19519	-0.23772	-0.10869	0.2837	0.05705	0.03626	0.75998	0.1664	0.03592	0.12131	0.2052	-0.32402	0.70261	0.47176	0.35715	-0.41953	0.179446	0.316241
	23	0.08019	0.43513	0.20935	0.50046	0.21774	-0.27316	0.08779	0.7411	-0.00737	-0.04749	0.68911	0.1664	0.02947	0.34357	0.22775	-0.3047	0.55766	0.67791	0.43124	-0.50005	0.213105	0.343036
	24	0.01577	0.2773	0.35753	0.45536	0.43355	-0.2345	0.00727	0.77331	0.27286	0.09424	0.67301	0.21472	-0.08004	0.28559	0.04415	-0.30148	0.83468	0.82608	0.3346	-0.23914	0.252243	0.347339
	25	0.1575	0.32562	0.09339	0.29109	0.24995	-0.18941	0.14577	0.73143	0.38238	0.05881	0.46364	0.29525	0.05202	0.38544	-0.00739	-0.3047	0.63819	0.88407	0.30239	-0.17472	0.239036	0.302874
	26	0.16716	0.34816	0.19003	0.3233	0.43677	-0.5244	0.19087	0.60259	0.50156	0.13934	0.86306	0.19861	-0.03817	0.38222	-0.2071	-0.17907	0.39016	0.74234	0.3958	-0.05232	0.243545	0.333191
	27	0.08341	0.12913	0.2158	0.22344	0.49798	-0.47287	0.24563	0.42543	0.36628	0.17799	1.09498	0.03111	0.01981	0.23727	-0.11691	0.02708	0.52223	0.73267	0.43124	-0.05876	0.240647	0.333297
	28	0.11884	0.11302	0.33498	0.4457	0.5173	-0.22484	0.54841	0.35134	0.19878	0.25208	0.94036	0.25337	0.24529	0.044	0.03771	0.03996	0.56732	1.03868	0.16388	0.02499	0.300559	0.309349
	29	0.12851	0.22576	0.41873	0.33296	0.46254	-0.28604	0.52587	0.39	0.40815	0.20054	0.61825	0.33712	-0.06394	0.10198	-0.10402	0.1978	0.78636	1.17397	0.17033	0.09263	0.305875	0.325105
	30	-0.03255	0.06471	0.31565	0.51012	0.31115	-0.20229	0.38414	0.41576	0.73026	0.47433	0.44109	0.18573	-0.06716	-0.06874	-0.22643	0.1527	0.95064	1.06123	0.45701	0.24402	0.305069	0.350293
	31	-0.03899	0.19355	0.277	0.50046	0.27572	-0.36335	0.41635	0.54139	0.74315	0.27784	0.702	0.22116	0.02625	-0.04619	-0.03638	0.18813	0.76703	0.84219	0.40869	0.35354	0.312477	0.315243
	32	0.23802	-0.06092	0.13849	0.20412	0.24673	-0.35046	0.45178	0.74754	0.71094	-0.00884	0.9919	0.1503	0.03914	0.04078	0.23097	-0.05023	0.53833	0.74878	0.39258	0.22792	0.281394	0.333384
	33	0.23158	-0.16077	0.09017	0.19123	0.32404	-0.16686	0.3938	0.83773	0.73671	-0.03783	0.86306	-0.04297	0.23562	-0.05263	0.22453	0.08828	0.45458	0.79709	0.27662	-0.19405	0.254497	0.338889
	34	0.296	-0.22519	0.17714	0.18157	0.20807	-0.01869	0.3487	0.76687	0.54344	-0.17311	0.85661	-0.21369	0.30005	-0.2008	-0.01705	0.259	0.36117	0.51042	0.58263	-0.50005	0.202154	0.357006
	35	0.21225	-0.04159	-0.058	0.08171	0.2886	-0.15075	0.30361	0.42543	0.63685	-0.23753	0.76642	-0.18148	0.35481	-0.12349	-0.02349	0.08184	0.26776	0.29138	0.74046	-0.63212	0.150134	0.349464
	36	0.2348	0.06148	-0.13209	0.02051	0.35303	-0.2796	0.42923	0.08077	0.33407	-0.31484	0.7181	-0.29422	0.3999	-0.0333	0.0216	-0.06956	0.24199	0.10778	0.38292	-0.31323	0.097467	0.287874
	37	0.24447	0.15168	0.09339	-0.14699	-0.08183	-0.57916	0.30039	0.14519	0.20522	-0.42758	0.66657	-0.58412	0.30005	-0.04941	-0.20066	-0.06633	0.22588	0.14643	0.3958	-0.62246	0.0058265	0.35019
	38	0.23802	0.03249	-0.25449	-0.19208	-0.23966	-0.55339	0.18765	0.18384	0.28897	-0.62407	0.18984	-0.60345	-0.00596	-0.27167	-0.39714	-0.29181	0.03906	0.01114	0.2573	-0.89947	-0.145244	0.343121
	39	0.28312	-0.03837	-0.22872	-0.23396	-0.21067	-0.64681	-0.15379	0.23538	0.15046	-0.9494	0.09965	-0.74195	-0.2862	-0.72906	-0.40681	-0.30792	0.01651	-0.26265	-0.17755	-0.74164	-0.266519	0.349346
	40	0.41841	-0.06736	0.14493	-0.11155	-0.43937	-0.88517	-0.14735	0.10332	0.08926	-1.0718	0.11253	-0.97387	-0.18956	-0.74195	-0.54532	-0.32724	-0.08012	-0.31097	-0.29996	-0.67722	-0.300018	0.409249
	41	0.15105	0.00028365	0.07729	-0.23718	-0.23322	-1.06555	-0.19244	-0.18336	-0.35203	-1.0106	-0.25789	-1.06084	-0.17346	-0.85469	-0.41003	-0.28859	-0.3668	-0.61376	-0.46423	-0.77063	-0.415334	0.367437
	42	-0.04866	-0.01904	-0.21906	-0.39823	-0.17202	-1.08166	-0.4598	-0.28966	-0.45833	-1.1781	-0.37385	-1.13493	-0.12836	-0.87724	-0.87065	-0.48186	-0.49565	-0.81024	-0.65106	-0.90269	-0.552554	0.365688
	43	-0.02933	-0.50865	-0.56049	-0.43044	-0.29442	-1.11387	-0.49845	-0.71485	-0.70313	-1.4068	-0.54135	-1.01253	-0.15091	-0.79349	-1.05425	-0.67513	-0.4119	-0.62664	-0.99572	-1.13139	-0.682687	0.353172
	44	-0.02933	-0.81144	-0.58304	-0.91361	-0.51346	-1.33613	-0.9172	-0.71485	-1.05102	-1.42613	-0.57356	-1.41839	-0.38927	-0.95454	-1.17343	-0.8394	-0.55363	-0.72972	-1.25019	-1.28279	-0.873057	0.374274
	45	-0.29024	-0.77601	-1.00823	-1.24217	-0.83235	-1.26204	-1.04282	-0.89201	-1.04457	-1.64194	-0.70563	-1.65031	-0.70816	-1.18646	-1.27007	-1.00368	-0.67603	-0.89399	-1.21475	-1.44384	-1.03927	0.337787
	46	-0.62524	-0.78567	-1.04366	-1.38068	-1.11903	-1.12031	-1.30695	-0.94033	-1.15731	-1.73213	-0.86669	-1.70829	-0.93686	-1.35718	-1.41824	-0.72666	-0.76622	-1.05827	-1.10846	-1.45995	-1.13091	0.312854
	47	-1.01499	-0.93384	-1.1403	-1.52885	-1.12547	-1.22339	-1.3295	-0.82437	-1.45366	-1.81588	-1.27899	-1.59555	-1.10436	-1.49569	-1.54064	-0.98113	-1.1753	-1.37716	-1.3887	-1.50504	-1.29164	0.255498
	48	-1.17605	-1.39124	-1.34967	-1.58361	-1.18667	-1.60992	-1.47123	-1.00797	-1.71457	-1.72247	-1.26933	-1.70185	-1.40392	-1.76304	-1.74035	-1.27103	-1.2816	-1.26442	-1.52076	-1.7885	-1.46091	0.233277
	49	-1.20182	-1.57807	-1.53972	-1.69957	-1.28975	-1.84184	-1.64517	-1.06595	-1.72101	-2.09612	-0.9601	-1.93055	-1.58109	-2.11415	-2.21063	-1.61569	-1.25583	-1.29019	-1.57552	-1.72408	-1.59684	0.34505
	50	-1.29845	-1.48143	-1.2015	-1.78976	-1.28975	-1.89338	-1.81267	-1.22379	-1.81764	-2.36992	-0.97298	-2.00141	-1.6906	-2.19467	-2.25251	-1.86372	-1.20751	-1.51567	-1.93951	-1.98499	-1.69009	0.396218
	51	-1.57547	-1.52975	-1.18217	-1.63192	-1.4508	-1.93526	-1.82555	-1.47503	-2.03346	-2.63727	-1.1888	-2.15925	-2.05781	-2.42337	-1.97871	-1.95069	-1.59405	-1.5962	-1.91052	-2.03653	-1.80863	0.376855
	52	-1.81061	-1.71657	-1.46885	-1.66091	-1.41537	-2.00934	-2.06069	-1.3945	-2.11721	-2.58895	-1.24678	-2.12704	-2.24464	-2.34929	-2.02381	-2.04732	-1.75833	-1.78624	-2.08446	-2.27811	-1.90945	0.353838
	53	-1.86537	-1.86797	-1.67178	-1.7511	-1.47013	-2.16718	-2.16699	-1.75849	-2.18485	-2.71136	-1.28865	-2.25266	-2.17699	-2.22044	-2.32337	-2.18583	-2.16419	-2.01172	-2.3196	-2.31677	-2.04377	0.334074
	54	-1.85893	-1.99037	-1.75553	-2.00557	-1.63118	-1.92881	-2.34415	-1.6683	-2.10754	-3.13332	-1.6462	-2.28165	-2.16411	-2.35895	-2.64549	-2.20194	-2.20928	-2.29196	-2.66426	-2.35864	-2.16231	0.379408
	55	-2.31633	-2.01614	-1.9649	-1.96048	-1.52167	-2.37977	-2.38281	-1.94854	-2.16875	-3.06246	-1.80725	-2.47492	-2.26718	-2.46847	-2.92572	-2.31145	-2.16419	-2.65917	-2.56763	-2.58734	-2.29776	0.37315
	56	-2.29378	-1.76489	-1.99067	-2.04101	-1.53455	-2.70188	-2.45367	-2.04517	-2.42643	-2.97871	-1.91677	-2.44915	-2.21887	-2.57155	-2.82587	-2.44352	-2.19962	-2.77191	-2.63849	-2.52292	-2.33947	0.375163
	57	-2.40008	-1.73268	-2.23226	-2.28903	-2.00806	-2.61491	-2.27329	-1.87123	-2.47475	-3.07212	-1.99086	-2.46847	-2.61829	-2.66174	-2.60361	-2.61102	-2.09976	-2.54321	-2.56441	-2.55513	-2.38425	0.321965
	58	-2.4194	-1.92273	-2.4062	-2.63369	-2.07892	-2.51828	-2.75324	-2.14503	-2.40389	-2.93683	-2.0134	-2.62631	-2.89208	-2.78092	-2.62938	-2.56914	-1.9065	-2.44979	-2.41623	-2.52292	-2.45124	0.304
	59	-2.30666	-2.24162	-2.17106	-2.73677	-2.03705	-2.60525	-2.93684	-2.09349	-2.80653	-2.80477	-1.95865	-2.91943	-2.88564	-2.57477	-2.61328	-2.76241	-1.79054	-2.33383	-2.37758	-2.32965	-2.46429	0.347257
	60	-2.31311	-2.16109	-2.27091	-2.70134	-2.20454	-2.75342	-2.83698	-1.93887	-2.86451	-2.99159	-2.06494	-2.86789	-2.75357	-2.58765	-2.24285	-2.8977	-1.98058	-2.31129	-2.57085	-2.26845	-2.47911	0.338221
	61	-2.40974	-2.05157	-2.45774	-2.68523	-2.14656	-2.73409	-2.73069	-2.00974	-2.69701	-3.38779	-2.26143	-2.81636	-2.72458	-2.64885	-2.42323	-2.90736	-2.33491	-2.55287	-2.69325	-2.26523	-2.54691	0.326507
	62	-2.26157	-1.94205	-2.33211	-2.4211	-1.95652	-2.689	-2.58896	-2.37695	-2.5585	-3.41356	-2.38061	-2.67141	-2.67949	-2.72938	-2.41357	-2.84616	-2.37034	-2.52066	-2.69003	-2.33609	-2.5089	0.318642
	63	-2.13594	-1.92595	-2.14207	-2.46619	-1.94041	-2.65679	-2.67271	-2.51546	-2.21062	-3.25573	-2.5159	-2.51357	-2.70204	-2.76803	-2.47799	-2.80107	-2.52173	-2.28552	-2.71258	-2.14605	-2.46832	0.325664
	64	-2.18426	-1.72624	-1.91337	-2.54028	-1.81157	-2.55049	-2.79189	-2.18046	-2.11399	-3.1913	-2.55455	-2.45237	-2.76324	-2.6102	-2.60361	-2.61102	-2.62803	-2.23398	-2.31316	-2.16537	-2.39697	0.360287
	65	-2.25512	-1.48465	-2.05832	-2.80763	-1.82123	-2.33145	-2.81122	-2.01618	-2.10754	-3.04635	-2.25177	-2.28165	-2.67305	-2.30097	-2.53597	-2.34044	-2.34135	-1.99884	-2.22297	-1.99788	-2.28423	0.365116
	66	-2.27445	-1.29461	-2.19038	-2.8173	-1.59575	-2.17362	-2.49555	-1.82936	-2.13653	-3.13977	-2.26143	-2.0143	-2.49911	-2.23655	-2.2364	-2.19227	-1.9226	-2.07614	-1.87508	-1.87547	-2.15683	0.402657
	67	-2.21647	-1.27206	-2.05187	-2.76576	-1.15446	-2.19617	-2.10901	-1.81647	-2.2235	-3.13977	-2.23888	-1.97564	-2.15122	-2.32996	-2.14299	-2.22126	-1.71001	-1.98917	-1.8171	-1.99788	-2.07598	0.433763
	68	-1.89114	-1.18831	-2.03899	-2.53384	-1.07393	-2.16073	-1.73214	-1.70373	-2.03668	-2.89818	-2.19057	-1.86612	-1.88065	-2.30741	-1.78867	-2.17617	-1.71645	-1.92475	-1.6174	-1.69831	-1.92121	0.413344
	69	-1.68821	-1.20764	-1.81995	-2.45975	-1.21566	-2.29924	-1.70959	-1.562	-2.00447	-2.8402	-2.1197	-1.62132	-1.30407	-1.879	-1.66949	-1.71877	-1.56184	-1.90542	-1.54331	-1.37298	-1.77513	0.416252
	70	-1.43052	-1.01115	-1.44308	-2.38889	-0.9322	-2.25093	-1.79656	-1.56522	-1.82408	-2.51809	-1.78148	-1.6181	-1.02061	-1.59877	-1.66949	-1.83151	-1.34602	-1.5962	-1.47244	-1.2538	-1.61746	0.425935
	71	-1.46273	-0.80178	-0.91804	-2.04101	-0.74216	-2.01256	-1.42291	-1.56522	-1.37313	-2.35059	-1.6011	-1.3282	-1.43936	-1.61487	-1.46978	-1.54483	-1.35246	-1.48346	-1.1761	-1.45028	-1.45753	0.387976
	72	-0.89581	-0.70836	-0.76342	-1.76077	-0.66163	-1.79997	-1.01061	-1.52335	-1.35702	-2.14444	-1.43682	-1.0544	-1.16556	-1.14781	-1.39247	-1.39988	-1.2365	-1.37394	-0.79923	-1.35687	-1.24944	0.388808
	73	-0.3611	-0.71158	-0.71511	-1.49986	-0.42649	-1.36512	-0.93652	-1.29143	-1.0639	-2.02204	-0.84736	-1.19935	-0.7436	-0.98353	-1.09291	-1.21627	-0.67925	-1.20644	-0.54154	-1.03798	-0.997069	0.394945
	74	-0.38043	-0.46034	-0.25449	-1.35491	-0.06894	-0.97214	-0.83667	-0.76639	-0.74179	-1.67738	-0.62832	-0.89335	-0.83379	-0.76772	-0.75147	-1.01334	-0.1993	-0.89399	-0.32895	-0.63212	-0.722792	0.385624
	75	-0.45774	-0.02871	-0.16108	-1.17774	-0.0013	-0.48897	-0.53066	-0.55057	-0.49054	-1.468	-0.40607	-0.56157	-0.5761	-0.72262	-0.47767	-0.75565	0.23877	-0.45914	-0.27741	-0.2939	-0.482334	0.38076
	76	-0.25481	-0.21553	0.03863	-0.85885	0.10822	-0.15075	-0.43403	-0.37341	-0.1491	-1.49055	-0.1677	-0.31354	-0.02529	-0.31676	-0.07825	-0.71056	0.58343	-0.21434	-0.17433	0.18604	-0.250574	0.422445
	77	-0.12274	-0.03515	0.1095	-0.50453	0.34336	0.10371	-0.41148	-0.28322	0.09248	-1.12334	0.11576	-0.28778	0.19697	-0.1396	0.0216	-0.09855	0.63497	0.17864	0.17355	0.55647	-0.023969	0.387946
	78	0.35398	0.35139	0.15137	-0.40145	0.32081	0.26799	-0.38893	0.23538	0.37916	-0.7819	0.23172	-0.1396	0.39346	0.23083	0.18266	0.40717	0.93775	0.60705	0.72758	0.55969	0.231305	0.401987
	79	0.92412	0.62196	0.28988	-0.08901	0.5624	0.94765	0.07491	0.60903	0.49834	-0.67883	0.39921	0.16962	0.76067	0.41121	0.40169	0.42328	1.23409	0.70046	0.97561	0.45984	0.484806	0.422107
	80	1.31388	0.7347	0.54757	0.30719	0.96504	1.17957	0.15544	0.99879	0.79146	-0.06037	0.8695	0.18573	0.58351	0.64957	0.59496	0.65198	1.27275	0.90017	1.27839	0.72075	0.732029	0.386168
	81	1.35575	1.0246	0.77627	0.7195	1.23239	1.25043	0.56774	1.40787	1.16189	0.42602	0.9307	0.48207	0.78644	0.98779	0.90741	0.97731	1.48856	1.10632	1.50387	1.24579	1.01694	0.321832
	82	1.52003	1.37248	1.30776	0.80647	1.50941	1.40505	0.9124	1.46907	1.48078	0.54198	1.29791	1.07476	1.20518	1.30346	1.12644	1.2962	1.61096	1.23839	1.70358	1.63233	1.29073	0.290213
	83	2.04829	1.86853	1.73616	0.98363	2.16974	1.64985	1.22485	1.75253	1.59996	0.66438	1.66189	1.44841	1.54018	1.58692	1.33582	1.31553	1.97817	1.67968	1.78411	2.02852	1.60286	0.368924
	84	2.38007	2.17454	1.96808	1.2993	2.61103	1.84312	1.62749	2.23892	1.90597	1.1411	1.76175	1.82206	1.74955	1.82528	1.86408	1.2511	2.2423	1.9567	1.88396	2.36674	1.89566	0.381071
	85	2.46704	2.6416	2.1227	1.70194	2.78497	2.06537	1.91095	2.38387	2.33116	1.51475	2.03876	2.03465	2.0008	2.28268	2.096	1.71172	2.58696	2.20472	2.16742	2.65986	2.1854	0.339653
	86	2.69251	3.0539	2.3675	1.64718	2.81718	2.54854	2.00114	2.84127	2.41491	1.91095	2.45429	2.26979	2.23916	2.58546	2.47931	2.45258	2.74158	2.42054	2.42189	2.7726	2.45661	0.336528
	87	3.00818	3.26005	2.49313	1.89198	2.93958	2.58719	2.23306	3.19559	2.5212	2.09455	2.56703	2.45984	2.48396	2.64989	2.99147	2.70383	2.97028	2.63957	2.74078	3.13337	2.67823	0.362944
	88	3.18212	3.21174	2.84423	2.1851	3.26491	2.82878	2.62603	3.31155	2.61784	2.23628	2.82794	2.53392	2.9478	2.46628	3.16863	2.70705	3.02181	3.15173	3.17563	3.63586	2.89726	0.378938
	89	3.44948	3.47909	3.03427	2.4138	3.59025	3.10902	2.97391	3.31477	2.94639	2.407	3.04375	3.09117	2.96713	2.85604	3.22983	2.95829	3.5694	3.49317	3.19818	3.87744	3.15012	0.370165
	90	3.78447	3.69168	3.42081	2.81322	3.83827	3.17666	2.79997	3.46294	3.44566	2.56484	3.20481	3.33598	3.29246	3.07507	3.55839	2.94863	4.00425	3.58014	3.30447	3.97408	3.36384	0.396129
	91	3.65563	3.81086	3.56254	2.92918	3.83183	3.27651	2.91271	3.46294	3.71946	2.79998	3.42062	3.24901	3.30857	3.18137	3.84829	3.18377	3.99781	3.99244	3.17885	4.27364	3.4798	0.404431
	92	3.70394	3.9687	3.82345	2.83255	3.92846	3.37315	3.51506	3.66265	3.75811	2.82897	3.48504	3.23612	3.31823	3.36819	3.97391	3.34161	3.99781	3.99244	3.2014	4.24465	3.57772	0.393215
	93	4.0325	4.07177	3.82345	3.07413	4.07019	3.66305	3.44742	3.82048	3.67114	2.93527	3.53658	3.33276	3.47929	3.36819	4.19939	3.42858	4.29093	3.72187	3.17885	4.11258	3.66292	0.388352
	94	4.2612	4.08788	3.83311	3.2223	4.26346	3.87564	3.35401	3.67231	3.91272	3.04156	3.50115	3.26511	3.42453	3.43906	4.23482	3.63151	4.5003	3.87648	3.69101	4.26075	3.76745	0.411509
	95	4.08082	4.16841	3.9684	3.2223	4.28601	3.93362	3.60203	3.80438	3.94816	2.88695	3.62999	3.40362	3.55982	3.50348	4.05766	3.5542	4.50352	3.76374	3.73288	4.33484	3.79724	0.395412
	96	3.87789	4.36812	4.0296	3.43168	4.35043	4.11722	3.60847	4.0363	3.89984	3.11887	3.76528	3.44872	3.87226	3.45839	3.9578	3.60896	4.54862	3.83783	3.56216	4.34772	3.86231	0.372469
	97	3.89077	4.34879	4.08114	3.43168	4.35043	3.87242	3.39266	3.92678	4.18652	3.10921	3.80715	3.65809	3.86904	3.74184	3.8354	3.38348	4.44877	3.70898	4.04533	4.44758	3.8768	0.372386
	98	3.84567	4.30692	4.07792	3.6797	4.52759	3.76612	3.35723	4.03308	4.02869	3.16396	3.77172	3.89323	3.89159	3.66454	3.80641	3.48656	4.67102	3.56081	4.21283	4.41537	3.90805	0.387607
	99	3.89721	4.17807	4.01671	3.65071	4.58557	3.76612	3.47641	3.9912	4.07056	3.28959	3.97465	3.81592	3.94635	3.67742	3.7291	3.43824	4.84496	3.91836	4.31268	4.53455	3.95572	0.393458
	100	4.08082	3.97192	4.14234	3.71513	4.57913	3.86598	3.66323	4.0975	3.93527	3.17363	3.98754	3.94799	3.95601	3.92867	3.70334	3.493	4.6678	3.89259	4.57359	4.44436	3.99099	0.370587
	101	4.09692	4.03634	4.18099	3.60562	4.47927	4.04636	3.78886	4.10394	3.8322	3.21228	3.87802	3.71607	3.91414	4.12194	4.21549	3.53809	4.72256	4.0472	4.38032	4.84055	4.03786	0.387927
	102	4.29341	4.075	3.9684	3.19653	4.58557	3.90141	3.77275	4.04274	4.0609	3.4281	3.94888	3.65165	3.94957	4.07362	4.22193	3.71525	4.6517	3.96345	3.97124	4.96296	4.02175	0.40276
	103	4.13557	3.99125	3.98128	3.22874	4.84326	3.53098	3.81462	4.01053	4.15753	3.00291	4.06806	3.63232	3.80462	4.10261	4.10597	3.48011	4.5615	3.88292	3.92293	4.84055	3.95491	0.462774
	104	4.16456	4.075	4.10046	3.47999	4.65966	3.47622	3.8114	4.01053	4.11888	3.11565	4.02941	3.63554	3.73053	4.1316	4.04155	3.52521	4.69357	3.84427	3.98091	4.99839	3.98117	0.447256
	105	4.20322	4.2586	4.24219	3.50898	4.64999	3.42468	3.97246	4.07495	4.3508	3.28315	4.06162	3.63876	3.60169	4.22179	4.04155	3.6605	4.34891	3.71865	3.95514	4.97584	4.00967	0.424087
	106	4.22254	4.17807	4.21964	3.34471	4.52437	3.39247	4.04654	4.1136	4.36046	3.25738	4.02619	3.69674	3.66289	4.27333	3.65502	3.60896	4.29093	3.7573	4.10331	4.99839	3.98664	0.435273
	107	3.99062	4.075	3.72037	3.41557	4.57269	3.8692	4.15284	4.14904	4.23806	3.05445	3.70086	3.75794	3.63712	4.08006	3.63891	3.51232	4.36502	3.77985	4.25148	4.85022	3.94058	0.417918
	108	3.93587	3.99125	3.5722	3.22874	4.67576	3.62439	4.04977	3.81404	4.18652	2.84507	3.77172	3.65809	3.48251	3.82881	3.53906	3.29007	4.40367	3.6961	4.17417	4.77935	3.82736	0.473786
	109	3.76192	3.85274	3.59153	3.17399	4.20548	3.27651	4.07553	3.48871	4.00936	2.79676	3.68475	3.53247	3.43097	3.57435	3.65502	3.19343	4.34569	3.79273	4.01956	4.51844	3.699	0.424279
	110	3.66207	3.68524	3.60119	2.96139	3.86726	3.29906	3.89515	3.32765	4.12854	2.72589	3.53014	3.278	3.09275	3.2007	3.69367	2.9905	4.16531	3.93124	3.82629	4.19633	3.55292	0.428154
	111	3.81346	3.56284	3.39504	2.77779	3.53871	3.26041	3.84039	3.1215	3.88051	2.66147	3.38197	3.18137	2.87694	3.20392	3.32647	2.96151	3.94305	3.51249	3.69745	3.89033	3.39138	0.388248
	112	3.78447	3.62726	3.511	2.47178	3.4614	3.12834	3.84684	3.1666	3.73234	2.82253	3.33365	2.93656	2.4292	3.57757	2.96892	2.93252	3.80776	3.2387	3.53961	3.75826	3.30377	0.435373
	113	3.53	3.60149	3.58186	2.27852	3.3841	3.07358	3.63746	3.25035	3.79676	2.70979	3.23057	2.67887	2.42598	3.44228	2.79176	2.95507	3.81421	2.78774	3.52351	3.79047	3.21422	0.473436
	114	3.42049	3.42111	3.27908	2.17544	3.18761	3.02849	3.18651	2.80261	3.7259	2.33936	2.99221	2.72075	2.26815	3.2168	2.74666	2.61041	3.81099	2.6138	3.29803	3.48125	3.01628	0.469246
	115	2.9341	3.19563	3.08259	1.93708	3.16184	2.91253	2.93848	2.39997	3.40379	2.35224	2.86981	2.6531	2.21661	2.87859	2.75955	2.32051	3.65637	2.49462	3.11121	3.46836	2.83735	0.449189
	116	2.78271	3.19885	3.13735	2.01761	2.92026	2.69349	2.74199	2.50627	3.22341	2.67113	2.64755	2.71108	2.22627	2.73686	2.84974	1.8921	3.21186	2.56871	3.01135	3.43937	2.7594	0.399429
	117	2.85035	3.11833	3.07937	1.86621	2.57882	2.43258	2.713	2.59002	3.17509	2.22984	2.68299	2.76262	2.23272	2.63378	2.81431	1.79547	2.93162	2.40443	2.91472	3.16558	2.64859	0.396774
	118	2.12882	2.95405	3.05682	1.92097	2.33401	2.15234	2.51329	2.59968	3.16221	2.18152	2.4414	2.61123	2.04267	2.50494	2.80787	1.84379	2.77379	2.2627	2.86962	2.71462	2.49382	0.380534
	119	2.11916	2.58684	2.59942	1.77924	2.363	2.30374	2.48108	2.60612	2.7338	2.15253	2.45429	2.38897	1.86229	2.36643	2.58239	1.57966	2.82532	2.29491	2.74078	2.10261	2.34613	0.333188
	120	2.18358	2.23896	2.28698	1.57631	2.35978	2.27797	2.45531	2.39997	2.2925	2.00436	1.984	2.32133	1.99113	2.48561	2.2635	1.63119	2.64494	1.76021	2.53785	2.01886	2.18572	0.292932
	121	1.9581	2.10045	2.29342	1.45391	1.93459	2.0847	2.32003	2.14228	2.41491	1.85297	1.75208	1.97023	2.05233	2.54359	2.13787	1.77292	2.4549	1.40589	2.37357	2.10261	2.05607	0.30799
	122	2.02252	2.02637	2.50601	1.58598	1.722	1.90432	2.15897	2.27757	2.41813	1.48254	1.43641	1.80273	1.91061	2.37287	2.06379	1.66341	2.19721	1.48641	1.85497	1.90612	1.93995	0.319649
	123	2.14815	1.87175	2.43193	1.69227	1.44498	1.89143	2.36512	2.1455	2.21842	1.25384	1.35589	1.7834	1.83008	2.2247	1.87052	1.51523	2.2423	1.47675	1.62305	1.61944	1.85024	0.352599
	124	1.97098	1.67204	2.46736	1.70194	1.31936	1.75293	2.08489	2.11974	1.7578	0.69015	1.14651	1.78662	1.80753	2.14739	1.69014	1.26077	2.07803	1.34146	1.57795	1.83203	1.71028	0.409009
	125	1.88401	1.73969	2.0776	1.49256	1.46431	1.53389	1.65326	2.02632	1.53554	0.69981	1.20449	1.46773	1.83652	1.99278	1.5162	1.21889	1.84933	1.08055	1.44911	1.69997	1.57113	0.343831
	126	1.8357	1.53354	1.70395	1.1479	1.42244	1.41793	1.50509	1.93935	1.45501	0.71914	1.41709	1.17783	1.63681	1.84139	1.31005	1.50879	1.83966	1.01291	1.32993	1.63555	1.4695	0.304387
	127	1.47171	1.30806	1.50102	1.16723	1.44498	1.38572	1.32792	1.87493	1.15867	0.65472	1.25603	0.93947	1.49186	1.94446	1.39702	1.34774	1.59486	1.02579	1.17854	1.67742	1.35741	0.301994
	128	1.48782	1.24364	1.37862	1.2542	1.38056	1.29231	1.58883	1.55926	0.96218	0.5001	1.03055	1.12307	1.30181	1.95413	1.26495	1.09005	1.52722	0.90661	1.06258	1.68386	1.27962	0.319274
	129	1.47171	1.30162	1.36251	0.97718	1.35479	1.06683	1.5534	1.26292	0.83978	0.48077	0.99512	1.21004	1.22451	1.71898	0.90097	1.15125	1.28563	0.57484	0.99815	1.63233	1.16817	0.3234
	130	1.26878	1.33705	1.00497	0.84834	1.21306	1.3986	1.26672	1.14696	1.02661	0.41635	0.97579	1.16817	1.06989	1.47096	0.75602	0.85813	1.26953	0.32037	0.74046	1.37464	1.04657	0.31467
	131	0.90157	1.15022	0.98564	0.86122	1.23561	1.54677	0.99937	1.11153	1.01694	-0.06359	0.92426	1.01356	0.88307	1.49029	0.77212	0.8388	1.10847	0.47498	0.46667	1.23291	0.94752	0.359755
	132	0.82427	1.0697	1.0243	0.70339	1.10677	1.31485	1.02836	1.20816	0.77536	-0.13446	0.94036	0.76553	0.751	1.4162	0.64972	1.01918	0.73804	0.36224	0.53753	1.00099	0.855074	0.34811
	133	0.73408	0.91508	0.90512	0.60031	0.81365	1.04106	0.92528	1.15662	0.54344	-0.23753	0.97579	0.685	0.6898	1.17139	0.5402	0.74539	0.57699	0.16253	0.60196	1.29411	0.742013	0.351603
	134	0.77595	0.79268	0.86002	0.35873	0.81687	0.9863	1.02514	1.20494	0.21166	-0.2021	0.66657	0.6238	0.59639	0.82029	0.49511	0.52635	0.92165	0.17864	0.47955	0.77551	0.645702	0.331308
	135	0.70509	0.61874	0.71507	0.27498	0.75889	1.06361	1.11855	0.93759	0.28253	-0.21821	0.66012	0.58837	0.63504	0.82351	0.52087	0.31376	0.93775	0.23984	0.51499	0.44051	0.59658	0.319779
	136	0.27668	0.81201	0.51214	0.27176	0.60105	0.77049	0.94783	0.8184	0.25676	-0.27941	0.64402	0.49173	0.6286	1.04899	0.49833	0.34597	1.07948	0.10133	0.44412	0.56614	0.541821	0.330958
	137	0.43773	0.80234	0.06118	0.1107	0.44644	0.66097	0.67404	0.80552	0.25032	-0.4759	0.44109	0.38866	0.26461	0.9427	0.5241	0.02386	0.86689	0.13999	0.30239	0.35676	0.40122	0.342569
	138	0.47317	0.70249	-0.04511	0.02695	0.34014	0.56433	0.58385	1.04388	0.2471	-0.40503	0.29292	0.49818	0.11322	0.75265	0.77856	0.11405	0.62208	-0.06939	0.34749	0.18282	0.358218	0.349587
	139	0.35076	0.64773	0.03863	0.05594	0.49153	0.66097	0.43567	0.85706	0.21811	-0.38249	0.08999	0.31135	0.01981	0.80741	0.64328	0.23645	0.45458	-0.10482	0.07369	0.09263	0.299914	0.324739
	140	0.34754	0.51888	-0.06122	-0.0117	0.5624	0.82202	0.3326	0.60903	-0.12011	-0.25686	0.08677	0.02467	-0.12192	0.81063	0.31472	0.02386	0.58987	-0.25299	0.16711	0.46306	0.242418	0.340786
	141	0.32821	0.54787	-0.15463	0.12037	0.47543	0.76726	0.08457	0.87638	-0.20386	-0.38571	-0.12583	-0.02042	-0.02851	0.70755	0.24064	-0.07922	0.61564	-0.31741	0.04148	0.52104	0.200543	0.380928
	142	0.59235	0.41581	-0.17074	0.19123	0.48831	0.85746	0.01049	0.67023	-0.0879	-0.60152	-0.2128	0.21794	-0.06394	0.49496	0.10213	-0.09532	0.42881	-0.20145	-0.05837	0.27624	0.162696	0.364056
	143	0.54081	0.38682	-0.19329	0.10104	0.24351	0.37107	-0.06038	0.41576	0.0957	-0.77868	-0.28688	0.32102	0.06813	0.71722	-0.000946763	-0.06956	0.20656	-0.32708	-0.09703	-0.06842	0.0792687	0.342282
	144	0.47961	0.51244	-0.47997	0.00119	0.27894	0.30987	-0.16667	0.32557	-0.03314	-0.86565	-0.2289	0.25659	-0.11548	0.8364	-0.07503	-0.08244	0.25165	-0.40438	-0.3064	-0.43241	0.0030895	0.406015
	145	0.44418	0.56076	-0.32857	0.01085	-0.0174	0.11016	-0.32773	0.51562	-0.15232	-0.96229	-0.13871	0.35323	-0.06072	0.82674	-0.18455	-0.16941	-0.04147	-0.4076	-0.27097	-0.43241	-0.0336305	0.413861
	146	0.01899	0.57686	-0.49607	-0.14054	-0.16235	0.29698	-0.22788	0.23216	-0.18776	-1.162	-0.41895	0.46597	-0.15735	0.5626	-0.03638	0.09794	-0.07368	-0.43981	-0.21299	-0.18761	-0.0825935	0.403451
	147	-0.05188	0.42547	-0.35112	-0.3628	-0.11082	0.09405	-0.06038	-0.09961	-0.1491	-1.20065	-0.28366	0.25659	-0.31197	0.54006	-0.01383	0.08184	-0.09945	-0.82957	-0.25486	-0.29068	-0.153618	0.387627
	148	-0.00678	0.47701	-0.46708	-0.43044	0.105	-0.21196	0.07169	0.000240174	-0.1942	-1.13623	-0.30299	0.06333	-0.45047	0.10521	-0.22643	-0.11465	-0.08656	-0.74582	-0.46101	-0.28746	-0.21498	0.350161
	149	-0.06154	0.30951	-0.60559	-0.37891	0.15332	-0.17652	0.10712	-0.08995	-0.11689	-1.19099	-0.40284	0.00535	-0.51812	0.05367	-0.34561	-0.31758	-0.03181	-0.59121	-0.77346	-0.35188	-0.266197	0.357298
	150	-0.27091	0.43513	-0.73121	-0.43044	0.03413	-0.45998	0.08457	-0.24456	-0.15232	-1.44545	-0.51558	0.13097	-0.49235	0.13742	-0.37782	-0.45931	-0.21219	-0.63952	-0.92808	-0.4453	-0.34914	0.419809
	151	-0.25159	0.36105	-0.63458	-0.54963	-0.23322	-0.49864	0.07491	-0.41206	-0.3778	-1.6806	-0.71851	-0.03331	-0.55033	-0.11061	-0.70959	-0.78464	-0.21863	-0.8489	-1.16	-0.61924	-0.497796	0.449394
	152	-0.10342	0.19355	-0.70544	-0.7139	-0.14303	-0.70801	-0.25042	-0.47649	-0.42934	-1.62584	-0.57034	-0.27811	-0.50523	-0.12672	-1.06714	-0.79109	-0.33781	-0.60409	-1.13423	-0.76419	-0.557064	0.415254
	153	-0.35466	0.1549	-0.82141	-0.81054	-0.13336	-0.96892	-0.59831	-0.63754	-0.63227	-1.69992	-0.62832	-0.70974	-0.69528	-0.22335	-1.06714	-1.02945	-0.57617	-0.50102	-1.13745	-1.09918	-0.708457	0.408407
	154	-0.48029	0.17422	-1.22082	-0.81698	-0.17524	-1.09776	-0.73359	-0.72451	-0.88674	-2.06069	-0.89568	-1.04796	-0.87244	-0.2459	-1.47622	-1.10676	-0.52464	-0.9262	-1.31139	-1.22803	-0.882881	0.494604
	155	-0.8636	0.02927	-1.59447	-0.80409	0.02125	-1.12353	-0.6273	-0.96287	-1.03169	-1.99305	-1.13726	-1.41839	-1.04638	-0.39729	-1.61795	-1.37733	-0.61805	-0.87789	-1.32105	-1.41163	-1.00866	0.521676
	156	-1.31134	-0.01904	-1.25626	-1.02635	0.03736	-0.95603	-0.87532	-1.0273	-0.94472	-2.15088	-1.21135	-1.48281	-1.15912	-0.56801	-1.50843	-1.62858	-0.85319	-0.9713	-1.35326	-1.30533	-1.07856	0.503032
	157	-1.30167	-0.08669	-1.25304	-1.45154	-0.23322	-1.21372	-1.29729	-1.256	-0.83198	-2.26362	-1.39495	-1.53113	-1.24931	-0.71618	-1.86597	-1.55127	-1.18497	-1.25798	-1.59163	-1.46961	-1.25009	0.495273
	158	-1.31456	-0.29284	-1.46563	-1.69635	-0.67451	-1.6518	-1.74825	-1.27854	-1.20563	-2.39246	-1.49802	-1.39262	-1.34917	-0.91911	-1.73391	-1.90881	-1.47809	-1.43192	-1.68504	-1.80461	-1.44609	0.452899
	159	-1.47239	-0.56341	-1.61702	-1.9025	-0.90321	-1.78386	-1.79978	-1.30753	-1.44077	-2.74357	-1.93288	-1.53113	-1.24931	-1.18646	-2.01415	-2.26958	-1.47809	-1.53177	-1.74946	-1.86903	-1.61729	0.475623
	160	-1.72364	-0.87586	-1.81995	-1.93793	-1.0997	-1.72588	-1.62906	-1.7907	-1.75966	-3.12044	-2.03273	-2.00463	-1.70993	-1.43771	-2.34914	-2.3952	-1.59727	-1.75081	-1.76557	-1.78206	-1.81539	0.463466
	161	-1.97167	-1.07879	-1.91659	-1.97014	-1.25753	-2.08987	-1.83522	-2.15147	-1.82731	-3.08823	-2.29364	-2.26232	-2.22853	-1.66319	-2.27506	-2.56914	-1.70679	-1.89576	-1.9234	-1.54692	-1.97758	0.44123
	162	-2.39363	-1.16576	-2.06798	-2.23749	-1.72138	-2.63424	-2.24752	-2.54445	-2.13331	-3.09789	-2.42249	-2.34285	-2.41858	-1.68252	-2.21708	-2.5627	-1.98703	-2.02461	-2.34859	-1.84004	-2.20451	0.411663
	163	-2.59979	-1.41701	-2.27735	-2.36312	-1.7407	-2.63746	-2.54708	-2.67651	-2.31047	-3.28794	-2.70917	-2.33319	-2.68593	-2.0465	-2.6326	-2.81395	-2.03534	-2.20177	-2.48066	-2.09451	-2.39455	0.411156
	164	-2.49993	-1.3848	-2.39976	-2.40821	-1.9082	-2.76631	-2.69203	-2.72161	-2.62614	-3.51342	-2.96686	-2.20756	-3.07247	-2.22366	-2.69058	-3.1425	-2.16419	-2.4659	-2.71902	-2.39729	-2.54852	0.464206
	165	-2.76084	-1.52653	-2.53826	-2.64658	-2.09181	-3.03688	-2.7178	-2.7055	-2.9547	-3.84197	-3.12791	-2.62309	-3.3527	-2.49102	-2.92895	-3.21337	-2.63769	-2.62051	-2.93806	-2.63888	-2.76965	0.470761
	166	-2.94122	-1.92273	-2.77341	-2.89138	-2.55887	-2.99501	-3.07535	-2.78281	-3.20595	-4.00625	-3.29863	-3.02573	-3.36881	-2.92587	-3.32192	-3.50005	-2.84384	-2.87498	-3.27305	-3.06085	-3.03234	0.411156
	167	-3.49848	-2.30604	-3.00855	-3.2296	-2.90031	-3.49106	-2.9304	-3.14035	-3.42176	-4.01913	-3.73026	-3.47346	-3.75212	-3.36072	-3.63759	-3.53226	-3.15951	-3.17133	-3.67569	-3.49248	-3.34655	0.381819
	168	-4.05251	-2.66358	-3.24047	-3.58392	-3.25785	-3.82283	-2.98516	-3.63641	-3.53128	-3.86452	-4.17478	-3.66029	-3.91962	-3.49601	-3.9887	-3.97033	-3.34634	-3.61262	-3.93983	-3.69541	-3.62212	0.380197
	169	-4.30054	-2.91805	-3.47239	-3.90926	-3.58641	-4.05476	-3.41035	-4.0165	-3.8244	-3.9225	-4.52588	-3.78269	-3.94861	-3.58298	-4.61359	-4.03798	-3.5686	-3.74147	-4.15242	-3.50536	-3.84374	0.398493
	170	-4.4165	-3.04368	-3.74941	-4.41175	-3.82477	-4.32533	-3.76467	-4.12924	-4.40098	-4.07711	-4.72237	-4.07259	-4.2514	-3.91475	-5.19984	-4.28922	-3.79085	-3.8993	-4.49708	-3.94021	-4.13605	0.444314
	171	-4.51636	-3.3819	-3.8847	-4.55993	-4.03414	-4.39942	-4.10289	-4.17434	-4.54271	-4.59249	-4.94463	-4.21754	-4.6476	-4.13701	-5.38344	-4.69187	-4.16773	-4.21819	-4.85463	-4.62309	-4.40373	0.430884
	172	-4.84813	-3.71689	-4.32921	-4.75319	-4.19842	-4.55081	-4.37024	-4.28385	-4.63291	-5.0048	-4.93174	-4.44947	-4.94072	-4.22076	-5.3158	-5.05585	-4.38998	-4.59829	-4.96414	-4.77771	-4.61665	0.379415
	173	-4.7064	-4.07122	-4.72541	-4.91103	-4.39813	-4.77951	-4.38957	-4.29352	-4.99045	-5.40422	-5.05093	-4.71038	-4.98581	-4.35605	-5.26748	-5.05585	-4.67989	-4.82699	-5.23794	-5.28664	-4.80637	0.368181
	174	-5.01241	-4.38045	-4.9831	-5.09786	-4.6075	-4.69576	-4.45721	-4.57376	-5.32867	-5.50085	-5.40203	-4.79413	-5.09855	-4.81667	-5.64113	-5.31032	-4.67022	-4.97516	-5.46986	-5.46703	-5.01413	0.38214
	175	-5.28298	-4.45775	-4.91224	-5.12685	-4.66871	-4.96956	-4.58606	-4.9313	-5.45429	-5.81974	-5.70804	-5.21931	-5.34336	-5.34816	-5.66046	-5.91267	-4.88604	-5.18131	-5.69212	-5.39616	-5.22786	0.414486
	176	-5.14448	-4.40944	-5.02175	-5.38454	-4.90063	-5.26912	-4.75033	-5.17611	-5.46396	-6.16441	-5.76279	-5.44801	-5.43355	-5.22575	-5.75387	-6.02863	-5.09863	-5.59683	-5.9788	-5.58943	-5.38005	0.441006
	177	-5.30875	-4.54794	-5.14416	-5.67122	-5.04558	-5.49138	-4.85019	-5.21476	-5.55737	-6.21272	-5.88198	-5.45446	-5.38201	-5.28373	-5.88916	-5.94811	-5.34988	-5.63227	-6.12375	-5.77948	-5.48844	0.42214
	178	-5.45048	-4.76698	-5.0443	-5.83872	-4.98438	-5.6782	-5.17874	-5.12457	-5.40598	-6.53484	-5.98183	-5.3546	-5.42389	-5.3546	-6.03733	-6.2058	-5.67521	-5.73212	-6.29769	-5.96308	-5.60167	0.474585
	179	-5.50524	-4.80886	-5.18925	-6.21881	-5.10034	-5.81993	-5.50086	-5.18255	-5.38665	-6.53484	-6.26851	-5.52854	-5.55595	-5.48344	-6.07921	-6.30565	-5.82339	-5.78044	-6.30735	-6.00818	-5.7194	0.472814
	180	-5.63409	-4.63169	-5.20858	-6.15439	-5.2163	-5.9359	-5.74566	-5.28885	-5.66367	-6.38988	-6.15255	-5.58008	-5.36591	-5.49955	-6.19839	-6.19935	-5.80406	-5.67092	-6.11409	-6.0275	-5.72407	0.440043
	181	-5.67918	-4.60915	-5.29555	-5.94823	-5.05846	-5.65244	-5.73278	-5.40481	-5.76352	-6.31902	-6.10746	-5.47056	-5.46254	-5.51565	-6.34012	-6.07695	-5.56892	-5.77078	-5.89505	-6.15313	-5.69121	0.424869
	182	-5.46015	-4.51895	-5.36319	-5.76785	-5.19697	-5.32388	-5.53951	-5.48533	-5.55737	-6.11287	-6.02693	-5.40936	-5.43677	-5.44157	-5.75709	-6.00931	-5.45296	-5.55818	-5.86284	-6.02428	-5.56527	0.363008
	183	-5.44404	-4.57693	-5.28911	-5.77751	-5.54807	-5.27234	-5.47187	-5.27596	-5.37699	-6.20628	-5.98827	-5.13557	-5.36913	-5.25474	-5.47041	-5.93522	-5.29512	-5.47765	-5.82741	-5.82779	-5.49102	0.362016
	184	-5.30875	-4.56405	-5.04752	-5.4393	-5.5062	-4.91158	-5.45254	-4.98284	-5.23526	-5.89383	-6.09135	-4.84244	-5.42067	-5.02282	-5.38989	-5.37797	-5.20171	-5.439	-5.49563	-5.95342	-5.32884	0.378198
	185	-4.97376	-4.44487	-4.94123	-5.04632	-5.25173	-4.61201	-5.28826	-4.77024	-4.85194	-5.73277	-6.05914	-4.91975	-5.37879	-4.92619	-4.89705	-5.15893	-5.10507	-5.29405	-5.20251	-5.95342	-5.1404	0.409711
	186	-4.8127	-4.25482	-4.95089	-5.00444	-4.99404	-4.67965	-5.28504	-4.50933	-4.57815	-5.63614	-5.79501	-5.00994	-4.87952	-4.4559	-5.0871	-4.92701	-4.63157	-5.12655	-5.26371	-5.28987	-4.95857	0.385713
	187	-4.4777	-4.26126	-4.95089	-5.01733	-4.75246	-4.4574	-4.91783	-4.37082	-4.28502	-5.09821	-5.05737	-4.77802	-4.66692	-4.24009	-4.6458	-4.58235	-4.48662	-4.88497	-5.09621	-4.7004	-4.68638	0.285617
	188	-4.20069	-3.95848	-4.73507	-4.65334	-4.32082	-4.37365	-4.60216	-4.25808	-4.11753	-4.6086	-5.01549	-4.4237	-4.18053	-4.166	-4.34946	-4.41485	-4.21604	-4.50165	-4.84174	-4.32675	-4.41323	0.264441
	189	-4.07184	-3.51396	-4.32921	-4.13796	-4.23385	-4.23514	-4.13832	-4.01006	-3.63758	-4.57961	-4.58064	-4.10803	-3.61039	-4.09192	-4.19485	-4.3311	-3.97446	-4.15055	-4.30381	-3.85324	-4.10433	0.284831
	190	-3.59511	-3.62992	-3.82349	-3.68378	-4.05025	-3.80995	-3.70347	-3.62996	-3.06744	-4.43144	-4.05238	-3.77303	-3.39458	-3.39937	-4.0048	-4.13461	-3.61369	-3.50954	-4.00747	-3.84036	-3.75773	0.307152
	191	-3.07007	-3.05334	-3.34032	-3.45508	-3.63472	-3.40409	-3.24929	-2.98252	-2.60038	-3.80332	-3.30507	-3.28342	-2.98227	-2.77126	-3.48942	-3.61923	-3.19173	-3.11012	-3.68536	-3.73406	-3.28825	0.325168
	192	-2.7093	-2.44455	-2.88292	-3.07499	-3.48977	-2.99178	-2.73069	-2.38017	-2.12687	-3.32659	-2.68662	-2.89688	-2.49911	-2.45236	-2.9064	-3.30678	-3.05644	-2.53999	-3.27949	-3.29599	-2.85388	0.376555
	193	-2.54181	-2.17397	-2.5286	-2.64658	-3.0066	-2.45708	-2.23463	-2.00652	-2.15264	-2.89174	-2.23566	-2.38473	-2.1931	-2.1979	-2.5263	-2.69477	-2.16097	-2.01494	-2.72546	-2.62599	-2.42	0.287738
	194	-2.30344	-1.8422	-2.10341	-2.02168	-2.32373	-2.29602	-1.67416	-1.5008	-1.55995	-2.22497	-1.86845	-1.85324	-1.63262	-1.54401	-1.63728	-1.95391	-1.47809	-1.71538	-2.15854	-1.96244	-1.88272	0.28474
	195	-1.79773	-1.24307	-1.6138	-1.40644	-1.96618	-1.88694	-1.09436	-1.26566	-1.1702	-1.94795	-1.42716	-1.29921	-1.14301	-1.47636	-1.29584	-1.52872	-0.97237	-1.3675	-1.53365	-1.45995	-1.4448	0.283417
	196	-1.09874	-0.56341	-0.92126	-1.04568	-1.66662	-1.39089	-0.56609	-0.66009	-0.86741	-1.32305	-0.6863	-0.94488	-0.77259	-0.95454	-0.82233	-0.91671	-0.23151	-0.60087	-0.98283	-0.97034	-0.899307	0.322293
	197	-0.60591	0.13557	-0.49607	-0.83631	-0.9934	-0.75955	-0.48557	-0.03519	-0.39391	-0.90431	-0.28366	-0.42306	-0.28942	-0.32642	-0.19743	-0.36268	0.09382	-0.05006	-0.42236	-0.66755	-0.415173	0.317302
	198	0.04476	0.5511	-0.17074	-0.37569	-0.40716	0.01352	-0.0024	0.51562	-0.01382	-0.62407	0.12864	-0.05263	0.39668	0.1503	0.16333	-0.1533	0.51579	0.34292	-0.12924	-0.59991	0.014685	0.348142
	199	0.46028	1.09546	0.2319	0.17513	0.18553	0.43549	0.45178	1.04388	0.4468	-0.1248	0.61503	0.57226	0.95393	0.59159	0.479	0.09794	0.84434	0.6908	0.43446	-0.06842	0.480619	0.340109
	200	0.89835	1.46911	0.66997	0.45214	0.71057	0.85423	1.25706	1.62046	0.93641	0.46145	1.02089	0.94591	1.52729	1.02644	0.84299	0.54246	1.42414	1.35757	1.10767	0.72075	0.992293	0.355546
	201	1.31066	1.81699	1.11771	1.09959	0.9747	1.41471	2.02046	2.08752	1.39059	0.79644	1.38488	1.39043	1.99113	1.56437	1.39058	1.12226	1.8912	1.62814	1.31704	1.5518	1.46306	0.359286
	202	1.81637	2.43545	1.71362	1.57309	1.6157	1.99129	2.31359	2.51271	2.07347	1.34726	1.95823	1.91869	2.67401	2.20215	1.7449	1.51201	2.36148	1.76021	1.72613	2.31842	1.97844	0.369212
	203	2.27055	2.99592	2.00674	2.10135	2.37267	2.24576	2.87084	2.83482	2.57918	1.89807	2.57347	2.50815	2.89949	2.59191	2.18619	1.82446	2.71259	2.25948	2.1191	2.75649	2.43036	0.351324
	204	2.85357	3.56928	2.40294	2.22698	2.51117	2.52599	3.34434	3.29866	2.94961	2.44243	3.0824	2.82704	3.10242	2.89791	2.5695	2.28508	3.19897	2.95524	2.84385	3.01096	2.84492	0.371592
	205	3.48491	3.97836	3.16956	2.61351	2.84939	2.92863	3.81785	3.39208	3.33937	2.59383	3.5398	3.28122	3.29891	3.15238	2.85618	2.55565	3.62738	3.06154	3.2014	3.52312	3.21325	0.397639
	206	3.74582	4.11365	3.49167	2.88731	3.24237	3.44401	4.03044	3.69486	3.75489	2.82897	3.93278	3.65165	3.68544	3.55824	3.47464	3.00017	3.95271	3.06798	3.42687	3.80336	3.53939	0.375081
	207	3.55577	4.29403	3.90075	3.3286	3.4614	3.7629	4.2076	4.29399	3.8934	3.39911	4.17758	4.03174	4.16861	3.91578	3.81285	3.25141	4.22007	3.58336	3.72644	4.18023	3.85828	0.339025
	208	3.58476	4.33269	4.11657	3.99859	3.6289	3.95939	4.43308	4.52591	4.11243	4.13352	4.09705	4.50202	4.51649	4.27011	3.73555	3.65083	4.66136	3.87004	3.92615	4.3896	4.12225	0.327374
	209	4.11625	4.56461	4.44834	4.1532	3.86726	4.47477	4.79062	4.68696	4.38623	4.50073	4.45782	4.67596	4.78384	4.55356	4.1092	3.83444	4.75477	3.95701	4.15807	4.4959	4.38848	0.303275
	210	4.21932	5.07676	4.85098	4.30138	4.2538	4.72601	4.82927	4.91888	4.72122	4.56837	4.48681	5.11725	5.18326	4.90466	4.60847	4.18876	5.13486	4.46594	4.30946	4.94041	4.69029	0.328786
	211	4.62518	5.51805	5.434	4.52363	4.3923	4.78722	4.77774	5.15402	5.29136	4.72298	4.71873	5.27831	5.30566	5.33951	5.03365	4.4851	5.17352	4.89435	4.58325	5.10791	4.95732	0.34756
	212	5.39181	5.73709	5.61761	4.72978	4.55014	4.9676	5.35109	5.54056	5.78097	4.88726	5.16968	5.54244	5.46993	5.73893	5.0401	4.76534	5.54716	5.0393	5.0181	5.37848	5.26317	0.369829
	213	5.63983	5.93358	5.57895	4.86507	4.8497	5.24783	5.77306	6.07204	6.00967	5.04187	5.43704	5.73248	5.95632	6.05138	5.3461	5.33547	5.97557	5.12305	5.43041	5.59107	5.54952	0.392575
	214	5.67849	6.2879	5.6015	5.07122	5.00109	5.66336	6.15315	6.23632	6.05798	5.02899	5.50468	5.96763	6.26877	6.24465	5.47495	5.75744	6.15595	5.43872	5.7654	5.6555	5.75068	0.418472
	215	5.90074	6.59068	5.90751	5.19362	5.28133	5.55706	6.68463	5.93353	6.17717	5.21581	5.44992	6.02561	6.39439	6.25431	5.68754	6.02801	6.55215	5.86069	5.89425	5.93573	5.92623	0.441431
	216	6.10045	6.80972	6.10077	5.39333	5.65176	5.44754	6.66531	5.78214	6.06121	5.46706	5.32752	6.13512	6.50713	6.05782	6.07085	5.79287	6.76152	5.99275	5.80083	5.91318	5.99194	0.438484
	217	5.93618	7.02231	6.09433	5.57372	5.99642	5.45399	6.32709	5.82724	6.17717	5.39297	5.34684	5.97085	6.4717	6.42181	6.02253	5.38379	6.62301	5.87679	5.84915	5.56208	5.9665	0.45179
	218	6.03603	6.8677	6.12976	5.40622	5.91911	5.37668	6.03075	5.87877	5.90659	5.26413	5.44348	6.02883	6.37184	6.52488	5.85182	5.48042	6.43941	5.80915	6.02309	5.488	5.91383	0.425779
	219	6.19386	6.65833	6.10722	5.39655	5.95132	5.64081	5.96311	5.97863	5.80674	5.10629	5.32752	5.99662	6.30742	6.52488	5.85504	5.52874	6.32667	5.92189	5.9329	5.72958	5.91271	0.391978
	220	6.00382	6.52948	6.02025	5.58338	6.18002	5.59571	5.7183	6.13968	5.98068	5.46706	5.218	5.98373	6.02719	6.6344	5.71009	5.39345	6.32023	5.75439	5.87492	5.91318	5.9024	0.362444
	221	5.78478	6.2879	5.72068	5.54473	5.86435	5.52163	6.04685	6.00762	5.82607	5.62167	5.26954	5.78724	5.91445	6.43469	5.77129	5.54485	6.41686	5.4967	5.86848	5.97116	5.83508	0.305492
	222	5.61084	6.40386	5.61116	5.45131	5.51969	5.43466	6.02431	5.86267	5.73265	5.43807	5.14714	5.9644	5.8919	6.19955	5.57158	5.32581	6.50383	5.56112	5.5367	5.93251	5.73619	0.356574
	223	5.5883	6.26535	5.88818	5.19362	5.53902	5.52163	5.68287	5.74349	5.8164	5.15783	4.98608	6.15123	5.8919	6.2221	5.48461	5.11	6.42331	5.68675	5.46262	5.74891	5.67821	0.396109
	224	5.41113	5.94002	5.67559	5.42232	5.4134	5.5474	5.47028	5.73704	5.69078	4.69399	5.07627	5.91931	5.95954	6.32195	5.50716	5.10033	6.06898	5.52247	5.26935	5.60718	5.56772	0.376296
	225	5.45301	5.93036	5.38891	5.36112	5.4746	5.26072	5.40907	5.58243	5.46852	4.53616	5.04406	6.05782	5.8919	6.10292	5.65855	5.07456	5.7211	5.4355	5.06642	5.23031	5.4574	0.379872
	226	5.27585	5.78541	5.34059	5.00036	5.40051	5.09966	5.33499	5.59854	5.19473	4.665	5.1117	6.28974	5.67931	5.71961	5.19793	4.97793	5.62769	5.22935	5.05354	5.08214	5.33323	0.36492
	227	5.11157	5.72098	5.04425	4.98747	5.07196	4.84197	5.16749	5.31508	5.00468	4.48462	4.73806	5.89676	5.37008	5.44259	5.06264	4.84909	5.35068	4.95555	4.96012	4.73426	5.1055	0.337514
	228	4.96018	5.52128	4.95084	5.0068	4.78206	4.89673	4.78096	4.84802	4.69868	4.30746	4.41917	5.5521	5.39907	5.12048	4.85005	4.51087	5.10909	4.93945	4.68311	4.33484	4.88356	0.350967
	229	4.86355	5.18306	4.69315	4.57839	4.44062	4.64227	4.51361	4.39062	4.71478	4.08198	4.26455	5.21389	5.05119	4.92077	4.42486	4.38847	4.77088	4.8106	4.41898	4.15768	4.6262	0.319382
	230	4.35783	5.01878	4.51921	4.24662	4.24413	4.23641	4.07553	4.14904	4.51829	3.718	3.96177	4.90788	4.43274	4.73717	4.12208	4.04059	4.40045	4.36287	4.13552	4.03206	4.31085	0.319518
	231	4.31596	4.69023	4.16811	3.92451	3.99933	3.92074	3.84039	3.64654	4.38301	2.92238	3.63643	4.61154	4.09774	4.42794	3.74199	3.67338	4.1943	3.88614	3.98091	3.98696	4.00243	0.397233
	232	4.2	4.62581	3.9684	3.43812	3.72553	3.6405	3.68256	3.33732	3.8934	2.81286	3.50759	4.49558	3.92702	3.94155	3.26204	3.48656	4.08478	3.55115	3.7812	3.52634	3.74442	0.422581
	233	4.06471	4.37456	3.66561	3.145	3.32289	3.40214	3.35723	2.98299	3.6647	2.61315	3.48504	4.16058	3.84005	3.53891	2.78854	3.2192	4.16531	3.12274	3.47519	3.23644	3.48125	0.468268
	234	3.72971	3.96226	3.5271	2.98716	2.96213	3.26685	3.01257	2.69309	3.40701	2.33292	3.19514	3.70963	3.73698	3.37142	2.5083	2.98084	3.93339	2.91015	3.18207	3.1076	3.22582	0.452078
	235	3.60409	3.66914	3.22754	2.83577	2.79463	3.08969	2.93526	2.59002	3.17831	2.14931	2.62501	3.41329	3.39876	3.14272	2.39878	2.48479	3.89151	2.80063	3.04356	2.76938	3.00211	0.4517
	236	3.15636	3.46621	3.04716	2.7037	2.79141	2.72892	2.80319	2.44829	3.1912	1.80465	2.43174	3.20713	3.03477	2.86892	2.30215	2.05638	3.45988	2.84572	2.77621	2.6663	2.78951	0.43101
	237	2.66675	3.25683	2.75082	2.69404	2.45641	2.59686	2.32003	2.2969	3.11711	1.37302	2.32544	2.83348	2.39699	2.67566	2.2184	1.94042	3.00571	2.58159	2.66347	2.48914	2.53295	0.415495
	238	2.47026	3.00237	2.3514	2.36227	2.10531	2.55498	1.73701	2.007	2.87553	1.16043	1.94857	2.38575	2.14253	2.36965	2.05735	1.68273	2.72869	2.26592	2.31559	2.01242	2.22679	0.424605
	239	2.53146	2.84453	2.18068	1.98862	1.80575	2.07504	1.51475	1.85238	2.40202	0.92207	1.89059	1.9509	2.18762	2.11196	1.99292	1.33485	2.53542	1.81819	2.08045	1.86102	1.99406	0.429322
	240	2.28343	2.48377	2.14525	1.52155	1.38056	1.58543	1.27639	1.49162	1.99294	0.68693	1.58136	1.88004	1.92349	1.98956	1.65149	1.20279	2.32605	1.60237	1.80021	1.5518	1.71785	0.4287
	241	1.78094	2.2905	1.82313	1.25098	1.24527	1.36317	1.19586	1.2758	1.66117	0.50654	0.96935	1.48062	1.78498	1.61269	1.21019	1.07394	2.0587	1.12887	1.51675	1.23613	1.42328	0.407368
	242	1.50714	2.00382	1.45593	0.7195	1.19696	1.18601	1.03158	0.86672	1.47756	0.45178	0.87594	1.21971	1.45321	1.40654	0.86231	0.91933	1.75269	1.0419	1.16887	0.78517	1.16913	0.377165
	243	1.28489	1.77512	1.20468	0.44248	0.87485	0.84779	0.76745	0.73143	1.42602	0.21664	0.73421	1.29701	1.0409	1.1424	0.86231	0.66486	1.51111	1.27382	0.70181	0.44695	0.962337	0.397994
	244	1.25268	1.48844	1.11127	0.23955	0.41745	0.6513	0.57418	0.56071	1.35194	-0.1409	0.2897	0.8976	0.65115	0.95236	0.53054	0.52313	1.33717	0.97104	0.32494	0.60479	0.729452	0.429389
	245	0.75018	1.08258	1.02108	0.06239	0.19197	0.58688	0.43245	0.35134	1.04271	-0.36638	0.07388	0.45952	0.41279	0.60448	0.16977	0.25256	1.15035	0.47176	0.10913	0.33422	0.459683	0.396218
	246	0.33466	0.87643	0.63776	-0.20174	-0.1237	0.20357	0.32616	0.2837	0.4919	-0.66594	-0.06785	0.00212	0.13899	0.28559	-0.07181	0.06251	0.84112	0.17864	-0.3064	0.03787	0.163179	0.375102
	247	0.22514	0.54143	0.60233	-0.51741	-0.13014	-0.12499	0.23274	0.04856	0.14402	-0.75936	-0.34486	-0.28133	0.14865	0.06333	-0.3746	-0.29503	0.58665	0.19797	-0.27419	-0.36155	-0.033632	0.375498
	248	0.07697	0.61552	0.37685	-0.76866	-0.37173	-0.43099	0.01371	-0.42495	-0.06857	-1.13945	-0.49626	-0.51003	0.12289	-0.18147	-0.42613	-0.58816	0.29031	-0.13381	-0.31284	-0.73197	-0.254439	0.426023
	249	-0.1775	0.36427	0.05796	-1.03602	-0.36851	-0.90128	-0.38249	-0.86624	-0.22641	-1.18454	-0.55424	-0.57768	0.05524	-0.57767	-0.69671	-0.89416	-0.14777	-0.32708	-0.81534	-1.01865	-0.513741	0.420231
	250	-0.32245	-0.04481	-0.18684	-1.32592	-0.60687	-1.08488	-0.5822	-0.74384	-0.25862	-1.15233	-0.86669	-0.68397	-0.34418	-0.83536	-0.8932	-1.07777	-0.33781	-0.50102	-0.87009	-1.43418	-0.707651	0.389974
	251	-0.58014	-0.5151	-0.44453	-1.24539	-0.5811	-1.45531	-0.72715	-0.87268	-0.31016	-1.27796	-0.93433	-0.85791	-0.64052	-0.90945	-0.72892	-1.23882	-0.50853	-0.60731	-1.06336	-1.72408	-0.861138	0.372587
	252	-0.59303	-0.46678	-0.63458	-1.39356	-0.67129	-1.47786	-0.80446	-1.01763	-0.6065	-1.50344	-1.13082	-1.03508	-0.52456	-0.85791	-0.95762	-1.16474	-0.54074	-0.88755	-1.19221	-1.54692	-0.950364	0.349848
	253	-0.85394	-0.43779	-0.87294	-1.33236	-0.96119	-1.39733	-0.81412	-1.17869	-0.80621	-1.68704	-1.1437	-1.07051	-0.72427	-1.17358	-1.5342	-1.29358	-0.66314	-1.12913	-1.45312	-1.51149	-1.10192	0.331833
	254	-1.25013	-0.64072	-0.90838	-1.25827	-1.04816	-1.4231	-0.90753	-1.38162	-0.8803	-1.80622	-1.38529	-1.1156	-0.91431	-1.25411	-1.58574	-1.39021	-0.54396	-1.35461	-1.77201	-1.57591	-1.21981	0.347225
	255	-1.76229	-0.73735	-1.34001	-1.25183	-0.94831	-1.55516	-0.90431	-1.14004	-1.26361	-1.69026	-1.78148	-1.08983	-1.17523	-1.44737	-1.53098	-1.44497	-0.57295	-1.56076	-1.78167	-1.8948	-1.34366	0.36926
	256	-1.76551	-0.64072	-1.50106	-1.38712	-1.01595	-1.96102	-1.03316	-1.05951	-1.45043	-1.71281	-1.65586	-1.41517	-1.30085	-1.65353	-1.59218	-1.69944	-0.64704	-1.66062	-1.71081	-2.03653	-1.44497	0.390427
	257	-1.55936	-0.97249	-1.46241	-1.59327	-1.05138	-2.05444	-1.23287	-0.94999	-1.39245	-1.78689	-1.46903	-1.53757	-1.44258	-1.44737	-1.55031	-1.76386	-0.96271	-1.44803	-1.85898	-2.02364	-1.47798	0.327161
	258	-1.74941	-1.13677	-1.54294	-1.56106	-1.33484	-1.92881	-1.48733	-0.84691	-1.15087	-2.05747	-1.44971	-1.73406	-1.53921	-1.573	-1.88208	-1.65112	-1.34924	-1.23221	-1.68826	-2.02687	-1.54611	0.313568
	259	-1.84604	-0.85976	-1.64279	-1.58039	-1.35739	-1.72266	-1.3746	-0.91134	-1.0188	-2.00271	-1.8298	-1.85646	-1.59075	-1.573	-1.87564	-1.68656	-1.40722	-1.50278	-1.61095	-1.96244	-1.5606	0.329238
	260	-1.46273	-0.90163	-1.75231	-1.78009	-1.5732	-1.87405	-1.35527	-1.0434	-1.03813	-1.89319	-1.71384	-1.7856	-1.80656	-1.25733	-1.72102	-1.6318	-1.5103	-1.72826	-1.71081	-1.94634	-1.57429	0.305738
	261	-1.35965	-1.04336	-1.81995	-1.78009	-1.35739	-1.84506	-1.15556	-0.97254	-1.27649	-1.87386	-1.6462	-1.81137	-1.72926	-0.98031	-1.65016	-1.86694	-1.43943	-1.75725	-1.62706	-1.64033	-1.53161	0.309403
	262	-1.14384	-0.92096	-1.77486	-1.69312	-1.24465	-1.85151	-0.83345	-0.92422	-1.32481	-1.99627	-1.6623	-1.56978	-1.74214	-1.01252	-1.42146	-1.9829	-1.32347	-1.62519	-1.76557	-1.51149	-1.46623	0.361142
	263	-1.25013	-0.78567	-1.66856	-1.54495	-1.32196	-1.80641	-0.65951	-0.73418	-1.23462	-1.76112	-1.65908	-1.47315	-1.69383	-1.06406	-1.23141	-1.89271	-1.2365	-1.63807	-1.64961	-1.6049	-1.39552	0.365902
	264	-1.30489	-0.72769	-1.42698	-1.37745	-1.53133	-1.72266	-0.98806	-0.98542	-1.25717	-1.78367	-1.69451	-1.53435	-1.62618	-0.85791	-1.31516	-2.20194	-1.30737	-1.73148	-1.60773	-1.54692	-1.42644	0.352595
	265	-1.09552	-0.79855	-1.36255	-1.34202	-1.42503	-1.73555	-1.06859	-1.01441	-1.0188	-1.90285	-1.78148	-1.50858	-1.63907	-0.86435	-1.39891	-2.24703	-1.29448	-1.76692	-1.7398	-1.65322	-1.43289	0.38056
	266	-0.98922	-0.84687	-1.37222	-1.3388	-1.31874	-1.70011	-0.84955	-0.921	-1.109	-1.91896	-1.65586	-1.35719	-1.47157	-0.9481	-1.35382	-2.04088	-1.04002	-1.68317	-1.65283	-1.65966	-1.36138	0.360051
	267	-0.76052	-0.79533	-1.35933	-1.14875	-1.21244	-1.59382	-1.0396	-0.89201	-1.16053	-1.9866	-1.59144	-1.46671	-1.3395	-0.86435	-1.26363	-1.76386	-1.11088	-1.58331	-1.8622	-1.24091	-1.30179	0.35149
	268	-0.76052	-0.72447	-1.33678	-1.06501	-0.93864	-1.49074	-1.15234	-0.95643	-0.98659	-1.76757	-1.6462	-1.46348	-1.11402	-1.04151	-1.29262	-1.52228	-0.91761	-1.535	-1.68504	-0.92202	-1.21594	0.320461
	269	-0.48351	-0.73735	-1.17251	-1.04246	-0.89677	-1.56805	-1.2683	-1.20124	-1.03169	-1.73536	-1.34341	-1.43127	-0.99162	-1.15425	-1.04781	-1.41276	-0.9466	-1.43836	-1.42091	-0.97356	-1.16489	0.297749
	270	-0.45774	-0.73413	-1.16929	-1.27438	-0.80014	-1.45531	-1.25219	-1.09172	-1.0027	-1.49055	-1.34019	-1.14137	-1.20422	-0.71618	-1.02204	-1.42887	-1.02391	-1.04539	-1.45956	-1.07663	-1.10933	0.276409
	271	-0.40298	-0.39269	-1.08232	-1.13587	-0.77437	-1.29747	-1.24575	-1.11749	-0.85775	-1.70314	-1.4787	-0.78383	-0.99162	-0.58411	-0.94796	-1.37411	-1.04968	-0.83601	-1.24697	-1.05731	-1.01801	0.336973
	272	-0.26447	-0.10279	-1.10808	-0.9877	-0.59076	-1.05911	-0.9784	-1.02408	-0.99948	-1.74824	-1.34341	-0.88046	-0.37961	-0.44883	-1.1219	-1.34512	-1.05934	-0.59765	-0.82822	-1.03154	-0.89496	0.398669
	273	-0.38365	-0.35082	-0.93092	-0.96193	-0.28154	-0.61137	-0.54677	-0.85658	-0.88996	-1.38425	-1.27255	-1.08017	0.02303	-0.34253	-1.0156	-1.21949	-0.79843	-0.59121	-0.63495	-1.01221	-0.757095	0.37202
	274	-0.56404	-0.54409	-0.81174	-0.84275	-0.32341	-0.62748	-0.52422	-0.81792	-0.89318	-1.04604	-1.04707	-0.64854	-0.02851	-0.01398	-0.81267	-0.86517	-0.54074	-0.50746	-0.57697	-0.7964	-0.641619	0.283577
	275	-0.65745	-0.56985	-0.5766	-0.76222	-0.31375	-0.59205	-0.61441	-0.62788	-0.51309	-1.00738	-1.08894	-0.70974	0.18731	0.0279	-0.65483	-0.79109	-0.10589	-0.44304	-0.62851	-0.57414	-0.550782	0.308999
	276	-0.46096	-0.48288	-0.35112	-0.67525	-0.25255	-0.402	-0.68205	-0.53447	-0.52275	-0.83988	-1.03096	-0.66465	0.19375	-0.22979	-0.67416	-0.63003	-0.08656	-0.51068	-0.4127	-0.39698	-0.482334	0.268476
	277	-0.40942	-0.135	-0.50574	-0.55929	-0.02385	-0.46965	-0.83345	-0.27355	-0.30372	-0.68205	-0.80548	-0.34576	0.05846	-0.14604	-0.497	-0.91349	0.07449	-0.24977	-0.1389	-0.08775	-0.362348	0.294337
	278	-0.24192	0.15168	-0.32535	-0.62049	-0.05284	-0.37945	-0.76258	-0.08351	0.16335	-0.44369	-0.93111	-0.19436	0.25495	0.02468	-0.18133	-0.72666	0.33218	-0.11448	0.04148	0.15383	-0.196781	0.358128
	279	-0.17428	0.12591	-0.28348	-0.61083	-0.08183	-0.14753	-0.52744	0.24505	0.44358	-0.40181	-1.03096	-0.11384	0.59639	0.29847	-0.05248	-0.62359	0.41271	-0.14669	0.23153	0.26657	-0.0787275	0.418606
	280	0.19293	0.09692	-0.12242	-0.38213	-0.00452	-0.01547	-0.43725	0.46086	0.09248	-0.3084	-0.79582	0.05366	0.76711	0.54006	-0.01061	-0.51729	0.56732	-0.14347	0.33782	0.35676	0.036427	0.401081
	281	0.16394	0.27408	-0.19973	-0.24684	0.26283	0.06506	-0.00884	0.35456	-0.05891	-0.09258	-0.69274	0.13097	1.00225	0.59159	-0.03638	-0.39489	0.79602	0.13677	0.55042	0.59513	0.159636	0.411836
	282	0.31211	0.69282	0.08695	-0.21785	0.42389	0.24222	0.30361	0.35456	0.32762	-0.01206	-0.38996	0.37577	1.38234	0.72366	0.33405	-0.37556	0.93775	0.33325	0.75335	0.77873	0.368362	0.436926
	283	0.54725	0.85066	0.38007	-0.18242	0.59139	0.21001	0.69336	0.5285	0.52089	0.13612	-0.34164	0.63668	1.19874	0.83962	0.49188	-0.24994	0.85722	0.33325	1.05613	0.93979	0.501878	0.424258
	284	0.60523	1.16633	0.58945	0.01085	0.75567	0.26477	1.05735	0.83451	0.53378	0.27462	-0.43828	1.00067	1.24061	1.00712	0.65294	-0.14686	0.94419	0.25273	1.04325	0.9108	0.627987	0.462872
	285	0.72119	1.44979	0.61521	0.14614	1.03912	0.58688	1.22485	1.14696	0.63363	0.7288	-0.11616	1.16495	1.42744	1.21971	0.65938	0.32986	1.00862	0.36224	1.06258	0.89469	0.815294	0.424135
	286	0.80494	1.53998	0.6281	0.05917	1.29681	0.6352	1.34081	1.14374	0.73026	0.84798	0.26071	1.42586	1.49508	1.43875	0.68837	0.59722	1.23087	0.27205	1.13666	0.98166	0.927711	0.443047
	287	0.88225	1.40469	0.79882	0.00763	1.60282	0.77049	1.58561	0.94403	0.93319	0.88341	0.72777	1.58047	1.62393	1.47096	0.91385	0.81625	1.4789	0.63604	1.35892	1.35531	1.08877	0.429549
	288	1.23657	1.45301	1.17891	0.41349	1.61892	1.07971	1.56951	1.14052	0.81401	1.11533	0.75032	1.53538	1.66902	1.69966	1.00082	0.86457	1.56265	1.07733	1.62305	1.61622	1.25095	0.366632
	289	1.58767	1.77834	1.50102	0.61642	1.48042	1.14736	1.22807	1.23715	1.1168	1.3086	0.68589	1.7673	1.59816	1.8124	1.28106	1.10293	1.73337	1.15142	1.60372	1.54536	1.36417	0.339038
	290	1.58445	1.9555	1.76515	0.76781	1.63503	1.1699	1.34725	1.43042	1.42925	1.2313	1.13363	1.73186	1.65936	2.03143	1.42279	1.13514	1.57875	0.91306	1.59406	1.47127	1.44937	0.324247
	291	1.80349	2.16165	1.73939	1.08348	1.69301	1.28264	1.51153	1.6269	1.7127	1.27639	1.43641	1.63845	1.60782	1.80273	1.32937	1.18024	1.61741	1.01935	1.46199	1.53569	1.52603	0.276108
	292	2.12238	2.36136	1.89722	1.05771	1.62859	1.29553	1.59528	1.52705	1.33905	1.53408	1.36555	1.44518	1.49508	1.8124	1.30361	1.14158	1.68183	1.05156	1.7068	1.75795	1.55599	0.335953
	293	2.23834	2.20997	2.11948	1.04161	1.49652	1.14091	1.75311	1.58181	1.38415	1.5985	1.21094	1.41619	1.6207	1.8736	1.52264	0.99986	1.76236	1.22872	1.86463	1.81915	1.59416	0.367152
	294	2.35108	2.2293	2.19356	0.92243	1.62859	1.23755	1.94638	1.54316	1.65472	1.7048	1.47185	1.5547	1.78176	1.74797	1.70624	0.93543	1.88798	1.46387	1.78411	1.87391	1.68097	0.373218
	295	2.34463	2.24862	2.14202	1.43136	1.76065	1.1699	1.77888	1.69455	1.6515	1.56307	1.4042	1.39043	1.83652	1.68999	1.66437	1.27365	1.86221	1.6056	1.59406	1.83526	1.69707	0.303124
	296	2.3543	2.4129	1.97131	1.57953	1.80897	1.24721	1.68869	1.7944	1.73847	1.45677	1.28502	1.69643	1.85585	1.55471	1.71591	1.21889	2.07803	1.50252	1.80987	1.88035	1.73251	0.321652
	297	2.30598	2.40646	2.00996	1.47002	1.61892	1.34062	1.85619	1.92325	1.84155	1.60817	1.12397	1.71254	1.76888	1.62557	1.72235	1.2962	2.14567	1.59915	1.88396	1.93511	1.75973	0.323311
	298	2.3543	2.60295	1.93587	1.61497	1.81541	1.7497	1.69835	1.93935	1.80612	1.73057	1.38165	1.59013	1.92027	1.92514	1.68048	1.6022	2.04582	1.7441	2.103	1.79982	1.85201	0.275863
	299	2.32531	2.72535	2.01962	1.74059	2.06022	1.90432	1.91417	2.007	1.7127	1.81754	1.48795	1.93802	2.01046	2.30523	1.91562	1.60865	2.3937	1.87617	2.35746	1.83203	1.99761	0.297486
	300	2.18358	2.44511	2.26443	1.57953	2.08599	2.0235	2.29426	1.92647	1.8802	1.9496	1.53949	1.82206	1.99113	2.19249	1.9736	1.75038	2.66749	1.92771	2.38001	1.98987	2.04334	0.28069
	301	2.40906	2.49665	2.40294	1.4378	2.33079	2.12013	2.50041	1.83628	1.819	1.8723	1.57492	1.79951	2.12964	2.11196	1.78033	1.70528	2.81244	1.88583	2.42511	2.05751	2.07539	0.360653
	302	2.43805	2.55463	2.26121	1.84367	2.35334	2.18456	2.58416	1.76541	1.70948	1.98504	1.72631	2.19248	2.54516	2.15061	1.94783	1.75038	2.92196	1.95025	2.6377	2.11549	2.18089	0.351459
	303	2.53146	2.49343	2.20001	2.11746	2.31791	2.07504	2.6969	1.92647	1.95429	2.16864	1.64901	2.53714	2.6418	2.43407	2.14432	1.96297	2.53542	2.03078	2.64092	2.59866	2.28283	0.299046
	304	2.63453	2.77044	2.28375	2.26241	2.20839	1.83345	2.79031	2.2357	2.23452	2.09455	1.64579	2.83671	2.47752	2.43729	2.16364	1.80191	2.49677	2.07588	2.41867	2.67919	2.31907	0.3344
	305	2.80203	2.74145	2.45769	2.40092	2.13108	2.32628	2.51974	2.05531	2.43745	2.13321	1.67478	3.08473	2.52584	2.38898	2.33114	2.06927	2.62884	1.9116	2.52496	2.76938	2.39573	0.335018
	306	3.17568	2.81876	2.39649	2.19799	2.43709	2.36494	2.75488	2.30978	2.57918	2.27172	1.86482	3.19103	2.35834	2.32455	2.37624	2.32051	2.56764	1.42843	2.55717	2.78548	2.45404	0.398452
	307	3.09193	2.75112	2.54789	2.20765	2.50795	2.2683	2.93848	2.1294	2.27962	2.48753	1.97756	3.20069	2.60637	2.45984	2.55984	2.47513	2.57408	1.4993	2.51208	2.41506	2.47449	0.378053
	308	2.9341	2.60939	2.51245	2.12712	2.63035	2.05571	2.89016	2.31622	2.01227	2.4682	2.19982	3.07185	2.57093	2.10552	2.46965	2.43325	2.60951	1.54762	2.55073	2.45693	2.42859	0.354184
	309	2.82458	2.78977	2.28053	2.06914	2.66579	1.95586	2.64214	2.41608	2.28284	2.37157	2.10963	2.87536	2.68367	2.04754	2.34403	2.28186	2.5934	1.70867	2.52174	2.70174	2.4083	0.320293
	310	2.39939	2.64804	2.40294	2.03049	2.6529	1.95586	2.47142	2.20993	2.56308	2.21374	1.71343	2.76262	2.62569	2.331	2.38912	2.34306	2.61595	1.69579	2.55717	2.71784	2.36497	0.313509
	311	2.34786	2.58362	2.44159	1.86299	2.57882	1.95264	2.5745	2.13906	2.42457	2.08811	1.77785	2.74329	2.28425	2.25369	2.36013	2.32373	2.73835	2.06299	2.48309	2.33131	2.31762	0.272045
	312	2.3543	2.42256	2.37395	1.8791	2.68833	1.99773	2.85473	2.25824	2.02837	2.06879	1.93247	2.58224	2.21661	2.15383	2.24739	2.21744	2.6385	2.19828	2.47987	2.11549	2.28541	0.263497
	313	2.31242	2.5353	2.04861	1.71482	2.74632	2.02028	2.74521	1.96834	1.94785	2.10744	1.95501	2.3632	2.21017	2.27624	2.38268	2.29797	2.64494	1.86006	2.22862	2.02852	2.2197	0.290983
	314	2.13526	2.458	1.93909	1.59564	2.43065	2.03316	2.76454	1.92325	2.10246	2.08811	1.93891	2.40186	2.14897	2.29879	2.61138	1.99518	2.57086	1.93415	2.36713	2.27333	2.20054	0.288045
	315	2.25766	2.43223	1.86501	1.63429	2.20195	1.58221	2.72589	1.43364	1.88342	1.90451	1.76175	2.63378	1.95248	2.08941	2.58561	1.72783	2.32283	1.8504	2.47987	2.45371	2.08892	0.382594
	316	2.25766	2.34204	1.92621	1.71482	2.0731	1.43726	2.51652	1.44974	1.82222	1.63393	1.64901	2.54036	1.92349	1.94446	2.53729	1.4637	2.33249	1.71833	2.02891	2.28621	1.97989	0.369376
	317	2.17392	2.48699	1.99707	1.49256	1.69301	1.30841	2.18152	1.85882	1.74169	1.08634	1.53949	2.4856	2.00402	1.96701	2.55662	1.32519	2.10057	1.71511	2.00958	2.30232	1.90129	0.413834
	318	1.98709	2.42901	1.78126	1.49578	1.79286	1.29875	1.96893	1.63013	1.46146	1.05735	1.46218	2.07974	1.93637	1.8736	2.42133	1.30586	2.0136	1.56372	2.01603	2.19924	1.78871	0.37346
	319	2.09339	2.00704	1.70395	1.3766	1.83474	1.33418	1.80143	1.45941	1.5742	1.16365	1.52983	1.87037	1.70123	1.68033	2.2023	1.44115	1.90731	1.37367	1.84209	2.16059	1.70287	0.293491
	320	2.00642	1.73969	1.6653	1.41204	1.87983	1.11514	1.74023	1.17595	2.01227	1.13144	1.26569	1.76408	1.86229	1.70932	2.06057	1.74715	1.91375	1.17397	1.90329	1.99309	1.66358	0.326504
	321	1.87757	1.89108	1.63631	1.18334	1.67046	0.78015	2.04945	1.15662	1.88987	0.96716	1.07243	1.64167	1.78498	1.54827	1.78999	1.48302	1.97173	1.04834	1.80665	2.02208	1.56356	0.390712
	322	1.79704	2.12944	1.56544	1.1479	1.53518	0.78337	2.02368	1.1534	1.66761	0.95106	0.85661	1.59658	1.84618	1.39043	1.6837	1.4025	1.9524	1.13209	1.50387	2.06073	1.50896	0.404091
	323	1.98387	2.14555	1.22723	1.02228	1.61248	0.70606	1.70802	1.22426	1.53554	0.84154	0.56993	1.72864	1.90416	1.55149	1.76423	1.58932	1.65606	1.28348	1.32993	1.9641	1.46741	0.435649
	324	1.78094	2.31949	1.3915	0.80969	1.51907	0.73183	1.66614	1.02456	1.28752	0.50976	0.50873	1.58047	1.82686	1.61913	1.77711	1.59898	1.53044	1.39944	1.16565	1.67742	1.38624	0.470206
	325	1.7906	1.89752	1.46881	0.74204	1.25172	0.574	1.54696	1.031	1.08137	0.31328	0.31547	1.2487	1.51763	1.59336	1.65793	1.43793	1.49823	1.38978	1.0658	1.76761	1.25949	0.468044
	326	1.53936	1.64305	1.18535	0.39094	1.03268	0.70928	1.22485	0.8635	0.89132	0.3938	0.01912	1.04899	1.27605	1.52572	1.51298	1.38961	1.46601	1.28993	1.11089	1.69353	1.11035	0.454615
	327	1.35253	1.80089	0.99209	0.24921	1.0359	0.9863	1.36658	0.87961	0.56277	0.31006	0.08999	1.07798	1.0409	1.2326	1.15543	1.22211	1.3726	1.02902	0.88864	1.41007	1.00276	0.424917
	328	1.36541	1.54964	0.89545	0.26854	1.06489	0.78337	1.29893	0.79908	0.61108	0.07491	-0.07751	0.88149	1.00869	1.41298	1.21341	1.02562	1.24054	0.89695	0.74369	1.13627	0.909671	0.432311
	329	1.2559	1.147	0.78271	0.2009	0.97792	0.35496	0.97682	0.46408	0.68517	0.05881	-0.43506	0.99101	1.07312	1.06832	0.85587	0.77438	0.98607	0.77455	0.63417	0.972	0.729935	0.41866
	330	0.97244	1.15344	0.49281	0.10426	0.75567	0.01674	0.84798	0.25471	0.79469	0.06203	-0.42539	0.88149	0.90562	0.6077	0.53054	0.69385	1.00539	0.71657	0.07691	0.84959	0.564852	0.416856
	331	0.66965	0.73148	0.28022	0.21056	0.55918	-0.15398	0.74812	-0.01264	0.29863	-0.3696	-0.33198	0.24371	0.5223	0.20184	0.37592	0.71962	0.66396	0.34936	-0.32573	0.81094	0.309578	0.382549
	332	0.57302	0.45446	0.07085	-0.25328	0.43677	-0.32792	0.21986	-0.23812	-0.04603	-0.58219	-0.43183	-0.12672	0.19375	-0.06229	0.26641	0.3202	0.34184	0.19152	0.16066	0.76262	0.096179	0.351077
	333	0.46028	0.22254	-0.14819	-0.83308	0.33048	-0.38268	0.14899	-0.26067	-0.43578	-0.62729	-0.60255	-0.43917	-0.0575	-0.04297	0.03771	-0.12754	0.33862	-0.06294	0.21864	0.43085	-0.0916125	0.374837
	334	0.08019	-0.10601	-0.29314	-0.90395	0.2274	-0.39234	0.14577	-0.33798	-0.89962	-0.74647	-0.66375	-0.26523	-0.23466	-0.26844	-0.02672	-0.39167	0.22266	-0.2691	-0.22265	-0.08775	-0.271673	0.334324
	335	-0.09697	-0.23486	-0.13531	-0.99736	-0.08183	-0.8433	-0.00884	-0.52802	-0.71602	-1.02027	-0.69919	-0.52936	-0.54389	-0.59056	-0.2232	-0.51729	-0.10911	-0.52678	-0.29996	-0.39376	-0.454794	0.30407
	336	-0.1163	-0.05448	-0.37045	-0.94905	-0.5199	-0.95603	0.11356	-0.8759	-0.79333	-1.48733	-1.00841	-1.18325	-0.89821	-0.81603	-0.25864	-0.72344	-0.32171	-0.41082	-0.38048	-0.59347	-0.630184	0.408261
	337	-0.21938	-0.26385	-0.76665	-1.24861	-0.57466	-1.40055	-0.02817	-1.00475	-1.06712	-1.76757	-1.54634	-1.39906	-1.05282	-0.98353	-0.42291	-0.85229	-0.30238	-0.63952	-0.35794	-0.79962	-0.834886	0.485931
	338	-0.24192	-0.55053	-1.05655	-1.49986	-0.49091	-1.39733	-0.5822	-0.80504	-1.13154	-2.07357	-1.62365	-1.573	-1.18811	-1.20579	-0.85454	-0.79431	-0.38613	-1.02606	-0.74447	-1.13461	-1.01801	0.466913
	339	-0.13563	-0.75346	-1.25304	-1.76399	-0.52312	-1.58415	-0.86244	-0.82115	-1.28938	-2.2604	-1.62687	-1.82103	-1.36527	-1.3443	-1.12834	-0.87161	-0.57617	-1.35783	-1.08269	-1.16038	-1.17906	0.502545
	340	-0.39332	-0.86298	-1.6589	-2.01202	-0.77437	-1.59382	-0.9172	-1.20124	-1.67591	-2.08324	-1.85557	-1.92733	-1.51666	-1.62776	-1.16377	-1.10031	-0.77266	-1.79913	-1.2373	-1.10562	-1.36396	0.477088
	341	-0.84749	-0.89841	-1.99067	-2.06677	-1.08037	-1.99324	-1.00417	-1.43638	-1.88529	-2.22175	-2.03273	-2.04329	-1.51022	-1.87578	-1.45367	-1.57382	-1.14953	-1.71216	-1.41769	-1.26346	-1.57284	0.431681
	342	-0.95701	-1.07557	-2.20971	-1.97658	-1.43148	-2.21227	-1.12013	-1.27532	-1.82731	-2.07357	-2.56744	-2.08516	-1.51022	-2.15924	-1.63083	-1.81862	-1.34924	-1.81201	-1.56908	-1.47605	-1.70684	0.438517
	343	-1.23725	-1.111	-2.13884	-2.17951	-1.58609	-2.29602	-1.43902	-1.45249	-2.01091	-2.18631	-2.99585	-2.14636	-1.37171	-1.99819	-1.64694	-2.09886	-1.66169	-1.841	-1.7398	-1.82716	-1.84825	0.438353
	344	-1.34999	-1.4911	-2.32889	-2.42754	-1.83089	-2.22838	-1.69349	-1.78748	-2.30081	-2.37958	-2.90566	-2.31386	-1.61974	-1.95309	-1.9465	-2.18583	-1.79054	-1.74115	-1.98138	-1.7724	-2.00142	0.376465
	345	-1.48528	-1.7971	-2.44163	-2.58538	-2.05959	-2.23804	-1.77079	-2.16757	-2.40067	-2.75001	-2.95719	-2.549	-1.91286	-2.17535	-2.24929	-2.06987	-1.81953	-2.13735	-2.24229	-1.90768	-2.18582	0.359732
	346	-1.76229	-1.74556	-2.54149	-2.78831	-1.85022	-2.50862	-1.98017	-2.04517	-2.46831	-2.86597	-3.08926	-2.93554	-2.33805	-2.23655	-2.48765	-2.35333	-2.06433	-2.44013	-2.26806	-2.02364	-2.33963	0.387063
	347	-1.91046	-1.92595	-2.72831	-2.78186	-2.05315	-2.78563	-1.77079	-2.41882	-2.71956	-2.98515	-3.07315	-2.85179	-2.0707	-2.26876	-2.32337	-2.48217	-2.14164	-2.68172	-2.22619	-2.04941	-2.41243	0.391989
	348	-2.0232	-2.11921	-2.75408	-2.64336	-2.21099	-2.91448	-1.85776	-2.62175	-2.70345	-3.11078	-2.90888	-2.60054	-2.21887	-2.54256	-2.22674	-2.63357	-2.24149	-2.82667	-2.11667	-1.96889	-2.4622	0.361221
	349	-1.86537	-2.19652	-2.75086	-2.87528	-2.26897	-3.12063	-2.05747	-2.57666	-2.85807	-3.04313	-3.22777	-2.67463	-2.40247	-2.66496	-2.42645	-2.69477	-2.25116	-3.05859	-2.24551	-1.86903	-2.55641	0.408816
	350	-2.18426	-2.21585	-2.95057	-3.10398	-2.44613	-3.02722	-2.31838	-2.70872	-3.02879	-3.14621	-3.30185	-2.78414	-2.57641	-2.88399	-2.48765	-2.67866	-2.39933	-3.20032	-2.41623	-2.15571	-2.70072	0.365072
	351	-2.43229	-2.40912	-3.02788	-3.02345	-2.56853	-2.94991	-2.04781	-2.67651	-3.09965	-3.50697	-3.45003	-2.7616	-2.78579	-2.94197	-2.48121	-2.52405	-2.40899	-3.19387	-2.45167	-2.36186	-2.75516	0.386605
	352	-2.5869	-2.15465	-2.79273	-3.046	-2.40748	-3.06909	-2.04781	-2.56055	-3.28003	-3.34592	-3.46935	-3.16424	-2.79545	-3.09337	-2.63582	-2.51439	-2.66024	-3.1971	-2.45489	-2.48104	-2.78785	0.402031
	353	-2.52248	-2.24162	-2.84427	-3.22638	-2.27863	-3.13351	-2.36026	-2.9181	-3.54094	-3.23962	-3.23421	-3.02895	-2.3767	-3.07082	-2.78722	-2.5466	-2.71822	-3.31628	-2.55152	-2.51326	-2.82248	0.388665
	354	-2.72541	-2.20618	-2.96667	-3.18773	-2.49767	-2.88549	-2.4118	-3.08559	-3.63758	-3.31693	-3.16979	-3.21255	-2.49588	-2.91298	-3.00947	-2.47573	-2.50563	-3.40003	-2.6546	-2.73873	-2.87482	0.380918
	355	-2.55791	-1.79388	-2.8636	-3.13297	-2.28185	-3.0852	-1.95118	-3.18545	-3.60859	-3.1913	-3.27608	-3.03217	-2.71492	-3.01606	-2.53919	-2.44352	-2.37356	-3.2583	-2.78988	-2.67753	-2.78866	0.467108
	356	-2.73185	-2.02902	-2.87004	-3.20061	-2.57497	-3.37188	-1.93829	-3.13069	-3.58926	-3.12366	-3.12469	-2.87756	-2.91141	-3.09981	-2.06891	-2.63035	-2.1964	-3.5031	-2.88008	-2.49071	-2.81716	0.484148
	357	-2.78339	-2.16753	-3.00855	-3.31013	-2.45257	-3.44596	-2.08968	-2.96963	-3.66657	-3.32659	-3.10859	-2.60698	-2.88242	-2.78736	-2.23318	-2.69155	-2.09976	-3.63195	-2.86075	-2.42306	-2.82731	0.491474
	358	-2.6932	-2.18042	-2.99244	-3.21672	-2.27219	-3.36221	-2.32161	-2.67329	-3.52162	-3.22351	-3.05061	-2.62953	-2.69237	-2.66496	-2.47155	-2.63035	-2.33169	-3.38714	-2.87041	-2.60667	-2.78962	0.397904
	359	-2.48705	-2.35758	-3.17605	-2.88494	-2.50089	-3.39442	-2.12512	-2.62497	-3.38955	-2.97871	-3.03128	-2.59732	-2.61185	-2.92265	-2.71313	-2.69477	-2.46375	-3.23575	-2.87041	-2.55835	-2.78093	0.345905
	360	-2.22936	-2.38979	-3.24369	-3.22316	-2.60074	-3.29135	-1.98017	-2.6443	-3.12542	-2.82087	-3.10859	-2.66818	-2.67949	-2.86789	-2.65193	-3.00722	-2.3188	-3.20998	-2.82209	-2.62922	-2.77561	0.367613
	361	-2.17138	-2.19008	-3.28234	-3.30047	-2.57497	-3.09486	-1.96084	-2.52834	-3.16085	-2.83054	-2.82191	-2.46203	-2.45079	-2.61664	-2.51986	-2.73342	-2.32524	-3.05859	-2.66426	-2.67109	-2.67092	0.373059
	362	-2.03287	-2.06123	-3.08908	-3.11364	-2.45257	-3.04332	-1.98661	-2.54122	-3.28325	-2.74035	-3.00229	-2.38473	-2.33805	-2.70361	-2.59717	-2.73986	-2.38967	-2.9233	-2.75767	-2.52614	-2.63533	0.374211
	363	-2.12306	-2.06768	-2.97956	-2.86883	-2.62007	-2.94025	-1.98661	-2.45103	-2.92571	-2.90462	-2.86056	-2.34607	-2.31228	-2.65852	-2.6777	-2.64645	-2.35101	-2.53032	-2.84786	-2.68075	-2.58895	0.307777
	364	-2.03931	-1.83898	-2.75408	-2.89138	-2.64262	-2.87582	-1.8932	-2.11282	-2.54884	-2.71458	-2.8058	-2.26876	-2.09324	-2.16246	-2.33948	-2.51116	-2.23827	-2.21465	-2.61916	-2.44883	-2.40067	0.325797
	365	-2.00066	-1.72624	-2.62201	-2.79475	-2.28185	-2.81784	-1.99627	-2.17402	-2.59393	-2.71458	-2.6995	-2.243	-2.0868	-2.12703	-2.24285	-2.45963	-2.3188	-2.05682	-2.49354	-2.10417	-2.32771	0.306857
	366	-1.93945	-1.89374	-2.79918	-2.63691	-2.25608	-2.689	-2.00271	-2.54122	-2.93215	-2.60828	-2.68984	-2.11093	-2.09969	-1.85646	-2.30727	-2.24703	-2.4251	-2.1309	-2.41301	-2.05263	-2.33158	0.322645
	367	-1.65922	-1.83898	-2.651	-2.42432	-2.31728	-2.71155	-1.85132	-2.44137	-2.77754	-2.51165	-2.59965	-2.16247	-1.88387	-1.70829	-2.25895	-2.07631	-2.2125	-2.08903	-2.3808	-1.89158	-2.22238	0.341385
	368	-1.69465	-1.61028	-2.40942	-2.39855	-1.85666	-2.67934	-1.75469	-2.16435	-2.56816	-2.35703	-2.53201	-2.29131	-1.84844	-1.76627	-2.10756	-2.11174	-1.98703	-2.06326	-2.2745	-1.47283	-2.0974	0.342462
	369	-1.52715	-1.49754	-1.81351	-2.29547	-1.59253	-2.61491	-1.58719	-2.15791	-2.37168	-2.2765	-2.45148	-2.22367	-1.79046	-1.61487	-1.82732	-1.66723	-1.72934	-1.81523	-1.95883	-1.2538	-1.90333	0.371192
	370	-1.5046	-1.42023	-1.89726	-2.04745	-1.74392	-2.62135	-1.70959	-2.07094	-2.02057	-2.27328	-2.20023	-1.72117	-1.83555	-1.38295	-1.61795	-1.56738	-1.58438	-2.04715	-1.96206	-1.23769	-1.82329	0.340449
	371	-1.2759	-1.29783	-1.92303	-2.29547	-1.76325	-2.63102	-1.41003	-1.51047	-1.94327	-2.52131	-1.88134	-1.42483	-1.842	-1.43449	-1.63405	-1.33868	-1.70035	-2.08259	-1.72369	-1.17971	-1.74067	0.409698
	372	-1.05365	-1.08523	-1.83284	-2.38244	-1.50878	-2.41842	-1.13623	-1.64897	-1.69202	-2.50843	-1.75894	-1.25733	-1.71959	-1.43127	-1.69526	-1.38055	-1.71001	-2.20177	-1.31461	-1.29567	-1.6516	0.441109
	373	-1.06653	-1.24629	-1.61058	-2.17951	-1.4347	-2.20905	-1.1008	-1.89378	-1.59539	-2.41179	-1.46581	-1.25733	-1.48123	-0.9481	-1.46333	-1.5094	-1.39756	-2.00206	-1.11168	-1.56625	-1.54756	0.405688
	374	-0.94091	-1.33004	-1.4914	-1.90572	-1.23821	-1.81285	-1.25219	-1.70695	-1.74678	-2.18631	-1.32731	-1.32498	-1.35883	-0.76772	-1.58252	-1.54483	-1.42977	-1.69283	-1.06336	-1.38586	-1.45447	0.335488
	375	-0.91192	-1.01437	-1.47851	-1.64159	-1.21888	-1.66146	-1.15878	-1.73916	-1.71135	-2.12511	-1.55278	-1.32176	-1.2171	-0.95132	-1.33127	-1.41276	-1.45554	-1.53177	-1.14711	-1.27634	-1.39294	0.300559
	376	-0.81528	-0.72769	-1.36577	-1.53851	-1.06105	-1.49396	-0.96229	-1.7295	-1.55029	-2.11223	-1.61076	-1.35075	-1.17523	-0.79349	-1.16055	-1.59959	-1.33636	-1.42226	-1.14067	-0.83183	-1.2889	0.361149
	377	-0.47384	-0.38625	-1.33034	-1.55462	-0.8098	-1.58415	-0.9945	-1.74883	-1.49231	-1.85132	-1.61399	-1.01253	-1.25897	-0.64854	-0.96728	-1.67689	-1.12376	-1.23865	-0.87009	-0.87048	-1.17536	0.428796
	378	-0.61235	-0.39591	-1.42375	-1.47731	-0.77759	-1.46819	-1.11046	-1.63931	-1.52452	-1.63228	-1.73317	-1.11882	-1.21388	-0.597	-1.08968	-1.69622	-0.95949	-1.29663	-0.90231	-1.09918	-1.1884	0.393282
	379	-0.91514	-0.56341	-1.20472	-1.63514	-0.56821	-1.12353	-1.08147	-1.01119	-1.58894	-1.86098	-1.54956	-1.04152	-0.97552	-0.60988	-0.86743	-1.58992	-0.60516	-1.55432	-0.85077	-1.16361	-1.11802	0.397059
	380	-0.77341	-0.86942	-1.18861	-1.735	-0.3524	-1.26526	-0.88821	-1.01763	-1.65659	-1.61295	-1.17591	-1.02863	-1.04316	-0.46171	-0.79012	-1.43853	-0.6406	-1.43192	-0.9925	-0.82539	-1.0594	0.383132
	381	-0.98278	-0.71803	-1.21116	-1.46765	-0.51023	-1.29747	-0.52744	-1.0885	-1.54707	-1.33594	-1.10505	-1.04796	-1.12691	-0.60666	-0.88031	-1.26137	-0.70824	-1.26442	-0.91519	-0.59669	-1.00995	0.316598
	382	-0.96345	-0.70514	-0.97924	-1.18097	-0.57144	-1.07844	-0.4759	-1.10783	-1.59861	-0.90109	-0.98265	-0.98676	-1.01417	-0.64854	-0.69027	-1.15185	-0.50853	-1.09048	-0.63173	-0.57092	-0.8919	0.285127
	383	-0.84749	-0.7438	-0.97924	-1.25505	-0.68095	-0.94637	-0.6273	-0.76961	-1.82408	-0.74647	-0.76039	-0.75162	-0.80802	-0.63243	-0.53565	-0.85551	-0.53108	-1.02284	-0.5512	-0.47429	-0.817169	0.303631
	384	-0.89581	-0.60207	-1.00823	-1.40644	-0.61975	-0.7531	-0.93652	-0.66331	-1.54385	-1.20387	-0.92467	-0.60345	-0.65018	-0.57767	-0.73214	-0.78142	-0.68569	-0.88755	-0.72514	-0.4614	-0.833113	0.280786
	385	-0.81206	-0.35726	-0.83751	-1.54495	-0.34596	-0.78532	-0.89787	-0.84369	-1.62115	-1.29406	-0.80226	-0.65176	-0.58576	-0.43594	-0.63229	-0.63969	-0.7018	-0.99385	-0.50289	-0.80606	-0.804607	0.346267
	386	-0.49961	-0.36692	-0.53795	-1.74144	-0.36528	-0.66935	-0.78835	-0.94033	-1.70168	-1.20709	-0.96976	-0.42951	-0.72749	-0.29743	-0.43902	-0.37878	-0.56007	-1.3675	-0.24842	-0.63856	-0.743727	0.448133
	387	-0.31601	-0.20587	-0.39944	-1.58361	-0.14947	-0.71123	-0.40826	-0.81148	-1.44399	-1.09113	-0.92467	-0.60989	-0.71138	-0.39729	-0.36171	-0.38522	-0.32815	-1.20322	-0.31928	-0.40986	-0.638558	0.415425
	388	-0.32245	-0.0577	-0.35112	-1.38712	-0.15269	-0.73378	-0.33417	-0.75028	-1.43433	-1.4068	-0.65409	-0.60022	-0.6534	-0.70007	-0.42613	-0.41744	-0.28305	-1.09692	-0.18722	-0.20371	-0.607634	0.426978
	389	-0.36433	0.03894	-0.38977	-1.23572	-0.45225	-0.51474	-0.35994	-0.61499	-1.0027	-1.44868	-0.45116	-0.62921	-0.52456	-0.43916	-0.3295	-0.42066	-0.29916	-1.13558	-0.2001	-0.02011	-0.539669	0.386764
	390	-0.50606	-0.02549	-0.46064	-1.2164	-0.40072	-0.61782	-0.48557	-0.83725	-0.774	-1.21353	-0.30943	-0.48426	-0.55677	-0.19436	-0.27796	-0.11465	-0.67603	-0.96808	-0.2001	0.10552	-0.51068	0.362539
	391	-0.41264	-0.10601	-0.53473	-1.26794	-0.5199	-0.6307	-0.39537	-0.94677	-0.56463	-1.22642	-0.2128	-0.57768	-0.73071	-0.27811	-0.3134	-0.10177	-0.89829	-0.64919	-0.16467	-0.13285	-0.533229	0.348239
	392	-0.51572	-0.08024	-0.57016	-1.27116	-0.52956	-0.58883	-0.53388	-0.62466	-0.66126	-1.32949	-0.2128	-0.78383	-0.73393	-0.33609	-0.70959	-0.16941	-0.5794	-0.48169	-0.23231	-0.25203	-0.559802	0.322953
	393	-0.49639	0.04216	-0.65391	-1.31625	-0.52312	-0.4632	-0.5371	-0.54413	-0.96727	-1.45834	-0.55102	-0.71941	-0.62763	-0.43272	-0.77402	0.03352	-0.37969	-0.75226	-0.16789	-0.37443	-0.583155	0.371557
	394	-0.52538	0.31917	-0.44453	-1.20029	-0.46514	-0.21196	-0.48234	-0.60533	-1.05424	-1.27474	-0.51558	-0.52292	-0.47946	-0.41984	-0.37138	-0.076	-0.13488	-0.84245	0.01249	-0.55159	-0.49232	0.389791
	395	-0.49317	0.3224	-0.14175	-1.19385	-0.40394	-0.26349	-0.56609	-0.44105	-0.96405	-1.06536	-0.65087	-0.4585	-0.36672	-0.22979	-0.38426	-0.56883	0.09704	-0.50746	-0.23876	-0.48073	-0.449962	0.355601
	396	-0.4062	0.34816	-0.27381	-1.27116	-0.43293	-0.25061	-0.44691	-0.27033	-0.88352	-1.12012	-0.72818	-0.29422	-0.36995	-0.25234	-0.17811	-0.44643	-0.12844	-0.48169	-0.58342	-0.14895	-0.430958	0.361307
	397	-0.46096	0.35461	-0.33824	-1.22606	-0.44903	-0.07667	-0.43725	-0.56668	-0.93183	-1.25863	-0.46405	-0.38763	-0.27653	-0.12994	0.13112	-0.2435	-0.27983	-0.36573	-0.52866	-0.59025	-0.426287	0.388594
	398	-0.65101	0.4448	-0.08055	-1.23895	-0.38783	-0.00903	-0.51778	-0.54091	-0.8964	-1.08469	-0.54135	-0.44561	-0.16379	-0.16215	0.02482	-0.23383	-0.32493	-0.35929	-0.35149	-0.36155	-0.394076	0.386445
	399	-0.53505	0.17422	-0.33502	-0.98448	-0.29764	-0.02835	-0.57898	-0.13183	-0.69669	-1.32305	-0.52847	-0.28133	-0.35062	-0.17503	0.12146	-0.38845	-0.13488	-0.42371	-0.31928	-0.41308	-0.381513	0.348893
	400	-0.47707	-0.01904	-0.44131	-0.78155	0.01803	-0.01547	-0.8721	-0.18658	-0.7289	-1.04604	-0.57034	-0.23302	-0.35706	-0.36186	0.45323	-0.60104	-0.3507	-0.50102	-0.25164	-0.26813	-0.37958	0.346961
	401	-0.36433	0.06793	-0.41876	-0.79765	0.1211	0.10371	-0.84955	-0.47326	-0.51309	-0.75936	-0.72496	-0.23624	-0.47946	-0.43594	0.40814	-0.64614	-0.6406	-0.4527	-0.184	-0.31323	-0.37942	0.341317
	402	-0.30957	0.12269	-0.40266	-0.76222	-0.10759	0.02319	-0.45013	-0.69874	-0.56463	-0.70138	-0.60255	0.15352	-0.58576	-0.50359	0.34693	-0.50441	-0.36036	-0.37861	-0.0777	-0.1264	-0.324499	0.317481
	403	-0.25159	0.13879	-0.23516	-0.5915	0.11788	-0.1572	-0.25365	-0.65687	-0.6065	-0.70138	-0.24501	0.19539	-0.58576	-0.38763	0.12146	-0.48186	-0.56973	-0.63952	-0.35794	-0.05232	-0.310005	0.295833
	404	0.18649	0.28696	-0.35112	-0.43689	-0.09471	-0.1121	-0.44047	-0.48293	-0.76111	-0.67561	-0.27722	0.30169	-0.58898	-0.50359	0.39847	-0.56239	-0.68247	-0.77481	-0.38371	0.01855	-0.296797	0.370712
	405	0.41841	0.49956	-0.1804	-0.47876	-0.10115	0.13593	-0.32129	-0.48615	-0.93183	-0.67883	-0.45438	0.37255	-0.43759	-0.10417	0.39847	-0.43998	-0.62127	-0.67818	0.08336	0.30845	-0.184863	0.432145
	406	0.33466	0.6123	-0.21583	-0.74934	-0.02707	0.17136	-0.21821	-0.78571	-0.7289	-0.70138	-0.47049	0.12775	-0.21533	0.09232	0.09891	-0.24672	-0.56973	-0.72005	0.35071	0.4695	-0.169563	0.446505
	407	-0.05188	0.66706	-0.43487	-0.64626	0.20807	0.27121	0.05236	-0.86624	-0.55818	-0.59508	-0.44472	0.28236	-0.18634	0.08266	0.12468	-0.18874	-0.27983	-0.69428	0.25085	0.56614	-0.122051	0.435657
	408	-0.14207	0.79912	-0.19007	-0.8653	0.43355	0.29698	0.2102	-0.85336	-0.46799	-0.40503	-0.3964	0.29847	-0.09293	-0.06551	0.33405	0.03352	-0.04147	-0.80702	0.11235	0.54359	-0.063266	0.466126
	409	-0.345	0.69605	0.28344	-0.66881	0.17264	0.23256	0.4389	-0.54413	-0.34881	-0.48234	-0.37708	0.18573	-0.0124	-0.17503	0.30828	0.14626	-0.21863	-0.83923	0.23797	0.19571	-0.055696	0.408268
	410	-0.27091	0.63807	0.41551	-0.6527	-0.08183	-0.03157	0.31649	-0.54735	-0.16521	-0.34705	-0.38996	0.03756	0.00693	-0.19114	-0.06215	0.08506	-0.1832	-0.6814	0.29273	0.2859	-0.076311	0.35425
	411	-0.37399	0.89253	0.37685	-0.82986	0.11466	-0.00903	0.15222	-0.72129	0.06027	-0.2021	-0.2128	-0.0784	-0.22177	-0.27811	0.03771	0.05607	-0.37646	-0.59443	0.25408	0.22148	-0.0866185	0.397985
	412	-0.16784	0.6284	0.24156	-0.66237	0.08245	0.33241	0.18443	-0.57956	-0.03314	-0.18922	-0.29977	0.03434	-0.05428	-0.16215	0.1891	-0.10177	-0.3668	-0.58154	0.00605	-0.25525	-0.0877475	0.324002
	413	-0.09375	0.55432	0.00964	-0.64304	0.00837	0.29054	0.37125	-0.67619	-0.22963	-0.03783	-0.09362	0.01501	0.1551	0.09554	0.02482	-0.10177	-0.07368	-0.67818	0.14134	-0.46784	-0.07148	0.333918
	414	-0.01645	0.59619	-0.04189	-0.58828	0.21774	0.25511	0.16188	-0.76639	-0.06857	-0.06359	-0.05818	-0.11384	0.14543	-0.12027	0.08602	-0.14686	0.19367	-0.52034	0.47311	-0.33256	-0.0354035	0.335362
	415	-0.01967	0.72504	0.1707	-0.32737	0.15009	0.22934	0.19409	-0.90489	-0.21997	-0.10869	-0.22246	-0.15249	0.10678	-0.01076	0.24708	-0.02768	-0.13166	-0.49457	0.26374	-0.12963	-0.033149	0.334553
	416	-0.30312	0.51888	0.34464	-0.61727	-0.29442	-0.07667	0.37769	-1.0273	-0.47444	-0.04427	-0.19347	-0.14605	0.06813	-0.07518	0.10213	-0.07278	-0.11878	-0.59443	0.33138	-0.1103	-0.120281	0.374404
	417	-0.43519	0.67028	0.41551	-0.79121	-0.15591	-0.14753	0.37125	-1.17225	-0.41968	-0.06682	-0.11939	0.23082	-0.25399	-0.02364	0.0055	-0.39167	-0.07046	-0.51712	0.21542	0.00888	-0.13236	0.424915
	418	-0.58658	0.74114	0.43483	-0.86207	-0.09471	-0.3247	0.07813	-0.97576	-0.44545	-0.38249	-0.03886	0.15674	-0.33773	-0.0172	-0.16844	-0.50763	-0.20575	-0.25299	0.12845	0.16672	-0.174717	0.411003
	419	-0.41909	0.49634	0.11272	-0.79121	-0.02385	-0.49219	0.13611	-1.04018	-0.50343	-0.41148	0.19306	0.01823	-0.17346	0.07299	-0.41647	-0.35623	-0.0608	-0.28198	0.10913	0.35032	-0.174073	0.384705
	420	-0.36433	0.49956	-0.09987	-0.54963	-0.01418	-0.48575	0.14577	-1.30431	-0.57107	-0.40181	0.33157	-0.04297	-0.35062	0.11165	-0.43258	-0.1372	-0.23151	-0.28198	-0.10347	0.30523	-0.198875	0.399977
	421	-0.39976	0.48023	0.13205	-0.52064	-0.01418	-0.51474	0.11034	-1.14326	-0.77722	-0.58542	0.05133	0.03434	-0.26365	-0.05585	-0.57431	-0.16619	-0.0608	-0.03717	-0.18078	0.09585	-0.219492	0.378877
	422	-0.39976	0.22254	0.31887	-0.52064	-0.00452	-0.17008	0.12	-1.13682	-0.80299	-0.70782	-0.13549	0.08265	-0.39571	0.02468	-0.70959	-0.39811	-0.14454	-0.13381	-0.25164	0.32777	-0.240751	0.394589
	423	-0.42553	0.13879	0.29632	-0.53674	-0.32019	-0.35046	-0.04105	-1.16903	-0.62583	-0.84311	-0.36419	0.14063	-0.5761	-0.09128	-0.52921	-0.50763	-0.25728	-0.06616	-0.4288	0.04431	-0.325627	0.35825
	424	-0.64778	0.18067	0.36719	-0.75578	-0.42326	-0.34724	-0.35028	-1.43638	-0.59362	-0.85599	-0.62188	0.09554	-0.14769	-0.25234	-0.50022	-0.5495	-0.36036	-0.40438	-0.54798	-0.23592	-0.41936	0.390316
	425	-0.70576	0.10658	-0.08699	-0.86207	-0.17524	-0.18619	-0.38571	-1.3172	-0.69025	-0.84311	-0.80548	-0.10739	-0.14125	-0.39729	-0.73536	-0.56883	-0.3507	-0.53323	-0.49322	-0.32289	-0.480079	0.343696
	426	-0.62202	-0.12856	-0.38011	-1.06823	-0.10759	-0.39234	-0.17634	-1.14004	-0.84809	-0.94618	-1.0213	-0.34254	-0.58576	-0.48426	-0.90286	-0.46897	-0.3507	-0.63952	-0.79279	-0.11674	-0.575747	0.333827
	427	-0.70254	-0.22842	-0.54117	-1.14553	-0.10437	-0.54051	-0.18922	-1.35263	-0.84164	-1.06858	-1.0374	-0.39085	-0.75004	-0.46493	-0.79012	-0.45931	-0.60839	-0.87144	-0.86687	0.03465	-0.645965	0.366293
	428	-0.5125	-0.21553	-0.63136	-1.31947	-0.33307	-0.62748	-0.15057	-1.2721	-0.94794	-1.13301	-0.87957	-0.56157	-0.93042	-0.60022	-0.64517	-0.47219	-0.46021	-1.09692	-0.86365	-0.13607	-0.689451	0.355657
	429	-0.68966	-0.45389	-0.37045	-1.43543	-0.79691	-0.80786	-0.16667	-1.62965	-1.01558	-0.96873	-1.1437	-0.65498	-0.90143	-0.81281	-0.89964	-0.79109	-0.57295	-1.39649	-0.95062	-0.44852	-0.845353	0.366832
	430	-0.77341	-0.70192	-0.62492	-1.32592	-0.84201	-0.92704	-0.4147	-1.65864	-0.92861	-1.21031	-1.39817	-0.95455	-0.87566	-0.89012	-1.00271	-1.10998	-0.71468	-1.40937	-1.09557	-0.80284	-0.983056	0.30215
	431	-0.81528	-0.97572	-1.08554	-1.48053	-0.8098	-0.84974	-0.46302	-1.7907	-1.05746	-1.34238	-1.29187	-1.00931	-0.85633	-0.92233	-1.03493	-1.18728	-1.05612	-1.34817	-1.33716	-0.94779	-1.08307	0.291707
	432	-0.71865	-0.79211	-1.05333	-1.44188	-1.02239	-0.99791	-0.61763	-1.8519	-1.07678	-1.67738	-1.29509	-1.00286	-0.94008	-0.92555	-1.16377	-1.41276	-1.31703	-1.58331	-1.5884	-1.19904	-1.18389	0.332561
	433	-1.16316	-0.94995	-1.15962	-1.47731	-1.02884	-1.35545	-0.60153	-1.84224	-1.18308	-1.88997	-1.47548	-1.14459	-0.8209	-0.99642	-1.5342	-1.75098	-1.51352	-1.89898	-1.6174	-1.30533	-1.33545	0.364729
	434	-1.31456	-0.88875	-1.07265	-1.57716	-1.18345	-1.52295	-0.89143	-2.00008	-1.27649	-1.69026	-2.01018	-1.28954	-1.22676	-1.27343	-1.8692	-1.60925	-1.60693	-1.78624	-1.74624	-1.41485	-1.46252	0.333711
	435	-1.25336	-0.79855	-1.2627	-1.48375	-1.36061	-1.41988	-0.95907	-2.1869	-1.43755	-1.85776	-2.23566	-1.29277	-1.33628	-1.34752	-1.84665	-1.66401	-1.47165	-1.87321	-1.7559	-1.45028	-1.5147	0.36394
	436	-1.42408	-0.72447	-1.37222	-1.6126	-1.56032	-1.55516	-1.08147	-2.49291	-1.80476	-2.05103	-2.04562	-1.36363	-1.57464	-1.74694	-1.65982	-1.92492	-1.52963	-2.09225	-1.79456	-1.3762	-1.63936	0.387617
	437	-1.62056	-0.69226	-1.41409	-1.70923	-1.95652	-1.59704	-1.38426	-2.33829	-1.88851	-2.12833	-2.24533	-1.4957	-1.78724	-1.79203	-1.93684	-2.11819	-1.72611	-1.98917	-1.84287	-1.58235	-1.76225	0.365156
	438	-1.45629	-1.09812	-1.77164	-1.98947	-2.04027	-1.45209	-1.46479	-2.71517	-2.18163	-2.28617	-2.29042	-1.6342	-1.72926	-1.82747	-2.10434	-2.20194	-2.00313	-1.87321	-1.85576	-1.84648	-1.89109	0.367926
	439	-1.59157	-1.39124	-2.03577	-2.18596	-2.22065	-1.63891	-1.79978	-2.69906	-2.29115	-2.3216	-2.21634	-1.70829	-1.80334	-1.97242	-2.16554	-2.2116	-2.01602	-2.28552	-1.88797	-1.82393	-2.01333	0.310737
	440	-1.64955	-1.60383	-2.07764	-2.23105	-2.27863	-2.03189	-2.1219	-2.78281	-2.36845	-2.28617	-2.50624	-2.01752	-1.94185	-2.12059	-2.38135	-2.0892	-1.85496	-2.56253	-1.88153	-1.79494	-2.12913	0.303583
	441	-1.69143	-1.92595	-2.10985	-2.4372	-2.37849	-2.37655	-2.08002	-2.9954	-2.28793	-2.43756	-2.90243	-2.27521	-2.2092	-2.24299	-2.41679	-2.3179	-1.94515	-2.3596	-2.25196	-1.91413	-2.27779	0.306775
	442	-2.0683	-1.65537	-2.16139	-2.33413	-2.16911	-2.43131	-2.12512	-2.93098	-2.49086	-2.4891	-2.99263	-2.40083	-2.10291	-2.75515	-2.59395	-2.76241	-2.06755	-2.41758	-2.58695	-1.87869	-2.37072	0.347072
	443	-2.0683	-1.85508	-2.42875	-2.78186	-2.55243	-2.41842	-2.25396	-3.07271	-2.58105	-2.76934	-2.99907	-2.46203	-2.11901	-2.80669	-2.57784	-2.88804	-2.29625	-2.37571	-2.86075	-1.98177	-2.50745	0.345251
	444	-2.06508	-1.98071	-2.49639	-2.90427	-2.66517	-2.40554	-2.2604	-3.24343	-2.61004	-2.98515	-2.81869	-2.60054	-2.54098	-2.51034	-2.87741	-2.83972	-2.35423	-2.45946	-2.64815	-2.50681	-2.58863	0.305661
	445	-2.33887	-2.11599	-2.66389	-2.84629	-2.83589	-2.62458	-2.12512	-3.17901	-2.72922	-3.08501	-2.92498	-2.94198	-2.66016	-2.549	-2.87741	-2.69477	-2.32524	-2.64628	-2.76734	-2.79349	-2.68623	0.285181
	446	-2.32599	-2.38335	-2.7573	-3.01056	-2.85843	-2.72121	-2.03815	-3.09526	-2.95792	-3.2976	-3.31152	-2.9001	-2.52487	-2.8389	-2.70669	-2.76885	-2.40899	-2.45946	-2.74801	-2.97388	-2.75435	0.325486
	447	-2.40974	-2.6958	-2.66067	-3.40354	-2.60074	-2.87582	-1.99627	-3.2241	-3.00624	-3.16553	-3.28253	-3.14491	-2.53132	-2.90976	-2.69058	-2.97823	-2.40577	-2.88787	-2.77378	-2.86436	-2.82538	0.342524
	448	-2.57724	-3.09844	-2.76374	-3.61936	-2.59108	-3.27202	-2.07036	-3.21122	-3.061	-3.35236	-3.34051	-3.14169	-2.66983	-2.7938	-2.71635	-3.11996	-2.38967	-3.15844	-3.04757	-2.86758	-2.94311	0.372817
	449	-2.50315	-3.05978	-2.85071	-3.64513	-2.98728	-3.40087	-2.26362	-3.42381	-3.29614	-3.5102	-3.42748	-2.93232	-2.77934	-2.93553	-2.65515	-3.36154	-2.36068	-3.30339	-3.19252	-3.23157	-3.05601	0.393243
	450	-2.35176	-3.17252	-2.78951	-3.43575	-2.86165	-3.27846	-2.2604	-3.43026	-3.34768	-3.66803	-3.56599	-2.88722	-2.83732	-3.11914	-2.79044	-3.46784	-2.62803	-3.27118	-3.20863	-3.267	-3.08194	0.391291
	451	-2.56113	-2.86007	-2.84427	-3.18128	-2.62973	-3.37188	-2.47944	-3.20478	-3.367	-3.47476	-3.35339	-2.90977	-2.95328	-2.99673	-3.00625	-3.46784	-3.24326	-3.41935	-3.30848	-3.18969	-3.09112	0.305386
	452	-2.74151	-2.95993	-2.95057	-3.30691	-2.8069	-3.44918	-2.53742	-3.34651	-3.51195	-3.08179	-3.4307	-3.1288	-2.86953	-3.02572	-3.3187	-3.39697	-3.04033	-3.48378	-3.29882	-2.97388	-3.133	0.276992
	453	-2.69964	-3.46242	-2.9248	-3.45508	-2.47512	-3.35255	-2.40858	-3.40771	-3.42176	-3.2976	-3.3083	-3.28986	-2.97905	-3.05149	-3.10611	-3.31322	-2.8825	-3.56108	-3.11844	-2.5809	-3.10481	0.347105
	454	-2.51604	-3.51074	-2.75408	-3.19739	-2.3656	-3.45885	-2.52454	-3.208	-3.46686	-3.61971	-3.45969	-3.20611	-2.87598	-3.12558	-2.9837	-3.1264	-2.90505	-3.43868	-3.04757	-2.84825	-3.08194	0.360737
	455	-2.67065	-3.46887	-2.71543	-3.07821	-2.29474	-3.4814	-2.58252	-3.35617	-3.40888	-3.60361	-3.44358	-3.0676	-2.76646	-3.24798	-3.02236	-3.02332	-2.73433	-3.46123	-2.7931	-3.14782	-3.06841	0.366347
	456	-2.81238	-3.45276	-2.71865	-3.04278	-2.19166	-3.46207	-2.50199	-3.25631	-3.18984	-3.755	-3.41781	-3.09015	-2.9855	-3.2963	-2.83231	-3.04909	-2.73433	-3.40325	-2.87685	-3.08339	-3.05762	0.36978
	457	-2.51926	-2.95349	-2.58658	-3.10398	-2.07892	-3.31712	-2.46333	-3.09526	-2.96758	-3.91284	-3.24709	-3.07727	-2.88242	-3.49923	-3.00303	-2.92025	-2.8986	-3.18743	-2.84464	-3.07695	-2.98176	0.390724
	458	-2.34854	-2.77955	-2.45129	-3.22316	-2.05637	-2.86938	-2.57607	-2.80214	-2.81941	-3.72923	-2.95397	-2.93554	-2.55064	-3.52822	-2.98693	-2.9589	-2.86639	-3.09402	-2.72546	-2.90623	-2.85807	0.377784
	459	-2.61911	-2.85363	-2.4835	-3.10398	-1.82445	-2.64712	-2.36026	-2.73449	-2.80653	-3.52952	-2.92498	-2.9903	-2.53132	-3.36394	-2.6326	-3.01688	-2.68279	-3.30661	-2.45489	-2.79994	-2.78334	0.386223
	460	-2.42262	-3.02113	-2.47706	-2.9397	-1.55388	-2.34434	-2.44401	-2.64108	-2.69701	-3.4039	-2.84768	-2.90977	-2.46689	-3.20289	-2.43289	-2.98467	-2.55716	-3.21642	-2.3647	-2.70008	-2.68139	0.411021
	461	-2.17782	-2.67969	-2.48995	-3.09431	-1.52489	-2.354	-2.09935	-2.52512	-2.94504	-3.38457	-2.97008	-2.87111	-2.28329	-3.07726	-2.19131	-2.75919	-2.31558	-3.07147	-2.28417	-2.82248	-2.59603	0.449052
	462	-2.41618	-2.3157	-2.2838	-2.93648	-1.41859	-2.46674	-1.77401	-2.68295	-3.11253	-3.31371	-2.89277	-2.8228	-2.28007	-2.96452	-2.07857	-2.58847	-2.2737	-2.85243	-2.2745	-2.86436	-2.53064	0.464245
	463	-2.05864	-2.19974	-1.97135	-2.50485	-1.59575	-2.43131	-1.81267	-2.41238	-2.96436	-3.12366	-2.77359	-2.55222	-2.26396	-2.65529	-1.99804	-2.64001	-1.99025	-2.80412	-2.04903	-2.72263	-2.37619	0.41034
	464	-1.76551	-2.15143	-1.71688	-2.27937	-1.48623	-2.20261	-1.81911	-2.10637	-2.79042	-3.01414	-2.62542	-2.47492	-1.99339	-2.3815	-1.97549	-2.26958	-1.85496	-2.62696	-1.74302	-2.25557	-2.17664	0.397054
	465	-1.53037	-2.11921	-1.6138	-2.27615	-1.35417	-2.02545	-1.48089	-2.14503	-2.64869	-2.59862	-2.4708	-2.33963	-2.03526	-2.4878	-1.79833	-1.86694	-1.83241	-2.46268	-1.55297	-2.05908	-2.03491	0.397575
	466	-1.41119	-1.85508	-1.37544	-2.21495	-1.24465	-1.84506	-1.3907	-1.93887	-2.9547	-2.43112	-2.02307	-1.92733	-1.74858	-2.50068	-1.86597	-1.44497	-1.6166	-2.07937	-1.37259	-1.94956	-1.85952	0.43958
	467	-1.29201	-1.88729	-1.29491	-2.11187	-0.97408	-1.6067	-1.4358	-1.60066	-2.94826	-2.33448	-1.7847	-1.52469	-1.50056	-2.22044	-1.84343	-1.69622	-1.27516	-1.96018	-1.14711	-1.97211	-1.72053	0.464528
	468	-1.29523	-1.89051	-1.02111	-2.07966	-1.00629	-1.49074	-1.28118	-1.7134	-2.67446	-2.01559	-1.79115	-1.28632	-1.37493	-2.03684	-1.89819	-1.55449	-1.1753	-1.73148	-0.93452	-1.63067	-1.5941	0.438704
	469	-1.20504	-1.48465	-0.72799	-1.9186	-0.89355	-1.38444	-0.99128	-1.73272	-1.83375	-1.93184	-1.54956	-1.04474	-1.49412	-1.87256	-1.72102	-1.22594	-0.76622	-1.47057	-0.8862	-1.30533	-1.37201	0.393983
	470	-1.06009	-1.28816	-0.48641	-1.80264	-0.82268	-1.01401	-0.70138	-1.51691	-1.47298	-1.86098	-1.4336	-0.86436	-1.36527	-1.54723	-1.44079	-1.20339	-0.59872	-1.2612	-0.72514	-1.39553	-1.19307	0.393253
	471	-0.9699	-1.06269	-0.43487	-1.90572	-0.61975	-0.92704	-0.40826	-1.35585	-1.32803	-1.73213	-0.79904	-0.61311	-1.09792	-1.28632	-1.3667	-0.89416	-0.37324	-1.12591	-0.56731	-1.00255	-0.993525	0.425331
	472	-0.83783	-0.85009	-0.47997	-1.91216	-0.32985	-0.85618	-0.59831	-1.16903	-1.13799	-1.52276	-0.69919	-0.57446	-0.71783	-1.01252	-0.87709	-0.34335	-0.18642	-0.91976	-0.39337	-0.76097	-0.808956	0.414503
	473	-0.58014	-0.63106	-0.32213	-1.61904	-0.24288	-0.93993	-0.57576	-0.93711	-0.92861	-1.46156	-0.71207	-0.50037	-0.43437	-0.47138	-0.56464	-0.1533	-0.12522	-0.74582	-0.26775	-0.78673	-0.649994	0.392951
	474	-0.39332	-0.54086	-0.23516	-1.59649	-0.13658	-0.86262	-0.32129	-0.61821	-0.5904	-1.16522	-0.49948	-0.39407	-0.11548	-0.46493	-0.29407	0.18491	0.06805	-0.77481	0.17355	-0.4002	-0.448834	0.430846
	475	-0.37077	-0.75024	-0.16752	-1.26472	0.10822	-0.37301	-0.0185	-0.5699	-0.34559	-0.98161	-0.16448	-0.16537	0.14221	-0.55835	-0.11046	0.30087	0.25165	-0.51068	-0.04227	-0.15539	-0.287295	0.402313
	476	-0.19361	-0.15755	-0.02579	-0.72035	0.26928	-0.18941	0.23274	-0.32831	-0.29405	-0.62729	0.10287	0.07621	0.29683	-0.41662	0.04415	0.45549	0.4578	-0.17568	0.00927	-0.07809	-0.0631055	0.323358
	477	-0.06476	0.27408	0.21902	-0.52064	0.25961	0.05862	-0.05716	0.055	-0.28761	-0.62085	0.20917	0.34678	0.35159	-0.29743	0.24708	0.74217	0.81213	0.07879	0.27662	0.25369	0.116795	0.360221
	478	0.14461	0.36749	0.42839	-0.81054	0.40456	0.2229	0.20053	0.32557	-0.30694	-0.34383	0.13186	0.54005	0.58995	0.01179	0.43713	0.78082	0.80891	0.52008	0.64061	0.09263	0.259329	0.399024
	479	0.46994	0.33528	0.35108	-0.6366	0.54951	0.44515	0.47755	0.27726	-0.20708	-0.08936	0.55705	0.90404	1.00547	0.4241	0.30828	0.87423	1.05049	0.64248	0.85642	0.32455	0.445992	0.415005
	480	0.58268	0.34172	0.49281	-0.63015	0.9135	0.55467	0.48399	0.1774	-0.03958	0.09424	0.80185	1.13274	1.09244	0.53039	0.44035	1.0063	1.38549	0.60705	1.12378	0.80772	0.59497	0.472703
	481	0.64066	0.6284	0.82781	-0.14699	1.15186	0.90577	0.89307	0.30947	0.39205	0.54198	1.09175	1.45807	1.15042	0.80419	0.88808	1.13836	1.52722	0.82608	1.17532	0.97522	0.858939	0.395003
	482	0.80494	0.9634	0.95987	0.37484	1.20984	0.87678	1.25384	0.47697	0.49512	0.60318	1.0531	1.60946	1.19874	1.03933	1.12322	1.26399	1.52722	1.01291	1.07868	1.06863	0.999703	0.326916
	483	1.35897	0.96018	0.94699	0.41349	1.28715	0.97342	1.35047	0.41254	0.73993	0.80289	1.31723	1.3872	1.34369	0.93625	1.29716	1.37673	1.70116	1.21262	1.17854	1.33276	1.11647	0.336073
	484	1.96132	1.09224	1.00819	0.34585	1.5545	1.45336	1.1572	0.65735	1.00406	0.90274	1.51372	1.43874	1.43066	1.19716	1.22952	1.39605	2.03937	1.15786	1.48132	1.4455	1.27334	0.394475
	485	2.00642	1.11479	1.22079	0.40383	1.76387	1.43404	1.31182	1.16951	1.31651	1.27961	1.78107	1.65778	1.73344	1.53216	1.49687	1.42826	2.25197	1.2255	1.8292	1.51314	1.47353	0.389681
	486	1.67464	1.22753	1.20468	0.43604	1.89594	1.59509	1.83686	1.48518	1.4228	1.30216	2.23203	1.85105	1.70767	1.88326	1.78999	1.86311	2.21653	1.40266	1.66492	1.82237	1.62573	0.400756
	487	1.49748	1.08902	1.40117	0.7356	2.10209	1.74326	2.03013	1.60758	1.31973	1.57918	2.07742	2.06364	1.4983	1.8124	1.61283	1.97263	2.34216	1.69257	1.88074	1.88035	1.69691	0.381224
	488	1.90012	1.25008	1.67174	1.07704	2.06988	1.45014	2.28782	1.84594	1.58064	1.85619	1.97434	2.33099	1.63359	1.92514	1.95749	2.04028	2.66105	1.48641	2.13199	2.14448	1.86377	0.381389
	489	2.07728	1.45301	1.65242	1.26386	2.04733	1.63052	2.29748	1.93935	1.79323	1.81432	1.84872	2.3632	1.70445	2.17316	1.77067	2.10792	2.78345	1.62814	2.21574	2.17669	1.93705	0.352658
	490	2.16103	1.71714	1.81025	1.14146	2.2406	1.93975	2.3619	1.94902	1.8641	1.91739	1.96468	2.69176	1.84296	2.1023	1.82221	2.26575	2.45168	1.7892	2.18997	2.02852	2.01258	0.324341
	491	2.16747	1.89108	1.90044	1.26709	2.55949	2.04927	2.44565	2.03599	1.71592	2.21696	2.04843	2.75296	2.09099	1.97023	2.57917	2.16268	2.43235	1.63781	2.21896	2.20246	2.11727	0.348113
	492	2.15781	1.87175	2.11626	1.30896	2.79463	2.08792	2.3619	1.97801	1.54843	2.22018	2.06131	2.83348	2.18118	2.20215	2.52763	2.03061	2.5161	1.67646	2.43477	2.41828	2.16639	0.383076
	493	1.97421	1.8782	2.16779	1.59242	2.89449	2.17489	2.18474	2.16483	1.53232	2.01725	1.93891	2.4695	2.11354	2.30523	2.7982	2.29474	2.71581	1.67002	2.6216	2.43438	2.19715	0.383472
	494	1.90656	1.86531	2.08404	1.66006	3.01045	2.39393	2.19118	2.23892	1.55165	1.99148	1.88093	2.27945	2.30358	2.05398	2.89484	2.5782	2.89619	1.71511	2.31881	2.40861	2.21116	0.410643
	495	2.1417	2.03281	1.94232	1.44425	2.80752	2.4197	2.11066	2.07786	1.8029	1.9947	1.9067	2.32455	2.49041	2.11518	2.7821	2.63618	2.99604	1.65713	2.02569	2.59866	2.21535	0.406794
	496	2.20291	2.08757	1.95198	1.47968	2.57237	2.58075	1.92383	2.08108	1.97684	1.83364	1.94535	2.2859	2.38089	2.25369	2.77243	2.3495	2.97994	1.73122	1.93872	2.4215	2.18749	0.366434
	497	2.09983	2.04891	2.14525	1.51833	2.5756	2.55498	2.09133	1.95868	1.76102	1.71124	1.97756	2.05075	2.29714	2.24403	2.79176	2.3334	2.83821	1.69579	2.01925	2.37962	2.15463	0.355829
	498	2.19002	2.03925	2.13236	1.72448	2.65934	2.89964	2.14931	2.31622	1.58386	1.85297	1.89381	2.29878	2.29392	2.17638	2.75955	2.31085	3.08946	1.59271	2.18352	2.4215	2.2284	0.404233
	499	2.13526	1.8943	1.87467	1.76636	2.52406	3.04781	2.00758	2.56425	1.72237	1.89485	1.87126	2.44695	2.3068	2.27624	2.86907	2.22388	2.99604	1.56372	2.43799	2.16059	2.2292	0.424291
	500	2.02574	1.9394	1.8489	1.71482	2.32435	3.05426	2.02368	2.30012	1.70948	1.92706	1.91958	2.57902	2.34223	2.29879	2.91416	2.10792	2.79633	1.67002	2.42833	2.24756	2.20859	0.398589
	501	2.15137	1.95228	2.25799	1.6053	2.67545	2.75147	1.90128	2.18416	1.52588	1.8723	1.93891	2.5758	2.10065	2.04432	2.99791	1.94042	2.50321	1.67002	2.24795	2.37318	2.16349	0.392578
	502	2.32853	1.90719	2.30308	1.66328	2.75276	2.64517	1.94638	2.23247	1.54521	1.9947	1.96468	2.49205	2.14575	2.12162	2.8433	2.05316	2.50966	1.73766	2.19641	2.36674	2.18749	0.352467
	503	2.22545	1.94584	2.34173	1.66006	2.93636	2.73537	2.25883	2.20993	1.43891	1.95605	2.07419	2.67887	2.08455	2.17638	2.73378	1.86311	2.27774	1.74732	2.10622	2.44727	2.1949	0.382916
	504	2.28343	1.89752	2.535	1.62463	2.90415	2.73537	2.61315	2.26146	1.32295	1.97537	1.93891	2.69176	1.8333	2.25691	2.92383	1.82768	2.00072	1.6829	2.27049	2.46015	2.20198	0.447699
	505	2.38651	1.92651	2.09371	1.32507	2.9428	2.82556	2.61637	2.09075	1.48078	2.02369	2.00655	2.57257	1.89128	2.3922	2.65969	2.09503	2.31317	1.76665	2.24795	2.22501	2.19409	0.41655
	506	2.28343	1.88142	1.90044	1.15435	3.01045	2.85455	2.61315	2.21959	1.7127	1.99148	1.93569	2.46306	1.98791	2.23436	2.39234	2.04028	2.62562	1.74732	2.00314	2.20246	2.16269	0.427574
	507	2.22223	1.5432	2.07116	1.32184	3.22626	2.91575	2.66147	2.16805	1.4228	1.92384	1.91636	2.7143	1.81719	2.26335	2.66936	1.76648	2.57408	1.93415	2.12232	2.53746	2.18958	0.508431
	508	2.09983	1.72358	2.25476	1.3766	2.9879	2.67094	2.65502	2.0843	1.2843	1.86586	1.74564	2.98488	1.85263	2.22148	2.57917	1.59898	2.85754	1.7441	2.19641	2.47948	2.16317	0.516616
	509	2.3092	1.49166	2.1227	1.36694	3.06521	2.32628	2.47464	2.1906	1.26175	1.90773	1.8455	2.87536	1.8494	2.09908	2.53729	1.541	2.95417	1.63459	1.93228	2.55034	2.11679	0.524491
	510	2.44127	1.47556	2.18068	1.44425	3.02333	2.41648	2.28137	2.14228	1.40992	1.93994	2.01944	2.70464	1.73989	2.34066	2.68224	1.50557	2.94773	1.58949	1.85819	2.51813	2.13305	0.506529
	511	2.40584	1.23719	1.94876	1.30252	2.89449	2.34561	2.09455	2.01666	1.52588	1.90129	2.02266	2.2859	1.90094	2.48561	2.83686	1.8148	2.89941	1.65069	1.73257	2.26044	2.07813	0.481758
	512	2.22223	0.88931	1.56544	1.27675	2.49185	2.16845	2.1944	1.7944	1.68371	1.73379	2.05487	2.05398	1.77854	2.31167	2.47287	1.57321	2.67393	1.79886	1.61017	2.10583	1.92271	0.436036
	513	2.05151	0.67994	1.58155	1.24776	2.50795	2.30052	2.42955	2.14873	1.84477	1.80787	1.78429	2.23114	1.84296	2.29879	2.42133	1.53134	2.62562	1.77631	1.84531	1.87713	1.94172	0.465987
	514	1.77772	0.54143	1.56867	1.2381	2.66257	2.23931	2.3007	1.93935	1.79323	1.79821	1.55882	2.2408	1.79142	2.08941	2.28282	1.89533	2.77701	1.82141	1.94194	1.90612	1.90822	0.486211
	515	1.7906	0.43191	1.57189	1.4217	2.38877	1.92365	2.1171	1.67844	1.47112	1.85619	1.37521	2.35998	1.62715	2.03143	2.13787	1.65696	2.47744	1.72156	1.88718	2.02852	1.79773	0.452616
	516	1.88079	0.36427	1.43016	1.45713	2.23094	2.09436	1.91417	1.59147	1.39703	1.91095	1.36555	2.3632	1.53373	1.90903	2.21196	1.72139	1.99428	1.6217	1.8292	2.04463	1.7433	0.438677
	517	2.02574	0.51566	1.41083	1.15113	2.17296	2.2071	1.54052	1.43042	1.61607	1.64682	1.33012	2.16027	1.4822	1.65456	2.42133	1.77937	1.85577	1.43488	1.86786	2.32487	1.70142	0.454243
	518	1.79382	0.64129	1.4366	0.95142	2.10209	2.38426	1.6146	1.36277	1.5903	1.46322	1.20449	2.26335	1.34369	1.76086	2.5695	1.48302	1.87187	1.52507	1.94516	2.30232	1.68049	0.489388
	519	1.68431	0.89898	1.31098	0.96108	2.11176	2.31984	1.51475	1.29513	1.34228	1.71446	1.2367	2.06364	1.34369	1.74153	2.45354	1.78581	2.09091	1.42521	1.82276	1.9029	1.65101	0.429607
	520	1.56512	0.66383	1.30776	0.9031	2.14719	2.38426	1.60494	1.16628	1.2843	1.7209	1.35266	1.72864	1.25672	1.62557	2.3247	1.8921	1.78168	1.30281	1.61983	1.69997	1.56662	0.434182
	521	1.37508	0.72181	1.33352	0.89666	1.96358	2.0686	1.70479	1.13729	1.31973	1.33115	1.42675	2.04109	1.23417	1.52894	2.07023	1.78581	1.81389	1.60882	1.34926	1.79338	1.52523	0.381725
	522	1.30099	0.43836	1.37862	0.90632	1.74133	2.21355	1.56629	1.03744	1.37449	1.14755	1.36555	2.04109	1.27927	1.4774	2.09922	1.74071	1.82356	1.45098	1.28805	1.84492	1.47578	0.428949
	523	1.27522	0.42225	1.35929	0.84512	1.60604	2.42292	1.34725	1.17595	1.31973	1.125	1.23993	2.07974	1.42422	1.25514	2.13787	1.55711	1.54976	1.65069	1.30094	1.70963	1.44019	0.443788
	524	1.46205	0.75403	1.51069	0.5681	1.83152	2.29729	1.58883	1.34345	1.31651	1.42456	1.29146	1.93157	1.47575	1.38077	2.26672	1.59254	1.46601	1.58305	1.41046	1.3392	1.49173	0.405575
	525	1.59411	0.95051	1.66852	0.43282	1.76065	2.24898	1.68225	1.51094	1.23276	1.6436	1.41064	1.75119	1.41133	1.45485	2.23773	1.48947	1.50789	1.71511	1.4781	1.28122	1.52313	0.393477
	526	1.50392	0.9634	1.7716	0.66796	1.98291	2.15557	1.91095	1.34345	1.32617	1.53408	1.42997	1.64167	1.34691	1.62557	2.03802	1.52812	1.7237	1.87617	1.52642	1.69031	1.57934	0.355316
	527	1.59734	1.0858	1.53001	0.81291	2.11176	1.9623	1.64037	1.35955	1.19088	1.38913	1.24959	1.75763	1.31792	1.62879	2.17975	1.70206	1.7688	1.79564	1.55541	1.51637	1.5576	0.337765
	528	1.73584	1.26296	1.48814	0.67762	2.00224	2.18133	1.71768	1.45619	1.18444	1.65326	1.20127	1.80917	1.29859	1.23904	2.45032	1.64086	1.9524	1.67646	1.43623	1.60334	1.58337	0.397695
	529	1.76161	1.4981	1.41727	0.78714	2.11176	2.30374	1.8884	1.3821	1.18444	1.7209	1.36877	1.81883	1.39523	1.53538	2.58561	1.61509	2.31639	1.65713	1.69714	1.73218	1.68886	0.417406
	530	1.75517	1.55608	1.45271	1.16079	2.06988	2.34561	1.74023	1.44652	1.60963	1.62105	1.50406	2.09263	1.50152	1.76086	2.55662	1.58288	2.11668	1.64747	1.63916	1.55502	1.73573	0.337817
	531	1.74229	1.24364	1.34641	1.29285	2.27603	2.33595	1.54696	1.58825	1.67405	1.48254	1.42031	2.06042	1.40167	1.77696	2.52119	1.4025	2.19721	1.70867	1.8743	1.61622	1.72542	0.37407
	532	1.87757	1.09869	1.59766	1.19944	2.4854	2.00417	1.65326	1.95224	1.50011	1.65648	1.64579	1.88648	1.6207	1.99278	2.82719	1.37995	2.35182	1.87295	2.08689	1.79338	1.82415	0.415414
	533	1.88401	0.87643	1.7877	1.01584	2.47896	2.22321	1.93027	2.01666	1.27141	1.8272	1.65223	1.89614	2.062	1.75442	2.62748	1.72783	2.37437	1.78598	2.24795	1.99953	1.87198	0.442358
	534	1.81315	1.0246	2.04539	1.25742	2.39521	2.191	2.11066	1.70421	1.59674	1.73057	1.50728	2.1184	1.88162	1.54182	2.55662	1.6924	2.51932	1.77954	2.32525	2.15093	1.89711	0.409603
	535	1.73262	1.21787	1.99063	1.24454	2.47252	2.16845	2.17508	1.67844	1.74492	1.95927	1.54915	2.36964	1.74633	1.52572	2.51152	1.77937	2.58052	1.52185	2.26727	2.03174	1.91337	0.406135
	536	2.15137	1.29517	2.03251	1.61497	2.62391	2.34239	2.22662	1.63657	2.10246	1.98826	1.66511	2.49527	1.83974	1.67067	2.49542	1.96297	2.66105	1.55406	2.28982	2.18314	2.04157	0.385718
	537	2.36074	1.75257	2.30308	1.64396	2.81074	2.65162	2.25561	1.96512	2.12823	2.31359	2.14828	2.74329	1.68835	1.72543	2.70801	1.93076	2.61595	1.63781	2.32847	2.22823	2.19699	0.385303
	538	2.33497	1.788	2.17746	1.74059	2.72699	2.98017	2.22017	2.01988	1.97684	2.53263	2.40597	2.637	1.42744	2.04432	2.93027	2.01451	3.07013	1.89872	2.1191	2.25722	2.26512	0.439754
	539	2.58622	1.79767	2.43193	1.85333	2.95247	3.02527	2.3007	2.11651	2.01227	2.46498	2.45107	2.4856	1.82686	2.22148	2.81431	2.18523	3.35681	2.09843	2.23506	2.45371	2.3835	0.41406
	540	2.583	2.02315	2.49313	2.00794	3.03299	3.10257	2.40378	2.18738	2.19587	2.38768	2.51227	2.54358	2.22627	2.43407	2.85618	2.5621	3.22474	2.16607	2.35746	2.55356	2.49269	0.340791
	541	2.43483	2.23896	2.2902	2.06592	3.12641	3.19276	2.22339	2.05209	2.27962	2.29104	2.76029	2.61123	2.20051	2.42119	2.82719	2.65551	3.3407	2.32068	2.4702	2.67919	2.5241	0.370923
	542	2.51535	2.0779	2.47058	2.1239	3.29068	3.17022	2.30392	2.42252	2.71447	2.44888	2.74741	2.90757	2.17474	2.68532	2.75955	2.82945	3.32138	2.60092	2.59905	2.8789	2.65214	0.355915
	543	2.80203	2.06502	2.67351	2.37193	3.27136	3.28618	2.407	2.45473	2.60817	2.60671	2.68943	3.26834	2.52906	2.87214	2.85296	3.13868	3.25051	2.92947	2.38645	2.99164	2.77277	0.354382
	544	3.08549	2.23574	2.87644	2.72625	3.28102	3.7468	2.61959	2.64156	2.66938	2.67113	2.35121	3.25545	2.78997	2.95267	3.17829	3.48978	3.30849	2.9037	2.55073	2.97875	2.91562	0.38234
	545	3.32063	2.5804	3.18245	3.02259	3.36477	3.72747	2.91593	2.73819	2.78856	2.87084	2.70553	3.22324	2.78675	3.04286	3.46819	3.70881	3.63705	3.20649	2.78909	3.21067	3.11453	0.347353
	546	3.50746	2.71246	3.27908	3.28673	3.44852	4.04314	3.25415	3.01843	2.65649	3.13175	2.79572	3.3843	2.98646	3.10406	3.55839	4.00838	3.99459	3.61235	3.31736	3.52312	3.33115	0.401598
	547	3.76192	2.69958	3.4047	3.37047	3.64501	4.0979	3.36045	3.13117	2.68226	3.46675	2.80217	3.58078	3.15718	3.14272	3.63891	4.11789	4.13954	3.71865	3.5074	3.70672	3.45661	0.431683
	548	3.68784	2.84131	3.62052	3.40269	3.73198	3.8853	3.45708	3.05708	2.59851	3.383	3.04697	3.89323	3.37621	3.36497	3.97391	4.23707	4.23295	3.82816	3.57505	3.7486	3.54712	0.432193
	549	3.90688	2.86064	3.7397	3.29639	4.09596	3.6566	3.5666	3.15049	2.89163	3.34435	3.35942	4.07039	3.46318	3.28122	3.91271	4.08568	4.21685	3.93446	3.72	3.80014	3.61766	0.400379
	550	4.07759	2.90251	3.98128	3.03226	4.03476	3.80478	3.49573	3.13761	3.18153	3.27348	3.57201	4.17991	3.4052	3.37464	3.8354	3.86987	4.1492	4.09552	4.07754	3.8259	3.66534	0.411324
	551	4.2	3.18275	4.16811	3.43168	4.01865	3.96905	3.53761	3.42429	3.19764	3.36045	3.67187	4.31842	3.54693	3.5518	3.9578	4.0116	4.1492	4.1535	4.23215	3.71317	3.78983	0.368084
	552	4.17745	2.96371	4.09724	3.62494	4.36009	3.68559	3.53761	3.42751	3.13644	3.31536	3.65254	4.26688	3.61135	3.65165	4.03833	4.05991	4.27483	4.14061	4.21283	4.0385	3.81367	0.407634
	553	4.0937	2.96693	3.95229	3.60562	4.3923	3.48266	3.53761	3.61755	3.13966	3.32824	3.54624	4.1026	3.63068	3.71607	4.019	4.1501	4.2104	4.14383	4.09364	4.07393	3.79015	0.388091
	554	3.86822	3.13121	3.83633	3.10312	4.47283	3.67271	3.96602	3.67231	3.47465	3.4893	3.47538	4.17669	3.64679	3.56146	3.99324	4.14366	4.13632	4.20503	4.13552	3.82913	3.7995	0.364744
	555	3.81346	3.25361	3.85888	3.11923	4.41807	3.91429	3.99179	3.54669	3.38768	3.47641	3.49471	4.13481	3.72087	3.56146	3.97069	4.13078	3.98493	4.16638	4.19028	4.01917	3.80771	0.348756
	556	3.91332	3.59183	3.89109	3.02904	4.26024	3.85631	3.79208	3.78505	3.45855	3.46997	3.71696	4.05429	3.7563	3.80627	4.02867	4.20808	4.05901	4.06331	4.15807	4.13191	3.85152	0.300323
	557	3.9101	3.79798	3.85566	3.07091	4.03798	3.87564	3.53439	3.85592	3.41989	3.52151	3.72018	3.99631	3.65323	3.77083	3.91271	4.19842	3.94949	3.986	3.92615	4.0385	3.80159	0.258874
	558	3.99385	3.60471	3.7397	3.21586	4.07986	3.9465	3.38944	3.72707	3.47787	3.58915	3.45605	4.0253	3.66611	3.74184	4.00612	3.95362	3.80776	4.17927	3.87783	4.18667	3.78323	0.270746
	559	4.07759	3.70135	3.53999	3.20298	4.28923	3.66305	3.34434	3.93	3.48754	3.55372	3.62033	3.919	3.66289	4.01886	4.23804	3.86343	4.09122	4.11162	3.97446	4.22854	3.82591	0.311478
	560	4.15812	3.74966	3.59475	3.08379	4.13784	3.78867	3.5054	3.91067	3.27817	3.76631	3.86513	3.82237	3.66289	4.10905	4.16395	3.95362	4.03968	4.04398	3.75865	3.92254	3.81576	0.288047
	561	4.24509	3.84952	3.5271	3.10956	3.94457	4.04314	3.56016	3.70774	3.13322	3.8565	3.96177	4.01885	3.50184	4.01564	4.02867	4.01482	4.0719	4.18249	3.56538	3.92576	3.81319	0.319629
	562	4.06149	3.68524	3.48201	3.24163	4.0251	3.99482	3.49251	3.62077	2.72091	3.8565	3.99398	3.90289	3.55982	3.83203	4.25737	3.94395	4.11055	4.39186	3.52995	4.02883	3.78661	0.382695
	563	4.14524	3.75611	3.48845	3.09668	4.2087	4.01093	3.54083	3.46294	2.74024	3.80497	4.08417	4.05751	3.38588	3.8417	4.24448	3.92785	3.80454	4.35321	3.57182	3.99984	3.7763	0.407127
	564	4.05505	3.91394	3.29196	3.32216	4.14106	4.07857	3.28958	3.44039	3.0849	3.78242	3.936	3.97376	3.17328	3.88679	4.24126	3.85376	3.71113	4.31455	3.68456	3.92576	3.75504	0.367631
	565	3.9874	3.9687	3.15023	3.2223	4.15716	4.26217	3.42809	3.83981	2.89485	3.71477	3.92956	4.02852	3.08631	3.83203	4.05122	3.60574	3.71113	3.98922	3.65879	4.05138	3.72847	0.386065
	566	3.70717	3.84308	3.3435	3.12567	4.2699	3.9304	3.3991	3.93966	2.78211	3.60526	3.82648	4.09294	3.27314	3.72574	3.97391	3.74102	3.64027	3.57692	3.72644	3.85489	3.66888	0.348594
	567	3.52356	3.56606	3.65917	2.88086	4.51149	3.66305	3.23805	3.67553	2.63072	3.38622	3.38519	3.95121	3.30857	3.7354	3.72266	3.5091	3.50176	3.55437	3.73288	3.56499	3.53504	0.378825
	568	3.81346	3.42433	3.46912	2.86476	4.57913	3.46656	3.27992	3.48871	2.57596	3.27026	3.32721	3.59367	3.21194	3.79982	3.56161	3.43502	3.55652	3.79595	3.5686	3.50379	3.47932	0.393083
	569	3.83923	3.31803	3.19855	2.80678	4.4374	3.2282	3.01257	3.17304	2.45034	3.17041	3.19514	3.60977	2.80607	3.65165	3.53262	3.14834	3.42767	3.71865	3.38178	3.78081	3.34435	0.436657
	570	3.5751	3.0378	3.04394	2.53298	4.07019	3.04459	3.04156	2.83482	2.64361	2.84185	3.15649	3.30699	2.40344	3.27478	3.378	2.8069	3.36003	3.68321	3.09188	3.83879	3.14835	0.427914
	571	3.53645	2.87674	2.82812	2.31395	4.00577	2.84811	2.90627	2.78973	2.71769	2.8032	2.96966	3.00098	2.29714	3.22969	2.97536	2.78113	3.12811	3.4674	3.17885	3.6262	3.01403	0.414253
	572	3.16602	2.84775	2.77014	1.93064	3.60957	2.82234	2.70978	2.4805	2.35048	2.70979	3.01154	2.66921	2.30036	3.0944	2.86585	2.53633	2.93484	3.38043	3.05323	3.51024	2.83767	0.412728
	573	2.94376	2.61583	2.79591	1.7567	3.39376	2.72248	2.32647	2.36132	2.09602	2.44888	2.67332	2.64022	2.1844	3.00099	2.89806	2.43003	2.83499	3.20327	2.77299	3.1688	2.66341	0.402104
	574	2.8729	2.34848	2.56399	1.75992	3.30035	2.35527	2.33935	2.30656	2.01549	2.32003	2.45751	2.63055	2.14897	2.81416	3.06556	2.09826	2.75768	3.03899	2.37679	2.69851	2.51347	0.386318
	575	2.71828	1.96517	2.2902	1.51189	3.08131	1.95908	2.10421	1.89748	1.91563	2.21051	2.4414	2.33743	1.68835	2.5758	2.95926	1.88888	2.47422	2.63957	2.35102	2.73717	2.28734	0.423174
	576	2.55079	1.96839	2.07116	1.45069	2.99756	1.5049	1.84652	1.88137	2.01871	1.97859	2.24169	2.15383	1.51119	2.50816	2.74989	1.80836	2.31317	2.57837	2.14809	2.69529	2.14884	0.433047
	577	2.41228	1.85887	1.94232	1.32184	3.00723	1.35995	1.65648	1.73642	1.75136	1.54052	1.89381	2.04109	1.30826	2.14739	2.50186	1.53778	2.26485	2.24982	1.89685	2.35386	1.93914	0.441931
	578	2.13204	1.77834	1.61376	0.99007	2.80107	1.42759	1.44066	1.51094	1.56775	1.51153	1.59425	1.79307	1.21484	1.71898	2.31181	1.53456	2.49355	1.88905	1.70036	2.26689	1.76456	0.44174
	579	1.92267	1.43046	1.46559	0.79358	2.3469	1.44692	1.52119	1.38532	1.55165	1.17654	1.42675	1.73509	1.06023	1.5998	2.22162	1.11904	2.35826	1.46387	1.65204	1.88679	1.57822	0.413126
	580	1.58445	1.24041	1.12737	0.80969	2.18584	1.17957	1.18942	1.34023	1.40348	1.02514	1.07565	1.79951	0.86052	1.3099	1.761	0.91289	2.03937	1.43488	1.44267	1.5518	1.36369	0.375355
	581	1.46205	1.04715	0.83747	0.76781	2.01512	0.8639	0.94461	1.31768	1.20699	1.0026	1.0531	1.83172	0.76067	0.95558	1.69336	0.90644	1.63673	1.30281	0.98849	1.52281	1.20585	0.374044
	582	1.22046	0.81523	0.54113	0.67762	1.66402	0.53212	0.93495	1.13729	0.86555	0.92529	0.81796	1.62557	0.18731	1.00712	1.44533	0.88067	1.55298	1.24805	0.74369	1.50992	1.01661	0.403202
	583	0.80172	0.44158	0.51536	0.47147	1.50619	0.65775	0.57096	0.60581	0.54666	0.74491	0.65368	1.12307	-0.03495	0.75265	1.30361	0.55856	1.25986	0.8583	0.85642	1.21358	0.770359	0.362909
	584	0.86292	0.31595	0.42195	0.06883	1.13576	0.32597	0.21664	0.21928	0.29219	0.44212	0.44431	0.75587	-0.13158	0.35323	0.98794	0.36207	0.7928	0.42667	0.52465	0.66599	0.474178	0.312017
	585	0.60845	0.39326	0.09339	-0.39823	0.75567	0.12626	0.000823239	0.01957	-0.14588	0.31972	0.33479	0.58515	-0.33129	0.22761	0.61107	0.30732	0.79924	-0.04362	0.42479	0.42763	0.255786	0.338915
	586	0.07697	0.43191	-0.10309	-0.62049	0.48187	-0.16042	-0.22788	-0.08351	-0.32948	0.16188	0.05133	0.2888	-0.66307	-0.15248	0.31794	-0.14042	0.59631	-0.31097	0.35071	0.24725	0.010658	0.351209
	587	-0.1163	-0.1962	-0.35112	-0.83953	0.64615	-0.2345	-0.38249	-0.32509	-0.54852	-0.21499	-0.31265	0.03434	-0.86278	-0.36186	0.0667	-0.32724	0.34184	-0.33352	-0.00684	-0.0491	-0.218685	0.348801
	588	-0.18716	-0.46034	-0.58626	-0.84597	0.51086	-0.62104	-0.61441	-0.65043	-0.86419	-0.53066	-0.66375	-0.31677	-0.7146	-0.597	-0.14268	-0.60426	0.45136	-0.53645	-0.21621	-0.4453	-0.431763	0.368751
	589	-0.32889	-0.72447	-0.85362	-0.98448	0.28216	-1.14608	-1.15878	-0.72773	-0.86419	-0.89142	-1.02774	-0.45205	-0.80158	-0.92233	-0.33272	-1.14863	0.05839	-0.58799	-0.44169	-0.89625	-0.697504	0.393295
	590	-0.45774	-0.97572	-1.0952	-1.04568	-0.00452	-1.29425	-1.53887	-0.90812	-0.97693	-1.14589	-1.20812	-1.04796	-1.19777	-1.238	-0.45835	-1.51584	-0.39901	-0.66529	-0.81211	-1.13784	-0.95616	0.390271
	591	-0.56726	-1.26884	-1.17895	-1.31947	-0.23644	-1.32646	-1.59041	-1.17225	-1.42789	-1.52276	-1.21135	-1.29599	-1.43936	-1.20901	-0.89964	-1.47396	-0.79521	-1.00995	-0.96673	-1.36009	-1.1636	0.337098
	592	-0.88293	-1.46533	-1.05333	-1.67702	-0.60043	-1.15574	-1.95762	-1.21734	-1.42789	-1.54853	-1.4175	-1.44094	-1.68416	-1.44737	-1.27007	-1.50295	-0.92728	-1.29019	-1.00538	-1.65322	-1.33126	0.32509
	593	-1.18571	-1.6296	-1.24981	-1.88317	-1.00951	-1.70011	-2.03493	-1.35263	-1.7661	-1.50666	-1.7686	-1.52469	-2.17055	-1.95631	-1.68237	-1.57704	-1.10766	-1.56399	-1.35004	-1.86903	-1.59443	0.315604
	594	-1.24691	-1.82931	-1.69755	-2.00879	-1.10614	-1.8805	-2.13478	-2.0033	-2.11721	-1.79978	-1.87812	-1.73728	-2.0707	-2.22366	-1.91751	-1.75742	-1.24295	-1.92475	-1.82677	-1.90446	-1.81539	0.30035
	595	-1.52393	-2.19652	-1.86827	-2.05389	-1.08359	-1.82252	-2.1992	-2.45103	-2.28148	-2.24751	-2.11648	-1.79204	-1.77113	-2.13347	-2.22674	-2.2728	-1.35569	-2.07937	-1.71725	-2.22013	-1.97065	0.349878
	596	-1.60446	-2.16431	-2.31923	-2.33091	-1.54421	-2.16718	-2.06392	-2.56055	-2.35879	-2.57607	-2.32585	-1.75983	-1.98695	-2.26876	-2.09145	-2.38554	-1.67136	-2.23076	-1.74302	-2.34576	-2.12495	0.310968
	597	-1.9008	-2.34791	-2.76052	-2.60792	-2.07248	-2.42809	-2.46333	-2.73771	-2.19129	-2.75323	-2.61898	-1.85968	-2.17699	-2.53611	-2.09467	-2.47251	-1.87429	-2.31773	-2.22941	-2.41662	-2.34301	0.287803
	598	-1.82349	-2.48642	-2.58658	-2.83662	-2.34627	-2.53116	-2.67271	-2.90199	-2.57783	-2.96905	-2.69628	-2.243	-1.94507	-2.7777	-2.36203	-2.64001	-1.88717	-2.35638	-2.31316	-2.73551	-2.48442	0.326927
	599	-1.93623	-2.66681	-2.95701	-3.08465	-2.45901	-2.47318	-2.68881	-3.2241	-3.00302	-2.92717	-2.78647	-2.83568	-2.16089	-3.09337	-2.24285	-2.55304	-2.21895	-2.71715	-2.39691	-3.00609	-2.67157	0.357561
	600	-2.16171	-2.91161	-3.15994	-3.04922	-2.23676	-2.77275	-3.06568	-3.07271	-3.37345	-2.68237	-2.96686	-2.91621	-2.36382	-3.0676	-2.41034	-2.62068	-2.4251	-2.90397	-2.40979	-2.92234	-2.77465	0.341058
	601	-2.49027	-3.04368	-3.06009	-3.33268	-2.49445	-2.98212	-3.30405	-3.32718	-3.63758	-2.88852	-3.12791	-2.84212	-2.44435	-3.15135	-2.49409	-2.65934	-2.32524	-3.0908	-2.41301	-2.87724	-2.8993	0.371034
	602	-2.632	-3.05656	-2.97634	-3.687	-2.59752	-2.76308	-3.37491	-3.3755	-3.57638	-3.09145	-3.29219	-2.94198	-2.6054	-3.31563	-2.61328	-2.72376	-2.30592	-3.11012	-2.53219	-3.04796	-2.98096	0.378995
	603	-2.75118	-3.1693	-3.02465	-3.80296	-2.72959	-3.04654	-3.58429	-3.42381	-3.51518	-3.12044	-3.49512	-2.86145	-2.88886	-3.32851	-2.40712	-2.97501	-2.33169	-3.06181	-2.80921	-3.11238	-3.07195	0.380084
	604	-2.76728	-3.3368	-3.31456	-3.51628	-2.95829	-3.13029	-3.71635	-3.40449	-3.4121	-3.12688	-3.26964	-3.04828	-3.05958	-3.14813	-2.54563	-3.0813	-2.51207	-3.2132	-2.77378	-3.13171	-3.12333	0.305728
	605	-2.8607	-3.50752	-3.34999	-3.66123	-3.16122	-3.48784	-3.89996	-3.53333	-3.44431	-3.40712	-3.1569	-3.42515	-3.11756	-3.4638	-3.01269	-3.34221	-2.66668	-3.40969	-2.78666	-2.94166	-3.28181	0.311979
	606	-3.0443	-3.25627	-3.50138	-4.04777	-2.90675	-3.45885	-4.03846	-3.42059	-3.48296	-3.50375	-3.28253	-3.58298	-3.19809	-3.66673	-3.0739	-3.23592	-2.60548	-3.11979	-2.96705	-3.11238	-3.3253	0.356173
	607	-3.26334	-3.08555	-3.59801	-4.11219	-2.66517	-3.52005	-3.95472	-3.47213	-3.79863	-3.57784	-3.58853	-3.63774	-3.1691	-3.61519	-3.07712	-3.31644	-2.68279	-3.32272	-2.97993	-3.22512	-3.38312	0.380196
	608	-3.24723	-3.40766	-3.48528	-3.94791	-2.98406	-3.65856	-3.95472	-3.88443	-4.13041	-3.80654	-3.77536	-3.60231	-3.06602	-3.71827	-3.01269	-3.66755	-2.99202	-3.43546	-2.61594	-3.1607	-3.47766	0.406995
	609	-3.2118	-3.5043	-3.82027	-4.20882	-3.14511	-3.82283	-3.94183	-3.8329	-4.28502	-4.03524	-3.82045	-3.78913	-3.27218	-3.77302	-3.08678	-3.61923	-3.02423	-3.59974	-2.93806	-3.28955	-3.60102	0.398481
	610	-3.45016	-3.66858	-3.73008	-4.04455	-3.20309	-3.70365	-3.9064	-3.74593	-4.62646	-3.89351	-3.7206	-3.89221	-3.33016	-3.9824	-3.04491	-3.69332	-3.36567	-3.72214	-3.30848	-3.30565	-3.6669	0.359289
	611	-3.33098	-3.78132	-3.8847	-3.76753	-3.36093	-3.60702	-3.80976	-3.72338	-4.62002	-4.02558	-3.93964	-4.05649	-3.5202	-3.77947	-3.16731	-3.71909	-3.39466	-4.08613	-3.48887	-3.49248	-3.72778	0.331815
	612	-3.19891	-3.77487	-3.78162	-3.92536	-3.49299	-3.57803	-3.98371	-3.80713	-4.59747	-4.27038	-4.02339	-4.1338	-3.46544	-3.76336	-3.60216	-3.90269	-3.42687	-3.92185	-3.49209	-3.8468	-3.79945	0.323459
	613	-3.24079	-4.12276	-3.63989	-4.16051	-3.464	-3.71654	-4.17375	-3.849	-4.76819	-4.15442	-4.29396	-3.99207	-3.23674	-3.97596	-3.37668	-3.79317	-3.41398	-3.95728	-3.64992	-3.8919	-3.84358	0.388827
	614	-3.57901	-4.7541	-3.656	-4.43108	-3.26752	-3.69399	-3.92895	-3.87477	-4.59747	-4.35735	-4.85444	-3.84389	-3.36237	-4.26586	-3.33159	-3.68043	-3.3399	-3.91541	-3.64992	-3.80493	-3.90945	0.48154
	615	-3.83026	-4.95703	-3.5497	-4.49873	-3.17732	-3.57803	-3.84198	-4.0777	-4.52339	-4.18663	-4.63218	-3.88577	-3.61039	-4.14023	-3.14476	-3.75774	-3.21427	-4.03137	-3.75622	-3.71796	-3.90558	0.489048
	616	-3.68208	-4.64136	-3.52071	-4.51483	-3.19665	-3.62957	-3.89351	-3.98107	-4.64901	-4.15442	-4.75458	-3.77625	-3.59107	-3.97918	-2.97404	-4.13783	-3.45264	-4.24718	-3.5855	-3.64065	-3.90011	0.49029
	617	-3.83992	-4.5866	-3.69787	-4.72743	-3.58641	-3.36543	-4.22529	-4.36116	-4.68444	-4.36057	-4.75458	-3.88899	-3.50088	-3.80202	-3.13188	-4.0412	-3.69422	-3.91541	-3.88185	-3.91444	-3.99803	0.464009
	618	-3.74329	-4.60915	-3.85893	-4.69521	-3.7829	-3.5587	-4.10611	-4.54154	-4.33656	-4.56995	-4.50978	-3.9824	-3.85198	-3.70216	-3.13188	-3.93812	-3.84883	-3.6094	-3.78521	-4.01108	-4.00866	0.415055
	619	-3.80127	-4.26448	-4.13594	-4.66944	-3.82155	-3.75841	-4.00303	-4.63496	-4.62002	-4.59249	-4.23598	-3.97918	-3.94539	-3.78269	-3.18019	-4.42773	-3.7973	-3.72536	-3.52752	-4.28487	-4.05939	0.405012
	620	-4.04607	-4.1453	-4.09729	-4.93036	-3.7829	-3.54582	-3.91606	-4.53188	-4.91637	-4.36701	-4.08781	-3.83423	-3.7489	-3.8761	-3.27683	-4.32788	-3.67811	-4.09901	-3.41478	-4.17536	-4.0399	0.436187
	621	-4.28121	-3.97136	-3.92335	-5.22348	-3.68304	-3.35577	-3.95472	-4.33539	-4.52983	-3.91928	-4.32617	-3.74726	-3.5653	-3.90509	-3.35735	-4.1636	-3.57182	-4.14088	-3.08301	-3.98853	-3.95132	0.475989
	622	-4.1878	-3.72656	-3.78806	-4.88526	-3.75713	-3.09808	-4.19952	-4.2001	-4.3881	-3.88062	-4.29074	-3.72149	-3.83909	-4.03071	-3.05135	-4.13783	-3.6459	-3.96694	-3.1281	-3.69541	-3.88094	0.450709
	623	-3.9591	-3.62026	-3.76551	-5.04632	-3.86342	-3.07875	-4.45399	-3.94886	-4.28502	-3.98692	-4.2231	-3.78269	-3.84876	-4.00172	-3.08034	-4.0412	-3.62336	-4.15699	-3.59516	-3.71796	-3.90397	0.438058
	624	-3.80127	-3.52685	-3.96522	-4.93036	-3.6927	-3.25592	-4.33481	-4.11958	-4.35589	-4.18663	-4.40992	-3.75048	-4.06779	-3.80202	-3.07067	-4.09596	-3.52028	-4.57896	-3.82709	-3.75661	-3.95245	0.448524
	625	-3.84636	-3.53329	-4.14239	-4.75642	-3.53165	-3.024	-4.20596	-3.88121	-4.3881	-4.17697	-4.43891	-3.70216	-3.82299	-3.60553	-3.24462	-4.00577	-3.77797	-4.56285	-3.81098	-3.67608	-3.90671	0.436245
	626	-3.72074	-3.60415	-4.1295	-4.72743	-3.45756	-2.60525	-4.23495	-3.6042	-4.33978	-3.80332	-4.61607	-4.04682	-3.5814	-3.61519	-3.33803	-3.65466	-3.88427	-4.63372	-3.7079	-3.77916	-3.8542	0.50119
	627	-3.76583	-3.92305	-4.1746	-4.57925	-3.35127	-2.79852	-4.03846	-3.53977	-4.18517	-3.68091	-4.42603	-3.71827	-3.77145	-3.65706	-2.99337	-3.66755	-3.7973	-4.35992	-3.72401	-3.89512	-3.80235	0.439591
	628	-3.69175	-3.63314	-4.18426	-4.47296	-3.24175	-3.05621	-3.97404	-3.75237	-4.18839	-3.59072	-4.39382	-3.69572	-3.77145	-3.65062	-3.01269	-3.68365	-3.52672	-4.16665	-3.99458	-4.04329	-3.78624	0.400957
	629	-3.63377	-3.63314	-4.07796	-4.6018	-3.1741	-3.19149	-4.07712	-3.76525	-3.97902	-3.64226	-4.19088	-3.61842	-3.79078	-3.83423	-2.97082	-3.45495	-3.54927	-4.20853	-4.04934	-3.73728	-3.75902	0.392595
	630	-3.46305	-3.64603	-4.21647	-4.34089	-3.12257	-3.51683	-4.01914	-3.75559	-3.79863	-3.94183	-3.96541	-3.57976	-3.71991	-3.79557	-2.88063	-3.22625	-3.32701	-4.1731	-3.6306	-3.77271	-3.6946	0.372712
	631	-3.52103	-3.56228	-4.27767	-4.23459	-2.86488	-3.53938	-4.0127	-3.49468	-3.86306	-4.09644	-3.94608	-3.59587	-3.62328	-3.74726	-3.16087	-3.23914	-3.1885	-3.97661	-3.39868	-3.94988	-3.66464	0.381572
	632	-3.38574	-3.60093	-4.10373	-4.50517	-2.78435	-3.42986	-4.13188	-3.54622	-3.85661	-3.78721	-3.69483	-3.64741	-3.48799	-3.64418	-3.42178	-2.90736	-3.18528	-4.02492	-3.26983	-3.85324	-3.61343	0.414173
	633	-3.09906	-3.38512	-3.9459	-4.29579	-2.79723	-3.27202	-3.89351	-3.50756	-3.88238	-3.84841	-3.82368	-3.87611	-3.19809	-3.78591	-3.15765	-2.55948	-3.06932	-3.75113	-3.22796	-3.85646	-3.51164	0.449693
	634	-2.99276	-3.5043	-3.74941	-4.04132	-2.72959	-3.18827	-3.74856	-3.70405	-3.77609	-3.70346	-3.64329	-3.64096	-3.13689	-3.88899	-2.93217	-2.54015	-2.87928	-3.75757	-3.14421	-3.58267	-3.4142	0.430998
	635	-2.93156	-3.48819	-3.67532	-3.80618	-2.52988	-3.19794	-3.71957	-3.8941	-3.4733	-3.49731	-3.36305	-3.47991	-3.17876	-3.80202	-2.93539	-2.61102	-2.93404	-3.47411	-2.91873	-3.37652	-3.31434	0.396813
	636	-2.73507	-3.31747	-3.58191	-3.75142	-2.49122	-3.18505	-3.50054	-3.53011	-3.47974	-3.39423	-3.27931	-3.31885	-3.10468	-3.76336	-3.09644	-2.50472	-2.94048	-3.34849	-2.97027	-3.30565	-3.22995	0.360859
	637	-2.50315	-3.01469	-3.4434	-3.95435	-2.32051	-2.98534	-3.58106	-3.53655	-3.53772	-3.29438	-3.28575	-3.09981	-2.95006	-3.39615	-2.9837	-2.60136	-2.73433	-3.17455	-2.9606	-3.31209	-3.13348	0.402074
	638	-2.47416	-2.82786	-3.22114	-3.60647	-2.01128	-2.74054	-3.4039	-3.59131	-3.09321	-2.98515	-2.93787	-3.01607	-2.64728	-3.33173	-2.81943	-2.50472	-2.64413	-3.21642	-2.56118	-3.14782	-2.93908	0.405202
	639	-2.44517	-2.96315	-3.17283	-3.39066	-2.08536	-2.51184	-2.84987	-3.16612	-3.0159	-2.80477	-2.53523	-3.01607	-2.62473	-3.19966	-2.95149	-2.4564	-2.41221	-3.24541	-2.2584	-2.94811	-2.80267	0.364869
	640	-2.297	-3.01147	-3.00533	-3.18451	-1.98229	-2.26703	-2.3506	-3.208	-2.95148	-2.82087	-2.35806	-3.01607	-2.39603	-2.85823	-2.55207	-2.4403	-2.33169	-3.00383	-2.29383	-2.75484	-2.65418	0.364583
	641	-1.88147	-2.55085	-2.72187	-3.15229	-1.95008	-1.98357	-2.14766	-3.20478	-2.80975	-2.71458	-2.52556	-2.88078	-2.15122	-2.55544	-2.29761	-2.34367	-1.9677	-2.54321	-2.43234	-2.49393	-2.46542	0.383441
	642	-1.68176	-2.34147	-2.51572	-2.91071	-1.95652	-2.07699	-2.04781	-2.74738	-2.46509	-2.47621	-2.42249	-2.41049	-1.92252	-2.33318	-2.06891	-2.11497	-1.61337	-2.27907	-2.34215	-2.28133	-2.25041	0.32253
	643	-1.63989	-1.98071	-2.29024	-2.53706	-1.79546	-2.15107	-1.71603	-2.40594	-2.04312	-2.4279	-2.38705	-2.04329	-1.68094	-1.83713	-1.80155	-1.80574	-1.40078	-2.05038	-2.15854	-2.12028	-2.01365	0.303694
	644	-1.41119	-1.57484	-2.09375	-2.56927	-1.847	-2.14463	-1.59685	-2.19012	-1.76933	-2.00271	-2.21634	-1.80492	-1.58431	-1.3443	-1.81122	-1.59959	-1.40078	-1.99239	-2.10378	-2.1396	-1.85985	0.327399
	645	-1.21148	-1.23985	-2.08409	-2.57249	-1.43792	-2.16396	-1.3746	-1.92277	-1.51808	-1.6806	-1.7686	-1.66319	-1.68416	-1.09949	-1.56319	-1.4031	-1.49419	-1.94086	-1.9073	-2.05263	-1.68913	0.367867
	646	-0.99244	-1.13999	-2.08086	-2.1473	-0.63908	-1.67112	-1.04926	-1.93243	-1.4762	-1.76757	-1.45615	-1.24123	-1.11724	-1.28632	-1.66627	-1.14219	-1.23006	-1.53822	-1.71081	-1.53726	-1.4411	0.386884
	647	-0.88937	-1.09812	-1.94558	-1.83807	-0.38139	-1.51651	-0.98484	-1.99041	-1.20563	-1.43579	-1.23711	-0.89657	-0.79191	-1.2992	-1.62439	-1.13897	-1.08833	-1.30307	-1.46278	-1.26024	-1.26941	0.398677
	648	-0.81528	-0.71803	-1.78452	-1.71889	-0.39105	-1.68079	-1.09114	-1.48792	-0.77722	-0.7658	-1.19846	-0.7645	-0.73715	-0.97065	-1.37314	-1.10031	-1.17852	-0.8489	-1.12456	-1.10885	-1.08178	0.37651
	649	-0.73153	-0.47	-1.43342	-1.55462	-0.15591	-1.31358	-0.92042	-1.40095	-0.49698	-0.75291	-1.30798	-0.69042	-0.60509	-0.6131	-1.10257	-1.01656	-0.91439	-0.72972	-1.03437	-0.9639	-0.910421	0.367777
	650	-0.38365	0.02605	-1.08876	-1.31303	-0.23	-0.98502	-0.56287	-1.17225	-0.39069	-0.7046	-1.07928	-0.72907	-0.40538	-0.58734	-0.71604	-0.4271	-0.59872	-0.43659	-0.825	-0.88015	-0.674474	0.342394
	651	-0.06798	0.34494	-1.02756	-1.2164	0.12433	-0.84007	-0.33739	-1.09494	-0.41646	-0.2633	-0.80871	-0.56479	-0.16379	-0.43594	-0.60974	-0.10821	-0.25084	-0.34962	-0.67361	-0.47751	-0.461879	0.404541
	652	-0.08409	0.72181	-0.84073	-1.00703	-0.14303	-0.6758	-0.19567	-1.13037	-0.40035	0.16511	-0.72496	-0.44883	-0.12514	-0.05907	-0.33594	0.12371	-0.04469	-0.23044	-0.45779	-0.37765	-0.313547	0.431955
	653	0.04476	0.72826	-0.38011	-1.1101	-0.25577	-0.39234	-0.03461	-0.75672	-0.53564	-0.15379	-0.68952	-0.04941	0.08101	0.05367	0.15045	0.55212	0.17435	-0.0404	-0.19366	-0.21982	-0.151364	0.42842
	654	0.50538	0.55432	-0.20617	-0.80732	0.19519	-0.10566	0.06525	-0.44427	-0.46155	0.0878	-0.40284	0.21794	0.41923	0.01501	0.11823	0.7325	0.30319	0.02081	0.16066	0.06042	0.051406	0.379324
	655	0.46028	0.65739	0.02253	-0.16631	0.37879	0.05218	0.69658	-0.28	-0.12333	0.30683	-0.23212	0.44986	0.66725	0.20184	0.1891	0.70996	0.39016	0.23984	0.26696	0.49527	0.269153	0.312109
	656	0.76307	0.79268	0.20291	0.07205	0.49153	0.2841	0.71591	0.00346	0.35983	0.24241	-0.13871	0.55616	0.75745	0.28237	0.5241	0.69385	0.70905	0.72945	0.27018	0.64022	0.447603	0.283674
	657	1.0272	1.0246	0.47671	0.3233	0.94893	0.50957	0.8673	0.27081	0.51445	0.30683	0.29292	1.13918	0.86696	0.67212	0.69159	0.80659	0.85078	1.09988	0.49566	0.71431	0.694985	0.283437
	658	1.09806	0.99561	0.54757	0.58421	0.9747	0.77693	1.19264	0.53495	0.59176	0.58063	0.58604	1.06831	1.0409	0.92337	0.88486	0.88712	1.14712	1.52507	0.82099	0.64666	0.870375	0.267668
	659	0.9821	1.10513	0.74406	0.58743	1.05201	0.82524	1.55662	0.6799	0.73671	0.80611	0.91459	1.16173	0.97648	0.79452	0.7238	0.89356	1.24376	1.30603	0.86609	0.82383	0.938985	0.239624
	660	1.21724	1.07292	0.83747	0.78714	1.387	1.29875	1.74989	0.5897	0.73348	1.28928	0.90815	1.30346	1.07634	0.98779	1.03303	1.38317	1.49178	1.46387	1.16243	1.00743	1.13902	0.290192
	661	1.19792	1.1309	1.07261	1.0255	1.67046	1.47269	1.85941	0.81196	1.14579	1.24096	0.86628	1.49028	1.56272	0.97813	1.12967	1.50879	1.63029	1.46709	1.42978	0.70787	1.26995	0.31351
	662	1.34609	1.32416	1.25944	1.0255	1.5384	1.62086	1.98825	0.86994	1.31006	1.27961	0.68911	1.64811	1.53373	1.30346	1.14255	1.43149	1.73981	1.6668	1.44267	0.95267	1.35564	0.315961
	663	1.58123	1.41435	1.38184	1.09637	1.39023	1.7948	1.86263	1.02778	1.64828	1.83364	0.68589	1.61268	1.47898	1.54504	1.35192	1.51523	1.97173	1.89227	1.37825	1.3843	1.49237	0.314652
	664	1.913	1.61084	1.86823	0.85156	1.24527	1.90754	1.92061	1.11475	2.02837	1.97537	1.00478	1.77374	1.31792	1.68033	1.68692	1.42826	2.10057	1.87939	1.51353	1.54858	1.61848	0.359293
	665	2.19002	1.77512	1.84246	0.80324	1.20662	1.92687	1.77888	1.31768	1.97684	1.95283	1.3269	1.94446	1.38556	1.80273	1.55485	1.7536	2.45812	1.68612	1.77444	1.42617	1.69418	0.373123
	666	2.13526	1.71392	1.65886	1.00617	1.55128	1.97518	1.83364	1.23393	1.74814	2.02369	1.5105	1.92835	1.61104	1.83494	1.28428	1.84057	2.65138	1.70867	1.71646	1.41651	1.71914	0.355263
	667	2.16103	1.92651	1.66208	1.25742	1.77998	1.89466	2.1783	1.25326	1.82222	2.18475	1.37199	1.67388	1.82041	1.89292	1.50331	1.86956	2.4549	2.02434	1.74867	1.69031	1.80852	0.312303
	668	2.29632	2.09401	1.85857	1.62785	1.81541	1.92687	2.34902	1.28547	1.72559	2.35546	1.39776	1.62557	1.85907	2.0572	1.52908	1.76004	2.5322	1.96958	1.85497	1.91578	1.89179	0.32542
	669	2.46382	2.49021	2.04539	1.79535	1.76387	2.44224	2.36834	1.05999	1.91241	2.22662	1.25603	1.86393	1.98147	2.03143	1.54519	1.47658	2.45168	1.92449	1.76478	1.98665	1.94252	0.402776
	670	2.50247	2.53852	2.1388	1.82112	1.75421	2.22643	2.37479	1.46585	2.03482	2.06556	1.54271	1.95734	2.2295	1.83817	1.96393	1.70206	2.74158	1.97924	1.8131	1.89324	2.02917	0.332159
	671	2.55401	2.72213	2.03251	1.46679	2.06988	2.00417	2.43599	1.80407	2.0026	2.09455	1.6168	1.8897	2.03623	2.07009	1.84475	2.05316	2.73513	1.87939	1.79055	2.02208	2.05623	0.331213
	672	2.35752	2.68992	1.89722	1.46679	2.25993	1.96874	2.32325	1.67522	1.96717	1.94638	1.71987	1.75763	1.99435	2.08619	1.54197	2.02095	2.55475	1.92449	1.74867	2.12516	2.00131	0.318575
	673	2.18036	2.59973	1.79414	1.50867	2.35656	1.97196	2.20407	1.53027	1.96395	1.77566	1.77785	1.86393	1.93637	2.32778	1.44533	2.01451	2.33572	1.86651	1.91939	2.33453	1.98536	0.312014
	674	2.26089	2.48377	1.8328	1.66006	2.40166	2.10403	2.1171	1.18883	1.98328	1.47288	1.88093	1.85427	2.05233	2.26013	1.73846	1.78259	2.54831	2.11453	1.83564	2.42794	2.00002	0.348909
	675	2.07728	2.54819	1.81025	1.66328	2.16007	1.97518	2.1944	1.11153	1.9253	1.64038	1.76497	1.8446	2.07488	2.16672	1.55807	1.65052	2.67393	2.36578	1.94516	2.37318	1.97618	0.369446
	676	1.92911	2.81232	2.03573	1.44747	2.20517	2.12013	2.35224	1.22104	1.92852	2.05912	1.61358	1.8446	2.2907	2.11196	1.39702	1.69562	2.50321	2.43986	2.00958	2.33453	2.01758	0.400441
	677	1.74229	2.86064	2.07438	1.65684	2.05055	2.31018	2.31036	1.72998	1.98328	2.18475	1.81973	2.15061	2.74165	2.18927	1.44856	1.72461	2.37115	2.45919	2.10944	2.43116	2.11743	0.36451
	678	1.92267	2.94116	2.15813	1.75025	2.12464	2.10403	2.41344	1.68166	2.08313	2.2395	2.02266	2.20537	2.8705	2.04432	1.40346	1.85345	2.47744	2.34645	1.96449	2.26044	2.14336	0.364752
	679	1.90978	3.1602	2.09049	1.87588	2.06344	2.00739	2.45854	1.53671	2.19587	2.26527	2.23525	2.31489	2.80285	2.09263	1.32615	1.63119	2.36793	2.26592	1.85175	2.2379	2.1345	0.412699
	680	2.16425	3.14409	1.93265	1.76958	1.85729	1.98807	2.62281	1.69455	1.98972	2.3909	2.42852	2.30522	2.61281	2.00888	1.49365	1.50235	2.31961	2.27881	2.05468	2.25722	2.14078	0.401133
	681	2.10627	2.88318	1.93587	1.74703	2.15363	2.15879	2.35224	1.70099	1.98006	2.42633	2.42208	2.44373	2.40666	2.02499	1.60961	1.41216	2.48067	2.35289	2.14809	2.18636	2.14658	0.34984
	682	1.913	2.88963	1.74261	1.66006	2.32757	2.1459	2.34902	1.53993	1.9414	2.1622	2.3802	2.66921	2.26171	1.90259	1.78033	1.54422	2.37115	2.61058	2.21251	2.25722	2.13305	0.374645
	683	1.81959	3.13765	1.88111	1.65362	2.31791	2.27797	2.34902	1.54316	1.96073	2.31359	2.46717	2.56935	2.52584	2.03465	1.87696	1.81158	2.21331	2.69111	1.83242	2.13804	2.17074	0.392538
	684	1.80349	3.33736	2.00674	1.66328	1.96681	2.26186	2.37479	1.61724	1.7578	2.12354	2.50905	2.41796	2.37122	2.29879	1.88341	1.95331	2.29062	2.1854	1.45877	2.16059	2.1221	0.409569
	685	1.85502	3.41789	1.89722	1.61497	1.5996	2.22965	2.51652	1.69133	1.74492	2.09455	2.19982	2.32777	2.23272	2.35354	1.61927	2.25609	2.14889	1.94381	1.49421	2.40539	2.08216	0.440509
	686	2.03541	3.28904	2.04539	1.39593	1.37412	2.3585	2.54873	1.5657	1.83833	2.16864	1.96146	2.3632	2.3068	2.20859	1.36159	2.05316	2.14567	2.10165	1.47488	2.49881	2.05478	0.47417
	687	1.76161	3.01525	2.00996	1.46357	1.6608	2.32628	2.48108	1.51739	1.66117	2.0559	1.81651	2.51459	2.36156	2.01211	1.16832	2.05638	2.07803	2.20794	1.43945	2.40539	2.00066	0.449052
	688	1.80349	2.66415	1.88434	1.47002	1.69301	2.16523	2.62925	1.30801	1.64506	2.02047	1.9067	2.4244	2.0008	2.09585	1.27784	2.03705	1.93308	2.3239	1.30094	2.25078	1.94172	0.411073
	689	2.09661	2.77044	1.83924	1.15435	1.87661	2.27475	2.713	1.23715	1.93818	2.05268	2.06453	2.3632	2.13608	2.13451	1.41957	1.91465	2.00394	2.04367	1.16565	1.86102	1.95299	0.442573
	690	1.8969	2.72213	1.75871	0.9643	1.5996	2.18778	2.66147	1.03422	1.60963	2.12999	2.04843	2.29234	2.2456	1.90259	1.42279	1.94042	1.88476	2.05655	1.36858	1.63877	1.86828	0.464028
	691	1.86147	2.72213	1.61054	1.02228	1.6157	2.05893	2.47786	0.97302	1.58386	1.78211	2.25458	2.35676	2.25526	2.03143	1.39702	1.84379	1.57875	2.01146	1.56507	1.46161	1.82318	0.457721
	692	1.86791	2.64804	1.60088	0.89666	1.89272	2.16523	2.34902	0.97946	1.64828	2.09455	2.03232	2.35032	2.10387	2.24403	1.27784	2.00162	1.90731	1.89227	1.4781	1.55824	1.84943	0.452989
	693	1.71652	2.68347	1.7104	1.10281	2.1794	2.1298	2.12032	1.04066	1.59352	2.06234	1.74886	2.39541	2.25526	1.9509	1.23918	1.85667	2.06514	1.7892	1.65848	1.49704	1.83977	0.421804
	694	1.5458	2.66737	1.6041	1.38949	2.34368	2.17167	2.14287	1.2146	1.60319	1.84975	1.63934	2.29556	2.32613	1.77052	1.31005	1.69884	1.94918	1.77309	1.49098	1.3392	1.80627	0.403172
	695	1.46849	2.68347	1.51069	1.59242	2.12786	2.21677	1.98181	1.4272	1.73203	1.91739	1.53627	2.05398	2.37122	1.97345	1.39058	1.66341	1.98784	1.76665	1.2945	1.49704	1.80965	0.366161
	696	1.44916	2.34526	1.42372	1.59564	1.86373	2.2683	1.93671	1.37244	1.96073	1.93994	1.53949	2.1957	2.43243	1.98634	1.41634	1.68595	1.85255	1.67646	1.55219	1.61944	1.80563	0.324829
	697	1.32676	2.45155	1.28199	1.35728	2.00868	2.41648	2.00114	1.30479	2.04448	2.00436	1.21416	2.32133	2.15219	2.03143	1.38735	1.63442	1.74947	1.62492	1.57151	1.31666	1.76005	0.410457
	698	1.55868	2.61583	1.253	1.40881	2.04411	2.36816	1.7821	1.29191	1.9865	2.13965	1.40742	2.31811	2.30358	1.86393	1.38735	1.78903	1.51111	1.83107	1.44911	1.48415	1.78968	0.405416
	699	1.74873	2.60617	1.3303	1.46679	1.81219	2.46157	2.10743	1.2146	1.88664	2.15576	1.5556	2.302	2.11031	1.90259	1.50331	1.89533	1.45635	1.64425	1.4781	1.5518	1.80949	0.384894
	700	1.88724	2.23896	1.24333	1.7116	2.03767	2.27153	2.18796	1.34989	1.74169	2.18797	1.68444	2.43407	2.07488	2.00888	1.62894	1.43149	1.35005	2.02112	1.42978	1.81915	1.83703	0.352797
	701	1.98387	2.25185	1.17891	1.98217	1.82508	2.08792	2.03335	1.57215	1.7578	2.2234	1.41387	2.44051	2.08777	1.8124	1.55807	1.39605	1.4338	2.02112	1.38147	2.10905	1.82753	0.350218
	702	1.93877	2.26795	0.95987	1.94674	1.89272	2.07182	1.85941	1.63979	1.93174	2.19763	1.3881	2.39863	2.15219	1.78663	1.40346	1.68917	1.50789	2.11775	1.19142	1.96088	1.81513	0.373635
	703	1.95488	2.21963	1.27877	1.81468	1.94426	2.36172	1.78532	1.90714	2.11856	2.02691	1.48473	2.10551	2.1393	1.88004	1.50009	1.65052	1.29207	2.21116	1.23007	1.89968	1.84025	0.334737
	704	1.83248	2.17776	1.45593	1.83078	1.94426	2.27153	2.1783	1.92647	2.00583	2.14931	1.50084	2.36964	1.93637	2.08297	1.55807	1.73427	1.19222	2.17573	1.32027	1.8578	1.87504	0.327403
	705	1.52325	2.40968	1.31742	1.72771	2.1343	1.98807	2.51329	1.72354	2.18621	2.09455	1.58459	2.52748	1.96536	2.21504	1.21019	1.90177	1.47568	2.08554	1.49421	1.96088	1.90194	0.384969
	706	1.64243	2.36458	1.3915	1.528	2.16007	2.3585	2.58738	1.87815	2.07991	2.12677	1.28502	2.44695	2.14575	2.11518	1.2424	1.85667	1.52722	1.92126	1.67137	2.01564	1.91724	0.392779
	707	2.07084	2.28084	1.35929	1.41204	1.99257	2.14268	2.57127	1.66234	2.20876	1.98182	1.34944	2.15061	2.21661	2.1796	1.35836	1.78259	1.57231	1.87617	1.61661	1.60334	1.8694	0.362035
	708	2.30598	2.21319	1.38506	1.44747	1.64791	1.9011	2.42955	1.48518	2.16366	2.02369	1.35266	1.8897	2.16507	2.14417	1.36803	1.67951	1.66572	1.66035	1.50709	1.48738	1.79612	0.349137
	709	1.89046	2.19387	1.51391	1.74059	1.39667	1.95264	2.28137	1.52383	2.06703	1.85297	1.4042	1.83172	2.02334	2.12484	1.42923	1.63119	1.70438	1.41877	1.18176	1.70319	1.7433	0.30587
	710	1.71652	2.32271	1.46881	1.71482	1.45787	1.92365	2.1332	1.47229	2.07991	1.79499	1.42675	1.68677	1.90416	2.00244	1.48721	1.72783	1.62063	1.19329	1.0207	1.45839	1.68065	0.322217
	711	1.06907	2.34526	1.09838	1.63751	1.52229	1.87211	2.03657	1.37244	1.89631	1.67259	1.42675	1.70932	1.92027	2.03465	1.57418	1.92754	1.40803	1.44776	1.0658	1.19425	1.61155	0.359431
	712	0.91768	2.00704	0.82781	1.78891	1.47397	1.86567	2.01724	1.20172	1.61929	1.65648	1.33656	1.51927	1.94926	1.83817	1.21341	1.91787	1.21477	1.57016	1.3718	1.34887	1.5328	0.352822
	713	1.11095	2.13266	0.6893	1.54732	1.70912	1.80768	2.10421	1.43364	1.64828	1.55663	1.12397	1.41619	2.1232	1.52894	0.94928	1.82124	1.26308	1.26738	1.21075	1.07507	1.47594	0.400735
	714	1.3944	1.9555	0.88901	1.4829	1.76065	1.7948	2.08811	1.09864	1.70626	1.52764	0.96291	1.48062	1.92671	1.31312	1.29072	1.50235	1.22765	1.13531	0.88541	1.16848	1.42956	0.358547
	715	1.43628	1.8331	1.00175	1.44747	1.36124	1.54355	1.79499	1.04066	1.5903	1.61783	0.91781	1.5386	1.66902	1.3099	1.02981	1.0675	1.23087	1.15786	0.80489	1.12017	1.32568	0.301723
	716	1.25268	1.98127	0.97276	1.15435	1.39989	1.71749	1.51797	0.97624	1.1941	1.61139	0.77931	1.34855	1.6658	1.12308	0.9364	1.18024	1.21799	1.20618	0.97561	1.1556	1.26835	0.303155
	717	1.0884	1.88142	0.97598	1.03516	1.41599	1.69495	1.2023	1.16306	1.48078	1.50187	0.61825	1.27769	1.59171	1.08765	0.83332	1.24144	1.10203	1.13209	0.84354	0.93656	1.20521	0.314051
	718	1.05941	1.44657	0.79238	0.97074	1.36124	1.51456	0.97682	1.14052	1.65472	1.43423	0.48296	1.40009	1.3147	1.10697	0.77534	1.03207	1.08914	1.44132	0.73402	0.77229	1.125	0.314713
	719	1.32032	1.40469	0.77949	0.82257	1.10999	1.43404	0.78033	1.05032	1.29718	1.63071	0.39599	1.18427	1.21484	1.31635	0.59496	1.03851	1.06337	1.38334	0.85642	1.10728	1.08925	0.309347
	720	1.07874	1.3596	0.60555	0.82901	0.88773	1.15058	0.79322	1.01811	1.27463	1.61139	0.50873	1.17783	1.34369	1.33245	0.58208	1.26077	0.68973	1.38656	0.70503	1.2619	1.04287	0.320915
	721	0.89835	1.16633	0.74084	0.76781	0.80398	1.07649	0.85442	0.71533	1.29718	1.34403	0.57638	1.08442	1.32114	1.20038	0.55309	1.11904	0.8379	1.19651	0.57941	1.04608	0.958955	0.258155
	722	0.84037	1.09869	0.5218	0.92565	0.82331	0.78337	0.63538	0.75398	0.73026	1.18298	0.49263	1.06187	1.12787	1.12952	0.51443	0.75183	0.80246	1.087	0.39903	0.54681	0.810462	0.244269
	723	0.70509	1.17921	0.29632	0.69051	0.67192	0.48381	0.69336	0.6799	0.66262	0.97683	0.64724	1.17783	0.99581	1.02644	0.71414	0.75827	0.55444	1.16752	0.23797	0.40508	0.736216	0.277344
	724	0.68576	1.23075	0.19969	0.58099	0.50442	0.5289	0.50976	0.43509	0.6594	0.93817	0.60214	0.82351	1.08922	0.81385	0.42424	0.65198	0.41915	0.86152	0.14134	0.15061	0.612525	0.291289
	725	0.46672	0.95051	-0.04511	0.32008	0.06635	0.66097	0.3487	0.31591	0.4307	0.90596	0.30902	0.77197	0.86052	0.65924	0.06025	0.60044	0.23233	0.73589	0.18965	-0.32611	0.4257	0.343268
	726	0.33144	0.58331	0.11272	0.26854	-0.21067	0.30664	0.32938	0.04211	0.47579	0.79644	0.16729	0.7462	0.46755	0.75587	0.02804	0.51347	0.19367	0.58772	-0.09381	-0.30357	0.304907	0.316892
	727	0.21225	0.17745	0.10628	-0.00204	0.02125	0.10049	0.35515	-0.21235	0.33729	0.57741	-0.06463	0.80096	0.28716	0.55294	-0.02994	0.32986	0.00363	0.22051	-0.37404	-0.09097	0.165433	0.281898
	728	0.15427	0.33528	-0.43487	-0.27261	0.32404	-0.24095	0.04592	-0.1125	0.34695	0.34227	-0.3964	0.51428	0.2324	0.29847	-0.17489	0.02708	-0.10267	0.00148	-0.72192	-0.12318	0.0021225	0.321003
	729	0.02865	0.40937	-0.52184	-0.55607	0.13721	-0.21196	-0.13124	-0.20269	0.1408	-0.05715	-0.6251	0.48851	0.02947	0.34035	-0.27152	-0.20484	-0.20252	-0.00496	-0.89586	-0.06198	-0.118668	0.349637
	730	0.03831	0.44802	-0.57982	-0.62693	-0.13658	-0.10566	-0.20211	-0.53769	-0.2715	-0.16345	-0.46405	0.60447	-0.33129	0.06333	-0.30695	-0.30148	-0.39257	0.22374	-0.91197	-0.26169	-0.210793	0.361786
	731	0.07053	0.35139	-0.74732	-0.5464	-0.48124	0.07472	-0.46302	-0.7535	-0.23607	-0.19888	-0.39962	0.3951	-0.43759	0.00213	-0.69993	-0.20484	-0.69536	0.05624	-0.66072	-0.40664	-0.299051	0.358301
	732	0.02543	0.48345	-0.78919	-0.50453	-0.38461	0.03285	-0.55643	-0.53124	-0.53564	-0.29874	-0.62832	0.22438	-0.3023	0.05045	-0.81589	-0.07922	-0.89184	-0.24333	-0.64784	-0.26813	-0.333035	0.367616
	733	-0.08087	0.24509	-1.00179	-0.60761	-0.49413	-0.13787	-0.30518	-0.58278	-0.76434	-0.55643	-0.72173	-0.09451	-0.04783	-0.0945	-0.88031	-0.25638	-0.94338	-0.3303	-0.62207	-0.33256	-0.430474	0.340383
	734	-0.37077	0.23543	-1.20794	-0.43044	-0.48769	-0.49219	-0.19567	-0.69552	-0.84486	-0.79801	-1.0374	-0.09129	-0.19278	-0.31032	-0.8932	-0.31758	-0.96915	-0.30131	-0.94096	-0.48073	-0.541119	0.369711
	735	-0.7573	0.20321	-0.97924	-0.45299	-0.50701	-0.6919	-0.43403	-0.78571	-0.91251	-0.79801	-1.15336	-0.35864	-0.31197	-0.62921	-1.07358	-0.44965	-0.86285	-0.30775	-1.16322	-0.72553	-0.657563	0.33777
	736	-1.08586	0.13879	-1.07909	-0.78477	-0.74216	-0.48897	-0.46624	-0.83725	-1.04457	-0.67883	-0.9601	-0.44561	-0.531	-0.50681	-1.23464	-0.49474	-0.94338	-0.26587	-1.62062	-0.82217	-0.744695	0.386534
	737	-1.0923	0.18389	-1.034	-0.91683	-0.71317	-0.402	-0.69816	-0.9822	-0.80621	-0.70782	-1.01164	-0.38763	-0.68884	-0.54546	-1.22175	-0.63969	-1.09155	-0.33996	-1.80422	-0.98966	-0.79446	0.408846
	738	-1.18571	0.20644	-1.18217	-1.20996	-0.65519	-0.41811	-1.04282	-0.99509	-0.65804	-0.8882	-1.17591	-0.74195	-0.93686	-0.67431	-1.45367	-0.69767	-0.96593	-0.55255	-1.80422	-1.16683	-0.909937	0.421439
	739	-0.95379	-0.03193	-1.4463	-1.29048	-0.77115	-0.58561	-1.08469	-0.91456	-0.91251	-0.54032	-1.05995	-0.68397	-0.88855	-0.77416	-1.5954	-0.51729	-0.84997	-0.64275	-1.62062	-1.38908	-0.927654	0.39847
	740	-1.20826	-0.02549	-1.4914	-1.28726	-0.83879	-0.99147	-0.94296	-0.91456	-0.6516	-0.46946	-0.97298	-0.45527	-0.78547	-0.92233	-1.63728	-0.38845	-1.08189	-0.68784	-1.6174	-1.17649	-0.927333	0.416566
	741	-1.25658	0.12913	-1.17251	-1.20029	-0.6874	-0.97536	-0.76902	-1.27532	-0.80621	-0.492	-1.00841	-0.60345	-0.4698	-0.88046	-1.68881	-0.62359	-1.15275	-0.70073	-1.82677	-1.05731	-0.925882	0.440841
	742	-1.01499	-0.00294	-1.25626	-1.1713	-0.7035	-0.65647	-0.6434	-1.46215	-0.88352	-0.48556	-1.05673	-0.65176	-0.66951	-1.02863	-1.45689	-0.60104	-1.08189	-0.83601	-1.8622	-1.13139	-0.932807	0.411714
	743	-0.81206	0.08081	-1.41087	-1.20996	-0.72927	-0.76921	-0.63374	-1.21412	-0.5904	-0.44047	-0.84736	-0.70974	-0.68884	-0.82892	-1.27651	-0.75565	-0.98848	-0.52034	-1.90085	-0.97034	-0.860816	0.41223
	744	-0.49961	0.15812	-1.17895	-1.09077	-0.53922	-0.72734	-0.6885	-1.39128	-0.37136	-0.42114	-0.80548	-0.75162	-0.67917	-0.68719	-1.13156	-0.71056	-0.89829	-0.55255	-1.79778	-1.02188	-0.789307	0.414221
	745	-0.76697	-0.0738	-1.31424	-1.19385	-0.6423	-0.4632	-0.74326	-1.55556	-0.37458	-0.58542	-0.7926	-0.84825	-0.54389	-0.76128	-1.05425	-0.82652	-0.98848	-0.73616	-1.88797	-0.92202	-0.85373	0.410564
	746	-0.73153	-0.00616	-1.36577	-1.09077	-0.40716	-0.45998	-0.38893	-1.4396	-0.32948	-0.60152	-0.65409	-0.7484	-0.55677	-0.73551	-1.06392	-0.94892	-0.8242	-0.97452	-1.73336	-0.81895	-0.793977	0.412262
	747	-0.74442	0.06471	-1.02434	-0.9877	-0.20745	-0.83363	-0.08937	-1.19802	-0.50987	-0.50167	-0.63476	-0.3683	-0.49235	-0.71618	-1.138	-0.84262	-0.75334	-0.71039	-1.62062	-0.6901	-0.699921	0.394168
	748	-0.56081	0.20966	-1.09842	-0.70424	-0.42004	-0.69834	-0.02817	-0.89523	-0.25218	-0.33095	-0.57356	-0.16537	-0.26043	-0.38118	-0.79978	-0.63969	-0.61483	-0.15958	-1.45312	-0.61279	-0.521953	0.381173
	749	-0.38365	0.29663	-0.88583	-0.60761	-0.26543	-0.55017	-0.29552	-0.74062	-0.08146	-0.11191	-0.52525	-0.30388	-0.23144	-0.3844	-0.7418	-0.66868	-0.3507	-0.20145	-1.35326	-0.18116	-0.42838	0.351066
	750	-0.22582	0.12269	-0.5154	-0.43044	-0.21389	-0.23128	-0.19567	-0.51192	-0.23929	-0.24398	-0.39962	-0.45527	0.10356	-0.24912	-0.69671	-0.51729	-0.38613	-0.43659	-1.07303	-0.25847	-0.352683	0.261199
	751	-0.1614	0.18389	-0.49929	-0.48842	-0.23322	-0.33114	-0.13768	-0.43783	0.06671	0.15222	-0.31265	-0.25556	0.30971	-0.38118	-0.69671	-0.20484	-0.43444	-0.45914	-0.7187	-0.5226	-0.278114	0.283207
	752	-0.08731	0.35783	-0.20295	-0.33703	-0.10115	-0.19907	0.10068	-0.1737	0.11503	0.23597	-0.21924	-0.17182	0.31615	-0.07196	-0.73536	0.12049	-0.46988	-0.57188	-0.70904	-0.26813	-0.153618	0.311026
	753	-0.2387	0.84744	-0.11276	-0.06002	0.33692	0.23256	0.13933	0.27081	0.45003	0.26174	-0.13871	-0.27489	0.74134	-0.06551	-0.60974	0.48448	0.06161	-0.36251	-0.60274	0.10552	0.07331	0.396044
	754	-0.16462	0.95696	0.09984	-0.10189	0.47221	0.12948	0.1651	0.37711	0.60464	0.43246	0.14797	0.07621	0.98937	0.1503	-0.1459	0.55856	0.19367	-0.09515	-0.36438	0.12806	0.2305	0.356931
	755	-0.1614	1.06003	0.05474	0.14614	0.33692	0.14559	0.34548	0.53817	0.81079	0.50654	0.39277	0.40799	0.94749	0.39188	0.01516	0.63265	0.18401	0.04657	-0.22265	-0.004	0.328744	0.350068
	756	0.04154	1.35315	0.04508	0.37484	0.43355	-0.03479	0.54841	0.8635	0.61108	0.31328	0.45719	0.34678	0.87341	0.52717	0.04093	0.75505	0.05194	0.43955	-0.27419	0.09907	0.393327	0.384638
	757	0.20259	1.50132	0.03863	0.51979	0.43033	0.23578	0.31327	0.97302	0.59176	0.49688	0.69878	0.44342	0.97326	0.7301	0.2503	0.79048	0.29031	0.66181	-0.29996	0.22792	0.50349	0.390431
	758	0.45384	1.48522	-0.03545	0.71627	0.49798	0.75438	0.27462	1.24037	0.86233	0.77712	0.96613	0.58515	1.15042	0.94592	0.18588	0.8839	0.37728	0.53296	0.10268	0.54359	0.66503	0.390795
	759	0.71153	1.66238	-0.04189	0.73882	1.01013	0.92832	0.59029	1.53027	1.09747	1.07668	1.17228	0.8525	1.08922	1.18428	0.32439	0.94188	0.60598	0.47498	0.42157	0.93012	0.86506	0.404237
	760	1.01109	1.65916	0.1707	0.99329	1.07778	1.02495	0.7449	1.72676	1.19733	1.28283	1.33334	0.94591	1.1923	1.33567	0.80111	1.05139	0.96674	0.35258	0.62128	0.7594	1.01243	0.381523
	761	1.22369	1.77512	0.62488	1.30252	1.29359	1.24721	0.78678	1.75897	1.32939	1.39557	1.16262	1.20682	1.39523	1.18106	0.73025	0.84846	1.17934	0.51042	0.88864	0.9108	1.13757	0.339078
	762	1.19147	1.96194	0.98242	1.29608	1.50941	1.81091	1.10245	1.72354	1.3455	1.34403	1.18839	1.38398	1.40167	1.10375	0.98472	1.0675	1.26631	0.65537	0.73724	1.00743	1.25321	0.33048
	763	1.1496	2.15843	1.25622	1.33473	1.50619	1.65307	1.04769	1.55926	1.42925	1.47288	1.26247	1.32922	1.36946	1.2326	1.16188	1.27365	1.41448	0.82931	0.86609	1.22002	1.32632	0.286003
	764	1.1045	2.33237	1.19824	1.27675	1.52551	1.45658	1.0187	1.67522	1.55165	1.72413	1.42353	1.31634	1.43388	1.15207	0.91063	1.47658	1.40481	1.18041	0.8983	1.30055	1.36804	0.323273
	765	1.31388	2.71569	0.98886	1.21877	1.62537	1.51778	1.13466	1.61402	1.49689	1.79177	1.6329	1.4935	1.64325	1.23904	1.20697	1.8921	1.72048	1.05801	0.96594	1.23613	1.4753	0.399545
	766	1.36219	2.61261	1.08872	1.0255	1.63181	1.45658	1.37946	1.67844	1.51944	1.5373	1.53949	1.67066	1.70767	1.26481	1.11678	1.91465	1.96529	1.09988	0.99493	1.26512	1.49157	0.38743
	767	1.60378	2.53208	1.21112	1.1479	1.77354	1.48557	1.54696	1.53993	1.484	1.44389	1.47829	1.82206	1.79787	1.32279	1.08779	2.04994	2.12312	1.35435	0.75979	1.47127	1.5518	0.395159
	768	1.77128	2.48699	1.38506	1.15113	2.02156	1.44048	1.43422	1.43042	1.61929	1.45999	1.63612	1.90258	1.74311	1.43553	1.19087	1.95653	1.99106	1.31569	0.38292	1.6291	1.5692	0.427659
	769	1.57479	2.34848	1.59766	1.07704	1.85407	1.31485	1.47287	1.53671	1.45824	1.38591	1.55882	1.92835	1.38878	1.53538	1.15543	1.58288	2.1199	1.39622	0.44734	1.62588	1.51798	0.392637
	770	1.33642	2.48377	1.43338	1.27031	1.56094	1.06683	1.47932	1.41109	1.68049	1.34403	1.48151	1.82206	1.23417	1.50317	1.15543	1.21245	1.99428	1.18363	0.63095	1.36819	1.43262	0.377716
	771	1.34609	2.42256	1.28521	1.0094	1.52229	1.12481	1.49864	1.39498	1.4228	1.56951	1.4042	1.7834	1.22129	1.28091	0.83332	1.30586	1.69149	0.95493	0.79522	1.23935	1.35531	0.362867
	772	1.42984	1.95872	1.17569	0.83546	1.75743	1.08938	1.43422	1.50772	1.18766	1.4761	1.42997	1.68999	1.41455	1.29058	0.45967	1.46048	1.36938	1.07733	0.55686	1.20714	1.29041	0.367635
	773	1.4395	1.62695	1.30776	0.88699	1.51585	1.04428	1.1572	1.38532	0.87199	1.31182	1.39776	1.46129	1.38878	1.14885	0.45001	1.44437	1.18578	1.24161	0.5633	1.32632	1.20779	0.309449
	774	1.34609	1.55608	1.46559	1.00295	1.24527	0.84779	1.37624	1.26292	0.63363	1.42778	1.36555	1.37754	1.35335	1.00068	0.52087	1.20923	1.29852	1.25127	0.55686	1.25868	1.16784	0.306378
	775	1.22369	1.31128	1.36896	1.10925	1.22917	0.84779	1.08634	1.10508	0.47902	1.25384	1.2367	1.45163	1.27282	0.7913	0.60462	1.06106	1.47246	1.19973	0.30239	1.05897	1.0733	0.316963
	776	1.13672	1.22753	0.82459	1.25742	1.10999	0.68674	1.09922	1.01811	0.59498	1.02192	1.17872	1.3711	1.11499	0.92659	0.42102	1.08683	1.81067	0.93882	0.23797	0.88181	0.997287	0.343273
	777	0.63744	1.2694	0.95343	1.16079	0.97148	0.72539	1.08312	1.00845	0.89132	0.66438	1.12719	1.09408	1.01191	1.04899	0.07958	1.10293	1.7076	0.97104	0.28629	0.26013	0.902747	0.376564
	778	0.78239	1.15989	0.86646	1.09314	0.5012	0.90577	0.84798	1.09542	0.81723	0.66116	0.96291	0.7301	0.80254	0.87827	-0.01061	0.85813	1.22121	0.83897	0.44412	0.06042	0.775835	0.321895
	779	0.65999	0.9795	0.51214	0.9192	0.23062	1.1087	0.33904	1.11153	0.54666	0.8351	0.7632	0.58193	0.80254	0.68179	-0.2683	0.72284	1.08592	0.71012	0.151	0.25691	0.636521	0.357249
	780	-0.08087	0.73148	0.277	0.49402	0.31759	0.66097	0.40024	0.96013	0.2471	0.70947	0.49263	0.49496	0.56096	0.54328	-0.40681	0.56501	0.88621	0.51686	0.04792	-0.02333	0.419741	0.337211
	781	-0.37399	0.61552	0.08051	0.20412	0.10822	0.1166	0.21986	0.71211	0.24065	0.60318	0.21883	0.15352	0.27106	0.30814	-0.54532	0.5489	0.85722	0.25595	0.03826	-0.58058	0.202638	0.378747
	782	-0.50928	0.3385	-0.08377	0.22989	-0.18168	-0.07345	0.06847	0.35456	0.15368	0.32294	-0.000204281	-0.00754	0.18409	0.00535	-0.60652	0.31698	0.64785	0.31393	-0.20654	-0.71265	0.0277303	0.346885
	783	-0.48673	0.36427	-0.05156	-0.10833	-0.19456	-0.33758	-0.36638	-0.07385	-0.0718	-0.0185	-0.00343	0.09876	-0.33451	-0.16859	-0.7869	0.1527	0.4578	0.05624	-0.41592	-0.76097	-0.152492	0.322273
	784	-0.5898	0.50922	-0.1192	-0.44977	-0.4748	-0.45032	-0.69172	-0.15437	-0.27473	-0.07004	-0.14193	-0.02364	-0.4247	-0.37474	-0.87709	-0.21128	-0.03503	-0.15958	-0.46423	-1.03154	-0.325464	0.338553
	785	-0.65101	0.24509	-0.32857	-0.72357	-0.86456	-0.55339	-0.43081	-0.10928	-0.44545	-0.26008	-0.31265	-0.34898	-0.3474	-0.41662	-0.94151	-0.43676	-0.06724	-0.70073	-0.80245	-1.06053	-0.477825	0.318017
	786	-0.80884	0.16134	-0.53795	-0.93616	-1.08359	-0.62104	-0.51133	-0.40562	-0.774	-0.60474	-0.42217	-0.36186	-0.40216	-0.52936	-1.3667	-0.717	-0.09945	-1.04539	-0.8862	-1.23447	-0.659335	0.373272
	787	-1.10196	-0.1801	-0.82463	-1.09077	-0.92898	-0.93671	-0.75936	-0.46682	-0.86419	-0.71748	-0.77972	-0.49715	-0.70494	-0.82892	-1.32483	-0.91349	-0.65348	-0.70073	-1.06336	-1.67576	-0.850669	0.318396
	788	-1.24369	-0.52798	-1.02111	-1.21318	-1.00307	-1.07522	-0.91075	-0.61177	-0.82876	-0.80123	-0.9762	-0.73551	-0.92398	-1.17036	-1.44079	-1.052	-0.81776	-0.53323	-1.45634	-1.64355	-0.999324	0.302365
	789	-1.4434	-0.48933	-1.10486	-1.30659	-1.36705	-1.1493	-1.11368	-0.74062	-0.87708	-0.92685	-1.05351	-0.94166	-1.05282	-1.27988	-1.78223	-1.35478	-0.81132	-0.66851	-1.66249	-1.54692	-1.13364	0.338066
	790	-1.43374	-0.53764	-1.33356	-1.20351	-1.53133	-1.2717	-1.44224	-0.94033	-1.05102	-0.90431	-1.00519	-0.88368	-1.1108	-1.43127	-1.75646	-1.4643	-1.46842	-0.79092	-1.73336	-1.6049	-1.24493	0.331523
	791	-1.46273	-0.70836	-1.50428	-1.51596	-1.60219	-1.18151	-1.71603	-0.99186	-1.15087	-1.21998	-0.97942	-0.96099	-1.61652	-1.64708	-1.73069	-1.64146	-1.55539	-1.22577	-1.73336	-1.70153	-1.3923	0.312607
	792	-1.54648	-1.02403	-1.47207	-1.61904	-1.71493	-1.02368	-1.50666	-0.97898	-1.415	-1.42291	-1.24678	-1.15104	-1.56498	-1.72761	-1.61151	-1.79608	-1.58761	-1.54466	-1.801	-2.05908	-1.49071	0.286038
	793	-1.2759	-1.26562	-1.33034	-1.57394	-1.65373	-1.11387	-1.50988	-1.17225	-1.63082	-1.70314	-1.42394	-1.26055	-1.61652	-1.90155	-1.62439	-1.74776	-1.58761	-1.75081	-1.91696	-1.87225	-1.54659	0.244134
	794	-1.49172	-1.37191	-1.50428	-1.55139	-1.44758	-1.24916	-1.44224	-1.13037	-1.80798	-1.91252	-1.72995	-1.20257	-1.8581	-2.05295	-1.79511	-2.12141	-1.74544	-1.89254	-1.85898	-1.74663	-1.64564	0.282671
	795	-1.52071	-1.39124	-1.33678	-1.4	-1.33162	-1.52295	-1.40681	-1.19157	-1.93038	-2.05425	-1.75571	-1.16714	-1.9032	-1.90799	-1.7178	-2.03766	-1.62304	-1.7186	-2.02648	-1.8497	-1.63968	0.289092
	796	-1.70753	-1.24951	-1.63957	-1.54173	-1.50556	-1.53906	-1.41003	-1.36229	-1.86596	-1.85132	-1.7686	-1.18325	-1.92575	-1.74372	-1.68559	-2.31468	-1.52318	-1.71216	-1.83321	-2.12672	-1.67447	0.277663
	797	-1.64955	-1.17865	-1.58481	-1.70923	-1.5571	-1.44565	-1.58397	-1.24311	-1.78221	-1.69992	-1.34985	-1.31209	-2.04815	-1.87578	-2.08501	-2.32112	-1.43943	-1.91509	-1.70759	-2.08485	-1.67866	0.309007
	798	-1.57225	-1.06269	-1.54938	-1.63514	-1.66662	-1.22661	-1.47123	-1.26888	-1.68558	-1.09757	-1.22745	-1.36041	-1.97084	-1.76627	-2.41034	-2.25992	-1.41044	-1.9473	-1.801	-2.05586	-1.62229	0.37497
	799	-1.59157	-0.96927	-1.82962	-1.3839	-1.91142	-1.05589	-1.19099	-1.19157	-2.085	-1.00094	-1.30476	-1.26378	-1.57787	-1.8017	-2.33948	-2.31468	-1.20107	-1.97307	-1.69148	-1.956	-1.5817	0.431904
	800	-1.56903	-0.93384	-1.88115	-1.46765	-2.02416	-1.01079	-1.12979	-1.20124	-2.12365	-1.01705	-1.37884	-1.29921	-1.31051	-1.83391	-2.3427	-2.01833	-1.03035	-1.63163	-1.41446	-2.09773	-1.5358	0.434817
	801	-1.56258	-0.77923	-1.8264	-1.51918	-1.92753	-1.17829	-1.14267	-1.13682	-2.02379	-0.92041	-1.50125	-1.18003	-1.52311	-1.62776	-2.16554	-1.91204	-1.02069	-1.48346	-1.47244	-2.03331	-1.49683	0.399567
	802	-1.29523	-0.75346	-1.62669	-1.28082	-1.56354	-1.45531	-1.45512	-0.88557	-1.73067	-1.18777	-1.30476	-0.82892	-1.44258	-1.57944	-2.11722	-1.76386	-0.9917	-1.40937	-1.33394	-2.05908	-1.40325	0.367624
	803	-0.97956	-0.805	-1.3851	-0.86852	-1.55066	-1.26204	-1.41003	-0.8598	-1.43111	-1.41324	-1.29509	-0.79993	-1.39748	-1.30242	-1.95295	-1.78319	-0.80165	-1.21933	-1.32427	-1.94634	-1.28939	0.357746
	804	-0.73798	-0.60851	-1.46241	-0.94905	-1.43792	-1.03334	-1.24253	-0.89201	-1.14765	-1.17488	-1.18558	-0.62277	-1.51022	-1.16069	-1.81766	-1.60603	-0.60839	-0.86178	-1.33072	-1.63711	-1.15136	0.361456
	805	-0.69288	-0.39269	-1.4302	-0.98448	-1.13513	-0.78532	-1.09436	-0.85014	-1.09933	-1.17166	-0.96976	-0.7645	-1.54565	-1.26377	-1.74357	-1.40954	-0.52142	-0.94553	-1.24697	-1.41163	-1.07293	0.346705
	806	-0.93769	-0.17044	-1.24659	-0.55285	-1.09004	-0.65969	-0.75936	-0.72129	-0.97693	-0.87854	-0.82481	-0.73229	-1.49089	-1.11882	-1.80477	-1.14541	-0.3668	-1.0164	-1.2373	-1.29567	-0.951329	0.38054
	807	-0.88615	0.02283	-1.00179	-0.51419	-0.86778	-0.82719	-0.64018	-0.74062	-1.00914	-0.80767	-0.86024	-0.39085	-1.35883	-1.10916	-1.78545	-1.10676	-0.09945	-0.77481	-1.21153	-1.09274	-0.853085	0.411627
	808	-0.80884	-0.0577	-0.56049	-0.44655	-0.48769	-0.72411	-0.47268	-0.52158	-0.86419	-0.59508	-0.66698	-0.17504	-0.90143	-1.01897	-1.5954	-0.60104	-0.14777	-0.47525	-1.06336	-0.85438	-0.651926	0.353245
	809	-0.43197	-0.02871	-0.26415	-0.36924	-0.26865	-0.14431	-0.36316	-0.31543	-0.5002	-0.53388	-0.34164	0.1503	-0.79513	-0.9481	-1.32805	-0.35301	-0.09623	-0.05328	-0.74447	-0.8737	-0.43015	0.358433
	810	0.06408	0.14846	-0.26093	-0.20174	-0.31053	0.30987	-0.09581	-0.15437	-0.47766	-0.61763	-0.26434	0.09876	-0.6985	-0.85469	-0.80945	0.02708	0.11315	-0.07261	-0.51577	-0.73197	-0.26523	0.350707
	811	0.26057	0.4448	-0.03545	-0.06646	-0.23644	0.39039	0.02659	-0.09317	-0.0879	-0.34061	-0.24823	0.25337	-0.68561	-0.75483	-0.71926	0.4426	0.30963	0.06268	-0.19688	-0.39376	-0.0833985	0.373196
	812	0.24769	0.51888	0.08373	0.13003	-0.18812	0.38073	0.02981	0.16774	0.15046	-0.15701	-0.0453	0.48207	-0.3635	-0.57123	-0.97372	0.68741	0.548	0.1722	-0.25164	-0.21015	0.041904	0.405685
	813	0.20903	0.55754	0.32854	0.27176	-0.41038	0.52246	0.27784	0.48019	0.10859	-0.01206	-0.02275	0.68178	0.14543	-0.597	-0.69027	0.58433	0.56088	0.25273	0.22509	0.10229	0.178801	0.381026
	814	0.11884	0.58975	0.29632	0.35873	-0.0786	0.50635	0.4389	0.31269	0.47257	0.43568	0.17051	0.90082	0.33548	-0.49714	-0.12657	0.55212	0.63497	0.47498	0.38614	0.16672	0.322463	0.307082
	815	0.11562	1.01494	0.41551	0.51979	0.24029	0.81236	0.52264	0.19351	0.85911	0.55164	0.7471	1.11985	0.66403	-0.29421	0.01194	0.68097	0.9764	0.67791	0.31206	0.0733	0.510738	0.374105
	816	0.4474	1.27585	0.6732	0.7356	0.59139	1.14736	0.59673	0.38677	1.03305	0.35837	0.80508	1.27124	0.83797	0.09876	0.26318	0.92577	1.02794	1.02579	0.46023	0.54037	0.725102	0.339462
	817	0.58268	1.45945	0.99531	1.05449	0.99403	1.51778	0.96394	0.78619	1.07814	0.19732	0.86628	1.29057	0.96038	0.24693	0.52732	0.9612	1.16645	1.1482	0.92729	0.4695	0.909672	0.357103
	818	0.73408	1.51099	1.05007	1.05449	0.97792	1.64663	1.05735	1.29191	0.93641	0.50976	1.25603	1.51927	1.09566	0.67212	0.74313	0.93865	1.40803	1.18041	1.38469	0.68854	1.08281	0.317663
	819	1.02398	1.788	1.01785	0.99651	1.15508	1.80124	1.3086	1.43364	1.18122	0.83832	1.53949	1.4323	1.32758	0.94592	0.83332	1.14481	1.5401	1.36723	1.30094	1.11695	1.25465	0.28106
	820	1.27522	1.82344	1.20468	1.33151	1.32902	1.88821	1.46643	1.50772	1.1941	1.11211	1.59425	1.5998	1.39201	0.91693	0.65294	1.30908	1.62385	1.22872	1.29128	1.29411	1.35177	0.286153
	821	1.23335	2.01348	1.29809	1.5441	1.5996	2.11047	1.73056	1.69455	1.17156	1.40201	1.4493	1.76408	1.63037	1.23904	0.78178	1.04495	1.61741	1.29637	1.1882	1.28767	1.45485	0.3249
	822	1.23335	2.2293	1.41727	1.70516	1.74777	2.46157	1.58561	2.04565	1.27785	1.5212	1.87126	1.89936	1.87195	1.57726	0.89774	1.03851	1.83966	1.42521	1.00782	1.44872	1.60511	0.407494
	823	1.272	2.09079	1.80703	1.75025	1.93137	2.47123	1.22485	2.15517	1.59674	1.52442	2.1354	1.95734	1.87195	1.65134	1.06202	1.19312	2.10702	1.57338	1.13344	1.58401	1.70464	0.393368
	824	1.35575	2.42579	2.08404	1.88554	1.94748	2.47123	1.09922	2.12296	1.82544	1.3537	2.12251	1.9509	1.92027	1.87038	0.97827	1.46048	2.11668	1.32858	1.13344	1.46161	1.74571	0.441505
	825	1.5619	2.90895	2.24188	1.74381	1.98291	2.3746	1.08312	2.2357	1.9253	1.14432	2.11929	1.81561	1.71412	1.99278	0.68193	1.64086	2.08769	1.30281	1.22363	1.8578	1.78195	0.517026
	826	1.81637	2.90895	2.38683	1.72771	2.0119	2.23287	1.17975	1.88459	1.86732	1.60172	2.1515	1.88326	1.67224	1.72221	0.71736	1.60865	2.31961	1.31247	1.37825	1.7966	1.80901	0.475347
	827	1.79704	2.49665	2.29664	1.86299	1.6157	2.12013	1.5373	1.71065	1.85443	1.89485	1.99689	1.87681	1.77532	1.50639	0.85587	1.47658	2.28418	1.17074	1.57473	1.50992	1.76069	0.385473
	828	1.65532	2.49021	2.27409	2.01116	1.35801	2.01384	1.6146	1.79762	1.98972	1.8884	1.78752	1.92513	1.67868	1.28736	1.03947	1.50879	2.03293	1.2867	1.5393	1.59689	1.73879	0.355001
	829	1.55224	2.70924	2.30952	2.07236	1.24205	2.3746	1.56307	1.79762	2.06058	1.80143	1.68444	2.06686	1.3759	1.13274	1.16832	1.50879	1.89442	1.59915	1.42012	1.6742	1.75038	0.419339
	830	1.49104	2.61261	2.13236	1.88554	1.15186	2.46157	1.52119	1.36599	1.86732	1.58884	1.72309	1.94124	1.34691	1.0812	1.2263	1.40894	1.89442	1.46709	1.15277	1.47449	1.63974	0.42348
	831	1.57479	2.61905	1.87145	1.57953	1.42566	2.40037	1.60172	1.40465	1.63218	1.65648	1.81006	1.73186	1.18263	1.13274	1.21341	1.42504	1.78813	1.61848	1.09801	1.38752	1.60769	0.383363
	832	1.58767	2.43223	1.88111	1.57631	1.44498	2.19744	1.48576	1.43364	1.45501	1.70802	1.55882	1.49994	1.21484	1.11341	1.09423	1.57966	1.93952	1.50252	1.18498	1.48093	1.56855	0.338043
	833	1.63921	1.98449	1.81347	1.58598	1.11643	2.05893	1.26028	1.65267	1.3455	1.6436	1.51694	1.59658	1.3147	1.18106	0.88164	1.36384	2.04259	1.42199	0.94017	1.2007	1.47804	0.339115
	834	1.36864	1.85565	1.63631	1.39915	1.28393	1.89143	1.19908	1.6269	1.13935	1.49543	1.33334	1.7222	1.55306	0.79452	0.9525	1.25754	1.82678	1.15142	0.61806	1.10406	1.36047	0.349349
	835	1.14638	2.02959	1.559	1.38305	1.39989	1.70139	1.24095	1.27258	0.95896	1.40846	0.92104	1.75763	1.26316	0.3339	0.91063	1.16091	1.60452	0.79709	0.40869	1.00743	1.21326	0.427181
	836	0.71797	1.9555	1.3142	1.43136	1.18407	1.9011	0.90274	0.95691	0.80435	1.02192	0.9468	1.66422	0.73168	0.33713	0.89774	1.02885	1.45635	0.8744	0.36359	0.71431	1.06026	0.445917
	837	0.89191	2.09079	1.41405	0.97718	0.96504	1.93009	0.77389	0.91826	1.06204	0.63539	0.77931	1.46773	0.34192	0.33713	0.79789	1.03529	1.13424	0.8132	0.22831	0.73363	0.966364	0.476452
	838	0.87581	2.02959	1.27877	0.71627	0.91994	1.78514	0.5774	0.92792	0.80435	0.75135	0.74387	1.5547	0.32904	0.47563	0.57241	0.86779	0.95386	0.80354	0.12845	0.54359	0.881971	0.468436
	839	0.69864	1.93618	0.77949	0.60676	0.65903	1.34707	0.34548	0.8023	0.7818	0.8512	0.5345	1.26158	0.20986	0.44342	0.55953	0.66486	1.12458	0.47176	0.10268	0.62412	0.740242	0.420623
	840	0.49249	1.76868	0.6893	0.36195	0.56562	1.12159	0.27462	0.41254	0.70772	0.55486	0.4121	1.22293	0.29038	0.25338	0.24386	0.49736	1.05371	0.37191	0.49888	0.37609	0.608499	0.39493
	841	0.48605	1.2533	0.7505	0.45536	0.25961	1.07005	0.17154	0.37711	0.47257	0.31972	0.23494	1.22937	0.30327	0.12131	-0.07825	0.36852	0.79602	0.38479	0.30561	0.12162	0.470151	0.367884
	842	0.32821	1.01816	0.65065	0.47147	-0.15269	1.0475	-0.07004	0.25471	0.05061	0.24241	0.12864	1.28091	0.0939	0.03112	-0.11369	-0.06633	0.58987	0.32359	-0.11313	-0.10064	0.294762	0.426982
	843	0.3572	0.9795	0.36719	0.08493	0.01481	0.96053	-0.19244	0.1613	-0.15232	-0.02816	-0.09362	0.91048	-0.16379	-0.13638	-0.72248	-0.31758	0.41915	0.10455	-0.19366	-0.10064	0.112929	0.442727
	844	0.11562	0.98917	0.30277	-0.17275	-0.13336	1.07649	-0.34706	0.15163	-0.06857	-0.23109	-0.01309	0.60447	-0.20889	-0.20402	-0.80301	-0.14364	0.02295	-0.37539	-0.25808	-0.13285	0.008565	0.449093
	845	-0.40942	0.78946	0.25767	-0.3628	-0.43615	0.76404	-0.57898	0.04534	-0.41968	-0.49522	-0.12583	0.41121	-0.35384	-0.41017	-0.91897	-0.06956	0.0455	-0.67496	-0.45779	-0.27135	-0.183575	0.453993
	846	-0.4674	0.3385	0.11272	-0.47876	-0.5199	0.26155	-0.77225	-0.20591	-0.85453	-0.65306	-0.36419	0.34356	-0.41182	-0.5358	-1.11545	-0.41421	0.01329	-0.6975	-0.62851	-0.59347	-0.382157	0.40687
	847	-0.48029	0.08725	-0.14819	-0.60116	-0.55533	0.06828	-0.58542	-0.31543	-0.83198	-0.57253	-0.49948	0.02789	-0.54389	-0.7033	-1.45045	-0.72344	-0.25084	-0.68784	-0.73481	-0.84794	-0.517445	0.363084
	848	-0.59947	0.17745	-0.19973	-0.75578	-1.08037	-0.14753	-0.78191	-0.70841	-0.84486	-0.66594	-0.66375	-0.1396	-1.0496	-0.95454	-1.31838	-1.04555	-0.52786	-0.63952	-1.11812	-1.22159	-0.714253	0.396864
	849	-0.63168	0.23543	-0.11276	-0.88784	-0.98696	-0.41489	-1.00739	-0.7374	-0.98015	-0.60152	-0.81837	-0.35864	-1.41681	-0.903	-1.26363	-1.12608	-0.72112	-0.76515	-1.35326	-1.19904	-0.802513	0.414388
	850	-0.55437	-0.04803	-0.22228	-1.38068	-0.95797	-0.62426	-1.12657	-0.83081	-0.85775	-0.77546	-0.70241	-0.40696	-1.24609	-0.69041	-1.51809	-1.21305	-0.75011	-1.02928	-1.35004	-1.42774	-0.885618	0.405906
	851	-0.68322	-0.1189	-0.30925	-1.45154	-1.17379	-0.4632	-1.37137	-1.00797	-0.86419	-0.98161	-0.72496	-0.66465	-1.41037	-0.80959	-1.44079	-1.27747	-0.75656	-0.98096	-1.50788	-1.71442	-0.985634	0.430466
	852	-0.96668	0.07115	-0.5154	-1.32592	-1.28975	-0.48253	-1.60652	-1.22379	-1.25717	-1.00094	-0.69597	-0.63244	-1.54243	-0.84825	-1.56963	-1.37411	-0.85319	-1.08726	-1.6174	-1.56625	-1.06922	0.457092
	853	-1.21792	0.12269	-0.6217	-1.20673	-1.31552	-0.51796	-1.58719	-1.10138	-1.30871	-1.09113	-0.68308	-0.66787	-1.61974	-0.89656	-1.55675	-1.22916	-0.8693	-1.20322	-1.76235	-1.37942	-1.08565	0.45243
	854	-1.20826	0.09692	-0.91804	-1.26149	-1.11903	-0.62426	-1.7418	-0.89845	-1.415	-1.00094	-1.00197	-0.68397	-1.33628	-1.08983	-1.62439	-1.37411	-0.72112	-1.28375	-1.98782	-1.63067	-1.14121	0.464175
	855	-1.17605	0.04538	-0.96958	-1.54495	-1.30907	-0.6307	-1.803	-0.80504	-1.32159	-0.89142	-0.94399	-0.8096	-1.40715	-1.33141	-1.43434	-1.36444	-0.99492	-1.18067	-2.03614	-1.59846	-1.17536	0.455233
	856	-1.19215	-0.04159	-0.91804	-1.55784	-1.3735	-0.78854	-1.88031	-0.95643	-1.30871	-0.8721	-0.91822	-1.07051	-1.37493	-1.46992	-1.23786	-1.44819	-1.09155	-1.18711	-2.02004	-1.78206	-1.22448	0.439154
	857	-1.2598	-0.14789	-0.98568	-1.56106	-1.61186	-0.77887	-2.15733	-0.921	-1.0027	-0.9333	-0.93755	-1.16392	-1.49734	-1.61165	-1.29262	-1.2807	-1.32025	-1.1549	-1.6947	-1.42129	-1.23672	0.420809
	858	-1.40797	-0.24774	-1.07265	-1.6126	-1.72782	-0.78209	-1.82877	-1.16581	-0.93506	-1.01705	-1.0374	-1.25089	-1.46835	-1.57944	-1.46333	-1.27747	-1.36535	-1.09048	-1.52398	-1.13139	-1.24928	0.363515
	859	-1.30489	-0.32505	-1.26914	-1.44188	-1.59897	-0.77243	-1.41647	-1.19157	-1.08323	-0.82378	-1.1276	-1.44738	-1.35883	-1.39262	-1.38925	-1.32257	-1.13665	-1.04539	-1.46278	-0.97356	-1.1942	0.300097
	860	-1.11485	-0.48611	-1.14352	-1.47409	-1.39604	-0.53729	-1.0557	-0.94355	-1.1702	-0.71426	-1.15981	-1.58267	-1.2171	-1.45382	-1.34737	-1.51584	-0.94016	-1.33206	-1.10524	-0.86082	-1.12753	0.310722
	861	-1.23403	-0.55053	-1.13385	-1.24217	-1.4347	-0.48575	-0.60475	-0.63432	-0.98981	-0.83666	-1.39495	-1.35719	-1.00451	-1.28632	-1.2604	-1.30969	-0.93694	-1.41259	-0.99894	-1.13139	-1.06197	0.303267
	862	-1.19538	-0.37015	-1.23049	-1.10688	-1.1609	-0.29248	-0.59508	-0.66653	-0.85775	-0.8721	-1.36274	-1.03508	-0.86922	-1.14781	-1.28295	-1.07777	-0.78877	-1.1549	-1.05692	-1.44384	-0.978387	0.312464
	863	-1.18571	-0.23164	-0.96636	-1.21962	-1.12225	-0.39556	-0.66595	-0.62144	-0.96082	-0.57897	-1.23389	-1.01897	-1.12691	-1.28632	-1.11223	-1.09065	-0.82742	-1.29663	-1.15033	-1.57269	-0.983218	0.33442
	864	-0.94735	-0.1189	-1.02756	-1.14231	-1.30585	-0.52118	-0.98162	-0.45072	-0.78366	-0.63373	-0.75717	-1.01253	-1.18489	-1.10916	-1.10257	-1.10998	-0.85319	-1.31596	-1.19865	-1.34399	-0.945048	0.320572
	865	-1.01821	-0.16399	-1.19183	-1.05856	-1.5571	-0.5695	-1.18777	-0.48293	-0.5904	-1.07825	-0.88279	-0.78383	-0.84989	-0.89012	-1.0156	-1.20339	-0.75011	-1.40937	-1.13423	-1.24735	-0.953261	0.333553
	866	-1.08264	-0.1801	-1.2176	-1.03279	-1.64407	-0.70157	-0.91397	-0.32831	-0.64193	-0.72714	-0.87635	-0.69686	-0.64052	-0.81603	-0.65805	-1.16474	-0.60516	-1.26442	-0.9925	-1.20226	-0.869351	0.34277
	867	-0.99244	0.1098	-1.21116	-0.81698	-1.38638	-0.57272	-0.65629	-0.20913	-0.49376	-0.41148	-0.61222	-0.57123	-0.39894	-0.81926	-0.72892	-1.13252	-0.55685	-1.0776	-0.84755	-0.85116	-0.711839	0.354978
	868	-0.79274	0.19999	-1.41087	-0.57539	-0.9322	-0.56306	-0.65306	-0.33798	-0.45189	-0.18922	-0.57356	-0.51003	-0.2862	-0.93844	-0.85132	-0.5946	-0.44411	-1.08082	-0.72192	-0.89303	-0.630023	0.350361
	869	-0.47384	-0.02226	-1.52039	-0.56251	-0.79047	-0.44066	-0.79157	-0.19947	-0.26184	-0.03138	-0.38674	-0.5358	-0.44725	-0.70974	-0.86743	-0.58171	-0.35714	-1.04539	-0.84433	-0.68688	-0.57784	0.352905
	870	-0.2226	-0.02549	-1.48496	-0.73967	-0.69062	-0.31181	-0.61441	-0.33476	-0.18776	0.02338	-0.34486	-0.42628	-0.50845	-0.64532	-0.89642	-0.49796	-0.66637	-0.81024	-0.73159	-0.76419	-0.544019	0.342569
	871	-0.36755	0.11947	-1.02434	-0.93616	-0.63264	-0.16042	-0.50811	-0.29288	-0.34237	-0.19888	-0.19991	-0.16537	-0.74037	-0.45527	-0.98661	-0.54628	-0.90473	-0.78447	-0.71226	-1.08308	-0.546111	0.343804
	872	-0.4674	0.19999	-0.98246	-0.77833	-0.46192	-0.19585	-0.60797	-0.22846	-0.31982	-0.24076	-0.17737	-0.14927	-0.73715	-0.31354	-1.04137	-0.65902	-0.83708	-0.75871	-0.46746	-0.90269	-0.506332	0.329254
	873	-0.70254	0.10014	-0.99212	-0.80409	-0.5199	0.10693	-0.51456	-0.07062	-0.08468	-0.05715	-0.18381	-0.0784	-0.68239	-0.18792	-0.93507	-0.7621	-0.84997	-0.68784	-0.37404	-0.61279	-0.444646	0.359036
	874	-0.63168	-0.11568	-0.86328	-0.74611	-0.52312	0.30987	-0.28264	-0.06418	-0.14266	0.21986	-0.06463	-0.21691	-0.51167	-0.18147	-0.79012	-0.74277	-0.72757	-0.49779	-0.46101	-0.60313	-0.381835	0.339982
	875	-0.34822	-0.14789	-0.86972	-0.51419	-0.33952	0.26477	-0.2311	-0.34442	-0.13622	-0.06682	-0.20958	-0.28455	-0.29908	-0.20402	-0.70637	-0.70089	-0.55685	-0.4527	-0.23876	-0.57414	-0.348013	0.258531
	876	-0.18716	-0.1962	-0.94703	-0.2404	-0.40394	0.03929	-0.41792	-0.25745	0.00229	-0.5532	-0.18059	-0.11384	-0.35706	-0.37474	-0.53565	-0.6719	-0.54396	-0.35929	-0.25808	-0.42597	-0.34914	0.232469
	877	0.01255	0.18389	-0.81818	-0.22107	-0.43293	0.0715	-0.63696	-0.33476	0.10537	-0.58542	-0.16448	-0.05263	-0.1799	-0.53258	-0.59685	-0.44643	-0.56973	-0.27232	-0.44491	-0.47106	-0.319345	0.28067
	878	-0.13885	0.35139	-0.75376	-0.26939	-0.42004	0.30987	-0.54032	-0.37019	-0.0267	-0.81734	-0.22246	-0.08162	-0.17024	-0.54546	-0.69349	-0.20162	-0.42478	-0.2691	-0.49	-0.2939	-0.3034	0.30747
	879	-0.33534	0.29985	-0.89227	-0.59472	-0.32341	0.03285	-0.71104	-0.26711	-0.17809	-0.74325	-0.35453	-0.17826	-0.14125	-0.36186	-0.67738	-0.26604	-0.50209	-0.56222	-0.43846	-0.17472	-0.368467	0.284005
	880	-0.5125	0.14523	-0.95991	-0.65592	-0.27831	0.14237	-0.78835	-0.30255	-0.46799	-0.5532	-0.54135	-0.25879	0.20663	-0.60344	-0.98661	-0.36268	-0.4119	-0.54933	-0.30962	-0.34544	-0.419683	0.325006
	881	-0.59947	0.11302	-1.26592	-0.57539	-0.21711	0.00386	-0.59186	-0.50548	-0.59362	-0.91075	-0.71529	-0.14283	0.17764	-0.68719	-0.9093	-0.30792	-0.69858	-0.66529	-0.35149	-0.38409	-0.491353	0.360641
	882	-0.87648	-0.09313	-1.25948	-0.6366	-0.51346	-0.18619	-0.76902	-0.62144	-0.57107	-0.97517	-0.84092	-0.25234	-0.20889	-0.71296	-0.69027	-0.7782	-0.88862	-0.6814	-0.44813	-0.41631	-0.621004	0.293922
	883	-0.8636	-0.35082	-1.32068	-0.76866	-0.871	-0.3859	-1.05893	-0.73095	-0.50987	-0.93008	-0.85058	-0.58412	-0.64374	-0.96421	-0.79656	-1.04555	-1.1141	-0.90366	-0.61241	-0.84471	-0.807507	0.244265
	884	-1.08264	-0.43779	-1.5526	-0.56251	-0.9322	-0.53085	-1.34238	-0.80182	-0.64515	-1.08469	-0.89568	-0.70974	-0.92398	-1.07372	-1.27329	-1.10998	-1.27838	-1.13558	-1.02471	-0.92202	-0.965986	0.290781
	885	-1.4434	-0.54409	-1.70721	-0.82342	-1.36061	-0.75955	-1.51955	-0.61177	-1.07678	-1.15878	-0.96976	-1.0544	-1.07537	-1.25411	-1.54386	-0.92315	-1.11088	-1.21933	-1.09879	-1.00577	-1.11303	0.304864
	886	-1.85571	-0.83077	-1.84572	-0.92328	-1.15124	-0.74988	-1.48733	-0.80504	-1.46976	-1.36493	-1.16625	-1.22512	-1.51988	-1.45382	-1.90141	-1.12286	-1.39756	-1.535	-1.25663	-1.27312	-1.31677	0.336928
	887	-1.86537	-0.99504	-2.03577	-1.23895	-1.2833	-0.79498	-1.47445	-1.18513	-1.55673	-1.34882	-1.48514	-1.12205	-1.43936	-1.48925	-1.85309	-1.38055	-1.404	-1.63485	-1.60129	-1.32144	-1.42548	0.295388
	888	-1.83316	-0.9274	-2.02933	-1.27438	-1.54421	-0.97214	-1.7257	-1.39773	-1.32481	-1.61295	-1.76216	-1.34752	-1.57464	-1.55689	-2.35559	-1.61247	-1.54251	-1.50601	-1.82677	-1.41807	-1.55722	0.328531
	889	-1.962	-1.1561	-2.24514	-1.43221	-1.92431	-1.27815	-2.1219	-1.4235	-1.53096	-1.9254	-1.96509	-1.56334	-1.90642	-1.68896	-2.27506	-1.81218	-1.90328	-1.535	-1.99749	-1.51149	-1.7579	0.315891
	890	-1.98777	-1.10456	-2.15173	-1.10366	-2.45257	-1.44242	-2.04137	-1.53623	-1.52774	-2.41823	-1.95865	-2.03684	-2.04171	-1.76627	-1.94328	-2.21804	-2.32524	-1.64129	-2.11667	-1.7724	-1.87933	0.389177
	891	-2.37753	-0.9274	-2.11952	-1.57072	-2.66194	-1.74521	-2.15733	-1.82291	-1.82731	-2.58895	-1.92643	-2.13992	-1.89353	-1.9853	-2.23318	-2.57881	-2.60548	-2.09225	-2.10701	-1.93667	-2.06487	0.407805
	892	-2.83815	-1.14966	-2.1324	-2.05067	-2.63295	-1.70978	-2.27973	-2.05483	-2.1623	-2.7178	-2.15835	-2.36218	-1.71959	-2.43626	-2.45222	-2.46929	-2.74077	-2.44979	-2.34537	-2.22335	-2.25427	0.39937
	893	-3.33742	-1.8422	-2.42552	-2.16341	-2.74569	-1.97713	-2.57285	-2.19979	-2.35879	-3.00448	-2.5159	-2.62953	-1.70027	-2.9613	-2.51342	-2.52083	-2.5475	-2.41114	-2.7158	-2.4746	-2.48088	0.389095
	894	-3.45016	-1.81643	-3.04076	-2.36312	-3.03882	-2.41198	-2.8853	-2.60887	-2.51985	-3.18808	-2.77037	-2.81958	-2.00305	-3.2351	-2.87097	-3.004	-2.63447	-2.64628	-3.04757	-2.89335	-2.76241	0.402921
	895	-3.76261	-1.96782	-3.17927	-2.40821	-3.18055	-2.5827	-3.27828	-2.91165	-2.93859	-3.3427	-3.00873	-3.1127	-2.5281	-3.6925	-3.20274	-3.3712	-2.82774	-2.94585	-3.42445	-2.94811	-3.03072	0.431217
	896	-4.09761	-2.34791	-3.37576	-2.64658	-3.49944	-2.76631	-3.72279	-3.46569	-3.18018	-3.86452	-3.54022	-3.20289	-3.08213	-4.23687	-3.33481	-3.73841	-3.25937	-3.06181	-3.75944	-3.4345	-3.38086	0.469139
	897	-4.28443	-2.36724	-3.71075	-3.19095	-4.07602	-3.20438	-4.04813	-3.59131	-3.45719	-4.3187	-4.0556	-3.525	-3.50732	-4.68138	-3.69557	-4.11206	-3.51384	-3.56108	-3.89151	-3.93377	-3.73631	0.501832
	898	-4.55823	-2.81498	-3.98455	-3.81585	-4.38847	-3.22048	-4.34769	-3.64285	-3.89205	-4.51841	-4.40348	-4.07259	-3.79722	-5.20321	-3.84052	-4.49216	-4.05499	-3.96694	-4.22328	-4.25266	-4.07453	0.511382
	899	-4.65164	-3.3368	-4.49027	-4.40209	-4.84909	-3.6038	-4.83086	-3.99395	-4.21094	-4.6537	-4.59997	-4.5912	-4.15798	-5.30628	-4.41066	-4.51792	-4.30623	-4.33415	-4.60338	-4.31386	-4.40824	0.43037
	900	-4.93832	-3.60737	-4.87358	-4.56637	-5.13577	-4.00322	-5.36879	-4.30318	-4.51695	-4.91461	-4.99294	-4.91653	-4.37702	-5.68315	-4.86162	-4.54691	-4.70565	-4.61439	-4.83852	-4.49425	-4.71296	0.457511
	901	-5.57933	-3.89405	-5.01853	-4.80473	-5.38702	-4.44773	-5.57816	-4.90231	-4.93247	-5.19807	-5.41813	-4.89398	-4.70235	-5.98272	-5.24171	-4.79172	-5.04387	-4.95905	-5.0801	-5.05472	-5.04554	0.444461
	902	-6.07538	-4.24516	-5.32132	-5.15584	-5.85086	-4.95345	-5.72312	-5.25986	-5.12574	-5.55883	-5.80145	-4.97773	-5.10822	-6.25651	-5.38666	-5.1847	-5.4594	-5.31338	-5.54395	-5.4477	-5.38746	0.442386
	903	-6.24932	-4.26771	-5.64665	-5.62612	-6.20196	-5.05008	-6.16763	-5.45957	-5.39309	-5.95503	-6.35548	-5.58652	-5.8072	-6.25974	-5.67657	-5.74517	-5.87492	-5.84808	-5.90793	-5.7988	-5.74388	0.476198
	904	-6.28798	-4.65746	-5.90434	-6.05453	-6.52086	-5.49782	-6.36412	-5.83644	-5.87304	-6.08388	-6.62284	-6.05359	-6.49974	-6.73646	-6.05666	-6.24767	-6.38708	-6.29904	-6.00457	-6.21755	-6.11028	0.452726
	905	-6.48125	-5.30491	-6.42295	-6.55381	-6.83653	-6.11628	-6.68301	-6.10701	-6.52049	-6.38988	-6.80966	-6.38536	-6.96681	-7.33559	-6.4142	-6.6632	-6.77684	-6.54385	-6.52961	-6.48491	-6.51631	0.399466
	906	-6.39105	-5.65923	-6.78049	-6.83727	-7.00081	-6.58334	-6.92782	-6.5161	-7.18726	-6.7732	-7.08668	-6.82344	-7.05056	-7.64482	-7.05521	-6.75661	-6.91213	-6.99158	-6.94836	-6.53644	-6.82312	0.388084
	907	-6.75182	-5.96524	-6.98665	-6.80506	-7.11677	-6.70252	-7.05666	-6.9123	-7.38697	-7.11142	-7.27351	-7.23574	-7.16008	-7.79299	-7.20982	-7.08194	-6.90246	-7.30403	-6.94836	-6.62019	-7.01623	0.364538
	908	-7.206	-6.39043	-7.06395	-6.96611	-7.59349	-6.73151	-7.43998	-7.23763	-7.39664	-7.40132	-7.43778	-7.47088	-7.10854	-8.10544	-7.39665	-7.59732	-6.8316	-7.39101	-7.26081	-6.91654	-7.24718	0.370458
	909	-7.73427	-6.3711	-7.09616	-7.42351	-7.81575	-6.70252	-7.75565	-7.34071	-7.41918	-7.74276	-7.68903	-7.55786	-7.1633	-8.06357	-7.34189	-7.65853	-7.30833	-7.51019	-7.4122	-7.51567	-7.43111	0.387989
	910	-7.51523	-6.55471	-7.20246	-7.50082	-8.06378	-6.6381	-7.84262	-7.50498	-7.63822	-7.78141	-7.98538	-7.69959	-7.44032	-8.1602	-7.23881	-7.49425	-7.60145	-7.66158	-7.58614	-7.80879	-7.54594	0.40645
	911	-7.30586	-6.8124	-7.47626	-7.63289	-7.91239	-6.77661	-8.10997	-7.39224	-7.81216	-7.86516	-7.75345	-7.8542	-7.64969	-8.27616	-7.4353	-7.60699	-7.94289	-7.58749	-7.62802	-7.88932	-7.63597	0.374776
	912	-7.3284	-6.9348	-7.67919	-7.71664	-8.04767	-7.05685	-8.18728	-7.62417	-7.96034	-7.89737	-7.69869	-8.24718	-7.61104	-8.44688	-7.4804	-7.71329	-8.17159	-7.94182	-7.55071	-7.87966	-7.7587	0.383121
	913	-7.21566	-6.9799	-8.03674	-7.62644	-7.98969	-7.19214	-7.96502	-7.75945	-8.49182	-8.10031	-8.13999	-8.26328	-7.92026	-8.74001	-7.47396	-7.66497	-8.06207	-8.18985	-7.57326	-7.86999	-7.86274	0.438564
	914	-7.53456	-7.00567	-7.95299	-7.53947	-8.02835	-7.41762	-7.99079	-7.76912	-8.45317	-7.9618	-8.36225	-7.82521	-7.93959	-8.78833	-7.56737	-7.47814	-8.00087	-7.8162	-7.70211	-8.03105	-7.85823	0.396546
	915	-7.72783	-7.07653	-7.7114	-7.50726	-7.8995	-7.20824	-8.01656	-7.75945	-8.26956	-7.73632	-8.01759	-7.53853	-7.80108	-8.59506	-7.6479	-7.46848	-7.77539	-7.90317	-7.94369	-8.07615	-7.78398	0.343299
	916	-7.45403	-6.88971	-7.38285	-7.29145	-7.97359	-6.95699	-7.9618	-7.74979	-7.87659	-7.88771	-7.61495	-7.0618	-7.49507	-8.19564	-7.36444	-7.46848	-7.76573	-7.64548	-7.92114	-8.03749	-7.59974	0.36895
	917	-7.59254	-6.70932	-7.33775	-7.08852	-8.01224	-6.72507	-7.41743	-7.80455	-7.5738	-7.63968	-7.21875	-7.10045	-7.50152	-8.14088	-7.26136	-7.21079	-7.65943	-7.3749	-7.60547	-7.89254	-7.44335	0.380372
	918	-7.15446	-6.58048	-7.10583	-7.2238	-7.67724	-6.3933	-7.24349	-7.5372	-7.4514	-7.43675	-6.89663	-7.25829	-7.25993	-8.10544	-7.03266	-7.18824	-7.6852	-7.30403	-7.61836	-7.83134	-7.2992	0.402538
	919	-6.89677	-6.5837	-6.92544	-6.91135	-7.40989	-6.24835	-7.18229	-7.12811	-7.79928	-7.1082	-6.68726	-7.23896	-6.77354	-8.05391	-6.80396	-7.25266	-7.79472	-7.18807	-7.37999	-7.81523	-7.15908	0.459951
	920	-6.99985	-6.51928	-6.57756	-6.92424	-7.41633	-6.20647	-6.85373	-6.83499	-7.76063	-6.97291	-6.57774	-7.07791	-6.49974	-7.95083	-6.56238	-6.98853	-7.5628	-6.83697	-7.016	-7.39971	-6.97693	0.451272
	921	-6.91288	-6.43553	-6.3392	-7.00154	-7.23595	-5.76195	-6.61537	-6.96706	-7.38053	-6.95358	-6.63572	-6.90397	-6.19696	-7.5353	-6.34978	-6.88223	-7.27934	-6.36024	-6.88394	-6.88433	-6.77577	0.439251
	922	-6.54245	-6.04899	-6.12982	-6.72131	-7.06523	-5.59768	-6.33191	-6.77379	-7.25169	-6.56705	-6.43279	-6.60118	-6.06811	-7.15843	-6.1082	-6.7856	-6.97333	-6.11222	-6.61014	-6.64274	-6.52613	0.426787
	923	-6.19779	-5.9137	-5.71108	-6.31544	-7.01047	-5.40119	-6.04845	-6.39691	-6.9038	-6.05167	-6.36192	-6.2694	-5.68802	-6.63661	-5.76032	-6.0383	-6.72208	-5.65804	-6.54894	-6.44625	-6.20402	0.438898
	924	-6.02385	-5.44986	-5.40185	-5.98045	-6.86552	-5.15316	-5.71989	-6.12312	-6.16939	-5.79397	-6.23308	-5.84421	-5.36591	-6.2243	-5.25782	-5.37152	-6.2518	-5.37458	-6.09476	-6.21433	-5.84567	0.44735
	925	-5.65664	-4.7702	-5.0894	-5.76141	-6.54018	-4.73119	-5.12076	-5.68182	-5.70232	-5.22383	-5.7338	-5.30306	-4.93105	-5.92796	-4.85518	-4.78528	-5.95867	-5.12011	-5.41832	-5.6603	-5.39857	0.485009
	926	-5.49558	-4.43843	-4.7544	-5.30401	-5.97326	-4.37687	-4.90173	-5.54976	-5.15795	-4.64403	-5.23131	-5.05826	-4.39957	-5.72503	-4.26571	-4.56624	-5.37243	-4.78833	-4.99636	-5.13203	-5.00656	0.480312
	927	-5.1477	-4.16463	-4.38719	-4.71132	-5.23885	-3.99678	-4.64726	-5.02793	-4.37199	-4.21884	-4.83833	-4.69105	-3.84876	-5.39325	-3.7761	-4.2087	-4.60258	-4.21819	-4.63881	-4.97097	-4.55496	0.460937
	928	-4.80948	-3.68146	-4.03287	-4.28935	-4.62361	-3.62635	-4.38313	-4.50933	-4.13685	-3.95149	-4.56453	-4.2723	-3.17876	-4.40437	-3.56029	-3.83182	-3.93258	-3.57719	-4.13631	-4.71973	-4.11109	0.442649
	929	-4.54212	-3.17574	-3.47883	-3.73854	-4.44323	-3.2076	-3.77111	-3.90376	-3.81796	-3.5714	-4.06526	-3.82457	-2.99194	-3.60875	-3.32514	-3.004	-3.43653	-3.14878	-3.63704	-4.04329	-3.63678	0.435586
	930	-4.06218	-2.86329	-2.93124	-3.46152	-3.92463	-2.81784	-3.39102	-3.5591	-3.38633	-3.29116	-3.33729	-3.25443	-2.63761	-2.98707	-2.78722	-2.55626	-3.12408	-2.9233	-3.0669	-3.19935	-3.17809	0.393073
	931	-3.35031	-2.47032	-2.72509	-2.92037	-3.38026	-2.4764	-3.00448	-3.01795	-2.98369	-2.84986	-2.96686	-3.09337	-2.0707	-2.39116	-2.36525	-2.1504	-2.55394	-2.44013	-2.50965	-2.71296	-2.72166	0.368617
	932	-3.04108	-2.09667	-2.38687	-2.36956	-3.07747	-2.12852	-2.4891	-2.5831	-2.62614	-2.28617	-2.37417	-2.69395	-1.40392	-2.15602	-2.17842	-1.73809	-2.22539	-2.06004	-1.85254	-2.09129	-2.29293	0.402629
	933	-2.82204	-1.6747	-2.04543	-1.89283	-2.57497	-1.70978	-1.96728	-2.1708	-2.15586	-1.68382	-1.84591	-2.03362	-0.82734	-1.65675	-1.69848	-1.50295	-1.99669	-1.74115	-1.29528	-1.97211	-1.86339	0.423731
	934	-2.54503	-1.3848	-1.53972	-1.38712	-2.08858	-1.43598	-1.29085	-1.78426	-1.9948	-1.48733	-1.25966	-1.72762	-0.59864	-1.25411	-1.30228	-1.08099	-1.48453	-1.3675	-0.90231	-1.61456	-1.47653	0.423893
	935	-2.0232	-1.10134	-1.14352	-0.73323	-1.62474	-1.24271	-1.17489	-1.45893	-1.51486	-1.10079	-0.88601	-1.20579	-0.30874	-1.05762	-0.73858	-0.92315	-0.96271	-0.84245	-0.62529	-1.59201	-1.11303	0.396495
	936	-1.53681	-0.64716	-0.56049	-0.14376	-1.29619	-0.88195	-0.82378	-1.13037	-0.96082	-0.54032	-0.38996	-0.79671	0.28394	-0.81603	-0.19743	-0.53984	-0.74367	-0.51712	-0.0777	-1.22803	-0.67721	0.445496
	937	-0.99567	-0.09313	-0.06122	0.1719	-0.90965	-0.42455	-0.14413	-0.60855	-0.38746	0.00727	0.14152	-0.5358	0.47721	-0.39407	0.42102	-0.33047	-0.16387	-0.10482	0.36681	-0.78351	-0.217558	0.422932
	938	-0.57692	0.56398	0.43805	0.1107	-0.40716	0.12626	0.23596	0.21928	0.35017	0.26496	0.20273	-0.14283	0.86374	0.06333	0.55631	0.18491	0.19689	0.29782	0.792	-0.52582	0.190718	0.38336
	939	-0.18394	1.05037	0.44772	0.46825	0.13399	0.61265	0.79966	0.4673	0.48546	0.68371	0.50229	0.33712	1.18585	0.34035	0.91707	0.87423	0.39338	0.60705	1.26551	0.07008	0.572905	0.367758
	940	0.09952	1.17599	0.70219	1.1318	0.24029	0.80914	1.16043	0.77975	0.58531	1.26673	0.79541	0.73654	1.59494	0.61736	1.45178	1.30908	0.92809	1.21906	1.60372	0.47917	0.934315	0.422569
	941	0.42485	1.50455	1.30131	1.41204	0.29505	1.17635	1.63715	1.26614	0.86233	1.64038	1.19483	1.03932	1.77854	0.90404	1.76423	1.56999	1.16001	1.72156	1.62949	1.09118	1.26867	0.419948
	942	0.63744	1.72358	1.52035	1.834	0.81365	1.91398	1.71446	1.67844	1.16834	1.85619	1.6941	1.56114	2.05233	1.33245	2.0348	1.83412	1.26953	2.02112	1.98382	1.33276	1.59883	0.399125
	943	1.26878	2.07468	2.0615	2.05626	1.25172	2.09436	1.77566	1.9007	1.61607	2.1783	2.10963	2.00566	2.22305	1.52894	2.43422	1.94364	1.61419	2.2466	2.1803	1.47771	1.9021	0.33671
	944	1.76483	2.41612	2.50923	2.11746	1.23561	2.32306	2.27815	2.2357	1.88987	2.36835	2.50582	2.15383	2.54194	1.78985	2.60816	2.36239	1.99106	2.57837	2.64736	1.81271	2.20649	0.364582
	945	1.88079	2.51276	2.53178	2.30751	1.51585	2.57109	2.60349	2.48694	2.22164	2.3909	2.73452	2.10873	2.76742	2.36643	2.91416	2.8681	2.16822	2.95202	3.03068	1.92545	2.44292	0.394766
	946	1.97421	2.72535	2.6413	2.63606	2.00546	2.5582	2.72267	2.90891	2.6275	2.66791	3.11461	2.72719	2.87694	2.77873	3.21051	3.41891	2.20365	3.00034	3.29803	2.22179	2.71591	0.396916
	947	2.19002	3.06035	2.90221	2.90663	2.33401	2.74503	3.12209	3.17948	2.61784	3.16719	3.13716	2.90113	2.99612	2.93979	3.35546	3.41891	2.64172	3.1163	3.69745	2.67597	2.95524	0.35799
	948	2.74083	3.26328	3.20499	3.06447	2.27281	2.98017	3.18329	3.19881	2.62428	3.03834	3.26601	2.91079	3.17328	3.22002	3.60348	3.41247	2.9735	3.41586	3.88749	2.92399	3.11791	0.348539
	949	3.19501	3.46298	3.34994	3.39624	2.38233	3.07036	3.25093	3.50481	3.04302	3.25738	3.59778	3.01065	3.36655	3.2168	3.70011	3.40281	3.0347	3.45129	3.72966	3.12048	3.27719	0.300045
	950	3.74582	3.56928	3.45624	3.48966	2.81396	3.32161	3.59881	3.83015	3.3297	3.37656	3.75884	2.86247	3.41487	3.18459	3.89982	3.56386	3.01215	3.66389	3.99057	2.95942	3.44211	0.340863
	951	3.81668	3.70457	3.511	3.41879	2.99112	3.25074	3.63424	3.71097	3.36191	3.45386	3.91345	3.12016	3.29568	3.278	3.9578	3.65083	3.20542	3.97956	4.2096	3.00452	3.52345	0.343897
	952	3.58154	3.8012	3.41437	4.02436	2.81718	3.1831	3.5054	3.48871	3.57451	3.50862	3.94566	3.30377	3.41164	3.52925	3.99968	3.76035	3.58551	3.92802	4.44797	3.14303	3.59769	0.365705
	953	3.54611	3.75611	3.62052	4.05013	3.20693	3.48266	3.86616	3.4114	3.53263	3.36367	4.01975	3.28766	3.66933	3.6742	4.31213	3.81833	3.74334	3.84105	4.29657	3.15913	3.68289	0.326469
	954	3.6202	4.07822	3.83955	4.20152	3.22948	3.84665	4.23981	3.26323	3.51975	3.85328	3.95855	3.57112	3.94635	3.81915	4.57304	3.65727	4.03968	4.04076	4.14518	3.08183	3.82623	0.371126
	955	3.74904	4.18451	3.77835	4.22085	3.13607	3.51165	4.21726	3.30511	3.78388	4.04333	4.03585	3.74828	3.985	4.04463	4.64712	3.51232	3.90118	4.06653	4.33523	3.2912	3.87487	0.38373
	956	3.84245	4.23927	4.15522	4.30138	3.47751	3.44079	4.1013	3.36953	3.92561	4.04655	4.2259	3.88357	3.88837	4.06396	4.7051	3.70559	3.81743	4.2147	4.38032	3.50379	3.96442	0.34854
	957	4.2773	4.24894	4.30661	4.32392	3.58703	3.70814	4.16573	3.50804	4.17686	4.07232	4.28388	3.83203	4.02688	4.10261	4.68577	3.93429	3.91084	4.4595	4.60258	3.50701	4.08601	0.338063
	958	4.47379	4.42932	4.37104	4.19508	3.62246	3.67593	4.13351	3.66909	4.09633	4.12386	4.42239	3.97376	4.28779	4.15415	4.77919	4.11145	3.64027	4.48205	4.46407	3.2912	4.11984	0.375681
	959	4.18711	4.59037	4.34849	3.99215	3.98322	3.60507	4.01433	3.58534	3.75167	4.2527	4.19691	4.08328	4.4875	4.30232	4.52472	3.95362	3.81743	4.29845	4.35455	3.23322	4.07812	0.349829
	960	4.21932	4.48086	4.31628	3.81499	4.07019	3.54709	4.16573	3.44039	3.71946	4.30424	4.08095	4.18957	4.38442	4.50203	4.62457	3.99871	3.93339	4.27912	4.24182	3.36206	4.08376	0.353584
	961	4.12591	4.59682	4.18099	3.86975	4.29567	3.61473	4.27202	3.58856	3.85152	4.33001	3.93278	4.24111	4.37154	4.36996	4.49251	4.02448	4.00103	4.22436	4.38999	3.50379	4.11388	0.307954
	962	4.05505	4.34235	4.01027	3.93417	4.07341	3.60185	4.03688	3.83015	3.76133	4.03689	3.93278	4.06073	4.42952	4.1928	4.53116	3.74424	4.17175	4.47883	4.63157	3.27509	4.05654	0.33037
	963	4.12269	4.3037	4.12301	3.90518	3.90592	3.71458	3.93703	3.69808	3.57773	3.81463	3.94888	4.05107	4.35543	4.08328	4.49251	3.53165	4.18786	4.34354	4.4834	3.17846	3.98793	0.339421
	964	4.00995	4.42932	4.18421	3.70225	4.11851	3.72425	3.78886	3.5789	3.7871	3.86939	3.91667	3.90934	4.0913	3.93833	4.36688	3.56064	3.74656	4.18249	4.28047	3.10437	3.91449	0.313589
	965	3.84245	4.30692	4.04893	3.56696	3.82539	3.62761	3.73732	3.43395	3.94494	3.74376	3.8297	3.82881	4.08486	3.5679	4.17362	3.7378	3.51464	3.98922	4.41576	3.18168	3.82011	0.300728
	966	3.47847	4.05245	3.83311	3.58307	3.73198	3.81122	3.8114	3.46938	3.93205	3.66646	3.54302	3.84491	4.07841	3.59045	4.04799	3.62184	3.30849	3.84427	4.27403	3.05928	3.72911	0.286895
	967	3.42371	3.83663	3.62374	3.70225	3.74808	3.86276	3.71155	3.46294	3.82575	3.7953	3.34976	3.82237	3.83361	3.52925	3.97391	3.51555	3.24729	3.99244	4.10653	3.0013	3.66824	0.274177
	968	3.25621	3.83019	3.66883	3.7409	3.48073	3.81766	3.60847	3.23424	3.70013	3.75665	3.37875	3.72573	3.77885	3.45839	4.33145	3.38992	3.35681	4.05364	3.81341	3.02707	3.6204	0.303674
	969	3.22722	3.88495	4.08436	3.5573	3.49683	3.84021	3.38944	3.04742	3.71624	3.58915	3.30144	3.6291	3.50184	3.5067	4.34434	3.4318	3.30849	3.92158	3.71033	2.8789	3.56838	0.346369
	970	2.87934	3.69168	3.88143	3.54119	3.53549	3.4569	3.21872	3.02165	3.68725	3.55694	3.32077	3.47771	3.63712	3.35531	4.05122	3.34161	2.81888	3.63812	3.54928	2.76616	3.42134	0.341821
	971	2.79559	3.82375	3.71393	3.33504	3.55804	2.9995	3.48929	3.03453	3.56807	3.30247	3.1887	3.21036	3.58558	3.278	3.65502	3.35771	2.66427	3.49961	3.56216	2.75005	3.31858	0.330587
	972	2.74083	3.60793	3.67528	3.04836	3.32934	2.91253	3.2767	2.97977	3.34259	3.18973	2.94067	2.81738	3.18617	3.25868	3.32002	3.32872	2.5773	3.30634	3.54283	2.45049	3.14158	0.329169
	973	2.78271	3.60149	3.27908	2.75524	2.82684	2.79335	3.048	2.8767	3.31682	3.1994	2.42852	2.39541	3.13463	3.22969	3.13642	3.17733	2.26807	3.19038	3.1402	2.61799	2.95991	0.347593
	974	2.73439	3.38246	3.04716	2.74558	2.53372	2.62263	2.71945	2.66732	3.01403	2.76455	2.16116	2.56613	2.93814	3.23935	3.04301	2.80368	2.22942	3.1324	2.99202	2.30554	2.78211	0.326556
	975	2.79237	3.23429	3.02783	2.88409	2.39199	2.6645	2.39733	2.53848	3.00437	2.59383	2.17727	2.51459	2.76742	2.95267	3.14286	2.5782	2.03615	3.09375	2.78587	2.0704	2.68241	0.350443
	976	2.74727	3.22462	2.89577	2.92596	2.23094	2.65484	2.10421	2.1906	2.97538	2.38123	2.20626	2.1796	3.04766	2.62734	3.03012	2.67161	2.02649	3.08087	2.76977	1.99309	2.59818	0.399161
	977	2.55401	2.99914	2.76048	2.70048	2.24382	2.40681	1.82075	1.98445	2.95605	2.101	2.37376	2.10229	2.97357	2.5758	2.84974	2.77791	2.1199	2.69111	2.73433	1.70319	2.47143	0.396493
	978	2.39617	2.97015	2.64452	2.52332	1.83474	2.1298	1.52119	2.1294	2.72736	1.72735	2.2578	1.80917	2.7642	2.39542	2.79498	2.33662	1.9975	2.55905	2.44766	1.47771	2.27221	0.43367
	979	2.33497	2.63516	2.58654	2.19155	1.23239	2.23287	1.69191	1.97156	2.19909	1.75312	2.33188	1.85105	2.90915	2.0411	2.44388	1.95975	1.73981	2.40765	2.31237	1.39396	2.11099	0.419757
	980	1.99353	2.7028	2.3063	1.74703	1.05523	2.09759	1.69835	1.63979	1.87376	1.71446	2.15472	1.50316	2.86728	1.78985	2.36657	2.01451	1.60774	2.05977	2.05146	1.16848	1.92062	0.447173
	981	1.82926	2.29694	2.25476	1.70838	1.16797	1.58221	2.06556	1.50772	1.84477	1.6597	1.81973	1.50316	2.6579	1.55793	2.24095	1.69884	1.63995	1.81819	1.87108	0.95589	1.78404	0.391605
	982	1.80349	2.31949	1.97775	1.76314	1.1422	1.41471	1.71446	1.45296	1.90919	1.54052	1.79718	1.34855	2.39055	1.44197	1.88019	1.52812	1.45313	1.6217	1.87752	0.83671	1.66068	0.366342
	983	1.58767	2.11978	1.73616	1.35728	0.72023	1.35029	1.32148	1.36599	1.59352	1.42134	1.75208	1.16817	2.14575	1.2487	1.67403	1.26077	1.10525	1.59915	1.81954	0.6982	1.45227	0.381794
	984	1.29455	2.05214	1.56544	1.26064	0.67514	1.07649	0.88019	1.19205	1.1329	1.06058	1.47507	1.10053	1.96536	1.18428	1.35192	1.00308	0.6865	1.49286	1.55863	0.57902	1.22937	0.3886
	985	0.631	1.81699	1.24655	1.11891	0.45932	1.08938	0.79644	0.83129	0.8269	0.59996	1.21094	1.00711	1.53696	1.3099	1.30361	0.87101	0.52223	1.05478	1.01426	0.35676	0.980215	0.37091
	986	0.55691	1.49488	0.97276	0.89344	0.33048	1.20534	0.71913	0.26115	0.29863	0.39058	0.95969	0.85894	1.18585	1.25514	1.02981	0.74861	0.27098	0.7069	1.06902	0.18282	0.769553	0.386952
	987	0.47317	1.34349	0.85036	0.76781	0.01159	0.67063	0.48399	0.12586	0.44036	0.20698	0.62147	0.54005	1.14398	1.20361	0.97505	0.51347	-0.17353	0.66181	1.02714	0.00888	0.594808	0.42147
	988	0.37009	1.07936	0.92444	0.64219	-0.17202	0.47092	0.58385	-0.03197	0.63041	0.06847	0.34768	0.23082	1.11499	0.81385	0.71414	0.37174	-0.28949	0.68113	0.91763	-0.01367	0.472728	0.41121
	989	0.30567	0.69605	0.6281	0.63897	-0.33307	0.72217	0.59673	-0.00298	0.64007	0.00727	0.38955	-0.04297	0.94749	0.69467	0.66582	0.49736	-0.34103	0.56517	0.75657	-0.15862	0.393649	0.393211
	990	0.26701	0.80234	0.32209	0.29109	-0.5972	0.49025	0.52909	-0.29288	0.67228	-0.34705	0.58282	-0.0623	0.45466	0.57549	0.65294	0.22035	-0.47632	0.47498	0.53753	-0.45818	0.23195	0.439517
	991	0.31533	0.71537	0.17714	0.07205	-0.51023	0.16814	0.35837	-0.43783	0.50801	-0.44691	0.47652	0.06977	0.10356	0.33713	0.42102	0.05929	-0.57617	0.24628	0.94984	-0.51616	0.124526	0.42935
	992	0.1736	0.53821	0.3382	-0.0117	-0.50379	0.02963	0.12967	-0.53124	0.27609	-0.59508	0.28648	-0.33609	0.42567	-0.07196	0.39847	0.10116	-0.72757	-0.1016	0.7759	-0.69976	-0.0052855	0.435262
	993	0.1124	0.28374	0.02897	0.02373	-0.69384	-0.14753	-0.04749	-0.6311	0.14402	-0.78835	0.03201	-0.24912	0.22596	0.04078	0.1891	0.02386	-0.57617	-0.20145	0.54076	-1.11207	-0.14009	0.416869
	994	-0.06154	0.12591	-0.02901	0.09138	-0.77437	-0.07023	-0.05394	-0.70841	0.12469	-0.71748	-0.00343	-0.39407	-0.03817	0.12775	0.2052	-0.20806	-0.48276	-0.09838	0.23797	-1.29567	-0.201131	0.403669
	995	0.09952	0.00995	0.1095	0.02051	-0.87422	-0.2796	0.15222	-0.70519	-0.2715	-0.71426	-0.14838	-0.57123	-0.04461	-0.07196	0.16011	-0.53984	-0.60839	-0.26587	-0.00039277	-1.17649	-0.286006	0.385985
	996	0.09307	0.07115	-0.07088	-0.2404	-1.02884	-0.12821	-0.02495	-0.6311	-0.39391	-0.7046	-0.26111	-0.44561	-0.00918	0.23405	0.2954	-0.78142	-0.96593	-0.50102	-0.05515	-1.21514	-0.338189	0.435148
	997	-0.12918	-0.00938	-0.19651	-0.47554	-1.07715	-0.31503	-0.0797	-0.55701	-0.17487	-0.81734	-0.25789	-0.54224	-0.21855	0.36612	0.09569	-0.79431	-1.09477	-0.44948	0.01571	-1.22803	-0.396973	0.42894
	998	-0.09375	0.03572	-0.29314	-0.44333	-1.11258	-0.42777	0.23919	-0.64398	-0.17165	-0.80767	-0.26434	-0.53902	-0.27653	0.24371	-0.06859	-0.68157	-1.05612	-0.53001	-0.10669	-1.07986	-0.403899	0.406765
	999	-0.21293	-0.08669	-0.36078	-0.21141	-1.0385	-0.23772	0.20375	-0.79538	-0.29083	-0.64662	-0.23212	-0.79349	-0.12192	-0.24912	-0.04282	-0.74599	-1.22362	-0.45914	-0.05837	-1.02832	-0.431601	0.390791
	1000	-0.47707	0.16134	-0.21906	-0.14699	-1.0997	-0.36657	0.10712	-0.95965	-0.3166	-0.49522	-0.38352	-1.28632	-0.10903	-0.51969	0.18266	-0.93926	-0.98848	-0.559	-0.10025	-1.56947	-0.504238	0.493207
	1001	-0.5125	0.22898	-0.33179	-0.32093	-1.02561	-0.24417	-0.07648	-0.80504	-0.20708	-0.67239	-0.3964	-1.24445	-0.22177	-0.46171	0.32116	-0.94248	-1.08511	-0.56222	-0.0777	-1.58879	-0.511324	0.488981
	1002	-0.30312	0.43191	-0.37045	-0.33059	-0.81946	-0.38912	-0.35672	-0.69874	-0.16843	-0.47912	-0.35775	-1.18647	-0.22822	-0.42628	0.25352	-0.89094	-1.06901	-0.43659	-0.25164	-1.47605	-0.477664	0.45079
	1003	-0.32889	0.52211	-0.26737	-0.45621	-0.71317	-0.33758	-0.32451	-0.50225	-0.32948	-0.16345	-0.30299	-1.09628	-0.17346	-0.6131	0.11823	-0.6558	-1.03035	-0.43659	-0.15501	-1.38264	-0.431439	0.422063
	1004	-0.20649	0.4609	-0.25771	-0.43689	-0.68418	-0.37301	-0.31807	-0.42817	-0.38102	-0.05393	-0.3352	-0.85791	0.04236	-0.43594	0.04093	-0.45287	-0.84675	-0.22078	-0.10347	-1.23447	-0.354133	0.369302
	1005	-0.23548	0.49634	-0.25127	-0.39823	-0.85812	-0.35369	-0.12802	-0.34764	-0.44545	-0.00884	-0.12261	-0.52292	0.11322	-0.33287	0.01516	-0.23383	-0.95949	0.01436	0.09302	-1.33432	-0.290034	0.411368
	1006	0.09952	0.29018	-0.33502	-0.43367	-0.56177	0.01996	0.06525	-0.39596	-0.44545	0.06847	0.15763	-0.5197	0.22918	-0.30388	-0.05571	-0.10821	-0.74367	-0.08871	0.1059	-0.88337	-0.191951	0.335977
	1007	0.05764	0.41581	-0.37045	-0.37246	-0.21711	0.25511	0.49365	-0.49259	-0.14266	0.18765	0.09965	-0.60022	0.39024	-0.08806	0.28573	-0.18552	-0.33459	-0.04362	0.00927	-0.75774	-0.0705135	0.351033
	1008	-0.01967	0.50922	-0.25127	-0.23718	-0.11082	0.15525	0.52264	-0.44105	-0.06535	0.25208	0.02234	-0.38119	0.44822	0.11809	0.17944	-0.08888	-0.02858	0.14643	0.20254	-0.54193	0.0195165	0.299215
	1009	0.18971	1.00527	0.23834	-0.13732	0.105	0.13915	0.2102	-0.4475	0.23421	0.25208	0.02879	-0.0623	0.51264	0.24693	0.2052	-0.11143	-0.08334	0.29782	0.3346	-0.44207	0.135799	0.318934
	1010	0.32821	1.07936	0.14171	0.28142	0.09534	0.14881	-0.03783	-0.16726	0.51767	0.30361	0.15441	0.00857	0.36447	0.30169	0.35016	-0.18229	-0.07046	0.37191	0.26696	-0.30034	0.197806	0.300757
	1011	0.55047	1.15022	0.32854	0.62608	-0.04639	0.22934	0.32938	-0.04486	0.62397	0.41957	0.21239	-0.08162	0.58995	0.60448	0.35016	0.07217	0.07449	0.61027	0.35715	-0.09097	0.343239	0.316821
	1012	0.87903	1.12768	0.78916	0.66152	-0.17846	0.6513	0.5613	-0.04808	0.79146	0.60962	0.42498	-0.08807	0.94427	0.90726	0.63039	0.37818	0.32896	0.58772	0.47633	0.13129	0.528292	0.358039
	1013	0.81138	0.98595	0.84069	0.61642	-0.17202	0.89611	0.59029	0.19995	0.80435	0.80611	0.81474	0.21794	1.0248	0.9427	0.87198	0.62299	0.3966	0.60383	0.64061	0.49205	0.650374	0.303344
	1014	0.93056	1.16955	0.98564	0.57454	-0.04961	1.07327	0.54841	0.2837	1.11036	1.05091	1.12397	0.46597	1.16331	1.02	1.15543	0.68419	0.64141	0.62638	0.98849	0.38575	0.796612	0.349694
	1015	0.91768	1.42724	1.44304	0.75493	0.18231	1.21822	1.10245	0.51562	1.33583	1.25384	1.21094	0.57226	1.16653	1.48706	1.28428	1.02885	0.69939	0.81964	1.0207	0.43085	0.993583	0.370258
	1016	1.06263	1.68815	1.80059	1.22199	0.41745	1.07327	1.30215	0.67023	1.50655	1.19264	1.3881	0.84928	1.54018	1.57726	1.59028	1.3123	0.56732	1.23195	1.20753	0.30845	1.17542	0.422861
	1017	1.16893	2.04891	1.56222	1.10281	0.58172	1.15702	1.65648	0.93114	1.5742	1.27961	1.47507	1.07798	1.44354	1.62879	1.71269	1.33163	0.78636	1.4381	1.48776	0.43729	1.29411	0.397524
	1018	1.32032	2.1842	1.46881	1.0867	0.64615	1.30519	1.74023	1.21138	1.40026	1.54696	1.78752	1.59658	1.74955	1.72865	1.77711	1.6473	0.94419	1.55084	1.62949	0.49849	1.441	0.40776
	1019	1.44594	2.17132	1.56867	1.37016	0.96826	1.3986	1.92383	1.3209	1.4679	1.76278	1.98722	1.83172	1.68191	1.96057	1.77389	1.78581	1.35328	1.49286	1.73579	0.78517	1.58933	0.342429
	1020	1.69719	2.50309	1.62343	1.68905	1.22917	1.76581	1.89806	1.68166	1.60963	2.20407	2.20948	1.64489	1.81075	2.19571	1.81254	1.91465	1.62063	1.72156	1.9355	1.05897	1.79129	0.329639
	1021	1.58767	2.75756	1.82636	1.65684	1.40311	1.91076	2.10099	1.80729	1.87698	2.39734	2.40275	1.91547	2.23272	2.03143	1.96716	1.9823	1.82356	1.85684	2.16098	1.24901	1.94736	0.347048
	1022	1.29455	2.87674	1.88111	1.6504	1.55128	2.16845	2.09777	1.64301	1.9865	2.36191	2.57347	2.33099	2.30036	2.24403	2.33114	1.93398	2.06192	1.76021	2.58938	1.43262	2.05349	0.415247
	1023	1.8357	2.98304	1.90044	2.01116	1.60926	2.32306	1.91739	1.87171	2.11534	2.41989	2.5026	2.38897	2.27137	2.14095	2.34403	1.84379	2.08769	1.96958	2.60227	1.43262	2.12854	0.361015
	1024	2.00964	3.04102	1.93587	1.90487	1.8444	2.06537	2.05267	2.04887	2.38592	2.3458	2.66044	2.19893	2.35512	2.09263	2.21518	2.03705	2.14245	2.034	2.64736	1.64521	2.18314	0.320596
	1025	1.90334	2.85097	1.8489	1.76958	1.9507	2.29085	1.92383	2.0682	2.51154	2.36835	2.60246	2.26657	2.59026	2.10552	2.30859	2.23676	2.05226	2.09843	2.60227	1.79982	2.20746	0.308094
	1026	1.90334	2.77367	2.28698	1.82756	2.20195	2.45191	1.94316	1.98445	2.55664	2.62282	2.42208	2.20215	2.8705	1.93802	2.42455	2.16268	1.86865	2.24338	2.82453	2.13804	2.28235	0.327229
	1027	1.63277	2.79621	2.37717	2.13034	2.17618	2.56465	2.08811	2.03599	2.48899	2.72589	2.66366	2.26979	3.2828	2.2698	2.3247	2.23032	2.03293	2.12419	2.72145	1.97054	2.34532	0.369636
	1028	1.75195	2.78011	2.41582	2.12712	1.94104	2.56465	2.00436	2.30656	2.39558	2.6969	2.64111	2.33743	3.29568	2.45662	2.45999	2.41393	2.1038	2.369	2.58616	1.84492	2.37464	0.356905
	1029	1.61666	3.08611	2.59298	2.0466	1.99257	2.59364	2.08166	2.40964	2.36659	2.37801	2.45751	2.62089	2.88338	2.16672	2.37302	2.62008	2.01038	2.50751	2.72145	1.93189	2.37286	0.356405
	1030	1.75195	3.09578	2.52212	2.16578	1.97647	2.67417	2.1783	2.62545	2.50188	2.16864	2.30289	2.63055	2.66757	2.39542	2.39234	2.48479	1.88154	2.42698	2.84707	2.06718	2.38784	0.33332
	1031	1.87113	2.91539	2.20323	2.00472	2.12142	2.57431	2.14287	2.63189	2.48899	2.03013	2.57025	2.44051	2.86728	2.16994	2.37302	2.35595	2.03937	2.4914	2.76332	1.60656	2.33308	0.342427
	1032	1.73906	2.80588	2.15813	1.94352	2.01834	2.58719	2.26205	2.57713	2.44712	2.04946	2.60246	2.36642	2.8705	1.97989	2.41811	2.40426	2.31639	2.34967	2.81486	1.62588	2.31682	0.348492
	1033	1.74551	2.64482	2.13236	1.9403	1.91205	2.65484	2.29426	2.29045	2.49221	2.18475	2.52837	2.47594	3.01223	1.86071	2.52119	2.54921	2.4098	2.63957	3.01779	1.96732	2.36368	0.361077
	1034	1.73262	2.75434	2.48346	2.03371	1.97325	2.50022	2.08489	2.09397	2.48577	2.37157	2.48328	2.72397	2.95747	1.71898	2.65647	2.49123	2.34216	2.87471	3.01779	2.01242	2.38961	0.38555
	1035	1.9581	3.00237	2.44803	2.10458	1.86695	2.7257	2.00758	2.20671	2.67582	2.54229	2.34477	2.81416	2.89627	1.85749	3.07844	2.1208	2.44201	2.62991	2.96303	1.95444	2.43197	0.405795
	1036	1.95488	3.04424	2.52856	1.92097	1.8444	2.74503	1.78532	2.21959	2.86908	2.76455	2.1354	2.82704	3.01867	1.98312	2.98503	2.37205	2.40658	2.71366	2.72145	1.82881	2.43342	0.441758
	1037	1.90656	3.16664	2.47058	1.99828	1.97647	2.74825	1.83042	2.313	3.06557	2.62604	2.22237	2.82704	2.84151	2.01211	2.74022	2.49123	2.34216	2.64279	2.72145	1.73862	2.43407	0.422245
	1038	1.77128	3.0378	2.15491	2.10458	1.9507	2.92219	2.03335	2.30334	3.0398	2.58738	2.25136	2.76262	2.75454	2.18605	2.57917	2.25609	2.27129	2.44309	2.7601	1.86102	2.40153	0.385843
	1039	1.90334	2.92828	1.95198	2.20443	2.03767	2.87387	2.13642	2.54492	2.72413	2.64214	2.16439	2.77228	2.58382	2.18283	2.54051	2.28508	2.14889	2.34323	2.81164	2.07684	2.39283	0.326211
	1040	1.77772	3.03458	1.81025	2.28174	2.02156	2.36816	2.16864	2.52237	2.76923	2.63248	2.33188	2.41152	2.64824	2.31811	2.42133	2.26575	1.93308	2.43986	2.744	2.24112	2.35708	0.322225
	1041	1.57157	2.99914	1.97131	2.19155	2.06988	2.27153	2.04301	2.32589	2.51798	2.49397	2.35765	2.30844	2.74809	2.32133	2.36979	2.27542	1.87187	2.37866	2.66025	2.02208	2.28847	0.320261
	1042	1.60056	2.92184	2.10337	2.11102	1.9056	2.07182	1.97215	2.27435	2.32794	2.2846	2.08708	2.37931	2.53872	2.09263	2.4922	2.14657	1.73337	2.29814	2.78587	1.81915	2.19731	0.329004
	1043	1.4846	2.75112	2.04861	2.01438	1.57061	1.98807	2.04623	2.20993	2.38914	2.30071	1.87771	2.29878	2.38089	2.32778	2.36657	1.8309	2.04259	2.28203	2.58616	1.87391	2.13354	0.316966
	1044	1.65532	2.6867	1.67818	2.05948	1.62537	2.24898	2.10421	2.20671	2.55986	2.36513	1.95179	1.96056	2.11031	2.49527	2.15398	1.77937	2.05226	2.34323	2.42189	2.07684	2.12677	0.300604
	1045	1.42662	2.68025	1.4978	2.08847	1.60926	2.18133	2.02691	2.05853	2.30217	1.9496	2.03876	1.84782	2.01046	2.35354	1.88019	1.55711	2.06836	2.31424	2.3478	1.96732	2.01033	0.317778
	1046	1.22046	2.50309	1.42049	1.89198	1.58993	2.15234	2.22339	2.06498	1.96395	1.5985	1.84227	1.64811	2.04911	2.07975	1.75456	1.89533	1.85255	1.94059	2.56684	1.72896	1.89936	0.329467
	1047	1.25912	2.41612	1.49458	1.80179	1.51585	2.05249	2.12676	1.91036	1.89953	1.61783	1.56848	1.68999	2.11676	1.90259	1.56774	2.14657	1.49823	1.56694	2.44443	1.73862	1.81674	0.322933
	1048	1.3171	2.2905	1.59766	1.9403	1.23561	2.15234	1.87873	1.76541	1.91241	1.5212	1.39776	1.92513	2.01046	2.05398	1.46466	2.05638	1.31462	1.59915	2.20607	1.76761	1.77035	0.321476
	1049	1.28811	2.18098	1.44304	1.78246	1.28393	2.06537	1.60172	1.53027	1.73525	1.38269	1.33334	1.76408	1.76888	2.17638	1.53553	2.08537	1.39837	1.56372	1.98704	1.42295	1.66647	0.300249
	1050	1.38152	2.1842	1.23045	1.79535	1.27749	1.89788	1.46321	1.34989	1.58386	1.28605	1.57492	1.38398	1.57883	2.15383	1.40346	1.62797	1.28241	1.36723	1.80021	1.10406	1.53634	0.298285
	1051	1.21724	2.16165	1.13059	1.65684	1.3097	1.65951	1.3859	1.09542	1.35516	1.03803	1.70699	1.00389	1.52729	1.97023	1.18442	1.65696	0.99895	1.70223	1.82276	1.05252	1.43181	0.347168
	1052	0.69542	2.16165	1.11449	1.25098	1.33869	1.30197	1.24417	1.31768	1.10391	1.05413	1.60713	0.76553	1.56272	1.6449	1.20375	1.72461	0.99895	1.66358	1.63593	0.9108	1.31505	0.361921
	1053	0.35398	2.05214	1.18857	1.30896	1.15508	1.19245	1.39557	1.48195	0.99439	1.04447	1.23348	0.5626	1.50152	1.46774	1.13611	1.4637	1.16967	1.38656	1.53286	0.82383	1.22228	0.367201
	1054	0.52792	1.82022	1.17891	1.49578	1.07778	1.21822	1.29893	1.32412	1.03627	1.25062	1.26569	0.4402	1.4983	1.15851	1.20375	1.38317	1.27597	1.25771	1.30416	0.95267	1.19844	0.306172
	1055	0.37975	1.96839	0.97276	1.67939	0.71379	1.10226	1.44388	1.21138	1.09425	1.10889	1.3269	0.43375	1.43388	1.41298	1.23918	1.36062	1.11813	1.1643	1.02714	1.05252	1.16221	0.372149
	1056	0.28956	2.03603	0.85036	1.82434	0.73956	1.30841	1.38268	1.05355	0.85267	1.20231	1.11752	0.71399	1.36624	1.54182	1.32615	1.26077	1.06337	1.21584	1.18498	0.91402	1.16221	0.39193
	1057	0.37975	2.0618	0.85036	1.76958	0.77821	1.40827	1.25706	1.031	0.81723	0.78034	0.91137	0.65279	1.3147	1.50317	1.15866	1.04173	1.22121	1.29637	1.23007	1.09762	1.12806	0.388662
	1058	0.24447	1.85243	0.47993	1.79213	0.54307	1.17957	0.99615	1.36277	0.79146	0.63217	0.8083	0.17929	1.1923	1.49351	0.8301	1.03529	1.01184	1.14498	1.33315	1.15882	1.00309	0.454508
	1059	0.26701	1.75901	0.13527	1.77602	0.2886	1.07971	0.82865	1.32734	0.69483	0.78356	0.89849	0.03756	1.30826	1.23582	0.63361	0.98375	0.83468	1.1031	1.38791	1.0944	0.922879	0.489489
	1060	0.13817	1.98127	0.20935	1.2542	-0.05928	1.02495	0.69981	1.40143	0.60786	0.86087	0.73421	0.18895	1.38878	1.17462	0.39525	0.96764	0.84112	0.9356	1.34926	0.98166	0.853786	0.510081
	1061	-0.03899	1.85565	0.30921	1.193	0.02125	1.06039	0.5613	1.50128	0.65618	0.70303	0.47652	0.31457	1.16653	0.85895	0.22131	1.06106	0.42559	1.06123	1.36858	0.71431	0.774548	0.506483
	1062	-0.04544	1.6656	0.66353	1.18012	0.11788	1.14091	0.65471	1.48518	0.52733	0.62573	0.21561	0.53039	1.06345	0.81385	0.3115	1.00952	0.28386	1.19651	1.127	0.47594	0.752159	0.467922
	1063	-0.12918	1.64628	0.60555	0.98041	0.07279	1.25043	0.68692	1.44008	0.3083	0.74813	0.15441	0.36611	0.97326	0.96524	0.3566	1.14481	0.23233	1.01613	0.83388	0.53392	0.70932	0.475888
	1064	-0.15817	1.30484	0.09017	0.72594	0.06957	0.94443	0.8061	1.17917	0.36628	0.94462	0.19306	0.21472	0.88951	1.27447	0.26318	1.1738	0.33862	0.68113	0.93695	0.67565	0.645702	0.444057
	1065	-0.49317	1.19532	0.27378	0.45536	-0.04961	0.8027	0.52587	1.04066	0.17623	0.92851	0.20273	0.17284	0.77677	1.21327	0.39847	0.97731	0.11315	0.36869	0.97883	0.53392	0.529582	0.452878
	1066	-0.62846	1.22753	0.16104	0.37806	0.00192	0.61265	0.26818	0.95691	0.27286	0.80933	-0.17092	0.09232	0.64471	1.16173	0.61751	0.68097	0.18723	0.34614	1.04003	0.44695	0.455334	0.464577
	1067	-0.48995	1.33061	-0.12886	0.22989	0.25639	0.41294	0.30039	0.89893	0.17623	0.78678	-0.48659	0.09232	0.58995	0.89438	0.35338	0.42972	0.10992	0.28172	0.77268	0.52426	0.366754	0.449597
	1068	-0.56404	1.28873	-0.29636	0.13647	0.23384	0.22612	0.22308	0.42543	-0.16521	0.83832	-0.45438	0.01179	0.84442	0.73654	0.20843	0.06251	0.02295	0.38479	0.76301	0.60479	0.276562	0.471747
	1069	-0.48673	1.28873	-0.19329	-0.07612	0.25639	0.17458	0.32616	0.37067	-0.16843	0.69659	-0.41251	0.06977	0.76389	0.74299	0.23419	0.18813	-0.09623	0.34936	0.64061	0.45018	0.255947	0.437066
	1070	-0.50606	1.15022	-0.37367	0.09138	-0.17202	0.34852	0.40024	0.30947	0.02806	0.63861	-0.30943	-0.04297	0.63504	0.8364	0.13756	0.0754	-0.5343	0.0047	0.46345	0.42119	0.18009	0.447025
	1071	-0.35788	0.90864	-0.41876	0.12681	-0.38783	0.34852	0.26818	0.34168	-0.29727	0.57741	-0.03564	0.01179	0.39668	0.81063	-0.01383	0.06895	-0.43122	-0.09193	0.67926	0.0733	0.128875	0.408932
	1072	-0.55115	0.841	-0.42199	-0.15021	-0.19134	0.2229	0.13933	0.27081	-0.39069	0.39703	-0.19991	0.044	0.17442	0.6689	-0.27474	0.04318	-0.2605	-0.01141	0.67604	-0.05876	0.0483455	0.382501
	1073	-0.83783	0.92152	-0.52506	-0.35958	-0.25255	0.21967	0.15222	0.21606	-0.44222	0.3165	-0.53813	-0.16859	0.11322	0.51751	-0.39392	-0.06956	-0.28949	-0.01463	0.34105	-0.06198	-0.0577895	0.418632
	1074	-0.84105	0.60585	-0.65069	-0.06646	-0.50057	-0.17974	0.07169	0.29336	-0.66126	0.14256	-0.42539	-0.09773	0.63826	0.3178	-0.38104	0.08828	-0.27983	0.09811	0.35071	-0.22626	-0.08517	0.416932
	1075	-0.89581	0.46735	-0.76987	-0.13088	-0.71961	-0.64681	0.20053	0.16452	-0.85775	-0.04427	-0.24179	-0.0011	0.45144	0.33713	-0.22965	-0.08566	-0.35714	-0.08871	0.42802	-0.28746	-0.165376	0.439028
	1076	-0.91514	0.41903	-0.90515	-0.41112	-0.89033	-0.42455	-0.16345	0.13553	-0.80621	0.01049	-0.41895	-0.19114	0.12611	0.32424	-0.12979	-0.36912	-0.54396	-0.3303	0.3797	-0.35188	-0.272799	0.419289
	1077	-1.17283	0.18067	-0.65069	-0.43044	-1.19311	-0.36013	-0.30518	0.25149	-0.9576	-0.16667	-0.64443	-0.40374	-0.03173	0.20184	-0.34561	-0.1372	-0.54396	-0.36251	0.47633	-0.37121	-0.348336	0.446905
	1078	-1.33066	0.0937	-0.70222	-0.46266	-1.18023	-0.34724	-0.2472	0.04534	-1.08323	-0.492	-0.74106	-0.65498	0.16154	-0.00431	-0.73214	-0.22739	-0.31526	-0.58799	0.22509	-0.40342	-0.449316	0.440788
	1079	-1.39508	-0.20909	-0.92126	-0.39823	-1.3284	-0.32792	-0.65306	-0.07385	-1.2314	-0.69815	-0.80871	-0.54547	0.0488	-0.2008	-0.62262	-0.31114	-0.52786	-0.66529	0.27018	-0.65145	-0.56254	0.439705
	1080	-1.56258	-0.49899	-1.12741	-0.43044	-1.62474	-0.49864	-0.57576	-0.19947	-1.14121	-0.90753	-1.01164	-0.71618	-0.01562	-0.04297	-0.6194	-0.11143	-0.63415	-0.77159	0.11235	-0.78029	-0.657884	0.482858
	1081	-1.43374	-0.56663	-1.17895	-0.72035	-2.16589	-0.68868	-0.52744	-0.4024	-1.17342	-0.89786	-1.15659	-0.79993	-0.33129	-0.22013	-0.97695	0.07862	-0.6567	-0.68462	-0.07126	-0.70621	-0.764021	0.507816
	1082	-1.46917	-0.76956	-1.11775	-0.69136	-2.14979	-0.58238	-0.77225	-0.74062	-1.08967	-1.19099	-1.19846	-0.98676	-0.44403	-0.52291	-0.94473	-0.33691	-0.85319	-0.50424	-0.26775	-0.94457	-0.878854	0.433743
	1083	-1.61734	-0.72447	-1.04366	-0.6366	-1.80835	-0.80464	-0.89787	-0.95643	-1.02525	-1.50021	-1.15659	-0.87724	-0.54389	-0.69041	-1.21853	-0.63969	-1.02069	-0.73294	-0.38371	-1.36331	-0.982091	0.373036
	1084	-1.80739	-0.51832	-1.38188	-0.90073	-1.9082	-1.06555	-0.98484	-1.1948	-1.15409	-1.61617	-1.34341	-0.99642	-0.85633	-0.78382	-1.63405	-0.60104	-1.45232	-0.81669	-0.56087	-1.70475	-1.16408	0.425876
	1085	-1.81383	-0.80822	-1.56226	-1.15198	-2.13368	-1.28459	-1.33594	-1.53623	-1.33125	-1.81266	-1.59466	-1.07695	-0.83057	-0.85791	-1.99482	-0.71056	-1.61337	-0.96808	-0.96673	-1.65966	-1.3522	0.422375
	1086	-2.05864	-0.805	-1.39476	-1.41933	-2.25608	-1.42954	-1.45834	-1.65542	-1.31193	-1.79011	-1.50125	-1.38618	-1.13335	-1.1317	-1.90463	-0.94248	-1.67458	-0.99707	-0.99572	-1.58557	-1.44158	0.381763
	1087	-2.23258	-0.79211	-1.39799	-1.6899	-2.40103	-1.64213	-1.24253	-1.98397	-1.64048	-1.87386	-1.61399	-1.46993	-1.09792	-1.47959	-2.02059	-1.01012	-1.96448	-0.99063	-0.825	-1.57269	-1.54708	0.456249
	1088	-2.36464	-0.93384	-1.17895	-1.74144	-2.72315	-1.7291	-1.35527	-2.05161	-1.99158	-2.08646	-1.72672	-1.30887	-1.22354	-1.60843	-2.27828	-1.32901	-2.18673	-1.12591	-1.21153	-1.66932	-1.69122	0.486237
	1089	-2.81882	-1.111	-1.2788	-1.88639	-2.64906	-1.97069	-1.56464	-1.73594	-1.78543	-2.23141	-1.99408	-1.4055	-1.40715	-1.77271	-2.47799	-1.60603	-2.22539	-1.13236	-1.5723	-1.74341	-1.81845	0.476185
	1090	-3.04108	-1.40735	-1.78452	-2.38567	-2.68127	-2.019	-1.99305	-1.63931	-1.77255	-2.45367	-2.01018	-1.62132	-1.45868	-2.08838	-2.36847	-2.08275	-2.23505	-1.33206	-1.72369	-1.88192	-1.999	0.438962
	1091	-3.04108	-1.84864	-2.16783	-2.52095	-2.93574	-2.15429	-2.21531	-1.96786	-2.18807	-2.56641	-2.17124	-2.04651	-1.57464	-2.32996	-2.35881	-2.17939	-2.52495	-1.87643	-1.92662	-2.17182	-2.23833	0.35402
	1092	-3.11839	-1.781	-2.34178	-2.61759	-2.88742	-2.46996	-2.47622	-2.29642	-2.42643	-2.4891	-2.39672	-2.23011	-1.72604	-2.33962	-2.58429	-2.40809	-2.57327	-2.27907	-1.91052	-2.40052	-2.38763	0.326027
	1093	-3.3342	-2.11277	-2.49317	-2.52095	-3.06781	-2.50539	-2.51165	-2.67007	-2.55528	-2.65015	-2.6222	-2.35251	-1.9193	-2.40727	-2.755	-2.41453	-2.53139	-2.79445	-2.12633	-2.51326	-2.54288	0.313634
	1094	-3.63377	-2.14176	-2.72187	-2.63047	-3.21276	-2.88871	-2.76934	-2.77315	-2.6036	-2.79188	-2.67696	-2.63275	-2.36382	-2.81957	-2.68414	-2.59169	-2.34135	-2.82667	-2.14888	-2.30066	-2.67769	0.344702
	1095	-3.87213	-2.38657	-2.8024	-2.98157	-3.3416	-3.22371	-2.75001	-2.873	-2.88061	-3.41034	-2.61575	-2.77448	-2.53454	-2.95486	-2.97726	-2.86549	-2.70211	-3.00383	-2.37114	-2.28456	-2.8803	0.380415
	1096	-4.02997	-2.62493	-2.73797	-3.52594	-3.99227	-3.60058	-3.0077	-2.72483	-3.27037	-3.5875	-3.17623	-2.86467	-2.63439	-3.19966	-3.08678	-2.95568	-3.24971	-3.19387	-2.37114	-2.78383	-3.1309	0.448269
	1097	-4.30376	-2.63782	-2.83461	-3.81907	-4.3627	-3.69721	-3.39102	-2.9954	-3.38633	-3.85808	-3.35661	-3.34784	-2.58285	-3.66995	-3.68269	-3.01044	-3.09509	-3.37104	-2.57085	-3.06729	-3.35203	0.518336
	1098	-4.54212	-3.13387	-3.3822	-3.88349	-4.21453	-3.99355	-3.68414	-3.40771	-3.70522	-3.95149	-3.74637	-3.37039	-2.98227	-3.83745	-4.25927	-3.13284	-3.1885	-3.48055	-3.01536	-3.29277	-3.6102	0.442872
	1099	-4.83847	-3.67502	-3.82994	-3.92536	-4.14044	-4.32855	-3.90962	-3.87155	-4.10464	-4.03846	-3.90743	-3.65385	-3.42679	-3.94374	-4.31081	-3.19082	-3.35278	-3.81877	-3.22474	-3.4345	-3.84631	0.405201
	1100	-5.01563	-4.09054	-4.17138	-4.13796	-4.14366	-4.60557	-4.12866	-3.93275	-4.39776	-4.20918	-4.03627	-4.01783	-3.57818	-4.03716	-4.69734	-3.39375	-3.51706	-4.03781	-3.57584	-3.7244	-4.07244	0.405155
	1101	-5.1477	-4.21295	-4.4645	-4.12185	-4.6075	-4.58302	-4.47332	-4.26131	-4.31724	-4.43788	-4.27141	-4.07259	-3.41068	-4.19821	-4.77787	-3.75774	-3.9648	-4.36636	-3.77555	-4.23011	-4.27263	0.381712
	1102	-5.49558	-4.30636	-4.57402	-3.8545	-4.86842	-4.67965	-4.74711	-4.54154	-4.42353	-4.8985	-4.53232	-4.19178	-3.71025	-4.30129	-4.98402	-4.37619	-4.07431	-4.84309	-3.98814	-4.75194	-4.50713	0.427877
	1103	-5.47625	-4.35468	-4.80916	-4.3119	-5.11	-4.76663	-5.01125	-4.53188	-4.53627	-5.18518	-4.67727	-4.18211	-4.36736	-4.62018	-5.01301	-4.64677	-4.55104	-5.12011	-4.1653	-4.83247	-4.71344	0.357573
	1104	-5.58899	-4.35146	-5.13449	-4.38599	-5.41601	-5.05975	-5.2335	-4.7638	-4.81651	-5.14009	-4.70949	-4.56543	-4.82154	-4.73614	-5.23849	-4.39874	-5.21781	-5.24895	-4.37468	-5.19645	-4.91992	0.377438
	1105	-5.95942	-4.82496	-5.27944	-4.44074	-5.31937	-5.42696	-5.34302	-5.05048	-5.41564	-5.20773	-4.67405	-4.83278	-5.11466	-4.94874	-5.64435	-4.48893	-5.30801	-5.48087	-4.53573	-5.48635	-5.13911	0.409101
	1106	-6.40072	-5.24371	-5.35675	-4.71454	-5.50942	-5.51071	-5.29793	-5.4338	-5.66367	-5.3398	-4.9253	-5.08081	-5.23062	-5.00027	-5.80219	-4.83037	-5.46906	-5.68381	-4.58405	-5.60554	-5.33415	0.417706
	1107	-6.64552	-5.42731	-5.44694	-4.9368	-6.10533	-5.89402	-5.4461	-5.87509	-5.69588	-5.46542	-5.29895	-5.24508	-5.40456	-5.32883	-5.61536	-4.99787	-5.4594	-6.01558	-5.10587	-5.55078	-5.54803	0.405933
	1108	-6.78725	-5.55938	-5.89468	-5.22026	-6.33081	-6.23224	-5.75211	-5.94918	-5.49939	-5.66513	-5.78534	-5.49311	-5.36269	-5.41258	-5.53162	-5.17503	-5.76218	-6.3087	-5.16385	-5.68606	-5.72858	0.426338
	1109	-6.96764	-5.4563	-6.05252	-5.08819	-6.32115	-6.21291	-5.88095	-6.14567	-5.71521	-5.86162	-5.80145	-5.5672	-5.68158	-5.50277	-6.00512	-5.48426	-6.11329	-6.37635	-5.399	-5.87289	-5.8753	0.423795
	1110	-7.27042	-5.5014	-5.92045	-5.29757	-6.12144	-6.2419	-5.90028	-6.16499	-5.70232	-6.09354	-5.92707	-6.06647	-6.11643	-5.7508	-6.31113	-5.55835	-6.39353	-6.52452	-5.44409	-5.89222	-6.00995	0.441052
	1111	-7.38961	-5.80096	-5.8818	-5.45862	-6.24384	-6.19359	-5.92927	-6.12634	-5.80862	-6.31258	-5.93996	-6.30806	-6.04557	-5.84421	-6.38521	-5.60989	-6.24858	-6.63082	-5.29914	-6.14669	-6.08017	0.44717
	1112	-7.28009	-5.81063	-5.75295	-5.59713	-6.44033	-6.22902	-5.95504	-6.35826	-6.04054	-6.31258	-5.98505	-6.6044	-5.85552	-5.96983	-6.47218	-5.82892	-6.28401	-6.74034	-5.41832	-6.15313	-6.15441	0.430857
	1113	-7.47336	-6.0651	-5.80127	-5.65511	-6.421	-6.66065	-6.06133	-6.44201	-6.19515	-6.34479	-6.26207	-6.42402	-5.81687	-5.96017	-6.81362	-6.06084	-6.26146	-6.81764	-5.74044	-6.35606	-6.28165	0.435109
	1114	-7.83412	-6.05543	-6.0042	-5.93857	-6.30504	-6.69608	-6.22561	-6.5322	-6.16939	-6.41565	-6.07847	-6.38536	-6.13576	-5.94406	-6.57526	-6.31854	-6.43862	-6.87885	-6.13341	-6.38183	-6.37232	0.426029
	1115	-7.86311	-5.96524	-6.2329	-5.8967	-6.74311	-6.71219	-6.17407	-6.7448	-6.15972	-6.34801	-5.90452	-6.29839	-6.40311	-5.86676	-6.43997	-6.40873	-6.30656	-6.94649	-6.32024	-6.32707	-6.40308	0.454059
	1116	-7.9823	-6.10053	-6.4165	-5.92569	-6.91061	-6.73474	-6.53806	-6.43879	-6.45929	-6.48652	-5.9625	-5.90542	-6.55128	-5.73469	-6.62358	-6.39262	-6.53203	-6.84986	-6.26226	-6.54289	-6.46751	0.478076
	1117	-7.71172	-6.27769	-6.5679	-6.11895	-6.88484	-6.4706	-6.34157	-6.38725	-6.46573	-6.69911	-5.91741	-5.96017	-6.7671	-6.0407	-6.80718	-6.37974	-6.61256	-7.00447	-5.97236	-6.72005	-6.50535	0.429838
	1118	-7.45081	-6.18106	-6.60655	-6.15439	-6.90417	-6.35786	-6.29326	-6.55797	-6.13073	-6.64757	-5.80789	-6.21142	-6.6608	-6.13411	-6.63968	-6.26378	-6.7253	-6.98836	-5.97236	-6.54611	-6.46171	0.388123
	1119	-7.49912	-6.1875	-6.63232	-6.00299	-6.84619	-6.20003	-6.4221	-6.43879	-6.29179	-6.57993	-5.77246	-6.13412	-6.40633	-6.15988	-6.48185	-6.36041	-6.7865	-6.69202	-5.92726	-6.35928	-6.40904	0.379653
	1120	-7.41215	-6.10697	-6.62588	-5.99977	-6.7721	-6.02931	-6.59282	-6.33571	-6.2628	-6.33835	-5.84332	-6.16311	-6.36768	-6.31127	-6.54949	-6.45382	-6.71564	-6.37957	-5.73399	-6.29808	-6.36459	0.36924
	1121	-7.35739	-6.06188	-6.83847	-5.89347	-6.50797	-6.12594	-6.44143	-6.44201	-5.90203	-6.21272	-5.85299	-6.17921	-6.34191	-6.41435	-6.90382	-6.28632	-6.59968	-5.90606	-5.92082	-6.02428	-6.31064	0.395119
	1122	-7.4347	-5.72366	-6.71929	-5.71309	-6.81398	-6.0583	-6.19018	-6.40014	-5.94713	-6.15474	-5.91741	-6.05037	-5.89739	-6.34671	-6.50118	-6.17681	-6.74463	-5.83842	-6.07543	-5.94053	-6.2322	0.432701
	1123	-7.23499	-5.63991	-6.19425	-5.68088	-7.01691	-5.69109	-5.92927	-6.40336	-5.76352	-6.01301	-6.09457	-6.07291	-5.6848	-6.08579	-6.30469	-6.08661	-6.69631	-5.77722	-6.03356	-5.82457	-6.11141	0.440526
	1124	-7.30908	-5.61414	-6.21357	-5.51016	-6.45966	-5.61378	-5.92605	-6.17466	-5.62501	-5.80042	-5.88842	-6.13412	-5.57528	-5.36748	-6.21772	-5.92556	-6.2067	-5.80299	-5.78553	-5.79558	-5.9473	0.429359
	1125	-7.15124	-5.54005	-6.24901	-5.51982	-6.19874	-5.50748	-5.76821	-5.8912	-5.85694	-5.88417	-5.71448	-5.86032	-5.24995	-5.10979	-6.40454	-5.88368	-5.99411	-5.88029	-5.64058	-5.554	-5.84293	0.440891
	1126	-7.13836	-5.65923	-6.13949	-5.51338	-6.10211	-5.40119	-5.54595	-5.85254	-5.68299	-5.72955	-5.45357	-5.59941	-5.19519	-5.14845	-6.55271	-5.7645	-6.14872	-5.73534	-5.59226	-5.41227	-5.76836	0.468051
	1127	-6.9773	-5.69145	-6.07184	-5.81617	-5.89596	-5.30133	-5.42677	-5.95562	-5.45107	-5.25605	-5.24741	-5.43835	-5.10177	-5.11623	-6.08243	-5.54224	-6.1004	-5.68381	-5.33779	-5.10304	-5.62985	0.462974
	1128	-6.54567	-5.61414	-5.78194	-5.8967	-5.90884	-5.32388	-5.39778	-5.91374	-5.46718	-5.14975	-5.23775	-5.39648	-4.98581	-4.96484	-5.84729	-5.37797	-5.78473	-5.41645	-4.96414	-4.91299	-5.4944	0.418757
	1129	-6.30086	-5.48207	-5.3342	-5.67766	-5.73812	-5.21758	-5.60071	-5.82033	-5.36732	-5.13686	-5.06703	-5.19032	-4.97293	-4.63951	-5.47041	-5.41984	-5.99411	-5.24895	-4.77088	-5.03862	-5.37442	0.406822
	1130	-6.3073	-5.32424	-5.12483	-5.44574	-5.6737	-5.00499	-5.50408	-5.53365	-4.95502	-4.89206	-4.70304	-4.99706	-4.86663	-4.43336	-5.03234	-4.92057	-5.76541	-5.19741	-4.33602	-4.99674	-5.15071	0.463439
	1131	-6.07216	-4.9377	-5.01531	-5.26213	-5.52553	-4.73119	-5.24961	-5.3436	-4.66834	-4.64403	-4.62896	-4.91653	-4.80543	-4.25941	-5.16763	-4.76273	-5.63334	-5.02025	-4.09122	-4.5941	-4.96646	0.468643
	1132	-6.20101	-4.73155	-4.82527	-4.94968	-5.51264	-4.60235	-5.04668	-4.98284	-4.73598	-4.5023	-4.62252	-4.84889	-4.71202	-4.25619	-5.14508	-4.84326	-5.2468	-5.03958	-4.15242	-4.33319	-4.86451	0.458479
	1133	-6.38139	-4.50929	-4.84459	-4.8144	-5.49332	-4.56047	-4.89528	-4.79601	-4.77786	-4.34447	-4.61929	-4.75547	-4.2063	-4.30129	-4.81652	-4.65321	-5.04065	-4.86886	-4.05901	-4.11738	-4.74275	0.513628
	1134	-6.13336	-4.59626	-4.60301	-4.5857	-5.43856	-4.75696	-4.70202	-4.44813	-4.76819	-4.23495	-4.42281	-4.82956	-3.89385	-4.42691	-4.60071	-4.73696	-4.82806	-4.56285	-3.94305	-4.14959	-4.63307	0.490525
	1135	-5.61476	-4.39977	-4.37431	-4.30868	-5.09712	-4.32855	-4.5474	-4.48034	-4.28825	-4.27682	-4.15545	-4.87143	-4.00659	-4.27874	-4.45576	-4.64677	-4.41897	-4.37603	-3.84319	-4.21401	-4.44915	0.386914
	1136	-5.36029	-4.05189	-4.11017	-4.29902	-5.05202	-4.09019	-4.5925	-4.48356	-4.08209	-4.27038	-4.13935	-4.68139	-3.90996	-4.07903	-3.88562	-4.37297	-4.42542	-4.31805	-3.63704	-3.91767	-4.28793	0.406983
	1137	-5.37962	-3.78132	-3.72364	-4.20238	-4.95861	-3.69721	-4.32837	-4.09381	-4.08209	-4.00625	-3.95574	-4.52999	-3.54919	-3.91798	-3.86307	-4.17971	-4.35133	-4.11512	-3.49209	-3.94988	-4.10787	0.453688
	1138	-5.09294	-3.63959	-3.55936	-4.13152	-4.61073	-3.45885	-4.19308	-3.52689	-4.20128	-3.51664	-3.5982	-4.28197	-3.35915	-3.46702	-4.00158	-3.87048	-3.94547	-3.58685	-3.51464	-3.66642	-3.86113	0.448641
	1139	-5.03818	-3.59771	-3.20182	-3.98334	-4.57529	-3.5426	-4.12866	-3.1017	-4.04988	-3.25895	-3.35661	-4.17245	-3.32371	-3.2512	-3.73745	-3.56447	-3.72321	-3.66094	-3.27305	-3.39584	-3.69685	0.500515
	1140	-4.66775	-3.34646	-2.95379	-3.52917	-4.57851	-3.35899	-3.85808	-2.98896	-3.90171	-3.13977	-3.41459	-3.94697	-3.11434	-3.39937	-3.61827	-3.62889	-3.5847	-3.34849	-3.02503	-3.38296	-3.53934	0.469322
	1141	-4.1266	-3.33036	-3.0923	-3.30047	-4.3176	-3.09486	-3.449	-3.08237	-3.60859	-2.9465	-3.46613	-3.71827	-2.7117	-3.37361	-3.30904	-3.59668	-3.66201	-3.17133	-3.07334	-3.32176	-3.38763	0.3827
	1142	-4.09761	-3.32069	-3.24047	-3.32946	-3.97294	-3.21082	-3.23963	-3.16612	-3.22849	-2.73713	-3.24709	-3.34784	-2.69882	-3.15457	-3.28327	-3.33255	-3.68134	-2.89109	-3.29238	-3.09306	-3.27827	0.338758
	1143	-4.18458	-3.27882	-2.99889	-2.96225	-3.81833	-3.08198	-3.32337	-3.05983	-3.0771	-2.6566	-3.2632	-3.30919	-2.58608	-2.88399	-3.22207	-3.0652	-3.78763	-2.77835	-3.40512	-2.89335	-3.1818	0.395901
	1144	-3.8979	-3.32392	-2.76696	-2.9397	-3.71847	-2.92736	-3.30727	-3.15646	-3.06422	-2.49876	-3.32118	-3.13203	-2.57963	-2.74227	-3.08356	-2.8365	-3.63302	-3.02638	-3.01536	-2.9932	-3.09821	0.360633
	1145	-3.82703	-3.02757	-2.83139	-2.93004	-3.67338	-2.9338	-3.18165	-3.04372	-2.95792	-2.27006	-3.26964	-3.04183	-2.72136	-2.68751	-2.74856	-2.7302	-3.40754	-3.06503	-2.66104	-3.20902	-3.01091	0.359653
	1146	-3.88824	-2.79887	-2.57048	-2.79475	-3.20309	-2.94669	-2.61795	-2.63464	-3.07388	-2.08324	-3.1408	-2.68107	-2.44113	-2.60054	-2.86774	-2.58203	-3.1724	-2.91042	-2.40335	-3.27022	-2.83408	0.392513
	1147	-3.55324	-2.70868	-2.43841	-2.73677	-3.12901	-2.83073	-2.35704	-2.68295	-2.99657	-2.0478	-3.41137	-2.46847	-2.08036	-2.21722	-2.84842	-2.68188	-3.03067	-2.62696	-1.99427	-2.95455	-2.68977	0.429487
	1148	-3.51459	-2.46065	-2.40942	-2.34701	-2.85843	-3.05621	-2.33771	-2.61531	-2.92571	-2.19276	-3.32118	-2.25266	-2.05781	-2.23333	-2.449	-2.68188	-2.8374	-2.39181	-2.136	-2.81926	-2.59491	0.39956
	1149	-3.42117	-2.48642	-2.24192	-2.35023	-2.87132	-2.9177	-2.28617	-2.76992	-2.67446	-2.29261	-3.02806	-2.08516	-2.37348	-2.32996	-2.30083	-2.86227	-2.52173	-2.27585	-1.91374	-3.14782	-2.55754	0.387759
	1150	-3.3342	-2.45099	-2.48673	-2.29225	-2.95829	-2.88549	-2.11545	-2.62175	-2.58749	-2.40857	-2.65441	-2.41049	-2.30262	-2.23655	-2.03347	-2.72376	-2.2576	-2.39826	-1.88797	-3.24767	-2.5147	0.37594
	1151	-3.34709	-2.40267	-2.63812	-2.2085	-3.00016	-2.69544	-2.14122	-2.57988	-2.59715	-2.29905	-2.32585	-2.64241	-2.2994	-2.16568	-1.97549	-2.54015	-2.4863	-2.47556	-1.6786	-3.38296	-2.49408	0.412828
	1152	-3.38252	-2.28027	-2.38687	-2.15697	-2.90353	-2.52472	-1.99305	-2.50257	-2.55206	-2.33126	-2.3323	-2.43304	-2.1319	-2.18179	-2.06246	-2.13751	-2.39611	-2.37249	-1.57552	-2.93844	-2.37877	0.382611
	1153	-3.55646	-2.15465	-2.35466	-1.87351	-2.52988	-2.37655	-1.70315	-2.28353	-2.61648	-2.16054	-2.22278	-2.01752	-2.17377	-2.17535	-2.03992	-1.65435	-2.38	-2.38859	-1.20509	-2.52292	-2.21949	0.461939
	1154	-3.43728	-1.94527	-2.40942	-1.71567	-2.61041	-2.34112	-1.56464	-2.36728	-2.66158	-1.93184	-2.01985	-2.10127	-2.04493	-2.38794	-2.13655	-1.54483	-2.46697	-2.09869	-0.97639	-2.32321	-2.15426	0.506073
	1155	-3.30521	-1.99681	-2.27735	-1.59005	-2.7618	-2.37011	-1.78368	-2.21267	-2.35235	-1.87386	-2.15835	-1.94665	-1.76791	-2.15924	-1.79189	-1.42887	-2.51851	-2.0697	-0.82178	-2.15893	-2.06729	0.511512
	1156	-3.2279	-1.82287	-2.06154	-1.57394	-2.68127	-2.21227	-1.94473	-2.22233	-2.15586	-1.69348	-2.22922	-1.97886	-1.76469	-1.82425	-1.63083	-1.11964	-2.59904	-2.26619	-0.6575	-2.40052	-2.00335	0.554746
	1157	-3.11517	-1.82287	-2.01966	-1.59327	-2.64584	-2.10598	-1.9544	-2.46392	-2.30081	-1.64194	-2.3323	-2.23977	-1.74214	-1.54401	-1.74357	-1.47396	-2.60226	-2.11158	-0.70582	-2.66465	-2.0412	0.540362
	1158	-3.12483	-1.94205	-1.90692	-1.81875	-2.71992	-1.80641	-2.08002	-2.20623	-2.08822	-1.53887	-2.17446	-2.44915	-1.70993	-1.50858	-1.75968	-1.60603	-2.66024	-2.10513	-0.78957	-2.64854	-2.03218	0.524054
	1159	-3.00565	-1.98715	-1.78774	-1.73822	-2.60074	-1.63247	-2.18632	-2.14825	-2.25572	-1.42291	-1.79759	-2.3654	-1.71315	-1.64708	-1.6405	-1.38699	-2.49274	-1.99239	-0.90553	-2.57768	-1.96421	0.49796
	1160	-2.98954	-1.95816	-2.01	-1.77687	-2.57175	-1.83862	-1.92541	-2.05806	-2.3298	-1.56142	-1.65264	-2.10771	-1.91286	-1.5279	-1.45367	-1.5255	-2.50563	-1.72504	-1.09879	-2.62277	-1.95761	0.463143
	1161	-2.76728	-1.94527	-2.05187	-1.69635	-2.46868	-1.95458	-1.62262	-2.0194	-2.15908	-1.59685	-1.72028	-1.85002	-1.61652	-1.57944	-1.38281	-1.75098	-2.4412	-1.49312	-1.10202	-2.39407	-1.88062	0.412616
	1162	-2.71575	-1.88407	-1.8425	-1.66413	-2.56531	-1.70978	-1.97694	-1.68763	-1.81764	-1.42935	-1.7235	-1.76305	-1.28152	-1.78237	-1.47622	-1.57382	-2.55072	-1.32562	-1.08913	-2.41018	-1.81346	0.443455
	1163	-2.42907	-1.58451	-1.65245	-1.70601	-2.5782	-1.52295	-2.05747	-1.52657	-1.82408	-1.48089	-1.64298	-1.75661	-1.28474	-1.70506	-1.48588	-1.46752	-2.62159	-1.40615	-0.96995	-2.2298	-1.74662	0.4326
	1164	-2.44839	-1.7198	-1.35611	-1.76077	-2.40425	-1.52295	-1.71926	-1.47825	-1.84019	-1.59363	-1.60432	-1.75016	-1.3234	-1.66963	-1.46011	-1.15829	-2.68279	-1.27408	-1.02471	-2.09773	-1.69444	0.432651
	1165	-2.61267	-1.45566	-1.42698	-1.7962	-2.30118	-1.24271	-1.51955	-1.18191	-1.45043	-1.43579	-1.22101	-1.62776	-1.21388	-1.6342	-1.22497	-1.01656	-2.40899	-1.16779	-1.02793	-1.87547	-1.54208	0.454088
	1166	-2.68031	-1.22696	-1.44308	-1.63192	-2.00806	-0.99791	-1.07503	-0.94677	-1.16053	-0.95907	-0.98265	-1.46993	-1.18167	-1.58266	-1.138	-1.10353	-2.28015	-1.11303	-0.86043	-1.45028	-1.3646	0.479102
	1167	-2.59334	-1.2173	-1.40765	-1.41933	-1.66984	-1.24594	-0.79479	-0.81792	-1.31193	-0.80767	-1.30798	-1.67608	-0.83379	-1.27343	-1.19276	-0.89416	-2.13198	-0.95197	-0.62207	-1.07986	-1.26249	0.481459
	1168	-2.50315	-0.94673	-0.97602	-1.58039	-1.87921	-1.30392	-0.63696	-0.98542	-1.06068	-0.75613	-1.21779	-1.60199	-0.85633	-1.26377	-1.24752	-0.82008	-1.80986	-0.84245	-0.43846	-0.98	-1.18534	0.490077
	1169	-2.33887	-1.01759	-0.89227	-1.24861	-2.03705	-0.99791	-0.82378	-1.33008	-0.78044	-0.7046	-0.95043	-1.24123	-0.87244	-0.96743	-1.20887	-0.60104	-1.74866	-0.68462	-0.46746	-0.99611	-1.09547	0.473469
	1170	-1.81061	-0.98538	-0.90193	-1.02313	-1.73104	-0.96892	-0.80768	-1.01441	-0.85131	-0.9945	-0.69274	-1.1768	-0.83379	-0.93522	-1.01238	-0.49152	-1.67136	-0.53967	-0.38048	-0.72875	-0.977581	0.383085
	1171	-1.31778	-0.84687	-1.09198	-0.82664	-1.23821	-0.95281	-0.73037	-0.78249	-0.92217	-1.04281	-0.6251	-1.14459	-0.57288	-0.87724	-0.78046	-0.29825	-1.404	-0.41405	-0.21621	-0.6289	-0.835691	0.321843
	1172	-1.29523	-0.84043	-0.80852	-0.96837	-0.89355	-1.01724	-0.64018	-0.60533	-0.97693	-0.92363	-0.8538	-1.18003	-0.39571	-0.75161	-0.5131	-0.2435	-1.27516	-0.36895	0.00283	-0.77707	-0.766275	0.338751
	1173	-1.10518	-0.93062	-0.72477	-0.69458	-0.94509	-0.85618	-0.5822	-0.65687	-0.94472	-0.57253	-0.91822	-0.96743	-0.2411	-0.68397	-0.29729	-0.31758	-1.10122	-0.19501	0.0898	-0.90914	-0.677695	0.332954
	1174	-1.19215	-0.57952	-0.38011	-0.32415	-1.0997	-0.77887	-0.67883	-0.43139	-0.80943	-0.3084	-0.51236	-0.77739	-0.03495	-0.44238	-0.27152	-0.24672	-1.05612	-0.14347	0.04792	-0.65145	-0.53355	0.346965
	1175	-1.01821	-0.33793	-0.2255	-0.01814	-1.01595	-0.61137	-0.71749	-0.21235	-0.53564	-0.37604	-0.27078	-0.51003	-0.06394	-0.25234	-0.43258	-0.00513	-0.7791	-0.3303	0.01571	-0.1715	-0.393431	0.31074
	1176	-0.95701	-0.06414	-0.16752	-0.0729	-1.07071	-0.45676	-0.53388	-0.02231	-0.16199	-0.38571	-0.1677	-0.33609	0.20663	-0.08162	-0.30051	0.01742	-0.70502	-0.30453	0.17999	-0.0491	-0.271673	0.34016
	1177	-0.91514	-0.12534	0.18358	0.03662	-1.06427	-0.33436	-0.76902	0.18707	0.03772	-0.26008	-0.07107	-0.23624	0.2936	-0.17181	-0.09758	0.08828	-0.71146	-0.33996	0.09302	0.20537	-0.198553	0.391095
	1178	-0.66711	0.25153	0.41228	0.27176	-0.92898	-0.08311	-0.83989	0.33524	-0.35847	0.17155	0.00624	-0.14927	0.3387	-0.10417	-0.06215	0.32342	-0.61161	-0.49457	0.40547	0.15383	-0.0814655	0.430919
	1179	-0.8185	0.35139	0.21902	0.25243	-0.58432	-0.10566	-0.59508	0.47697	-0.71602	0.36481	0.07388	0.09232	0.76389	0.1342	-0.01061	0.52313	-0.50853	-0.52678	0.49566	0.40508	0.014364	0.476618
	1180	-0.71221	0.49311	0.11272	0.27176	-0.28798	0.06506	-0.26331	0.8023	-0.59684	0.31328	0.37667	0.45308	0.6286	0.30491	0.35982	0.56178	-0.17676	-0.32063	0.53753	0.35998	0.164143	0.422122
	1181	-0.57048	0.4448	0.37041	0.62608	-0.27831	0.42905	0.11034	0.75076	-0.40679	0.54842	0.31547	0.55616	0.51264	0.57549	0.46934	0.81303	-0.07368	-0.07261	0.39903	0.38253	0.295084	0.38491
	1182	-0.07443	0.70893	0.52502	0.70017	-0.32663	0.59977	0.2714	0.70889	0.30508	0.52909	0.41532	0.74298	0.59639	0.55616	0.23097	0.92899	-0.03825	0.22051	0.27984	0.40186	0.414103	0.312524
	1183	0.08663	0.95373	0.39618	0.62608	-0.58432	0.39684	0.53875	0.6799	0.75603	0.63861	0.59248	0.71399	0.73812	0.7913	0.1891	0.6713	-0.17031	0.417	0.22509	0.61123	0.463386	0.366181
	1184	0.18649	0.95696	0.53791	0.68406	-0.50057	0.32597	0.59995	0.52528	0.99439	0.59029	0.47652	0.63024	0.77999	0.77198	0.57885	0.81625	-0.23474	0.28494	0.37004	0.75618	0.506549	0.368561
	1185	0.15427	0.94407	0.43805	0.43604	-0.37495	0.41294	0.69658	0.37067	0.63685	0.41635	0.52484	0.67856	0.65437	0.96202	0.66582	0.81303	-0.20575	0.19152	0.50532	0.91724	0.491892	0.350953
	1186	0.16716	0.67994	0.55401	0.53267	0.00192	0.35818	0.78356	0.4061	0.52089	0.51621	0.367	0.53039	0.6286	0.8976	0.68515	0.62943	-0.00926	0.32681	0.58263	1.03964	0.509931	0.265066
	1187	0.09307	0.7508	0.59911	0.45536	0.19519	0.38717	0.70947	0.26115	0.58853	0.68048	0.26071	0.81707	0.69624	0.99423	0.89452	0.79693	0.05517	0.23984	0.6696	1.1556	0.565012	0.308755
	1188	-0.2226	0.79912	0.77627	0.49724	0.20485	0.49347	0.455	0.31591	0.64651	0.64827	0.41854	0.6238	0.54485	0.91048	0.86553	0.75827	0.07771	0.18508	0.57941	1.09762	0.533767	0.313336
	1189	-0.35788	0.46412	0.88579	0.58743	-0.02707	0.29698	0.21664	0.50273	0.56599	0.47433	0.34446	0.56582	0.23562	0.8364	0.83976	0.7325	-0.11233	0.42345	0.41191	0.81094	0.434879	0.330834
	1190	-0.45774	0.18389	0.53791	0.3233	-0.14947	0.25511	0.34548	0.42221	0.68839	0.46145	0.43465	0.58193	0.05524	0.80419	0.75279	0.3202	-0.11233	0.33003	0.52143	0.87536	0.358701	0.335761
	1191	-0.10342	0.20966	0.38329	0.17835	-0.32341	0.41294	0.47111	0.36101	0.46291	0.5001	0.42176	0.38866	0.26139	0.64635	0.46934	0.56501	-0.01248	0.35902	0.93695	0.84959	0.371906	0.293986
	1192	-0.26125	-0.03515	0.45738	0.05594	-0.3524	0.13915	0.41957	0.36745	0.3244	0.46467	0.34446	0.18895	0.49331	0.35645	0.479	0.42972	-0.10911	0.25273	1.0207	0.46306	0.274952	0.309201
	1193	-0.60591	-0.10279	0.63454	-0.1341	-0.19456	-0.08633	0.64827	0.28692	0.10537	0.24241	0.36378	-0.03653	0.3226	0.27915	0.27285	0.19136	0.03262	0.01758	0.82743	0.44373	0.17542	0.333267
	1194	-1.01177	0.02283	0.55723	-0.12766	0.08889	-0.15075	0.42923	0.22894	0.14724	0.31328	0.08354	-0.31032	0.08101	0.28237	-0.05893	0.08828	-0.08979	0.00792	0.57297	0.25047	0.070249	0.343312
	1195	-1.19215	-0.1962	0.27378	-0.28872	0.105	-0.37945	0.07491	-0.00298	-0.09112	0.34871	-0.1677	-0.19758	-0.14125	-0.00109	-0.21998	0.21712	-0.56329	-0.01141	0.35393	0.15705	-0.096121	0.353462
	1196	-0.986	-0.19943	0.24479	-0.68491	-0.25577	-0.30215	0.08457	-0.27678	-0.3166	0.37126	-0.70563	-0.0623	-0.31197	-0.19114	-0.48734	0.11405	-0.79843	-0.12737	-0.15823	-0.07809	-0.256373	0.346106
	1197	-1.11485	-0.30894	0.13205	-0.86207	-0.68418	-0.18297	-0.25687	-0.39918	-0.34881	0.22953	-0.7926	-0.40052	-0.41182	0.04723	-0.79656	-0.05989	-0.75011	-0.39472	-0.29029	-0.1715	-0.390854	0.353596
	1198	-1.30811	-0.14467	-0.05478	-0.91683	-0.70672	-0.4632	-0.28908	-0.40884	-0.28117	0.01049	-0.61222	-0.62277	-0.27975	-0.14282	-0.85454	-0.076	-0.73723	-0.54933	-0.34183	-0.41953	-0.459946	0.334348
	1199	-1.55614	-0.33149	-0.23516	-1.1552	-0.77437	-0.37301	-0.53066	-0.71163	-0.56463	-0.31806	-0.95366	-0.63888	-0.7436	-0.43594	-0.85132	0.03674	-1.12054	-0.52678	-0.50933	-0.21337	-0.625351	0.374973
	1200	-1.72364	-0.61173	-0.53473	-1.57716	-1.19955	-0.45676	-0.52744	-1.05951	-0.77078	-0.59508	-1.39495	-0.79349	-1.07537	-0.86113	-1.10579	0.00453	-1.21396	-0.52356	-0.62851	-0.26813	-0.845837	0.442317
	1201	-1.81383	-0.85009	-1.02756	-1.63192	-1.6183	-0.93349	-1.03638	-1.52657	-1.08001	-0.67239	-1.52379	-1.0383	-1.26864	-1.14137	-1.51487	-0.26926	-1.41367	-0.89721	-1.29206	-0.86082	-1.17053	0.379456
	1202	-1.68499	-1.36547	-1.48818	-1.92827	-1.87599	-1.33613	-1.48733	-1.80037	-1.25717	-0.92363	-1.86523	-1.41517	-1.61008	-1.5118	-1.87886	-0.57849	-1.82919	-0.96164	-1.6786	-1.20548	-1.4841	0.365844
	1203	-2.09729	-1.61994	-1.4914	-2.23749	-2.39137	-1.51007	-1.44224	-1.96786	-1.40534	-1.39714	-2.29042	-1.94343	-2.00627	-1.90155	-2.10756	-0.91349	-2.24794	-1.33851	-1.82999	-1.57269	-1.7856	0.395495
	1204	-2.21325	-2.0258	-1.63957	-2.36634	-2.54276	-1.8193	-2.02848	-1.96142	-1.68236	-1.98982	-2.54489	-2.3654	-2.42502	-2.00785	-2.57784	-1.21305	-2.52817	-1.86677	-2.06191	-1.80461	-2.08323	0.363122
	1205	-2.38397	-2.24484	-2.13562	-2.76576	-2.64906	-2.12852	-2.67271	-2.33829	-2.25572	-2.26684	-2.6222	-2.66818	-2.74713	-2.48135	-3.16087	-1.67689	-2.76009	-2.28874	-2.33893	-2.08485	-2.43353	0.328738
	1206	-2.72863	-2.46065	-2.07764	-3.21672	-2.67161	-2.22516	-2.7629	-2.65396	-2.67446	-2.51165	-3.43714	-2.93876	-2.80511	-3.01928	-3.38957	-1.89593	-2.86317	-2.68172	-2.8994	-2.41018	-2.71618	0.394822
	1207	-3.25045	-2.83108	-2.30956	-3.54527	-2.98084	-2.86294	-2.91429	-2.92776	-2.85807	-2.7178	-3.78502	-3.22544	-3.09179	-3.1739	-3.81153	-2.09242	-3.01456	-3.05859	-3.2505	-2.86758	-3.02847	0.413746
	1208	-3.69175	-3.03724	-2.5286	-4.0381	-3.56386	-3.24303	-3.27828	-3.4528	-3.367	-3.18164	-3.92353	-3.57654	-3.58462	-3.22865	-4.02091	-2.53371	-3.13374	-3.63839	-3.50819	-3.01897	-3.37748	0.415505
	1209	-4.1878	-3.40122	-3.01821	-4.29579	-4.19198	-3.54582	-3.6777	-3.68472	-3.5796	-3.48765	-4.36805	-4.0275	-3.63938	-3.27375	-3.95326	-3.27457	-3.74254	-4.16665	-3.90117	-3.30243	-3.73599	0.387257
	1210	-4.65486	-3.71367	-3.23403	-4.72098	-4.68481	-3.7262	-4.0288	-4.08092	-3.72777	-3.62938	-4.44857	-4.35283	-3.81655	-3.67317	-4.25927	-3.57736	-4.21926	-4.4018	-4.09444	-3.73406	-4.03894	0.419962
	1211	-4.58722	-3.91982	-3.53037	-4.58247	-5.05524	-4.04831	-4.29616	-4.25164	-3.86306	-4.09322	-4.51622	-4.44302	-3.99049	-3.96307	-4.92604	-3.70298	-4.49628	-4.78833	-4.2716	-3.97887	-4.26522	0.407207
	1212	-4.66131	-4.25482	-3.88147	-4.74997	-5.3387	-4.61845	-4.60216	-4.33539	-4.33012	-4.66658	-5.04448	-4.81345	-4.1451	-4.10802	-5.14508	-4.1185	-5.03743	-5.10722	-4.61948	-4.20435	-4.5891	0.409056
	1213	-4.83203	-5.03433	-4.49993	-5.14617	-5.32904	-5.1435	-4.8373	-4.89265	-4.63291	-4.94038	-5.22164	-5.48667	-4.34481	-4.65239	-5.38022	-4.48249	-5.30156	-5.09756	-5.31525	-4.69718	-4.9634	0.333972
	1214	-5.19601	-5.34356	-4.81238	-5.39742	-5.70591	-5.58479	-5.1562	-5.38548	-4.94536	-5.12076	-5.55664	-5.8571	-4.77644	-5.51565	-5.67012	-4.77239	-5.69132	-5.20708	-5.90793	-5.20934	-5.34059	0.348722
	1215	-5.41183	-5.59481	-4.83815	-5.9128	-5.99581	-5.90691	-5.57494	-5.82677	-5.10641	-5.23994	-5.88198	-5.82811	-5.12754	-5.76368	-5.61859	-4.99143	-5.86848	-5.60328	-6.18495	-5.81169	-5.6044	0.36998
	1216	-5.66952	-5.90404	-4.86714	-5.99011	-6.25028	-6.04863	-5.99047	-6.1199	-5.14507	-5.45898	-6.03015	-6.21142	-5.20163	-5.84099	-5.63469	-5.19114	-6.30978	-6.07034	-6.41365	-6.00818	-5.81781	0.435839
	1217	-5.99808	-6.11341	-5.23435	-6.00944	-6.62715	-5.97455	-6.46075	-6.11023	-5.37699	-5.92282	-6.35226	-6.69459	-5.43677	-5.79911	-6.06632	-5.60989	-6.64477	-6.27649	-6.36211	-6.1177	-6.05939	0.416691
	1218	-6.13014	-6.43875	-5.40829	-6.00944	-6.8011	-5.98099	-6.7732	-6.31639	-5.73131	-6.12575	-6.31683	-6.74291	-5.59139	-5.77979	-6.37877	-5.73229	-6.70275	-6.40212	-6.27836	-6.06938	-6.1855	0.405247
	1219	-6.59076	-6.69644	-5.57901	-6.18982	-6.81398	-6.19036	-6.79897	-6.35826	-5.90203	-6.23527	-6.37481	-6.70103	-5.69446	-6.05358	-6.56238	-6.00931	-6.7865	-6.51486	-6.24937	-6.4076	-6.33544	0.361564
	1220	-6.98052	-6.82528	-5.46627	-6.25746	-7.16186	-6.56079	-6.59604	-6.471	-5.88915	-6.29003	-6.53909	-6.53998	-5.78143	-6.14055	-6.77497	-5.74517	-6.79295	-6.38923	-6.39433	-6.38505	-6.39906	0.432003
	1221	-6.76793	-6.50317	-5.47271	-6.01266	-7.18119	-6.5318	-6.73133	-6.60951	-5.86338	-6.35767	-6.70336	-6.31772	-5.57528	-6.26296	-6.70733	-5.88368	-6.95722	-6.22818	-6.40399	-6.13702	-6.3604	0.445066
	1222	-6.78403	-6.50317	-5.38896	-5.88703	-7.14254	-6.37075	-6.84085	-6.31961	-6.0341	-6.2707	-6.69048	-6.12123	-5.52374	-6.26296	-6.47863	-5.97065	-6.94434	-5.98337	-6.44586	-6.17246	-6.30677	0.449342
	1223	-6.60043	-6.34211	-5.83026	-5.97078	-7.02657	-6.37075	-6.57672	-6.18754	-6.00833	-5.9196	-6.6937	-5.99239	-5.45288	-6.15344	-6.23704	-5.82248	-6.74463	-6.09289	-6.32668	-5.86323	-6.21062	0.381547
	1224	-6.09793	-6.44841	-5.82704	-6.19948	-6.7721	-5.88436	-6.23528	-6.11668	-5.69588	-5.71345	-6.20087	-5.78623	-5.13399	-5.70248	-6.06954	-5.96421	-6.72852	-6.08	-6.17207	-5.74405	-6.02863	0.375568
	1225	-5.69529	-6.49673	-5.49204	-6.09318	-6.34047	-5.64921	-6.11287	-6.01038	-5.61857	-5.401	-6.10746	-5.45768	-4.98581	-5.46412	-6.03733	-5.20725	-6.45473	-5.73534	-5.65991	-5.53467	-5.7777	0.412588
	1226	-5.46981	-6.20038	-5.45983	-5.61324	-6.11177	-5.42374	-5.87129	-5.45634	-5.25458	-4.98225	-5.84977	-5.3385	-4.81832	-5.45445	-5.75709	-4.95922	-5.95545	-5.42289	-5.41832	-5.0354	-5.49263	0.381311
	1227	-5.33774	-5.94269	-4.83815	-5.18805	-5.74456	-5.41729	-5.46542	-4.96673	-4.59747	-4.41533	-5.53732	-5.25153	-4.46077	-4.9584	-5.47686	-4.75307	-5.79762	-5.16842	-5.09621	-4.58444	-5.1499	0.449814
	1228	-4.89967	-5.40154	-4.37109	-4.57925	-4.93606	-4.9921	-5.11754	-4.71226	-4.16584	-4.09966	-4.86732	-4.7297	-4.0388	-4.3786	-4.97114	-4.2699	-5.42074	-4.51776	-4.70001	-4.06584	-4.66174	0.421119
	1229	-4.47126	-4.9828	-3.60446	-4.14118	-4.56885	-4.28346	-4.45077	-4.41592	-3.84051	-3.61649	-4.31007	-4.06293	-3.55241	-3.97596	-4.30437	-3.79639	-4.8345	-3.57719	-4.20718	-3.82103	-4.14089	0.417086
	1230	-3.83992	-4.59948	-3.3822	-3.71921	-4.20164	-3.65534	-3.65515	-3.65573	-3.52162	-3.07856	-3.61108	-3.52178	-3.01771	-3.45735	-3.51519	-3.23914	-4.36421	-3.0908	-3.4631	-3.27022	-3.59297	0.412965
	1231	-3.30521	-4.26771	-3.04076	-3.32623	-3.65083	-3.17217	-3.07857	-2.94387	-3.20917	-2.60828	-3.17945	-2.87434	-2.37348	-3.30918	-3.02236	-2.65611	-3.70388	-2.83955	-2.85109	-2.74195	-3.10771	0.429251
	1232	-2.91868	-3.78454	-2.56403	-2.61759	-2.92608	-2.61169	-2.39569	-2.77315	-2.70667	-1.96406	-2.68018	-2.52001	-1.71959	-2.97097	-2.65193	-2.05699	-3.11764	-2.49811	-2.26484	-1.83038	-2.57864	0.475575
	1233	-2.77695	-2.95993	-1.90692	-2.06677	-2.56209	-1.94814	-1.84488	-2.13536	-2.14298	-1.42613	-1.91033	-1.70507	-0.97552	-2.31386	-2.09467	-1.358	-2.34779	-2.08581	-1.61417	-1.25058	-1.9713	0.499241
	1234	-2.30988	-2.37046	-1.16607	-1.69312	-2.10791	-1.6518	-1.40036	-1.54912	-1.45688	-0.80445	-1.17591	-1.24767	-0.36995	-1.91122	-1.50521	-0.56239	-1.47487	-1.35139	-1.10524	-0.70298	-1.39584	0.540165
	1235	-1.84604	-1.73268	-0.34468	-1.29048	-1.53455	-1.08488	-1.00417	-1.0434	-0.42612	-0.2633	-0.64443	-0.56479	0.14865	-1.4667	-0.88998	-0.09532	-0.85963	-0.76515	-0.17433	0.15383	-0.786408	0.597909
	1236	-1.10196	-0.73735	0.30277	-0.8202	-0.93864	-0.14431	-0.41148	-0.32187	0.34051	0.36481	0.04489	0.2276	0.70591	-0.62277	-0.13945	0.59722	-0.39257	-0.07583	0.30883	0.62089	-0.10965	0.545922
	1237	-0.30312	-0.14145	0.71829	-0.12766	-0.19456	0.7415	0.41635	0.15163	0.85267	0.91885	0.5957	0.8686	1.11177	0.25982	0.30184	1.3123	0.1679	0.84541	0.72436	1.28122	0.525071	0.493149
	1238	0.32821	0.37393	1.18857	0.7968	0.70735	1.35673	1.16687	1.14052	1.5903	1.38269	1.24315	1.54826	1.43388	1.1424	1.01371	2.01773	0.91842	1.32536	1.44589	2.11549	1.21181	0.455266
	1239	0.87258	1.0697	1.63631	1.45713	1.50619	1.92042	1.72412	1.71387	2.08635	1.75634	1.94213	2.14739	1.80431	1.50639	1.49043	2.28186	1.71404	1.86328	2.32847	2.66952	1.77454	0.418305
	1240	1.41051	1.44334	2.37395	2.169	1.73166	2.67739	2.44565	1.93935	2.61462	2.18797	2.37054	2.56935	2.24238	1.84783	2.48253	2.88099	2.15211	2.49462	2.75366	3.06572	2.29266	0.446207
	1241	2.12238	1.87497	2.93442	2.91952	2.20839	3.40214	3.29925	2.39353	3.03014	2.99969	2.74097	3.32309	2.89627	2.38898	3.23627	3.33516	2.78989	3.0551	3.06611	3.49735	2.87568	0.459225
	1242	2.81492	2.59006	3.31451	3.38014	2.67223	3.86276	3.81462	2.75752	3.74523	3.36689	3.30788	3.7966	3.36655	2.98488	3.44243	3.65727	3.447	3.5737	3.5525	4.06749	3.37576	0.419989
	1243	3.45914	3.15698	3.89753	3.88263	2.95891	4.30083	4.2688	3.46294	4.35402	3.82429	3.75562	4.13481	3.51472	3.4906	3.79675	4.13078	3.63705	4.04076	4.03889	4.52489	3.83155	0.409938
	1244	3.90365	3.6337	4.21964	4.29493	3.56448	4.8452	4.76163	4.02341	4.79531	4.60702	4.30965	4.39895	4.21048	4.24112	4.28636	4.5914	4.2716	4.38542	4.72176	4.64407	4.33549	0.359869
	1245	4.29019	4.04601	4.64483	4.42378	4.12817	4.93217	5.01288	4.52591	5.31069	5.02255	4.68974	4.76937	5.2058	4.46982	4.5215	5.01336	4.78376	5.02964	5.14373	4.97906	4.74715	0.359154
	1246	4.75725	4.35201	5.10223	4.85219	4.44706	4.94505	5.27057	4.88345	5.67789	5.56369	4.96031	5.14946	5.38296	4.61477	4.75986	5.1712	4.75799	5.73828	5.58502	5.49122	5.07312	0.408472
	1247	5.13734	4.62903	5.44045	5.10343	4.72086	5.44754	5.89224	4.91888	5.52328	5.88258	5.43059	5.66806	5.58589	4.84346	4.92736	5.67047	5.22827	5.93155	5.93934	5.76501	5.38428	0.421973
	1248	5.27907	5.05744	5.9526	5.24194	5.32643	5.79864	5.95344	5.27643	5.66823	6.2208	5.71727	5.9483	5.56012	5.05928	5.18827	5.91205	5.50207	6.1377	5.96833	6.13866	5.64535	0.381354
	1249	5.63339	5.15729	6.40356	5.58016	5.83214	5.9597	6.03719	5.57599	6.08053	6.33354	6.10058	5.93864	5.9982	5.5811	5.50716	5.95071	5.57293	6.25366	6.3903	6.32549	5.91061	0.347342
	1250	5.99738	5.26681	6.69024	5.61881	6.11238	6.30758	6.43983	5.88844	6.24159	6.67498	6.45169	6.15445	6.31709	5.75182	5.54903	5.85085	5.63736	6.65952	6.54491	6.67337	6.14141	0.430358
	1251	6.30016	5.34734	6.89639	5.82496	6.30564	6.42998	6.71362	5.7918	6.29313	7.03252	6.59019	6.37026	6.39761	5.8871	5.50394	6.00546	5.71466	6.80447	6.66409	6.82476	6.2849	0.484601
	1252	6.46444	5.52772	7.01235	5.87328	6.21223	6.77142	6.70074	6.16545	6.34144	6.99709	6.55154	6.32839	6.72939	6.02883	5.51682	6.27926	5.74043	6.84957	6.90889	6.66692	6.38331	0.466046
	1253	6.31949	5.5245	7.12831	5.96025	6.15103	7.03877	6.85857	6.24598	6.57014	7.32242	6.58375	6.17378	6.93554	6.02239	5.77773	6.35656	5.80485	6.74327	7.06673	6.77966	6.46819	0.51051
	1254	6.09401	5.71454	6.87706	6.22116	6.32819	7.08709	6.96809	6.03661	6.70221	7.40617	6.4839	6.0546	6.90011	5.76792	5.85826	6.29536	5.84351	6.62409	6.99586	6.81832	6.45385	0.501111
	1255	6.26795	5.80151	6.745	6.06977	6.45059	7.11608	6.58156	6.05593	6.65711	7.11627	6.65462	6.13834	6.82924	5.96119	6.00321	6.41132	5.64058	6.70784	6.87024	6.6476	6.4363	0.425797
	1256	6.49987	5.91425	6.95759	5.90227	6.47314	7.24492	6.33353	5.84656	6.61846	6.83603	6.65139	6.4057	6.84213	6.3445	6.17393	6.48863	5.53428	6.41149	6.7575	6.62827	6.44322	0.415823
	1257	6.31305	6.07853	6.93182	6.17928	6.38295	7.30934	6.45594	5.71772	6.58303	6.78127	6.69971	6.62473	6.62953	6.26719	6.01287	6.54983	5.53428	6.35351	6.6963	6.38991	6.42454	0.405722
	1258	6.30016	5.92391	6.52596	6.25981	6.10271	7.08387	6.50747	5.74671	6.52182	6.69108	6.60308	6.42502	6.41694	6.09648	5.81638	6.74632	5.79519	6.46947	6.67698	6.36092	6.35351	0.352927
	1259	6.26795	5.86271	6.3649	6.29846	6.238	6.56527	6.53968	5.8981	6.335	6.53969	6.62885	6.24142	6.29454	6.09648	5.77773	6.66579	5.75654	6.46947	6.50626	6.2514	6.27991	0.27804
	1260	6.02315	5.71454	6.44543	5.99568	5.92877	6.5556	6.37863	5.88844	6.34466	6.59123	6.2552	6.12224	6.36862	5.93542	5.76485	6.45642	5.54072	6.31486	6.12939	6.22241	6.14881	0.29339
	1261	6.0006	5.74031	6.37135	5.89583	5.91911	6.31402	6.36574	5.42782	6.30279	6.38508	6.05871	5.83234	5.97887	5.93864	5.59413	6.22772	5.15741	6.31164	6.07785	6.26429	6.00821	0.336895
	1262	6.03603	5.63079	6.0589	5.89261	5.69363	6.14974	6.15959	5.17979	6.11596	6.04364	6.05227	5.73248	5.83392	5.76148	5.39442	5.96359	5.05433	6.16025	6.19381	5.95506	5.85311	0.327457
	1263	6.13911	5.28613	5.70136	5.79597	5.64532	6.0209	5.89224	4.98653	5.86472	5.95989	5.87511	5.45225	5.69541	5.48769	5.2849	5.92172	4.9577	5.8929	5.95223	5.66516	5.67386	0.333873
	1264	5.87497	4.82229	5.76578	5.61237	5.69041	5.94037	5.50249	4.82869	5.59415	5.84071	5.66251	5.12692	5.44094	5.38139	4.9789	5.73167	4.97703	5.62877	5.84915	5.60396	5.49267	0.356816
	1265	5.62695	4.44865	5.61439	5.48675	5.49715	5.69557	5.2609	4.91244	5.3429	5.57336	5.47247	4.94976	5.3121	5.2912	4.59558	5.42244	4.55828	5.15848	5.39819	5.49766	5.25576	0.372236
	1266	5.43046	4.12009	5.35348	5.43199	5.4907	5.29937	5.27057	4.70951	5.10454	5.3511	5.35007	5.23965	5.16071	4.91433	4.34112	5.18408	4.64203	5.07473	4.92147	5.15944	5.07747	0.371323
	1267	5.2082	4.01057	5.1441	5.15819	5.11061	4.91928	5.15139	4.28754	4.94992	5.20615	5.16324	5.11081	5.21547	4.68885	4.33145	4.92961	4.423	4.87825	4.78618	4.8019	4.87374	0.356173
	1268	4.99883	4.20384	5.00882	4.82642	4.88836	4.53919	4.83572	4.01053	4.70512	4.91625	4.77993	4.52457	5.00609	4.47304	4.14141	4.61072	4.01069	4.59157	4.64445	4.36383	4.60397	0.321973
	1269	4.82811	3.93327	4.82843	4.31104	4.62745	4.33948	4.38154	3.91712	4.52796	4.86149	4.60921	4.29265	4.4424	4.14126	4.01578	4.52697	3.53719	4.07619	4.32556	4.01917	4.32711	0.347339
	1270	4.63807	3.60793	4.47733	4.23373	4.36654	3.9916	3.99179	3.60145	4.24128	4.69399	4.35152	4.00275	4.0462	3.84492	3.78064	4.20808	3.16676	4.11484	4.12263	3.75182	4.06169	0.371742
	1271	4.53499	3.2826	4.18099	3.74734	4.16683	3.86598	4.07876	3.22458	4.11888	4.53938	4.14215	3.79016	3.61135	3.34887	3.51007	3.87631	2.95417	3.66711	3.92615	3.44903	3.80078	0.42737
	1272	4.23865	2.42579	3.63984	3.28673	3.90592	3.63728	3.79852	2.86381	3.85474	4.12708	3.4335	3.51636	3.11208	3.14272	3.3007	3.76679	2.56441	3.35788	3.54928	2.8177	3.41699	0.490998
	1273	3.91332	2.01026	3.29841	3.06447	3.50328	3.15733	3.15108	2.54814	3.50686	3.6729	2.95034	3.05252	2.84795	2.77551	2.95604	3.28363	1.9363	3.42552	3.28192	2.41828	3.0377	0.512208
	1274	3.59443	1.84598	2.98596	2.82933	2.99756	2.64517	2.68723	2.05531	3.12999	3.3218	2.78284	2.55003	2.5355	2.32455	2.56306	2.77147	1.96851	3.00034	3.01457	2.16059	2.68821	0.455399
	1275	3.2852	1.99093	2.55755	2.59096	2.59492	2.26186	2.39411	1.77508	2.63716	2.89017	2.33833	2.34388	2.04911	1.96701	2.28605	2.47513	1.66894	2.67178	2.5765	2.0092	2.36819	0.388282
	1276	2.94698	1.63339	2.39327	2.25597	2.02156	1.75293	2.0108	1.55604	2.19587	2.49397	1.95823	2.22792	1.65936	1.59014	1.71269	2.29152	1.07948	2.41732	2.38001	1.72252	2.015	0.431406
	1277	2.62809	1.147	2.09371	1.97251	1.74455	1.45658	1.51153	1.39821	1.71915	2.101	1.56204	1.98311	1.18585	1.3099	1.21986	1.91787	0.58343	1.86006	2.06434	1.22646	1.63426	0.463514
	1278	2.02897	0.69605	1.80703	1.55054	1.28393	1.10226	1.04769	0.84095	1.15545	1.65004	1.37521	1.56114	0.79932	0.91048	0.85265	1.57644	0.18723	1.39622	1.77444	1.16848	1.23823	0.449535
	1279	1.57479	0.38038	1.50102	1.10281	1.05523	0.78337	0.70947	0.35456	0.66584	1.21197	1.11108	1.16495	0.55452	0.49496	0.43068	1.14481	-0.28949	1.12565	1.12378	0.9269	0.856364	0.447699
	1280	1.09484	0.19355	1.28521	0.78392	0.66869	0.77371	0.19087	0.07433	0.35017	0.98005	0.66979	0.73976	0.29038	0.24371	0.17944	0.81625	-0.42156	0.79387	0.87253	0.56291	0.557121	0.409734
	1281	0.60523	0.18711	0.77949	0.37161	0.38524	0.5128	-0.03139	-0.18981	-0.02348	0.7739	0.19628	0.35645	0.18731	-0.05907	-0.09758	0.48448	-0.42478	0.71335	0.40547	0.22792	0.268027	0.333417
	1282	0.42807	-0.18654	0.40584	0.40383	-0.0013	0.25511	-0.2472	-0.39596	-0.52597	0.69015	-0.07107	0.27592	-0.39249	-0.4746	-0.27796	0.04318	-0.72112	0.82931	-0.11635	-0.14895	-0.011405	0.420667
	1283	0.15105	-0.59884	-0.14819	0.24921	-0.20423	-0.11532	-0.44369	-0.74706	-0.75145	0.32616	-0.30621	-0.22013	-0.73393	-0.80959	-0.60007	-0.14686	-1.14631	0.58772	-0.4127	-0.39698	-0.323371	0.432889
	1284	-0.1775	-0.77601	-0.4542	-0.1341	-0.46836	-0.18619	-0.67883	-0.89523	-0.75467	-0.17633	-0.8538	-0.52614	-0.9272	-0.8418	-0.77724	-0.18552	-1.29126	0.32359	-0.71226	-0.38732	-0.544018	0.376814
	1285	-0.36755	-0.99826	-0.72155	-0.64626	-0.71317	-0.4471	-0.8721	-0.98542	-0.99948	-0.23753	-0.81837	-0.67431	-1.0496	-0.73551	-1.30872	-0.2435	-1.3267	-0.05328	-0.85721	-0.5226	-0.728911	0.34406
	1286	-0.64134	-1.18831	-0.6829	-0.88784	-0.76792	-0.77565	-1.0396	-1.53301	-1.08001	-0.30518	-0.70563	-1.03185	-1.37816	-1.05762	-1.71136	-0.68801	-1.27516	-0.43659	-1.07303	-0.55481	-0.940699	0.364184
	1287	-0.78307	-1.50398	-1.034	-1.14553	-0.94831	-1.06877	-1.38748	-1.80681	-1.1702	-0.74647	-0.96332	-1.30243	-1.43614	-1.25733	-1.92396	-0.95214	-1.32025	-0.31419	-1.33394	-0.57414	-1.14862	0.387594
	1288	-0.82173	-1.92273	-1.18861	-1.30337	-1.18345	-1.46819	-1.53887	-1.61676	-1.25395	-1.46156	-1.44004	-1.50858	-1.67128	-1.08339	-2.04636	-1.00046	-1.37501	-0.37217	-1.54975	-0.72875	-1.32675	0.396829
	1289	-1.08264	-1.81321	-1.0501	-1.30981	-1.5571	-1.4231	-1.55498	-1.64897	-1.10577	-1.43901	-1.42072	-1.35075	-1.85488	-1.03507	-2.20741	-1.17762	-1.68102	-0.82957	-1.64316	-0.88659	-1.40357	0.353365
	1290	-1.32744	-1.95494	-1.22405	-1.46765	-1.69883	-1.31036	-1.62906	-2.07094	-1.14443	-1.31339	-1.43038	-1.59555	-2.15445	-1.11882	-2.35559	-1.09065	-1.97414	-1.11947	-1.73013	-1.12173	-1.5416	0.391458
	1291	-1.61734	-2.0258	-1.3239	-1.31947	-1.79868	-1.23627	-1.53887	-2.07416	-1.36346	-1.16844	-1.6011	-1.76627	-2.15767	-1.35074	-2.6165	-1.19695	-2.08366	-1.09692	-1.37581	-1.12173	-1.59169	0.419285
	1292	-1.70753	-2.21263	-1.39476	-1.29371	-1.81479	-1.15574	-1.49378	-1.897	-1.39568	-1.14589	-1.54312	-2.00463	-2.05459	-1.46026	-2.60361	-1.38377	-1.83563	-1.08726	-1.37259	-1.0412	-1.59491	0.413125
	1293	-1.79773	-2.30926	-1.28847	-1.3839	-1.83412	-1.42632	-1.28118	-1.54912	-1.36024	-1.30695	-1.3724	-1.90478	-2.04493	-1.71473	-2.69058	-1.29036	-1.56184	-1.19678	-1.54975	-1.34077	-1.61021	0.390089
	1294	-1.77518	-2.29638	-1.11131	-1.47409	-1.69561	-1.48108	-1.27474	-1.57811	-1.21207	-1.03637	-1.17591	-1.77915	-1.99661	-1.65997	-2.45544	-1.25493	-1.70679	-1.31274	-1.60129	-1.45673	-1.56672	0.375852
	1295	-1.71075	-2.09989	-1.11453	-1.34846	-1.63441	-1.2105	-1.31017	-1.68441	-1.0188	-0.95584	-0.88279	-1.68252	-2.00305	-1.64708	-1.98516	-1.3419	-1.73578	-1.36105	-1.59807	-1.41807	-1.48716	0.348884
	1296	-1.36609	-2.19974	-1.0501	-1.27116	-1.69561	-1.01724	-1.31984	-1.57811	-1.0639	-1.11046	-0.88601	-1.64387	-1.66161	-1.6342	-2.0077	-1.09387	-1.81308	-1.27408	-1.62384	-1.29889	-1.43047	0.354432
	1297	-1.43374	-2.20941	-1.07265	-1.35491	-1.69561	-0.98502	-1.31017	-1.45571	-0.92217	-0.97517	-0.60255	-1.77915	-1.50378	-1.33786	-2.01415	-0.90705	-1.6166	-1.33206	-1.55941	-1.30856	-1.36879	0.392385
	1298	-1.19538	-2.13854	-1.14674	-1.34846	-1.7407	-0.93349	-1.21354	-1.47181	-0.90284	-0.81734	-0.44794	-1.68896	-1.51344	-1.06406	-2.0077	-1.0069	-1.40078	-1.15812	-1.49821	-1.30533	-1.30001	0.405945
	1299	-1.12773	-2.11599	-1.24015	-1.04568	-1.26398	-0.88839	-1.15234	-1.36874	-0.91251	-0.68205	-0.22246	-1.18003	-1.56176	-0.90945	-1.9304	-1.15507	-1.36535	-0.73616	-1.54653	-0.94135	-1.16731	0.427195
	1300	-1.15672	-2.22873	-1.07587	-0.89106	-1.33806	-0.84007	-0.91397	-1.42027	-0.81587	-0.48234	-0.16126	-0.87402	-1.29119	-0.81281	-1.31194	-1.21949	-1.32025	-0.30131	-1.55941	-0.64823	-1.03314	0.468359
	1301	-0.88937	-1.95494	-1.16284	-0.84275	-1.42825	-0.27316	-0.37283	-1.23023	-0.75789	-0.48556	-0.2901	-0.84503	-1.10436	-0.68719	-0.93507	-1.13575	-0.91761	-0.2852	-1.38547	-0.51294	-0.874827	0.441662
	1302	-0.77985	-1.60706	-1.06943	-0.52386	-1.10292	-0.02835	-0.51456	-0.88235	-0.76434	-0.11835	-0.15482	-0.50681	-0.94975	-0.48426	-0.88031	-0.84907	-0.78877	-0.04362	-1.15677	-0.39054	-0.67979	0.413797
	1303	-0.35144	-1.58451	-0.95025	-0.57539	-1.04172	0.11338	-0.32773	-0.62466	-0.63227	0.12645	-0.03886	-0.30388	-0.80802	-0.37796	-0.76757	-0.57205	-0.63738	-0.06616	-1.00216	-0.16828	-0.529523	0.430484
	1304	-0.09697	-1.85186	-0.84717	-0.62693	-0.83235	0.239	-0.36961	-0.60855	-0.47121	0.23275	-0.11616	-0.31354	-0.40538	-0.06551	-0.56786	-0.02124	-0.46343	-0.01785	-0.81534	0.20537	-0.390692	0.489639
	1305	-0.46418	-1.62638	-0.55727	-0.61405	-0.44903	0.31953	-0.37927	-0.28	-0.37136	0.44212	0.08032	-0.32643	-0.10581	-0.04619	-0.3907	0.259	-0.65348	0.13677	-0.72837	0.44373	-0.265553	0.48755
	1306	-0.35788	-1.446	-0.64746	-0.47876	-0.48124	0.47736	-0.13124	0.08077	-0.29727	0.32294	0.32191	-0.19436	0.09067	-0.08162	-0.35527	0.08184	-0.76622	0.15931	-0.79601	0.48883	-0.200485	0.487402
	1307	-0.29346	-1.2785	-0.67323	-0.26295	-0.50379	0.44515	0.1039	-0.10928	-0.0879	0.39058	0.57638	-0.04619	0.05202	-0.23945	-0.32628	0.25256	-0.51175	0.11744	-0.84755	0.52426	-0.135902	0.478053
	1308	-0.03255	-0.91774	-0.32535	-0.35958	-0.22356	0.30342	-0.12158	0.02923	0.22133	0.67726	0.79541	-0.0172	0.00693	-0.02042	-0.14268	0.21712	-0.18642	-0.0565	-0.70904	0.72397	-0.0068975	0.429725
	1309	0.20581	-0.94673	0.01609	0.0334	-0.14303	0.24866	-0.04749	-0.02553	0.39849	0.70625	1.00478	0.30169	0.02625	0.31458	0.09247	0.41361	-0.02214	0.0498	-0.26775	0.70142	0.153031	0.40788
	1310	0.41196	-0.80178	0.00642	0.10748	0.11144	0.52568	0.5001	0.06788	0.31152	0.71592	1.15296	0.25337	0.12611	0.3339	0.08924	0.67452	0.21622	0.07556	-0.00684	0.95267	0.291216	0.411991
	1311	0.43773	-0.34438	0.26411	-0.02458	0.105	0.69318	0.69014	0.35134	0.35661	0.63861	1.41064	0.34034	0.3838	0.33068	0.23742	0.83236	0.10348	0.19797	0.30239	0.99132	0.414908	0.38385
	1312	0.59879	-0.48611	0.47671	0.15258	0.06635	0.92188	0.79966	0.58648	0.37916	0.98327	1.62646	0.64313	0.72846	0.45631	0.28573	1.04173	0.2742	0.22374	0.28951	0.80128	0.542466	0.442723
	1313	0.74374	-0.29284	0.54113	0.2621	-0.13981	1.13125	1.0348	0.38677	0.49834	1.40201	1.7392	0.70755	0.88951	0.63025	0.30184	1.14158	0.57377	0.38157	0.36037	1.09762	0.669538	0.496626
	1314	0.66643	-0.0126	0.70863	0.51656	-0.05606	1.35673	1.19586	0.62192	0.79469	1.25384	1.52338	0.35967	0.75745	0.7301	0.37592	1.25432	0.49646	0.33003	0.51499	0.97844	0.718338	0.435701
	1315	0.77273	0.30951	0.84714	0.60031	0.06635	1.13769	0.92851	0.84417	0.77214	1.24418	1.59425	0.58837	0.78321	0.87505	0.74313	1.25754	0.59309	0.44599	0.40225	1.278	0.80418	0.36998
	1316	0.74052	0.82489	0.74728	0.62286	0.19841	1.01529	0.88019	0.77653	0.5531	1.30538	1.44286	0.82351	0.95715	0.76231	0.73025	1.235	0.83468	0.67147	0.48277	1.21036	0.840741	0.29536
	1317	0.98854	0.89575	0.63454	0.59709	0.5173	1.27942	1.0348	1.18561	0.75603	1.3086	1.53949	0.77841	0.7349	0.54972	0.82366	1.31875	0.68006	0.50397	0.54076	1.12339	0.88954	0.314958
	1318	1.14638	0.52211	0.94055	0.7356	0.66225	1.29553	1.10567	1.29513	0.94608	1.42134	1.59425	0.82995	0.48365	0.52717	0.72703	1.16091	0.62208	0.38157	0.48277	1.19747	0.903875	0.357108
	1319	0.93056	0.48023	0.9631	1.06415	0.60105	1.2601	1.05735	1.05032	0.82368	1.44711	1.49439	0.93303	0.55774	0.51751	0.82044	1.04495	0.57377	0.39446	0.486	1.27156	0.888575	0.33195
	1320	0.86614	0.36427	0.92444	1.00295	0.51408	1.1699	0.94783	0.87316	0.85911	1.38913	1.2818	0.94913	0.62216	0.40155	0.96539	0.95476	0.63819	0.65214	0.39903	1.11373	0.844445	0.291192
	1321	0.68254	0.48023	0.92444	0.96752	0.3498	1.13125	0.82543	0.98268	0.86233	1.54374	1.0982	1.0361	0.61894	0.46597	0.814	0.73572	0.7928	0.75844	0.29273	1.05897	0.821091	0.296797
	1322	0.70509	0.29341	0.72151	1.32184	0.33048	1.32452	0.81899	1.1985	0.63363	1.26351	1.03377	1.19072	0.74456	0.70755	0.71414	0.95476	0.83145	0.89373	0.35715	0.75618	0.839774	0.313536
	1323	0.78561	0.11624	0.85036	1.5441	0.29182	1.05716	0.64505	1.24037	0.58853	1.28283	1.3269	1.25192	0.63504	1.01678	0.79467	1.1287	0.64785	0.89373	0.34427	0.81416	0.862804	0.374811
	1324	0.90802	-0.03193	0.86002	1.43136	0.50442	1.23755	0.84154	1.28869	0.62075	1.21519	1.33334	0.84928	0.49331	1.10697	1.08457	0.9451	0.49002	0.65537	-0.04549	1.1556	0.847184	0.418069
	1325	1.14316	0.06793	0.7505	1.24776	0.49475	1.3986	1.05091	1.35955	0.56921	1.34726	1.28824	0.8074	0.46432	1.22615	1.01371	1.02885	0.68973	0.38157	-0.00039277	1.48415	0.890668	0.447167
	1326	1.12383	0.08725	0.79882	1.00617	0.58172	1.31808	0.88341	1.2758	0.50801	1.43423	1.19483	0.82351	0.74456	1.07798	1.07813	1.06106	0.71227	0.31715	0.22831	1.45516	0.885514	0.392377
	1327	0.94023	-0.00938	0.82137	1.03839	0.43355	1.35351	0.88663	1.28225	0.46935	1.10567	1.17872	0.82995	1.03768	0.95236	1.02981	0.91933	0.54155	0.55229	0.33782	1.42617	0.856363	0.368278
	1328	0.70186	-0.00616	0.80526	0.96108	0.06312	1.33096	1.04447	1.41431	0.36306	0.98649	1.1594	0.8074	0.8573	0.99745	0.75279	0.94188	0.55122	0.75844	0.35071	1.31666	0.807885	0.390565
	1329	0.59235	0.06793	1.00175	0.9031	0.15654	1.1699	1.00581	1.41431	0.49834	1.03803	1.11752	0.87183	0.32904	1.17784	0.91385	0.90966	0.51579	0.66825	0.151	1.18137	0.784211	0.390948
	1330	0.62134	-0.00616	0.95987	0.88055	0.38846	1.02173	1.03802	1.34023	0.48868	0.94784	0.98546	1.07154	0.14865	0.93625	0.9364	0.85813	0.53511	0.62315	0.23153	1.39074	0.769876	0.37892
	1331	0.58268	-0.08347	1.04362	1.03516	0.46576	0.67063	0.93495	1.45296	0.62719	0.81899	0.86628	1.07798	0.24529	1.05221	1.03303	1.09649	0.61564	0.46854	0.49888	1.44228	0.797254	0.383044
	1332	0.60523	-0.03193	1.10483	1.0255	0.40134	0.86712	0.75134	1.33378	0.73026	0.59351	0.63436	1.08764	0.73812	0.80419	0.81722	1.34774	0.99573	0.47176	0.75335	1.4455	0.823829	0.350932
	1333	0.56336	-0.11246	1.13704	0.89344	0.41101	1.02495	0.83187	1.26614	0.73993	0.63539	0.61503	0.82351	0.84764	0.58193	0.67227	1.42182	1.03761	0.4621	0.91763	1.29733	0.803377	0.353998
	1334	0.37975	-0.06092	1.18213	1.05771	0.53019	1.07649	0.98326	1.19205	0.81401	1.04447	0.91781	0.81707	0.63504	0.34679	0.61107	1.29942	1.07304	0.44921	0.69537	1.38752	0.821574	0.370138
	1335	0.29922	0.14201	1.17891	0.9031	0.44644	0.94765	0.94461	1.07931	1.10069	1.30216	1.16262	0.76553	0.63826	0.57871	1.01048	0.98697	1.08592	0.79709	0.53753	1.48093	0.869407	0.342689
	1336	0.53115	0.17745	1.28843	1.01262	0.53663	0.87356	1.06057	1.11797	1.23276	1.03481	1.06276	0.90404	0.57706	1.0039	1.08135	1.20923	1.02794	1.00325	0.36681	1.26512	0.91837	0.313269
	1337	0.54081	0.2773	1.27232	1.04483	0.746	1.05394	1.26994	1.34989	1.20055	0.9124	1.12397	0.90726	0.57062	0.97169	1.24885	1.37028	0.98285	1.03224	0.35715	1.36175	0.979732	0.3297
	1338	0.68576	0.34816	1.18535	1.24454	0.69124	1.32774	1.03158	1.47229	1.06848	1.12178	1.40742	0.59803	0.93139	1.23582	1.34548	1.52168	0.96352	1.00647	0.56008	1.58401	1.06654	0.347239
	1339	0.74374	0.45768	1.20146	1.46035	0.55273	1.53067	1.43744	1.49162	1.01694	1.37947	1.29146	0.68822	0.99903	1.36788	1.35192	1.67629	0.98607	1.00647	0.53431	1.66454	1.14191	0.385658
	1340	0.92412	0.53177	1.33675	1.36372	0.54307	1.69495	1.66614	1.39821	1.12324	1.55663	1.12074	0.92336	0.86696	1.28736	1.48399	1.53778	1.08914	1.08377	0.71792	1.79016	1.20199	0.372534
	1341	1.08196	0.80878	1.46237	1.32184	0.67514	1.59509	1.39557	1.26936	1.28752	1.72413	1.16262	1.10053	0.84119	1.11986	1.5774	1.63442	1.36616	1.20618	0.71147	2.09295	1.27173	0.358803
	1342	1.41373	1.22753	1.61376	1.46035	0.70413	1.52745	1.38268	1.56248	1.45501	1.66615	1.27536	1.46129	0.97326	1.37433	1.6386	1.86311	1.41448	1.48964	0.78556	2.04785	1.41684	0.320656
	1343	1.63277	0.96984	1.56544	1.7567	0.81687	1.62086	1.29571	1.7171	1.47112	1.45677	1.43319	1.77696	1.43388	1.37433	1.61927	2.07249	1.43058	1.57661	1.10445	2.07362	1.50993	0.314495
	1344	1.74229	0.92474	1.70395	1.80179	1.02946	1.83345	1.62105	1.68488	1.44213	1.83364	1.54915	1.60302	1.52407	1.60302	1.6225	2.43003	1.38549	1.69257	1.44267	2.17992	1.63249	0.331446
	1345	1.85825	1.11157	1.7716	1.84689	1.10355	2.08792	1.84652	1.89748	1.25531	2.04946	1.45252	1.59336	1.83974	1.69966	1.82543	2.6233	1.27275	1.81819	1.46844	2.5278	1.74749	0.406216
	1346	1.87113	1.30806	2.01318	1.73737	1.31614	2.23287	2.2395	1.93935	1.20377	2.28138	1.37199	1.68033	2.00724	1.94124	2.00903	2.30763	1.35005	1.94059	1.71002	2.74361	1.86022	0.405728
	1347	2.02897	1.40147	2.10981	1.64073	1.31292	2.4197	2.35868	2.04243	1.32617	2.36513	1.8455	1.83494	1.92993	1.86071	2.02191	2.11758	1.56587	1.83429	1.97415	2.56967	1.92803	0.354928
	1348	2.14815	1.63017	2.20967	1.79857	1.57705	2.44547	2.42955	2.2518	1.27463	2.44566	2.07419	2.14417	2.07166	2.08619	2.096	2.14013	1.76236	1.6829	1.98704	2.35063	2.0303	0.318116
	1349	2.40584	1.81377	2.34496	1.7728	1.48686	2.31662	2.32647	2.40964	1.51622	2.55517	2.10963	2.21503	2.04589	2.13129	2.28605	2.14013	2.00394	1.86328	2.14487	2.31198	2.11002	0.292377
	1350	2.47026	1.94584	2.4738	1.9564	1.55772	2.17489	2.3619	2.50949	1.87698	2.54873	2.34477	2.07974	2.14575	2.27946	2.25706	2.42681	1.78168	2.05011	2.22218	2.44083	2.19522	0.270275
	1351	2.59588	2.14233	2.59942	2.19477	1.80253	2.26186	2.51974	2.44829	2.13467	2.5745	2.39309	2.03787	2.2456	2.64989	2.2023	2.80046	1.77846	2.08876	2.33492	2.54712	2.31762	0.278198
	1352	2.8117	2.0779	2.59298	2.26563	1.60604	2.24898	2.30392	2.648	2.32472	2.63892	2.18693	2.05398	2.59348	2.65633	2.20552	3.04526	2.02649	2.29169	2.63126	2.63731	2.39235	0.332259
	1353	2.583	2.09723	2.46736	2.47823	1.73488	2.57109	2.38123	2.48372	2.64039	2.72911	2.18693	2.19248	2.53872	2.72075	2.30215	2.89387	2.26163	2.37544	2.46698	2.68241	2.43938	0.263377
	1354	2.32531	1.96194	2.75082	2.6425	2.10853	2.56143	2.80319	2.41608	2.64683	2.71945	2.57991	2.33099	2.52906	2.91402	2.57595	2.72315	2.20365	2.53328	2.40578	2.8338	2.52828	0.249732
	1355	2.52824	1.86853	2.68961	2.82933	2.10531	2.64517	2.71622	2.50627	2.81433	2.90628	2.69265	2.56613	2.45175	3.03642	2.73056	2.89709	2.30995	2.67501	2.58938	2.99164	2.62749	0.28702
	1356	2.35108	1.77834	2.71216	2.88409	2.14075	2.74825	2.58416	2.80261	2.74668	2.65825	2.66688	2.67243	2.40344	2.85926	2.8594	3.22565	2.56764	2.56871	2.66347	3.41038	2.66518	0.346529
	1357	2.42194	1.9555	2.8861	2.98716	2.34368	2.85133	2.76132	3.00232	2.41169	2.73556	2.79572	2.62411	2.50651	2.83993	2.7982	3.08392	2.62239	2.46241	2.54429	3.52634	2.70802	0.330498
	1358	2.74083	2.04569	2.95053	2.72625	2.5305	3.00594	2.99324	3.16338	2.51798	2.9256	3.00188	2.3632	2.7191	2.90758	2.75955	3.0968	2.41624	2.53972	2.67635	3.56499	2.78227	0.334738
	1359	2.63131	2.123	3.01495	2.69404	2.46608	3.31517	3.17362	3.15693	2.48577	3.2155	3.01798	2.43407	2.81574	2.9881	2.86262	3.52199	2.54187	2.74909	2.61837	3.55533	2.86908	0.382446
	1360	2.60554	2.32271	2.79913	2.82288	2.35978	3.59218	3.27348	3.17304	2.50188	3.25093	3.04375	2.5758	2.77708	3.02354	3.16863	3.35127	3.08301	2.86827	2.53785	3.71317	2.9422	0.392426
	1361	2.97275	2.22286	2.70572	2.94529	2.35012	3.29584	3.58915	3.20847	2.57596	3.69223	2.88269	2.64344	2.55161	2.94945	3.03979	3.04204	3.25695	2.91659	2.56362	3.58432	2.94944	0.407513
	1362	2.9341	2.14555	2.56077	2.8712	2.54016	3.14123	3.7341	3.00876	2.54053	3.43454	3.06308	2.36964	2.68045	3.04286	3.03334	3.13545	3.2183	2.90693	2.43477	3.30408	2.90499	0.392477
	1363	2.88256	2.3517	2.76692	2.7037	2.38877	3.05748	3.33468	2.96045	2.7338	3.54728	3.17259	2.2408	2.80285	2.94945	2.95604	3.16767	2.95095	2.75875	2.45088	2.86279	2.85201	0.329084
	1364	2.84713	2.46122	2.80235	2.6264	2.12464	2.96407	3.2155	2.96045	2.43745	3.65679	3.29178	2.22792	2.75132	2.99455	2.95926	3.25786	2.62884	2.89082	2.36391	2.90789	2.81851	0.381888
	1365	2.71828	2.38391	2.58654	2.44279	2.41776	2.8771	3.01579	3.10218	2.42457	3.45064	3.18226	2.36964	2.69978	2.972	2.79498	3.37704	2.52898	3.21293	2.35424	3.03351	2.79725	0.356015
	1366	2.64742	2.21641	2.5189	2.44279	2.59492	2.78368	2.75166	3.11506	2.30217	3.64069	3.0212	2.4244	2.95102	2.87536	2.8433	3.30617	2.77057	2.92303	2.28338	2.94332	2.76777	0.357494
	1367	2.66675	2.19387	2.68317	2.59419	2.57882	2.86743	2.80319	2.86703	2.30539	3.61814	2.86659	2.32455	2.89627	2.57258	2.77565	3.33838	2.61595	2.89404	2.21251	3.04962	2.73621	0.35272
	1368	2.61521	2.03925	2.74759	2.56197	2.33079	2.87065	2.82252	2.84127	2.33438	3.29281	3.0663	2.04109	3.00256	2.95267	2.71123	3.17411	2.54509	2.85539	2.25439	2.86279	2.6961	0.353341
	1369	2.63131	2.11334	2.66062	2.51688	2.39521	2.92863	2.61637	2.73175	2.07025	3.09632	3.01476	1.95734	2.82218	3.01387	2.60171	2.91964	2.15211	2.7813	2.24795	2.91433	2.60929	0.348326
	1370	2.83424	1.89108	2.48991	2.52654	2.2857	3.08325	2.52618	2.59646	2.05414	2.93527	2.91491	2.18604	2.5967	2.71109	2.58239	2.6845	1.8912	2.7201	2.22862	2.75972	2.5249	0.338798
	1371	2.70218	1.9394	2.47058	2.6425	2.057	3.02527	2.4231	2.2357	2.49866	2.60349	2.84082	2.24402	2.4292	2.55003	2.52119	2.36883	2.01038	2.24015	2.2415	2.22179	2.41329	0.275577
	1372	2.59588	1.86209	2.39005	2.34294	2.07954	2.57753	2.53584	2.11651	2.26996	2.7581	2.57025	2.28267	2.35834	2.60479	2.40845	2.30441	1.97495	1.99857	2.26083	2.03819	2.31649	0.246823
	1373	2.31887	1.6495	2.38039	2.1239	1.82185	2.3746	2.48753	1.9619	2.03159	2.34258	2.40597	2.09263	2.39377	2.49205	2.32792	2.19167	2.03937	2.06621	1.98059	2.20568	2.18443	0.229106
	1374	2.14815	1.45301	1.99063	2.31717	1.37412	2.08148	2.31036	2.09397	1.99616	2.42311	2.40919	1.90903	2.43565	2.2247	2.431	1.97585	1.75269	1.71189	1.92261	2.14448	2.05526	0.309216
	1375	2.28343	1.39503	1.86501	2.20121	1.20984	1.98163	2.0108	1.68488	1.74814	2.33614	2.09996	1.97023	2.28748	2.07009	2.17331	2.02417	1.76236	1.71833	1.74867	1.7966	1.91837	0.293946
	1376	2.20935	1.39181	1.7877	2.04015	1.00047	1.92687	1.86585	1.61402	1.48078	1.8884	2.08708	2.1345	2.13608	1.94768	2.12499	1.85023	1.59164	2.0179	1.66492	1.66454	1.82125	0.303633
	1377	2.01608	1.11479	1.5429	1.79857	0.80398	1.91398	1.98503	1.90714	1.35516	1.70802	2.03876	1.73831	1.73666	1.82206	2.01225	1.73105	1.47246	1.64425	1.56829	1.66454	1.67871	0.313209
	1378	1.82603	0.89253	1.20146	1.40237	0.81687	1.9011	1.74023	2.04243	1.31329	1.50831	1.83905	1.30023	1.57561	1.6449	1.761	1.59254	1.39837	1.25771	1.56507	1.35531	1.49672	0.319592
	1379	1.38152	0.41903	1.02108	1.24776	0.49798	1.65307	1.23773	1.82661	0.99117	1.60172	1.35589	1.21004	1.64003	1.40654	1.68692	1.47336	1.1278	1.26094	1.40401	1.28767	1.28654	0.359477
	1380	1.18503	0.57364	0.63132	1.50545	0.38524	1.25365	1.04447	1.5657	1.02016	1.53086	1.14973	1.00067	1.25994	1.2487	1.63216	1.04173	0.79924	1.12565	1.05613	1.52603	1.12678	0.341947
	1381	1.01753	0.57686	0.56046	1.33151	0.26283	1.11192	1.09922	1.32412	0.85911	1.18298	0.92104	0.65923	1.15686	1.14885	1.5162	0.86779	0.52223	0.82608	0.64383	1.3231	0.945588	0.331681
	1382	0.92734	0.35139	0.56046	1.16079	0.2725	0.91544	1.06701	1.29513	1.04915	1.02514	0.91137	0.379	1.22129	1.00068	1.39058	0.87745	0.39338	0.83897	0.27662	1.00421	0.845895	0.350064
	1383	0.86614	0.31273	0.65387	1.11247	-0.04639	0.77049	0.64183	0.78297	1.11358	0.68371	0.78897	0.06655	1.11177	1.03289	1.2263	0.80981	0.0906	0.66181	-0.0165	0.95267	0.680813	0.398336
	1384	1.0884	0.20321	0.4445	0.73882	0.06957	1.00241	0.51298	0.40288	0.57565	0.54842	0.57315	0.05044	1.05701	0.78808	0.89774	0.61976	-0.01248	0.49109	-0.17433	0.78517	0.533123	0.362726
	1385	0.87903	-0.23808	0.24801	0.49402	0.06312	0.76404	0.48077	0.12908	0.2471	0.52587	0.47652	-0.19436	0.93461	0.61092	0.65294	0.3202	-0.20252	0.51364	-0.01328	0.70464	0.369814	0.356503
	1386	0.48927	-0.48933	0.27056	0.57454	-0.23322	0.45804	0.38414	-0.07385	0.42748	0.42602	0.44109	-0.23946	0.6125	0.60448	0.4339	0.11405	-0.32171	0.31071	-0.18078	0.59513	0.230178	0.354264
	1387	0.20259	-0.57308	0.19969	0.5069	-0.38139	0.51602	0.31649	0.13553	0.34051	-0.00884	0.41854	-0.33609	0.51908	0.38544	0.56597	0.25578	-0.27339	0.07879	-0.07448	0.44695	0.16205	0.337602
	1388	-0.10664	-0.8662	0.09661	0.4457	-0.28154	0.20679	0.29717	0.1774	-0.07502	-0.06359	0.16407	-0.58412	0.52875	0.35645	0.16977	0.01742	-0.04147	-0.14347	-0.09381	0.41796	0.0311115	0.341163
	1389	-0.37077	-0.98216	0.0032	0.47469	-0.54245	0.35496	0.25851	-0.18658	-0.03636	-0.45979	-0.14515	-0.52292	0.37091	0.43376	0.16655	-0.06633	-0.0157	-0.13703	-0.49967	-0.004	-0.0953165	0.383985
	1390	-0.18716	-0.74057	-0.05156	0.54233	-0.44259	0.38073	0.28428	-0.1737	0.00229	-0.43724	-0.13227	-0.35542	0.25495	0.34679	0.50155	-0.11787	0.2581	0.0498	-0.63173	-0.44207	-0.054568	0.37849
	1391	-0.08409	-0.52154	-0.058	0.36839	-0.60043	0.14237	0.30039	-0.09961	-0.30049	-0.39537	-0.10006	-0.23624	0.14221	0.0891	0.23742	-0.16941	0.27742	-0.29164	-0.43202	-0.54193	-0.113676	0.299882
	1392	0.12528	-0.60851	-0.01612	0.47147	-0.3073	0.01352	0.17798	-0.23812	-0.2715	-0.34061	-0.12905	-0.40374	0.3999	-0.23623	0.1279	0.29121	-0.04469	-0.41405	-0.46101	-0.42597	-0.114482	0.306344
	1393	0.08019	-0.70192	-0.38011	0.45858	0.05668	-0.12499	0.10712	-0.39596	-0.61616	-0.35994	-0.08073	-0.38441	0.26461	-0.36186	0.19554	0.27188	-0.22185	-0.15636	-0.41914	-0.0652	-0.141702	0.313689
	1394	0.04154	-0.90485	-0.21261	0.33618	0.03091	-0.17652	0.08135	-0.31221	-0.49054	-0.06682	-0.00665	-0.38441	0.43533	-0.46493	0.26963	-0.15653	-0.11233	-0.10804	-0.47712	0.10229	-0.128817	0.319639
	1395	0.01899	-0.93062	-0.20939	0.51979	-0.25577	-0.15075	0.02337	-0.18658	-0.33271	-0.1409	-0.00343	-0.37475	0.48365	-0.28455	0.55309	-0.34979	-0.42156	-0.33996	-0.20977	0.04109	-0.127527	0.350323
	1396	0.1575	-0.88552	-0.3028	0.72594	-0.43615	-0.30537	-0.03139	-0.03197	-0.50343	-0.2472	0.23816	-0.4134	0.49654	-0.3683	0.34371	-0.1533	-0.56973	-0.40438	-0.43202	0.03143	-0.154584	0.395829
	1397	0.19615	-0.91774	-0.35112	0.72594	-0.3524	-0.23128	0.14899	0.27081	-0.43256	-0.28263	0.1383	-0.52936	0.39024	-0.21046	0.16977	-0.17263	-0.49565	-0.26265	-0.49967	0.15061	-0.127367	0.389893
	1398	-0.04866	-0.83399	-0.2416	0.70017	-0.51346	0.02963	-0.09259	0.21928	-0.55818	-0.23753	0.15119	-0.54224	0.57384	0.09232	0.1279	-0.04379	-0.17031	-0.42049	-0.45457	0.19249	-0.103529	0.386876
	1399	-0.18716	-0.5312	-0.31247	0.552	-0.36528	0.12304	-0.24076	0.20639	-0.36492	0.09424	0.18018	-0.49071	0.72846	0.10843	0.23742	0.3653	-0.16387	-0.37217	-0.32573	0.04754	-0.0355635	0.352781
	1400	-0.00678	-0.71158	-0.19651	0.45858	-0.11404	0.29698	0.03626	0.15485	0.04739	0.34227	0.11898	-0.27167	0.77677	0.27915	0.21165	0.43616	-0.09945	-0.28198	-0.19366	0.29878	0.0791075	0.332178
	1401	0.47961	-0.78889	-0.01612	0.54233	-0.04639	0.32919	0.27462	0.33202	0.05061	0.40347	0.0159	0.02789	0.71557	0.3339	0.44035	0.28155	0.21622	0.02725	-0.44169	0.37609	0.177674	0.344787
	1402	0.55369	-0.51832	-0.14819	0.86122	0.02769	0.52246	0.15544	0.80874	0.12469	0.53231	-0.02597	0.08265	0.5674	0.23727	0.7689	0.66164	0.23877	0.27527	-0.04871	0.42441	0.305068	0.359709
	1403	0.66643	-0.25096	0.06118	0.73238	-0.09149	0.69962	0.12323	0.47374	0.05383	0.70625	0.24782	0.02467	0.63826	0.54006	0.75602	0.75827	0.24521	0.14965	0.23153	0.6982	0.373195	0.327036
	1404	0.83715	-0.27673	0.10628	0.74204	0.03736	0.60943	0.33582	0.27726	0.0796	0.77068	0.68911	0.52395	0.72201	0.68179	0.84943	1.04495	0.06161	0.11744	0.35071	0.69498	0.462743	0.354816
	1405	0.91124	-0.22842	0.28666	0.98363	0.34014	0.97664	0.6225	0.23216	0.13114	0.84476	0.74065	0.5014	0.87018	0.86217	1.2263	0.92899	0.3805	0.41378	0.43768	0.68854	0.607532	0.358437
	1406	0.99821	-0.28317	0.32854	1.15435	0.48509	1.04428	0.70625	0.42221	0.22455	1.05413	0.90171	0.25659	0.8573	1.07476	1.31971	0.8388	0.39016	0.39768	0.72758	0.91402	0.690638	0.399431
	1407	0.96922	-0.20909	0.34786	1.1318	0.44644	0.95087	0.92528	0.61869	0.64651	1.37302	1.037	0.37577	1.01836	1.01034	1.2263	0.77438	0.32252	0.77777	0.84354	1.03964	0.781311	0.377034
	1408	1.04975	0.0035	0.46382	1.35406	0.53341	1.00885	1.06057	0.6799	0.88488	1.69191	1.14007	0.47563	1.20196	1.05543	1.26173	1.0063	0.27098	1.05801	0.91763	1.2007	0.915955	0.40209
	1409	1.26878	0.17745	0.54113	1.64073	0.53341	1.0926	1.11855	0.64124	1.31329	1.7209	1.40742	0.56582	1.24061	1.23904	1.17154	1.02562	0.58343	0.92916	1.12056	1.25223	1.02918	0.403675
	1410	1.27522	0.13879	0.77305	1.4378	0.54307	1.39216	1.11211	0.69922	1.43569	1.7209	1.41709	0.84284	1.35335	1.33889	1.21019	1.23178	0.47069	1.06767	1.02392	1.13305	1.08087	0.393648
	1411	1.55868	0.35461	0.76339	1.49901	0.70091	1.41793	1.25706	0.93114	1.4067	2.08167	1.81328	0.72365	1.54018	1.36788	1.46788	1.38639	0.30963	1.15142	1.22685	1.2619	1.21101	0.456891
	1412	1.50392	0.39004	1.07261	1.61497	0.67836	1.58865	1.55662	1.24037	1.53876	2.03657	1.92924	0.90726	1.62715	1.57726	1.65793	1.41538	0.49968	1.06123	1.2333	1.30377	1.32165	0.442918
	1413	1.41373	0.39004	1.32386	1.76636	0.83941	1.44692	1.79821	1.49484	1.80612	2.09455	1.62324	1.11663	1.56917	1.66745	2.05413	1.4186	1.06015	1.2255	1.00137	1.64843	1.43794	0.415989
	1414	1.55868	0.50922	1.32708	2.03371	1.09388	1.37928	1.94316	1.45619	1.79645	1.82076	1.71665	1.32922	1.52085	1.66423	1.95427	1.51201	1.09559	1.46709	0.99171	1.63555	1.49028	0.371194
	1415	1.61022	0.36427	1.51391	2.2302	1.05523	1.49202	1.99469	1.44008	1.67083	1.47288	1.88737	1.4774	1.91383	1.7061	2.11211	1.24144	1.0666	1.32858	0.58263	1.75473	1.49576	0.472433
	1416	1.70041	0.59619	1.52679	2.28496	1.18407	1.7336	1.92061	1.53671	1.59352	1.57595	1.89059	1.55148	1.91383	1.85749	2.00903	1.47336	1.23087	1.36723	0.72436	1.8578	1.57644	0.41282
	1417	1.61666	0.76047	1.33997	2.21409	1.28715	1.93009	1.84652	1.8556	1.59996	1.79177	2.07097	1.51927	1.99435	1.85427	1.79644	1.49269	1.26953	1.27704	0.75335	1.65809	1.59641	0.394139
	1418	1.76805	0.69927	1.36251	2.19799	1.35479	1.83023	1.50831	1.84594	1.32295	1.78533	2.35443	1.61912	2.17152	1.84139	1.89307	1.57644	1.13746	1.26094	0.76945	1.8578	1.60785	0.439588
	1419	1.3783	0.65095	1.23045	2.22698	1.4321	1.74326	1.55018	1.75897	1.47434	1.55663	2.29001	1.55792	2.27137	1.88648	1.85764	1.66663	1.05371	1.37045	1.09801	1.8578	1.59561	0.41829
	1420	1.36864	0.55754	1.23045	2.13679	1.22273	1.7497	1.67258	1.40465	1.62895	1.41168	1.97756	1.30023	2.16829	1.74797	1.80288	1.69884	0.99895	1.50574	0.84354	1.7354	1.50816	0.412287
	1421	1.39763	0.67028	1.23689	2.00794	1.30003	1.73682	1.62427	1.43686	1.48723	1.26351	1.62002	1.37754	2.08455	1.44841	1.73523	1.54422	0.98607	1.61204	0.82743	1.70641	1.45517	0.352452
	1422	1.62955	0.36427	1.23689	1.80501	1.34835	1.74648	1.67258	1.41753	1.29074	1.2474	1.76497	1.326	1.80753	1.42908	1.59028	1.1899	1.12135	1.72478	0.88219	1.66132	1.41281	0.359153
	1423	1.6682	0.31595	1.21756	1.53444	1.16153	1.65951	1.45999	1.22749	1.33905	1.51797	2.03554	1.05221	1.80109	1.62879	1.42279	1.27687	1.03761	1.52829	0.77912	1.51314	1.35886	0.379726
	1424	1.52325	0.42547	1.03074	1.40237	1.45465	1.66596	1.50831	1.35955	1.44857	1.41812	2.32222	1.07798	1.80109	1.51928	1.30361	1.23822	0.97963	1.19329	0.96916	1.60334	1.36224	0.382077
	1425	1.44916	0.1549	1.06295	1.59564	1.64147	1.63697	1.63393	1.63335	1.46146	1.45999	2.32222	1.08442	1.92027	1.62235	1.30038	1.18024	1.06337	1.01613	0.90152	1.68708	1.39139	0.450385
	1426	1.39118	-0.04481	0.86324	1.68261	1.46753	1.63052	1.73701	1.5496	1.31973	1.51475	2.02266	0.92981	1.85263	1.661	1.35192	1.23178	1.04083	1.00647	1.09479	1.6291	1.34662	0.456168
	1427	1.46527	-0.13178	1.01141	1.48934	1.35801	1.56288	1.63715	1.41753	0.8881	1.50187	1.89059	0.78163	1.86873	1.49029	1.34548	1.33163	0.96352	0.98392	1.27195	1.37464	1.27511	0.446868
	1428	1.43628	-0.0126	0.97276	1.76958	1.24205	1.26976	1.37302	1.14052	0.98795	1.63071	1.83583	0.19861	1.82364	1.22615	1.23274	1.12226	0.87333	1.02902	1.42334	1.30055	1.19378	0.468583
	1429	1.36864	-0.18976	0.91478	1.50867	1.07456	1.13447	1.19908	0.93759	1.24242	1.39557	1.98078	0.47885	1.57883	0.92337	1.27139	1.07716	0.76059	1.19651	1.3718	1.25545	1.12404	0.444002
	1430	1.4846	-0.12534	0.82781	1.41848	1.11965	0.82202	1.06057	0.94725	1.1168	1.28283	2.20626	0.71721	1.55628	0.95558	1.24885	0.95798	0.9152	1.05801	1.47488	1.06219	1.10536	0.446045
	1431	1.17215	0.01639	0.56368	1.44747	1.11643	0.73183	1.1572	0.86672	0.95896	0.99293	2.32866	0.52717	1.50474	0.88472	0.77212	0.80659	0.83468	1.1031	1.47166	0.89147	1.00743	0.466499
	1432	1.04008	0.22898	0.65387	1.55054	1.09388	0.84457	1.13466	1.01167	0.74959	0.68048	2.01299	0.26948	1.47898	0.92337	0.68193	0.85168	0.95064	1.12887	1.36536	0.90113	0.977638	0.417107
	1433	0.72763	-0.10923	0.46704	1.63751	1.04557	0.81558	1.11211	0.70889	0.81401	0.84476	1.58136	0.1052	1.35657	0.92337	1.0427	0.85813	0.78314	0.96781	1.24618	1.1556	0.904196	0.424888
	1434	0.61489	-0.20909	0.47349	1.5892	0.99725	0.63198	1.06057	0.35134	1.04271	0.82866	1.44608	0.35001	1.08922	0.65602	0.92029	0.66808	0.22588	0.75522	1.29772	1.12339	0.795646	0.436357
	1435	0.68898	-0.3476	0.56046	1.46357	0.8072	0.54823	0.79966	0.47052	0.84622	0.74491	1.52661	0.35323	1.1472	0.68179	0.94928	0.44904	0.19045	0.61993	0.92085	0.84959	0.713506	0.415689
	1436	0.53437	-0.41524	0.35108	1.19622	0.6397	0.4226	0.4389	0.70567	0.60142	0.56452	1.52338	0.22116	0.85408	0.40155	0.76246	0.36852	0.28386	0.57162	0.74369	0.5919	0.568073	0.38423
	1437	0.54403	-0.3476	-0.11276	1.06415	0.32081	0.30664	0.49043	0.45764	0.5531	0.50976	1.53949	0.14385	0.67692	0.6077	0.62073	0.22679	0.22911	0.58772	0.74369	0.65633	0.490926	0.396774
	1438	0.72119	-0.5312	-0.28026	0.72594	0.08567	0.1327	0.55163	0.30947	0.31474	0.39703	1.12719	-0.03009	0.79932	0.61414	0.48544	0.16237	0.00363	0.34614	0.72114	0.76907	0.371263	0.40482
	1439	0.52792	-0.52154	-0.32857	0.6132	-0.00452	-0.01869	0.64827	0.20317	0.40815	0.22631	1.01123	-0.01398	1.04735	0.49818	0.44035	0.33953	0.10992	0.4621	0.5633	0.7594	0.348554	0.402707
	1440	0.16716	-0.54409	-0.15463	0.63253	-0.13336	-0.29248	0.61284	0.28048	0.28253	0.01693	0.86306	0.17606	1.10533	0.22439	0.28251	0.26866	0.20012	0.46532	0.72758	0.42763	0.280429	0.396142
	1441	0.51182	-0.43135	0.0483	0.62608	-0.34918	-0.30215	0.46789	0.19995	0.24065	-0.45335	0.4282	0.17606	0.86052	0.16319	0.21165	0.16559	0.15824	0.48143	0.59229	0.36321	0.207952	0.363191
	1442	0.65033	-0.47644	-0.38011	0.2782	-0.20423	-0.2796	0.40991	0.000240174	0.22133	-0.46946	0.50229	0.14385	0.72201	0.09876	0.29217	0.10439	-0.11233	0.61349	0.27662	0.28912	0.134027	0.36413
	1443	0.48605	-0.66005	-0.5154	0.22022	-0.536	-0.12176	0.51298	0.01312	0.19556	-0.41792	0.57638	-0.04297	0.78966	0.05689	0.31472	0.10439	-0.18642	0.67469	0.44412	0.19249	0.105038	0.419197
	1444	0.21225	-0.55375	-0.63136	0.3394	-0.35884	0.11016	0.42923	0.04856	0.35017	0.0427	0.32513	-0.33931	0.58028	-0.0172	0.16655	-0.12431	-0.28627	0.49753	0.40547	0.11196	0.0654175	0.350888
	1445	0.13817	-0.69548	-0.53473	0.22989	-0.15269	0.04895	0.36481	0.09043	0.20844	0.10713	0.48296	-0.25234	0.49654	0.04723	-0.07181	0.06573	-0.08334	0.1271	0.20576	0.09907	0.046091	0.294816
	1446	0.32177	-0.7438	-0.75376	0.36517	-0.18168	-0.03802	0.3326	-0.0513	0.00873	0.36481	0.45075	-0.32321	0.07135	-0.0333	-0.35527	0.14626	-0.0157	0.13354	-0.18078	0.25047	-0.0115685	0.34116
	1447	0.0673	-0.98538	-0.62814	0.1558	-0.32019	-0.17974	0.38736	0.15485	0.08926	0.54842	0.41854	-0.39085	-0.18956	-0.1847	-0.58719	-0.15653	0.22588	0.01114	-0.32895	0.16994	-0.086137	0.385189
	1448	0.08019	-0.99826	-0.25449	-0.01814	-0.36528	-0.25705	0.12323	0.29014	0.19878	0.47111	0.32191	-0.18792	-0.15735	-0.30388	-0.58397	-0.17585	-0.10267	-0.26265	-0.2452	0.30523	-0.106106	0.345193
	1449	0.07375	-0.50865	-0.4091	-0.25328	-0.32019	-0.24095	-0.17634	0.11298	0.16013	0.54198	0.33801	-0.19114	-0.28298	-0.55512	-0.38426	-0.12754	-0.39257	0.03369	-0.15823	0.08619	-0.132681	0.286363
	1450	0.11562	-0.62139	-0.19651	-0.15665	-0.10437	-0.22484	-0.32451	-0.08995	0.17623	0.6225	0.3509	-0.18792	-0.07682	-0.32642	-0.13945	-0.33691	-0.37324	0.03691	0.04792	0.21181	-0.0798545	0.282862
	1451	0.29278	-0.76312	-0.10309	-0.1341	-0.26221	-0.27316	-0.13768	0.18707	0.06993	0.69659	0.23816	-0.2298	0.28716	-0.22013	-0.24253	-0.3659	-0.43444	-0.06939	-0.19688	-0.03943	-0.0850085	0.316778
	1452	0.08985	-0.79533	0.03541	0.13325	-0.09471	-0.48575	-0.05716	0.13875	0.32118	0.62573	0.12542	-0.11061	0.12933	-0.22657	-0.56142	-0.14686	-0.24118	-0.06294	-0.38371	-0.16184	-0.086458	0.319589
	1453	-0.17106	-0.89519	0.0483	0.09782	-0.09471	-0.87229	0.0427	0.02923	0.06993	0.43246	0.01912	0.15996	0.16798	-0.32642	-0.59041	0.1366	-0.34425	-0.14347	-0.20332	0.33099	-0.105302	0.355643
	1454	-0.00356	-0.85653	-0.03223	0.16546	-0.03029	-1.15252	0.10712	0.13875	0.1569	0.45823	0.14475	0.24693	0.24207	-0.49714	-0.19099	0.26866	-0.23474	-0.28842	-0.07448	0.45984	-0.0486095	0.407881
	1455	0.22192	-0.78245	-0.03545	0.12359	-0.24288	-0.95603	0.17798	0.24505	0.28575	0.57419	0.40566	0.20505	0.2775	-0.19436	-0.1008	0.19136	-0.0608	-0.48813	-0.16467	0.34066	0.001157	0.391175
	1456	0.30567	-0.64072	0.05474	0.01085	-0.00774	-0.7531	0.20697	0.19673	0.202	0.65149	0.25749	0.1503	-0.03817	-0.21046	0.07958	-0.00513	-0.24118	-0.34318	-0.24198	0.20215	-0.0081845	0.327357
	1457	0.21548	-0.58596	-0.09665	0.12037	0.33692	-0.78532	-0.02172	0.56394	0.33407	0.74813	0.22527	0.02467	0.12289	0.06977	0.21487	0.09794	-0.28627	-0.23688	-0.28385	0.23758	0.0507625	0.361596
	1458	0.20581	-0.49255	-0.23516	0.28464	0.43677	-0.76599	0.04914	0.68312	0.3695	0.63539	0.21239	0.14707	0.06168	0.15996	0.21809	0.01742	0.00685	-0.52034	-0.33539	0.23436	0.068638	0.376696
	1459	0.16394	-0.5151	-0.32857	0.3233	0.2886	-0.60815	0.17798	0.696	0.62397	0.61606	0.24138	0.2727	0.11322	0.22117	0.39847	-0.05345	0.12925	-0.39472	-0.40303	0.61767	0.129034	0.396182
	1460	0.31533	-0.64716	-0.10632	0.33618	0.20163	-0.68224	0.42923	0.56394	0.71094	0.74169	0.47008	0.40799	0.14865	0.36612	0.41136	-0.14686	0.09382	-0.25621	-0.20654	0.72075	0.193619	0.418497
	1461	0.52792	-0.71481	0.14815	0.66152	0.44	-0.36657	0.54841	0.6348	0.60786	0.82221	0.56349	0.25337	0.42245	0.49496	0.27285	0.13338	0.09382	0.14965	-0.10669	0.54359	0.306518	0.375769
	1462	0.39264	-0.77601	0.1095	0.85478	0.52374	-0.30215	0.83187	0.81196	0.79146	0.82543	0.6408	0.48529	0.70913	0.42732	0.60462	-0.10177	0.23555	0.42989	-0.17111	0.58546	0.39542	0.442263
	1463	0.76629	-0.63106	0.12238	0.86445	0.35303	-0.15398	0.82865	0.84417	1.12968	1.02192	0.64402	0.76231	0.82509	0.67534	0.77212	-0.21128	0.30641	0.6457	-0.17433	0.61445	0.500268	0.475879
	1464	0.84359	-0.57308	-0.09987	0.60031	0.41423	0.13915	0.88663	0.90215	1.18766	1.3537	0.81152	0.80418	0.90884	0.91693	0.86553	0.24289	0.5641	0.51042	0.30561	0.69176	0.613812	0.449555
	1465	0.81782	-0.59884	-0.10632	0.552	0.50764	0.20357	1.19586	0.77653	1.12646	1.50187	1.08531	1.03932	0.94105	0.96202	0.50155	0.4877	0.58021	0.52974	0.62128	0.82383	0.67743	0.473646
	1466	0.82105	-0.7438	0.07085	0.69051	0.65903	0.33886	1.21518	0.87316	1.11036	1.62749	0.88882	1.25514	0.98292	0.82996	0.56275	0.70351	0.548	0.51364	0.70825	0.91724	0.728646	0.48664
	1467	0.89191	-0.52476	0.34786	0.69051	0.83941	0.47414	1.24095	0.76687	0.8269	1.63071	0.87272	1.33567	1.05701	1.07154	0.83654	0.54568	0.49324	0.46854	0.63095	1.13627	0.781633	0.447851
	1468	0.68576	-0.36048	0.60233	0.87733	0.92638	0.37751	1.45355	0.64446	0.97185	1.83042	0.89849	1.39043	1.13432	1.20683	0.99116	0.61332	0.44814	0.78421	0.62773	1.12983	0.861679	0.460853
	1469	0.62134	-0.37981	0.74728	1.24776	1.29681	0.49025	1.26994	0.9859	1.13935	1.79821	1.10464	1.57725	0.89917	1.3099	1.27462	0.9612	0.71872	0.81642	0.26696	1.1556	0.965075	0.48272
	1470	0.66965	-0.48288	0.7505	1.23165	1.51907	1.21178	1.29571	1.00523	1.14257	1.60172	1.42997	1.45163	0.92494	1.45163	1.43245	1.235	0.854	0.78099	0.5472	1.0944	1.05736	0.473855
	1471	0.91446	-0.3637	0.67964	1.15757	1.34513	1.23755	1.40523	1.0922	1.26175	1.48576	1.41709	1.32922	1.16975	1.45163	1.54519	1.21889	0.94741	1.04512	0.78556	1.34565	1.12356	0.421302
	1472	0.99499	-0.32505	0.72795	0.93209	1.33869	1.3213	1.71124	1.16628	1.21343	1.68225	1.42031	1.33245	1.36946	1.58048	1.64826	1.38639	0.9152	0.99358	1.00137	1.7805	1.20956	0.468209
	1473	1.16248	-0.3476	0.77305	1.30896	1.3097	1.29553	1.96248	1.28869	1.25853	1.92061	1.3269	1.37432	1.26316	1.67389	1.74168	1.59576	1.02472	1.06767	0.89186	1.74829	1.28203	0.500423
	1474	1.19147	-0.34438	0.91478	1.61174	1.39023	1.37283	1.73378	1.48518	1.55165	1.96893	1.10142	1.81239	1.32114	1.5837	1.78999	1.5249	0.95064	1.03868	0.93051	1.69353	1.33116	0.50492
	1475	1.13994	-0.06736	1.09194	1.71804	1.10677	1.31485	1.58561	1.42397	1.77391	1.91095	1.10786	1.79629	1.36946	1.46774	1.99292	1.43471	0.96674	0.9968	1.11089	1.65165	1.34468	0.457835
	1476	1.10128	0.35783	1.06295	1.50545	1.29037	1.41471	1.62749	1.26292	1.68371	1.96571	1.3269	1.49672	1.33725	1.71898	2.05413	1.47658	1.10203	1.19329	1.09157	1.75151	1.39107	0.375998
	1477	0.8597	0.27086	1.07906	1.69872	1.05201	1.36639	1.57917	1.2758	1.84477	2.07201	1.21738	1.35821	1.37912	1.80918	1.96716	1.58288	1.30818	1.23839	1.15277	1.88679	1.39993	0.427293
	1478	1.05941	0.2773	1.10805	1.64718	1.22273	1.29231	1.51475	1.46907	1.6966	1.91095	1.28502	1.29701	1.52407	1.64812	1.99292	1.40894	1.47246	1.20296	1.45555	1.97698	1.42312	0.38076
	1479	1.14316	0.2161	1.16603	1.6665	1.59316	1.43726	1.50509	1.45296	1.71592	1.94316	1.33978	1.50316	1.64003	1.7061	1.99937	1.58932	1.4789	1.29315	1.59406	2.19602	1.50896	0.400847
	1480	1.22369	0.43836	1.03718	1.77602	1.62859	1.39538	1.61138	1.6269	1.70948	2.20729	1.58136	1.56114	1.71734	1.77696	2.04124	1.4637	1.34683	1.52829	1.59406	2.08972	1.56775	0.38468
	1481	1.1947	0.7508	1.12093	1.83078	1.84118	1.47269	1.64359	1.70099	1.95429	2.33292	1.65223	1.7673	1.83974	1.67067	2.23773	1.59576	1.22121	1.9116	1.17209	2.14448	1.65278	0.402732
	1482	1.09484	0.61874	1.17247	2.02727	1.74133	1.49524	1.62105	1.63013	2.01549	2.48109	1.80362	2.17316	1.5595	1.72865	2.2023	1.59254	1.1278	1.95348	1.03359	2.13804	1.66052	0.470197
	1483	1.2559	0.95051	1.15958	2.25275	1.52551	1.47913	1.91417	1.84272	2.08635	2.57128	1.60391	1.93157	1.41455	1.96379	2.29249	1.64408	1.1439	1.96958	1.20753	2.38285	1.72961	0.461787
	1484	1.51359	1.50455	1.1467	2.34938	1.85729	1.3986	1.89806	2.03277	2.10568	2.70657	1.6168	1.67388	1.67546	2.14417	2.13143	1.67951	1.30496	2.22083	1.20108	2.62443	1.83929	0.445972
	1485	1.41051	1.15022	1.43338	2.34294	1.93137	1.57899	1.83686	2.19382	2.11534	2.58094	1.79718	1.62235	1.78176	2.22148	1.98326	1.75038	1.44025	2.44953	1.58762	2.6502	1.89292	0.418465
	1486	1.50392	0.68638	1.63309	2.31395	1.98291	1.61764	1.78854	2.05853	2.11212	2.49719	1.88093	1.72864	1.88806	2.08297	2.26994	1.76648	1.52077	2.42698	1.8131	2.27011	1.89211	0.40917
	1487	1.78738	0.76691	1.64275	2.49433	1.87661	1.64019	1.84974	1.93935	2.44068	2.24595	1.71987	1.5998	1.97825	1.98634	2.36657	1.75038	1.62385	2.44953	1.84853	2.24434	1.91257	0.402142
	1488	1.92267	0.96018	1.96164	2.33972	1.94748	1.52101	1.8884	1.81695	2.62106	2.42311	1.42675	1.69965	2.11354	2.12484	2.25706	1.94042	1.67217	2.34001	1.61339	2.3764	1.94832	0.398993
	1489	1.77128	0.95696	2.05828	2.41702	2.06988	1.51778	2.03657	1.95546	2.63716	2.26849	1.4493	1.7673	2.1393	2.25691	2.07023	1.96619	1.56909	2.11775	1.55863	2.35386	1.94687	0.393926
	1490	2.07084	0.841	1.94554	2.25919	2.21161	1.65951	2.23628	2.22925	2.50188	2.5133	1.86482	1.80273	2.03945	2.20537	2.0348	1.95008	1.53044	2.25304	1.79377	2.39251	2.01677	0.38272
	1491	2.22223	0.88931	2.03573	2.09491	2.17296	1.84634	2.01724	2.36454	2.32794	2.82897	2.00977	1.85749	1.74311	2.31811	2.1411	1.76326	1.44991	2.20472	1.90007	2.26044	2.02241	0.394073
	1492	2.05151	0.97628	2.10659	2.2463	2.0731	1.9784	1.98503	2.28723	2.2764	2.61315	1.9228	1.96378	1.78498	2.09585	2.41167	1.65696	1.58197	2.01468	1.90329	2.21857	2.00743	0.343695
	1493	1.74873	0.84744	2.09693	2.1078	2.057	1.92687	2.20729	2.33877	2.41491	2.62604	1.91636	2.1184	2.02012	2.11196	2.66936	1.51523	1.75269	1.95992	1.8292	2.13804	2.02015	0.39489
	1494	1.607	1.01172	1.73616	1.92097	2.15685	1.95264	2.15897	2.49338	2.55341	2.8032	2.07419	2.09907	2.32935	2.1635	2.55984	1.3574	1.81389	1.93737	1.89362	2.31198	2.04673	0.425154
	1495	1.64887	1.10191	1.81347	2.36227	2.15041	1.7948	1.99792	2.51593	2.35048	2.88695	2.37376	2.02821	2.11354	1.96057	2.56306	1.54422	1.61419	1.728	1.84531	2.30876	2.03513	0.418861
	1496	1.24945	1.18888	1.87789	2.39126	1.97969	1.73038	2.01402	2.30978	2.26351	2.52296	2.34477	2.0733	1.95248	1.93158	2.52763	1.53134	1.50789	1.85684	1.81632	2.42472	1.97473	0.397006
	1497	1.27522	1.1921	1.90044	2.04337	2.1343	2.05249	1.98825	2.32267	2.23452	2.51974	2.09674	2.04753	1.80431	2.12484	2.42455	1.37028	1.51433	1.88905	1.98382	2.5278	1.97232	0.383471
	1498	1.24623	1.34671	1.94554	1.9564	2.08921	2.30374	2.01402	2.19704	2.26674	2.49397	1.86804	2.08941	1.75921	1.98634	2.47609	1.4637	1.61741	1.83752	1.97093	2.50203	1.97151	0.359934
	1499	1.18503	1.06003	2.19034	1.90165	2.02156	2.28441	1.86585	2.30012	2.17977	2.60027	1.81973	2.04431	1.66902	1.79307	2.36657	1.48302	1.67217	1.58949	1.89362	2.49881	1.92094	0.408803
	1500	1.2559	1.11157	2.04539	1.78891	1.96036	2.03316	1.80143	2.39031	2.19265	2.33292	1.80362	1.89614	1.63359	1.8897	2.39878	1.41216	1.5852	1.57016	1.91617	2.46982	1.8744	0.377067
	1501	1.34931	0.82167	1.85857	1.91775	1.91849	1.77547	1.48254	2.08108	2.36015	2.19441	1.81973	2.1345	1.64969	1.84783	2.2023	1.36062	1.47246	1.72478	1.74545	2.04463	1.78807	0.363193
	1502	1.30421	0.36105	1.83602	1.91453	1.77676	1.9011	1.32792	2.24536	2.37625	2.36835	1.85194	2.08941	1.66902	1.84783	2.26028	1.14481	1.33717	1.51218	1.91617	2.0253	1.75328	0.485719
	1503	1.19792	0.54465	1.81025	1.7728	1.63825	1.9623	1.5373	2.28401	2.13467	2.21374	1.82939	1.96378	1.64325	1.92191	2.01869	1.37028	1.23732	1.3769	2.18997	1.98987	1.73186	0.427275
	1504	1.49104	0.77657	1.76515	1.76958	1.80253	2.09114	1.65648	2.17449	2.18621	2.07523	1.85194	1.91869	1.50152	1.90903	1.80288	1.1738	1.40159	1.58305	2.19963	1.88679	1.75087	0.359105
	1505	1.47815	0.70249	1.58155	1.9403	1.75099	1.95586	1.68547	2.12296	1.90919	2.14609	1.85194	1.41297	1.45643	1.89937	1.91884	1.16735	1.82034	1.63781	2.18352	1.90612	1.72639	0.357094
	1506	1.15604	0.53499	1.3142	1.75992	1.88306	1.60153	1.69835	2.03921	1.90275	2.30715	2.11929	1.25192	1.2084	1.8285	2.10566	1.10615	1.61741	1.66358	2.12554	2.08328	1.66535	0.449426
	1507	1.09806	0.26764	1.30453	1.70838	1.83474	1.26976	1.76922	1.80729	2.02515	2.40378	1.97756	1.42908	0.84764	1.94124	1.92206	1.02562	1.63673	1.58949	1.86786	1.80304	1.57644	0.49097
	1508	1.13349	0.09048	1.34641	1.53122	1.64469	1.15058	1.48898	1.62368	1.83511	2.31681	1.92602	1.34533	0.64149	1.67389	2.10566	1.11259	1.62707	1.46064	1.59084	1.69353	1.46693	0.492827
	1509	0.85326	0.03572	1.35607	1.4378	1.82185	0.83813	1.30215	1.77508	1.62251	2.05268	1.80684	1.44196	0.73812	1.63201	2.16364	1.16735	1.51755	1.29637	1.433	1.41651	1.38543	0.492101
	1510	0.48283	-0.02226	0.97276	1.1479	1.98613	0.7576	1.31504	1.66234	1.71592	1.9947	1.70699	1.3711	0.70913	1.38077	1.98648	0.9451	1.50467	1.11276	1.46199	1.03964	1.26158	0.531307
	1511	0.43773	-0.0577	0.77949	1.18656	1.9507	0.75116	1.13144	1.92003	1.5903	1.63071	1.45252	1.06509	0.87341	1.02	1.68048	0.76471	1.27597	1.06123	1.17209	0.98488	1.13354	0.491559
	1512	0.4023	-0.22842	0.45738	0.92243	1.91527	0.48381	0.89952	1.73642	1.3455	1.4149	1.27214	0.49173	0.58028	0.96202	1.69014	0.62621	1.17289	0.97104	1.07546	0.72397	0.94575	0.527885
	1513	0.37975	-0.37659	0.32854	0.52301	1.51263	0.55789	0.91884	1.3209	1.18766	1.34726	0.95003	0.16962	0.35159	0.76231	1.34548	0.37496	1.02472	0.84219	0.84676	0.75618	0.756186	0.474633
	1514	0.19615	-0.57308	0.14171	0.54233	1.08744	0.27765	0.84798	1.39821	1.00406	1.37947	1.02733	0.14707	-0.00274	0.65602	1.09101	0.17525	0.71227	0.53941	0.7759	0.60157	0.601251	0.501914
	1515	-0.15817	-0.50865	-0.18684	0.31363	0.65581	-0.04446	0.56452	1.35633	0.92031	1.16043	0.83729	0.01179	-0.20245	0.35645	0.96539	0.10439	0.48679	0.32359	0.48277	0.50816	0.397354	0.496739
	1516	-0.09053	-0.73413	-0.26093	0.12359	0.39168	-0.13465	0.48077	0.99879	0.76247	0.98005	0.56027	-0.20081	-0.12192	0.12131	0.70448	0.09472	-0.04791	0.26561	0.0286	0.44051	0.218099	0.445921
	1517	-0.08409	-0.86942	-0.43809	-0.11477	0.24351	-0.14753	0.18443	0.61869	0.62075	0.59351	0.17696	-0.32643	-0.1799	-0.05585	0.36304	-0.34657	-0.34103	0.09811	-0.16145	-0.19405	-0.018009	0.384702
	1518	-0.56081	-1.18831	-0.66357	-0.26617	0.30149	-0.30537	0.000823239	0.29658	0.55632	0.33905	-0.13549	-0.59056	-0.36028	-0.23301	0.0667	-0.5946	-0.44089	-0.33996	-0.26775	-0.11352	-0.224966	0.412046
	1519	-0.87004	-1.42345	-0.98568	-0.41112	0.33048	-0.55339	-0.30196	-0.04163	0.47902	0.39703	-0.45438	-0.89657	-0.52456	-0.82892	0.00872	-0.72344	-0.68247	-1.03572	-0.62207	-0.26813	-0.470414	0.507149
	1520	-0.87326	-1.57162	-1.16929	-0.78799	0.15976	-0.72089	-0.66917	-0.18658	0.28253	0.07813	-0.90212	-0.83537	-0.76292	-1.20257	-0.22643	-0.80397	-0.79199	-1.18711	-0.85399	-0.38732	-0.670609	0.486311
	1521	-0.91836	-1.53619	-1.25304	-0.73967	0.13721	-0.89805	-0.95585	-0.55701	-0.23607	-0.26652	-1.0374	-0.95777	-0.78225	-1.34108	-0.45835	-1.24848	-0.7018	-0.99707	-1.07303	-0.49361	-0.81572	0.413136
	1522	-1.29523	-1.49432	-1.56871	-0.66237	-0.03029	-1.12353	-1.19743	-0.88235	-0.59362	-0.65628	-1.07928	-1.30565	-1.08181	-1.4667	-0.48734	-1.44819	-1.16242	-1.06471	-1.45956	-0.61924	-1.03395	0.411175
	1523	-1.36287	-1.97104	-1.60092	-0.89106	-0.47802	-1.0881	-1.23931	-1.04662	-0.51631	-0.77546	-1.18558	-1.40228	-1.51666	-1.37651	-0.70959	-1.22916	-1.5103	-1.29341	-1.60129	-0.67077	-1.17326	0.399306
	1524	-1.47239	-2.13532	-1.80385	-1.22284	-0.72605	-1.4843	-1.40681	-1.18513	-0.82232	-0.89464	-1.33697	-1.59877	-1.67772	-1.48603	-1.20242	-1.693	-1.65525	-1.40615	-1.50143	-1.2538	-1.39826	0.339252
	1525	-1.78806	-2.33503	-2.02933	-1.36779	-1.18023	-1.66146	-1.72892	-1.20124	-1.22818	-1.1781	-1.63975	-1.85002	-1.88709	-1.60199	-1.53098	-2.01189	-1.70035	-1.63485	-1.71725	-1.42452	-1.63485	0.311043
	1526	-1.81061	-2.52186	-2.30312	-1.70923	-1.33162	-1.39733	-1.56786	-1.44604	-1.6888	-1.44223	-1.68163	-1.88223	-2.01272	-1.80492	-1.71458	-2.334	-1.70035	-1.66062	-2.16499	-1.53081	-1.78528	0.330297
	1527	-2.07796	-2.49609	-2.46418	-1.97658	-1.53455	-1.65502	-1.69349	-1.93243	-1.56962	-1.61295	-1.92966	-2.0304	-2.05137	-2.31386	-1.91751	-2.15684	-1.80342	-2.0536	-2.20686	-1.79172	-1.96341	0.278787
	1528	-2.31955	-2.76666	-2.48673	-2.04745	-1.68917	-2.04477	-1.99949	-1.82936	-1.57606	-2.02526	-2.26787	-2.31386	-2.43468	-2.31386	-2.12689	-2.36621	-2.40577	-2.31451	-2.28739	-2.1847	-2.19001	0.28128
	1529	-2.49671	-3.06623	-2.56081	-2.26326	-1.847	-2.14463	-2.45689	-2.19334	-1.79832	-2.27973	-2.36451	-2.66174	-2.70526	-2.214	-2.09467	-2.70765	-2.91471	-2.19855	-2.20042	-2.3683	-2.37684	0.325436
	1530	-2.62878	-3.16286	-2.85716	-2.70778	-1.81157	-2.17362	-2.6405	-2.39627	-2.085	-2.33126	-2.4547	-2.9001	-3.04992	-2.18501	-2.31049	-2.69477	-3.1273	-2.3435	-2.45489	-2.56157	-2.54385	0.359922
	1531	-2.88002	-3.25949	-2.96023	-2.74321	-1.92431	-2.50539	-2.83376	-2.75704	-1.92072	-2.37636	-2.53845	-3.07727	-3.22708	-2.7326	-2.49087	-2.73986	-3.31735	-2.62373	-2.68359	-2.65176	-2.71215	0.374655
	1532	-2.95089	-3.61382	-2.88292	-2.58538	-2.01772	-2.74698	-2.71136	-3.00829	-2.00447	-2.35059	-2.81224	-3.13525	-3.3366	-3.11914	-2.43933	-3.03299	-3.55249	-3.14556	-2.76089	-2.66787	-2.84374	0.434798
	1533	-3.13449	-4.01002	-3.23081	-2.38567	-2.33983	-2.99178	-2.86598	-3.02117	-2.12687	-2.39891	-2.75426	-3.07082	-3.13367	-3.33495	-2.51986	-3.11996	-3.53961	-3.31628	-2.78988	-2.72263	-2.94037	0.454709
	1534	-3.10872	-4.1292	-3.45629	-2.36634	-2.67805	-3.2076	-2.96905	-3.35295	-2.08177	-2.33126	-2.97008	-3.16424	-3.32049	-3.32851	-2.55852	-3.17472	-3.42042	-3.20676	-2.99281	-2.8257	-3.03217	0.467493
	1535	-3.22146	-4.32569	-3.51749	-2.51129	-2.73925	-3.29779	-3.10112	-3.31429	-2.27504	-2.58895	-3.08282	-3.1127	-3.46866	-3.48957	-2.87741	-3.09097	-3.40754	-3.24541	-2.93483	-3.11238	-3.13573	0.438313
	1536	-3.12161	-4.28059	-3.68176	-2.94936	-2.89387	-3.34611	-3.24929	-3.52367	-2.48442	-2.85309	-3.30507	-3.50245	-3.43967	-3.42514	-3.05457	-2.96212	-3.56538	-3.0908	-2.86075	-3.33142	-3.24606	0.387104
	1537	-3.24723	-3.99713	-3.82027	-2.87528	-2.90353	-3.4975	-3.32015	-3.38838	-2.69701	-3.00126	-3.48546	-3.55077	-3.25929	-3.41548	-3.07712	-3.14573	-3.37211	-3.31306	-3.25373	-3.19613	-3.29083	0.307748
	1538	-3.60156	-3.98425	-3.9459	-3.06854	-3.17088	-3.48784	-3.64871	-3.30141	-3.02556	-3.01736	-3.45003	-3.45414	-3.05958	-3.41226	-3.10933	-3.41308	-3.41398	-3.64161	-3.41156	-3.09628	-3.38569	0.286654
	1539	-3.67564	-3.89083	-3.78162	-2.96869	-3.07747	-3.35255	-3.59717	-3.29175	-2.97403	-2.99482	-3.56921	-3.36395	-3.14655	-3.39937	-3.17697	-3.71264	-3.48807	-3.68671	-3.37613	-3.11238	-3.38183	0.28648
	1540	-3.65631	-3.80064	-3.55292	-2.82696	-3.10646	-3.23981	-3.23963	-3.47213	-3.12864	-3.01414	-3.70772	-3.19967	-3.1079	-3.51533	-2.98048	-3.70298	-3.19817	-3.55786	-3.44699	-3.20258	-3.33287	0.277316
	1541	-3.52425	-3.74266	-3.05687	-2.88494	-3.08069	-3.13673	-2.97227	-3.41415	-3.10931	-2.80477	-3.50801	-3.09337	-3.08535	-3.49279	-3.05457	-3.36476	-3.22716	-3.36781	-3.26983	-3.46027	-3.23253	0.244252
	1542	-3.38252	-3.56872	-2.87004	-2.81408	-2.97761	-2.99823	-2.79189	-3.07271	-2.90316	-2.69203	-3.45969	-3.22544	-2.90175	-3.5411	-2.71313	-3.09741	-3.24648	-3.10368	-3.02503	-3.29921	-3.0842	0.266635
	1543	-3.19891	-3.40122	-2.8185	-2.90105	-2.64262	-3.12385	-2.75646	-2.73449	-2.92571	-2.57285	-3.52733	-3.3414	-2.86309	-3.26409	-2.59717	-2.78174	-3.31413	-2.90397	-3.19897	-3.15426	-3.00109	0.287311
	1544	-3.25045	-3.47853	-2.79918	-3.14907	-2.40103	-2.75664	-2.75646	-2.75704	-2.78076	-2.54386	-3.3695	-3.26087	-2.90819	-3.14813	-2.57462	-2.88159	-2.9437	-2.74292	-3.36646	-2.97388	-2.94214	0.300345
	1545	-3.10228	-3.47531	-2.64456	-2.93004	-2.4719	-2.75664	-2.64372	-3.01473	-2.70667	-2.30227	-3.28897	-3.19323	-2.89852	-3.24476	-2.38458	-3.0813	-2.75687	-2.60441	-3.02503	-2.89657	-2.87112	0.314297
	1546	-2.9219	-3.35935	-2.58014	-2.62725	-2.28185	-2.67934	-2.72747	-3.05016	-2.06567	-2.06391	-2.97008	-3.15457	-2.85987	-2.99996	-2.114	-3.23592	-2.78586	-2.69138	-2.75123	-3.11883	-2.75194	0.381584
	1547	-2.91868	-3.26271	-2.50927	-2.54994	-2.23998	-2.55693	-2.91107	-2.95031	-1.89817	-2.08324	-2.88633	-2.7777	-2.8792	-2.75837	-2.08501	-2.99433	-2.20606	-2.76224	-2.58051	-3.01897	-2.64145	0.371512
	1548	-2.33565	-3.01147	-2.48028	-2.26004	-2.43002	-2.61169	-2.83698	-2.77315	-1.85952	-2.0317	-2.867	-2.41049	-2.66338	-2.43626	-1.91751	-2.47251	-1.82597	-2.5883	-2.49354	-2.66787	-2.44867	0.33504
	1549	-2.16171	-3.00825	-2.32245	-1.92182	-2.16267	-2.75342	-2.59862	-2.40594	-1.36991	-1.84165	-2.6995	-2.03684	-2.4379	-2.19467	-1.85631	-2.29213	-1.89683	-2.18566	-2.08124	-2.63888	-2.24332	0.383489
	1550	-1.96844	-2.84719	-2.32567	-1.87351	-2.0145	-2.6439	-2.45689	-2.232	-1.31193	-1.71281	-2.42893	-1.84036	-2.18988	-2.06905	-1.75324	-2.03444	-1.96448	-2.22109	-1.88475	-2.22658	-2.09998	0.348024
	1551	-1.97167	-2.75378	-2.09053	-1.8413	-1.83089	-2.5215	-2.18632	-1.75527	-1.20563	-1.44868	-2.27754	-1.75016	-1.86132	-1.879	-1.29584	-1.73487	-1.75833	-1.97307	-1.59485	-1.82393	-1.87772	0.371853
	1552	-1.92657	-2.53474	-2.29346	-1.53207	-1.21888	-2.19939	-1.82877	-1.49436	-1.05424	-1.33272	-1.91033	-1.44094	-1.80656	-1.73405	-1.23786	-1.48041	-1.50708	-1.73148	-1.26629	-1.73696	-1.66336	0.384341
	1553	-1.90402	-2.41556	-2.33211	-1.08111	-0.9161	-1.84184	-1.64839	-1.30431	-1.0027	-0.97517	-1.77826	-1.37651	-1.62618	-1.15747	-1.21209	-1.54161	-1.1753	-1.29985	-1.20831	-1.37942	-1.45882	0.425005
	1554	-1.68499	-2.30282	-1.80385	-0.87174	-0.89033	-1.48108	-1.65483	-1.20124	-0.8803	-0.68205	-1.44004	-1.19613	-1.40715	-1.20257	-0.76757	-1.46752	-0.66959	-1.07115	-0.88942	-1.37298	-1.24687	0.423989
	1555	-1.3822	-2.12566	-1.78774	-0.84597	-0.85812	-1.30392	-1.61618	-0.97576	-0.23285	-0.52421	-1.07284	-0.91267	-1.34272	-0.86435	-0.20066	-1.25171	-0.85963	-0.79736	-0.5963	-1.22481	-1.03878	0.484518
	1556	-1.1535	-1.77455	-1.75553	-0.759	-0.76792	-1.05589	-1.3746	-0.57312	0.02484	-0.46946	-0.91178	-0.71618	-1.47157	-0.88046	-0.1459	-1.01334	-0.69213	-0.67174	-0.83788	-1.0251	-0.90124	0.461847
	1557	-0.96668	-1.34937	-1.49784	-0.38857	-0.78081	-1.02046	-1.29407	-0.20269	0.05383	-0.37282	-0.83447	-0.77094	-1.54243	-0.7194	-0.18777	-0.80719	-0.50853	-0.6814	-0.96673	-0.70943	-0.777389	0.435685
	1558	-0.66389	-1.23341	-1.23049	-0.04391	-0.73249	-0.6307	-1.18777	0.000240174	0.27286	-0.1248	-0.92467	-0.4746	-1.32018	-0.40695	0.11501	-0.53984	-0.14777	-0.48169	-0.46423	-0.57092	-0.53951	0.469071
	1559	-0.76052	-1.03692	-0.88583	0.25888	-0.27831	-0.37623	-1.46801	0.16452	0.28897	0.11679	-0.71851	-0.48104	-1.0947	-0.04297	0.14722	-0.48508	-0.25084	-0.27876	-0.05193	-0.52582	-0.387954	0.493007
	1560	-0.42875	-1.06269	-0.65713	0.24921	0.06312	-0.46965	-1.23609	0.08721	0.22133	0.31006	-0.55746	-0.25879	-0.8209	0.10198	0.27285	-0.56883	-0.10267	-0.09515	-0.12602	-0.10708	-0.259273	0.451593
	1561	-0.30312	-0.64716	-0.43809	0.4457	0.29827	-0.22806	-0.94619	0.21928	0.31474	0.32938	-0.36097	-0.22013	-0.4698	0.29847	0.6626	-0.51085	-0.00926	0.15287	-0.0777	-0.17794	-0.083398	0.416992
	1562	-0.33856	-0.27029	-0.29636	0.62286	0.17586	-0.2796	-0.65951	0.39322	0.21811	0.5001	-0.1065	-0.08162	-0.43437	0.26304	1.06846	-0.41744	0.10992	0.04335	0.151	-0.34866	0.0156505	0.423331
	1563	-0.08087	-0.33471	-0.38011	0.88377	0.04058	-0.07989	-0.16345	0.5897	0.39527	0.54842	-0.0453	0.03111	-0.48268	0.51751	1.19087	0.12371	0.15824	0.09489	0.47633	-0.16506	0.165916	0.43277
	1564	0.1124	-0.24452	-0.34146	1.15757	0.21774	0.11982	0.36159	0.62192	0.46935	0.86731	0.1383	0.16962	-0.37317	0.73977	1.00726	0.32664	0.53189	0.32681	0.61484	-0.22948	0.32971	0.434239
	1565	0.45384	-0.135	-0.08377	0.97396	0.50442	0.34852	0.30683	0.57038	0.22455	1.20231	0.3509	0.15996	-0.0736	0.61092	0.89774	0.45871	0.60598	0.47176	0.68248	0.20537	0.436813	0.347661
	1566	0.66643	-0.21875	0.01931	0.7195	0.8523	0.59977	0.10712	0.79264	0.54988	1.25062	0.30902	0.32424	0.22918	0.64635	1.02659	0.49736	0.46103	0.52974	0.85642	0.41796	0.531836	0.349349
	1567	0.62134	-0.16399	0.34786	0.70017	0.8523	0.55467	0.25851	0.94725	0.87521	1.40524	0.45397	0.54649	0.36125	0.63347	1.27139	0.41361	0.53511	0.63604	0.81777	0.31811	0.619289	0.353745
	1568	0.41841	-0.10923	0.59589	0.86445	0.64293	0.62554	0.42923	1.10186	0.62719	1.05413	0.45719	0.60447	0.24207	0.4853	0.98472	0.57145	0.59631	0.6296	0.76945	0.19571	0.589333	0.289983
	1569	0.36687	-0.0126	0.72795	1.23487	0.53663	0.66097	0.18765	1.28869	0.45325	0.58063	0.73743	0.81062	0.03914	0.33713	0.64328	0.85168	0.46425	0.59416	0.91763	0.45662	0.593843	0.338286
	1570	0.16072	0.17745	0.12238	1.29608	0.87807	0.78659	0.04914	1.37888	0.4307	0.61284	1.04344	0.70111	0.01337	0.28237	0.5241	0.74539	0.32896	0.752	1.0046	0.302	0.57951	0.407476
	1571	0.20903	0.22254	-0.14497	1.26709	1.06167	0.97986	-0.04427	1.41753	0.48224	0.79322	0.80185	0.47241	0.25173	0.38222	0.39847	0.73572	0.29997	0.53296	0.72114	0.34066	0.559053	0.411358
	1572	0.08019	-0.12856	0.11916	1.47002	0.83941	0.81558	0.13611	1.23393	0.40171	0.87053	0.60537	0.51428	0.39024	0.33713	0.38559	0.75505	0.18723	0.42345	0.66638	0.37609	0.523945	0.394261
	1573	-0.42553	-0.3476	0.28988	1.51189	0.66547	0.54501	0.07491	0.83773	0.31796	0.87053	0.69556	0.47241	0.19053	0.43376	0.3727	0.42005	0.13891	0.28172	0.41835	0.49527	0.412975	0.418815
	1574	-0.33534	-0.48288	0.22224	1.47324	0.51408	0.42905	-0.05071	0.61547	0.5982	0.6676	0.75354	0.53683	0.06168	0.28559	0.57563	0.24611	-0.1381	0.17542	0.12523	0.49527	0.338408	0.432401
	1575	-0.12918	-0.49899	0.36397	1.25098	0.44	0.39361	-0.22466	0.53495	0.63041	0.5001	0.74065	0.48207	-0.00274	0.25016	0.45645	-0.0309	-0.05757	-0.01785	0.0898	0.33744	0.275435	0.394496
	1576	-0.27736	-0.27351	0.03219	1.04805	0.17586	0.38717	-0.44047	0.85706	0.73026	0.32294	0.71166	0.33068	0.07779	-0.01076	0.16333	-0.05989	0.18723	-0.12737	0.32494	0.06042	0.211011	0.392052
	1577	-0.35788	-0.44101	-0.16752	1.0867	-0.03673	0.52568	-0.41148	1.19527	0.67873	0.32294	0.68589	0.44342	0.12933	-0.13638	0.2052	-0.10499	-0.04469	-0.18535	0.58263	-0.14895	0.191041	0.480995
	1578	-0.33211	-0.47644	-0.20617	1.17367	0.0438	0.24866	-0.38893	0.90215	0.41459	0.45501	0.47652	0.31779	0.12289	-0.3232	0.25996	-0.33369	0.07771	-0.1177	0.63417	-0.04266	0.145301	0.446819
	1579	-0.24837	-0.37981	-0.23838	0.87411	0.06957	0.2229	-0.43725	0.66701	0.31152	0.47755	0.33157	0.04722	-0.00274	-0.6582	0.19554	-0.22739	-0.20252	-0.11448	0.50854	-0.03299	0.05817	0.392297
	1580	-0.11308	-0.39269	-0.48641	0.63897	0.04058	0.22934	-0.22788	0.55427	0.41459	0.24241	0.20595	-0.19114	-0.12836	-0.89334	0.30184	-0.04701	-0.40545	-0.44626	0.40225	-0.02655	-0.0163985	0.394927
	1581	-0.32567	-0.65038	-0.72799	0.90954	0.00514	-0.15075	-0.186	0.42221	0.21811	0.02338	0.0159	-0.31999	-0.02529	-0.74839	0.07636	-0.22095	-0.33459	-0.35607	0.08658	-0.23592	-0.126239	0.388737
	1582	-0.53505	-0.92096	-0.69578	0.74204	0.05346	-0.25061	-0.46946	0.32879	-0.05247	0.1039	-0.30943	-0.59378	-0.51167	-0.86435	0.18588	-0.30148	-0.44089	-0.20789	-0.01006	-0.23592	-0.249286	0.411035
	1583	-0.52538	-1.14966	-0.84395	0.41671	-0.1849	-0.3408	-0.84311	0.02923	-0.21352	0.17799	-0.57678	-0.67753	-0.7597	-0.85791	0.05059	-0.31436	-0.64704	-0.33996	-0.14212	-0.24559	-0.39939	0.4009
	1584	-0.77019	-1.0498	-0.80208	0.14614	-0.21067	-0.69834	-0.93008	-0.27678	-0.34237	-0.31484	-0.56712	-0.67109	-0.72427	-0.85147	-0.21676	-0.22417	-0.80165	-0.49457	-0.41914	-0.50972	-0.536448	0.302273
	1585	-0.94091	-1.35581	-1.09842	0.08816	-0.33629	-0.89161	-0.89143	-0.26067	-0.41001	-0.54998	-0.89245	-0.8257	-0.8048	-1.03829	-0.49378	-0.3208	-0.74045	-0.49779	-0.72192	-0.50972	-0.674633	0.340606
	1586	-1.10518	-1.55552	-1.48496	-0.08256	-0.39105	-1.07199	-0.9784	-0.39596	-0.50343	-0.6434	-1.36596	-1.08339	-0.91109	-1.12848	-0.76113	-0.5334	-0.94982	-0.71039	-1.02149	-0.61279	-0.864519	0.385349
	1587	-1.08586	-1.77133	-1.52361	-0.18886	-0.41682	-1.2717	-1.40359	-0.78249	-0.69669	-0.8721	-1.50125	-1.34752	-0.94975	-1.00608	-1.00594	-0.70734	-1.17852	-0.95197	-1.31139	-0.99289	-1.04828	0.38469
	1588	-1.26946	-1.78422	-1.54938	-0.21785	-0.55211	-1.70333	-1.5582	-0.90167	-0.56785	-1.33272	-1.25966	-1.41839	-1.16234	-1.18968	-1.08324	-0.97791	-1.37823	-1.28375	-1.72369	-0.93491	-1.19243	0.412843
	1589	-1.656	-1.72624	-2.00034	-0.32093	-0.81946	-1.74521	-1.69993	-0.9822	-0.62905	-1.468	-0.94399	-1.76627	-1.29119	-1.36685	-1.13156	-1.36767	-1.51352	-1.33206	-1.8171	-1.14106	-1.33593	0.436556
	1590	-1.78806	-1.83576	-1.95524	-0.56895	-0.95475	-1.72588	-1.64195	-1.26566	-0.88996	-1.19743	-1.03418	-1.87257	-1.51344	-1.49891	-1.4118	-1.56415	-1.48775	-1.53177	-1.5884	-1.32788	-1.43272	0.360763
	1591	-2.03609	-2.09989	-2.07442	-0.75256	-1.24143	-1.84506	-1.91574	-1.61032	-1.09611	-1.21031	-1.30476	-2.14314	-1.61652	-1.77915	-1.36026	-1.5255	-1.63914	-1.76047	-1.49177	-1.51793	-1.60103	0.369975
	1592	-2.25512	-2.38657	-2.00356	-0.82664	-1.36383	-1.97069	-2.20887	-1.83902	-1.3989	-1.21998	-1.52057	-2.13026	-1.89998	-1.65997	-1.51165	-1.78319	-1.43299	-2.06648	-1.70114	-1.75629	-1.74679	0.389763
	1593	-2.39363	-2.37368	-2.07442	-0.759	-1.36383	-2.05122	-2.26362	-2.0033	-1.39568	-1.22964	-1.79115	-2.0304	-2.12546	-1.67607	-1.55031	-1.84439	-1.58438	-2.18566	-2.15854	-1.73374	-1.82941	0.422308
	1594	-2.43873	-2.4671	-2.10663	-0.76866	-1.47013	-2.28636	-2.46656	-1.96464	-1.69202	-1.52276	-2.03273	-2.21723	-2.15445	-1.83713	-1.6405	-1.90559	-1.6778	-2.32739	-2.15854	-1.94634	-1.95406	0.415245
	1595	-2.45806	-2.29638	-2.10985	-0.83631	-1.44436	-2.29924	-2.37636	-2.02584	-1.57284	-1.86742	-2.06494	-2.19468	-2.21243	-2.22044	-1.63728	-2.00545	-1.87106	-2.3435	-2.28417	-1.95922	-2.00399	0.389918
	1596	-2.46772	-2.33503	-2.06154	-0.99092	-1.6183	-2.23804	-2.43757	-2.10315	-1.65981	-2.08324	-2.14225	-2.08516	-2.51199	-2.48458	-1.60184	-2.27602	-1.93549	-2.44013	-2.40013	-2.10739	-2.09902	0.384759
	1597	-2.39685	-2.65392	-2.26125	-0.93616	-2.06282	-1.98357	-2.82088	-2.0033	-1.95293	-2.00915	-2.27109	-2.14314	-2.66338	-2.5651	-1.74679	-2.35977	-1.9838	-2.38215	-2.3647	-2.29744	-2.19291	0.406261
	1598	-2.35176	-2.87296	-2.35788	-1.08755	-2.11757	-2.21871	-2.86275	-2.05806	-1.9336	-2.01881	-2.22922	-2.31386	-2.86309	-2.55222	-1.85953	-2.31468	-2.09976	-2.53032	-2.32604	-2.39407	-2.26812	0.403618
	1599	-2.45483	-2.7731	-2.33211	-1.21962	-2.14979	-2.4152	-2.60829	-1.91633	-1.99803	-2.02848	-2.41282	-2.29775	-3.01771	-2.64563	-1.80799	-2.5015	-2.2576	-2.30484	-2.22619	-2.291	-2.28294	0.383237
	1600	-2.59012	-2.78277	-2.26769	-1.27116	-2.32051	-2.46674	-2.51809	-1.91955	-2.13653	-1.85776	-2.42249	-2.37184	-2.96617	-2.67462	-1.74679	-2.74953	-2.42188	-2.43369	-2.32604	-2.41662	-2.33303	0.394516
	1601	-2.66421	-2.73767	-2.54793	-1.25827	-2.35594	-2.72443	-2.59218	-2.00974	-2.30725	-1.93184	-2.26143	-2.26554	-2.9404	-2.55544	-1.67271	-2.98145	-2.49918	-2.53999	-2.64815	-2.59056	-2.40422	0.421835
	1602	-2.55469	-2.77632	-2.72831	-1.25183	-2.30762	-2.63746	-2.40213	-1.86479	-2.23961	-2.00271	-2.39994	-1.97242	-2.73747	-2.52323	-1.93362	-2.91703	-2.4863	-2.48523	-2.55474	-2.65498	-2.37152	0.398071
	1603	-2.37109	-2.85685	-2.72187	-1.39034	-2.40425	-2.9789	-2.5503	-1.93887	-2.23317	-1.91896	-2.67696	-2.0755	-2.70848	-2.36862	-2.01093	-2.47895	-2.40255	-2.57864	-2.69003	-2.52614	-2.39407	0.378999
	1604	-2.61589	-2.86974	-2.59302	-1.50952	-2.51699	-2.91448	-2.6405	-1.95498	-2.09466	-1.69026	-2.29686	-2.18502	-2.71492	-2.14636	-1.99482	-2.26958	-2.20606	-2.70426	-2.66748	-2.48104	-2.35332	0.383541
	1605	-2.47738	-2.95026	-2.47062	-1.3839	-2.28829	-3.01433	-2.54386	-2.08383	-2.45543	-1.87709	-2.26465	-2.14958	-2.67949	-2.39438	-1.88208	-2.2567	-2.10299	-2.41436	-2.2133	-2.21369	-2.30581	0.367192
	1606	-2.64166	-2.78599	-2.56403	-1.52885	-2.25286	-2.88549	-2.31516	-1.71017	-2.40711	-1.88353	-2.56422	-2.16569	-2.33161	-2.31063	-2.0077	-2.30179	-1.87751	-2.33383	-2.12955	-1.90768	-2.24525	0.353363
	1607	-2.64166	-2.79887	-2.54793	-1.43221	-2.1981	-2.90481	-2.61151	-1.85835	-2.19451	-1.88031	-2.35162	-1.94343	-2.31228	-2.13347	-2.05924	-2.18905	-1.55862	-2.26619	-2.33248	-1.7724	-2.19935	0.39009
	1608	-2.60623	-2.81176	-2.44485	-1.48697	-2.08858	-2.73409	-2.57607	-2.09993	-2.05601	-1.89641	-2.34518	-1.83391	-2.40247	-2.18501	-2.03992	-1.77031	-1.3428	-2.17922	-2.11667	-1.68543	-2.13509	0.397287
	1609	-2.66099	-2.77955	-2.26447	-1.58361	-1.97262	-2.56982	-2.47944	-1.84868	-2.03668	-1.85132	-2.15191	-1.72762	-2.72781	-2.01751	-1.8692	-1.58348	-1.39756	-2.28874	-1.71081	-1.74019	-2.0631	0.412009
	1610	-2.30988	-2.81176	-2.14529	-1.81231	-1.93397	-2.56015	-2.51809	-1.7907	-2.06889	-1.82555	-1.93288	-1.81781	-2.60218	-1.92088	-1.71136	-1.56415	-1.38468	-2.63662	-1.83643	-1.73374	-2.04587	0.397107
	1611	-2.21325	-2.60238	-1.89404	-1.58039	-1.89532	-2.33145	-2.29906	-2.0194	-2.10432	-1.5743	-1.86201	-1.93699	-2.40569	-1.99174	-1.77256	-1.54805	-1.28482	-2.37893	-1.7398	-1.4825	-1.94585	0.353476
	1612	-2.39685	-2.76666	-1.76519	-1.00703	-1.80513	-1.95136	-1.91896	-1.82936	-1.99803	-1.5292	-1.891	-1.77593	-2.01916	-1.92732	-1.72425	-1.41276	-1.18497	-1.97307	-1.47244	-1.47927	-1.7914	0.391815
	1613	-2.26801	-2.82142	-1.93269	-0.87818	-1.50878	-1.81285	-1.87387	-1.73916	-1.74678	-1.48089	-1.95865	-1.58267	-2.02238	-1.83391	-1.49877	-1.55127	-1.33314	-1.9473	-1.82355	-1.27957	-1.74469	0.400918
	1614	-2.00066	-2.60238	-1.62669	-0.84597	-1.44758	-1.65502	-2.05103	-1.56845	-1.40212	-1.33594	-1.92643	-1.67286	-2.18666	-2.18823	-1.19598	-1.80896	-1.45232	-1.91831	-1.78811	-1.07986	-1.68768	0.420425
	1615	-1.72364	-2.30926	-1.3239	-0.56251	-1.43792	-1.80641	-2.17343	-1.72306	-1.22818	-1.09435	-1.68807	-2.02074	-2.28973	-2.06905	-1.28939	-1.74454	-1.5264	-1.91831	-1.06658	-1.19582	-1.60956	0.460458
	1616	-1.40797	-2.34147	-1.42375	-0.45943	-1.33162	-1.73232	-2.34093	-1.45571	-1.1251	-1.09757	-1.36918	-1.70507	-1.79046	-1.85646	-1.02526	-1.56738	-1.5264	-1.87966	-1.25663	-1.41485	-1.50536	0.435911
	1617	-1.35643	-2.24484	-1.40121	-0.63982	-0.94186	-1.62281	-1.99949	-1.33652	-1.07356	-0.95262	-0.82803	-1.43772	-1.54565	-1.43449	-0.85132	-1.42565	-1.16564	-1.70571	-0.9474	-1.16683	-1.30388	0.403843
	1618	-1.22114	-2.11599	-1.34645	-0.57217	-0.871	-1.49718	-1.81911	-1.13359	-0.84809	-0.92685	-0.46082	-1.37329	-1.29119	-1.28632	-0.83844	-1.16151	-1.04968	-1.49312	-0.9474	-1.0412	-1.16473	0.393022
	1619	-1.17605	-2.08056	-1.2788	-0.49165	-0.98052	-1.21372	-1.6806	-0.92744	-0.9415	-0.87532	-0.97298	-1.39262	-1.3234	-1.30242	-0.90286	-0.89094	-0.74367	-1.54466	-1.02793	-0.8576	-1.13026	0.361617
	1620	-1.20182	-1.7359	-1.2627	-0.47554	-0.84523	-1.35545	-1.7418	-1.03374	-0.6677	-0.85599	-1.12437	-1.43772	-1.41037	-1.13493	-0.64839	-1.03911	-0.66959	-0.89077	-0.89264	-0.63856	-1.05312	0.36164
	1621	-1.31134	-1.68758	-1.15318	-0.09867	-0.9773	-1.2105	-1.62906	-0.84691	-0.51953	-0.8721	-1.0825	-1.44094	-1.20422	-1.00608	-0.51955	-0.97791	-0.58584	-0.58799	-0.82178	-0.62246	-0.957772	0.402032
	1622	-1.321	-1.59739	-0.68934	0.08493	-0.94509	-1.16863	-1.42291	-0.81792	-0.49054	-0.54354	-0.73462	-1.21224	-1.12691	-1.0544	-0.25542	-0.71056	-0.54396	-0.87467	-0.72514	-0.44207	-0.829571	0.413405
	1623	-0.97956	-1.20119	-0.63458	0.01407	-0.65196	-1.09454	-1.42935	-0.90812	-0.38424	-0.33739	-0.79582	-1.39906	-1.30085	-0.8418	-0.40681	-0.44643	-0.60194	-0.71039	-0.87009	-0.48717	-0.773361	0.384811
	1624	-0.81206	-1.24629	-0.67968	-0.03747	-0.24932	-1.09132	-1.25863	-0.83081	-0.22319	-0.3696	-0.55424	-1.33142	-1.12369	-0.70974	-0.41003	-0.39811	-0.5955	-0.57832	-1.09879	-0.43241	-0.701531	0.384117
	1625	-0.70899	-1.33326	-0.68934	-0.06968	-0.04639	-0.96892	-1.12335	-0.80826	-0.09112	-0.46946	-0.69597	-1.11882	-1.07537	-0.57123	-0.41325	-0.17585	-0.61805	-0.42049	-1.09235	-0.40664	-0.64484	0.388433
	1626	-0.6349	-1.40413	-0.41876	-0.10189	0.11466	-1.10743	-0.97195	-0.67297	-0.15232	-0.22143	-0.83125	-1.13171	-0.96907	-0.5519	-0.42291	-0.08566	-0.44411	-0.32063	-1.1149	-0.4453	-0.594428	0.419639
	1627	-0.48995	-1.28816	-0.21583	-0.10833	0.00192	-1.03334	-0.69172	-0.66331	0.08926	0.11679	-0.57356	-0.95455	-0.88532	-0.37796	-0.20066	-0.02446	-0.04791	-0.20467	-1.00538	-0.38732	-0.447223	0.421654
	1628	-0.51572	-1.19153	-0.04511	0.03984	-0.04317	-1.0269	-0.60475	-0.68264	0.37272	0.00405	-0.53169	-0.76128	-0.83701	-0.53902	-0.23931	-0.11143	-0.08334	0.08845	-0.57053	-0.59347	-0.393592	0.412542
	1629	-0.75086	-1.0337	-0.03545	0.15258	0.00514	-1.03012	-0.50167	-0.67619	0.52089	0.01371	-0.36097	-0.72907	-1.11724	-0.34897	0.21487	-0.19518	-0.13166	0.28172	-0.34827	-0.33578	-0.320311	0.464153
	1630	-0.4062	-0.89519	-0.09021	0.20734	-0.19779	-1.1493	-0.27297	-0.65687	0.28253	-0.1248	-0.01631	-0.54547	-1.24931	0.08588	0.23097	-0.1984	-0.07368	0.31715	-0.1228	0.12806	-0.237369	0.455849
	1631	-0.31923	-0.77279	-0.17074	0.3845	0.01803	-0.9045	0.01371	-0.4024	0.18912	-0.09258	0.2446	-0.33931	-0.75326	-0.05907	0.09247	0.05929	0.03262	0.18186	-0.00361	0.02821	-0.128654	0.352646
	1632	-0.04544	-0.77279	0.05474	0.59065	0.06957	-0.64036	0.000823239	-0.30899	0.31796	0.30361	0.1222	-0.51648	-0.43115	-0.04297	0.11823	0.14304	0.32574	0.09167	0.04148	-0.35833	-0.0468398	0.35239
	1633	-0.1775	-0.92418	0.20935	0.4908	-0.09149	-0.57594	-0.08293	-0.4475	0.45325	0.3938	0.16729	-0.52936	-0.54389	0.07299	0.2503	-0.08244	0.2581	0.04657	-0.08414	0.0572	-0.056986	0.381895
	1634	-0.19361	-0.78245	0.02897	0.77103	-0.19134	-0.53085	-0.01206	-0.22846	0.49512	0.37126	0.14475	-0.37153	-0.17668	0.34679	0.26641	-0.08888	0.07127	0.23662	-0.02616	0.29878	0.021449	0.364903
	1635	-0.12596	-0.65038	0.13205	0.64219	0.10822	-0.60171	-0.05716	-0.16082	0.4919	0.50332	0.14152	-0.30388	0.04558	0.45953	0.38559	0.04318	-0.02214	0.34614	0.5633	0.52426	0.123236	0.373587
	1636	-0.13241	-0.66649	0.1095	0.54233	0.07923	-0.47609	0.02981	-0.07062	0.45003	0.5452	0.06422	-0.1847	0.15832	0.42087	0.27607	0.54246	0.12603	0.32359	0.66638	0.60479	0.170426	0.360327
	1637	0.03509	-0.67615	0.02253	0.73882	0.105	-0.33436	0.30039	-0.07385	0.32762	0.69659	0.2285	-0.29422	0.11644	0.4241	0.22775	0.72928	0.05517	0.36224	0.61806	0.39864	0.200382	0.370198
	1638	0.20581	-0.83399	0.08373	0.78714	0.17264	-0.41167	0.3938	0.0099	0.11825	0.99615	0.34446	-0.10417	0.20341	0.39188	0.46934	0.72928	0.02295	0.38801	0.61162	0.23114	0.240484	0.411912
	1639	-0.02933	-0.80822	0.11272	0.94497	-0.05606	-0.53407	0.58062	0.000240174	0.04739	0.74169	0.39921	0.07943	0.38058	0.00213	0.67227	0.65198	-0.09623	0.29782	0.54398	0.14417	0.203765	0.429774
	1640	-0.25803	-0.76956	-0.0129	0.76459	-0.03029	-0.52118	0.61928	-0.05774	0.29541	0.84476	0.46042	0.35645	0.53841	-0.27811	0.51121	0.63587	-0.06402	0.16253	0.14778	-0.03299	0.165595	0.434123
	1641	-0.42553	-0.64072	-0.08699	0.37161	0.04702	-0.5083	0.33904	-0.0674	0.25676	0.72558	0.40888	0.54005	0.53841	-0.3232	0.28251	0.89678	0.02618	-0.00174	0.07691	0.04109	0.124847	0.406751
	1642	-0.44163	-0.64072	0.05796	0.4457	-0.00774	-0.17008	0.15544	-0.12216	0.2632	0.71592	0.39921	0.0601	0.01981	-0.20402	0.25996	0.56823	-0.06402	-0.224	-0.01006	0.08941	0.0575255	0.328401
	1643	-0.53827	-0.68582	-0.09343	0.41671	0.11788	0.11338	0.000823239	0.00668	0.33407	0.70303	0.37667	0.1503	0.01337	-0.0784	0.47256	0.29121	-0.15421	0.04335	0.09946	0.14095	0.0865157	0.321161
	1644	-0.345	-0.81144	-0.09021	0.24277	0.14043	0.16492	-0.09903	-0.0513	0.30508	0.68048	0.55383	0.25659	-0.00918	-0.07196	0.30506	0.28155	-0.29272	0.05302	0.17999	-0.01367	0.0689605	0.327362
	1645	-0.29668	-0.97572	0.03219	0.22666	0.28216	-0.08633	-0.13768	0.03889	-0.0267	0.51621	0.52484	0.23082	-0.02851	-0.0784	0.19876	0.23645	-0.1993	-0.02107	0.11557	-0.20693	0.0172615	0.323523
	1646	-0.36433	-1.2173	0.18358	0.1719	0.46254	-0.1121	-0.04105	-0.0513	-0.34559	0.62573	0.47008	-0.14927	0.08423	-0.27167	0.25996	0.0754	-0.3668	-0.01785	0.00927	-0.31323	-0.04539	0.397947
	1647	-0.49639	-1.13999	0.16748	0.17513	-0.22033	-0.26349	-0.17312	-0.02231	-0.31982	0.6676	0.45719	-0.34898	-0.08971	-0.18147	0.15367	-0.15653	-0.52142	-0.02429	-0.27097	-0.15539	-0.138157	0.377618
	1648	-0.53182	-1.05302	0.00964	0.28787	-0.35562	-0.42133	-0.27297	0.07755	-0.02992	0.71592	0.35734	-0.07196	-0.23466	-0.18147	0.22775	-0.1372	-0.39257	0.111	-0.18078	-0.32933	-0.120279	0.375737
	1649	-0.57048	-1.21086	-0.05478	0.13325	-0.32341	-0.31825	-0.26653	0.01957	-0.02992	0.31328	0.23172	-0.31354	-0.62119	-0.12027	-0.12979	0.02386	-0.39579	0.11744	-0.09381	-0.45818	-0.203384	0.349462
	1650	-0.63168	-1.20764	-0.20295	-0.15343	-0.50379	-0.30859	-0.3986	-0.01587	-0.0879	0.26174	0.07388	-0.24912	-0.72427	0.00535	-0.34883	-0.16297	-0.48276	0.04335	0.02538	-0.32289	-0.26958	0.335079
	1651	-0.50283	-1.12067	-0.38011	-0.424	-0.6262	-0.45032	-0.53388	-0.19947	-0.17487	0.07813	0.08677	-0.25234	-0.76936	-0.33931	-0.35205	-0.11465	-0.73401	-0.03395	0.0447	-0.42919	-0.36138	0.30941
	1652	-0.6349	-1.12389	-0.25771	-0.47876	-0.71639	-0.51796	-0.40826	-0.16404	-0.34881	0.04592	0.1383	-0.3071	-0.86278	-0.7645	-0.2232	-0.23383	-0.75334	-0.47525	-0.20977	-0.32933	-0.43128	0.310627
	1653	-0.95057	-1.2624	-0.26093	-0.52064	-0.63586	-0.6146	-0.60797	-0.13183	-0.08468	-0.06037	0.08032	-0.50681	-0.68884	-0.79027	-0.23931	-0.27893	-0.8693	-0.43659	-0.33539	-0.47751	-0.483624	0.334241
	1654	-0.83139	-1.34937	-0.29636	-0.22429	-0.46514	-0.50186	-0.71104	-0.47004	-0.31982	-0.17955	-0.20958	-0.77739	-1.0496	-1.01252	-0.7257	-0.6719	-1.02391	-0.4076	-0.38693	-0.64178	-0.612788	0.324324
	1655	-0.85716	-1.23341	-0.33179	-0.2404	-0.97086	-0.56628	-0.94941	-0.67619	-0.35203	-0.27297	-0.3803	-1.00931	-1.46513	-0.90623	-0.90286	-0.91349	-1.12376	-0.81991	-0.3676	-0.42919	-0.738414	0.353503
	1656	-0.95701	-0.96283	-0.50574	-0.52708	-1.47979	-0.63714	-1.41003	-0.45716	-0.54852	-0.16345	-0.24501	-1.08983	-1.43614	-1.12848	-1.23464	-0.99724	-1.06578	-1.09048	-0.32895	-0.24881	-0.825705	0.42667
	1657	-1.0923	-1.07557	-0.76987	-0.42078	-1.1609	-0.70157	-1.68704	-0.53769	-0.78044	-0.01528	-0.22246	-1.05118	-1.37493	-1.44737	-1.60506	-1.03589	-1.01425	-1.24509	-0.3676	-0.40342	-0.900435	0.467603
	1658	-1.20182	-1.2624	-0.9116	-0.22429	-0.84845	-0.82075	-1.92219	-0.70196	-0.82554	0.00405	-0.2901	-1.08661	-1.51988	-1.69218	-1.45045	-1.30646	-1.17852	-1.32884	-0.65428	-0.50005	-0.986116	0.503427
	1659	-1.43696	-1.41379	-0.70867	-0.29516	-1.16412	-1.00113	-1.75147	-0.68586	-1.04457	-0.35994	-0.39962	-1.02219	-1.50378	-1.97886	-1.28939	-1.45786	-1.41689	-1.44158	-0.9474	-0.54515	-1.09322	0.476653
	1660	-1.5658	-1.38802	-0.79886	-0.20819	-1.25753	-1.35545	-1.93185	-0.61499	-1.24106	-0.67561	-0.72173	-1.06084	-1.72604	-2.11415	-1.45045	-1.48363	-1.46198	-1.51245	-0.8411	-0.64823	-1.2029	0.491976
	1661	-1.39831	-1.57484	-0.87616	-0.30804	-1.3896	-1.52939	-2.06714	-0.59567	-1.22174	-0.77546	-0.86346	-1.18647	-1.74858	-1.88223	-1.50199	-1.84439	-1.6166	-1.58653	-0.79279	-1.04764	-1.29035	0.473374
	1662	-1.15994	-1.3848	-1.06299	-0.56573	-1.66984	-1.65502	-2.15089	-0.86302	-1.14121	-0.95584	-0.82159	-1.4506	-1.90642	-1.70184	-1.67271	-1.98612	-1.78409	-1.75725	-1.16322	-1.24413	-1.40486	0.434036
	1663	-0.95379	-1.25917	-1.06299	-0.59472	-1.69561	-1.60026	-1.82555	-0.87913	-1.30226	-1.07503	-1.07284	-1.81781	-2.0868	-1.59232	-1.65338	-1.75742	-2.03856	-1.60908	-1.19865	-1.38264	-1.4229	0.406532
	1664	-0.94091	-1.51364	-1.29813	-0.96837	-1.4347	-1.56805	-2.00594	-1.29787	-1.56317	-1.08147	-1.20168	-2.05295	-2.05781	-1.4055	-1.80477	-1.86694	-1.95481	-1.70571	-1.63672	-1.59201	-1.54756	0.347509
	1665	-1.16316	-1.88407	-1.46241	-1.02635	-1.53133	-1.57771	-2.17343	-1.46215	-1.74678	-1.34238	-1.35952	-2.12381	-1.95152	-1.5118	-2.20097	-1.90237	-1.99991	-1.83456	-1.51754	-1.69509	-1.67334	0.332441
	1666	-1.33388	-2.21263	-1.69755	-1.04246	-1.78902	-1.79997	-2.40535	-1.24633	-1.68558	-1.43579	-1.47226	-2.17535	-1.90964	-1.6954	-2.18809	-2.01511	-2.08688	-1.91509	-1.52076	-1.71764	-1.76724	0.356721
	1667	-1.39508	-2.34791	-1.84572	-1.12621	-2.06926	-2.29924	-2.60829	-1.37196	-1.70168	-1.57752	-1.75894	-2.2591	-2.20598	-1.82747	-2.34592	-2.16973	-2.22217	-2.12124	-1.47567	-1.82393	-1.92765	0.398138
	1668	-1.50782	-2.48642	-1.8425	-1.30981	-2.03705	-2.33145	-2.76934	-1.6232	-1.35702	-1.67093	-2.04884	-2.33319	-2.35416	-1.94343	-2.54885	-2.34689	-2.21895	-2.25008	-1.41769	-1.93345	-2.01655	0.426672
	1669	-1.8396	-2.66358	-1.67822	-1.4612	-2.14334	-2.50862	-3.01093	-1.86479	-1.56317	-1.68382	-2.03273	-2.3815	-2.54098	-1.82102	-2.5102	-2.30823	-2.31236	-2.1309	-1.73658	-2.34576	-2.12688	0.415395
	1670	-2.2519	-2.59594	-1.53327	-1.56428	-2.10791	-2.49251	-3.13977	-2.03551	-2.00125	-1.81266	-2.20667	-2.56833	-2.73103	-1.72761	-2.449	-2.30179	-2.28337	-2.45624	-1.60773	-2.40374	-2.21353	0.421551
	1671	-2.13916	-2.48642	-1.65245	-1.60615	-1.9082	-2.42487	-2.74035	-2.24166	-2.07855	-1.9705	-2.28076	-2.49102	-2.82766	-2.09804	-2.5714	-2.19227	-2.28659	-2.70104	-1.67215	-2.19759	-2.22834	0.354648
	1672	-2.41618	-2.74733	-1.7813	-1.59649	-1.98551	-2.48929	-2.89174	-2.46392	-2.00447	-1.95439	-2.59321	-2.57799	-2.84699	-2.12703	-2.65837	-2.29213	-2.58615	-2.63662	-1.61095	-2.32643	-2.32932	0.395399
	1673	-2.65777	-2.75056	-2.03255	-1.6287	-2.07892	-2.97568	-3.04636	-2.76992	-2.12687	-1.89963	-2.75748	-2.62309	-2.5281	-2.3203	-2.57462	-2.15684	-2.39933	-2.48845	-1.65927	-2.41018	-2.39423	0.402573
	1674	-2.61267	-2.68291	-2.20005	-1.64159	-2.04993	-2.93703	-2.84987	-3.03728	-2.04956	-1.83199	-2.71239	-2.72939	-2.68593	-2.7165	-2.77433	-2.33722	-2.30914	-2.68494	-1.88797	-2.5809	-2.46558	0.39972
	1675	-2.65777	-2.61527	-2.09053	-1.67058	-2.22709	-2.50217	-2.84665	-3.02761	-1.80476	-2.1992	-2.66085	-2.52645	-3.0628	-2.95164	-3.01269	-2.32756	-2.47341	-2.63984	-1.93306	-2.55513	-2.48925	0.40542
	1676	-2.50637	-2.52508	-2.07764	-1.9025	-2.27541	-2.58914	-3.02059	-2.85367	-2.01413	-2.32804	-2.67051	-2.4266	-3.19809	-3.09659	-2.78077	-2.39198	-2.57649	-2.44335	-2.0909	-2.43917	-2.51035	0.355585
	1677	-2.63522	-2.88584	-2.06798	-1.95404	-2.31728	-2.63746	-3.08179	-2.7667	-2.13331	-2.3667	-2.49335	-2.50713	-3.20453	-2.86789	-2.73568	-2.46285	-2.5926	-2.49167	-2.03936	-2.49071	-2.5366	0.336299
	1678	-2.55147	-3.11132	-2.19682	-1.93149	-2.28829	-2.42809	-2.94006	-2.69906	-2.20418	-2.07679	-2.3935	-2.64564	-3.30761	-2.61664	-2.73568	-2.45318	-2.38322	-2.65917	-2.11023	-2.36186	-2.50472	0.348457
	1679	-2.40008	-3.03079	-2.15817	-1.9025	-2.33339	-2.38299	-2.99482	-2.45425	-2.20418	-1.81588	-2.36773	-2.72294	-2.95651	-2.73582	-2.75823	-2.31145	-2.23505	-2.64628	-1.99749	-2.1235	-2.4266	0.356965
	1680	-2.43873	-3.13709	-2.21293	-1.50952	-2.59108	-2.54405	-2.84021	-2.57344	-2.05923	-1.79978	-2.52556	-2.69073	-2.8953	-2.89044	-2.63582	-2.14718	-2.23505	-2.52066	-2.15854	-2.02687	-2.42161	0.4017
	1681	-2.46772	-2.86974	-2.00034	-1.59971	-2.52666	-2.55693	-3.00126	-2.67329	-2.09144	-1.78689	-2.73494	-2.56833	-2.77934	-2.67784	-2.48443	-2.34689	-2.38322	-2.52066	-2.31638	-2.37153	-2.43788	0.350858
	1682	-2.44517	-2.70546	-1.89404	-1.64481	-2.28185	-2.42165	-3.01415	-2.49935	-2.01413	-1.77723	-2.68018	-2.32352	-2.69559	-2.6263	-2.43611	-2.12141	-2.44442	-2.36927	-2.0909	-2.13638	-2.3311	0.342953
	1683	-2.43873	-2.61527	-1.85861	-1.58039	-2.25608	-2.34756	-2.80799	-2.41238	-1.83697	-1.59041	-2.50624	-2.48136	-2.47012	-2.30419	-2.22996	-1.9378	-2.4863	-2.14701	-1.86864	-1.96244	-2.20692	0.34408
	1684	-2.42907	-2.35758	-1.89082	-1.57716	-1.86311	-2.28314	-2.73713	-2.45748	-1.70812	-1.80622	-2.36773	-2.33963	-2.19632	-2.2591	-1.92073	-1.95069	-2.27048	-2.30806	-1.88475	-1.86581	-2.12366	0.302226
	1685	-2.22613	-1.98071	-1.91981	-1.25505	-1.68917	-2.02545	-2.4118	-2.34151	-1.80476	-1.73536	-2.13903	-2.16247	-2.10935	-2.17857	-1.95939	-1.92814	-1.82275	-1.95052	-1.72691	-1.75951	-1.95632	0.264477
	1686	-1.82672	-1.70047	-1.81995	-1.11976	-1.64407	-2.10275	-2.1831	-2.04517	-1.84019	-1.41646	-1.94898	-2.03362	-2.01594	-2.03684	-1.99804	-1.61891	-1.66169	-1.75081	-1.5723	-1.62745	-1.79816	0.261566
	1687	-1.87503	-1.72946	-1.68467	-1.35491	-1.47335	-1.93203	-2.18954	-1.90022	-1.65337	-1.26185	-1.84913	-1.64387	-1.97406	-2.06583	-1.68559	-1.55771	-1.76155	-1.46735	-1.50143	-1.63389	-1.70974	0.238915
	1688	-1.99421	-1.72302	-1.79741	-1.20996	-1.43792	-1.79997	-2.138	-1.86801	-1.42789	-0.81412	-1.49158	-1.52469	-1.94829	-2.12059	-1.32483	-1.50295	-1.78409	-1.24187	-1.38225	-1.41485	-1.59733	0.338338
	1689	-1.83316	-1.55874	-1.64923	-0.85241	-1.25753	-1.67434	-2.05103	-1.46859	-1.04135	-0.78513	-1.14692	-1.52469	-1.65839	-1.80492	-1.12834	-1.21305	-1.56828	-0.93909	-1.36293	-1.315	-1.39166	0.34585
	1690	-1.44018	-1.51364	-1.3851	-0.95549	-1.15768	-1.4843	-1.84166	-1.19157	-1.09289	-0.76902	-1.04063	-1.50536	-1.70027	-1.42483	-0.97372	-0.82974	-1.31703	-0.80058	-1.17932	-1.28601	-1.24445	0.298332
	1691	-1.15994	-1.39768	-0.89227	-0.92972	-1.01273	-1.41021	-1.75791	-1.13359	-0.96405	-0.56287	-1.02452	-1.52146	-1.65195	-1.1317	-1.06069	-0.67835	-1.3428	-1.14524	-0.58342	-1.00255	-1.11818	0.325109
	1692	-1.21148	-1.29461	-0.80852	-0.4079	-0.89999	-1.2105	-1.49056	-1.0434	-0.77078	-0.22465	-0.97942	-1.29599	-1.507	-1.09305	-0.8932	-0.5946	-1.14953	-1.04539	-0.32895	-0.5838	-0.941666	0.368404
	1693	-1.00533	-0.92418	-0.58626	-0.12766	-0.70672	-0.93993	-1.2683	-0.68586	-0.5002	0.11679	-0.82481	-0.597	-1.15912	-0.93844	-0.52921	-0.45931	-1.04646	-0.94875	-0.28063	-0.2939	-0.685264	0.360637
	1694	-0.67033	-0.92418	-0.45742	0.14291	-0.5199	-0.77243	-1.30373	-0.57312	-0.55174	0.39058	-0.65731	-0.31999	-1.15912	-0.60344	-0.13623	-0.47219	-0.64704	-0.90043	-0.17755	-0.004	-0.515833	0.41727
	1695	-0.62202	-0.5312	-0.39622	0.46181	-0.40072	-0.58561	-1.09436	-0.25101	-0.42934	0.42924	-0.55746	-0.3683	-0.97229	-0.62599	0.0055	-0.21128	-0.50209	-0.8489	-0.06482	0.3471	-0.360898	0.428757
	1696	-0.49961	-0.12856	-0.393	0.60676	-0.13014	-0.33114	-0.65629	0.13875	-0.40357	0.57419	-0.13227	0.07299	-0.64052	-0.7645	-0.01705	0.06251	-0.59872	-0.43659	0.11879	0.20215	-0.167791	0.392065
	1697	-0.2838	0.0486	-0.22228	0.68406	0.20485	-0.25061	-0.56931	0.38355	-0.45833	0.72558	0.15441	0.46274	-0.3635	-0.55835	0.15367	0.41039	-0.60839	-0.19501	0.11557	0.2408	0.003732	0.414595
	1698	-0.38687	0.16778	0.08373	0.70983	0.32081	-0.06378	-0.45658	0.69278	-0.11689	0.81899	0.28325	0.42731	-0.15091	-0.26522	0.67871	0.4877	-0.22829	0.13999	0.45701	0.31167	0.195551	0.386335
	1699	0.02543	0.23543	0.32209	0.88699	0.50764	-0.13787	-0.23754	0.61225	0.1408	0.91885	0.17051	0.55294	0.2324	0.04723	0.90741	0.53924	0.26454	0.42022	0.61484	0.47917	0.375128	0.329566
	1700	0.14139	0.25475	0.57656	1.08026	0.87485	-0.2184	0.01371	0.38677	0.35017	0.8512	0.38311	0.75264	0.36447	0.13097	1.11678	0.80981	0.7316	0.67469	0.78878	0.56614	0.531513	0.358617
	1701	0.56658	0.18389	0.72795	1.39915	1.387	0.30342	0.11356	0.88927	0.73993	0.82543	0.74065	1.09408	0.52875	0.40155	1.455	0.98375	0.96352	0.85185	0.72114	0.73686	0.780667	0.376278
	1702	0.92734	0.54143	0.72795	1.61819	1.50296	0.78015	0.38092	1.16306	0.93964	1.0799	1.0531	1.63845	0.87341	0.87827	1.59995	1.32841	0.94419	1.01935	0.90474	1.24579	1.05736	0.348618
	1703	1.38796	0.85388	0.82137	1.43458	1.68335	1.10226	0.9124	1.22749	0.83012	1.54696	1.26247	1.79307	1.01836	1.10697	1.56452	1.58932	0.90876	1.24805	1.23652	1.64199	1.25852	0.310722
	1704	1.67142	0.79912	1.34641	1.59886	2.06988	1.14091	1.15076	1.49484	1.0105	1.88196	1.678	2.04109	0.87663	1.54504	1.88663	1.89533	1.21799	1.4381	1.433	1.71607	1.49463	0.374868
	1705	1.8518	0.88609	1.53323	1.89842	2.17618	1.33096	1.59528	1.39498	1.26819	2.05912	2.06453	2.24402	0.87341	1.85749	2.0509	2.08537	1.42092	1.45742	1.8743	2.12516	1.70239	0.416207
	1706	2.03219	1.2082	1.75549	2.01761	2.35334	1.29231	1.72412	1.72998	1.50333	2.41667	2.12895	2.20215	1.06667	1.91225	2.10566	2.09503	1.48534	1.8504	2.21251	2.27977	1.8686	0.391012
	1707	2.13204	1.40147	2.07438	2.31717	2.38555	1.38894	1.766	2.02632	1.8802	2.57772	2.19338	2.20537	1.64003	2.00244	2.43422	2.43647	2.02327	2.1403	2.04824	2.64053	2.0857	0.346528
	1708	2.16747	1.72358	2.29986	2.85832	2.54016	1.71749	1.79176	2.2518	2.33438	2.72267	2.37698	2.26013	1.79787	2.2247	2.68224	2.66839	2.59985	2.46885	2.3929	2.74039	2.33099	0.351533
	1709	2.38007	2.20031	2.5189	3.2062	2.58526	2.1459	1.99469	2.27113	2.47611	2.88051	2.48328	2.5919	1.88806	2.46628	2.74344	2.97118	2.56441	2.72976	2.62804	2.6663	2.51959	0.320191
	1710	2.36718	2.3066	2.36428	3.35115	2.64968	2.51311	2.38123	2.33233	2.72091	3.18329	2.60568	2.5758	2.05556	2.3471	2.82719	2.93897	2.50643	2.82962	2.78909	2.74039	2.61928	0.314682
	1711	2.54112	2.40324	2.74437	3.3898	2.85261	2.54532	2.61959	2.57713	2.72736	3.15752	2.74097	2.45339	2.24238	2.27302	2.80464	3.00983	2.58374	2.77164	3.07899	2.69851	2.71076	0.289381
	1712	2.50247	2.46122	2.84423	3.58951	3.14895	2.59364	2.43921	2.75107	2.71125	3.06733	2.9439	2.78839	2.13286	2.31811	2.90128	3.28363	2.79633	2.9037	3.27226	2.89178	2.81706	0.354188
	1713	2.7054	2.51598	2.87644	3.87941	3.32934	2.59364	2.68723	2.76074	2.94961	3.34113	2.93423	2.9269	2.37122	2.42119	3.04945	3.27718	2.85754	2.91981	3.36245	3.0174	2.93881	0.367074
	1714	2.92444	2.764	3.1599	3.81177	3.07165	2.79335	2.53584	2.86703	3.06235	3.39911	3.11461	2.97199	2.64824	2.63378	3.27493	3.29329	3.13777	3.34822	3.48163	3.15913	3.07265	0.317509
	1715	2.74405	3.01847	3.30807	3.76667	2.76564	2.81589	2.59382	2.80905	3.15898	3.31214	3.29178	3.16848	2.77708	2.99455	3.16863	3.31584	3.11523	3.33211	3.41721	3.20423	3.1039	0.288043
	1716	2.83424	2.87352	3.23076	3.8472	2.60136	2.82556	2.6357	3.03453	3.16543	3.23805	3.26601	3.28444	2.66757	3.25546	3.29103	3.14512	3.04436	3.48995	3.28192	2.95942	3.09858	0.306399
	1717	2.88578	2.78333	3.09548	3.62172	2.88482	2.94152	2.5745	3.24713	3.22985	3.41843	3.24668	3.22968	3.21194	3.36819	3.57127	3.12901	3.16354	3.54793	3.29803	3.07216	3.17605	0.269559
	1718	3.06939	2.91217	3.0536	3.75379	3.13285	3.04137	2.44887	3.17304	3.15254	3.74054	3.21125	3.02031	3.11208	3.39718	3.36834	3.17733	3.53075	3.54793	3.45264	3.31697	3.23065	0.30036
	1719	2.94376	3.0539	3.10836	4.06946	3.25525	3.13478	2.5294	3.13761	3.20086	3.83718	3.34976	3.09439	2.94458	3.48415	3.42632	3.06459	3.55008	3.56725	3.64269	3.46192	3.29281	0.349217
	1720	2.78593	3.01525	3.19533	3.92773	3.44852	2.9383	2.4682	3.17304	3.06879	4.07232	3.37875	3.25223	3.24737	3.36497	3.35546	3.2192	3.43089	3.39009	3.49774	3.62942	3.29298	0.359689
	1721	2.99208	3.16342	3.62696	3.99537	3.71265	3.10257	2.66147	3.25035	3.17187	4.32356	3.31754	3.50026	3.20871	3.28767	3.70656	3.35771	3.3407	3.4835	3.70711	3.83879	3.43744	0.378259
	1722	3.21756	3.00559	3.5722	4.06623	3.73198	3.14445	2.74521	3.67553	3.21374	4.08198	3.56235	3.64521	2.91559	3.39718	3.71622	3.45434	3.1571	3.47384	3.60081	3.97408	3.46756	0.370596
	1723	3.15636	3.14732	3.47879	3.94061	3.40986	2.98983	2.62281	3.83659	3.37158	4.11419	3.51403	3.54857	3.17972	3.59689	3.69045	3.61218	3.4921	3.67033	3.65235	3.97085	3.49977	0.356835
	1724	3.01141	3.01847	3.43691	3.71835	3.51616	3.14767	2.57772	3.55635	3.40701	3.86295	3.34331	3.50026	3.19905	3.43262	3.65502	3.7217	3.37291	3.60913	3.75221	3.79369	3.43165	0.317732
	1725	2.85357	2.96049	3.21788	3.91484	3.91236	3.26363	2.33613	3.40818	3.40379	3.9016	3.32721	3.36819	3.05088	3.53891	3.5294	3.6154	3.45988	3.69288	3.85206	4.02239	3.43148	0.418424
	1726	2.87612	2.92506	3.25975	4.04369	4.03154	3.17022	2.39411	3.74962	3.42956	3.81463	3.6461	3.68386	3.17006	3.57757	3.62281	3.77323	3.69503	3.71865	3.70389	4.35739	3.53214	0.456259
	1727	3.20467	2.85741	3.30807	4.18542	3.85116	3.20243	2.39089	3.73351	3.3748	3.89194	3.57201	4.00919	2.94458	3.51959	3.4843	3.78612	3.71113	3.59302	3.54606	4.41859	3.52924	0.470726
	1728	3.41082	2.97982	3.47879	4.02758	3.8125	3.21853	2.45531	3.65943	3.46821	3.59559	3.3723	3.89323	2.83829	3.60011	3.50685	3.61862	3.68214	3.73475	3.47197	4.15124	3.4988	0.397839
	1729	3.38828	3.14409	3.35961	4.05335	3.73842	2.9995	2.61637	3.65621	3.52619	3.43132	3.25956	3.83203	2.83829	3.81593	3.62603	3.61862	3.28594	3.25803	3.51707	3.94509	3.4455	0.367212
	1730	3.09193	2.98626	3.11802	3.84398	3.69976	3.03493	2.35546	3.54991	3.41989	3.383	3.26601	3.56146	2.8093	3.56468	3.60992	3.57675	3.01537	3.01	3.39144	3.94509	3.31166	0.385022
	1731	2.82458	2.59328	3.06971	3.74412	3.72875	2.85455	2.30714	3.50159	3.27172	3.27026	3.36586	2.97521	2.67079	3.49704	3.47786	3.43824	3.01215	2.86183	3.23683	3.72927	3.17154	0.40487
	1732	2.93732	2.56429	2.90543	3.63461	3.59025	2.51955	2.35868	3.16338	2.80466	3.26382	3.2499	2.83993	2.7191	3.10728	3.44887	3.46723	3.0347	2.69433	3.04356	3.40716	3.0377	0.36725
	1733	2.74727	2.40968	2.90221	3.50576	3.22304	2.36816	2.0559	2.9991	2.54697	3.17363	2.95356	2.86247	2.67079	2.81416	3.21051	3.12901	2.9735	2.69433	2.94693	3.28476	2.87359	0.350696
	1734	2.54756	2.38391	2.80235	3.63138	3.24881	2.24254	1.80465	2.67055	2.42779	3.01901	2.91491	2.74974	2.44853	2.70787	2.85296	2.87454	2.95417	2.60092	2.6828	3.23	2.73975	0.396018
	1735	2.42516	2.15521	2.75082	3.3898	2.87838	2.11047	1.58239	2.67377	2.34726	2.79998	2.74419	2.49527	2.10065	2.5146	2.5695	2.85844	2.66427	2.60092	2.62482	2.78548	2.55357	0.376205
	1736	2.24156	2.09723	2.72183	2.8551	2.70766	1.92687	1.41167	2.83482	2.39558	2.49397	2.45429	2.56613	1.94282	2.67566	1.96716	2.61363	2.56119	2.37544	2.47665	2.35063	2.38349	0.362642
	1737	2.20613	2.01992	2.54789	2.58452	2.363	1.88177	1.3086	2.96045	2.10246	2.20085	2.23525	2.40508	1.89772	2.36321	1.6998	2.43969	2.54187	2.02434	2.24473	2.28943	2.21584	0.357863
	1738	1.90012	1.76224	2.13558	2.38803	2.41454	1.63374	0.93817	2.84449	1.96073	2.12032	2.09996	2.1184	1.65614	2.15706	1.41312	2.58464	2.56441	1.91804	2.03535	2.31842	2.04818	0.437262
	1739	1.65209	1.74613	1.75871	2.12068	2.21483	1.32452	0.8061	2.36132	1.60641	2.18475	1.97756	1.661	1.086	1.77374	1.4711	2.517	2.15855	1.77631	1.69714	2.0865	1.79902	0.424343
	1740	1.37508	1.61084	1.58799	2.19477	1.72844	1.17635	0.84798	2.10363	1.44857	2.09778	1.64579	1.55792	0.69302	1.21005	1.23274	2.1659	1.55621	1.71833	1.64882	1.61944	1.56098	0.404733
	1741	1.30099	1.49166	1.41405	2.09813	1.35479	1.06683	0.38736	1.96834	1.37771	2.02369	1.54593	1.54826	0.80576	0.94592	0.88486	1.73749	1.28563	1.71189	1.61017	1.22324	1.38914	0.430546
	1742	1.0433	1.04393	1.06295	1.92097	1.01013	0.91866	-0.09259	1.92325	1.21343	1.71124	1.2818	1.34211	0.45466	0.96846	0.51443	1.39927	0.91842	1.44454	1.22041	0.94945	1.11244	0.478639
	1743	1.16248	0.88931	0.77949	1.54088	0.76533	0.52568	-0.09259	1.49162	1.02016	1.45677	0.96935	1.10375	0.30649	0.7752	0.56597	1.11904	0.77347	0.86796	0.87253	0.89469	0.889379	0.390779
	1744	1.06907	0.45768	0.55401	1.15435	0.65581	0.42905	-0.19889	0.99557	0.68195	1.19264	0.54416	0.6238	-0.10581	0.56582	0.2954	1.07394	0.37728	0.417	0.73724	0.59513	0.60576	0.373912
	1745	0.37975	0.0937	0.55079	0.69695	0.49153	0.01996	-0.40504	0.78619	0.49512	0.67082	0.31224	0.14063	-0.36672	0.28559	0.10213	0.77438	-0.05435	0.32359	0.53753	0.12162	0.29782	0.343531
	1746	-0.04544	-0.00938	0.24156	0.3845	0.1211	-0.47609	-0.57576	0.42865	0.14402	0.4389	-0.0453	-0.47138	-0.55033	-0.03975	-0.16522	0.42005	-0.26695	0.20119	0.14134	0.06042	-0.0031935	0.328143
	1747	-0.05832	-0.39269	-0.05478	-0.31126	-0.07216	-0.93671	-0.65951	0.1162	-0.30694	0.24241	-0.42861	-0.76128	-0.94653	-0.58734	-0.54532	-0.12431	-0.52142	-0.39794	-0.19044	-0.24559	-0.359127	0.324921
	1748	-0.56081	-0.7599	-0.09665	-0.76866	-0.32985	-1.34579	-0.96229	0.00346	-0.67414	-0.12157	-0.79582	-1.29277	-1.23321	-0.83214	-0.88031	-0.70734	-1.03679	-0.59443	-0.51577	-0.98322	-0.7244	0.381574
	1749	-0.85072	-1.111	-0.40588	-0.89429	-0.59076	-1.67434	-1.50022	-0.23168	-1.08645	-0.36316	-1.07284	-1.64387	-1.50056	-1.31853	-1.19598	-1.1293	-1.4652	-0.73938	-0.69938	-1.11207	-1.02928	0.427458
	1750	-1.14706	-1.36547	-0.84073	-0.77833	-1.08682	-1.8193	-1.71603	-0.8147	-1.40856	-1.05248	-1.26933	-1.90156	-1.80656	-1.53757	-1.72102	-1.60925	-1.62304	-1.26764	-1.05048	-1.2699	-1.35429	0.352874
	1751	-1.55614	-2.07734	-1.5526	-1.094	-1.20922	-2.25415	-2.08324	-0.9822	-1.75322	-1.35526	-1.53668	-2.13026	-2.0095	-1.83391	-2.07213	-1.83795	-1.9226	-1.86033	-1.6174	-1.82716	-1.72826	0.359025
	1752	-1.69143	-2.47998	-1.99067	-1.58361	-1.4347	-2.56015	-2.46011	-1.42672	-1.96904	-1.73213	-2.21956	-2.6553	-2.38637	-2.01107	-2.48765	-1.87338	-2.49274	-2.24042	-2.0909	-2.29422	-2.10401	0.384256
	1753	-2.14883	-2.56695	-2.31601	-1.69635	-1.86955	-2.90481	-2.63405	-2.00652	-2.3298	-2.08646	-2.78003	-3.10304	-2.84054	-2.53611	-2.65193	-2.26314	-2.63769	-2.76869	-2.49032	-2.6421	-2.46365	0.366625
	1754	-2.61267	-3.02435	-2.32245	-1.9186	-2.43002	-3.44274	-2.68237	-2.66041	-2.50374	-2.48588	-3.0796	-3.20289	-3.46544	-3.08693	-2.88707	-2.74953	-3.0049	-3.18421	-2.7931	-3.25089	-2.83939	0.397214
	1755	-2.74151	-3.063	-2.77663	-2.28903	-2.96151	-3.66822	-3.00448	-2.88266	-2.65513	-2.82087	-3.24709	-3.62164	-3.85842	-3.14168	-3.24139	-3.24558	-3.42042	-3.35493	-2.98637	-3.63421	-3.13074	0.39238
	1756	-2.80594	-3.20151	-3.25013	-2.81085	-3.29006	-3.94202	-3.47799	-2.96319	-3.26715	-3.34592	-3.537	-4.11447	-4.24495	-3.54433	-3.79543	-3.60635	-3.78441	-3.80589	-3.49209	-3.91444	-3.50971	0.403478
	1757	-3.25367	-3.55262	-3.73652	-3.33912	-3.73458	-4.0773	-3.79044	-3.2853	-3.83729	-3.34592	-3.92675	-4.47846	-4.49942	-4.10158	-4.33658	-3.80606	-4.17095	-4.43079	-4.05256	-4.13992	-3.89479	0.397986
	1758	-3.6853	-4.17107	-4.49349	-3.81585	-4.11467	-4.42196	-4.38635	-3.87155	-4.42031	-3.44255	-4.2231	-4.98739	-5.06312	-4.41081	-4.59105	-4.21192	-4.40609	-4.91396	-4.55184	-4.46204	-4.33222	0.41542
	1759	-3.92689	-4.60915	-4.69964	-4.10575	-4.22741	-4.82461	-4.80187	-4.42236	-4.62324	-3.8613	-4.88343	-5.6445	-5.59461	-4.71359	-4.95825	-4.79494	-4.68633	-4.89785	-4.77088	-4.74227	-4.68944	0.449595
	1760	-4.34886	-4.8926	-4.97666	-4.30546	-4.82332	-5.12095	-5.08533	-4.78313	-4.52661	-4.28649	-5.53087	-6.06003	-5.90706	-5.14522	-5.35767	-5.21047	-4.98589	-5.03958	-5.20895	-5.23189	-5.04135	0.472305
	1761	-4.6452	-5.22438	-4.96377	-4.59536	-5.2163	-5.59768	-5.54273	-4.8862	-4.72632	-4.70201	-5.46645	-5.90864	-6.06489	-5.49633	-5.36412	-5.51003	-5.29834	-5.44544	-5.66313	-5.6152	-5.29663	0.42169
	1762	-4.98664	-5.49174	-5.14738	-4.92391	-5.64471	-5.98099	-5.63614	-4.88943	-5.14829	-5.00158	-5.62106	-6.16633	-6.33225	-5.55109	-5.84729	-5.61311	-5.79117	-5.84164	-6.09154	-6.09515	-5.59007	0.445223
	1763	-5.0414	-5.83962	-5.5629	-5.38131	-5.93783	-6.01642	-5.69413	-5.28562	-5.39309	-5.12398	-5.70804	-6.30806	-6.61248	-5.77334	-6.02445	-5.7645	-6.33877	-6.26039	-6.23005	-6.0275	-5.81619	0.428308
	1764	-5.17991	-6.16173	-5.83026	-5.56814	-5.89918	-6.0583	-5.81975	-5.61418	-5.82795	-5.27859	-5.69515	-6.4369	-6.73489	-6.16954	-6.31113	-5.63888	-6.51915	-6.44721	-6.62303	-6.26265	-6.00383	0.439208
	1765	-5.27976	-6.3711	-6.30054	-5.65833	-5.95394	-6.22902	-5.74888	-5.64639	-5.99544	-5.48475	-6.09457	-6.79123	-6.94748	-6.46267	-6.53339	-5.89335	-6.7092	-6.52452	-6.69067	-6.36572	-6.18405	0.465987
	1766	-5.45693	-6.63524	-6.53569	-5.67122	-5.85086	-6.5157	-5.74566	-5.81067	-5.93746	-5.62326	-6.14611	-6.7719	-7.00546	-6.62694	-6.31435	-6.23156	-6.81227	-6.27649	-6.55216	-6.46558	-6.24928	0.448202
	1767	-5.65664	-6.62235	-6.66775	-5.72598	-5.82187	-6.88935	-5.80364	-6.03615	-5.81828	-5.59749	-6.12678	-6.66238	-6.98936	-6.6817	-6.32401	-6.18325	-6.59324	-6.28938	-6.68423	-6.73937	-6.29566	0.44856
	1768	-5.75327	-6.38077	-6.70319	-5.5778	-5.95072	-6.99565	-6.07744	-5.82677	-5.63468	-5.5685	-5.9464	-6.79767	-7.04089	-6.72358	-6.43675	-6.04796	-6.98299	-6.19919	-6.69067	-6.72005	-6.30275	0.504482
	1769	-5.81769	-6.37755	-6.67742	-5.46506	-6.01192	-6.46416	-6.03234	-5.63351	-5.57348	-5.87772	-5.74991	-6.63017	-6.5996	-6.56252	-6.41098	-5.98676	-7.11828	-5.98981	-6.32346	-6.90687	-6.21046	0.462554
	1770	-5.6212	-6.28735	-6.18136	-5.49405	-5.86052	-6.20325	-5.89384	-5.54654	-5.91492	-5.8584	-5.56631	-6.63661	-6.43854	-6.27906	-6.20805	-5.69041	-6.85737	-5.98337	-6.05933	-6.78769	-6.06841	0.403166
	1771	-5.52779	-5.86539	-5.79483	-5.44896	-5.82509	-6.13238	-5.80364	-5.19221	-6.01799	-5.54595	-5.42135	-6.788	-6.1422	-6.03104	-6.2757	-5.44239	-6.46439	-5.76111	-5.91116	-6.36894	-5.88803	0.401471
	1772	-5.50846	-5.55938	-5.55002	-5.21059	-5.40635	-5.77484	-5.27216	-5.16966	-5.71198	-5.34302	-5.55342	-6.49166	-5.75888	-5.77979	-6.01801	-5.09451	-5.98766	-5.72246	-5.77265	-5.98563	-5.63356	0.341036
	1773	-5.19601	-5.52717	-5.18925	-4.98512	-4.94572	-5.44306	-5.09822	-4.90553	-5.31256	-4.81475	-5.20554	-6.39181	-5.33692	-5.54787	-5.67334	-5.08484	-5.77829	-5.45188	-5.5214	-5.68606	-5.35477	0.369289
	1774	-4.97376	-5.44664	-4.74474	-4.88848	-4.49799	-5.04686	-4.72779	-4.77669	-5.01622	-4.39923	-4.70949	-6.12445	-5.12754	-5.19354	-5.22561	-4.99465	-5.39175	-4.74968	-5.07366	-5.41227	-5.02605	0.387198
	1775	-4.69996	-4.93448	-4.17138	-4.46007	-4.61395	-4.57336	-4.66014	-4.38693	-4.5556	-4.07711	-4.27785	-5.53176	-4.68947	-4.6234	-4.66835	-4.49216	-4.90214	-4.10545	-4.49708	-4.86468	-4.58927	0.329393
	1776	-4.31665	-4.50285	-3.55936	-3.87705	-4.27895	-4.07408	-4.14154	-3.68472	-4.00479	-3.89029	-3.70772	-4.94552	-4.45433	-4.23042	-4.26249	-4.03476	-4.40609	-3.43224	-4.12343	-4.48136	-4.12043	0.364936
	1777	-3.85925	-4.23549	-3.321	-3.14907	-3.97938	-3.88726	-3.68736	-3.09526	-3.57638	-3.77111	-3.11825	-4.28197	-3.92284	-3.72793	-4.02413	-3.32933	-4.09042	-3.03282	-3.54041	-3.92089	-3.67753	0.39003
	1778	-3.64665	-3.81031	-2.98278	-2.72711	-3.13545	-3.23659	-3.18487	-2.40272	-3.02556	-3.10755	-2.99907	-3.67962	-3.53631	-3.2963	-3.46687	-2.98789	-3.47518	-2.42725	-2.83176	-3.25411	-3.1607	0.384752
	1779	-3.19569	-3.26271	-2.41586	-2.23105	-2.17878	-2.78563	-2.68559	-2.10315	-2.35879	-2.43112	-2.58032	-3.11914	-3.19809	-3.00318	-2.91928	-2.59169	-2.78586	-1.84744	-2.39691	-2.62599	-2.63581	0.399089
	1780	-2.89291	-2.81176	-1.91014	-1.78654	-1.80513	-2.29924	-2.22497	-1.65219	-1.78221	-1.67415	-2.18734	-2.44271	-2.53776	-2.38472	-2.25251	-1.97002	-2.26726	-1.22577	-1.99749	-1.81749	-2.09612	0.411349
	1781	-2.04897	-2.16431	-1.26914	-1.43866	-1.58609	-1.76454	-1.67416	-0.68586	-1.22174	-1.21031	-1.56567	-1.70185	-1.94185	-1.8178	-1.75646	-1.48363	-1.85496	-1.05183	-1.47889	-1.43418	-1.55754	0.355732
	1782	-1.11807	-1.51042	-0.67323	-0.92972	-1.40249	-1.00435	-1.56142	-0.16404	-0.68059	-0.87854	-0.915	-1.3894	-1.39104	-1.27021	-1.13478	-0.96825	-1.34924	-0.43337	-0.99894	-0.60957	-1.01913	0.374946
	1783	-0.61879	-1.10134	-0.19651	-0.37246	-0.89677	-0.17008	-0.6273	0.27081	-0.20386	-0.09258	-0.5027	-0.8096	-0.96263	-0.53902	-0.44868	-0.51407	-0.65348	0.20441	-0.39659	-0.04588	-0.433856	0.36834
	1784	-0.19039	-0.79211	-0.00968	0.37806	0.15009	0.45804	0.20375	0.77331	0.17945	0.70625	0.16407	-0.10095	-0.20245	-0.00753	0.01516	-0.0309	-0.08979	0.71979	0.2122	0.39864	0.146751	0.369087
	1785	0.41196	-0.30894	0.3382	0.82257	0.93605	0.57078	0.66437	1.06965	0.57887	1.2925	0.85017	0.50462	0.37091	0.39833	0.56597	0.47803	0.35473	1.25127	0.80489	0.9269	0.644092	0.368014
	1786	0.94023	0.11624	0.92444	1.5441	1.41599	1.04106	1.03158	1.47229	1.06848	1.74989	1.51694	1.04255	0.87985	0.94914	1.09423	0.86779	1.23732	1.48964	1.07224	1.70963	1.15818	0.3748
	1787	1.24301	0.66383	1.57511	1.98862	1.82185	1.41471	1.67258	1.95868	1.60641	2.15898	1.9679	1.66744	1.37912	1.34534	1.59995	1.2511	2.02971	1.90838	1.51353	2.17992	1.64731	0.372722
	1788	1.7133	1.52387	2.08727	2.49755	2.36622	1.60153	2.28137	2.5417	2.33116	2.33614	2.71842	1.91869	1.82041	1.996	2.20874	2.0435	2.54831	2.32713	2.11588	2.18314	2.15802	0.325086
	1789	2.23512	1.92007	2.31274	3.01615	2.70766	2.13624	2.63248	3.28578	2.84976	2.73556	3.33687	2.29556	2.21983	2.55647	2.91416	2.69738	2.9896	2.73943	2.41222	2.62121	2.63071	0.377544
	1790	2.80203	2.38713	2.73149	3.33826	3.30679	2.84488	3.09632	3.62722	3.16865	3.3379	3.66865	2.50171	2.60637	3.23935	3.32324	2.95507	3.40513	3.03899	2.95015	2.89822	3.06138	0.35408
	1791	3.49135	2.89929	3.24365	3.58629	3.74808	3.30228	3.67934	4.06529	3.73234	3.94025	4.23556	2.76262	3.27314	3.66132	3.85151	3.45112	3.76267	3.56725	3.54928	3.34918	3.55759	0.359445
	1792	3.93909	3.21818	3.76547	4.21118	4.3311	3.56963	4.10452	4.53879	4.18974	4.359	4.46748	3.09439	3.63712	3.77405	4.15429	4.09857	4.05901	4.28878	3.83596	3.9934	3.98149	0.386441
	1793	4.03572	3.30193	4.06825	4.75877	4.73696	4.00771	4.31068	4.75461	4.70834	4.74553	4.66075	3.61622	3.62424	4.10583	4.45063	4.51409	4.35857	4.59479	4.28691	4.50556	4.3073	0.427405
	1794	4.56076	3.83985	4.6706	5.11632	4.61134	4.36847	4.62634	4.94465	5.0691	5.05476	4.89589	4.03496	4.03976	4.39573	4.53116	4.55919	4.49386	4.8557	4.61546	4.82767	4.60558	0.351533
	1795	4.86677	4.10399	4.86065	5.43843	4.77884	4.45544	4.87115	5.01552	5.25271	5.28023	5.39838	4.31198	4.3812	4.51813	4.89515	4.74601	4.5615	4.82349	4.81839	4.82123	4.80996	0.357306
	1796	5.17277	4.40677	4.98949	5.49963	4.95278	4.62294	4.75519	5.15724	5.42021	5.31245	5.73016	4.47303	4.75485	4.81769	5.13351	5.22273	4.82241	5.05219	5.24358	4.80512	5.01724	0.342745
	1797	5.49166	4.7772	4.87353	5.63492	5.10739	5.07067	4.7423	5.21845	5.43309	5.37365	6.10381	4.61154	4.92235	5.17202	5.06264	5.61249	5.23472	5.28411	5.39175	4.98873	5.20535	0.355286
	1798	5.71392	4.44542	5.04103	5.68645	5.29099	5.06423	5.04509	5.34085	5.41698	5.71831	6.17789	4.67596	4.85148	5.36206	5.29456	5.5835	5.56327	5.21968	5.40786	5.26252	5.3081	0.394839
	1799	5.74613	4.33591	5.09901	5.75088	5.23301	5.11899	5.09663	5.47936	5.39766	5.9921	5.97496	4.85634	4.98677	5.45547	5.50072	5.68657	5.71788	5.26478	5.66877	5.63617	5.39991	0.407894
	1800	5.75579	4.55494	4.96372	5.73799	5.33931	5.09644	5.18682	5.68873	5.38799	6.18215	5.91698	4.94009	5.15104	5.15269	5.69076	5.69302	5.44409	5.50314	5.55925	5.97439	5.44597	0.402608
	1801	5.83632	4.69989	5.22141	6.03433	5.4134	5.23173	5.18038	5.7757	5.60381	6.05652	5.87511	5.1849	5.11239	5.2912	5.88725	5.69302	5.25404	5.66742	5.33699	5.95828	5.5157	0.372458
	1802	6.02959	4.84162	5.61761	6.17606	5.46816	5.3187	5.11917	5.53411	5.81318	6.00821	5.87511	5.37172	4.88047	5.54567	5.78739	5.60605	5.18318	5.71251	5.48194	5.90352	5.5637	0.368903
	1803	6.03603	4.86095	5.7851	5.83785	5.66142	5.45399	5.09663	5.64685	6.10952	6.02431	5.92664	5.32662	5.01254	5.52312	5.6972	5.57061	5.07688	5.75117	5.34344	5.794	5.57674	0.361239
	1804	6.17454	4.80297	5.42434	5.71222	5.62599	5.75677	5.06119	5.64041	5.80996	5.73119	5.94919	4.96586	5.07052	5.46836	5.46206	5.60927	5.064	5.72862	5.25324	5.40747	5.48591	0.357548
	1805	5.99416	4.64835	5.22463	5.78631	5.59378	5.6086	5.1836	5.58243	5.54261	5.69898	5.75593	5.06894	5.00287	5.3073	5.55225	5.75744	5.15097	5.88645	5.52704	5.27218	5.45724	0.339351
	1806	5.74613	4.61614	5.1892	5.78953	5.64854	5.4411	5.06442	5.4407	5.33324	5.641	5.64319	5.17845	4.97388	5.08827	5.49749	5.68335	5.18318	5.78982	5.46262	5.16589	5.37881	0.315909
	1807	5.54964	4.43254	5.13122	5.68323	5.39407	5.05457	5.02898	5.26354	5.18829	5.35432	5.66896	5.17523	4.75485	5.19134	5.40408	5.53518	5.18318	5.75439	5.30478	5.25286	5.26526	0.3141
	1808	5.44335	4.14908	5.37602	5.72833	5.25556	4.67448	4.86149	5.07027	5.40732	5.47994	5.47569	5.0335	4.41019	5.19456	5.32033	5.44177	4.99635	5.70285	5.0793	4.82445	5.14624	0.41029
	1809	5.63661	4.09754	5.45333	5.70256	5.07196	4.5553	4.81639	5.00907	5.42987	5.18682	4.99574	4.86923	4.22336	4.94976	5.19471	5.43533	4.72578	5.44194	5.15661	4.48945	5.02207	0.445529
	1810	5.60118	4.12331	5.16665	5.47386	4.95278	4.68414	4.78418	5.06705	5.28492	5.08375	4.78637	4.65663	3.7563	4.86601	4.91125	5.13576	4.52285	4.95233	5.16305	4.10936	4.85409	0.458954
	1811	5.46589	3.92038	5.16987	5.18396	4.81749	4.67448	4.74875	5.25388	4.76954	4.9549	4.73483	4.38284	3.6951	4.94332	4.74053	4.77178	4.37468	4.50138	5.02132	4.15768	4.71413	0.4448
	1812	4.9634	3.73356	5.15377	4.84252	4.60168	4.45222	4.42664	4.85446	4.31536	4.60058	4.59633	4.24755	3.56948	4.50525	4.51828	4.40779	4.3167	4.34032	4.4834	4.07071	4.45	0.375301
	1813	4.80234	3.4952	4.88319	4.85541	4.61134	3.87242	3.81785	4.47759	4.16719	4.55548	4.60921	4.07361	3.22804	4.16059	4.45708	4.1501	4.18463	4.06331	4.29657	4.01917	4.23902	0.435991
	1814	4.57365	3.51452	4.54498	4.76844	4.62422	3.41824	3.43453	4.26178	3.96104	4.37188	4.55123	3.88357	3.08309	3.76439	4.48284	3.78612	3.81421	3.67999	3.84884	3.85167	4.01096	0.480151
	1815	4.31918	3.42755	4.35493	4.49464	4.34399	3.28296	3.3379	3.83337	3.84186	3.90482	4.29998	3.68386	2.88982	3.68708	4.00934	3.5542	3.67892	3.42875	3.63947	3.26221	3.76374	0.437664
	1816	4.25798	3.35025	4.30661	4.3819	4.00255	3.22175	3.2928	3.64976	3.5423	3.84684	3.98109	3.55501	2.45497	3.16204	3.57449	3.73136	3.40835	3.43519	3.59115	2.97231	3.58594	0.469842
	1817	3.78447	3.12477	3.93619	4.2595	3.72231	3.02527	3.00612	3.67875	3.2073	3.64713	3.42706	3.30377	2.23272	3.0493	3.12998	3.20954	3.22474	3.1775	3.61048	2.97875	3.33678	0.438414
	1818	3.35929	2.76078	3.47879	3.88907	3.35511	2.8932	2.83863	3.08929	2.89807	3.48608	3.01476	3.09762	2.00724	3.13627	2.91738	2.81334	2.73835	2.73621	3.29481	3.02063	3.04125	0.38873
	1819	2.92444	2.5804	3.1599	3.48643	3.03622	2.5582	2.53584	2.58035	2.43745	3.29281	2.62823	3.0493	1.94604	2.72397	2.79498	2.61363	2.29706	2.66212	2.89539	2.82736	2.75151	0.352975
	1820	2.54756	2.11012	2.92154	3.14822	2.72055	2.17167	2.407	2.61579	2.22808	2.96426	2.28679	3.16526	1.727	2.42441	2.42777	2.36883	2.25841	2.41732	2.43477	2.49236	2.49189	0.355559
	1821	2.28988	1.72036	2.75726	3.18687	2.67223	1.88821	2.08166	2.56103	2.13467	2.70334	2.11607	2.87536	1.51441	2.1635	2.21518	2.2883	1.75914	2.03078	1.89362	2.30232	2.25771	0.426
	1822	2.35108	1.41435	2.49313	2.94207	2.45319	1.53389	1.91095	2.30012	1.91563	2.36513	1.83583	2.35676	1.66258	1.84783	2.03802	1.8921	1.43702	1.70545	1.95483	1.95766	2.01838	0.394909
	1823	2.26089	1.36604	2.54144	2.44279	1.98935	1.35029	1.68547	2.30012	1.7578	2.13965	1.63612	2.08619	1.47575	1.64168	1.78999	1.62475	1.30174	1.32536	1.7068	1.81915	1.81207	0.379167
	1824	2.25444	1.15344	2.20645	2.1851	1.80253	1.39538	1.64681	1.91681	1.484	1.89807	1.54915	1.78984	1.2535	1.69644	1.5774	1.49269	0.90876	1.15142	1.39113	1.69675	1.62251	0.364727
	1825	2.17392	1.06647	1.88111	2.09169	1.60604	1.37283	1.44711	1.6269	1.03949	1.50831	1.36233	1.49672	1.16009	1.25836	1.1651	1.41216	0.90554	0.95815	1.25906	1.28445	1.40379	0.346034
	1826	1.99997	0.9795	1.67174	1.92741	1.32258	1.09904	1.37302	1.41109	0.6755	1.29894	1.00478	1.35177	1.04735	0.88794	0.86553	1.26077	0.89588	0.99358	0.80489	1.21036	1.20408	0.356386
	1827	1.80993	0.88609	1.4817	1.88232	0.9747	0.89933	1.40845	1.14696	0.97185	1.10567	1.05632	1.15851	1.13432	0.57871	0.76568	1.07072	0.80891	0.86474	0.71792	0.88503	1.08039	0.339715
	1828	1.94522	0.74436	1.25622	1.64396	0.89739	0.88967	1.15076	1.00523	1.12002	0.98649	1.29791	0.97168	1.00547	0.62703	0.64328	1.01274	0.63497	0.86152	0.51177	0.73686	0.997128	0.349069
	1829	1.75195	0.37071	1.01141	1.70194	0.63326	0.78981	0.89629	0.92148	1.00406	1.0799	0.9307	0.83961	0.60605	0.38222	0.5402	0.72606	0.48679	0.94527	0.34105	0.53392	0.824634	0.384768
	1830	1.6682	0.11624	0.9792	1.48612	0.61071	0.5128	1.03802	1.20816	0.65296	1.1862	1.06599	0.75909	0.51586	0.35645	0.35338	0.55856	0.58665	0.77133	0.30239	0.37609	0.75522	0.415345
	1831	1.69397	0.20966	0.9631	1.32829	0.48831	0.77371	0.91884	1.11475	0.7818	1.04125	1.04988	0.46919	0.74456	0.46275	0.44357	0.50702	0.43526	0.7069	0.28951	0.70787	0.756509	0.369742
	1832	1.7133	0.38038	1.15636	1.13502	0.67192	0.6964	0.55163	1.06321	0.93319	0.88664	1.01445	0.64635	0.74778	0.32746	0.54342	0.51347	0.34829	0.79065	0.04148	0.71753	0.743946	0.369906
	1833	1.71652	0.43513	0.97276	1.12213	0.76855	0.5289	0.30361	0.98912	0.86555	0.7288	1.10142	0.78486	0.42245	0.30169	0.59174	0.52313	0.58987	1.15142	0.01249	0.8206	0.736537	0.38268
	1834	1.607	0.29985	0.76339	1.4378	0.6397	0.54501	0.65149	0.93114	0.93641	0.94462	1.05954	0.55938	0.22918	0.51107	0.63039	0.6552	0.71227	0.90339	-0.12924	0.78517	0.733638	0.387797
	1835	1.29777	0.21288	1.11127	1.68905	0.53985	0.54179	0.72235	0.74754	1.01372	0.92207	1.22382	0.63991	0.33226	0.83318	0.81722	0.83236	0.87333	0.99358	0.00283	0.52748	0.793713	0.388098
	1836	1.22369	0.47057	0.75372	1.67939	0.5173	0.99596	0.72235	0.85062	0.98795	0.96072	1.07243	0.61414	0.55129	0.69789	0.94284	0.77116	0.98285	1.23839	0.31528	0.45984	0.840419	0.324237
	1837	1.49748	0.841	0.71185	1.50867	0.70413	1.18601	0.99615	0.92792	1.22632	1.09923	0.93714	0.66567	0.57062	0.61736	0.96539	1.02885	1.0215	1.3769	0.58907	0.47272	0.947199	0.306521
	1838	1.59734	0.90864	0.93411	1.64718	0.82653	1.17313	1.19264	1.07287	1.0717	1.35692	0.96935	0.70755	0.82187	0.84284	1.13289	1.21245	1.1439	1.51863	0.61162	0.76907	1.07556	0.29098
	1839	1.91623	1.04071	1.14026	1.81468	1.18085	1.28909	1.431	1.08898	1.17478	1.78211	0.79219	0.90082	1.2084	0.96202	1.16188	1.20923	1.40159	1.79886	0.85642	0.76907	1.24596	0.348536
	1840	2.0805	1.11157	1.45915	1.93064	1.57383	1.31485	1.50186	1.3209	1.78035	2.04624	0.79863	1.25836	1.24706	1.27769	1.27139	1.36706	1.62385	1.97602	1.17532	0.95267	1.4534	0.35989
	1841	2.33175	1.13412	1.77804	2.11102	1.64791	1.6273	1.54696	1.59147	2.04448	2.18152	1.47185	1.43874	1.35335	1.54182	1.72235	1.42504	1.8751	2.34323	1.41046	1.18459	1.68806	0.35694
	1842	2.47026	1.39181	2.03573	2.32683	1.52551	1.88177	1.57917	1.71387	2.2313	2.32003	1.74564	1.52571	1.52407	1.60625	1.85764	1.77937	2.11668	2.68467	1.70358	1.40685	1.87134	0.375869
	1843	2.66997	1.4369	2.39327	2.71337	1.76065	2.05571	1.53408	1.97801	2.23452	2.75488	1.96146	2.0121	1.88484	1.78985	1.98648	2.17878	2.23908	2.71688	2.14165	1.68064	2.10616	0.390091
	1844	2.77304	1.75901	2.64774	2.9324	2.33079	2.52921	2.02368	2.38709	2.26351	3.05767	2.11929	2.29234	2.10387	1.96379	2.12177	2.40426	2.39047	2.88438	2.41544	1.92545	2.36626	0.35485
	1845	2.78271	1.96194	2.62197	3.33504	2.49829	2.832	2.41666	2.63189	2.48255	3.40877	2.33511	2.637	2.21661	2.23436	2.16364	2.86488	2.59985	3.03255	2.72789	2.50203	2.61429	0.367762
	1846	3.06939	2.22286	2.81202	3.6636	2.83006	2.52277	2.70012	2.48694	2.95605	3.87261	2.4865	3.14593	2.22305	2.61768	2.50508	3.05171	2.73191	3.16461	2.91794	3.16236	2.85716	0.426987
	1847	3.40116	2.2454	3.4047	3.77311	3.11352	2.75469	2.75166	2.52882	3.37158	4.00145	2.90524	3.21036	2.33579	2.71109	2.81431	3.18377	2.74802	3.37077	2.81486	3.40072	3.04205	0.45861
	1848	3.64596	2.43867	3.64306	3.88263	3.14895	3.00594	3.08343	2.72208	3.44888	3.75343	3.25312	3.47127	2.73843	2.89791	3.32647	3.53487	2.91229	3.35466	3.19818	3.19135	3.23258	0.375967
	1849	3.84245	2.50631	3.72359	3.99215	3.16506	3.15733	3.19617	2.87992	3.34581	3.86295	3.73307	3.52925	2.97035	3.0332	3.32324	3.75391	3.28917	3.70576	3.36245	3.29442	3.38333	0.382778
	1850	4.01961	2.67381	3.74292	4.21118	3.43241	3.41824	3.28314	3.15049	3.64537	4.21405	4.02619	3.61622	3.24415	3.27478	3.30714	3.99549	3.5533	3.88614	3.45909	3.41682	3.57853	0.394388
	1851	4.06149	2.66415	3.66239	4.27883	3.71265	3.58896	3.36689	3.29866	3.78388	4.28491	3.92633	3.82881	3.28602	3.3843	3.64536	4.31116	3.81421	3.90869	3.71677	3.58432	3.70544	0.394624
	1852	3.97774	2.83809	3.70749	4.1983	3.7352	3.67593	3.61169	3.35342	3.9095	4.47818	3.91667	4.01241	3.37943	3.45839	4.17362	4.18232	3.81099	4.21148	3.51707	3.64552	3.78967	0.381117
	1853	3.85212	2.89607	3.65917	4.29493	3.73198	3.71781	3.70511	3.41462	4.10277	4.54904	3.87158	4.01885	3.27314	3.62588	4.30246	3.94395	4.00425	4.16638	3.53317	3.68418	3.81737	0.383534
	1854	4.05183	2.85419	3.81701	4.38835	3.54837	4.02381	3.57626	3.4114	4.10277	4.44597	3.80715	4.1477	3.33434	3.44228	4.47318	4.10501	4.08156	3.99566	3.54928	3.80658	3.84814	0.415104
	1855	4.18389	3.13121	3.70104	4.29171	3.62246	4.11722	3.40232	3.30833	4.1382	4.13996	3.82648	4.29909	3.19905	3.50026	4.55049	4.0277	3.91406	4.10196	3.63625	3.79047	3.84411	0.398435
	1856	4.27086	3.19241	3.66883	4.12099	3.74164	3.61795	3.49251	3.46616	4.2896	3.78886	4.26777	4.28299	3.06376	3.47771	4.4764	3.99871	3.93983	4.13095	3.73932	3.7035	3.83654	0.390942
	1857	4.28697	2.9766	3.87499	4.19508	3.68366	3.39569	3.48607	3.49193	4.15109	3.87583	4.50291	4.19279	3.30213	3.47771	4.51506	4.02126	3.87541	4.14061	3.88749	3.80658	3.85699	0.410464
	1858	4.08082	3.05712	3.85566	4.29493	3.62246	3.29584	3.72765	3.50804	4.17686	3.97246	4.17114	3.90289	3.34722	3.66776	4.54082	4.20486	3.6757	3.86682	3.90038	3.75504	3.83122	0.364388
	1859	4.10014	3.23429	3.65595	4.22729	3.7352	3.17666	3.64713	3.64332	3.93205	4.05621	3.80071	3.73218	3.14107	3.5679	4.48284	4.23385	3.60161	3.52538	3.7973	3.69384	3.74925	0.352351
	1860	3.81024	3.2053	3.62374	3.99215	3.83505	3.0156	3.26704	3.49515	3.91272	3.89516	3.53658	3.81915	3.11208	3.37142	4.35078	3.92463	3.45022	3.67999	3.66846	3.67773	3.63216	0.331517
	1861	3.63308	3.08611	3.60763	3.98571	3.80928	3.05748	3.03511	3.29866	3.77744	3.88227	3.56557	3.87713	3.03155	3.3231	4.24126	3.87631	3.35681	3.93446	3.52351	3.47802	3.56902	0.356231
	1862	3.52034	2.91539	3.59475	3.80855	3.47751	3.11868	2.85795	3.21169	3.50042	3.81785	3.60422	3.8578	2.81252	3.26512	3.92881	3.81833	3.19897	3.8185	3.33668	3.57144	3.45178	0.349275
	1863	3.41082	2.82842	3.3886	3.65393	3.1554	2.97373	3.0641	3.24713	3.19442	3.48285	3.50115	3.75794	2.54194	2.98166	3.40055	3.7829	3.12489	3.59302	3.20784	3.35884	3.28251	0.315394
	1864	3.33996	3.03458	2.87	3.26418	3.25525	2.93508	3.09632	3.34054	3.19442	3.46675	3.24668	3.41006	2.5194	2.76263	3.58415	3.7217	3.13133	3.56081	3.20784	2.85313	3.18974	0.299879
	1865	3.18535	2.9766	2.60264	3.01615	3.26491	2.53566	3.15108	3.19559	2.96894	3.22194	3.05986	3.29088	2.41954	2.75618	3.47786	3.56386	3.112	3.51894	3.00169	2.67275	3.04962	0.32124
	1866	3.27554	2.764	2.65096	3.25129	2.80107	2.06215	2.84185	2.85093	2.59207	3.19295	3.13072	3.40684	2.25849	2.637	3.24594	3.48656	2.78345	3.28057	2.76332	2.59866	2.89372	0.381467
	1867	3.10804	2.52564	2.55111	3.37047	2.50795	2.12658	2.39733	2.66088	2.36337	2.79354	2.76673	3.22324	1.93315	2.58224	2.99147	3.45112	2.75768	3.14207	2.56684	2.30876	2.70641	0.407013
	1868	2.8278	2.34204	2.33529	3.00649	2.35978	2.08792	2.24594	2.68665	2.32149	2.65825	2.57991	2.83671	1.47898	2.35032	2.65969	3.05493	2.62884	2.88116	2.37035	1.89646	2.48045	0.384929
	1869	2.44127	1.96517	2.43837	2.86154	2.46608	2.02994	1.80143	2.29045	2.01227	2.29748	2.6701	2.35032	1.11177	2.33744	2.21518	2.49445	2.32927	2.27559	2.06434	1.69031	2.20714	0.38062
	1870	2.34141	1.57863	2.31274	2.6425	2.2857	1.64985	1.65004	2.04243	1.76424	1.98182	2.34799	2.05075	0.99903	1.89937	1.9285	2.3495	1.74625	2.03722	1.91617	1.51959	1.95219	0.377667
	1871	2.29954	1.37248	2.15491	2.17544	1.92171	1.31485	1.30215	1.86849	1.40992	1.80143	2.13217	1.81561	0.79288	1.53216	1.5162	1.94686	1.44669	2.06944	1.90973	1.08474	1.69337	0.406947
	1872	2.07084	0.84744	1.87145	1.52155	1.49652	0.99918	1.03158	1.3821	0.97507	1.31827	1.76819	1.39043	0.54163	1.05543	1.30361	1.47336	1.13424	1.81175	1.33637	0.41474	1.28719	0.42624
	1873	1.3783	0.46412	1.46237	1.09959	1.07778	0.54179	0.94461	0.93759	0.83656	1.22163	1.33656	0.93625	0.36447	0.32746	0.98149	1.09005	0.52545	1.33502	0.99171	0.09907	0.897594	0.38894
	1874	1.1045	0.24831	1.1467	1.18012	0.53985	0.26155	0.33582	0.37711	0.3695	1.04125	0.95003	0.75587	0.01981	0.1503	0.65938	0.82269	-0.0157	1.14175	0.69537	-0.30357	0.574032	0.44263
	1875	1.03686	0.10658	0.6732	0.82901	0.15009	-0.07989	-0.10869	0.00668	0.11825	0.79644	0.45719	0.35323	-0.50845	0.14708	0.40169	0.66164	-0.40223	0.98392	0.42802	-0.35833	0.284614	0.455979
	1876	0.84359	-0.26707	0.1256	0.53589	-0.24288	-0.12176	-0.21177	-0.02553	-0.29405	0.20376	0.13186	-0.32965	-0.73715	-0.0945	0.08924	0.26222	-0.45377	0.10455	-0.02938	-0.5226	-0.05167	0.364601
	1877	0.52148	-0.60529	-0.54761	0.20412	-0.72283	-0.20551	-0.50167	-0.31221	-0.67092	-0.15701	0.16729	-0.932	-0.96263	-0.63887	-0.162	-0.18874	-0.73723	-0.43337	-0.6575	-1.2087	-0.43756	0.426565
	1878	-0.000339425	-0.94673	-1.10164	-0.16631	-0.79691	-0.74344	-0.85599	-0.38629	-1.09611	-0.36638	-0.17737	-1.19935	-1.42325	-1.28954	-0.66128	-0.5334	-1.05934	-0.66529	-1.08591	-1.24735	-0.790111	0.412796
	1879	-0.35466	-1.02403	-1.4463	-0.49165	-0.99662	-1.21695	-1.12013	-0.74384	-1.7049	-0.73359	-0.68308	-1.49892	-1.88709	-1.39262	-1.09291	-0.85229	-1.29126	-0.56544	-1.4499	-1.29245	-1.09193	0.415686
	1880	-0.5737	-1.23663	-1.76197	-1.08755	-1.18989	-1.61314	-1.36815	-1.16903	-1.75	-1.11368	-0.93111	-1.38296	-2.21887	-1.74694	-1.5793	-1.2356	-1.79376	-0.81991	-1.88797	-1.55658	-1.40084	0.40464
	1881	-0.89259	-1.43956	-1.8264	-1.02313	-1.71171	-2.0641	-1.62584	-1.4396	-2.13975	-1.5131	-1.20168	-1.60521	-2.52487	-2.08838	-1.78223	-1.62536	-1.80342	-1.30307	-2.28739	-1.76595	-1.68317	0.413015
	1882	-0.71543	-1.63605	-2.00034	-1.10366	-1.7858	-2.23482	-1.91574	-1.87123	-2.40067	-1.62906	-1.43038	-1.75983	-2.57641	-2.23011	-1.95939	-1.77997	-2.10299	-1.68961	-2.52253	-2.291	-1.88175	0.459477
	1883	-0.91514	-1.98393	-2.45774	-1.39356	-2.04671	-2.52794	-2.13156	-2.17402	-2.53917	-1.89319	-1.75894	-1.79204	-2.58285	-2.23977	-2.15265	-1.84761	-2.40577	-1.84744	-2.53219	-2.51648	-2.08693	0.430233
	1884	-1.41763	-2.28349	-2.4835	-1.86384	-2.28829	-2.72121	-2.25718	-2.33829	-2.65836	-2.05425	-2.0134	-2.21401	-2.74713	-2.45881	-2.40068	-1.80574	-2.47019	-2.16634	-2.67392	-2.63888	-2.29776	0.343582
	1885	-1.59479	-2.47676	-2.44163	-2.05711	-2.29796	-2.87904	-2.26362	-2.56377	-3.03523	-2.30549	-2.4096	-2.59088	-2.99838	-2.71005	-2.51986	-2.09886	-2.68279	-2.37571	-2.95094	-2.8257	-2.50391	0.356627
	1886	-1.90402	-2.66036	-2.40942	-2.07	-2.32695	-3.33967	-2.4891	-2.69584	-3.04811	-2.444	-2.64474	-2.7616	-2.90497	-2.87755	-2.75178	-2.42419	-2.69245	-2.45946	-3.03469	-2.89979	-2.64193	0.340093
	1887	-2.15527	-2.80854	-2.70898	-2.23427	-2.67483	-3.52005	-2.95617	-2.7667	-3.05133	-2.47621	-2.78969	-2.93232	-3.02737	-2.69073	-2.73246	-2.71732	-2.99524	-2.48845	-3.22474	-2.84181	-2.78962	0.314522
	1888	-2.21003	-2.86007	-2.78951	-2.21495	-2.97761	-3.42342	-3.0077	-2.72161	-2.9998	-2.72102	-2.57388	-3.1127	-3.24319	-2.87433	-2.48765	-2.62712	-3.3399	-2.57542	-3.16998	-2.87724	-2.84036	0.335623
	1889	-2.02965	-2.96315	-2.73475	-2.37922	-3.08391	-3.4975	-3.2203	-2.60243	-2.74855	-2.63727	-2.46114	-3.23832	-3.25607	-2.95808	-2.5553	-2.54982	-3.24648	-2.71715	-2.95094	-3.13171	-2.84809	0.367673
	1890	-2.03609	-3.0469	-2.63168	-2.44687	-3.17088	-3.39442	-3.19131	-2.5831	-2.61326	-2.66948	-2.29042	-3.14169	-3.26573	-2.70361	-2.80654	-2.64323	-3.2948	-2.62696	-2.63527	-3.1607	-2.81765	0.369462
	1891	-2.12306	-2.9406	-2.49961	-2.43398	-3.10968	-3.4363	-2.98838	-2.55089	-2.58749	-2.72102	-2.02951	-3.13525	-3.15621	-2.45559	-2.86452	-2.76885	-3.25293	-2.46268	-2.56118	-2.89335	-2.74855	0.372783
	1892	-1.87825	-2.97603	-2.43841	-2.25682	-3.10324	-3.45885	-2.51809	-2.22555	-2.51663	-2.45689	-1.91677	-2.91299	-2.67305	-2.52001	-2.77755	-2.63357	-3.10153	-2.47234	-2.81243	-2.72263	-2.61858	0.390794
	1893	-1.6721	-3.00825	-2.23548	-2.18274	-2.95185	-3.22693	-2.00271	-2.1708	-2.49408	-2.22175	-1.81369	-2.63275	-2.61185	-2.57155	-2.77755	-2.56914	-2.94692	-2.41758	-2.78344	-2.50681	-2.4899	0.407369
	1894	-1.95878	-2.75056	-2.07764	-2.17307	-2.86165	-3.12385	-2.01882	-2.04195	-2.63903	-2.12511	-1.65264	-2.5941	-2.50877	-2.62308	-2.40712	-2.4854	-2.61192	-2.10191	-2.43556	-2.54547	-2.38682	0.357928
	1895	-1.94912	-2.30926	-1.95524	-2.00235	-2.64584	-2.7953	-1.94151	-1.68441	-2.47797	-1.85132	-1.36918	-2.42338	-2.44435	-2.56188	-2.08823	-2.3791	-2.38967	-1.79913	-2.35503	-2.63244	-2.20274	0.372859
	1896	-1.7333	-1.9195	-1.93269	-1.86384	-2.39459	-2.53116	-1.76435	-1.38806	-2.28471	-1.82877	-1.46903	-2.16247	-2.32839	-2.39116	-1.87242	-2.18261	-2.49596	-1.42226	-1.99749	-2.29744	-2.01301	0.352625
	1897	-1.24369	-2.07412	-1.99067	-1.50308	-2.1981	-2.25093	-1.55498	-1.26244	-1.94327	-1.42935	-1.31442	-2.04973	-2.14156	-1.8629	-1.779	-2.00545	-2.2737	-1.19356	-1.72047	-2.00432	-1.78979	0.361098
	1898	-0.87971	-2.01292	-1.81995	-1.39678	-1.88243	-1.84184	-1.46479	-1.22056	-1.71135	-0.98483	-1.10183	-1.93699	-1.64873	-1.5118	-1.52132	-1.5094	-1.6327	-1.08082	-1.40802	-1.75307	-1.51599	0.328184
	1899	-0.8636	-1.69403	-1.23049	-1.2325	-1.76647	-1.41021	-1.27474	-1.06917	-1.5213	-0.5983	-0.95366	-1.5118	-1.25897	-1.57622	-0.97372	-1.21305	-1.10122	-0.83601	-1.21153	-1.46961	-1.23833	0.303684
	1900	-0.70899	-1.25595	-0.80852	-0.68813	-1.38638	-1.17507	-0.99128	-0.57956	-1.26683	-0.28263	-0.77972	-1.37329	-0.99162	-0.79349	-0.34239	-0.91671	-0.84353	-0.3303	-0.9925	-1.27312	-0.889	0.340117
	1901	-0.60913	-1.10456	-0.50574	-0.41112	-0.64552	-0.9818	-0.77869	-0.34442	-0.92861	-0.54354	-0.39962	-1.03185	-0.70172	-0.14926	-0.03316	-0.63325	-0.58906	0.0498	-0.74125	-0.93168	-0.600709	0.322031
	1902	-0.35144	-1.1722	-0.19007	0.02695	0.08567	-0.67258	-0.27619	0.06466	-0.3166	-0.04749	-0.05496	-0.43595	-0.35706	0.37578	0.19232	-0.17585	-0.46343	0.54263	-0.49967	-0.7352	-0.223034	0.398106
	1903	0.07053	-0.805	-0.34468	0.29753	0.55596	-0.05412	0.33582	0.32235	0.12791	0.25208	0.19306	-0.05908	-0.02529	0.4853	0.67227	0.04963	0.0455	0.79709	-0.07448	-0.33578	0.12533	0.372886
	1904	0.68898	-0.56663	-0.0741	0.40705	0.79432	0.4226	0.78356	0.80552	0.58209	0.5613	0.55061	0.14385	0.30971	0.47241	1.05236	0.53279	0.37083	0.86796	0.24441	0.13129	0.454045	0.367937
	1905	1.08518	-0.24774	0.51858	0.80002	0.86518	0.91866	1.11211	0.92148	0.84622	0.88664	0.99512	0.36933	0.68658	1.01678	1.17798	0.73895	0.4578	1.26416	0.79844	0.38897	0.780022	0.349582
	1906	1.52003	0.02927	0.76983	1.10925	1.24527	1.32774	1.36013	1.11475	1.22632	1.14432	1.20771	0.76553	1.01836	1.31635	1.5774	0.95798	0.80891	1.60237	1.10123	0.88181	1.10423	0.35542
	1907	1.95488	0.52855	1.26266	1.22521	1.41277	1.48879	1.35369	1.35633	1.5291	1.41812	1.72309	1.30346	1.3308	1.54827	1.91884	1.44759	1.4177	2.0179	1.04647	1.36497	1.43246	0.328074
	1908	2.15137	0.83777	1.48492	1.43458	1.88306	1.59187	1.5373	1.76541	1.77068	1.69191	1.97756	1.69321	1.69157	1.88326	1.96071	1.88566	1.7237	2.38833	1.21397	1.55824	1.70625	0.331502
	1909	2.40261	1.17277	1.92943	1.55054	1.97003	2.05893	1.65648	1.8395	1.99616	1.83364	2.5026	1.95734	1.81397	2.24403	2.02836	2.182	1.84933	2.68467	1.5844	1.98343	1.96201	0.343921
	1910	2.5218	1.52065	2.14525	1.70838	2.20839	2.55176	2.15575	2.00378	2.3827	2.00436	2.75063	2.23114	2.12964	2.56936	2.2023	2.42359	2.48389	3.01322	1.97093	2.24434	2.26109	0.345111
	1911	2.76338	1.71392	2.21933	1.88876	2.67223	3.09291	2.40378	2.18094	2.69514	2.21696	2.8376	2.32777	2.14897	2.73364	2.4471	2.75858	2.96383	2.95846	2.36069	2.37962	2.48818	0.369756
	1912	2.72473	1.98127	2.47058	2.20121	2.98468	3.17022	2.47464	2.3742	2.81755	2.77099	3.19192	2.32455	2.60314	2.94301	2.7209	3.12257	2.85754	3.20649	2.20607	2.70818	2.69272	0.359185
	1913	3.04362	2.10689	2.86678	2.78101	3.16506	3.17666	2.7581	2.78328	2.78534	2.84185	3.60422	2.55325	2.80285	3.00421	2.96248	3.2031	2.94128	3.39653	2.28338	2.84346	2.89517	0.342239
	1914	3.23366	2.16487	3.07937	3.09668	3.14895	3.17344	3.03834	2.86703	3.06879	2.93204	3.82004	2.92045	2.66435	3.05897	3.02046	3.09358	2.92196	3.41586	2.30915	3.33307	3.01805	0.356392
	1915	3.43659	2.18098	3.17922	3.28028	2.91059	3.16055	3.42165	3.14405	3.37802	3.12853	3.75562	3.31343	2.90271	2.98488	3.12676	3.27074	3.0347	3.38043	2.53785	3.36206	3.14448	0.340678
	1916	3.66207	2.31949	3.19211	3.25451	2.91381	3.23786	3.20906	3.26967	3.30071	2.95459	3.48182	3.51314	3.06054	2.85604	3.11709	3.44468	3.13455	3.36754	2.80842	2.97231	3.1535	0.301466
	1917	3.5751	2.36781	3.14057	3.4961	2.78175	3.32805	3.29603	3.26001	3.38768	2.81931	3.43028	3.18137	3.01867	2.87214	2.89161	3.35127	3.14099	3.25481	2.86318	2.82736	3.1142	0.301929
	1918	3.55899	2.28728	2.9312	3.19653	2.98146	3.33771	3.50862	3.30511	3.18475	2.77099	3.70408	2.92045	3.07343	2.97522	2.90128	3.22565	3.02181	3.21293	2.95015	2.84669	3.09472	0.314363
	1919	3.47847	2.53208	2.85067	3.02904	3.15218	3.28618	3.25737	3.11184	3.20408	2.75166	3.65898	2.94944	3.08631	3.07185	3.00113	3.04526	2.71903	3.30634	2.9727	2.75005	3.06073	0.268707
	1920	3.30453	2.16165	2.76692	3.12889	3.07487	3.31195	3.28958	3.0442	3.12999	2.6357	3.52692	3.02031	2.8866	3.10084	3.00435	2.98084	2.67071	3.39976	2.71823	2.80159	2.99792	0.315664
	1921	3.24977	2.38713	2.74759	3.07735	2.91703	3.29906	3.11886	3.08929	3.18153	2.64859	3.68797	2.99454	2.81252	3.11695	2.85296	2.81334	2.47744	3.32245	2.67635	2.65342	2.95621	0.318279
	1922	3.46558	2.50309	2.5962	2.95495	2.73987	3.35382	2.81608	3.04097	3.16543	2.62926	3.38197	3.02031	2.91237	3.15882	2.65969	2.70705	2.35182	3.35144	2.77299	2.64376	2.91127	0.32179
	1923	3.52356	2.40968	2.68639	2.75524	2.58848	3.54387	2.63892	2.80261	3.03336	2.67435	3.03409	2.74974	2.73521	3.10406	2.83363	2.76503	2.3937	3.31923	2.50241	2.7726	2.84331	0.326697
	1924	3.47847	2.43545	2.65418	2.75846	2.98146	3.65983	2.64858	3.13117	2.84332	2.60671	2.93745	2.85603	2.35834	3.1395	2.55018	2.60397	2.30028	3.03899	2.42511	2.87245	2.814	0.358519
	1925	3.36895	2.30338	2.58976	2.84221	2.93314	3.46012	2.79675	3.07963	2.59851	2.60349	2.72164	2.89469	2.24882	2.81416	2.4922	2.48801	2.43879	2.8876	2.53463	2.58255	2.73395	0.316811
	1926	3.18212	2.26473	2.53178	2.62962	2.59492	3.15411	2.79675	3.00232	2.51798	2.57772	2.51871	2.55003	2.31324	2.50494	2.42455	2.46868	2.46778	3.09053	2.22862	2.46982	2.61445	0.283666
	1927	3.27554	2.20997	2.87966	2.95173	2.4081	3.07358	2.60993	3.09251	2.32149	2.49719	2.46073	2.44051	2.20695	2.39542	2.34725	2.3946	2.49677	3.1163	2.23506	2.32164	2.58675	0.342892
	1928	3.12737	2.28728	2.81202	3.31572	2.13752	2.76436	2.52296	3.06352	2.40846	2.31681	2.29001	2.11196	1.97181	2.20215	2.26672	2.39138	2.12956	3.14529	2.37035	2.00597	2.48206	0.410362
	1929	2.92766	2.21641	2.77014	2.88731	2.02801	2.57431	2.44243	2.75107	2.44068	2.17508	2.22237	1.91547	1.99435	2.19893	2.18297	2.42681	1.86543	2.97135	2.23184	1.7354	2.3479	0.368473
	1930	2.99852	2.38713	2.73793	2.67149	2.03123	2.51633	2.27815	2.39997	2.60817	2.04946	2.03554	1.95412	1.76888	1.94768	2.04124	2.16268	1.6013	2.70077	2.2415	1.55502	2.23436	0.391703
	1931	2.889	2.26151	2.55433	2.36227	1.93459	2.52277	2.16219	2.36454	2.57918	1.79499	1.85516	1.58691	1.58527	1.86071	1.76423	2.26253	1.68827	2.11453	2.11266	1.66132	2.09585	0.375076
	1932	2.80525	2.09079	2.00996	2.20765	1.98935	2.28763	2.09777	2.23247	2.55664	1.70802	1.6168	1.82206	1.56272	1.84783	1.78677	2.22066	1.55943	1.96636	1.86141	1.58723	1.99084	0.333373
	1933	2.583	1.82988	1.58477	2.29462	1.91849	2.0847	1.66936	1.86849	2.18943	1.73701	1.63612	2.21825	1.37912	1.83494	1.69336	1.96619	1.59164	1.99213	1.31382	1.58079	1.84831	0.317445
	1934	2.43483	1.63339	1.75549	1.99506	1.62215	1.90754	1.34403	1.7783	1.76746	1.72735	1.65867	1.96701	1.03124	1.83817	1.93817	1.84701	1.39837	2.10809	1.24618	1.26834	1.71334	0.331324
	1935	2.26089	1.67204	1.68785	1.92097	1.45465	1.85922	1.1572	1.6269	1.68693	1.34726	1.42675	1.61912	0.9185	1.57081	1.75778	1.68273	1.15357	1.71833	1.16887	1.13949	1.54149	0.322772
	1936	1.98387	1.26296	1.3754	1.76314	1.36768	2.07504	1.3247	1.35311	1.51944	1.13788	1.49439	1.36144	0.74134	1.2938	1.58706	1.52812	1.05693	1.33502	0.82743	0.84315	1.3616	0.346181
	1937	1.97098	1.31772	1.3754	1.4217	1.05201	1.64341	1.08634	0.94725	1.49367	0.8963	1.44286	1.1424	0.45466	1.04255	1.34548	1.28654	0.9603	0.73589	0.75335	0.72719	1.1548	0.361887
	1938	1.93555	1.13412	1.23367	1.33151	0.91028	1.43726	0.80932	0.91826	1.15867	0.95106	1.1755	1.14562	0.34836	0.57227	0.95573	1.13514	0.96674	0.83575	0.52143	1.02998	1.02531	0.344324
	1939	1.60056	0.77335	0.96632	1.33473	1.081	1.34707	0.56452	0.7572	0.88488	1.07024	0.78575	1.02966	0.13577	0.56905	0.64328	0.86135	0.71872	1.10632	0.22509	0.73686	0.859586	0.356202
	1940	1.52969	0.53177	1.17247	1.30252	0.8072	0.99918	0.32616	0.61869	0.63041	0.81899	0.98546	0.79774	0.23885	0.23083	0.33083	0.48448	0.53833	1.06767	0.33782	0.38575	0.706742	0.374602
	1941	1.23335	0.43191	0.98242	1.27675	0.45932	0.79948	0.15866	0.50918	0.33084	0.56774	0.96291	0.47885	0.03914	0.06333	0.54664	0.10439	0.30963	0.99358	0.26696	0.25369	0.538439	0.381233
	1942	1.00143	0.49956	0.74406	1.04161	0.37557	0.90899	-0.06682	0.2225	0.42426	0.44856	0.77931	0.19539	-0.39894	0.19218	0.3566	-0.11465	0.13569	0.7069	-0.12924	0.3471	0.383503	0.396643
	1943	0.97888	0.14523	0.73118	0.49724	0.13399	0.69962	-0.09903	-0.01909	0.2632	0.47111	0.59248	0.18251	-0.45047	0.3178	0.15045	-0.43676	0.11637	0.78421	-0.40303	0.34066	0.249828	0.405902
	1944	1.00143	-0.11246	0.57656	0.22022	-0.09471	0.54823	-0.15379	-0.00298	-0.1942	0.5613	0.77931	0.13097	-0.03495	0.13742	0.02482	-0.4432	-0.10267	0.7681	-0.45457	0.18927	0.167205	0.410894
	1945	0.7534	-0.16721	0.58622	0.42959	-0.04317	0.3453	-0.32129	-0.10284	-0.23285	0.3938	0.75354	-0.07518	0.05846	-0.12027	-0.40359	-0.39811	-0.22507	0.55229	-0.62529	0.0121	0.0584915	0.40776
	1946	0.50538	-0.46356	0.48637	0.47469	-0.19134	-0.01869	-0.1699	-0.25101	-0.28439	0.24563	0.54416	-0.09773	-0.18312	-0.31354	-0.33916	-0.46253	-0.40868	0.58128	-0.62529	-0.24236	-0.0606895	0.387275
	1947	0.45706	-0.62461	0.30599	0.60353	-0.22678	0.0715	-0.03461	-0.22524	-0.40035	0.08458	0.43465	-0.16859	-0.25076	-0.33931	-0.24253	-0.0921	-0.61805	0.59094	-0.60274	-0.35833	-0.0817875	0.389642
	1948	0.31855	-0.66649	0.31243	0.66474	-0.1237	0.11016	-0.38571	-0.09317	-0.16199	0.03626	0.44431	-0.55191	-0.44081	-0.39729	-0.40037	-0.27571	-0.49243	0.47176	-0.64462	-0.43563	-0.135581	0.403329
	1949	0.23158	-0.51832	0.20291	0.37161	-0.32341	-0.07023	-0.23432	-0.13183	-0.16521	-0.29229	0.50551	-0.5358	-0.53744	-0.17825	-0.29407	-0.18552	-0.32493	0.34936	-0.62851	-0.49683	-0.1628	0.334006
	1950	0.38297	-0.67937	-0.04834	0.12359	-0.48124	-0.27316	-0.37283	-0.13827	-0.17165	-0.43724	0.72777	-0.60022	-0.67595	-0.07518	-0.36493	0.14626	-0.55363	-0.10804	-0.56731	-0.61601	-0.239139	0.376519
	1951	0.63422	-1.08201	-0.01612	0.15902	-0.44581	-0.46965	-0.55965	-0.37985	-0.16843	-0.29874	0.50551	-0.72907	-0.62763	0.00535	-0.52277	0.09472	-0.49565	-0.29164	-0.62207	-0.63212	-0.297119	0.423514
	1952	0.60523	-0.9274	0.0032	0.35551	-0.36528	-0.45032	-0.54032	-0.48293	-0.29083	-0.47912	0.36378	-0.90301	-0.55677	0.06011	-0.54532	0.08828	-0.71146	-0.29809	-0.73481	-0.63212	-0.322084	0.432534
	1953	0.41841	-0.96927	-0.06766	0.24277	-0.32985	-0.4632	-0.57898	-0.3573	-0.19742	-0.18922	0.25749	-0.71618	-0.64052	-0.04941	-0.7418	-0.40455	-0.79199	-0.45914	-0.71226	-0.53227	-0.364117	0.3785
	1954	0.35398	-0.95961	-0.1192	0.3394	-0.26221	-0.49541	-0.3535	-0.45072	-0.16843	-0.16023	0.0771	-0.55835	-0.84989	-0.19114	-0.68382	-0.68479	-0.85641	-0.16602	-0.6575	-0.61924	-0.3733	0.375198
	1955	0.28634	-0.66971	0.04508	0.21056	-0.35562	-0.42777	-0.39215	-0.48615	0.04417	-0.20854	-0.07107	-0.50681	-1.00773	-0.21691	-0.57753	-0.69123	-0.69213	-0.00818	-0.50611	-0.69976	-0.346562	0.346449
	1956	0.39264	-0.42168	0.07729	0.12359	-0.38461	-0.49541	-0.38571	-0.46682	0.03128	-0.21499	0.04167	-0.3683	-0.72749	-0.262	-0.76435	-0.73311	-0.52142	-0.28842	-0.44491	-0.88337	-0.334806	0.333157
	1957	0.4474	-0.25741	0.12883	0.07527	-0.2461	-0.33114	-0.53066	-0.43783	-0.05891	-0.16667	-0.07107	-0.39407	-0.70494	-0.33609	-0.9093	-0.54628	-0.90473	-0.61376	-0.40625	-0.93168	-0.35977	0.362634
	1958	0.43129	-0.31861	0.20291	0.23311	-0.34274	-0.41489	-0.63052	-0.53447	-0.12011	-0.04749	-0.02597	-0.54547	-0.8209	-0.3844	-1.07036	-0.29825	-0.99492	-0.57188	-0.34505	-0.30357	-0.345114	0.388862
	1959	0.34754	-0.44745	0.13205	0.1719	-0.28476	-0.19585	-0.40182	-0.61177	0.11181	0.2553	-0.05818	-0.45205	-0.93042	-0.26844	-0.96084	-0.34979	-0.82742	-0.53967	-0.51577	-0.20371	-0.301467	0.380969
	1960	0.1736	-0.35404	0.14815	0.3394	-0.31697	-0.19263	-0.40504	-0.7986	0.06349	0.25208	-0.02597	-0.08485	-0.6985	-0.38118	-0.86099	-0.44965	-0.94982	-0.33996	-0.38048	-0.20371	-0.273284	0.369528
	1961	0.16394	-0.4088	0.02575	0.40383	-0.46836	-0.12821	-0.66595	-0.85014	0.03772	0.0266	-0.04208	0.06977	-0.58576	-0.47782	-0.69027	-0.51085	-1.10444	-0.23688	-0.31284	-0.38732	-0.307105	0.378008
	1962	0.37331	-0.44101	0.38974	0.3233	-0.2912	-0.04768	-0.66595	-0.83725	-0.1491	-0.29874	-0.09362	0.04722	-0.72749	-0.62599	-0.64517	-0.6107	-0.96593	-0.3915	-0.43846	-0.14895	-0.312258	0.397705
	1963	0.14783	-0.57952	0.19969	0.15902	-0.46192	0.08439	-0.68528	-0.98542	-0.22319	-0.30518	0.05133	-0.03331	-0.79513	-0.79993	-0.69027	-0.46253	-0.85963	-0.21112	-0.20977	-0.03299	-0.334647	0.382657
	1964	0.04154	-0.58596	-0.07088	-0.03103	-0.41682	0.07472	-0.7046	-0.83081	-0.29405	-0.56609	0.20595	0.20505	-1.01739	-0.91911	-0.82233	-0.48186	-0.80809	-0.05006	-0.17755	-0.02977	-0.363957	0.399695
	1965	0.02221	-0.70514	0.03219	-0.1341	-0.31375	0.26799	-0.56609	-0.63432	-0.15877	-0.64984	0.30258	0.12131	-1.09148	-0.98675	-0.69349	-0.50441	-0.69213	-0.44304	-0.19688	-0.1715	-0.35977	0.3986
	1966	0.14783	-0.90163	0.02253	-0.118	-0.55855	0.10049	-0.27941	-0.71163	-0.01059	-0.72714	0.14797	0.03756	-1.01095	-0.79671	-0.58719	-0.6107	-0.61161	-0.24333	-0.24842	-0.36155	-0.366051	0.371928
	1967	0.3572	-0.9435	-0.01935	-0.38213	-0.56821	-0.2796	-0.40504	-0.81148	0.02806	-0.72714	0.00302	-0.04619	-0.79513	-0.51969	-0.93185	-0.68479	-0.82098	-0.26587	-0.38048	-0.33256	-0.426285	0.364526
	1968	0.20581	-1.03692	-0.19007	-0.33703	-0.65196	-0.45032	-0.51133	-0.64398	0.01195	-0.69171	-0.09684	-0.26845	-0.85311	-0.70007	-1.10579	-0.66546	-0.69536	-0.47203	-0.43846	-0.3551	-0.497312	0.331912
	1969	-0.20971	-0.93062	-0.06122	-0.09545	-0.67129	-0.69834	-0.4759	-0.67619	-0.09756	-0.85921	0.18018	-0.19114	-0.89821	-0.64854	-1.18632	-0.89094	-0.86607	-0.42693	-0.49645	-0.56448	-0.538219	0.362305
	1970	-0.2387	-0.99504	0.08695	-0.17275	-0.52956	-0.74988	-0.47912	-0.83403	-0.4229	-0.54998	0.21561	-0.36508	-0.79513	-0.60666	-1.45045	-1.13897	-0.97237	-0.78447	-0.45135	-0.67077	-0.595233	0.400219
	1971	-0.02611	-1.02725	-0.1804	-0.31448	-0.54889	-0.88517	-0.65629	-0.91134	-0.47444	-0.99128	0.09643	-0.40374	-0.75648	-1.03829	-1.72102	-1.2356	-0.7018	-0.70717	-0.38371	-0.76097	-0.6814	0.428289
	1972	-0.24514	-1.13355	-0.13531	-0.53674	-0.92254	-1.0881	-0.73037	-1.11105	-0.3617	-1.08469	0.06422	-0.26523	-0.75326	-1.08339	-1.79511	-1.39988	-0.78233	-0.65241	-0.69615	-0.77385	-0.774329	0.452412
	1973	-0.65745	-1.23018	-0.26415	-0.42722	-0.92898	-1.19762	-0.8721	-1.53946	-0.68381	-0.99772	-0.34809	-0.43917	-0.71138	-0.97065	-1.78223	-1.82507	-0.89184	-0.87467	-0.80889	-0.89947	-0.917508	0.431983
	1974	-0.58336	-1.36225	-0.71511	-0.58828	-1.25753	-0.98502	-0.79479	-1.68441	-1.10255	-0.96551	-0.50592	-0.57768	-1.00128	-1.09627	-1.69526	-1.90237	-0.95949	-1.04216	-0.98283	-1.06053	-1.04313	0.38688
	1975	-0.87326	-1.34615	-0.78919	-0.75578	-1.25109	-1.03012	-0.95585	-1.71017	-0.99948	-0.92685	-0.52525	-1.06729	-1.11724	-1.5279	-1.92073	-1.7542	-1.24939	-1.13236	-1.13745	-1.47283	-1.17713	0.35903
	1976	-1.08264	-1.18509	-1.10808	-0.93938	-1.59575	-1.41988	-1.49056	-1.55234	-0.99304	-1.31661	-0.81515	-1.24445	-1.22676	-1.51502	-1.76934	-1.68011	-1.50708	-1.48346	-1.31783	-1.58235	-1.34125	0.261649
	1977	-1.13417	-1.19153	-1.19506	-0.97159	-1.7246	-1.82896	-1.5582	-1.92599	-1.45688	-1.68704	-0.72173	-1.29599	-1.42003	-1.44093	-1.81122	-1.82184	-1.8453	-1.54466	-1.43379	-1.38908	-1.46993	0.321102
	1978	-1.08908	-1.57484	-1.41087	-1.18097	-1.83089	-2.11564	-1.63873	-2.2481	-2.10432	-1.76112	-1.01808	-1.60199	-1.46513	-1.44737	-2.06246	-1.78319	-1.89683	-2.02138	-1.71725	-1.53726	-1.67528	0.347293
	1979	-1.24047	-1.9485	-1.54294	-1.29371	-2.03383	-2.20905	-1.67094	-2.33507	-2.30403	-1.96083	-1.6011	-1.81137	-1.6294	-1.73728	-2.54241	-2.07309	-2.0289	-2.04393	-1.87186	-1.91735	-1.8898	0.334854
	1980	-1.68821	-1.84542	-1.48174	-1.41611	-2.04993	-2.41842	-1.91252	-2.63464	-2.28793	-2.08646	-1.72028	-1.7405	-1.74536	-1.95631	-2.57784	-2.40165	-2.08688	-1.73793	-1.85576	-2.12028	-1.98821	0.342227
	1981	-1.6721	-2.08378	-1.50428	-1.64159	-2.23676	-2.61813	-1.97694	-2.71839	-2.17519	-2.22175	-1.7074	-1.85324	-2.05459	-2.17213	-2.3427	-2.65611	-2.3188	-1.72182	-2.27773	-2.26523	-2.11093	0.347276
	1982	-1.70109	-2.22551	-1.85539	-1.94759	-2.20777	-2.62458	-2.20887	-2.88266	-2.38456	-2.2604	-1.89744	-2.15925	-2.4379	-1.99819	-2.83553	-2.66578	-2.84384	-1.85711	-2.36147	-2.54869	-2.29518	0.357338
	1983	-1.87503	-2.44777	-2.10985	-2.25038	-2.44291	-2.88227	-2.40213	-2.84079	-2.60038	-2.18631	-2.25499	-2.44271	-2.35416	-1.93376	-3.25428	-2.87515	-2.98235	-2.14701	-2.52897	-2.71619	-2.47637	0.362737
	1984	-2.13272	-2.86007	-2.38043	-2.58215	-2.60719	-2.93058	-2.3055	-2.51868	-2.87739	-2.47299	-2.27109	-2.43626	-2.28651	-2.28164	-3.17697	-3.11996	-3.15629	-2.15345	-2.69969	-2.49071	-2.58701	0.3321
	1985	-2.60623	-3.11776	-2.64134	-2.76576	-2.72637	-3.11741	-2.41502	-2.62497	-3.08032	-2.6566	-2.4547	-2.69717	-2.47334	-2.60054	-3.34447	-2.99755	-3.5847	-2.37571	-2.95416	-2.67753	-2.79558	0.324032
	1986	-2.84459	-3.48819	-2.64134	-2.66268	-2.96151	-3.19794	-2.45045	-2.72805	-2.93859	-2.80799	-2.79292	-2.84535	-2.60218	-3.05149	-3.43144	-3.01044	-4.0421	-2.54965	-3.32137	-3.11561	-2.97419	0.381703
	1987	-2.72863	-3.37223	-2.56403	-2.66268	-3.2192	-3.00467	-2.79189	-2.87622	-2.89672	-2.99159	-2.86056	-3.14491	-2.81155	-3.23188	-3.50875	-3.50971	-4.12907	-2.63662	-3.70468	-3.00931	-3.08275	0.400553
	1988	-2.7995	-3.37867	-2.54471	-2.63691	-3.60573	-3.28169	-3.09467	-3.11781	-3.07066	-3.30082	-3.07637	-3.24799	-3.2303	-3.07726	-3.55706	-3.81894	-4.02922	-2.91686	-3.7079	-3.31854	-3.24058	0.377376
	1989	-2.96055	-3.68468	-2.70898	-2.78831	-3.56708	-3.13996	-3.15588	-3.38194	-3.13508	-3.16231	-3.34051	-3.28342	-3.45256	-3.53788	-3.88562	-4.01221	-4.12907	-3.28729	-3.69824	-3.27666	-3.37941	0.376789
	1990	-2.85425	-3.97458	-2.76052	-2.8173	-3.53487	-2.99823	-3.16876	-3.56232	-3.37345	-3.50375	-3.26642	-3.29952	-3.53631	-3.79557	-4.06278	-4.12817	-4.08398	-3.49344	-3.69824	-3.26056	-3.45865	0.419022
	1991	-3.01853	-4.18074	-2.96345	-2.91393	-3.59607	-3.06587	-3.45222	-3.95208	-3.63758	-3.5714	-3.4468	-3.30275	-3.54275	-3.74081	-3.93394	-4.01221	-4.34489	-3.47411	-3.73367	-3.29277	-3.55883	0.400659
	1992	-3.35997	-4.10987	-3.34999	-2.8334	-3.799	-3.17217	-3.30405	-3.9102	-3.56349	-3.64548	-3.60464	-3.35106	-3.51054	-3.68605	-4.07567	-3.93812	-4.37388	-3.45479	-3.99136	-3.23157	-3.61327	0.377036
	1993	-3.51459	-3.92627	-3.22436	-2.57571	-3.73136	-3.77774	-3.31693	-4.06482	-3.91782	-3.44255	-3.78502	-3.4477	-3.459	-3.62485	-4.02413	-3.74485	-4.1484	-3.7318	-3.95271	-3.3894	-3.64	0.363356
	1994	-3.43084	-4.16785	-3.29845	-2.68523	-4.20486	-4.14495	-3.57462	-4.0777	-4.19161	-3.71957	-3.5982	-3.57976	-3.84231	-3.79879	-3.86951	-3.84471	-3.89393	-3.82199	-3.9205	-3.5118	-3.75886	0.363274
	1995	-3.29555	-4.15819	-3.46917	-2.57893	-4.10501	-4.06764	-3.65515	-3.78136	-4.02089	-4.01269	-3.65618	-3.7988	-4.02592	-4.07259	-3.8373	-4.02509	-3.94547	-3.65772	-3.84641	-3.98853	-3.79993	0.36566
	1996	-3.32776	-3.99069	-3.46917	-2.51773	-4.01482	-3.8325	-3.75823	-3.26276	-3.87594	-3.93216	-3.55954	-3.76337	-3.96472	-4.15312	-3.98225	-3.8737	-3.95513	-3.62228	-3.89151	-4.00786	-3.73776	0.37369
	1997	-3.19891	-3.91338	-3.39508	-2.56283	-3.62506	-3.76485	-3.40068	-3.24343	-3.89527	-4.1061	-3.58531	-3.56688	-3.8713	-4.06615	-4.05634	-3.68687	-3.74254	-3.66738	-4.09122	-3.73728	-3.65884	0.372654
	1998	-3.01531	-3.95526	-3.19215	-2.30192	-3.54453	-3.77774	-3.08179	-3.34651	-4.02089	-4.0288	-3.6143	-3.27376	-4.00659	-4.1499	-3.92105	-3.5226	-3.67489	-3.25185	-4.24583	-3.39906	-3.56624	0.475329
	1999	-2.95089	-3.97136	-3.01499	-2.41788	-3.464	-3.56514	-3.12367	-3.37227	-3.85984	-3.74534	-3.48224	-3.13203	-3.8101	-3.97273	-3.91461	-3.6901	-3.62013	-3.08758	-4.25872	-3.18325	-3.48184	0.447236
[truncated: 1 more rows]

## Sheet: 50HzBG05
	Time (ms)	Run1	Run2	Run3	Run4	Run5	Run6	Run7	Run8	Run9	Run10	Run11	Run12	Run13	Run14	Run15	Run16	Run17	Run18	Run19	Run20	Mean	SD
	1	-2.54984	-2.18677	-2.90096	-2.04266	-2.94301	-2.44306	-2.62213	-2.81589	-2.78771	-1.96963	-1.8488	-2.27299	-2.18294	-2.14965	-2.72304	-2.89581	-2.72186	-2.30028	-1.80217	-2.71607	-2.44376	0.370887
	2	-2.35979	-2.18999	-2.86553	-2.2005	-3.09762	-2.58801	-2.70588	-2.96406	-3.16458	-1.99862	-2.18379	-2.22789	-2.30856	-2.19475	-2.69083	-2.9248	-2.58335	-2.26485	-2.0824	-2.62588	-2.51108	0.357293
	3	-2.43388	-2.00639	-3.04269	-2.46141	-2.70142	-2.32066	-2.86693	-2.91575	-2.99386	-2.06626	-2.20956	-2.15381	-2.11207	-1.94994	-2.49434	-2.79596	-2.1936	-2.29384	-2.06952	-2.63877	-2.43603	0.352455
	4	-2.52085	-2.0998	-3.11034	-2.40665	-2.67888	-2.51392	-2.78318	-2.98017	-2.89079	-2.12102	-2.31264	-2.38251	-2.01222	-2.07557	-2.45891	-2.84428	-2.1936	-2.3325	-2.09529	-2.73218	-2.47727	0.332265
	5	-2.70123	-2.23509	-3.08779	-2.29713	-2.6821	-2.7233	-2.89914	-2.92219	-2.93266	-2.24342	-2.24499	-2.6402	-2.16683	-2.40734	-2.48468	-3.12773	-2.62523	-2.56764	-2.37231	-2.74184	-2.60514	0.294103
	6	-2.4983	-2.27052	-3.21986	-1.94925	-2.69176	-2.49138	-2.70265	-2.79656	-2.86824	-2.15001	-1.94221	-2.37284	-2.55981	-2.39768	-2.48146	-3.03432	-2.74119	-2.50322	-2.44639	-2.7354	-2.54265	0.324882
	7	-2.54018	-2.37682	-3.31649	-2.05877	-2.99455	-2.58157	-2.80895	-2.66772	-3.32886	-2.16934	-2.18379	-2.34063	-2.52116	-2.31071	-2.61675	-2.70899	-2.92479	-2.29062	-2.70408	-2.65809	-2.60514	0.350795
	8	-2.79787	-2.29629	-3.15221	-2.16829	-2.81738	-2.56546	-2.79607	-2.58397	-3.07117	-2.12746	-2.18057	-2.47592	-2.45351	-2.12711	-2.55877	-2.81529	-2.98921	-2.37437	-2.79105	-2.7354	-2.59387	0.315901
	9	-3.02979	-2.17067	-3.14577	-2.08776	-2.77551	-2.25301	-2.72842	-2.73858	-2.95843	-2.00828	-2.15802	-2.31808	-2.62423	-2.04658	-2.49434	-2.80884	-2.74119	-2.35826	-2.62033	-2.85136	-2.54587	0.349032
	10	-2.63359	-2.17711	-3.20053	-2.29713	-2.86892	-2.17571	-2.77674	-2.88676	-2.83925	-1.95997	-2.00663	-2.44049	-2.61779	-1.9886	-2.45891	-2.64779	-2.49316	-2.03937	-2.55269	-2.80305	-2.49321	0.353923
	11	-2.79465	-2.21898	-3.16188	-2.40021	-2.76907	-2.31099	-2.82506	-2.95118	-2.83925	-1.9503	-1.88423	-2.64664	-2.54048	-1.96927	-2.44603	-2.71221	-2.44806	-1.86221	-2.936	-2.92223	-2.52945	0.393425
	12	-2.75921	-2.2222	-3.08135	-2.24559	-2.72397	-2.33676	-2.92169	-3.0607	-2.76838	-2.06626	-2.05495	-2.67563	-2.54693	-2.09812	-2.45569	-2.58014	-2.25802	-1.76236	-2.8748	-2.84492	-2.51688	0.372308
	13	-2.53373	-1.97096	-3.19087	-2.17473	-2.88181	-2.31421	-2.73809	-3.09291	-2.91011	-2.0727	-2.05495	-2.65308	-2.1765	-2.3397	-2.59098	-2.39976	-2.35143	-1.73981	-2.52048	-2.8417	-2.47743	0.389369
	14	-2.32114	-1.83245	-3.0588	-2.2166	-2.73363	-2.15638	-2.56737	-2.9995	-2.94554	-1.94064	-1.96154	-2.22789	-2.02188	-2.46855	-2.46213	-2.59303	-2.33855	-1.79135	-2.10495	-2.68708	-2.37145	0.383937
	15	-2.10533	-1.58442	-3.11356	-2.09098	-2.68532	-1.976	-2.3741	-2.74503	-2.69752	-1.77314	-1.93577	-2.00886	-2.08631	-2.36869	-2.17545	-2.64457	-1.95845	-1.90409	-2.03409	-2.35531	-2.23085	0.384002
	16	-1.89273	-1.49101	-3.05558	-1.9267	-2.33744	-1.8858	-2.19694	-2.22643	-2.50103	-1.57987	-1.89067	-2.12482	-1.95102	-2.21408	-2.04983	-2.4513	-1.57192	-1.96851	-2.06308	-2.13305	-2.07559	0.356021
	17	-1.67692	-1.72937	-2.73024	-1.9267	-1.95734	-1.8246	-1.91992	-2.17489	-2.24656	-1.67651	-1.66841	-2.06362	-2.08631	-2.09489	-1.85656	-2.51572	-1.57192	-1.80101	-1.76351	-1.90113	-1.95931	0.292331
	18	-1.6286	-1.41692	-2.58207	-1.70122	-1.92191	-1.66355	-2.02622	-1.94297	-1.76984	-1.64107	-1.54279	-1.93799	-2.03799	-1.97249	-1.863	-2.43197	-1.38509	-1.51433	-1.42207	-1.97522	-1.81887	0.318211
	19	-1.55451	-1.26875	-2.83976	-1.65935	-2.01532	-1.38975	-1.92314	-1.6434	-1.5057	-1.43814	-1.08539	-1.76083	-1.80929	-1.74379	-1.71483	-2.01645	-1.20793	-1.19544	-1.35443	-1.69176	-1.6409	0.391008
	20	-1.48687	-1.12702	-2.88808	-1.38233	-1.74797	-0.77452	-1.33368	-1.34062	-1.5508	-1.13858	-0.79549	-1.62876	-1.72554	-1.46033	-1.42171	-1.85539	-0.92125	-0.84434	-1.01943	-1.58224	-1.40125	0.478994
	21	-1.05846	-0.77592	-2.49832	-0.91849	-1.34211	-0.54582	-0.95681	-1.17634	-1.21258	-0.86801	-0.7053	-1.43872	-1.66112	-1.22197	-1.27676	-1.62669	-0.70222	-0.75737	-0.70699	-1.39864	-1.14243	0.455707
	22	-0.65582	-0.44092	-2.14078	-0.64792	-1.04255	-0.4814	-0.75388	-1.35028	-1.30921	-0.90666	-0.4927	-0.9942	-1.26814	-0.84832	-0.94176	-1.34968	-0.52506	-0.61564	-0.5105	-0.89292	-0.908417	0.419856
	23	-0.39813	-0.35717	-1.96684	-0.33225	-0.83962	-0.24948	-0.43176	-1.20855	-1.10628	-0.56844	-0.21569	-0.88469	-1.06843	-0.68727	-0.89345	-1.05333	-0.14819	-0.46425	-0.24315	-0.43552	-0.677624	0.451882
	24	-0.15333	0.06157	-1.59319	0.12193	-0.4402	0.22725	-0.00013471	-0.96697	-0.46206	-0.53945	0.06455	-0.47238	-0.76243	-0.44568	-0.3974	-0.83752	0.11273	-0.09704	0.08863	-0.21649	-0.335381	0.456487
	25	-0.00193	0.69613	-1.18733	0.52457	-0.27592	0.46561	0.35419	-0.34851	-0.14961	-0.23667	0.21916	-0.08907	-0.54983	-0.25886	-0.05918	-0.29637	0.51536	0.35392	0.39141	0.03154	0.0049305	0.450085
	26	0.28475	1.10521	-1.20343	1.01096	0.3071	0.65888	0.95009	0.02836	0.26913	0.17564	0.54127	0.043	-0.08921	-0.0527	0.24683	0.13848	0.8568	0.5343	0.86814	0.40197	0.353778	0.51938
	27	0.60042	1.1342	-0.86844	1.3073	0.597	0.92301	1.3012	0.08312	0.50427	0.62981	0.66368	0.09776	0.23612	0.60118	0.5786	0.49925	1.10483	1.03679	1.27722	0.54048	0.64239	0.517402
	28	0.97406	1.45631	-0.39171	1.3524	0.932	1.41584	1.3624	0.3698	0.59447	0.98414	0.88271	0.44564	0.38429	0.9555	0.61081	0.84068	1.36574	1.33314	1.48981	0.82071	0.908937	0.479618
	29	1.44757	1.88794	0.08824	1.536	1.24445	2.01497	1.59432	0.98181	1.12595	1.35779	1.17905	0.93847	0.78371	1.40324	0.83629	1.3464	1.76516	1.76799	2.01486	1.10417	1.32092	0.472564
	30	1.61185	2.39044	0.60362	1.89677	1.48925	2.05362	1.75859	1.32647	1.79594	1.39	1.41742	0.92236	1.13803	1.75434	1.37422	1.49779	2.04539	1.68424	2.08894	1.4134	1.58263	0.421201
	31	1.74713	2.95735	0.96116	2.35094	1.95953	2.06973	2.31907	1.51329	2.05041	1.70245	1.92313	1.3862	1.35707	1.84453	1.85417	1.8038	2.33852	1.92582	2.38206	2.02541	1.92359	0.438236
	32	2.26251	3.44374	1.37346	2.73426	2.51034	2.34997	2.83123	1.63569	2.21469	1.92792	2.48039	1.90802	1.66952	2.22785	2.35022	2.04216	2.52534	2.45731	2.76538	2.44738	2.30787	0.472567
	33	2.57818	3.79806	1.43789	3.16911	2.61986	2.7977	3.13079	2.18651	2.48848	2.34345	2.96355	2.04975	2.201	2.56284	2.62401	2.2773	2.79913	2.59903	2.68807	2.54723	2.5931	0.482872
	34	2.6265	3.91402	1.58606	3.3817	2.66496	3.09726	3.44002	2.76953	2.63343	2.73642	3.11817	2.2398	2.17523	2.71101	2.67555	2.30629	3.03105	2.90826	3.09393	2.82747	2.79683	0.505585
	35	2.85197	3.66278	2.09177	3.488	2.89688	3.35817	3.65583	2.7051	2.71718	2.82017	3.22768	2.74551	2.38138	2.93327	2.99444	2.46735	3.34994	3.14984	3.19056	2.62776	2.96578	0.421551
	36	2.9164	3.64345	2.42355	3.45256	2.88721	3.0876	3.72669	2.67289	2.79449	2.92969	3.35653	3.24156	2.52311	3.24572	3.24247	2.68316	3.55932	3.35277	3.30652	2.90155	3.09736	0.373079
	37	2.87774	3.66278	2.18518	3.37204	2.71327	2.93299	3.72669	2.72765	2.66886	3.09397	3.47249	3.00642	2.5972	3.38422	3.294	2.39648	3.74292	3.45585	3.50623	3.02073	3.09189	0.452793
	38	2.80688	3.70787	2.29148	2.9694	2.68106	2.89433	3.66227	2.71799	2.51103	3.19704	3.62388	2.76484	2.73571	3.31014	3.28112	2.41581	3.56254	3.61368	3.33551	2.78881	3.04357	0.446824
	39	2.7038	3.70465	2.43643	2.80834	2.43304	2.37896	3.47545	2.61813	2.52069	3.07464	3.59167	2.98387	2.67451	3.14264	2.97189	2.51244	3.29841	3.48484	3.32263	2.6954	2.94162	0.424319
	40	2.459	3.41797	2.0499	2.54421	2.10771	2.36285	3.25963	2.43775	2.31454	2.93935	3.31787	2.94522	2.39105	3.08144	2.90747	2.3385	3.15668	3.14662	3.53522	2.49569	2.76043	0.459041
	41	2.31405	2.8736	1.60538	2.48623	1.86612	2.41439	3.23709	2.22516	2.09873	2.81051	3.13427	2.79705	2.41682	2.73678	2.653	2.11303	2.89577	2.67634	3.06494	2.44416	2.54317	0.426707
	42	2.15299	2.44842	1.46365	2.15123	1.66641	2.22112	2.93108	1.76132	1.85714	2.54316	2.635	2.35254	2.12692	2.64015	2.40498	2.00673	2.76692	2.38	2.86201	2.21546	2.27936	0.398231
	43	1.85021	1.97814	1.03202	1.69062	1.53757	1.78949	2.51234	1.49397	1.73152	2.2597	2.31289	2.10451	1.8048	2.17953	2.20205	1.79736	2.52534	2.08366	2.66552	2.19935	1.98753	0.397057
	44	1.43468	1.97491	0.76467	1.73893	1.16392	1.40296	2.38027	0.98181	1.25157	1.83773	1.75563	1.52471	1.34419	1.52564	2.12152	1.35928	2.00996	1.76799	1.88601	1.80637	1.60164	0.399623
	45	1.21887	2.35501	0.49088	1.48768	1.00931	1.01642	1.87133	0.64681	0.94235	1.28048	1.50761	1.21548	0.86424	1.35814	1.64801	1.13381	1.25622	1.63914	1.58001	1.38119	1.29515	0.426091
	46	0.82267	1.95881	-0.03739	1.34273	0.55191	0.65244	1.26576	0.62426	0.89081	0.9938	1.32723	0.80962	0.41328	1.12622	1.24537	0.81814	0.82781	1.35246	1.32232	0.99787	0.965306	0.430436
	47	0.49734	1.39511	-0.21455	1.09149	0.12994	0.36254	0.67308	0.34725	0.48817	0.7651	0.75709	0.58092	-0.11498	0.87176	0.96836	0.71184	0.918	1.14953	1.10328	0.64355	0.656241	0.415961
	48	0.40715	1.21473	-0.16623	0.77582	0.03331	-0.05621	0.36385	0.30537	-0.11096	0.67813	0.45108	0.67111	-0.2406	0.90719	0.69134	0.63131	0.84714	0.90151	0.91646	0.24735	0.473442	0.418813
	49	0.47157	1.27915	-0.62041	0.70817	-0.09554	-0.16573	0.09328	0.31826	-0.07231	0.52996	0.55094	0.4553	-0.56916	0.43368	0.48841	0.52824	0.612	0.59872	0.7554	-0.10697	0.309648	0.465413
	50	0.27186	1.08911	-0.74925	0.41505	-0.1664	-0.06587	0.11583	0.07667	-0.21403	0.22717	0.22238	0.21372	-0.37589	0.38859	0.56894	0.37684	0.41873	0.49887	0.70064	-0.02644	0.199326	0.405018
	51	-0.01482	1.04401	-0.97473	0.34097	0.09773	-0.11419	0.3413	0.00259	-0.21081	0.55573	0.05489	-0.00854	-0.55627	0.33383	0.3499	0.48314	0.55402	0.38291	0.59757	-0.19394	0.153264	0.447636
	52	0.12369	0.99247	-1.11324	0.32808	0.17504	-0.03044	0.41539	0.01869	0.03721	0.81664	-0.07718	-0.19215	-0.73988	0.30484	0.28548	0.56045	0.32854	0.39901	0.41074	-0.01356	0.151491	0.47439
	53	-0.09857	0.9667	-1.05848	0.33775	0.07518	0.01466	0.35741	-0.09082	0.46884	0.88106	-0.03208	-0.27589	-0.44676	0.24686	-0.01408	0.77626	0.10306	0.43122	0.34632	-0.05543	0.14666	0.467156
	54	0.41359	0.83142	-0.78469	0.25078	0.1235	-0.09486	0.33808	-0.18746	0.33678	0.88428	0.07421	-0.21469	-0.25349	0.40147	0.08899	0.84713	0.36397	0.39257	0.47516	-0.14562	0.207056	0.416041
	55	0.54244	0.74767	-0.62363	0.40861	0.02686	-0.21726	0.49914	-0.38072	0.23048	0.66203	0.25137	-0.03431	-0.03445	0.5271	0.29837	0.82136	0.50892	0.47954	0.41074	-0.00389	0.256018	0.383636
	56	0.52633	0.95704	-0.25642	0.52135	0.10095	0.02754	0.62798	-0.33885	0.20793	0.89717	0.72166	0.15896	-0.07311	0.41758	0.32091	0.84391	0.56046	0.56007	0.7103	0.40519	0.394848	0.37121
	57	0.54244	1.23728	-0.0857	0.61154	0.17504	0.04365	0.91788	-0.20356	0.28202	1.1001	0.67978	0.3329	0.19425	0.50133	0.65269	0.78915	0.4445	0.6567	0.55569	0.58235	0.500502	0.36922
	58	0.63585	1.42088	-0.18878	0.83702	0.31677	0.18538	0.91466	-0.27443	0.50427	1.06144	0.96646	0.55515	0.42617	0.67849	1.15196	0.53146	0.64421	0.72757	0.79728	0.65322	0.627251	0.411576
	59	0.7969	1.49175	-0.15013	1.07538	0.59378	0.49782	0.78904	-0.31308	0.63634	0.95837	1.09531	0.35222	0.57756	0.77512	1.16163	0.45737	0.69897	0.82098	1.04852	0.54692	0.695538	0.422155
	60	0.94507	1.56583	0.13655	1.09149	0.60667	0.63311	1.05639	0.02514	0.59447	0.89072	0.9568	0.37155	0.60977	0.80089	1.46119	0.84391	0.81171	1.07867	1.03886	0.5437	0.803125	0.38377
	61	0.94507	1.47886	0.143	1.15913	0.5197	0.61056	1.41394	0.00903	0.61701	1.25149	0.95036	0.65823	0.74506	0.71714	1.40321	0.92765	0.97276	1.26549	1.30943	0.78528	0.89412	0.407734
	62	1.12224	1.44987	0.15588	0.95298	0.69364	1.00998	1.57499	0.12821	0.72653	1.61548	1.07598	1.01899	0.90933	0.81055	1.4322	1.08227	1.16281	1.13665	1.48659	0.9109	1.0228	0.403509
	63	1.12868	1.49497	0.19775	1.17524	0.86436	0.93268	1.49768	0.40845	0.89403	1.5124	1.05343	0.95135	0.89967	0.92007	1.39999	1.33352	1.18858	1.26549	1.49304	1.23946	1.09254	0.352308
	64	0.96118	1.78165	0.34271	1.42004	0.72585	0.89402	1.67162	0.60172	0.91658	1.47053	1.00189	0.82573	0.9802	1.07791	1.70599	1.18534	1.33031	1.64881	1.47049	1.52614	1.17694	0.405042
	65	0.87099	1.96203	0.64549	1.38783	0.80315	1.17104	1.65874	0.92705	1.26124	1.5124	0.94713	0.53905	1.02852	1.09401	1.89604	1.03717	1.54934	1.73256	1.61544	1.56479	1.2602	0.414702
	66	1.05781	2.00713	0.9515	1.69062	1.05118	1.29344	1.63297	0.9045	1.2097	1.15808	1.24026	0.32001	1.20568	1.02315	1.69633	1.08227	1.70396	1.83241	1.78616	1.41018	1.31287	0.406271
	67	1.06426	1.66569	1.21885	1.9322	0.86436	1.32243	1.69095	0.77566	1.25479	1.16774	1.18872	0.54871	1.09938	1.08435	1.71244	1.38505	1.56545	1.87751	1.86024	1.56157	1.34202	0.385598
	68	1.2543	1.64636	1.1351	1.7647	0.67753	1.19681	1.80369	0.80143	1.30633	1.29981	1.0792	0.71943	1.12193	1.26795	1.67056	1.6363	1.43016	1.67457	1.70563	1.5809	1.33863	0.348336
	69	1.37348	1.76554	0.99015	1.62941	0.73229	1.06152	2.03883	1.34902	1.35465	1.43831	1.15973	0.99	1.03174	1.13911	1.69633	1.45592	1.43338	1.49097	1.44794	1.43595	1.35071	0.309023
	70	1.25752	1.59804	1.02558	1.56499	0.72263	0.83282	2.13224	1.22661	1.30633	1.3449	1.12752	1.06087	1.02852	1.0457	1.54816	1.48169	1.66852	1.51352	1.48659	1.58412	1.32784	0.331596
	71	1.18666	1.39511	0.87741	1.58432	0.48748	0.81027	2.19989	0.80465	1.35465	1.61225	1.09208	1.15428	1.07361	1.02959	1.27114	1.48491	1.53324	1.66813	1.54457	1.55191	1.28581	0.388657
	72	1.22853	1.7591	0.6777	1.46192	0.33609	0.95522	2.03239	0.84008	1.27734	1.86994	1.20805	0.94169	1.21534	0.78156	1.17129	1.5751	1.26588	1.8163	1.54779	1.50681	1.27341	0.436096
	73	1.38959	2.14885	0.55852	1.42648	0.20725	1.05508	1.90999	0.8884	1.38042	1.64447	1.06954	0.97712	0.9963	0.70104	1.33234	1.50746	1.06618	1.71001	1.46405	1.17826	1.23057	0.460869
	74	1.55064	1.74944	0.66482	1.5199	0.11383	0.88114	1.92609	0.89806	1.24191	1.47697	0.79252	0.69366	1.07039	1.06824	1.07788	1.34318	0.92445	1.65525	1.44794	1.10417	1.16002	0.435632
	75	1.45401	1.49497	0.64227	1.41682	0.07196	0.82316	1.79403	0.95926	0.92302	1.49952	0.8956	0.57126	1.01241	1.2293	1.17129	1.42693	0.76983	1.45876	1.34809	1.19114	1.10768	0.409187
	76	1.28651	1.33069	0.39102	1.20745	0.21047	0.54614	1.61364	0.91416	0.86182	1.42221	1.00834	0.6228	0.97376	1.0006	1.32912	1.20145	0.6732	1.31703	1.12261	1.01076	1.00219	0.364927
	77	0.95474	1.19863	0.25896	0.91433	0.17826	0.43662	1.55244	0.78532	1.01321	1.09366	0.98257	0.37155	0.83203	0.74613	1.19706	1.23044	0.72152	1.31059	0.88102	0.76273	0.87109	0.358567
	78	1.01916	0.80887	0.11401	0.74683	-0.26626	0.41085	1.59754	0.52763	0.87148	0.84241	1.04377	0.15251	0.6291	0.56575	1.04567	1.20145	0.44128	1.01103	0.73607	0.78206	0.71406	0.419348
	79	0.83556	0.88296	-0.2983	0.73394	-0.42731	0.28201	1.36562	0.09278	0.55581	0.85529	0.8344	-0.15671	0.47448	0.39181	1.20028	0.76016	0.26734	0.80487	0.79405	0.58235	0.54157	0.471417
[truncated: 1,921 more rows]

## Sheet: 100HzBG05
	Time (ms)	Run1	Run2	Run3	Run4	Run5	Run6	Run7	Run8	Run9	Run10	Run11	Run12	Run13	Run14	Run15	Run16	Run17	Run18	Run19	Run20	Mean	SD
[truncated: 2,000 more rows]

[truncated: 2 more sheets: 200HzBG05, 500HzBG05]
