# Supplementary material for: Microsaccadic sampling of moving image information provides Drosophila hyperacute vision
Source: eLife. 2017 Sep 5;6:e26117. doi: 10.7554/eLife.26117 (PMC5584993; doi:10.7554/eLife.26117)
Supplement: Figure 3—source data 1. [file elife-26117-fig3-data1.xlsx]

## Sheet: 20HzBG05
	Time (ms)	Run1	Run2	Run3	Run4	Run5	Run6	Run7	Run8	Run9	Run10	Run11	Run12	Run13	Run14	Run15	Run16	Run17	Run18	Run19	Run20	Mean	SD
	1	-10.6955	-10.6956	-10.7005	-10.689	-10.7016	-10.7062	-10.6872	-10.6888	-10.6869	-10.6824	-10.6848	-10.6824	-10.6924	-10.6825	-10.6973	-10.6812	-10.6843	-10.6957	-10.6848	-10.697	-10.6908	0.00744245
	2	-10.7672	-10.7673	-10.7722	-10.7607	-10.7733	-10.7779	-10.7589	-10.7605	-10.7586	-10.7541	-10.7565	-10.7541	-10.7641	-10.7542	-10.769	-10.7529	-10.756	-10.7674	-10.7565	-10.7687	-10.7625	0.00744245
	3	-10.7263	-10.7264	-10.7314	-10.7198	-10.7324	-10.737	-10.718	-10.7196	-10.7177	-10.7132	-10.7157	-10.7132	-10.7232	-10.7133	-10.7281	-10.712	-10.7151	-10.7265	-10.7156	-10.7278	-10.7216	0.00744245
	4	-10.7096	-10.7097	-10.7146	-10.7031	-10.7157	-10.7203	-10.7013	-10.7029	-10.701	-10.6965	-10.6989	-10.6965	-10.7064	-10.6966	-10.7114	-10.6953	-10.6983	-10.7098	-10.6989	-10.7111	-10.7049	0.00744245
	5	-10.7045	-10.7046	-10.7096	-10.698	-10.7106	-10.7152	-10.6962	-10.6978	-10.6959	-10.6914	-10.6939	-10.6914	-10.7014	-10.6915	-10.7063	-10.6902	-10.6933	-10.7047	-10.6938	-10.706	-10.6998	0.00744245
	6	-10.7062	-10.7063	-10.7113	-10.6997	-10.7123	-10.7169	-10.6979	-10.6995	-10.6976	-10.6931	-10.6956	-10.6931	-10.7031	-10.6932	-10.708	-10.6919	-10.695	-10.7064	-10.6955	-10.7077	-10.7015	0.00744245
	7	-10.7011	-10.7011	-10.7061	-10.6946	-10.7072	-10.7117	-10.6927	-10.6944	-10.6925	-10.6879	-10.6904	-10.6879	-10.6979	-10.688	-10.7029	-10.6868	-10.6898	-10.7013	-10.6903	-10.7025	-10.6964	0.00744245
	8	-10.7039	-10.704	-10.7089	-10.6974	-10.71	-10.7146	-10.6956	-10.6972	-10.6953	-10.6908	-10.6932	-10.6908	-10.7008	-10.6909	-10.7057	-10.6896	-10.6927	-10.7041	-10.6932	-10.7054	-10.6992	0.00744245
	9	-10.7034	-10.7035	-10.7085	-10.6969	-10.7095	-10.7141	-10.6951	-10.6967	-10.6948	-10.6903	-10.6928	-10.6903	-10.7003	-10.6904	-10.7052	-10.6892	-10.6922	-10.7036	-10.6927	-10.7049	-10.6987	0.00744245
	10	-10.703	-10.7031	-10.7081	-10.6966	-10.7092	-10.7137	-10.6947	-10.6964	-10.6945	-10.6899	-10.6924	-10.6899	-10.6999	-10.69	-10.7048	-10.6888	-10.6918	-10.7033	-10.6923	-10.7045	-10.6983	0.00744245
	11	-10.704	-10.704	-10.709	-10.6975	-10.7101	-10.7146	-10.6957	-10.6973	-10.6954	-10.6908	-10.6933	-10.6909	-10.7008	-10.6909	-10.7058	-10.6897	-10.6927	-10.7042	-10.6933	-10.7054	-10.6993	0.00744245
	12	-10.7035	-10.7036	-10.7085	-10.697	-10.7096	-10.7142	-10.6952	-10.6968	-10.6949	-10.6904	-10.6929	-10.6904	-10.7004	-10.6905	-10.7053	-10.6892	-10.6923	-10.7037	-10.6928	-10.705	-10.6988	0.00744245
	13	-10.7052	-10.7053	-10.7103	-10.6988	-10.7114	-10.7159	-10.6969	-10.6986	-10.6967	-10.6921	-10.6946	-10.6921	-10.7021	-10.6922	-10.707	-10.691	-10.694	-10.7055	-10.6945	-10.7067	-10.7005	0.00744245
	14	-10.7014	-10.7017	-10.7066	-10.6951	-10.7077	-10.7123	-10.6933	-10.6949	-10.693	-10.6885	-10.691	-10.6885	-10.6985	-10.6886	-10.7034	-10.6873	-10.6903	-10.7018	-10.6909	-10.7031	-10.6969	0.00743238
	15	-10.6964	-10.7032	-10.7081	-10.6966	-10.7092	-10.7138	-10.6948	-10.6964	-10.6945	-10.69	-10.6898	-10.69	-10.7	-10.6901	-10.7049	-10.6888	-10.6919	-10.7033	-10.6924	-10.7046	-10.6979	0.00749952
	16	-10.6957	-10.7038	-10.7087	-10.6972	-10.7098	-10.7146	-10.6954	-10.697	-10.6953	-10.6906	-10.6859	-10.6906	-10.7006	-10.6907	-10.7055	-10.6894	-10.6925	-10.7039	-10.693	-10.7052	-10.6983	0.00784594
	17	-10.6959	-10.7033	-10.7082	-10.6964	-10.7093	-10.7081	-10.6949	-10.6965	-10.6888	-10.6901	-10.6852	-10.6901	-10.7	-10.6899	-10.7051	-10.6889	-10.6919	-10.7034	-10.6925	-10.7046	-10.6972	0.00755385
	18	-10.6919	-10.7025	-10.7089	-10.6902	-10.7099	-10.7067	-10.6941	-10.6971	-10.6874	-10.6893	-10.688	-10.6907	-10.7007	-10.6836	-10.7028	-10.6896	-10.6926	-10.704	-10.6931	-10.7053	-10.6964	0.00798838
	19	-10.6888	-10.6937	-10.7091	-10.6842	-10.7105	-10.7075	-10.6885	-10.6937	-10.6876	-10.6805	-10.6811	-10.6909	-10.7016	-10.6802	-10.6915	-10.6898	-10.6891	-10.7006	-10.6933	-10.7055	-10.6934	0.00945182
	20	-10.6749	-10.69	-10.7095	-10.675	-10.7088	-10.6987	-10.6876	-10.6909	-10.6865	-10.6767	-10.6819	-10.6913	-10.6978	-10.6768	-10.6896	-10.6901	-10.6863	-10.6978	-10.6937	-10.7059	-10.6905	0.0104982
	21	-10.6642	-10.6816	-10.7032	-10.6744	-10.7023	-10.6925	-10.6874	-10.6893	-10.6896	-10.6684	-10.6715	-10.687	-10.6792	-10.6519	-10.6901	-10.6892	-10.6837	-10.6962	-10.6905	-10.702	-10.6847	0.0133107
	22	-10.6069	-10.6777	-10.6942	-10.6802	-10.702	-10.6846	-10.6864	-10.6906	-10.6731	-10.6645	-10.6694	-10.6842	-10.6668	-10.6352	-10.6787	-10.69	-10.6755	-10.6983	-10.6981	-10.7134	-10.6785	0.0236939
	23	-10.5725	-10.673	-10.6831	-10.6826	-10.701	-10.6895	-10.6867	-10.6879	-10.662	-10.6567	-10.657	-10.6814	-10.6394	-10.6259	-10.6586	-10.688	-10.6402	-10.6906	-10.682	-10.6883	-10.6673	0.0301829
	24	-10.5756	-10.6348	-10.6684	-10.634	-10.6984	-10.6862	-10.681	-10.6888	-10.6242	-10.6083	-10.6588	-10.674	-10.5633	-10.5999	-10.6477	-10.6785	-10.5546	-10.6881	-10.6668	-10.6651	-10.6448	0.0440734
	25	-10.5779	-10.5983	-10.6318	-10.5766	-10.6208	-10.6947	-10.6743	-10.6855	-10.584	-10.5195	-10.6014	-10.6596	-10.5667	-10.5663	-10.6065	-10.6521	-10.6239	-10.6829	-10.6388	-10.6486	-10.6205	0.0472817
	26	-10.5646	-10.6384	-10.5675	-10.5342	-10.6377	-10.6826	-10.672	-10.687	-10.5765	-10.5514	-10.5688	-10.653	-10.484	-10.5639	-10.5313	-10.5425	-10.5915	-10.6541	-10.6068	-10.6188	-10.5963	0.0569987
	27	-10.5379	-10.6522	-10.517	-10.5247	-10.67	-10.6559	-10.6707	-10.6818	-10.5588	-10.5847	-10.6116	-10.6276	-10.4161	-10.5619	-10.4843	-10.3791	-10.5893	-10.6155	-10.5865	-10.5642	-10.5745	0.082061
	28	-10.5323	-10.6572	-10.5026	-10.5434	-10.6762	-10.6276	-10.6586	-10.6746	-10.5297	-10.5897	-10.5992	-10.5845	-10.4841	-10.5057	-10.5013	-10.3727	-10.5874	-10.5786	-10.6244	-10.531	-10.568	0.0763357
	29	-10.6163	-10.6615	-10.5835	-10.6012	-10.6709	-10.5889	-10.637	-10.6653	-10.5338	-10.5451	-10.619	-10.6196	-10.5723	-10.4183	-10.5508	-10.4508	-10.5481	-10.5796	-10.6086	-10.5365	-10.5804	0.0653882
	30	-10.6005	-10.6607	-10.6066	-10.608	-10.6606	-10.5768	-10.5849	-10.6552	-10.4044	-10.5949	-10.5097	-10.5383	-10.5561	-10.4823	-10.5997	-10.4753	-10.4972	-10.5596	-10.5351	-10.5315	-10.5619	0.0668412
	31	-10.5687	-10.6434	-10.6262	-10.5668	-10.645	-10.531	-10.5048	-10.6437	-10.4324	-10.6365	-10.5202	-10.5453	-10.5592	-10.5748	-10.5729	-10.56	-10.4777	-10.5217	-10.4744	-10.5141	-10.5559	0.0612344
	32	-10.5841	-10.6354	-10.6345	-10.5332	-10.6173	-10.503	-10.4086	-10.6318	-10.4737	-10.6471	-10.5806	-10.6202	-10.5814	-10.6425	-10.5376	-10.604	-10.5157	-10.4716	-10.5154	-10.5387	-10.5638	0.0680114
	33	-10.5363	-10.6274	-10.6333	-10.4356	-10.6157	-10.5274	-10.4865	-10.5664	-10.4973	-10.644	-10.6132	-10.6499	-10.6103	-10.6606	-10.5328	-10.6061	-10.55	-10.5255	-10.5421	-10.5848	-10.5723	0.0616399
	34	-10.4794	-10.6056	-10.665	-10.4391	-10.62	-10.5693	-10.5296	-10.538	-10.5652	-10.6445	-10.6257	-10.6451	-10.6397	-10.6597	-10.5782	-10.6063	-10.6277	-10.6122	-10.5241	-10.5386	-10.5856	0.0618558
	35	-10.506	-10.5401	-10.6799	-10.5555	-10.6251	-10.5044	-10.578	-10.5312	-10.6216	-10.6392	-10.634	-10.6326	-10.579	-10.6479	-10.6505	-10.6356	-10.6659	-10.6232	-10.5454	-10.5374	-10.5966	0.0553061
	36	-10.5971	-10.5202	-10.6915	-10.6388	-10.617	-10.568	-10.6128	-10.5017	-10.6521	-10.6245	-10.6392	-10.5684	-10.659	-10.637	-10.6747	-10.6495	-10.6389	-10.5734	-10.6148	-10.5229	-10.6101	0.0525445
	37	-10.6603	-10.5773	-10.6836	-10.6689	-10.6098	-10.6366	-10.5614	-10.4499	-10.672	-10.5971	-10.6478	-10.5466	-10.6915	-10.6238	-10.6798	-10.6321	-10.5971	-10.5758	-10.6577	-10.5305	-10.615	0.0616764
	38	-10.6949	-10.5874	-10.6689	-10.6914	-10.5734	-10.6753	-10.5192	-10.4658	-10.6835	-10.5386	-10.6747	-10.5089	-10.6986	-10.6107	-10.6868	-10.6023	-10.6408	-10.5957	-10.6724	-10.6146	-10.6202	0.0703971
	39	-10.7019	-10.5801	-10.6504	-10.6957	-10.5731	-10.7059	-10.638	-10.5373	-10.6912	-10.5902	-10.6767	-10.5361	-10.7	-10.6032	-10.689	-10.6631	-10.6558	-10.6488	-10.6811	-10.6588	-10.6438	0.0548717
	40	-10.7034	-10.5557	-10.6584	-10.6969	-10.6283	-10.7122	-10.6715	-10.6096	-10.6943	-10.6331	-10.6772	-10.5667	-10.7004	-10.6418	-10.6896	-10.6838	-10.6712	-10.6608	-10.6774	-10.672	-10.6602	0.0431724
	41	-10.7038	-10.5968	-10.637	-10.6957	-10.6423	-10.7139	-10.6852	-10.6331	-10.6941	-10.6615	-10.672	-10.6262	-10.6998	-10.6606	-10.6887	-10.688	-10.6753	-10.6521	-10.6797	-10.66	-10.6683	0.0301264
	42	-10.7035	-10.608	-10.6651	-10.6977	-10.6571	-10.7137	-10.6927	-10.6271	-10.6946	-10.6842	-10.6532	-10.6711	-10.7001	-10.659	-10.684	-10.689	-10.6756	-10.6428	-10.6707	-10.6563	-10.6723	0.0268667
	43	-10.7049	-10.6296	-10.662	-10.6968	-10.6505	-10.7148	-10.6948	-10.6258	-10.6949	-10.6888	-10.6031	-10.6852	-10.7006	-10.6621	-10.6857	-10.689	-10.6712	-10.6505	-10.6536	-10.6645	-10.6714	0.0294847
	44	-10.7047	-10.6642	-10.661	-10.6979	-10.6349	-10.7134	-10.6954	-10.627	-10.6959	-10.6901	-10.6298	-10.6894	-10.7008	-10.6539	-10.681	-10.6895	-10.6686	-10.6663	-10.6097	-10.6707	-10.6722	0.0290599
	45	-10.7014	-10.6757	-10.653	-10.697	-10.6346	-10.7149	-10.6949	-10.6312	-10.6946	-10.6875	-10.6624	-10.6905	-10.6997	-10.6445	-10.6745	-10.6884	-10.6654	-10.676	-10.5853	-10.684	-10.6728	0.0307667
	46	-10.7037	-10.6711	-10.6488	-10.6965	-10.6679	-10.714	-10.6941	-10.6442	-10.6949	-10.6887	-10.6792	-10.6897	-10.7012	-10.6784	-10.666	-10.6898	-10.6789	-10.6846	-10.6636	-10.6997	-10.6828	0.0182615
	47	-10.7035	-10.6788	-10.6509	-10.6974	-10.6834	-10.7136	-10.6961	-10.6745	-10.695	-10.6946	-10.6836	-10.6852	-10.6995	-10.6875	-10.6632	-10.6886	-10.6493	-10.6871	-10.6856	-10.704	-10.6861	0.0166451
	48	-10.7031	-10.694	-10.6868	-10.6943	-10.6915	-10.7147	-10.6954	-10.6876	-10.6935	-10.6911	-10.6859	-10.6965	-10.7006	-10.6899	-10.6583	-10.689	-10.6269	-10.6891	-10.6911	-10.7047	-10.6892	0.0181188
	49	-10.7045	-10.7004	-10.7038	-10.698	-10.6998	-10.7122	-10.6948	-10.6956	-10.6955	-10.6905	-10.6897	-10.6909	-10.6998	-10.6901	-10.6653	-10.689	-10.6516	-10.6945	-10.6924	-10.7046	-10.6932	0.0135091
	50	-10.7025	-10.7035	-10.7075	-10.6972	-10.7013	-10.716	-10.6958	-10.6963	-10.6928	-10.6901	-10.6871	-10.6906	-10.6999	-10.6907	-10.6846	-10.6883	-10.6677	-10.6957	-10.6929	-10.7053	-10.6953	0.0100845
	51	-10.7071	-10.7013	-10.7086	-10.698	-10.7019	-10.7122	-10.6946	-10.6967	-10.6973	-10.6907	-10.7004	-10.6903	-10.7014	-10.6897	-10.6896	-10.6907	-10.6807	-10.6948	-10.6916	-10.7041	-10.6971	0.00772619
	52	-10.7	-10.7058	-10.7084	-10.6972	-10.7016	-10.7166	-10.6951	-10.6972	-10.6938	-10.6874	-10.6929	-10.6905	-10.6994	-10.6913	-10.7025	-10.6882	-10.6895	-10.6956	-10.6939	-10.7058	-10.6976	0.00749938
	53	-10.7075	-10.7035	-10.7088	-10.6965	-10.7082	-10.714	-10.6944	-10.6972	-10.696	-10.6903	-10.6925	-10.6883	-10.7016	-10.6897	-10.7048	-10.6903	-10.6918	-10.6954	-10.6909	-10.7041	-10.6983	0.00766385
	54	-10.6997	-10.7035	-10.7083	-10.6976	-10.7096	-10.714	-10.6949	-10.6993	-10.6953	-10.6919	-10.6923	-10.6901	-10.7002	-10.6908	-10.7054	-10.6893	-10.6923	-10.6969	-10.6942	-10.7052	-10.6985	0.00712511
	55	-10.703	-10.7041	-10.7067	-10.6943	-10.71	-10.7149	-10.6955	-10.6938	-10.6944	-10.6915	-10.6932	-10.6916	-10.6999	-10.6897	-10.7055	-10.6886	-10.6911	-10.696	-10.692	-10.7043	-10.698	0.00750483
	56	-10.7036	-10.7031	-10.7096	-10.6992	-10.7093	-10.7133	-10.6945	-10.6968	-10.6955	-10.6904	-10.6901	-10.6914	-10.7011	-10.6903	-10.7061	-10.6901	-10.6904	-10.7023	-10.6927	-10.7046	-10.6987	0.0075216
	57	-10.7033	-10.7034	-10.708	-10.6965	-10.7132	-10.7147	-10.697	-10.6968	-10.6936	-10.69	-10.6955	-10.6903	-10.6988	-10.6907	-10.7043	-10.6876	-10.695	-10.7036	-10.6941	-10.7059	-10.6991	0.00767197
	58	-10.7035	-10.7023	-10.7093	-10.6976	-10.7103	-10.7128	-10.695	-10.6966	-10.696	-10.6908	-10.6924	-10.6901	-10.7021	-10.6896	-10.706	-10.6909	-10.6925	-10.7027	-10.6922	-10.704	-10.6988	0.00731302
	59	-10.7046	-10.7041	-10.7086	-10.6973	-10.707	-10.7149	-10.6949	-10.6972	-10.6923	-10.6875	-10.6931	-10.6906	-10.6982	-10.6923	-10.7048	-10.687	-10.6922	-10.7047	-10.693	-10.7063	-10.6985	0.00781952
	60	-10.7034	-10.7021	-10.7079	-10.6963	-10.7084	-10.7133	-10.6958	-10.6972	-10.697	-10.6915	-10.6933	-10.6882	-10.7022	-10.69	-10.7057	-10.6909	-10.6921	-10.7027	-10.6928	-10.7048	-10.6988	0.00711684
	61	-10.7035	-10.7043	-10.7092	-10.6978	-10.7095	-10.7142	-10.6937	-10.6988	-10.6947	-10.6905	-10.6921	-10.6907	-10.6999	-10.6905	-10.7058	-10.689	-10.6922	-10.7043	-10.6917	-10.7045	-10.6988	0.00763456
	62	-10.7024	-10.7055	-10.7055	-10.6943	-10.71	-10.7158	-10.6967	-10.6945	-10.6949	-10.6914	-10.6934	-10.6908	-10.7002	-10.691	-10.705	-10.689	-10.6905	-10.7033	-10.6938	-10.7057	-10.6987	0.00754634
	63	-10.7039	-10.7035	-10.7107	-10.6997	-10.7092	-10.7138	-10.6922	-10.6963	-10.6959	-10.6905	-10.6902	-10.6916	-10.7014	-10.6893	-10.7066	-10.6903	-10.6908	-10.7031	-10.6906	-10.7034	-10.6986	0.00787461
	64	-10.7035	-10.7035	-10.7081	-10.6933	-10.7126	-10.7142	-10.6983	-10.6969	-10.6949	-10.6886	-10.6957	-10.6888	-10.6998	-10.6918	-10.7034	-10.6888	-10.6945	-10.7047	-10.6952	-10.7066	-10.6992	0.00766485
	65	-10.7035	-10.704	-10.7092	-10.6992	-10.7081	-10.7145	-10.6936	-10.6968	-10.6932	-10.6946	-10.6926	-10.6816	-10.6952	-10.6889	-10.7063	-10.6864	-10.6932	-10.705	-10.6911	-10.7027	-10.698	0.0084537
	66	-10.7029	-10.7031	-10.7088	-10.6869	-10.7098	-10.7088	-10.6929	-10.6951	-10.699	-10.6856	-10.6949	-10.6868	-10.6796	-10.6903	-10.7039	-10.6831	-10.6903	-10.6955	-10.6877	-10.7071	-10.6956	0.00935766
	67	-10.6848	-10.7032	-10.7132	-10.6775	-10.7031	-10.7147	-10.7088	-10.6902	-10.6902	-10.6906	-10.6797	-10.6815	-10.6669	-10.6777	-10.6983	-10.6674	-10.6739	-10.6559	-10.6761	-10.6823	-10.6868	0.0161352
	68	-10.6575	-10.6941	-10.6642	-10.6589	-10.6862	-10.6554	-10.6639	-10.6784	-10.666	-10.6488	-10.6338	-10.6675	-10.6578	-10.6543	-10.6852	-10.6293	-10.6524	-10.6133	-10.6667	-10.6358	-10.6585	0.019987
	69	-10.6291	-10.6431	-10.6611	-10.6202	-10.594	-10.6051	-10.6131	-10.661	-10.6493	-10.5827	-10.5805	-10.634	-10.6169	-10.5953	-10.697	-10.5928	-10.6096	-10.5716	-10.616	-10.6178	-10.6195	0.0313657
	70	-10.5104	-10.5559	-10.5337	-10.573	-10.5454	-10.5107	-10.4945	-10.5567	-10.5548	-10.5028	-10.5108	-10.5651	-10.5208	-10.4187	-10.5008	-10.4897	-10.4935	-10.4537	-10.504	-10.4543	-10.5125	0.0402765
	71	-10.3379	-10.3608	-10.3455	-10.4701	-10.3611	-10.3083	-10.3305	-10.3852	-10.3979	-10.3379	-10.3475	-10.4157	-10.2924	-10.1035	-10.2988	-10.2541	-10.3113	-10.2845	-10.3286	-10.2198	-10.3246	0.0764805
	72	-10.0855	-9.97075	-9.82228	-10.2783	-9.80857	-9.92289	-10.0293	-10.0538	-10.0538	-9.92694	-10.0219	-10.0721	-9.88469	-9.78472	-9.84735	-9.78596	-10.087	-9.86263	-9.98713	-9.86408	-9.95748	0.128786
	73	-9.61088	-9.31121	-9.15166	-9.69349	-9.24818	-9.34642	-9.3432	-9.21831	-9.35125	-9.35467	-9.41645	-9.59187	-9.42128	-9.21654	-8.87857	-9.38609	-9.73209	-9.15726	-9.24343	-9.29108	-9.3482	0.200255
	74	-8.81877	-8.44578	-8.37081	-9.12161	-8.17958	-8.30207	-8.46496	-8.40899	-8.46877	-8.53091	-8.52628	-8.72307	-8.59183	-8.36835	-8.09566	-8.68145	-8.71316	-8.33045	-8.51334	-8.58009	-8.5118	0.230737
	75	-7.65081	-7.05677	-6.98857	-7.54675	-7.2758	-6.74989	-7.13575	-6.9526	-7.21011	-6.75958	-6.98118	-7.14153	-7.25481	-6.83563	-6.83304	-7.45174	-7.39311	-6.65013	-7.27267	-7.17672	-7.11586	0.275816
	76	-5.93498	-4.58589	-5.51725	-6.08979	-5.59312	-5.12248	-5.3984	-5.53024	-5.45512	-4.84037	-5.00451	-5.21211	-5.1604	-5.06424	-5.18974	-5.60339	-5.72322	-4.57927	-5.6454	-5.15298	-5.32015	0.40427
	77	-3.26209	-1.99928	-3.3796	-3.57156	-3.40547	-2.32732	-3.36377	-2.87442	-3.63801	-2.13294	-2.61561	-2.4369	-2.86654	-2.85155	-2.42673	-2.98691	-3.21841	-2.20931	-3.33007	-2.09944	-2.8498	0.535078
	78	0.223191	1.38488	-0.114887	-0.181555	-0.537035	1.09928	-0.0724862	0.244763	-0.523293	0.902148	-0.349254	0.752938	-0.0195283	0.102541	1.00252	0.433901	0.256431	0.493596	-0.369587	0.470255	0.259941	0.555945
	79	3.85812	6.09264	3.70285	3.1957	3.59928	4.07445	3.2721	3.25258	3.71512	3.90989	3.10661	3.99956	3.24597	3.22562	3.55594	4.05611	3.91767	3.99253	2.91623	2.98826	3.68386	0.682534
	80	6.94094	9.66363	7.85417	6.52086	7.62888	7.34153	7.77833	6.53071	7.43239	6.93425	6.57927	6.89496	6.27524	7.25453	7.632	7.88676	8.33896	6.71659	6.65892	7.58846	7.32257	0.788258
	81	10.1068	11.6766	11.3797	10.5966	10.8881	10.4166	10.2844	10.7721	11.4917	10.9046	9.8989	11.3144	9.69975	10.8056	10.9842	11.2377	10.768	11.0176	10.2446	10.6744	10.7581	0.5325
	82	13.9941	14.3931	13.9813	14.4493	14.5959	13.6772	13.5077	13.5903	15.1544	13.9395	13.7232	14.4249	14.3318	14.4119	14.3275	14.5057	12.8897	13.5528	13.4816	14.3505	14.0641	0.52338
	83	17.1768	17.0381	16.7498	17.3055	18.1026	16.6824	16.4154	17.4229	18.6181	17.2991	16.382	17.8242	17.776	16.7577	18.1272	17.1095	16.7467	17.4506	16.4378	16.9083	17.2165	0.623753
	84	20.2636	19.9039	19.8856	20.6441	20.1196	19.6764	20.5599	19.7491	20.1558	20.7735	19.5774	19.6196	20.074	19.8207	20.6207	20.0987	20.0564	20.5822	19.6661	19.9669	20.0907	0.374928
	85	22.5596	21.9789	21.9785	22.8979	22.5709	22.0148	22.8921	21.929	23.3551	22.5418	22.6602	23.4616	22.7317	22.2762	23.1652	23.8824	23.1434	22.4344	23.1594	23.0954	22.7364	0.545593
	86	24.5887	24.6324	24.1331	25.3615	24.1596	24.0172	24.0908	24.877	25.4142	25.2056	24.5771	24.6623	24.7781	25.2619	25.1076	25.5538	25.596	25.0806	24.6543	25.4135	24.8583	0.507504
	87	27.1478	26.7929	27.1713	27.5253	27.2971	26.8562	26.0678	28.0914	26.7677	27.0942	27.1491	27.3727	27.2725	26.7048	27.1677	27.3201	27.6765	28.0664	27.297	27.1682	27.2003	0.456748
	88	28.6935	28.1953	28.6762	28.1033	28.6774	28.5711	27.9964	29.4692	28.6049	28.4193	28.9804	28.7971	28.769	28.5233	28.4306	29.3658	28.8247	30.0239	29.1962	28.207	28.7262	0.496657
	89	28.9589	30.0948	29.8727	30.7085	30.7299	30.065	32.1613	30.4107	30.2895	30.2668	30.7966	30.2418	30.7602	30.5936	29.4646	29.8797	30.7109	30.5096	30.5322	29.4971	30.3272	0.658047
	90	31.1952	31.3052	30.9522	31.9985	31.0849	31.6384	32.1987	31.329	31.0924	31.2729	31.9547	32.1463	31.009	31.4337	31.1054	31.4281	31.0711	32.2607	31.2598	31.526	31.4631	0.424926
	91	32.9055	32.9769	31.4889	32.6496	32.6979	31.407	32.8118	31.831	32.193	32.8516	32.4171	32.1417	31.4602	32.4524	32.3168	31.7075	31.7906	32.655	32.9336	31.8361	32.2762	0.536447
	92	32.7303	32.7246	32.1085	33.0934	32.5546	32.3779	32.786	32.5216	31.6141	33.9295	31.9265	33.415	32.7117	32.6681	32.1901	33.1543	32.9069	33.7672	33.1826	32.4662	32.7415	0.579161
	93	33.8196	32.7563	32.8576	33.1041	33.7627	33.6272	33.2626	33.4924	32.848	33.0841	33.5233	33.2025	33.3645	32.7425	33.8171	32.3053	33.3804	33.4911	33.6941	32.8334	33.2484	0.423282
	94	33.4641	33.0011	34.2996	33.1344	32.5226	33.8412	34.3936	33.3899	33.1337	33.2885	33.3218	33.0527	32.9849	34.1654	33.6357	33.0065	34.1224	33.7201	32.7808	33.5657	33.4412	0.521875
	95	34.215	32.9419	34.0046	33.3659	33.5274	33.9102	34.5485	34.7585	33.9925	33.7019	34.2524	33.3882	33.1817	33.9277	33.8462	33.0102	32.7189	33.6596	33.076	33.3869	33.6707	0.547661
	96	33.3544	32.6774	34.6565	33.6519	33.6885	34.0403	34.7403	34.2894	33.7222	33.7664	33.7452	33.4877	33.4625	34.1131	33.9393	33.704	32.9817	33.6642	33.6264	33.8405	33.7576	0.483415
	97	33.5385	33.0155	34.012	32.6302	34.1856	34.0311	33.9257	33.6572	33.4465	33.8918	34.3145	32.6803	34.1452	33.5915	34.8433	33.6871	32.7068	33.1882	33.2761	33.3264	33.6047	0.587435
	98	33.4618	33.3007	33.0226	32.9426	33.3398	34.3032	33.4226	33.4699	33.7392	33.0197	33.0864	32.5668	32.7325	33.7617	34.2417	33.4095	32.8277	32.8994	33.8653	33.2173	33.3315	0.473597
	99	33.075	33.2256	32.7964	32.233	32.6768	33.2385	32.4174	32.1896	32.8122	33.8255	32.3269	32.9018	33.6599	32.6764	32.5717	32.8117	33.3971	32.3407	33.2211	31.8609	32.8129	0.514073
	100	32.2767	32.5485	31.8772	32.0904	32.0667	31.8332	32.0918	32.502	33.4387	32.6498	31.4412	31.8144	32.9088	32.291	31.6343	32.5491	33.0721	31.7786	33.2152	31.89	32.2985	0.551705
	101	32.4533	32.5837	30.4634	32.1295	32.0018	32.0902	31.3143	31.7359	32.1733	32.1349	30.8767	31.6102	32.1552	31.7404	31.1617	32.5734	32.3968	31.4199	32.9774	31.9078	31.895	0.619616
	102	31.1329	31.6876	32.1432	30.7887	30.6332	30.9913	30.8346	31.0059	31.8922	31.0442	29.7142	31.175	31.2134	31.7716	30.9295	31.163	31.2263	31.1084	31.2816	31.7989	31.1768	0.528841
	103	30.5427	30.7033	30.8787	30.7744	30.6145	30.9705	30.0901	30.5366	30.0167	30.7747	29.9645	31.2419	30.4941	29.9711	31.2076	30.8628	30.5653	30.4446	30.7162	30.8227	30.6096	0.372886
	104	29.8927	28.9875	30.1677	29.5834	29.4614	29.8871	28.6575	29.5755	29.9882	29.4847	30.1799	29.2169	30.1602	29.5143	29.8838	29.0195	30.3115	29.7616	29.5806	30.5359	29.6925	0.481069
	105	28.3916	29.2673	28.5301	28.8121	30.1533	29.1565	28.7348	28.3842	28.8152	28.4596	29.4132	28.8914	29.9089	28.4315	28.9321	28.5615	28.8929	28.7197	29.0466	29.4389	28.9471	0.491273
	106	28.277	28.4173	28.3598	28.3194	28.0181	27.48	28.2963	28.2909	27.6926	28.2736	28.9338	27.7966	27.9311	27.5887	27.3511	27.1634	29.1673	26.9402	28.8305	28.0324	28.058	0.58094
	107	27.1338	27.0794	27.1194	27.6772	27.5004	26.9569	26.8501	26.8481	26.8236	27.2985	27.2969	28.62	26.2954	26.7243	26.7912	27.1738	27.4411	26.9462	27.157	26.8524	27.1293	0.469235
	108	25.6206	26.2231	26.1508	26.0343	25.6513	26.1961	25.4677	25.9181	25.7288	25.6788	26.5425	27.03	25.884	26.4646	25.5118	26.3428	26.1585	25.9895	26.093	26.6376	26.0662	0.406365
	109	24.7586	25.5794	24.7962	25.6585	24.9012	25.103	24.7573	24.7966	24.9548	25.0401	25.7686	25.0377	25.4321	25.5002	24.4255	25.8515	26.2286	25.0673	24.7348	25.4439	25.1918	0.465849
	110	24.3133	23.736	24.6401	24.6818	23.9439	23.8088	23.3763	23.3166	23.9494	23.9361	24.9504	23.4238	23.9359	23.8591	23.9776	25.0149	24.5283	24.3047	24.0083	23.8728	24.0789	0.486569
	111	23.211	23.0428	22.8189	23.7264	22.4875	22.7597	23.1124	22.3402	22.3225	23.5708	24.0422	22.8324	23.089	22.8398	23.298	24.0218	22.6655	23.3699	22.8383	23.8414	23.1115	0.521876
	112	21.7603	21.448	22.3451	23.5584	21.5448	21.9305	22.0137	21.5931	20.7945	22.2984	21.7266	21.5252	21.7042	21.5472	22.489	21.502	22.0473	22.2492	22.1437	22.505	21.9363	0.569793
	113	21.2951	20.8673	20.103	22.4564	20.3234	19.9015	20.7227	21.1777	20.4638	20.8775	20.5481	21.3353	20.0111	21.2201	20.7457	20.2212	20.638	22.0276	21.6782	22.0596	20.9337	0.718258
	114	19.4836	20.2711	19.7495	19.6102	19.6613	19.8064	19.6234	20.2617	19.7275	19.2485	19.7249	20.7934	19.3004	19.7715	19.0424	19.5192	19.4627	20.4966	20.1087	20.6413	19.8152	0.471669
	115	18.5716	19.187	18.9873	18.4486	18.7259	18.9487	18.7753	18.753	18.6105	18.308	18.1027	19.1421	17.0954	18.4431	18.2191	18.6832	17.9925	18.8222	18.2796	18.6494	18.5373	0.471382
	116	16.4096	17.7335	18.4047	17.3121	17.4751	18.1606	18.2109	17.4566	17.5986	17.234	15.8831	16.9015	16.6557	17.6128	17.2913	17.4679	16.4399	18.4981	16.0026	17.0174	17.2883	0.74563
	117	15.4319	15.9631	16.362	16.3895	16.3473	16.7107	16.401	17.0353	16.6086	17.0072	14.4655	16.3918	16.2357	17.4084	16.1567	16.6018	15.7878	16.6949	15.6482	15.1304	16.2389	0.690169
	118	14.7445	14.9795	15.2627	14.7701	15.7357	15.2684	15.0721	15.9814	15.344	15.7763	14.4086	15.027	15.246	15.6411	15.141	15.4717	15.0423	15.6326	14.7286	15.2991	15.2286	0.402243
	119	14.2208	13.7715	14.0899	12.91	14.3622	14.295	13.4393	15.1888	14.0447	13.7103	13.9988	13.7761	15.0544	14.8292	14.1693	14.8818	14.919	14.186	14.1257	14.1568	14.2065	0.564358
	120	12.9239	12.4439	13.1175	12.5342	12.4497	12.8831	12.1428	13.0706	13.6292	12.2975	13.0332	12.4184	13.9635	13.6673	12.8303	13.5367	12.5722	12.955	13.1107	12.9226	12.9251	0.492705
	121	11.9024	11.1163	12.172	11.9118	11.3832	11.7263	11.3114	11.5106	12.4313	12.0091	11.465	11.3769	11.4638	11.9916	10.9538	12.3406	11.5633	11.5097	11.8878	11.6377	11.6832	0.392277
	122	10.8953	9.11595	11.6326	10.8667	10.7306	10.9458	10.3503	10.6458	10.6651	10.5185	10.9404	10.9312	10.0573	10.4862	9.18409	11.2647	10.5486	10.3093	10.5408	10.9042	10.5767	0.597843
	123	9.82464	8.60936	10.0846	9.60943	9.84358	10.5182	10.1723	9.64343	9.80669	9.44194	9.50336	10.5917	10.0719	9.38408	8.26634	9.75163	10.2449	10.3407	9.13566	9.75988	9.73022	0.584748
	124	9.21557	7.61678	9.19101	8.1689	8.96759	9.09702	9.90539	8.50638	8.6611	7.93141	8.63878	9.28115	8.92016	8.79967	7.93533	7.97899	8.92954	9.13037	8.47953	8.58786	8.69713	0.565576
	125	7.54716	7.48116	7.85609	7.00029	8.22777	8.2044	8.56336	7.9593	7.77874	7.30877	8.12214	7.99438	7.35675	8.50613	7.53319	7.02266	7.70377	7.18388	7.6381	7.49464	7.72413	0.453637
	126	6.16987	7.1926	6.91028	6.81193	7.53642	6.9487	7.10044	7.26536	6.48639	6.38935	7.50461	7.34337	6.94708	6.93907	6.87283	6.12858	6.39509	6.49424	6.28041	6.59015	6.81534	0.432696
	127	5.42949	6.15389	5.91113	6.17086	6.51677	5.92153	6.04101	6.24042	4.71528	6.15223	5.88598	6.10737	6.0516	6.24724	5.6043	5.45879	4.73999	6.23011	5.24794	5.02411	5.7925	0.524549
	128	4.59009	5.26812	4.68236	5.33123	5.63778	5.49052	5.07009	5.26614	3.45516	5.06719	4.67118	4.41217	5.2795	5.61613	4.99132	4.36831	4.25026	5.4876	4.85021	4.35417	4.90698	0.559206
	129	3.35088	4.20656	4.21064	4.11123	4.53803	4.20286	4.08114	3.526	3.39949	3.47054	4.29929	3.76499	4.34085	4.22688	4.37437	3.60352	3.13423	4.04472	4.43097	3.52478	3.9421	0.424851
	130	2.67889	2.67776	3.81273	2.95866	3.37553	2.74741	3.09587	2.20648	2.49694	2.2203	4.01934	3.24774	3.29526	3.10679	3.05559	2.98376	2.33787	2.13459	3.88055	2.67524	2.95036	0.552276
	131	1.88204	1.73055	2.91025	2.37261	2.11457	1.29072	2.23542	1.67695	1.96772	2.29117	3.47897	1.90323	1.79416	2.20243	3.30725	2.61644	1.88463	1.44201	2.85949	1.71277	2.18367	0.59187
	132	1.40923	0.788268	1.46369	1.79593	1.24559	0.510527	1.67722	1.24284	1.85445	1.62243	2.26795	1.51777	1.28725	1.4136	2.89151	1.58853	1.21574	0.637148	1.63457	0.216767	1.41405	0.598899
	133	0.542428	0.409507	0.737661	0.946202	1.55323	0.250549	0.979118	1.40912	0.62884	0.475562	1.28823	0.78532	0.654121	0.84982	1.62684	0.582715	0.16294	0.184964	0.842744	-0.0529134	0.74285	0.464097
	134	-0.20877	0.0678374	-0.70843	-0.212951	0.720928	0.202962	0.407327	0.326833	-0.331246	0.314691	1.04457	0.0819626	0.231733	0.019044	0.798225	-0.401745	-0.202963	-0.0411411	0.204421	-0.190878	0.106121	0.428226
	135	-0.327375	-0.919359	-1.5354	-0.903026	-0.100611	-0.238578	-0.142523	-0.833083	-1.45693	-0.088873	0.42613	-0.774927	-0.480287	-0.365876	-0.289889	-0.930578	-0.226097	-0.165399	-0.585914	-0.131307	-0.503495	0.486812
	136	-0.790805	-1.84396	-0.864791	-1.12266	-0.607732	-0.672836	-0.11497	-1.39913	-1.63455	-0.708222	-0.201504	-1.06276	-1.06325	-0.900013	-0.904683	-1.19729	-0.333375	-1.06558	-1.7195	-0.986115	-0.959686	0.465564
	137	-0.642025	-2.02086	-1.68832	-1.53755	-1.09776	-0.942564	-1.07573	-1.63856	-1.82907	-1.55329	-1.71024	-1.73699	-1.43041	-1.21696	-1.51469	-1.87099	-0.843679	-1.17612	-2.25372	-1.80983	-1.47947	0.419376
	138	-1.39746	-2.49209	-2.21815	-2.27907	-1.93528	-1.52998	-1.73941	-1.92787	-1.98547	-2.51473	-2.48326	-1.85974	-1.69003	-2.13165	-1.74474	-2.39292	-1.41629	-1.67275	-2.34793	-1.94004	-1.98494	0.358956
	139	-2.21417	-2.77261	-2.56459	-2.98942	-2.52867	-2.05409	-2.60229	-2.09537	-2.37731	-2.67027	-2.78241	-1.57996	-1.75897	-2.64141	-2.42342	-2.89002	-2.53456	-1.87862	-2.88832	-2.48573	-2.43661	0.392622
	140	-2.47496	-2.31602	-2.99624	-3.22193	-2.14803	-2.88253	-3.08227	-2.31106	-2.74963	-3.15811	-3.1534	-2.36904	-2.89522	-3.32356	-3.12176	-2.83742	-3.62239	-2.00913	-2.89697	-2.44221	-2.80059	0.433817
	141	-2.71357	-2.83126	-3.14142	-3.43425	-1.69242	-3.15863	-3.1979	-2.96061	-3.11857	-3.42376	-3.30009	-3.33773	-3.69067	-3.50113	-3.44093	-2.70306	-3.9722	-2.5742	-2.97415	-3.30769	-3.12371	0.482262
	142	-2.99994	-3.25549	-2.74932	-3.78656	-2.02072	-3.35306	-3.13109	-3.64618	-3.33753	-3.61602	-2.89527	-3.70021	-4.06004	-3.25452	-3.53106	-2.91642	-4.099	-3.00167	-3.32127	-3.53719	-3.31063	0.481614
	143	-3.02829	-3.61168	-3.27404	-3.89468	-2.70754	-3.21466	-3.41142	-3.9032	-3.67157	-3.71296	-3.28219	-3.6072	-3.89955	-3.9681	-3.33113	-2.3401	-3.97577	-3.03724	-3.70432	-3.34847	-3.44621	0.438619
	144	-4.0983	-3.71782	-3.76304	-4.40849	-3.57539	-3.66706	-3.60464	-4.15237	-3.74346	-3.65237	-3.86649	-3.80746	-4.25235	-4.35922	-3.5699	-2.36466	-3.80826	-3.69126	-4.34342	-3.45665	-3.79513	0.446176
	145	-4.98512	-3.91844	-4.64757	-4.69395	-4.36707	-4.57376	-3.82883	-4.25766	-3.88997	-4.54311	-4.25642	-4.39115	-4.54697	-4.97972	-3.69966	-3.09375	-3.85751	-4.76563	-4.87918	-3.68735	-4.29314	0.507447
	146	-4.85861	-4.58764	-5.56054	-5.00172	-5.00272	-5.4519	-4.60825	-4.34128	-4.4968	-4.72186	-5.11204	-4.96208	-5.24406	-5.27771	-4.14949	-3.92895	-4.48849	-5.28565	-5.0065	-3.40503	-4.77457	0.538928
	147	-5.31327	-5.13638	-5.91255	-5.16053	-5.29362	-5.85288	-5.21583	-5.0982	-5.07961	-5.04631	-5.24859	-5.38753	-5.77173	-5.50886	-4.94934	-4.87335	-5.38286	-5.58301	-5.35569	-4.24374	-5.27069	0.374031
	148	-5.56708	-5.56355	-5.91245	-5.17741	-5.57406	-6.27086	-5.66635	-5.29127	-5.36624	-5.90336	-5.53129	-6.21991	-5.76094	-6.12303	-5.28804	-5.57331	-5.82474	-5.7417	-5.57748	-4.95451	-5.64438	0.341097
	149	-6.07243	-6.47018	-5.68242	-5.67998	-6.20908	-6.23811	-6.50794	-5.88286	-5.89408	-6.11741	-6.11643	-6.76537	-5.93179	-6.34392	-5.91955	-6.28651	-5.89616	-5.87997	-6.03702	-5.56465	-6.07479	0.302775
	150	-6.47492	-6.73017	-6.25732	-5.98872	-6.80968	-6.86001	-6.91832	-6.54301	-6.48926	-6.42318	-6.32329	-7.04474	-6.50087	-6.52928	-6.51884	-7.07432	-6.59816	-6.4704	-6.58978	-6.49599	-6.58201	0.264113
	151	-7.2004	-7.19814	-6.75503	-6.59973	-7.15267	-7.34927	-7.3237	-7.26699	-7.01649	-6.77958	-7.04544	-6.97246	-6.90812	-6.81523	-6.55093	-7.56027	-7.24934	-7.41785	-7.31744	-7.10806	-7.07936	0.276645
	152	-7.64707	-7.77155	-7.18612	-7.22196	-7.55797	-7.6098	-7.79812	-7.78299	-7.662	-7.33347	-7.87712	-7.28156	-7.10142	-7.34565	-7.14157	-7.93627	-7.75642	-8.19103	-7.96439	-7.36745	-7.5767	0.312866
	153	-8.15588	-8.44066	-7.87332	-7.87818	-8.07823	-7.88954	-8.45975	-7.69191	-8.3777	-7.78045	-8.15822	-7.93272	-7.5474	-7.937	-8.03632	-8.28625	-8.29382	-8.51845	-7.929	-7.595	-8.04299	0.287794
	154	-8.4116	-8.78258	-8.18553	-8.57018	-8.55668	-8.73871	-8.96942	-8.42256	-8.40894	-8.1006	-8.52231	-8.43912	-8.10862	-8.53908	-8.54982	-8.66344	-8.75189	-8.71526	-8.18714	-7.81745	-8.47205	0.280212
	155	-8.79193	-9.07476	-8.50548	-8.91204	-8.74602	-9.08269	-9.31781	-8.85924	-8.67614	-8.48523	-8.74713	-8.75559	-8.71907	-8.91606	-8.94986	-8.94736	-8.80073	-8.80956	-8.67776	-8.31862	-8.80465	0.224667
	156	-8.81409	-9.08148	-8.94628	-8.97337	-9.03012	-9.267	-9.55707	-9.19904	-8.89104	-8.94041	-9.08587	-9.22026	-9.07235	-9.04203	-9.1729	-9.13227	-9.08252	-9.14027	-8.98566	-8.74717	-9.06906	0.175898
	157	-9.25501	-9.49078	-9.12116	-9.18909	-9.20868	-9.38121	-9.80099	-9.7107	-9.24536	-9.368	-9.3152	-9.58659	-9.15534	-9.1166	-9.32208	-9.50751	-9.35672	-9.45703	-9.36683	-9.04654	-9.35007	0.198922
	158	-9.45534	-9.76002	-9.47769	-9.36831	-9.61815	-9.80323	-9.99541	-10.0202	-9.54655	-9.65036	-9.74354	-9.95494	-9.13469	-9.3861	-9.67396	-9.71852	-9.44249	-9.72036	-9.63516	-9.53969	-9.63223	0.223238
	159	-9.72885	-9.9365	-9.92979	-9.68587	-9.91369	-10.0308	-10.0646	-10.1282	-9.73532	-9.8559	-10.0166	-10.0959	-9.49822	-9.71994	-9.85416	-9.77684	-9.55986	-9.66649	-9.85261	-9.90098	-9.84755	0.175235
	160	-9.95646	-9.9387	-10.1191	-9.84006	-10.093	-10.1059	-10.0361	-10.204	-9.94883	-10.0668	-10.1195	-10.2218	-9.87065	-10.0107	-9.97748	-9.98609	-9.99178	-9.83623	-10.0534	-10.0589	-10.0218	0.107616
	161	-10.1938	-10.0008	-10.1917	-9.77337	-10.2311	-10.1488	-10.0202	-10.2454	-10.0735	-10.2563	-10.257	-10.3342	-10.1274	-10.2367	-10.0328	-10.0758	-10.1348	-10.061	-10.1494	-10.1773	-10.1361	0.124621
	162	-10.3515	-10.1374	-10.1871	-9.98724	-10.3495	-10.2562	-10.1404	-10.3519	-10.147	-10.3729	-10.3749	-10.4046	-10.3035	-10.3316	-10.1416	-10.1335	-10.2384	-10.1304	-10.2467	-10.281	-10.2434	0.113065
	163	-10.404	-10.3176	-10.2942	-10.0728	-10.374	-10.3297	-10.2384	-10.4069	-10.2451	-10.3863	-10.422	-10.4738	-10.3008	-10.3268	-10.2378	-10.3255	-10.3056	-10.2787	-10.3969	-10.3831	-10.326	0.0883722
	164	-10.4773	-10.4736	-10.4479	-10.2191	-10.3768	-10.4321	-10.2429	-10.4679	-10.291	-10.4443	-10.463	-10.4969	-10.3581	-10.3705	-10.3227	-10.4146	-10.3453	-10.3984	-10.5155	-10.4855	-10.4022	0.0848582
	165	-10.5481	-10.5372	-10.5133	-10.4029	-10.3997	-10.5082	-10.3824	-10.488	-10.3857	-10.5037	-10.5292	-10.5766	-10.363	-10.4073	-10.4786	-10.4951	-10.4771	-10.5117	-10.569	-10.5353	-10.4806	0.0665694
	166	-10.576	-10.5373	-10.5233	-10.4593	-10.4596	-10.564	-10.4386	-10.4746	-10.4901	-10.5184	-10.5751	-10.6252	-10.3752	-10.453	-10.5667	-10.5287	-10.5728	-10.5917	-10.6172	-10.5569	-10.5252	0.0658199
	167	-10.5628	-10.5508	-10.5024	-10.5341	-10.5486	-10.6041	-10.5256	-10.5264	-10.5804	-10.5172	-10.5856	-10.6406	-10.4296	-10.487	-10.5829	-10.5417	-10.6159	-10.6133	-10.6352	-10.5728	-10.5578	0.0526926
	168	-10.6229	-10.5964	-10.5232	-10.5789	-10.5742	-10.6394	-10.5933	-10.5493	-10.6092	-10.5153	-10.5996	-10.6525	-10.499	-10.5413	-10.597	-10.5448	-10.6302	-10.6281	-10.6295	-10.5759	-10.585	0.0441876
	169	-10.6712	-10.6167	-10.5675	-10.5947	-10.6159	-10.6444	-10.6275	-10.5453	-10.6262	-10.5544	-10.5978	-10.6492	-10.528	-10.5658	-10.5923	-10.5628	-10.6288	-10.6341	-10.6308	-10.57	-10.6012	0.039213
	170	-10.6773	-10.6087	-10.6086	-10.6168	-10.6454	-10.5927	-10.6377	-10.5483	-10.6267	-10.5536	-10.5937	-10.6363	-10.5575	-10.6009	-10.5992	-10.5858	-10.6414	-10.5865	-10.6342	-10.6165	-10.6084	0.0330718
	171	-10.6801	-10.6187	-10.6175	-10.6479	-10.6583	-10.6437	-10.6578	-10.5909	-10.6202	-10.5424	-10.5963	-10.622	-10.582	-10.6077	-10.6176	-10.6008	-10.6557	-10.6281	-10.6244	-10.6426	-10.6227	0.0316108
	172	-10.6758	-10.6352	-10.6259	-10.656	-10.6654	-10.6901	-10.6643	-10.6062	-10.6367	-10.552	-10.6398	-10.6197	-10.5973	-10.626	-10.6358	-10.6093	-10.6471	-10.6604	-10.6437	-10.6533	-10.637	0.0310159
	173	-10.6838	-10.6339	-10.6349	-10.6449	-10.6784	-10.6962	-10.6686	-10.627	-10.6518	-10.5553	-10.65	-10.6257	-10.6372	-10.6475	-10.6521	-10.6214	-10.621	-10.6868	-10.6635	-10.6674	-10.6474	0.0312668
	174	-10.6868	-10.6544	-10.6476	-10.6781	-10.6913	-10.698	-10.6771	-10.6472	-10.6397	-10.6087	-10.6632	-10.6265	-10.6557	-10.6617	-10.6738	-10.6364	-10.6196	-10.6934	-10.6785	-10.6757	-10.6607	0.0255272
	175	-10.6943	-10.6744	-10.6582	-10.6863	-10.6993	-10.6982	-10.6812	-10.6532	-10.6351	-10.6194	-10.661	-10.6293	-10.6592	-10.6463	-10.6948	-10.6456	-10.6197	-10.6896	-10.6768	-10.6875	-10.6655	0.0264937
	176	-10.6955	-10.6786	-10.6636	-10.6829	-10.7016	-10.6966	-10.6865	-10.6574	-10.645	-10.6524	-10.6612	-10.6189	-10.6617	-10.6461	-10.7034	-10.6526	-10.6242	-10.6878	-10.677	-10.6955	-10.6694	0.0249909
	177	-10.6963	-10.6752	-10.6748	-10.6802	-10.7021	-10.6989	-10.6904	-10.6638	-10.6658	-10.6569	-10.6607	-10.6377	-10.667	-10.6503	-10.7053	-10.669	-10.621	-10.689	-10.6787	-10.6969	-10.674	0.0222003
	178	-10.6958	-10.683	-10.6764	-10.6832	-10.7008	-10.7002	-10.6813	-10.6642	-10.6761	-10.6528	-10.662	-10.6478	-10.658	-10.6511	-10.7046	-10.6726	-10.6361	-10.6853	-10.6699	-10.6911	-10.6746	0.019286
	179	-10.7002	-10.6808	-10.6671	-10.6837	-10.7013	-10.6935	-10.6761	-10.6693	-10.6725	-10.648	-10.6615	-10.6557	-10.6499	-10.6478	-10.6993	-10.6738	-10.6559	-10.6925	-10.6862	-10.6883	-10.6752	0.0179101
	180	-10.6979	-10.6753	-10.6493	-10.6879	-10.7044	-10.6913	-10.6711	-10.6709	-10.6721	-10.6499	-10.6678	-10.6519	-10.6297	-10.644	-10.6986	-10.6836	-10.6658	-10.697	-10.6888	-10.6796	-10.6739	0.020698
	181	-10.6922	-10.6715	-10.6532	-10.6938	-10.7059	-10.6918	-10.6659	-10.6756	-10.6707	-10.659	-10.6695	-10.6517	-10.6231	-10.65	-10.7021	-10.6772	-10.6687	-10.6904	-10.6884	-10.6906	-10.6746	0.0205871
	182	-10.6959	-10.6749	-10.6541	-10.6854	-10.6986	-10.6902	-10.659	-10.6736	-10.6747	-10.6651	-10.6696	-10.6508	-10.6292	-10.6515	-10.7002	-10.6746	-10.6681	-10.7069	-10.6841	-10.6748	-10.6741	0.0194107
	183	-10.6968	-10.6739	-10.6305	-10.683	-10.7024	-10.6889	-10.6572	-10.6773	-10.6787	-10.6619	-10.6707	-10.6575	-10.6525	-10.6527	-10.6992	-10.6841	-10.671	-10.6968	-10.6921	-10.666	-10.6747	0.0189611
	184	-10.6973	-10.6728	-10.6229	-10.6943	-10.703	-10.6692	-10.6582	-10.6799	-10.6827	-10.6664	-10.6703	-10.6603	-10.6911	-10.6488	-10.7009	-10.6902	-10.6695	-10.6897	-10.6932	-10.6636	-10.6762	0.0200203
	185	-10.6971	-10.6861	-10.6455	-10.6981	-10.7034	-10.6749	-10.662	-10.6894	-10.6855	-10.6748	-10.675	-10.6672	-10.6942	-10.6567	-10.6943	-10.691	-10.6639	-10.6841	-10.6944	-10.6762	-10.6807	0.0156267
	186	-10.697	-10.6712	-10.6625	-10.6873	-10.7006	-10.6746	-10.6591	-10.6637	-10.6748	-10.6698	-10.6724	-10.6578	-10.6876	-10.6658	-10.6922	-10.6802	-10.6605	-10.6792	-10.6872	-10.641	-10.6742	0.0149809
	187	-10.6877	-10.6596	-10.6593	-10.6789	-10.6723	-10.6454	-10.6362	-10.6436	-10.653	-10.6638	-10.6486	-10.6542	-10.6733	-10.667	-10.6694	-10.6704	-10.6565	-10.6654	-10.7063	-10.6175	-10.6614	0.0191026
	188	-10.6343	-10.6059	-10.645	-10.6651	-10.6451	-10.5997	-10.603	-10.5975	-10.6258	-10.6465	-10.6163	-10.6523	-10.6479	-10.6208	-10.6463	-10.6818	-10.6223	-10.63	-10.646	-10.5992	-10.6315	0.023547
	189	-10.5525	-10.514	-10.5599	-10.5951	-10.566	-10.5291	-10.5872	-10.5064	-10.5348	-10.5267	-10.5592	-10.58	-10.5742	-10.5807	-10.5974	-10.6104	-10.5875	-10.5981	-10.5483	-10.5368	-10.5622	0.0303602
	190	-10.4152	-10.3707	-10.3968	-10.5145	-10.4409	-10.4154	-10.5011	-10.3865	-10.3883	-10.3497	-10.3599	-10.4889	-10.4791	-10.4468	-10.4366	-10.4853	-10.4635	-10.5308	-10.4121	-10.4551	-10.4369	0.052769
	191	-10.2279	-10.125	-10.1103	-10.2632	-10.246	-10.2758	-10.2829	-10.1707	-10.1963	-10.117	-10.1771	-10.2938	-10.3191	-10.268	-10.26	-10.2738	-10.2402	-10.4328	-10.3433	-10.2074	-10.2415	0.0794678
	192	-9.90965	-9.76432	-9.72751	-9.86915	-9.92478	-10.1025	-9.93428	-9.78036	-9.89003	-9.87354	-9.9081	-10.0239	-10.0226	-9.88214	-10.0831	-10.0471	-9.83885	-10.0731	-10.0637	-9.83981	-9.92793	0.112759
	193	-9.55757	-9.39849	-9.32489	-9.10315	-9.19918	-9.75327	-9.41587	-9.22252	-9.42661	-9.19221	-9.4549	-9.47524	-9.7775	-9.14544	-9.69763	-9.65238	-9.44787	-9.47238	-9.6449	-9.55353	-9.44578	0.202197
	194	-8.7398	-8.84047	-8.46536	-8.48983	-8.38356	-8.86394	-8.86831	-8.60939	-8.7518	-8.07521	-8.75731	-8.81346	-9.15133	-8.57494	-8.87701	-8.98283	-8.79148	-8.52318	-8.88602	-8.99858	-8.72219	0.248945
	195	-7.371	-7.65935	-7.26932	-7.34864	-7.08216	-7.77365	-7.55904	-7.35682	-7.43366	-7.23511	-7.76606	-7.8264	-8.26505	-7.71979	-8.1057	-8.03515	-7.35805	-7.49959	-8.00991	-7.8205	-7.62475	0.324608
	196	-6.24402	-6.24479	-6.36328	-5.88779	-5.60512	-6.36049	-6.17357	-5.7574	-6.29849	-5.71435	-6.24556	-6.54612	-6.76799	-6.55326	-6.36404	-6.493	-6.36075	-5.98248	-6.56967	-6.08439	-6.23083	0.310863
	197	-4.41833	-4.772	-4.6512	-4.34821	-4.38058	-4.78417	-4.2837	-4.02232	-4.48553	-4.01129	-4.87126	-4.93619	-4.58511	-4.97364	-4.56957	-4.71041	-4.76153	-4.36376	-4.73491	-3.95249	-4.53081	0.304984
	198	-2.07794	-2.5144	-2.67854	-1.89079	-2.67001	-2.98045	-2.72074	-2.47489	-2.62534	-1.42806	-3.02857	-2.97798	-2.31244	-2.95489	-2.66596	-2.31102	-2.43846	-2.22288	-2.35411	-2.14011	-2.47338	0.402992
	199	0.741527	-0.540416	-0.0601537	-0.486365	-0.41402	-1.0146	-0.114575	-0.377254	-0.070357	0.676302	-0.71999	-0.327245	-0.0469013	-0.538909	0.738267	0.172908	-0.036821	0.22249	0.31522	-0.295998	-0.108845	0.480932
	200	2.74184	1.5832	2.9722	1.45727	2.79302	1.37542	2.34609	2.13761	2.86639	2.5318	1.94254	2.56228	1.98607	1.64194	3.45134	2.69461	2.89405	2.05825	2.9679	2.10405	2.35539	0.581103
	201	4.81089	4.08802	5.53604	4.1897	5.43866	4.28284	5.76763	4.62671	5.49248	4.36195	4.41322	5.57534	4.53268	5.01824	5.51389	4.69519	5.54065	4.26279	5.53852	4.71861	4.9202	0.572393
	202	7.75113	7.22334	8.39233	6.83173	7.09412	7.13121	7.57902	7.60949	8.52147	6.7079	7.35324	7.74368	7.82621	8.21483	8.18433	7.18122	7.32985	7.35431	8.16543	7.24542	7.57201	0.517817
	203	10.6977	10.0043	10.7425	9.1687	9.21494	9.35439	9.61882	9.8221	10.3831	9.26794	10.6575	9.58102	10.1772	9.98343	10.2621	9.53142	9.8241	10.1725	10.851	9.62575	9.94702	0.534019
	204	12.4655	12.4632	12.19	11.771	12.1244	12.2302	11.5843	13.3037	12.6768	11.6988	12.3755	11.1611	11.9884	11.8641	11.7913	12.3227	12.2904	12.7337	12.3807	12.0402	12.1728	0.469749
	205	13.9001	14.6251	13.6077	13.5673	14.6138	14.9529	13.8472	15.1962	14.5701	14.3472	14.8796	14.3247	13.653	14.3363	13.9151	13.3058	14.5815	15.1074	14.4752	14.793	14.33	0.55107
	206	15.7396	16.6461	16.658	16.0501	16.7477	17.0881	16.2364	16.5561	15.0306	17.164	17.2094	16.3004	16.1345	16.3732	15.5866	16.0826	15.8008	17.4026	16.2613	15.5659	16.3317	0.618777
	207	17.6831	17.9072	18.6026	18.6941	17.4229	19.1749	18.7197	18.3965	17.1338	18.9869	17.908	17.6151	18.3894	17.8532	18.8972	17.9972	17.2574	18.906	18.5048	18.6003	18.2325	0.611637
	208	19.9684	19.3954	19.564	20.2934	18.8958	20.6135	20.6026	19.6165	19.2379	20.0489	19.4147	19.1768	19.9421	18.9188	20.4107	19.3439	19.1571	20.6628	19.3477	20.2016	19.7406	0.580112
	209	20.5635	21.5323	20.1265	22.068	20.4354	21.8081	21.6563	20.9495	21.1663	21.0099	20.6007	20.5313	21.7527	21.0299	22.9185	20.288	19.5206	21.6634	21.0469	22.0193	21.1344	0.803075
	210	22.0615	22.8265	20.9193	22.1434	21.9853	22.478	21.6795	22.1493	22.6395	22.5837	21.7695	21.2655	22.5528	21.9387	22.6293	21.8411	20.6923	22.1432	22.0433	22.482	22.0412	0.572746
	211	23.2247	23.8017	22.1384	23.1376	23.6585	23.1786	22.723	23.2698	23.4151	23.3357	22.8534	22.6115	23.7102	22.8361	23.4657	23.1724	21.9826	23.0189	22.0396	23.4217	23.0498	0.532667
	212	24.5853	24.6975	22.4495	23.2461	24.555	24.1475	23.2152	24.7121	23.8482	23.8686	24.3009	24.5257	23.5026	23.303	24.325	24.2414	23.9749	23.5948	23.8588	23.1915	23.9072	0.616635
	213	24.6946	24.9577	23.6382	24.3684	24.5797	24.5803	24.0158	24.992	24.8102	25.1293	24.7903	24.8056	23.9447	24.2514	24.6425	24.6104	24.3676	23.9099	24.7879	23.4583	24.4668	0.463445
	214	24.6999	25.9051	24.7442	24.8135	25.2967	25.6607	25.0407	25.1364	25.1572	25.3273	24.2034	24.6898	25.2875	25.4099	25.2053	25.3187	25.1539	25.5962	25.8016	25.1954	25.1822	0.410879
	215	25.5787	25.6643	25.1536	25.0235	25.8224	25.5597	25.1818	24.5646	26.0967	25.3603	25.2969	24.5958	26.251	25.5394	24.7592	25.6851	25.2605	26.112	25.694	25.3386	25.4269	0.472163
	216	26.2019	25.143	25.6355	25.9712	25.2889	25.9889	25.8045	24.7043	25.9165	25.7284	25.3885	25.3902	26.7787	26.7556	25.0745	26.3066	26.0065	26.9228	26.9165	25.635	25.8779	0.632976
	217	26.6791	25.7641	26.1113	26.4929	24.9949	26.2814	26.3426	25.8255	26.6208	25.6921	25.8964	25.8808	26.5195	27.7466	25.597	27.0959	26.3921	26.5681	27.3359	25.5772	26.2707	0.655836
	218	26.973	25.3943	25.9359	26.3487	25.7136	26.1223	25.4698	25.9121	26.4842	25.9094	26.2063	26.3877	26.5763	26.5504	25.8256	26.935	26.7157	26.7733	26.0424	26.6012	26.2439	0.463648
	219	26.4435	25.5383	25.9763	26.3605	25.6958	26.2087	25.0888	26.9176	26.1187	25.9593	26.7542	26.2725	26.7061	26.2951	26.1077	27.1141	26.4684	26.8243	26.4104	27.1417	26.3201	0.521499
	220	26.0554	25.6944	26.0598	26.2591	25.8107	26.0217	25.3594	25.7383	26.0282	25.8236	27.0674	26.9826	26.6383	26.3303	25.9509	26.3781	25.2296	26.1685	26.5814	26.1632	26.1171	0.469808
	221	25.353	26.1836	25.6962	25.7797	25.0899	25.4141	25.3686	25.3522	25.7819	26.025	26.1736	25.9515	26.5249	25.9791	25.6657	25.6893	25.6003	26.0533	25.7743	25.9971	25.7727	0.350018
	222	24.8197	26.2023	25.5837	25.5898	24.8743	25.1594	25.6725	24.4494	24.7138	25.2664	25.9773	25.666	25.9502	26.2211	25.114	25.3996	24.8216	25.5585	25.4521	26.2736	25.4383	0.533605
	223	24.72	25.6331	25.1467	25.6101	24.7956	24.7465	25.5143	24.8363	25.2524	24.3456	25.1714	25.5509	25.8396	25.2621	25.3168	25.2065	24.8373	24.7193	25.1241	25.5029	25.1566	0.390347
	224	24.4623	24.9492	24.3807	24.2242	24.0552	24.192	24.2008	23.4517	25.1086	24.5871	25.0336	25.2504	24.8316	24.2261	23.81	24.8458	23.9108	23.5675	24.8321	24.3615	24.414	0.511944
	225	23.5897	24.6999	23.6054	23.5061	24.1643	23.3141	24.1832	22.473	24.3538	24.2751	23.945	24.3643	24.5148	24.7494	24.041	24.6915	23.3016	23.1624	24.3214	23.8702	23.9563	0.599767
	226	22.5382	23.5815	23.5254	22.5826	23.2733	22.7975	22.6586	22.4393	23.3301	24.3447	23.7065	23.8846	23.065	23.6323	23.1209	23.8063	23.4239	23.4214	23.026	23.0225	23.259	0.504322
	227	22.0412	23.3033	22.7195	22.2182	23.4105	21.9468	22.1399	21.8824	22.8157	23.0076	22.7055	22.1885	22.0283	23.129	22.7364	22.7283	23.1395	22.6101	22.3829	22.8095	22.5972	0.469839
	228	21.8558	22.0445	21.8216	21.0115	22.3874	22.4346	21.6202	20.9868	21.8004	22.415	21.5822	21.4012	20.7326	22.4379	21.6007	22.197	22.0137	21.6848	21.206	21.6942	21.7464	0.503675
	229	21.5165	21.7074	21.3235	21.0888	21.3183	21.2976	21.0228	20.5886	21.0193	21.2882	20.4719	20.5895	19.8296	21.7585	21.046	21.0029	21.5046	20.8837	20.3063	21.2919	21.0428	0.487486
	230	20.9683	19.7067	21.1979	20.0967	20.2465	20.4422	19.9081	19.3256	19.7559	19.8858	19.3649	19.7708	19.7703	20.631	20.2353	19.4171	20.0684	20.1625	19.3712	20.4791	20.0402	0.522433
	231	18.8139	19.098	20.3521	19.5515	18.8665	20.5478	19.5805	18.2662	18.5378	18.6445	19.0185	18.84	19.0737	20.0728	19.2428	18.6186	18.7291	18.7561	18.1534	19.2789	19.1021	0.645274
	232	17.8795	19.1116	19.3208	18.5283	18.2762	19.171	18.2803	18.1486	17.5676	18.1788	17.184	17.7784	18.0295	18.4256	18.2766	17.445	17.6975	18.1685	16.876	18.1062	18.1225	0.624787
	233	16.9906	17.6126	17.6292	16.909	17.2741	17.7959	16.4846	17.1169	16.9734	16.8757	15.9136	16.6372	16.9464	16.9063	16.8963	16.5627	16.9417	17.2651	16.1166	17.1422	16.9495	0.466361
	234	15.3687	16.1628	15.8413	15.6023	15.9902	16.8382	15.6587	16.1885	15.8188	16.0005	15.7729	15.661	16.0124	15.5306	16.393	15.4915	16.7776	15.5117	14.7694	16.0877	15.8739	0.478102
	235	14.4778	14.6229	14.5551	14.06	14.6641	15.5718	14.5626	15.3213	14.2811	15.3357	14.707	15.2136	15.3133	13.7159	15.561	14.4459	15.5423	14.7138	13.601	15.0848	14.7676	0.59029
	236	13.3168	13.6659	13.1348	13.1481	13.1081	13.9458	13.7483	13.8435	13.2713	14.15	13.4022	13.884	14.5979	12.494	14.1461	13.2965	14.0022	14.2944	12.7472	13.4867	13.5842	0.5364
	237	12.0414	12.3083	11.9748	12.4487	11.8993	12.7339	12.5865	12.759	12.4953	12.5579	12.2293	12.4271	13.1825	11.2065	12.7061	12.4024	13.4592	12.8625	12.3196	12.2054	12.4403	0.480576
	238	11.4533	11.3612	10.4954	11.2117	10.9836	11.8996	11.8253	11.6079	11.4145	11.0384	11.289	11.6433	12.1141	10.0169	11.703	11.3741	12.2154	11.5952	10.6438	11.2092	11.3547	0.537695
	239	10.043	10.061	9.55214	10.3743	9.68723	10.4996	10.2275	10.2753	9.59424	9.93912	10.2631	10.5636	10.8811	9.0319	10.2095	10.4255	10.7416	10.3403	9.814	9.85256	10.1188	0.444544
	240	8.62702	8.87979	8.6366	9.23797	8.66045	8.89328	8.76927	9.09853	8.30791	8.83384	9.63203	9.55186	9.86418	8.274	9.09454	9.10136	9.4262	8.83558	9.35848	8.83266	8.99578	0.423047
	241	7.69499	7.56598	8.3466	7.6592	7.73228	7.80278	7.94033	8.2096	7.05469	7.65937	7.98669	8.70509	8.22177	7.48523	7.87467	7.5259	8.53591	7.48523	8.14839	7.6902	7.86625	0.40064
	242	6.90038	5.79063	7.25252	6.41708	6.84472	6.67695	6.62799	7.03415	6.15074	6.58795	6.37788	7.15746	6.73233	6.35638	6.56826	6.77307	6.95513	5.78215	6.9785	6.56279	6.62635	0.401004
	243	5.75734	4.74736	6.02648	5.35607	5.48935	5.25818	4.92544	5.72504	5.09988	5.39274	5.09307	5.66672	5.55963	5.25206	5.01867	5.21555	5.68721	4.70141	5.52288	5.62532	5.35602	0.354442
	244	4.65146	3.76497	4.33428	4.92133	4.43917	4.23567	3.72841	4.50386	3.98756	3.95469	3.71312	4.03806	4.37188	4.33557	3.95827	3.9171	4.23772	3.8233	4.33424	3.98257	4.16166	0.327575
	245	3.37682	2.93343	2.74813	3.55108	2.8886	3.18333	3.10954	3.50125	3.17226	2.82745	3.09563	2.70781	3.41089	3.18365	2.99134	2.89571	2.77152	2.88591	2.97394	2.73496	3.04716	0.259752
	246	2.22793	2.07033	1.72908	2.72076	1.7528	1.84535	2.20902	2.6358	2.60581	1.17557	2.71235	1.73193	2.18242	1.7294	1.71079	1.98276	1.4243	1.87258	1.96956	1.35144	1.982	0.444967
	247	1.15224	1.0596	0.570592	1.46986	0.639005	0.736589	1.25181	1.07223	1.92105	0.195637	1.38022	0.593231	1.26123	0.44219	0.50947	1.00883	0.417154	0.373746	0.793941	0.453221	0.865092	0.449268
	248	-0.112676	0.248409	-0.2058	0.218521	-0.45964	-0.017115	0.07638	0.0345388	0.623982	-0.365878	0.0701109	-0.43846	0.565365	-0.771242	-0.348139	-0.297807	-0.671828	-0.840002	-0.564062	-0.59869	-0.192702	0.417933
	249	-1.09654	-1.06421	-1.06608	-0.68738	-1.35363	-1.17664	-1.04653	-1.0793	-0.37241	-1.00599	-0.978867	-1.17583	-0.41591	-1.75725	-1.40386	-1.25242	-1.59438	-1.62606	-1.77817	-1.31813	-1.16248	0.381888
	250	-1.82565	-2.05888	-1.93972	-1.74125	-1.91445	-2.03978	-1.5069	-1.77786	-1.33364	-1.69428	-2.12356	-1.95328	-1.48284	-2.65942	-1.99826	-2.38709	-2.06462	-2.51773	-2.89866	-2.00584	-1.99619	0.390174
	251	-2.48565	-2.64238	-2.83802	-2.49318	-2.57616	-3.14174	-2.09516	-2.11217	-2.05658	-2.48451	-3.19808	-2.52075	-2.71546	-3.33857	-2.46905	-3.08993	-2.67872	-3.0833	-3.65758	-2.63786	-2.71574	0.426134
	252	-3.14185	-3.36686	-3.32199	-3.4309	-3.48365	-3.73787	-2.90294	-2.99513	-2.85635	-3.63749	-3.97591	-3.22997	-3.34432	-3.7793	-3.13827	-3.51155	-3.41066	-3.73949	-4.20968	-3.16664	-3.41904	0.352849
	253	-4.12943	-4.03542	-3.87057	-4.03939	-4.16423	-4.26069	-3.65347	-3.37994	-3.60448	-4.21301	-4.63183	-3.87644	-3.85511	-4.28326	-3.6448	-4.18678	-3.89657	-4.37477	-4.5564	-3.79345	-4.0225	0.325063
	254	-4.70593	-4.30193	-4.52045	-4.39828	-5.18498	-4.97091	-4.19656	-4.0914	-4.2514	-4.90222	-5.08414	-4.51677	-4.62353	-4.86579	-4.33431	-4.89334	-4.63946	-4.98879	-4.84111	-4.38396	-4.63476	0.321483
	255	-5.21355	-4.74701	-5.02695	-4.87326	-5.80834	-5.50529	-4.92076	-4.8077	-4.93568	-5.30033	-5.35938	-5.01296	-5.22727	-5.3925	-4.72566	-5.54451	-5.2966	-5.61672	-5.21782	-4.92525	-5.17288	0.308061
	256	-5.59976	-5.38615	-5.44318	-5.40116	-6.20336	-5.96566	-5.37807	-5.27668	-5.65055	-5.8862	-5.82348	-5.52927	-5.80707	-5.8512	-5.05291	-6.05018	-5.91486	-6.02873	-5.68672	-5.64111	-5.67881	0.297064
	257	-6.09336	-5.97388	-5.78327	-5.91425	-6.33133	-6.3205	-6.00423	-5.78178	-6.24641	-6.38593	-6.37157	-6.02307	-6.3455	-6.31798	-5.58975	-6.54449	-6.34874	-6.35653	-6.21046	-5.99283	-6.14679	0.253344
	258	-6.31341	-6.53143	-6.04009	-6.22595	-6.64613	-6.80854	-6.49679	-6.14453	-6.75697	-6.73958	-6.60499	-6.50911	-6.79041	-6.65439	-6.27954	-6.99857	-6.72764	-6.71838	-6.68227	-6.32161	-6.54952	0.253476
	259	-6.55974	-6.84598	-6.65022	-6.51782	-6.91546	-7.13827	-6.9395	-6.58716	-7.02215	-7.06522	-6.8561	-6.87809	-7.11439	-6.84602	-6.75753	-7.19067	-7.00472	-7.09754	-6.88314	-6.7882	-6.8829	0.19719
	260	-6.94162	-7.15681	-7.08382	-6.86216	-7.34876	-7.46638	-7.20774	-7.10453	-7.07456	-7.34196	-7.11564	-7.20247	-7.48494	-7.02986	-7.1208	-7.51162	-7.09997	-7.35849	-7.19934	-7.23471	-7.19731	0.176401
	261	-7.42945	-7.42894	-7.45683	-7.33637	-7.65019	-7.7037	-7.45312	-7.41219	-7.25091	-7.37415	-7.35613	-7.42756	-7.616	-7.30954	-7.57436	-7.68519	-7.34153	-7.50284	-7.46061	-7.60762	-7.46886	0.130762
	262	-7.73789	-7.82781	-7.5801	-7.68045	-7.86786	-7.97507	-7.74965	-7.60834	-7.48964	-7.65844	-7.70063	-7.74031	-7.96008	-7.8758	-7.71874	-7.86224	-7.39255	-7.62522	-7.75761	-7.63451	-7.72215	0.14832
	263	-7.91618	-7.93066	-7.88189	-7.97293	-8.02365	-8.32206	-7.96042	-7.93745	-7.75137	-7.77273	-7.80771	-8.06212	-8.34424	-8.18077	-7.99564	-8.00057	-7.60768	-7.86515	-7.87103	-7.85912	-7.95317	0.178664
	264	-8.13379	-8.06805	-8.03452	-8.22468	-8.01743	-8.50153	-8.21759	-8.15262	-7.93299	-7.91119	-7.96587	-8.17382	-8.63325	-8.37322	-8.15693	-8.2642	-7.77924	-8.00814	-8.0114	-8.0026	-8.12816	0.204636
	265	-8.23312	-8.1171	-8.30281	-8.42123	-8.14094	-8.66757	-8.52163	-8.22111	-8.23795	-8.10684	-8.12972	-8.26176	-8.82091	-8.50639	-8.29744	-8.46833	-8.05589	-8.29183	-8.13686	-8.1571	-8.30483	0.203717
	266	-8.26318	-8.18571	-8.51175	-8.59037	-8.33136	-8.78573	-8.67611	-8.37138	-8.47325	-8.27778	-8.36346	-8.42065	-9.0112	-8.67519	-8.38877	-8.59613	-8.34103	-8.34681	-8.35188	-8.27974	-8.46207	0.205182
	267	-8.30426	-8.23518	-8.7197	-8.64351	-8.49671	-8.79923	-8.73162	-8.36708	-8.58485	-8.24972	-8.48342	-8.4796	-9.03977	-8.76367	-8.50768	-8.66373	-8.49349	-8.3845	-8.52613	-8.39647	-8.54352	0.203049
	268	-8.32937	-8.2205	-8.89857	-8.74546	-8.48914	-8.75897	-8.76824	-8.30975	-8.63755	-8.33835	-8.5476	-8.528	-8.86133	-8.85295	-8.56152	-8.7378	-8.59404	-8.51318	-8.62074	-8.49218	-8.59026	0.19547
	269	-8.42866	-8.11459	-8.86005	-8.81321	-8.45047	-8.82356	-8.79794	-8.35082	-8.59935	-8.38416	-8.57903	-8.52202	-8.74767	-8.82065	-8.401	-8.719	-8.67493	-8.63124	-8.66329	-8.55428	-8.5968	0.197553
	270	-8.42606	-8.01015	-8.60195	-8.78234	-8.33389	-8.81594	-8.78076	-8.41755	-8.47888	-8.43053	-8.62995	-8.37433	-8.51533	-8.63627	-8.28201	-8.50305	-8.75211	-8.55554	-8.68012	-8.4498	-8.52283	0.197887
	271	-8.3123	-7.98342	-8.33698	-8.57603	-8.31456	-8.66543	-8.74263	-8.31867	-8.44588	-8.35325	-8.45484	-8.09868	-8.34608	-8.51129	-8.26414	-8.33617	-8.62528	-8.36984	-8.42122	-8.3518	-8.39142	0.178713
	272	-8.06406	-7.75954	-8.03319	-8.20281	-8.0714	-8.58891	-8.4633	-8.09565	-8.25461	-8.21034	-8.22877	-7.90153	-8.09741	-8.40244	-8.23634	-8.14888	-8.45836	-8.08412	-8.03871	-7.90199	-8.16212	0.205589
	273	-7.53721	-7.58598	-7.82342	-7.61395	-7.91456	-8.35176	-7.93691	-7.71346	-7.68875	-7.77416	-7.67569	-7.52132	-7.77026	-8.091	-7.89867	-7.83646	-8.20881	-7.83021	-7.68141	-7.55741	-7.80057	0.222139
	274	-7.01962	-6.96189	-7.55127	-7.0375	-7.72568	-7.99042	-7.60888	-7.36048	-7.15943	-7.32743	-7.25317	-7.11707	-7.27222	-7.56877	-7.60622	-7.41906	-7.7186	-7.44078	-7.59076	-7.23212	-7.39807	0.2725
	275	-6.86981	-6.25053	-6.86132	-6.64362	-7.19435	-7.25892	-7.09561	-6.85092	-6.53933	-6.98783	-6.99274	-6.75475	-6.51178	-7.05093	-7.2086	-7.10726	-7.12021	-6.86215	-7.32951	-6.17456	-6.88324	0.322843
	276	-6.31485	-5.85644	-6.26412	-6.06979	-6.30195	-6.58844	-6.41999	-6.30314	-6.05557	-6.49009	-6.45644	-6.1613	-5.99739	-6.17632	-6.48993	-6.69268	-6.75139	-6.26992	-6.57764	-5.47959	-6.28585	0.302306
	277	-5.66269	-5.15823	-5.54429	-5.26679	-5.53779	-5.73307	-5.71662	-5.49906	-5.6927	-5.88661	-5.84227	-5.4409	-5.21617	-5.38838	-5.25976	-5.96401	-5.84835	-5.317	-6.00073	-4.7137	-5.53446	0.322464
	278	-5.1837	-4.45972	-5.192	-4.43835	-5.03458	-4.77603	-4.52715	-4.65222	-4.83331	-5.04172	-5.06102	-4.62905	-4.45361	-4.91861	-4.61446	-5.50319	-5.00482	-4.53866	-5.03489	-4.24432	-4.80707	0.323827
	279	-4.47306	-3.77375	-4.06839	-3.50647	-3.62447	-4.04856	-3.97922	-3.71847	-3.93927	-3.91944	-4.06498	-3.41649	-3.76156	-4.2499	-3.94504	-4.41279	-3.99183	-3.32973	-4.1515	-3.98129	-3.91781	0.301874
	280	-3.45947	-3.06204	-3.02301	-2.78891	-2.7206	-3.01187	-2.63008	-2.97195	-3.09192	-2.83879	-3.0988	-2.33584	-2.86658	-3.16058	-3.48183	-3.55907	-3.10164	-2.3604	-3.11545	-3.27776	-2.99783	0.329217
	281	-2.36437	-1.99581	-2.38168	-2.01346	-1.44864	-2.26042	-1.62907	-1.96415	-2.74422	-1.52902	-2.09004	-1.58763	-2.39141	-1.65409	-1.93417	-2.54697	-2.11989	-1.65451	-2.37518	-2.58676	-2.06357	0.387806
	282	-1.57443	-0.58727	-1.66051	-0.874601	-0.779582	-1.51435	-0.617734	-1.22297	-2.31069	-0.4431	-0.772741	-1.33005	-1.32476	-0.748298	-1.06519	-1.66365	-0.760453	-0.957951	-1.57199	-1.78078	-1.17805	0.493393
	283	-0.954966	0.330172	-0.954861	0.644487	-0.124897	-0.459712	0.673053	-0.387115	-1.62044	0.359149	0.230419	-0.99483	-0.137048	0.260995	-0.348921	-0.963868	-0.168016	-0.785969	-0.687205	-0.946664	-0.351812	0.634621
	284	0.111948	1.29189	0.650205	1.37664	0.410412	0.507768	1.58106	0.389067	-0.586778	0.65422	0.45992	-0.00713519	0.295988	0.674682	0.913108	0.184802	0.897192	0.246123	0.0273223	-0.462488	0.480797	0.558582
	285	1.0615	2.14082	2.36045	1.92895	1.03566	1.93121	2.18807	1.50459	1.16796	1.33406	1.88081	0.62493	0.771686	1.31588	2.33725	1.19057	1.83213	1.60083	1.37181	0.705225	1.51422	0.541756
	286	2.16102	2.37193	3.25191	2.82163	2.82886	2.23669	2.37022	2.61996	2.46698	2.33339	2.94891	1.25281	1.68379	2.27195	2.55945	2.29302	2.56979	2.89559	2.12176	2.07466	2.40672	0.451347
	287	2.8534	3.47909	3.85547	3.61743	3.85846	2.90048	2.71466	4.06448	3.23968	2.74921	3.80294	2.19528	2.36468	2.78666	3.22666	2.8274	3.67959	3.44233	2.74452	2.71394	3.15582	0.542287
	288	3.72886	4.32913	4.35859	3.79707	3.8923	3.84249	4.12068	4.58954	3.53662	3.44658	4.55459	3.08428	3.48628	4.21365	4.11316	3.82018	5.006	4.10227	3.2069	3.63803	3.94336	0.48614
	289	4.68056	4.76925	4.89343	4.61255	4.73731	5.18063	5.0173	5.23152	4.93287	4.44037	5.33198	4.19741	4.07651	5.15242	4.50979	5.14775	5.92535	4.64782	4.22156	4.89492	4.83007	0.441428
	290	5.81163	5.14816	5.94074	5.94631	5.57525	5.79769	5.63642	5.95203	5.85431	5.88918	5.67846	5.61066	4.80402	6.01396	5.55232	6.17699	7.14624	5.5973	5.55718	5.10699	5.73979	0.469578
	291	6.64053	5.57164	6.91122	6.39696	6.32677	6.0998	5.92367	6.16939	6.17782	7.11175	6.05084	6.45282	5.70216	6.32775	6.4191	6.40789	7.94128	5.94399	6.38969	5.7107	6.33379	0.539262
	292	8.0724	6.38305	7.67753	6.94865	7.15772	7.21361	6.63085	7.08506	7.14318	7.78498	7.14565	7.10451	6.45483	7.29339	7.46374	7.2403	8.32817	6.81319	7.16102	6.7294	7.19156	0.497121
	293	8.90194	7.10888	8.48517	7.87059	7.71083	7.54765	7.63293	8.22328	7.96881	8.52997	7.63953	8.07456	6.68473	8.763	7.63672	7.91769	8.68692	8.24451	7.84889	7.23664	7.93566	0.573777
	294	9.50404	7.55419	9.24389	8.80427	8.02857	8.46458	7.95543	8.96879	8.31578	9.27948	8.41964	8.88928	7.5163	9.3997	8.36628	8.50185	9.02995	8.92092	8.26707	7.63727	8.55336	0.610548
	295	9.79876	8.06527	9.57013	9.31295	9.43444	8.57108	8.45369	9.39081	9.49697	9.70708	8.67402	9.25951	8.51904	9.75534	9.44329	9.34582	9.0386	9.77343	8.5539	8.92088	9.15425	0.519424
	296	10.2113	8.19018	10.233	9.71424	10.6206	9.66659	9.44291	9.72118	9.64606	10.1148	8.42284	9.73976	9.33543	9.95897	10.1515	10.6505	9.70144	9.72792	9.40561	9.5878	9.71213	0.604913
	297	11.1191	9.26172	10.3302	10.6298	11.2154	10.6673	10.4499	10.1053	10.2851	10.5984	9.18587	10.4989	10.3427	10.4487	11.2796	10.9936	10.3528	11.2376	10.5146	10.1812	10.4849	0.561247
	298	11.7997	10.2771	11.1844	11.5199	11.9571	11.4923	10.7293	11.1387	11.042	10.8726	10.8559	11.3648	11.5262	10.4814	11.0172	11.4389	11.3348	11.2189	11.2758	10.9358	11.1731	0.414762
	299	12.0402	10.6634	11.8243	11.1351	11.9206	11.4554	11.3122	10.6262	11.4744	11.5998	11.081	12.121	11.8392	11.4434	12.3273	11.7232	12.4304	12.2926	11.4771	11.4959	11.6141	0.506061
	300	12.4179	11.3324	11.8127	11.6766	12.7028	11.8259	12.4706	11.007	11.963	12.1177	11.2793	13.8125	12.1438	12.1277	13.1306	12.8726	13.1191	12.2059	11.3867	12.5766	12.1991	0.710785
	301	12.1501	12.0992	12.0414	11.8102	12.834	12.7216	12.8608	11.2465	12.6425	12.0279	12.4418	13.6901	12.7779	12.3389	12.8882	13.4684	13.305	12.2192	11.8969	12.3309	12.4896	0.598377
	302	12.0584	12.4288	12.0177	12.2124	13.337	12.8084	13.7077	11.8224	12.3887	12.2112	13.0514	12.4745	12.9898	12.7456	13.0046	13.7604	13.3521	12.7701	12.8486	12.3312	12.716	0.551937
	303	11.8372	13.0859	12.6465	12.494	13.4844	12.9692	14.2202	12.6977	12.2731	12.821	13.3794	12.4117	13.0646	12.613	12.6414	13.4173	13.7103	12.9262	13.3508	12.6865	12.9365	0.548399
	304	11.1636	13.7309	12.9317	13.3666	13.739	13.2916	14.3865	12.6365	12.846	13.2219	13.2635	13.512	13.0306	12.9401	13.3937	13.8929	13.8479	12.3684	13.3598	13.2513	13.2087	0.670113
	305	11.7297	13.6112	12.9203	13.7719	13.452	13.4482	14.6836	12.5948	13.4182	14.0394	13.4292	13.6528	13.6954	14.0478	13.7185	14.5581	14.0344	12.6033	13.0755	13.3334	13.4909	0.684764
	306	12.0165	13.9163	13.0481	13.7524	13.0885	13.547	14.2855	13.1126	14.0047	14.4963	14.1118	13.2163	12.7752	14.0817	13.629	14.1511	13.3663	12.7862	14.1973	13.5632	13.5573	0.629914
	307	12.335	14.3225	13.6353	13.0789	13.5022	13.8142	14.167	13.9341	14.0387	13.734	14.2084	13.283	13.0646	13.6587	13.6369	13.2498	13.084	12.7998	14.8936	13.4243	13.5933	0.588869
	308	13.0582	13.7095	14.0587	12.6751	13.5868	13.4084	14.4928	13.9996	13.7923	14.1266	14.2568	12.7273	13.2687	13.7421	13.6829	13.1803	12.5537	13.3509	13.7523	13.3378	13.538	0.530995
	309	13.6172	13.3144	14.3569	13.0313	14.1435	13.3593	14.4507	14.4107	14.2614	13.9555	15.0877	13.1934	13.3351	13.4657	13.8775	13.6071	12.2358	13.76	13.9634	13.8471	13.7637	0.62255
	310	14.6096	13.4594	13.785	13.971	14.0062	13.446	13.9239	14.0125	13.7703	14.24	14.147	13.6648	13.5821	12.906	13.5918	13.2747	12.2561	13.6515	13.2966	13.7569	13.6676	0.504651
	311	14.1589	12.8416	13.8659	14.3499	14.0519	14.139	13.7493	13.7933	13.4112	14.1013	13.5508	13.4888	14.0247	13.265	13.0049	12.8379	12.6756	13.7521	12.7329	13.692	13.5744	0.524608
	312	14.1506	12.6583	13.8666	13.9237	14.2605	14.4786	13.1358	13.0895	12.9172	14.0729	13.4958	13.4837	13.4845	12.8684	12.9784	12.6654	12.7195	13.8483	12.9697	13.6096	13.4338	0.573763
	313	14.1894	12.7389	13.9154	12.7861	14.431	14.4891	13.0043	12.9626	12.9641	14.0416	13.374	12.6114	13.3823	12.5034	12.9156	13.1411	12.656	13.3815	12.6173	12.9664	13.2536	0.630619
	314	14.1725	12.4103	12.7059	12.7178	13.992	14.3012	11.978	12.7355	13.5797	13.4614	13.6413	12.46	12.6432	12.5678	13.5527	13.3305	12.8042	12.7323	13.3353	12.4658	13.0794	0.65062
	315	13.9005	12.6535	12.4691	12.1703	13.0782	14.417	11.5356	12.546	13.1893	12.7612	13.8206	12.5155	12.0659	13.1588	12.9347	13.1929	13.2994	12.3415	13.5029	12.0557	12.8804	0.71038
	316	13.4936	12.9892	11.8087	12.4871	12.6535	14.1269	11.0441	12.6914	12.5667	11.9017	13.7994	12.7662	12.0732	12.7074	12.7983	13.3705	13.1725	12.8744	12.968	11.4901	12.6892	0.755361
	317	13.3475	13.3039	11.7059	12.3729	11.9613	13.6034	11.4017	12.5925	12.1101	12.1332	13.8161	12.7017	12.9741	12.5724	12.3507	12.8405	12.4932	12.976	12.4581	11.0498	12.5382	0.705763
	318	12.7331	12.9541	12.086	12.3044	12.3349	12.847	11.3715	11.9203	12.3087	11.3628	13.0449	12.6156	12.3782	12.0582	12.2008	12.0892	12.2707	12.7501	12.2742	11.1277	12.2516	0.520698
	319	11.7599	12.183	12.1807	11.0863	12.0839	12.0647	10.9402	11.3064	12.1193	11.2454	12.7948	12.2626	12.3958	11.3047	12.154	11.5963	11.6762	13.2676	12.1602	11.2842	11.8933	0.594152
	320	11.4278	12.317	12.2332	10.4809	11.2808	11.1312	11.1781	10.8807	11.8145	10.8959	12.402	11.9394	11.8164	11.5661	11.5627	11.2701	11.1813	12.2986	12.089	11.4154	11.5591	0.5417
	321	11.0674	11.5825	11.6546	10.6544	10.9919	10.5952	11.2395	10.0452	11.5858	10.7366	12.0906	10.7984	11.5333	12.4735	10.9592	11.2464	10.2988	10.9542	11.463	10.8725	11.1422	0.585148
	322	10.811	10.712	10.44	10.3222	10.3137	10.9454	10.4366	10.1712	11.1935	10.3617	11.1696	9.66127	11.419	11.6815	10.1744	11.0858	10.0411	10.0475	11.2873	10.6848	10.648	0.537789
	323	10.1633	9.93499	9.69239	9.50043	10.1098	10.0404	9.57766	10.0277	10.7836	9.91527	10.0673	9.15041	10.4974	10.3663	9.14437	10.5846	9.98549	9.76662	10.775	10.1137	10.0098	0.460953
	324	9.67133	9.07349	8.9863	9.59506	9.38203	9.23373	9.02987	9.66093	10.0203	9.06614	9.13114	8.68601	9.75957	9.28367	8.58548	9.99264	9.91806	9.85353	10.1329	9.65476	9.43585	0.453562
	325	9.51989	8.28328	8.09955	8.86273	8.784	8.82488	8.36185	8.867	9.21366	8.25197	7.99692	8.12757	8.92549	8.73069	8.26783	9.67377	9.35919	9.31534	9.64463	9.37449	8.82424	0.548821
	326	9.18686	7.82022	7.45489	8.68251	7.66143	8.37224	7.54906	8.20915	8.19337	7.88481	7.23767	7.50519	8.30268	7.98368	7.82945	8.45774	8.32743	8.2943	9.08493	8.4819	8.12598	0.523002
	327	8.38137	7.15776	6.85708	8.17722	7.77244	7.78546	6.5488	7.19046	6.98112	7.47492	6.70322	6.86919	7.17254	7.43491	6.41085	7.4826	7.35544	7.81887	7.85923	7.66253	7.3548	0.532089
	328	7.1301	6.60921	6.38148	7.71561	6.71764	6.7993	5.74197	5.9006	5.96178	6.16833	5.78143	6.26439	6.51299	6.81945	5.5454	6.2791	6.45697	6.83256	7.0258	6.74298	6.46936	0.534816
	329	5.72468	5.22734	5.46004	6.24048	5.72542	5.85027	4.62355	4.99233	4.72077	5.22661	4.97166	5.07651	5.52206	5.79345	4.85096	5.40646	5.99124	5.44299	6.02207	6.18816	5.45285	0.48544
	330	5.02345	3.94902	4.39541	4.93303	4.62357	4.88901	3.63846	4.61769	3.82584	4.78005	4.27687	4.46529	4.73883	4.9253	4.09905	4.29637	4.94663	4.62273	5.4301	5.43999	4.59583	0.48679
	331	4.26477	3.36522	3.7489	3.98732	3.59373	3.71469	3.29125	3.84569	2.94384	3.53665	3.12673	3.70779	4.05056	4.09444	3.18021	3.23361	3.73311	3.59766	4.34906	4.64909	3.70072	0.443833
	332	2.70364	2.46935	2.8297	3.13226	2.65677	3.24502	2.41521	2.75612	2.50416	2.31654	2.29682	3.01657	2.95672	2.9926	2.48567	2.76621	2.86398	2.52884	3.65175	3.72462	2.81563	0.399641
	333	1.59949	1.35054	2.0823	2.04134	1.86234	2.64799	1.6455	2.04065	1.99154	1.57555	1.4399	1.82892	2.00452	1.89389	1.80822	1.57844	1.96946	1.54864	2.30102	2.62503	1.89176	0.352246
	334	0.722309	0.338989	1.40789	1.11604	0.8671	1.33268	0.973735	0.800278	1.16323	0.871718	0.709001	0.905935	1.07965	0.716226	1.05574	0.374954	0.961184	0.97029	1.07714	1.65062	0.954736	0.313786
	335	-0.170581	-0.607839	0.432983	0.270447	0.39584	0.167765	-0.0268135	-0.0650072	0.192118	0.260046	-0.52633	0.0502869	-0.291126	-0.45847	-0.128527	-0.284463	-0.0996623	0.347878	0.261352	0.237383	-0.00213603	0.314638
	336	-1.27706	-1.18081	-1.04434	-0.629454	-0.349361	-0.962711	-0.825628	-0.498163	-0.536886	-0.909936	-1.11366	-0.369956	-1.29299	-1.18161	-1.38178	-0.510411	-1.27754	-0.687949	-0.474167	-0.826817	-0.866561	0.341606
	337	-1.77303	-1.6268	-2.14574	-1.43616	-1.25912	-1.66231	-1.58765	-1.14289	-1.51883	-1.8793	-1.61722	-0.971537	-2.08121	-1.87609	-2.02726	-0.918717	-2.22511	-1.55092	-1.58513	-1.81353	-1.63493	0.365157
	338	-2.48685	-2.05322	-3.11213	-2.63061	-2.32955	-2.42343	-2.52869	-1.70509	-2.44655	-2.84348	-2.58827	-1.53843	-2.69141	-2.78056	-2.83253	-1.59248	-2.824	-2.41003	-2.24403	-2.80604	-2.44337	0.433471
	339	-2.9591	-2.18773	-3.51147	-3.19774	-3.23494	-3.03567	-3.40269	-2.58627	-3.21158	-3.59606	-3.2335	-2.37601	-3.01535	-3.25548	-3.70922	-2.43338	-3.59618	-3.27524	-2.70293	-3.53295	-3.10268	0.439981
	340	-3.54445	-3.06381	-4.12288	-4.03313	-3.70058	-3.74146	-4.20069	-3.2507	-3.72897	-4.27929	-3.78592	-3.25204	-3.44569	-3.78975	-4.38756	-3.19658	-4.33463	-3.73911	-3.17862	-4.11875	-3.74473	0.418509
	341	-4.09805	-3.45278	-4.90529	-4.65726	-4.3206	-4.24655	-4.4613	-3.97378	-4.39378	-4.87667	-4.32863	-4.13819	-3.76144	-4.3195	-4.75052	-3.98996	-4.92536	-3.94879	-3.95052	-4.60109	-4.305	0.402155
	342	-4.69099	-4.18328	-5.38905	-4.96581	-4.97096	-4.91725	-4.95408	-4.53345	-4.82957	-5.26727	-4.88248	-4.72959	-4.49713	-5.09641	-4.96006	-4.67432	-5.34538	-4.58085	-4.46921	-4.93909	-4.84381	0.307134
	343	-5.37162	-4.99636	-5.82571	-5.02834	-5.50123	-5.38143	-5.39677	-4.97321	-5.50517	-5.32064	-5.27572	-5.18445	-5.40849	-5.62839	-5.31383	-5.15937	-5.65873	-5.2216	-5.00475	-5.46521	-5.33105	0.233603
	344	-5.9915	-5.42093	-6.00322	-5.51215	-6.03683	-5.89036	-5.82047	-5.35987	-6.10294	-5.59115	-5.63564	-5.59999	-6.06062	-5.70582	-5.52187	-5.7922	-6.08517	-5.62415	-5.45009	-5.94227	-5.75736	0.244743
	345	-6.50558	-5.85787	-6.29936	-5.89543	-6.57288	-6.24408	-6.05876	-5.90855	-6.6836	-6.06039	-6.02307	-6.13167	-6.42855	-5.87228	-6.06008	-6.27365	-6.44877	-5.95238	-5.95289	-6.27849	-6.17542	0.252489
	346	-6.9365	-6.40572	-6.81934	-6.15147	-6.80809	-6.48852	-6.06628	-6.40634	-7.06225	-6.29225	-6.42158	-6.4919	-6.76605	-5.99945	-6.37522	-6.59279	-6.61321	-6.27207	-6.32227	-6.46571	-6.48785	0.28288
	347	-7.16376	-6.88559	-7.24919	-6.54493	-7.03967	-6.85945	-6.33109	-6.77724	-7.31543	-6.47629	-6.92896	-6.69151	-6.9035	-6.33945	-6.69137	-6.86988	-6.99023	-6.7177	-6.63933	-6.63032	-6.80225	0.273735
	348	-7.25274	-7.22428	-7.4408	-6.9116	-7.28236	-7.37221	-6.64388	-6.98902	-7.42495	-6.79588	-7.29696	-6.86617	-6.94228	-6.88186	-7.02931	-7.22213	-7.36177	-6.96251	-7.02411	-7.05303	-7.09889	0.229122
	349	-7.25926	-7.66171	-7.54979	-7.23392	-7.52863	-7.6949	-7.12202	-7.48534	-7.53879	-7.13431	-7.56965	-7.04019	-7.07375	-7.15408	-7.33513	-7.51663	-7.59637	-7.15839	-7.37756	-7.29042	-7.36604	0.210963
	350	-7.42258	-7.90903	-7.75725	-7.46226	-7.83635	-7.91655	-7.44045	-7.71834	-7.68175	-7.5676	-7.90539	-7.4018	-7.26792	-7.4059	-7.55461	-7.92399	-7.77038	-7.38141	-7.60537	-7.26648	-7.60977	0.223328
	351	-7.65019	-8.05728	-7.83283	-7.68852	-8.11035	-8.0891	-7.76295	-8.02489	-8.01579	-7.76659	-8.14352	-7.78735	-7.4121	-7.70743	-7.7094	-8.25467	-7.86787	-7.58096	-7.77481	-7.32228	-7.82794	0.244908
	352	-7.88534	-8.14273	-7.97614	-7.99983	-8.34736	-8.28743	-8.03148	-8.22193	-8.21846	-7.9186	-8.24304	-8.00944	-7.49709	-8.02589	-7.96489	-8.36071	-8.05296	-7.90948	-8.09584	-7.56807	-8.03783	0.225268
	353	-8.11262	-8.25286	-8.18736	-8.17789	-8.44028	-8.36806	-8.17557	-8.38316	-8.42024	-8.0769	-8.43254	-8.14703	-7.77342	-8.23826	-8.25804	-8.49278	-8.26398	-8.23998	-8.23528	-7.73551	-8.22059	0.197147
	354	-8.37423	-8.33808	-8.32463	-8.49011	-8.6247	-8.59583	-8.38831	-8.56397	-8.52397	-8.39289	-8.5958	-8.18785	-8.05789	-8.37953	-8.47475	-8.63239	-8.42419	-8.27527	-8.44795	-7.90763	-8.4	0.187903
	355	-8.57803	-8.52964	-8.4997	-8.71077	-8.73844	-8.67648	-8.53033	-8.70415	-8.7077	-8.77841	-8.69135	-8.37078	-8.35768	-8.43256	-8.63051	-8.80004	-8.64693	-8.40999	-8.66311	-8.17597	-8.58163	0.16477
	356	-8.79362	-8.71716	-8.69373	-8.84419	-8.8427	-8.86764	-8.7285	-8.79811	-8.85019	-8.91054	-8.81258	-8.54641	-8.56736	-8.59106	-8.88138	-8.93527	-8.807	-8.57186	-8.75128	-8.31489	-8.74127	0.154646
	357	-8.89832	-8.92958	-8.75201	-8.97559	-8.9506	-8.99235	-8.90639	-8.91286	-8.97487	-8.98518	-8.95797	-8.69598	-8.73048	-8.61805	-9.0406	-8.93233	-8.9403	-8.72034	-8.78409	-8.61298	-8.86554	0.132319
	358	-9.0269	-9.11634	-8.75737	-9.05855	-9.07126	-9.14598	-9.03144	-9.06503	-9.07623	-9.14228	-9.07333	-8.88644	-8.81495	-8.83692	-9.17806	-9.01353	-9.04695	-8.7413	-8.86409	-8.79917	-8.98731	0.139534
	359	-9.16184	-9.25605	-9.00585	-9.07833	-9.07641	-9.3152	-9.23254	-9.11591	-9.0677	-9.19466	-9.21538	-9.08076	-8.99146	-9.05815	-9.33688	-9.23272	-9.07855	-8.89367	-8.91568	-8.95063	-9.11292	0.127553
	360	-9.25301	-9.33296	-9.18426	-9.07847	-9.18708	-9.42402	-9.38989	-9.17308	-9.21814	-9.19209	-9.32506	-9.29079	-9.1431	-9.25622	-9.43423	-9.38529	-9.10556	-9.10431	-9.05051	-8.97231	-9.22502	0.130235
	361	-9.27607	-9.30366	-9.26752	-9.09405	-9.22913	-9.40564	-9.59344	-9.32962	-9.3251	-9.30554	-9.38517	-9.41239	-9.33555	-9.36036	-9.49387	-9.50195	-9.11449	-9.21438	-9.17078	-9.10195	-9.31103	0.134999
	362	-9.24411	-9.42694	-9.47319	-9.13777	-9.30417	-9.3823	-9.70572	-9.34817	-9.37406	-9.35306	-9.513	-9.52122	-9.50239	-9.40049	-9.47303	-9.58098	-9.13988	-9.35831	-9.25155	-9.20575	-9.38481	0.146585
	363	-9.26651	-9.45821	-9.68853	-9.35474	-9.45044	-9.55308	-9.84379	-9.40274	-9.43901	-9.40305	-9.62308	-9.61677	-9.59643	-9.43276	-9.45212	-9.71727	-9.31934	-9.47298	-9.3615	-9.3316	-9.4892	0.150374
	364	-9.32132	-9.49911	-9.79466	-9.48226	-9.54733	-9.60119	-9.95595	-9.48747	-9.54034	-9.49841	-9.67438	-9.67149	-9.64205	-9.53849	-9.47799	-9.60283	-9.33526	-9.58055	-9.48591	-9.37829	-9.55576	0.148714
	365	-9.46272	-9.46183	-9.84043	-9.52779	-9.66296	-9.64625	-10.0454	-9.59992	-9.56933	-9.53117	-9.71804	-9.66184	-9.71474	-9.68967	-9.48065	-9.70578	-9.48984	-9.66232	-9.49873	-9.53517	-9.62523	0.143864
	366	-9.66584	-9.56601	-9.87231	-9.58743	-9.80713	-9.73667	-10.0645	-9.72495	-9.56312	-9.48241	-9.78763	-9.66861	-9.76944	-9.79006	-9.60124	-9.79105	-9.63083	-9.74621	-9.46321	-9.63332	-9.6976	0.141578
	367	-9.80279	-9.77124	-9.95966	-9.63358	-9.92363	-9.80987	-10.0383	-9.83937	-9.64058	-9.42994	-9.84268	-9.73524	-9.7676	-9.8474	-9.72538	-9.852	-9.73685	-9.77756	-9.4831	-9.76357	-9.76902	0.144135
	368	-9.88802	-9.87646	-10.0145	-9.68741	-9.9641	-9.86008	-9.966	-9.94969	-9.69785	-9.52206	-9.80165	-9.7125	-9.81919	-9.95044	-9.77684	-9.87606	-9.81424	-9.83193	-9.61689	-9.87965	-9.82528	0.12686
	369	-9.92829	-9.94882	-10.0516	-9.73046	-9.97476	-9.91135	-9.95299	-10.0103	-9.76398	-9.57613	-9.82513	-9.64292	-9.84391	-9.9901	-9.76933	-9.86005	-9.9016	-9.9054	-9.75977	-9.94306	-9.8645	0.125016
	370	-9.96082	-9.98958	-10.1093	-9.72326	-9.98826	-9.96823	-9.9245	-10.0828	-9.85122	-9.77095	-9.88945	-9.66354	-10.0127	-10.0444	-9.7602	-9.83983	-9.97417	-9.96033	-9.85571	-9.99753	-9.91834	0.121157
	371	-9.99879	-9.98636	-10.1359	-9.70974	-9.99052	-9.98895	-9.93366	-10.1205	-9.88104	-9.88805	-9.96735	-9.69624	-10.0314	-10.1415	-9.82529	-9.90835	-10.0456	-9.99388	-9.9279	-10.0196	-9.95953	0.12073
	372	-10.0287	-9.99245	-10.1804	-9.82135	-10.0223	-10.011	-9.93849	-10.0897	-9.92173	-10.0044	-10.0249	-9.80704	-10.0942	-10.1296	-9.89967	-9.99446	-10.0861	-10.0766	-10.0169	-10.0326	-10.0086	0.0947875
	373	-10.0544	-10.0257	-10.2576	-9.90653	-10.0406	-10.0775	-9.89003	-10.0866	-9.97403	-10.0888	-10.053	-9.92306	-10.1736	-10.1225	-9.95614	-10.0183	-10.0306	-10.1016	-10.0274	-10.0485	-10.0428	0.0883615
	374	-10.0373	-10.0748	-10.2922	-9.98709	-10.0876	-10.1732	-10.0087	-10.1133	-10.0669	-10.1254	-10.1135	-9.9575	-10.2029	-10.1	-9.99179	-10.0661	-10.0229	-10.1656	-10.0988	-10.0899	-10.0888	0.0800578
	375	-10.0692	-10.1025	-10.2722	-10.0268	-10.1089	-10.1884	-10.0317	-10.162	-10.1405	-10.1304	-10.1556	-10.0205	-10.2393	-10.139	-10.0535	-10.1087	-10.0301	-10.2205	-10.1571	-10.0823	-10.122	0.0728501
	376	-10.1869	-10.1872	-10.2521	-10.0498	-10.1689	-10.1929	-10.0785	-10.1899	-10.1877	-10.1481	-10.1857	-10.022	-10.255	-10.2023	-10.0819	-10.1422	-10.1446	-10.2594	-10.1808	-10.1924	-10.1654	0.0647419
	377	-10.2568	-10.228	-10.2561	-10.141	-10.1833	-10.2543	-10.16	-10.2031	-10.2343	-10.1623	-10.2118	-10.0756	-10.2801	-10.293	-10.1206	-10.1373	-10.2381	-10.3095	-10.2266	-10.2783	-10.2125	0.063314
	378	-10.2852	-10.2243	-10.2906	-10.1573	-10.1651	-10.3032	-10.2014	-10.2229	-10.2897	-10.2045	-10.1805	-10.1517	-10.3321	-10.3188	-10.2064	-10.1461	-10.2671	-10.3648	-10.2557	-10.2614	-10.2414	0.0647893
	379	-10.3593	-10.2352	-10.2974	-10.2211	-10.2265	-10.3434	-10.2301	-10.2748	-10.3154	-10.2225	-10.2116	-10.1716	-10.3646	-10.3286	-10.2745	-10.1964	-10.2901	-10.3864	-10.2524	-10.2382	-10.272	0.0614208
	380	-10.3761	-10.2258	-10.3039	-10.2541	-10.2753	-10.385	-10.2793	-10.3284	-10.3155	-10.2677	-10.2417	-10.1795	-10.3868	-10.3269	-10.2788	-10.204	-10.3269	-10.3739	-10.2331	-10.2206	-10.2892	0.062509
	381	-10.3823	-10.2299	-10.3204	-10.268	-10.3069	-10.4073	-10.3065	-10.351	-10.3272	-10.2981	-10.2392	-10.1678	-10.3841	-10.3071	-10.3099	-10.2372	-10.3827	-10.3608	-10.2501	-10.2365	-10.3037	0.0637454
	382	-10.3898	-10.2427	-10.285	-10.2855	-10.3908	-10.4322	-10.3204	-10.3386	-10.3381	-10.3245	-10.3044	-10.1833	-10.4149	-10.2847	-10.358	-10.2997	-10.3962	-10.3497	-10.2895	-10.2451	-10.3236	0.0630496
	383	-10.3331	-10.2225	-10.2953	-10.2731	-10.4002	-10.4395	-10.3171	-10.3755	-10.3264	-10.3763	-10.3441	-10.2217	-10.4714	-10.2742	-10.3956	-10.3716	-10.3871	-10.4126	-10.2977	-10.248	-10.3392	0.0705489
	384	-10.3059	-10.2464	-10.2975	-10.3147	-10.4187	-10.432	-10.3273	-10.4026	-10.3569	-10.3802	-10.3699	-10.2081	-10.4831	-10.2946	-10.4333	-10.3982	-10.3795	-10.4292	-10.3353	-10.2723	-10.3543	0.0710734
	385	-10.3427	-10.2887	-10.3143	-10.3799	-10.4187	-10.4281	-10.3418	-10.4253	-10.4112	-10.3622	-10.3718	-10.2417	-10.5029	-10.3183	-10.5129	-10.4103	-10.397	-10.4717	-10.3691	-10.2702	-10.3789	0.0726195
	386	-10.3708	-10.3434	-10.3644	-10.4053	-10.4184	-10.4727	-10.3813	-10.3838	-10.445	-10.3517	-10.3946	-10.2858	-10.5038	-10.3421	-10.552	-10.4129	-10.3524	-10.5011	-10.3936	-10.3147	-10.3995	0.0673615
	387	-10.4098	-10.4254	-10.3896	-10.4598	-10.4219	-10.5125	-10.4048	-10.357	-10.486	-10.3551	-10.3815	-10.3188	-10.5288	-10.3991	-10.5679	-10.4446	-10.3713	-10.5129	-10.3676	-10.3493	-10.4232	0.0684443
	388	-10.4556	-10.4525	-10.4048	-10.4736	-10.4212	-10.5343	-10.41	-10.3571	-10.5127	-10.3607	-10.379	-10.3451	-10.535	-10.4302	-10.5554	-10.4624	-10.3864	-10.4934	-10.3175	-10.3883	-10.4338	0.0686909
	389	-10.4654	-10.462	-10.4368	-10.4773	-10.4372	-10.5402	-10.4285	-10.3791	-10.5302	-10.3479	-10.3756	-10.3725	-10.5241	-10.4371	-10.5699	-10.4743	-10.3804	-10.4482	-10.34	-10.3651	-10.4396	0.0673175
	390	-10.4742	-10.4859	-10.4758	-10.4911	-10.4478	-10.5434	-10.4297	-10.3961	-10.5194	-10.3627	-10.3796	-10.4159	-10.5325	-10.4438	-10.5865	-10.4826	-10.4028	-10.4575	-10.3672	-10.385	-10.454	0.062588
	391	-10.5023	-10.5031	-10.5165	-10.4912	-10.4383	-10.5211	-10.4211	-10.4424	-10.5327	-10.4134	-10.404	-10.4349	-10.5468	-10.4982	-10.6066	-10.4896	-10.4198	-10.4956	-10.4135	-10.4089	-10.475	0.0560089
	392	-10.5105	-10.5121	-10.5298	-10.5021	-10.4416	-10.5195	-10.438	-10.463	-10.5431	-10.462	-10.4049	-10.4502	-10.5688	-10.5127	-10.6003	-10.5156	-10.429	-10.5353	-10.4998	-10.4376	-10.4938	0.0510929
	393	-10.5077	-10.5113	-10.5087	-10.5394	-10.4192	-10.5187	-10.4395	-10.4954	-10.5622	-10.5081	-10.4262	-10.4579	-10.5885	-10.5175	-10.6103	-10.5296	-10.4138	-10.5642	-10.5488	-10.4273	-10.5047	0.0577973
	394	-10.5347	-10.5337	-10.5279	-10.5587	-10.4176	-10.5205	-10.419	-10.4829	-10.5255	-10.5461	-10.4266	-10.4658	-10.569	-10.5296	-10.6067	-10.5324	-10.3906	-10.5955	-10.5747	-10.4504	-10.5104	0.0628315
	395	-10.5662	-10.5397	-10.528	-10.5859	-10.4468	-10.5232	-10.5243	-10.5014	-10.5045	-10.5675	-10.4323	-10.5095	-10.5386	-10.5565	-10.6124	-10.5422	-10.438	-10.6084	-10.5881	-10.4349	-10.5274	0.0557169
	396	-10.5997	-10.559	-10.5302	-10.6009	-10.5005	-10.4706	-10.5713	-10.4958	-10.501	-10.5549	-10.4527	-10.546	-10.5369	-10.5718	-10.615	-10.5676	-10.4979	-10.5942	-10.6047	-10.4086	-10.539	0.0561859
	397	-10.5786	-10.5583	-10.5031	-10.5871	-10.5239	-10.4584	-10.5818	-10.5062	-10.5116	-10.5834	-10.47	-10.5753	-10.5552	-10.5867	-10.6208	-10.5547	-10.5536	-10.5833	-10.6023	-10.4086	-10.5451	0.054232
	398	-10.5687	-10.5639	-10.471	-10.5833	-10.5403	-10.4699	-10.6003	-10.5107	-10.5243	-10.5828	-10.4671	-10.5714	-10.5788	-10.5898	-10.6215	-10.5518	-10.5657	-10.5817	-10.5999	-10.4671	-10.5505	0.0490237
	399	-10.597	-10.5619	-10.5337	-10.5822	-10.5634	-10.4969	-10.6103	-10.5184	-10.5349	-10.5827	-10.4774	-10.563	-10.6111	-10.5902	-10.6155	-10.5225	-10.5646	-10.5449	-10.5938	-10.4931	-10.5579	0.0414011
	400	-10.5804	-10.5501	-10.5949	-10.5669	-10.5755	-10.5016	-10.6121	-10.5298	-10.5322	-10.5937	-10.4936	-10.5596	-10.627	-10.5897	-10.6065	-10.5255	-10.5673	-10.5361	-10.5939	-10.5383	-10.5637	0.0370328
	401	-10.5937	-10.5426	-10.6108	-10.5527	-10.5837	-10.5435	-10.6188	-10.563	-10.5462	-10.6149	-10.507	-10.5564	-10.6313	-10.6007	-10.5941	-10.5554	-10.5617	-10.5278	-10.5943	-10.5606	-10.5729	0.0333875
	402	-10.5951	-10.5524	-10.6087	-10.5404	-10.5943	-10.5493	-10.6148	-10.5902	-10.572	-10.6153	-10.5386	-10.5763	-10.6406	-10.6008	-10.5917	-10.5571	-10.5579	-10.5437	-10.5819	-10.5634	-10.5792	0.0287708
	403	-10.5956	-10.5705	-10.5904	-10.556	-10.6035	-10.5449	-10.6185	-10.6078	-10.5689	-10.6211	-10.5449	-10.596	-10.6607	-10.6072	-10.5861	-10.5556	-10.561	-10.5851	-10.5847	-10.5928	-10.5876	0.0287235
	404	-10.6012	-10.5879	-10.5933	-10.5349	-10.61	-10.5558	-10.6187	-10.6126	-10.5586	-10.6234	-10.5519	-10.5977	-10.6565	-10.6212	-10.5818	-10.5702	-10.5794	-10.5994	-10.5675	-10.5954	-10.5909	0.0292612
	405	-10.5993	-10.6083	-10.5941	-10.5283	-10.6111	-10.5712	-10.6033	-10.6152	-10.5517	-10.6234	-10.5409	-10.5961	-10.6519	-10.6412	-10.5842	-10.5738	-10.5876	-10.6155	-10.557	-10.5897	-10.5922	0.0318555
	406	-10.6099	-10.6095	-10.6025	-10.5394	-10.6302	-10.57	-10.6102	-10.6277	-10.5377	-10.6238	-10.5666	-10.6004	-10.6502	-10.6335	-10.5887	-10.5736	-10.5877	-10.6102	-10.5555	-10.5721	-10.595	0.0316949
	407	-10.6125	-10.6063	-10.6068	-10.5514	-10.6334	-10.5858	-10.6349	-10.6516	-10.539	-10.6271	-10.6058	-10.6124	-10.6488	-10.6385	-10.5766	-10.5796	-10.6053	-10.5997	-10.5719	-10.5689	-10.6028	0.0315405
	408	-10.6126	-10.6058	-10.6032	-10.5677	-10.6221	-10.597	-10.6367	-10.6651	-10.5262	-10.6434	-10.6321	-10.6037	-10.6518	-10.6215	-10.5665	-10.5929	-10.6053	-10.6161	-10.5391	-10.565	-10.6037	0.0362629
	409	-10.6071	-10.6144	-10.6029	-10.5802	-10.6201	-10.5956	-10.625	-10.668	-10.5026	-10.6465	-10.6531	-10.5891	-10.6572	-10.6423	-10.5467	-10.5965	-10.5966	-10.6254	-10.5201	-10.5243	-10.6007	0.0467912
	410	-10.6064	-10.619	-10.6174	-10.5894	-10.6216	-10.5858	-10.6129	-10.652	-10.5075	-10.6586	-10.6638	-10.5973	-10.6548	-10.6428	-10.5398	-10.5958	-10.5933	-10.6358	-10.505	-10.6051	-10.6052	0.0451519
	411	-10.5838	-10.6212	-10.6282	-10.6048	-10.6299	-10.5857	-10.6007	-10.6634	-10.5697	-10.6663	-10.6724	-10.5825	-10.6529	-10.6516	-10.5382	-10.6061	-10.6092	-10.6393	-10.4841	-10.6143	-10.6102	0.0458923
	412	-10.5652	-10.6227	-10.6396	-10.6192	-10.6233	-10.5855	-10.5983	-10.6747	-10.5853	-10.6648	-10.6792	-10.5776	-10.6642	-10.6608	-10.5572	-10.598	-10.6226	-10.6451	-10.4922	-10.6141	-10.6145	0.0464652
	413	-10.5531	-10.6261	-10.6415	-10.6115	-10.6209	-10.609	-10.598	-10.6776	-10.5625	-10.6518	-10.6649	-10.5834	-10.6596	-10.6567	-10.571	-10.5979	-10.6257	-10.6534	-10.5411	-10.6345	-10.617	0.0396386
	414	-10.5447	-10.6249	-10.6429	-10.624	-10.629	-10.6403	-10.6059	-10.6903	-10.5714	-10.6645	-10.6682	-10.5976	-10.6524	-10.6503	-10.5859	-10.6255	-10.633	-10.6605	-10.5777	-10.6448	-10.6267	0.0366603
	415	-10.554	-10.6353	-10.6423	-10.6179	-10.6428	-10.6472	-10.6186	-10.6936	-10.5907	-10.6759	-10.6512	-10.5643	-10.6626	-10.647	-10.5918	-10.6302	-10.6271	-10.6573	-10.5683	-10.6461	-10.6282	0.0374998
	416	-10.5679	-10.6432	-10.656	-10.6091	-10.6504	-10.6616	-10.6343	-10.7002	-10.6089	-10.6768	-10.6336	-10.5617	-10.6597	-10.6395	-10.6125	-10.624	-10.624	-10.6507	-10.5841	-10.6646	-10.6331	0.0353143
	417	-10.5898	-10.6483	-10.671	-10.6135	-10.6575	-10.6894	-10.6532	-10.7025	-10.6199	-10.6748	-10.6453	-10.5736	-10.6584	-10.6459	-10.6272	-10.6157	-10.6328	-10.6582	-10.59	-10.6735	-10.642	0.034156
	418	-10.5962	-10.6529	-10.6743	-10.6169	-10.6621	-10.6922	-10.658	-10.7025	-10.6227	-10.6723	-10.6499	-10.583	-10.6628	-10.6373	-10.6542	-10.6088	-10.6401	-10.6543	-10.5991	-10.6732	-10.6456	0.0324258
	419	-10.6005	-10.6661	-10.6752	-10.6213	-10.667	-10.6831	-10.6539	-10.6974	-10.6409	-10.6668	-10.6706	-10.5786	-10.6567	-10.6323	-10.6622	-10.6204	-10.6448	-10.6625	-10.5966	-10.6772	-10.6487	0.0314744
	420	-10.6118	-10.6699	-10.6691	-10.6276	-10.686	-10.6692	-10.6548	-10.709	-10.6505	-10.6782	-10.6936	-10.5946	-10.6486	-10.6305	-10.6631	-10.627	-10.6449	-10.6509	-10.6028	-10.6797	-10.6531	0.0305148
	421	-10.6136	-10.6645	-10.6729	-10.6339	-10.686	-10.6725	-10.653	-10.7109	-10.6532	-10.6739	-10.6922	-10.5812	-10.649	-10.6354	-10.6639	-10.6383	-10.6571	-10.6599	-10.6086	-10.6794	-10.655	0.0305324
	422	-10.6203	-10.6564	-10.6647	-10.6338	-10.6809	-10.6722	-10.649	-10.7123	-10.6629	-10.6709	-10.6888	-10.5903	-10.6533	-10.6346	-10.6599	-10.646	-10.6574	-10.6571	-10.6052	-10.6861	-10.6551	0.0287053
	423	-10.6236	-10.6624	-10.6676	-10.6395	-10.6686	-10.6602	-10.6348	-10.7169	-10.6583	-10.6793	-10.6973	-10.6051	-10.6516	-10.634	-10.68	-10.6533	-10.6563	-10.6626	-10.6036	-10.6827	-10.6569	0.0283256
	424	-10.6429	-10.6667	-10.6675	-10.6594	-10.6549	-10.6695	-10.6493	-10.7	-10.6615	-10.6802	-10.7047	-10.6162	-10.6389	-10.6348	-10.6808	-10.6684	-10.6644	-10.6703	-10.6065	-10.6877	-10.6612	0.0249873
	425	-10.6522	-10.6762	-10.6685	-10.6635	-10.668	-10.6666	-10.6602	-10.697	-10.6668	-10.6846	-10.7049	-10.6188	-10.6438	-10.6389	-10.6936	-10.6705	-10.6818	-10.6772	-10.613	-10.6909	-10.6669	0.0242718
	426	-10.648	-10.6785	-10.6675	-10.6633	-10.6826	-10.6798	-10.6518	-10.703	-10.6734	-10.6873	-10.7012	-10.6414	-10.6567	-10.6431	-10.6957	-10.6668	-10.6968	-10.6786	-10.6284	-10.6829	-10.6713	0.0212829
	427	-10.6618	-10.6859	-10.6726	-10.661	-10.6835	-10.6875	-10.6443	-10.704	-10.6587	-10.691	-10.6916	-10.6421	-10.6534	-10.6486	-10.6966	-10.6712	-10.7049	-10.6672	-10.6397	-10.6826	-10.6724	0.0207017
	428	-10.6691	-10.687	-10.6647	-10.6632	-10.685	-10.6895	-10.6285	-10.7047	-10.6482	-10.6891	-10.6873	-10.6426	-10.6594	-10.6501	-10.6963	-10.6843	-10.7069	-10.6582	-10.6435	-10.6936	-10.6726	0.022733
	429	-10.6726	-10.6877	-10.6682	-10.678	-10.6832	-10.6897	-10.6057	-10.704	-10.6546	-10.69	-10.6919	-10.6666	-10.673	-10.6457	-10.6977	-10.6797	-10.7111	-10.6378	-10.6431	-10.6836	-10.6732	0.0254069
	430	-10.6777	-10.6871	-10.6683	-10.6804	-10.6836	-10.69	-10.6118	-10.7069	-10.6581	-10.6918	-10.6988	-10.6744	-10.6625	-10.657	-10.6963	-10.6796	-10.7206	-10.5689	-10.6428	-10.7014	-10.6729	0.0344974
	431	-10.6866	-10.6883	-10.6665	-10.6816	-10.6879	-10.6898	-10.6322	-10.7	-10.6574	-10.6967	-10.7041	-10.6865	-10.635	-10.6707	-10.6977	-10.6807	-10.7231	-10.6279	-10.6494	-10.7167	-10.6789	0.0269659
	432	-10.6924	-10.6944	-10.6618	-10.6867	-10.6945	-10.6816	-10.6621	-10.7089	-10.6677	-10.6975	-10.72	-10.6826	-10.6242	-10.6799	-10.6949	-10.6777	-10.7236	-10.6553	-10.6517	-10.7192	-10.6838	0.025191
	433	-10.6948	-10.6899	-10.6654	-10.6757	-10.6929	-10.6779	-10.671	-10.7087	-10.6787	-10.6985	-10.7233	-10.683	-10.6189	-10.6819	-10.6912	-10.6846	-10.7236	-10.6688	-10.6482	-10.7239	-10.6851	0.0253261
	434	-10.6947	-10.6865	-10.6744	-10.6801	-10.6934	-10.6817	-10.6965	-10.709	-10.6849	-10.7011	-10.724	-10.6817	-10.6613	-10.6834	-10.7021	-10.6907	-10.7245	-10.6658	-10.6536	-10.715	-10.6902	0.0191478
	435	-10.7	-10.6818	-10.6898	-10.686	-10.6982	-10.6824	-10.7016	-10.7096	-10.6995	-10.6957	-10.7175	-10.6834	-10.6814	-10.689	-10.7059	-10.6871	-10.7222	-10.6832	-10.6462	-10.7199	-10.694	0.0172696
	436	-10.6911	-10.6804	-10.6986	-10.6706	-10.6957	-10.694	-10.7087	-10.7191	-10.7021	-10.6972	-10.717	-10.6804	-10.6904	-10.6907	-10.7022	-10.6924	-10.7174	-10.687	-10.646	-10.7224	-10.6952	0.0180278
	437	-10.6947	-10.6807	-10.7004	-10.6669	-10.7085	-10.6891	-10.7108	-10.7262	-10.6962	-10.6921	-10.7164	-10.6851	-10.693	-10.6893	-10.7102	-10.6826	-10.7139	-10.6813	-10.647	-10.7215	-10.6953	0.0191928
	438	-10.7072	-10.6831	-10.6952	-10.6712	-10.7066	-10.6985	-10.7129	-10.7287	-10.6982	-10.6976	-10.7175	-10.6814	-10.6896	-10.7002	-10.7073	-10.6831	-10.711	-10.6807	-10.6517	-10.7207	-10.6971	0.0183788
	439	-10.7101	-10.6892	-10.7054	-10.6795	-10.7147	-10.7169	-10.7183	-10.7246	-10.7028	-10.6987	-10.7166	-10.6937	-10.6976	-10.7128	-10.7034	-10.6818	-10.7157	-10.6813	-10.669	-10.7226	-10.7027	0.0160116
	440	-10.7151	-10.6865	-10.7214	-10.6824	-10.7173	-10.7216	-10.7196	-10.731	-10.7077	-10.6985	-10.7109	-10.6972	-10.694	-10.7267	-10.7112	-10.682	-10.7166	-10.6771	-10.6803	-10.7264	-10.7062	0.0174572
	441	-10.7044	-10.6887	-10.7294	-10.6881	-10.7183	-10.7206	-10.719	-10.7301	-10.7082	-10.7027	-10.7095	-10.6987	-10.6935	-10.724	-10.7133	-10.6772	-10.7161	-10.6853	-10.6867	-10.7352	-10.7075	0.0169189
	442	-10.7112	-10.6884	-10.7257	-10.6956	-10.7162	-10.7348	-10.7199	-10.7303	-10.7091	-10.6941	-10.7026	-10.698	-10.6926	-10.7234	-10.7206	-10.6888	-10.7203	-10.6879	-10.6908	-10.7376	-10.7094	0.0167053
	443	-10.7173	-10.6768	-10.7255	-10.7036	-10.7201	-10.7371	-10.7192	-10.7284	-10.704	-10.6884	-10.7018	-10.7005	-10.6941	-10.724	-10.7219	-10.696	-10.7122	-10.6863	-10.6867	-10.7381	-10.7091	0.0178081
	444	-10.7131	-10.6737	-10.7249	-10.7084	-10.7181	-10.739	-10.721	-10.721	-10.7037	-10.6713	-10.703	-10.6965	-10.6906	-10.7227	-10.724	-10.7031	-10.7156	-10.6813	-10.6875	-10.7376	-10.7078	0.0195704
	445	-10.7127	-10.6733	-10.7261	-10.7005	-10.7137	-10.7425	-10.7191	-10.7239	-10.7099	-10.6621	-10.6994	-10.7075	-10.6963	-10.7236	-10.7139	-10.7046	-10.7102	-10.6822	-10.6933	-10.7402	-10.7077	0.0201829
	446	-10.7164	-10.6757	-10.728	-10.7052	-10.7117	-10.7345	-10.7208	-10.7228	-10.7184	-10.6721	-10.7181	-10.7052	-10.6933	-10.7173	-10.7058	-10.7009	-10.7119	-10.6819	-10.6935	-10.7407	-10.7087	0.0184302
	447	-10.706	-10.6603	-10.7388	-10.7062	-10.7108	-10.7449	-10.7198	-10.7245	-10.7197	-10.6632	-10.718	-10.7083	-10.6939	-10.7233	-10.7101	-10.712	-10.7035	-10.6932	-10.6896	-10.7444	-10.7095	0.0224334
	448	-10.7164	-10.6505	-10.7413	-10.7064	-10.7115	-10.7467	-10.7206	-10.7234	-10.721	-10.6854	-10.7126	-10.7017	-10.7118	-10.724	-10.7205	-10.7138	-10.7026	-10.7032	-10.7014	-10.7403	-10.7128	0.0208828
	449	-10.7197	-10.6375	-10.7361	-10.7006	-10.7179	-10.7473	-10.7183	-10.7202	-10.715	-10.7037	-10.712	-10.699	-10.723	-10.7249	-10.7215	-10.7077	-10.6953	-10.7105	-10.6983	-10.739	-10.7124	0.0224141
	450	-10.7211	-10.6468	-10.7345	-10.6992	-10.719	-10.7476	-10.7243	-10.7192	-10.7114	-10.7129	-10.7177	-10.6997	-10.7248	-10.7185	-10.7247	-10.7087	-10.694	-10.7127	-10.6992	-10.7454	-10.7141	0.0212793
	451	-10.728	-10.6485	-10.7346	-10.7054	-10.7203	-10.7456	-10.7281	-10.7155	-10.7189	-10.7152	-10.7126	-10.7034	-10.7256	-10.7191	-10.7298	-10.7154	-10.6935	-10.7135	-10.7079	-10.7464	-10.7164	0.0207386
	452	-10.7289	-10.661	-10.7408	-10.7066	-10.7151	-10.7513	-10.7248	-10.7158	-10.7279	-10.7153	-10.7109	-10.7016	-10.7247	-10.7145	-10.7284	-10.7107	-10.694	-10.7134	-10.7098	-10.7471	-10.7171	0.0196409
	453	-10.7297	-10.6703	-10.7413	-10.7079	-10.7121	-10.7514	-10.7312	-10.7176	-10.7228	-10.71	-10.711	-10.7005	-10.7293	-10.7163	-10.7324	-10.7159	-10.6942	-10.7123	-10.7105	-10.7463	-10.7181	0.0186623
	454	-10.7288	-10.6788	-10.7371	-10.7025	-10.7139	-10.7539	-10.7295	-10.7223	-10.7212	-10.7085	-10.7233	-10.7007	-10.7317	-10.7158	-10.7423	-10.7243	-10.6882	-10.7147	-10.7103	-10.7463	-10.7197	0.0187345
	455	-10.7305	-10.6816	-10.7401	-10.6996	-10.7186	-10.75	-10.7292	-10.7222	-10.7231	-10.7078	-10.7277	-10.6999	-10.7347	-10.716	-10.7391	-10.7215	-10.6867	-10.7098	-10.7089	-10.7494	-10.7198	0.0189423
	456	-10.7283	-10.6873	-10.7419	-10.7022	-10.7253	-10.7547	-10.7293	-10.7225	-10.7219	-10.7106	-10.7331	-10.701	-10.7339	-10.7224	-10.7383	-10.7168	-10.6863	-10.7177	-10.7122	-10.7422	-10.7214	0.0179027
	457	-10.7316	-10.6833	-10.7422	-10.7011	-10.7317	-10.7551	-10.7295	-10.7234	-10.716	-10.7164	-10.734	-10.6999	-10.7352	-10.7242	-10.7269	-10.7155	-10.6864	-10.7212	-10.71	-10.7447	-10.7214	0.018561
	458	-10.7285	-10.6822	-10.7396	-10.6933	-10.7245	-10.756	-10.7285	-10.7223	-10.7188	-10.7134	-10.7347	-10.7025	-10.7316	-10.7245	-10.7215	-10.7154	-10.6911	-10.7218	-10.7117	-10.7501	-10.7206	0.0185633
	459	-10.7375	-10.6869	-10.735	-10.6893	-10.7298	-10.7562	-10.7296	-10.7278	-10.7206	-10.7064	-10.7345	-10.709	-10.7262	-10.7186	-10.729	-10.7143	-10.685	-10.7201	-10.6997	-10.7457	-10.7201	0.0193226
	460	-10.7439	-10.6906	-10.737	-10.6979	-10.7351	-10.7571	-10.7265	-10.7189	-10.7213	-10.7106	-10.7354	-10.7076	-10.728	-10.7172	-10.7307	-10.716	-10.6845	-10.7268	-10.6899	-10.7456	-10.721	0.0197134
	461	-10.7451	-10.6898	-10.7393	-10.7071	-10.7354	-10.7561	-10.7324	-10.7229	-10.7211	-10.7099	-10.7345	-10.708	-10.7264	-10.7234	-10.7315	-10.7141	-10.686	-10.73	-10.6882	-10.7472	-10.7224	0.0196749
	462	-10.7457	-10.6969	-10.734	-10.6979	-10.7359	-10.7562	-10.7296	-10.7229	-10.7212	-10.7086	-10.7358	-10.7099	-10.7269	-10.7246	-10.7306	-10.7185	-10.7052	-10.7241	-10.6878	-10.7477	-10.723	0.0178746
	463	-10.7463	-10.6981	-10.7362	-10.7208	-10.737	-10.7566	-10.7294	-10.723	-10.7214	-10.7082	-10.7347	-10.7158	-10.7262	-10.7253	-10.7325	-10.7213	-10.7101	-10.7229	-10.6871	-10.7468	-10.725	0.0164993
	464	-10.7461	-10.6989	-10.7345	-10.7289	-10.7356	-10.7547	-10.7301	-10.7237	-10.7156	-10.7151	-10.7374	-10.7162	-10.7268	-10.7246	-10.7311	-10.7192	-10.7048	-10.7296	-10.6815	-10.7507	-10.7252	0.0173591
	465	-10.7459	-10.6981	-10.7363	-10.731	-10.7372	-10.7572	-10.7366	-10.724	-10.714	-10.7231	-10.7345	-10.7169	-10.7241	-10.7249	-10.7332	-10.7219	-10.6949	-10.7372	-10.6859	-10.7382	-10.7258	0.0173864
	466	-10.746	-10.7026	-10.734	-10.7312	-10.7352	-10.7546	-10.7375	-10.7257	-10.7137	-10.7252	-10.7351	-10.7172	-10.7301	-10.731	-10.7315	-10.7234	-10.7003	-10.7383	-10.6876	-10.7355	-10.7268	0.015939
	467	-10.7461	-10.7014	-10.7365	-10.7322	-10.7376	-10.7599	-10.7359	-10.7208	-10.7136	-10.7264	-10.7346	-10.7203	-10.7279	-10.7326	-10.7327	-10.723	-10.7045	-10.7396	-10.6886	-10.7299	-10.7272	0.0161553
	468	-10.7361	-10.7014	-10.7338	-10.7297	-10.7337	-10.7563	-10.7452	-10.7106	-10.7143	-10.7094	-10.7206	-10.7197	-10.7264	-10.7308	-10.7264	-10.7207	-10.6999	-10.7336	-10.6993	-10.727	-10.7238	0.0149686
	469	-10.7265	-10.6941	-10.7369	-10.7265	-10.7178	-10.7588	-10.7295	-10.7147	-10.7071	-10.6925	-10.7039	-10.7329	-10.7161	-10.7121	-10.7054	-10.7171	-10.6964	-10.7389	-10.6918	-10.7177	-10.7168	0.0175251
	470	-10.7117	-10.6673	-10.7259	-10.7174	-10.6896	-10.7244	-10.7023	-10.6986	-10.7034	-10.6554	-10.6868	-10.6827	-10.6733	-10.6893	-10.7338	-10.6975	-10.6867	-10.6994	-10.6602	-10.7052	-10.6956	0.0214403
	471	-10.6688	-10.6432	-10.7155	-10.6743	-10.664	-10.679	-10.6832	-10.6752	-10.6732	-10.6182	-10.6436	-10.6534	-10.6058	-10.6645	-10.6244	-10.6521	-10.657	-10.6611	-10.6326	-10.6716	-10.658	0.0252646
	472	-10.5967	-10.5449	-10.6588	-10.6137	-10.5896	-10.6516	-10.6268	-10.618	-10.6158	-10.5546	-10.5718	-10.5988	-10.4621	-10.6331	-10.6059	-10.5555	-10.5834	-10.5806	-10.5858	-10.6301	-10.5939	0.0439868
	473	-10.5225	-10.3096	-10.5531	-10.4271	-10.48	-10.5237	-10.5096	-10.5183	-10.5614	-10.325	-10.4222	-10.5488	-10.3681	-10.5517	-10.4248	-10.46	-10.517	-10.4847	-10.477	-10.4323	-10.4709	0.0743568
	474	-10.1949	-9.86424	-10.3841	-10.1408	-10.2302	-10.3527	-10.3122	-10.3475	-10.362	-10.076	-10.1981	-10.3399	-10.1499	-10.3533	-10.1737	-10.2736	-10.3174	-10.322	-10.2156	-10.2793	-10.2444	0.125214
	475	-9.87459	-9.42666	-10.0848	-9.83335	-9.83819	-10.0318	-9.96911	-10.0627	-10.043	-9.72111	-9.78018	-10.0058	-9.83826	-10.0951	-9.77852	-9.91598	-9.90158	-10.0284	-9.89164	-9.97768	-9.90492	0.157733
	476	-9.44042	-8.99248	-9.56318	-9.27388	-9.45214	-9.50854	-9.55747	-9.3459	-9.63191	-9.1646	-9.22973	-9.57291	-9.26512	-9.71375	-9.15371	-9.3027	-9.4726	-9.41387	-9.27527	-9.54645	-9.39383	0.184819
	477	-8.70958	-8.30796	-8.71429	-8.91819	-8.48658	-8.71139	-8.83257	-8.84201	-8.90698	-8.40077	-8.45874	-8.69953	-8.57004	-8.94275	-8.41212	-8.74269	-8.89629	-8.78643	-8.53334	-8.80946	-8.68409	0.194234
	478	-7.99138	-7.6084	-7.29861	-7.85329	-7.11941	-8.06149	-7.99179	-7.95737	-8.08378	-7.32661	-7.60596	-8.07313	-7.57427	-8.09223	-7.40512	-8.16577	-7.89093	-8.12724	-7.68072	-7.84056	-7.7874	0.315537
	479	-6.31262	-6.27855	-6.31568	-6.5	-6.21092	-7.26877	-6.70802	-6.66682	-6.68603	-6.17537	-6.3665	-6.414	-6.46386	-6.60579	-5.82167	-6.99535	-7.06272	-6.98857	-6.46236	-6.17644	-6.524	0.355184
	480	-4.90025	-5.0682	-4.93443	-5.07086	-4.90417	-5.77745	-4.91932	-4.9503	-5.14386	-5.23759	-4.55115	-4.90579	-4.85787	-5.055	-4.38382	-5.62006	-5.90764	-4.9081	-5.18099	-4.99114	-5.0634	0.363179
	481	-3.49449	-3.60994	-3.05609	-3.52893	-3.50103	-3.67482	-3.38602	-3.77735	-2.442	-3.53589	-3.12648	-3.29375	-2.95719	-2.81142	-2.64646	-3.60102	-3.99404	-2.16582	-3.34452	-3.23025	-3.25888	0.464473
	482	-1.78851	-1.80143	-1.04476	-1.61439	-1.99427	-2.2561	-1.08256	-2.15532	-0.438013	-1.40436	-1.20794	-0.986358	-1.55438	-1.37669	-0.980716	-1.35371	-2.03425	0.0443619	-0.987061	-1.18849	-1.36025	0.573514
	483	0.259875	0.60674	1.09558	0.732781	0.24176	-0.00533924	1.36262	-0.233368	1.55291	0.329336	1.22695	0.74234	0.509049	0.384823	0.467664	0.706857	0.267394	1.32109	1.64354	0.386317	0.679946	0.526426
	484	2.37541	2.58709	3.35051	3.07989	2.56025	2.30411	2.49957	2.18481	3.48534	2.26694	3.30982	2.26297	2.43967	2.33144	2.25207	2.63635	2.57751	2.75647	3.8199	2.86253	2.69713	0.472481
	485	3.87642	4.4777	5.15712	5.2928	4.2533	4.31659	4.56875	4.26976	5.3343	4.01483	5.35253	4.42606	4.55235	4.21329	3.92177	4.56882	4.16936	4.52844	5.05641	4.68492	4.55178	0.463964
	486	5.80962	7.00168	6.72516	7.0485	6.69178	6.18395	6.53658	6.4883	6.14706	6.43032	7.37949	6.10314	6.42828	6.3744	6.32048	6.46342	6.5624	6.77917	5.89114	6.77501	6.50699	0.387984
	487	7.85762	9.00533	8.18403	7.85723	8.65904	8.39546	8.046	8.1852	8.20113	8.1466	9.0518	8.1494	8.2051	8.52665	8.47455	8.47532	8.53187	8.17363	7.60019	8.88042	8.33033	0.37969
	488	10.1193	9.80487	9.76954	10.1194	10.0194	10.7489	9.34019	9.96698	9.59909	10.2257	10.3114	10.3922	9.706	10.3726	9.98285	10.9314	9.91812	10.1911	9.58362	10.5206	10.0812	0.399264
	489	11.1286	11.2174	11.3576	12.0354	11.5921	12.9923	10.787	10.9573	11.6712	13.0355	11.7306	11.7091	10.9787	12.0512	10.8623	11.9334	12.272	11.2832	10.7749	12.0886	11.6229	0.666103
	490	12.8767	12.6851	13.3065	13.7985	13.7191	14.231	13.5111	12.9069	13.1253	14.005	13.2323	13.9305	13.0243	13.1775	12.0278	13.3293	14.3034	13.2737	12.4292	12.8704	13.2882	0.590949
	491	14.2021	14.7232	14.8166	15.5585	14.9065	15.4322	14.6958	14.5162	13.7434	15.0946	14.0018	15.6177	14.4844	14.2952	13.3669	15.047	15.6295	13.9922	13.6346	13.8932	14.5826	0.688058
	492	15.1935	14.6172	16.4842	16.1207	16.0511	15.5471	15.9236	15.5528	14.8707	15.385	15.776	16.2999	15.5573	15.1882	15.2151	15.6384	15.7785	15.4852	14.1657	14.7743	15.4812	0.58125
	493	16.0896	15.7008	16.92	16.0648	16.107	15.4407	16.3111	16.6076	16.0951	16.5892	16.0645	16.4945	15.7636	16.3818	15.8028	17.0439	16.2545	16.1833	15.8628	16.0859	16.1932	0.400784
	494	17.1428	17.8789	18.1206	16.2634	17.1584	15.497	16.5697	17.609	17.7256	16.7039	16.8982	16.5395	17.1577	17.1797	16.9813	17.104	16.3462	16.7734	16.3105	16.8041	16.9382	0.617816
	495	17.4591	17.8316	18.2097	18.334	16.8906	17.0413	17.6573	18.0298	17.7272	17.2139	16.8687	16.9578	18.4128	16.7965	18.1332	17.9855	17.1998	17.2346	17.1909	17.2548	17.5214	0.527945
	496	17.9007	18.341	17.6999	17.9938	17.6517	18.1826	17.6796	18.6694	18.5015	18.3743	16.6017	17.8413	18.3457	17.1766	18.4933	17.4996	17.6216	18.4462	18.3132	17.1185	17.9226	0.546878
	497	18.6158	18.0745	16.9894	17.8331	18.1047	19.3246	18.4257	19.0919	18.3643	18.8371	17.6068	18.1209	18.7453	18.5891	18.4548	17.1726	17.646	18.2397	18.6198	17.2637	18.206	0.633704
	498	19.3994	18.9575	17.5538	18.097	18.3388	19.9663	18.3771	19.0411	18.725	18.6021	18.8733	18.7433	19.7768	18.3801	19.3101	18.4634	18.4743	17.5458	18.2809	17.8284	18.6367	0.655262
	499	19.277	18.9717	17.9515	18.5696	17.9685	19.3158	18.4569	18.6517	18.631	18.4492	18.6386	19.3228	19.5615	18.7065	19.2044	17.9154	18.7147	17.4963	19.0276	18.9562	18.6894	0.545372
	500	19.2304	18.7033	17.3198	17.9329	18.2456	19.2487	18.5647	18.4806	18.1109	18.8157	18.3665	19.1314	19.2693	18.7751	18.7884	18.6186	18.7915	18.1216	19.3064	18.7601	18.6291	0.51116
	501	18.3289	17.8586	17.5575	18.1757	17.6837	19.2692	18.3516	18.2725	18.205	18.698	18.1673	18.4374	18.383	19.591	18.693	18.5513	17.9036	17.3537	18.6823	18.366	18.3265	0.531595
	502	18.1831	18.1206	18.5746	17.6008	18.6922	19.0031	18.4819	18.3682	18.8067	17.9609	18.3066	18.0838	18.3239	19.1526	18.6665	18.7922	18.6043	18.643	18.6157	18.6023	18.4792	0.368354
	503	18.2011	18.4108	17.8455	17.49	18.7374	17.5946	18.0248	17.6328	17.7214	17.7903	17.2672	16.7337	18.2157	18.2166	18.1649	18.4333	18.4635	19.0652	18.6836	18.6565	18.0674	0.564952
	504	18.4967	17.9762	17.4737	17.2652	18.4593	17.2701	17.156	16.9018	17.2954	16.9295	17.3663	16.9249	17.9778	17.3892	17.7428	18.0406	17.8258	18.4875	17.7482	18.9404	17.6834	0.588409
	505	18.9352	17.4776	17.5896	17.2276	17.6091	17.2829	17.4048	17.2628	17.0144	16.6544	17.3009	16.4245	17.0768	16.3678	16.9726	17.4264	16.9027	17.4031	17.3819	18.3161	17.3016	0.581149
	506	17.771	16.5196	17.0595	16.9222	15.8871	16.6973	17.1904	16.4748	16.4206	16.567	16.7633	15.8971	16.5421	16.6058	16.6687	17.0131	16.186	16.3802	17.0624	18.4837	16.7556	0.598468
	507	16.4835	14.7028	16.1337	16.2932	15.9417	16.4445	16.6138	16.1492	16.2494	16.4529	17.2808	16.2616	16.2678	15.7788	15.9037	16.5498	15.9441	16.813	15.7086	16.7551	16.2364	0.524669
	508	14.986	14.2509	15.0683	15.8297	15.3029	15.1999	15.8729	16.5878	15.2638	16.0182	16.2076	15.3512	15.2778	15.4664	14.9637	15.6105	15.0102	16.2787	14.8426	16.1308	15.476	0.581877
	509	14.7606	14.743	14.945	15.4648	14.9473	15.3911	15.5078	16.0166	15.1615	14.9902	15.753	15.098	14.2988	13.887	14.4906	14.9457	14.7436	15.7394	14.4822	14.8475	15.0107	0.52749
	510	13.7102	14.5814	14.4875	13.74	13.9366	14.1919	15.2973	14.9672	14.3706	15.265	14.8148	14.9683	13.6692	13.4766	13.9726	14.613	13.8562	14.2507	13.3583	13.5275	14.2527	0.603787
	511	14.1372	14.1538	13.7388	13.0446	13.7925	13.4579	14.1076	13.5427	13.9001	13.5174	13.7632	13.9004	13.9231	12.8846	13.3357	13.2922	13.9645	12.63	13.0582	12.8631	13.5504	0.464351
	512	13.5477	12.3586	13.5465	12.5417	13.29	12.9605	13.2122	12.019	13.5601	12.7596	12.6935	13.1274	13.6467	12.9603	13.4122	12.7902	13.2767	11.9699	12.3889	12.5968	12.9329	0.513619
	513	12.1665	11.5465	12.4411	11.8378	12.5857	12.6798	12.0141	10.822	12.5865	11.8721	11.8489	12.2215	13.397	12.4076	12.094	11.8788	11.7884	11.1799	12.0848	12.2804	12.0867	0.556006
	514	11.5035	12.043	11.612	11.5676	11.3664	11.1189	11.5619	10.9719	11.6301	12.0025	11.2678	11.0525	12.0357	11.7881	11.6064	11.9341	10.9275	11.1981	12.386	11.2186	11.5396	0.404117
	515	10.519	11.205	11.2193	10.6687	11.2856	9.63785	11.1736	11.1133	10.9267	10.9552	10.6786	10.5085	10.8465	10.8825	11.3134	11.082	11.1556	10.1269	11.4449	10.1457	10.8444	0.466571
	516	9.96239	10.4386	10.6611	9.37626	10.7967	8.60403	10.6661	11.7035	10.6266	9.33854	10.2393	9.57783	9.58263	11.0302	10.5283	10.4864	11.3949	10.3051	10.5484	10.0419	10.2954	0.738478
	517	9.01032	10.3516	10.0185	9.57843	10.3697	8.71878	9.37072	10.6448	9.35944	9.51113	9.85012	9.56945	9.06565	10.4612	10.3537	10.1155	10.5528	10.114	9.84103	9.08952	9.79733	0.576002
	518	8.2547	9.89591	9.13248	9.51815	9.63653	8.48641	8.50768	9.68325	8.73378	8.97563	9.02184	9.03779	8.78972	9.37299	9.86502	9.26406	9.86366	9.57083	8.96614	7.99536	9.1286	0.554809
	519	7.21298	8.89303	8.93495	9.29478	9.12059	8.06252	8.1572	8.51721	7.7341	8.6275	7.81492	8.48954	8.0638	8.43155	8.76333	9.18063	9.29818	8.90117	8.36643	7.96697	8.49157	0.572369
	520	6.56847	8.07232	8.61966	8.25202	7.59518	7.9008	7.59771	8.39389	7.41498	8.28891	7.07188	6.94076	7.21856	7.69003	8.19837	7.7916	8.72919	7.92435	7.31711	7.53239	7.75591	0.57226
	521	6.36599	7.8985	8.01468	7.2111	7.37066	7.7192	6.46918	8.12969	7.22942	7.74099	6.7735	6.83701	6.37422	7.15284	7.42189	6.68679	7.82772	7.43223	6.66869	7.02443	7.21744	0.557408
	522	6.20172	7.06981	7.29834	6.72974	7.57111	7.47963	5.6563	6.84282	6.73784	7.29948	6.4918	6.56254	5.71788	7.70482	6.7013	6.10584	6.90072	6.72589	6.30651	7.18467	6.76444	0.576662
	523	6.35691	6.60344	6.64226	5.98387	7.28075	7.36737	5.21023	6.16811	6.31444	7.3161	6.03197	6.29865	5.82626	7.62465	5.78812	4.8565	6.51186	6.11862	5.77612	7.25776	6.3667	0.733716
	524	6.73216	6.82409	5.99162	6.0039	6.97927	7.20789	5.38002	6.31262	6.34603	6.75029	5.75076	6.39893	6.22156	6.82268	5.53447	4.53985	6.77223	5.61809	5.85901	7.06619	6.25558	0.676147
	525	6.52874	7.14398	5.2237	6.42747	6.76533	6.91464	5.92463	6.12609	6.9192	5.97022	6.50174	6.35628	6.08364	6.81775	6.25646	5.09779	6.72259	5.98518	5.94524	6.68372	6.31972	0.540267
	526	6.93071	6.55768	5.69492	6.35427	6.74528	7.07086	6.51321	6.83015	7.28167	5.50335	7.21941	6.39852	6.54552	6.8459	6.68175	6.19346	7.17799	6.62891	5.98034	6.65477	6.59043	0.477992
	527	7.47409	6.92559	6.08802	6.73623	7.25717	7.18903	7.30291	6.82534	6.73726	5.87014	7.54144	6.33271	7.04982	7.21248	7.19384	6.17193	7.0795	5.98116	6.86988	6.89676	6.83676	0.499984
	528	7.64159	7.25756	5.94533	6.65228	7.43211	7.23421	8.02702	7.65283	7.24593	6.47687	7.93682	7.03314	7.67059	7.29148	7.72857	7.29595	7.37705	7.10324	7.53188	7.38092	7.29577	0.493694
	529	7.40291	7.97817	7.43396	8.17677	7.83984	7.83343	8.7097	8.12297	8.09266	7.20108	8.30415	7.4989	8.04776	8.7431	8.18656	9.04331	6.99154	8.05763	8.56165	7.60419	7.99151	0.53509
	530	8.5049	8.79299	9.51598	9.09062	8.26085	8.57631	8.55532	9.00251	9.16304	8.21331	9.05331	8.49701	8.60261	9.51525	8.23442	9.74036	7.01461	8.60614	9.51872	8.36033	8.74093	0.62314
	531	9.6927	9.69238	10.5079	10.1452	9.07792	9.72415	9.56976	9.44278	10.1869	9.09543	9.70134	10.1639	9.59939	10.032	9.54816	10.2863	7.99283	9.12368	10.3194	9.48765	9.66949	0.575064
	532	12.0792	11.0377	11.4323	11.286	10.4199	10.8494	10.674	10.8814	11.7895	10.3715	11.1022	11.2732	10.2724	11.0139	10.9549	10.7462	9.23702	9.63626	11.2715	10.2582	10.8293	0.673688
	533	13.1289	12.4636	13.0363	12.0387	11.3876	11.9573	11.9845	11.4311	11.765	11.2235	12.5636	12.5434	11.2286	12.5826	12.3622	11.4887	11.6778	11.7263	11.5055	11.9999	12.0048	0.575216
	534	14.464	12.0911	14.5672	12.91	12.6239	13.5597	14.0814	12.9195	13.1314	12.6807	13.1861	13.2947	13.1058	14.0862	13.6059	12.7085	13.5528	13.7458	12.2243	13.2859	13.2912	0.680434
	535	14.9427	13.8675	14.5957	13.1533	13.2841	14.7497	15.6584	15.3672	14.0688	14.1139	14.0725	14.3097	14.7196	15.056	14.4954	14.8668	15.27	15.1753	13.2411	13.5152	14.4261	0.746708
	536	14.9589	15.7893	15.6073	14.8873	15.1042	16.3906	16.2487	15.7533	14.3701	15.5759	15.1075	15.8903	16.264	16.1483	15.957	15.3148	15.9402	15.6561	14.1964	15.2631	15.5212	0.612956
	537	16.616	17.1262	17.3471	16.3205	16.7588	17.2622	16.8907	16.4716	16.1153	16.2622	16.4685	17.1135	17.1811	16.8035	17.7499	17.0463	16.6863	16.9831	15.3543	16.2046	16.7381	0.537524
	538	16.75	17.9262	17.3109	17.7192	18.8149	18.2148	18.1465	18.0853	17.6831	17.7251	17.778	17.5007	18.232	18.4544	18.6612	17.4859	17.9261	18.2744	16.5778	17.9348	17.8601	0.562558
	539	18.236	19.5947	17.6195	19.4839	19.7667	18.1093	19.4139	18.3459	18.0081	19.0427	19.017	18.6922	18.5172	19.1405	19.5422	18.8725	19.376	19.0504	17.5998	19.5728	18.8501	0.676069
	540	20.0378	20.3235	19.5746	20.2815	19.4157	19.1955	21.202	20.3682	19.357	20.3534	20.9936	19.5885	19.3659	20.1739	20.9306	20.5466	20.5246	20.7022	19.2334	21.2965	20.1733	0.675267
	541	20.9424	20.0293	20.4497	22.3452	20.9592	21.2691	21.9188	20.4856	20.4455	20.9524	22.1497	20.3195	20.8986	20.2378	21.7959	20.4631	21.4598	20.9682	20.0115	22.2035	21.0152	0.742742
	542	21.5935	22.2022	20.9429	23.4761	22.1306	21.0333	22.2563	21.4366	21.381	21.5537	22.3429	21.1175	22.2216	22.2624	21.6513	21.3399	22.6583	22.6973	21.5283	21.808	21.8817	0.644415
	543	22.4042	22.3979	21.5758	23.9915	22.4442	21.4464	22.8984	22.8896	21.8841	21.842	23.1392	22.5241	23.1898	23.2956	22.2261	21.9561	22.7638	23.1307	22.6058	22.974	22.579	0.640789
	544	23.5926	23.4395	22.4747	24.125	23.4387	22.9311	23.2976	23.4514	23.287	22.8096	22.8224	23.3962	23.0818	23.15	23.3782	22.5162	23.2791	22.9993	23.7143	23.3878	23.2286	0.396164
	545	25.4543	24.1893	23.714	24.3653	22.995	23.4377	23.8548	23.4557	23.7138	23.6951	23.864	24.3338	23.8884	22.9623	23.4548	23.9886	23.7459	22.4861	24.7321	23.6079	23.7969	0.645741
	546	25.2978	24.8781	23.8741	24.3757	23.6436	23.7352	23.4572	23.877	24.7437	25.2191	24.4868	23.8912	24.487	23.7256	24.0219	23.8921	24.0258	23.0707	25.7091	24.2665	24.2339	0.668616
	547	25.8003	23.5315	25.5745	24.2676	24.4491	24.3366	24.5181	24.5821	24.4834	24.6635	24.8599	24.4046	24.319	24.8507	23.613	24.6537	24.6233	23.8596	24.8376	24.748	24.5488	0.540885
	548	26.0383	24.1355	24.9155	25.1268	24.7125	25.0646	24.9212	24.1864	24.7722	25.5362	24.4988	25.1254	24.1088	24.859	23.5578	25.197	25.0317	24.3116	24.644	24.8593	24.7801	0.552388
	549	25.318	23.6937	25.3489	24.4405	25.2785	26.0261	23.9883	24.7759	24.3764	25.4251	25.183	25.1099	24.6426	25.3145	23.7345	25.4	24.7099	24.6876	24.5637	23.8629	24.794	0.643439
	550	24.2165	24.2566	25.5349	25.3397	25.5314	25.3113	24.3815	25.5445	25.6521	25.608	24.448	25.9001	25.0154	24.8626	23.7143	25.9728	25.1969	25.6386	24.6802	24.3207	25.0563	0.652994
	551	24.5681	25.2601	26.5116	24.8711	26.1382	24.778	24.8414	26.5104	26.0027	25.1234	23.6799	27.1792	25.4896	25.2813	24.9359	25.7382	24.7148	25.9946	24.1914	23.4861	25.2648	0.951467
	552	25.0267	24.7186	25.8174	24.6415	25.8881	24.2365	24.029	25.6338	26.0151	25.2075	23.511	25.8505	25.2376	24.9816	25.202	25.2582	24.4404	26.3418	24.7516	25.3738	25.1081	0.720092
	553	25.4125	24.7185	25.348	24.252	24.4026	25.6658	24.211	24.6924	24.9695	25.0344	24.1849	24.7908	25.5615	24.8857	25.8608	25.0913	23.7661	25.3101	25.0342	25.6058	24.9399	0.568924
	554	24.4518	25.7366	24.7108	24.0702	25.4723	24.6267	24.962	23.2598	24.228	25.0434	24.4222	24.4054	24.6582	24.7779	24.7666	24.0187	25.5678	24.6025	25.014	24.6773	24.6736	0.566914
	555	25.0067	24.4513	24.7704	24.3159	25.3523	24.5093	24.7148	23.3101	24.0467	25.1574	24.6818	23.4456	24.4681	24.3879	24.6178	24.1679	24.23	24.1304	25.1397	24.038	24.4471	0.525704
	556	23.4466	24.0946	23.7864	22.7085	24.3873	23.4915	24.5049	23.3104	23.5208	24.7186	23.7484	23.2107	24.2732	23.0008	23.2381	23.7989	23.8588	23.0635	23.9403	23.5737	23.6838	0.53197
	557	22.8974	23.3244	22.7996	23.2504	23.0843	23.268	23.4703	23.2855	23.015	23.8079	23.0497	21.9902	23.06	23.6522	23.9007	23.6414	23.1102	23.2986	23.4252	23.4524	23.2392	0.414837
	558	22.2893	23.4335	22.1184	22.3542	22.9524	22.7168	23.4563	21.7982	22.157	22.9293	22.8339	22.3014	22.1482	23.8667	21.5338	22.0359	23.2308	22.6993	22.6434	21.86	22.5679	0.617571
	559	20.8085	21.5535	21.4333	22.0214	22.4339	22.4478	21.6016	21.2715	22.4372	22.343	22.0545	22.6848	21.8574	23.274	22.659	21.3595	21.4202	22.4997	23.4172	21.2772	22.0428	0.702168
	560	21.0044	21.1925	21.1335	21.8875	20.658	21.1895	21.5714	21.0406	21.3859	21.8691	22.1103	22.23	21.5511	21.6557	21.2769	21.3477	20.0705	21.5998	22.0139	20.7411	21.3765	0.532559
	561	20.095	20.6761	19.9478	20.7404	20.4135	21.279	21.2571	20.5967	20.4238	20.1385	21.3212	21.2761	21.05	20.0285	20.4147	20.6194	20.2172	21.1138	21.2486	20.3863	20.6622	0.471182
	562	18.8792	19.7412	19.2048	19.9713	19.638	20.3942	20.5299	19.534	18.9917	18.6281	19.635	19.7206	20.2215	19.5238	20.1277	19.5943	19.5868	20.6805	20.3102	19.3307	19.7122	0.553872
	563	18.3124	19.6546	18.1601	18.2386	17.4896	19.485	19.4227	19.4522	18.5055	17.4473	18.1972	19.576	18.6925	18.6885	18.064	17.624	18.6633	18.7919	18.7659	18.8588	18.6045	0.67986
	564	17.5929	18.9041	17.4956	17.9079	17.3908	18.3601	17.4816	18.152	18.0899	16.1382	17.4897	18.045	16.984	18.139	17.9753	17.2497	17.3933	18.6691	17.3735	17.9614	17.7396	0.617487
	565	17.0899	17.4059	17.02	17.0282	17.3038	16.859	17.2692	17.0952	16.4483	16.0725	16.4472	16.817	16.6576	16.5861	16.3395	16.7854	17.0084	18.5179	16.1675	17.5764	16.9247	0.555284
	566	15.5477	15.9699	15.8471	16.2213	16.4203	15.8175	15.9529	15.7173	14.2603	15.2641	15.9682	15.6357	15.7429	15.6703	15.431	16.2559	16.9359	16.6381	15.3601	16.0272	15.8342	0.560983
	567	14.528	15.0384	15.0131	15.6017	14.5762	14.9494	15.0164	15.1569	14.0134	14.9021	14.3685	14.0674	14.4857	14.3676	14.097	14.9	16.4427	14.7257	14.4215	14.9813	14.7826	0.565772
	568	13.8031	14.4967	14.0919	14.6996	13.5749	13.758	14.3048	14.5566	14.0931	13.7039	13.4732	13.5676	13.3683	13.8845	13.5689	13.6614	15.1946	13.3727	14.3381	13.2493	13.9381	0.519148
	569	13.5011	12.7263	13.7973	14.25	13.9151	12.8129	12.9464	13.5269	13.3958	12.9804	13.0038	12.6304	12.5752	13.2314	12.8979	12.8897	13.4966	12.5285	14.0965	12.9917	13.2097	0.513973
	570	13.6234	11.7676	13.0549	12.6303	12.7619	11.3588	11.3837	11.3929	12.0815	11.994	11.4964	12.3013	12.8325	11.7793	11.5188	11.7767	12.4996	11.9153	13.241	12.097	12.1754	0.669062
	571	11.1677	11.4377	11.4128	10.8104	10.9986	10.4581	10.9351	10.5898	12.3561	11.9324	10.7571	11.1963	12.6529	10.8877	9.91075	10.4593	10.6353	12.0427	11.5989	11.941	11.209	0.707561
	572	10.0514	10.1861	10.2301	9.66493	10.1677	9.98263	9.81557	9.34898	11.604	10.3254	9.66757	10.4757	10.5918	9.7049	8.40598	9.56185	9.61866	10.8726	10.4531	10.7522	10.0741	0.666599
	573	8.42477	9.17369	9.77494	9.95613	9.26801	8.90099	8.84045	8.50702	10.0681	10.0414	8.15654	9.13386	8.91475	8.10707	7.70732	7.93046	8.49119	9.20704	9.28027	9.54562	8.97148	0.705678
	574	7.42915	8.43521	8.3697	8.00019	7.70438	7.62198	7.79931	8.1374	8.52819	9.2731	6.45632	8.45859	7.44054	7.20345	7.32195	6.29246	7.12936	7.87758	7.69865	8.01885	7.75982	0.705907
	575	7.04026	7.0582	6.70048	6.09647	6.38107	6.72369	6.34709	6.71998	6.72646	8.2044	5.76999	7.45589	6.28601	6.3564	6.20506	5.48824	6.39611	7.272	6.95363	7.41226	6.67969	0.629179
	576	6.59627	5.11949	5.34455	4.84036	5.2642	5.40088	5.84103	5.40484	5.16251	6.66073	5.08957	5.89207	5.83961	5.69445	4.77184	5.14941	5.59239	6.03321	5.27354	5.54196	5.52564	0.508819
	577	5.69828	3.89185	4.20005	4.39749	4.59078	4.01268	4.98011	4.31684	4.44517	4.96062	3.91889	5.07536	4.24394	4.68228	4.33385	4.33553	4.86356	5.86454	3.61174	4.92468	4.56741	0.577015
	578	4.21967	3.60389	2.88352	4.06286	3.03143	2.56207	4.03394	3.31741	3.29854	2.78405	3.47624	4.00544	3.05135	3.75529	4.1486	3.38925	3.69716	4.0404	3.14786	3.56929	3.50391	0.492646
	579	2.59558	2.51168	1.99905	3.34147	2.19962	0.699085	2.58897	2.41206	2.50958	1.29881	2.42717	2.47309	2.48872	2.76793	3.15879	1.92579	2.70767	3.56543	3.21421	2.40029	2.46425	0.659937
	580	1.44893	1.42512	0.856309	2.43566	1.18085	0.10861	1.21445	1.46075	1.33327	0.516861	1.71933	1.09269	1.39896	1.533	2.03005	1.26688	1.18813	1.5531	2.47595	1.83989	1.40394	0.559953
	581	0.568582	0.647008	0.0753507	1.01295	0.374159	-0.78813	0.153935	0.436137	0.464677	-0.0156978	1.3511	0.37137	0.805017	0.676981	1.09363	0.584208	0.291911	-0.158725	0.929968	0.803512	0.483897	0.487188
	582	-0.989041	-0.117665	-0.482419	-0.750202	0.0284573	-0.951631	-0.747398	-0.514457	-1.12497	-1.02522	0.29478	-0.267101	-0.0271846	-0.964234	-0.147737	-0.721557	-1.13774	-1.15307	-0.419441	-0.215284	-0.571656	0.445774
	583	-1.89905	-1.18376	-1.19889	-1.91909	-1.00858	-2.21936	-1.72019	-1.71991	-2.08932	-1.82741	-1.23797	-1.54627	-1.14959	-1.80174	-0.912585	-1.57956	-1.10357	-2.41783	-1.5482	-1.37642	-1.57296	0.421936
	584	-2.63324	-2.13075	-2.13535	-3.41327	-2.12727	-3.07327	-2.43859	-2.61946	-2.92723	-3.12412	-2.55056	-2.48387	-2.72462	-2.51719	-1.87646	-2.43791	-2.14939	-3.07763	-2.55313	-3.03439	-2.60139	0.408104
	585	-3.29396	-3.5324	-3.59088	-4.25969	-3.55293	-3.82212	-3.34453	-3.19951	-3.37945	-4.55843	-3.30598	-3.19757	-3.81273	-3.05895	-2.32023	-3.46585	-3.19807	-3.72696	-3.05743	-3.97977	-3.48287	0.479146
	586	-4.45574	-4.69492	-4.49289	-4.67102	-4.21855	-4.42418	-4.30069	-4.02538	-4.18669	-5.36403	-3.7877	-3.71036	-4.16776	-3.52247	-3.44692	-3.98894	-4.16648	-4.57981	-3.69463	-4.66612	-4.22826	0.467239
	587	-5.2276	-5.39168	-4.9085	-5.25855	-4.89659	-5.01805	-5.16215	-5.22616	-5.02804	-5.39114	-4.35796	-4.64976	-4.80458	-4.5708	-4.20354	-4.94837	-5.62053	-5.38249	-4.46512	-5.5426	-5.00271	0.399256
	588	-5.73375	-5.89765	-5.63048	-5.9439	-5.84813	-5.54986	-6.41813	-6.0716	-5.69605	-5.89116	-4.79007	-5.571	-5.2009	-5.6306	-5.20739	-5.80054	-6.59458	-5.83767	-5.48878	-6.31218	-5.75572	0.420975
	589	-6.66993	-6.69858	-6.31108	-6.79885	-6.33006	-6.27491	-7.26603	-6.79025	-6.47143	-6.63343	-5.7088	-6.73651	-6.14915	-6.68741	-6.09606	-6.64514	-7.35308	-6.75072	-6.23668	-6.6933	-6.56507	0.383853
	590	-7.52615	-7.35635	-6.93995	-7.39415	-6.91818	-6.75773	-7.76941	-7.25561	-7.19932	-7.32473	-6.51863	-7.42785	-7.29635	-7.49002	-6.97697	-7.21745	-7.80395	-7.17329	-7.21963	-7.24556	-7.24056	0.311929
	591	-8.12221	-7.91844	-7.53866	-7.81789	-7.48299	-7.28459	-8.03539	-7.62757	-7.39896	-7.81561	-7.44077	-7.75323	-7.8791	-7.72276	-7.7757	-7.68566	-8.26132	-7.56692	-7.74273	-7.6827	-7.72766	0.244462
	592	-8.79126	-8.29591	-7.8319	-8.08944	-8.03782	-7.7053	-8.25766	-7.89685	-7.86746	-8.11953	-7.84299	-8.10599	-8.35994	-8.0871	-8.21094	-8.23632	-8.60915	-8.00583	-8.25177	-8.0629	-8.1333	0.261926
	593	-9.11761	-8.63894	-8.16959	-8.62313	-8.53843	-7.93751	-8.51129	-8.24705	-8.3379	-8.40483	-8.14453	-8.55193	-8.96401	-8.61676	-8.56622	-8.56443	-8.95484	-8.57001	-8.84594	-8.38241	-8.53437	0.29295
	594	-9.29311	-9.04768	-8.43802	-8.93375	-8.95636	-8.49479	-8.74684	-8.64671	-8.8889	-8.57932	-8.64696	-8.82455	-9.15748	-8.99539	-8.88516	-8.99138	-9.2648	-8.9897	-9.19979	-8.54795	-8.87643	0.256122
	595	-9.48943	-9.2977	-8.94313	-9.16051	-9.26968	-8.95949	-9.09031	-9.02338	-9.22727	-8.93888	-9.10494	-9.05407	-9.37868	-9.30117	-9.14258	-9.31488	-9.44406	-9.2593	-9.29161	-8.81135	-9.17512	0.182791
	596	-9.46381	-9.46544	-9.27507	-9.29712	-9.31808	-9.2524	-9.24942	-9.24214	-9.5349	-9.16391	-9.44908	-9.30303	-9.50281	-9.7033	-9.17096	-9.4387	-9.57419	-9.37168	-9.51205	-8.99983	-9.3644	0.167235
	597	-9.47906	-9.70814	-9.47218	-9.40691	-9.49678	-9.49736	-9.26172	-9.23817	-9.77156	-9.55553	-9.59556	-9.63229	-9.65818	-9.82354	-9.37037	-9.61056	-9.7209	-9.53456	-9.68831	-9.19119	-9.53564	0.177133
	598	-9.60431	-9.82283	-9.52227	-9.62569	-9.73598	-9.67255	-9.52078	-9.50538	-9.89699	-9.80783	-9.77219	-9.8428	-9.78033	-9.95373	-9.66798	-9.68767	-9.83713	-9.76363	-9.726	-9.45301	-9.70995	0.138411
	599	-9.72097	-9.95333	-9.80995	-9.70105	-9.84941	-9.85107	-9.78289	-9.76398	-9.97206	-9.93106	-9.94123	-9.98849	-9.88001	-10.0489	-9.84379	-9.77474	-9.91601	-9.99811	-9.78999	-9.76906	-9.86431	0.100136
	600	-9.85584	-10.0601	-9.9725	-9.85244	-10.0316	-9.95387	-9.92164	-9.83584	-9.99087	-9.97352	-9.99864	-10.1016	-10.0073	-10.0719	-9.94104	-9.83649	-9.89778	-10.1049	-9.86164	-9.8952	-9.95824	0.0877743
	601	-10.0279	-10.0778	-10.0279	-9.99011	-10.1669	-10.0792	-10.0287	-9.90663	-10.0369	-9.97472	-9.96291	-10.1976	-10.0221	-10.0936	-10.0094	-9.95427	-9.93365	-10.2375	-9.91362	-10.0208	-10.0331	0.0894467
	602	-10.0309	-10.1891	-10.058	-10.1174	-10.2203	-10.1485	-10.12	-9.92803	-10.0918	-9.93435	-9.99755	-10.2324	-10.1536	-10.1431	-10.093	-10.0544	-10.0444	-10.2901	-10.0072	-10.1518	-10.1003	0.0958252
	603	-10.088	-10.3099	-10.0689	-10.2014	-10.2422	-10.1867	-10.183	-9.98736	-10.164	-9.94647	-10.0451	-10.2726	-10.1953	-10.1797	-10.1369	-10.1655	-10.1705	-10.2914	-10.1962	-10.2351	-10.1633	0.0955003
	604	-10.1689	-10.3501	-10.1392	-10.2695	-10.2405	-10.1889	-10.2525	-9.974	-10.2504	-10.0191	-10.1616	-10.322	-10.1962	-10.1919	-10.1319	-10.2423	-10.2619	-10.295	-10.2211	-10.2365	-10.2057	0.0916873
	605	-10.2673	-10.3713	-10.1865	-10.2857	-10.3019	-10.2151	-10.2214	-10.1055	-10.3269	-10.0149	-10.27	-10.3536	-10.2604	-10.1596	-10.0791	-10.3253	-10.325	-10.3246	-10.1821	-10.2816	-10.2429	0.0965641
	606	-10.2711	-10.3834	-10.2321	-10.3013	-10.3767	-10.1666	-10.197	-10.2058	-10.4185	-10.1145	-10.2833	-10.3581	-10.2771	-10.1485	-9.98693	-10.3659	-10.3798	-10.3522	-10.2516	-10.2997	-10.2685	0.10885
	607	-10.3153	-10.4276	-10.2826	-10.3101	-10.3563	-10.1795	-10.1996	-10.2641	-10.459	-10.1911	-10.2935	-10.3456	-10.2894	-10.2523	-10.1049	-10.3669	-10.4185	-10.3948	-10.2586	-10.2897	-10.3	0.0903203
	608	-10.4248	-10.4371	-10.3046	-10.3255	-10.4102	-10.2658	-10.2793	-10.291	-10.4764	-10.2057	-10.3087	-10.3194	-10.3201	-10.3359	-10.1963	-10.3077	-10.4265	-10.4376	-10.1702	-10.3565	-10.33	0.0854879
	609	-10.4844	-10.4682	-10.3042	-10.3681	-10.4428	-10.3391	-10.3172	-10.282	-10.4757	-10.2714	-10.3336	-10.3304	-10.3201	-10.3821	-10.2284	-10.2385	-10.4295	-10.4657	-10.2286	-10.3423	-10.3526	0.084308
	610	-10.4748	-10.5317	-10.3438	-10.4274	-10.4426	-10.3538	-10.3575	-10.3316	-10.4454	-10.3572	-10.3791	-10.3439	-10.3082	-10.4125	-10.2435	-10.2174	-10.3962	-10.4794	-10.2868	-10.3516	-10.3742	0.0792766
	611	-10.4904	-10.558	-10.3917	-10.4554	-10.4456	-10.3667	-10.3909	-10.3431	-10.4159	-10.4115	-10.3569	-10.3783	-10.2709	-10.4321	-10.3154	-10.207	-10.4482	-10.4239	-10.3264	-10.3429	-10.3886	0.0783209
	612	-10.4107	-10.5654	-10.4212	-10.4748	-10.466	-10.3589	-10.3915	-10.3559	-10.4045	-10.4481	-10.3682	-10.3692	-10.2276	-10.4096	-10.3661	-10.2361	-10.4492	-10.4056	-10.3369	-10.3282	-10.3897	0.0771734
	613	-10.3548	-10.5664	-10.4135	-10.494	-10.4831	-10.3947	-10.403	-10.3793	-10.4029	-10.4631	-10.3367	-10.398	-10.2539	-10.4424	-10.4462	-10.2566	-10.5014	-10.4376	-10.3183	-10.3414	-10.4044	0.0799179
	614	-10.3707	-10.5601	-10.4506	-10.4806	-10.4926	-10.4011	-10.4218	-10.4243	-10.4182	-10.4549	-10.3199	-10.4428	-10.2912	-10.4474	-10.4782	-10.2798	-10.5311	-10.4625	-10.3605	-10.3526	-10.422	0.0748998
	615	-10.3825	-10.5807	-10.469	-10.5027	-10.4823	-10.4097	-10.4383	-10.431	-10.3962	-10.4703	-10.272	-10.4705	-10.359	-10.4881	-10.4753	-10.3406	-10.5411	-10.526	-10.3983	-10.389	-10.4411	0.0741853
	616	-10.3592	-10.6067	-10.5165	-10.5431	-10.4968	-10.4144	-10.4434	-10.4251	-10.4245	-10.4634	-10.2827	-10.4496	-10.4332	-10.5057	-10.463	-10.437	-10.548	-10.5608	-10.4235	-10.4121	-10.4604	0.0741272
	617	-10.3549	-10.6253	-10.5177	-10.5525	-10.5016	-10.4204	-10.4628	-10.4367	-10.4834	-10.4541	-10.3621	-10.4737	-10.4669	-10.5044	-10.4606	-10.4827	-10.537	-10.5697	-10.4499	-10.4126	-10.4764	0.0656461
	618	-10.3997	-10.6305	-10.5336	-10.5484	-10.5212	-10.4537	-10.4288	-10.4599	-10.517	-10.4596	-10.4002	-10.506	-10.4907	-10.5192	-10.4598	-10.5091	-10.529	-10.6005	-10.4522	-10.3885	-10.4904	0.0639516
	619	-10.4161	-10.6369	-10.5817	-10.5657	-10.5443	-10.4653	-10.4639	-10.4942	-10.5369	-10.4648	-10.4476	-10.5588	-10.5236	-10.5042	-10.4544	-10.5309	-10.5141	-10.5991	-10.4635	-10.3579	-10.5062	0.0666835
	620	-10.4551	-10.657	-10.625	-10.5686	-10.5602	-10.4639	-10.4813	-10.5406	-10.558	-10.4829	-10.5128	-10.5802	-10.5383	-10.4866	-10.495	-10.5522	-10.5475	-10.6229	-10.5031	-10.3759	-10.5304	0.066052
	621	-10.4754	-10.6697	-10.6343	-10.5565	-10.581	-10.509	-10.5118	-10.5693	-10.5467	-10.5113	-10.5235	-10.5744	-10.5419	-10.5132	-10.5375	-10.5685	-10.562	-10.6293	-10.5431	-10.3731	-10.5466	0.0623078
	622	-10.5002	-10.6656	-10.6491	-10.5366	-10.5976	-10.5311	-10.5318	-10.5823	-10.5376	-10.525	-10.5456	-10.5847	-10.5843	-10.537	-10.5626	-10.5881	-10.5644	-10.6122	-10.5548	-10.3776	-10.5584	0.0594781
	623	-10.5177	-10.6598	-10.6793	-10.548	-10.61	-10.5267	-10.5316	-10.5606	-10.5734	-10.5427	-10.5737	-10.5868	-10.6114	-10.5546	-10.571	-10.6225	-10.5766	-10.5805	-10.5543	-10.3966	-10.5689	0.0582642
	624	-10.5417	-10.6557	-10.6618	-10.5417	-10.6401	-10.4729	-10.5253	-10.5735	-10.6031	-10.5764	-10.5989	-10.5879	-10.6328	-10.5703	-10.5778	-10.6353	-10.6044	-10.5646	-10.5485	-10.4004	-10.5757	0.0624404
	625	-10.5578	-10.6442	-10.6528	-10.5549	-10.6524	-10.4685	-10.496	-10.5953	-10.5814	-10.5862	-10.6179	-10.5876	-10.6436	-10.5591	-10.5839	-10.6473	-10.6369	-10.5615	-10.5677	-10.4835	-10.5839	0.0556363
	626	-10.5609	-10.6463	-10.6539	-10.5878	-10.6482	-10.5376	-10.4746	-10.6164	-10.641	-10.5876	-10.6401	-10.6066	-10.6523	-10.547	-10.5871	-10.6619	-10.6492	-10.5745	-10.5675	-10.5451	-10.5993	0.0508472
	627	-10.567	-10.6434	-10.6547	-10.627	-10.6314	-10.6048	-10.4826	-10.6306	-10.6582	-10.5937	-10.6291	-10.5821	-10.6703	-10.5305	-10.6118	-10.6471	-10.634	-10.5835	-10.584	-10.5572	-10.6062	0.0469589
	628	-10.5625	-10.6356	-10.6492	-10.6506	-10.6508	-10.6526	-10.4591	-10.647	-10.6568	-10.6138	-10.6006	-10.5642	-10.6638	-10.5496	-10.6226	-10.6248	-10.6424	-10.5857	-10.577	-10.5888	-10.6099	0.050367
	629	-10.5367	-10.6308	-10.6583	-10.674	-10.6599	-10.6786	-10.4898	-10.6551	-10.6688	-10.6261	-10.5893	-10.5528	-10.6795	-10.5561	-10.6391	-10.6077	-10.6576	-10.5959	-10.5825	-10.6057	-10.6172	0.0533669
	630	-10.5663	-10.6555	-10.6631	-10.6788	-10.669	-10.7018	-10.5506	-10.6607	-10.6705	-10.6224	-10.5975	-10.5608	-10.6654	-10.5549	-10.6548	-10.6229	-10.6375	-10.6067	-10.5835	-10.6212	-10.6272	0.0458248
	631	-10.606	-10.6784	-10.6792	-10.67	-10.6712	-10.6953	-10.5887	-10.6727	-10.6663	-10.6188	-10.5808	-10.5825	-10.6425	-10.5522	-10.6534	-10.6267	-10.6134	-10.6156	-10.5954	-10.6324	-10.6321	0.0403333
	632	-10.6292	-10.702	-10.6718	-10.6621	-10.6896	-10.7113	-10.6112	-10.6693	-10.6778	-10.6134	-10.5853	-10.5946	-10.6439	-10.5544	-10.647	-10.628	-10.6164	-10.6361	-10.5954	-10.6277	-10.6383	0.0410777
	633	-10.6337	-10.711	-10.6836	-10.6651	-10.7005	-10.7175	-10.6296	-10.6596	-10.6671	-10.6019	-10.6062	-10.587	-10.6454	-10.5608	-10.6455	-10.651	-10.6381	-10.6421	-10.586	-10.6211	-10.6426	0.0419968
	634	-10.6364	-10.7137	-10.6782	-10.6573	-10.7074	-10.7236	-10.6328	-10.6539	-10.6704	-10.6114	-10.6193	-10.5795	-10.6388	-10.5589	-10.6519	-10.682	-10.6509	-10.6375	-10.5798	-10.621	-10.6452	0.0440356
	635	-10.6551	-10.7161	-10.653	-10.6658	-10.7166	-10.7262	-10.6372	-10.6533	-10.6612	-10.6039	-10.6411	-10.5807	-10.653	-10.5648	-10.6552	-10.6777	-10.6543	-10.662	-10.5826	-10.6252	-10.6493	0.0432783
	636	-10.6782	-10.7222	-10.667	-10.6555	-10.6916	-10.718	-10.639	-10.6653	-10.6704	-10.5943	-10.6543	-10.5759	-10.6721	-10.5762	-10.661	-10.679	-10.6637	-10.6868	-10.5656	-10.6268	-10.6531	0.0447135
	637	-10.6805	-10.7271	-10.677	-10.6535	-10.6958	-10.7041	-10.6235	-10.6764	-10.6727	-10.586	-10.6665	-10.5824	-10.6914	-10.5874	-10.6685	-10.6592	-10.6694	-10.6965	-10.5997	-10.664	-10.6591	0.0417747
	638	-10.6751	-10.7181	-10.6778	-10.653	-10.6683	-10.6964	-10.6185	-10.6851	-10.6611	-10.5773	-10.6908	-10.6191	-10.6805	-10.5902	-10.6738	-10.6785	-10.6842	-10.6987	-10.6002	-10.675	-10.6611	0.0389809
	639	-10.6691	-10.7157	-10.6884	-10.6598	-10.6793	-10.6961	-10.6405	-10.6909	-10.6561	-10.5924	-10.7015	-10.6463	-10.6691	-10.6096	-10.6905	-10.6614	-10.6873	-10.7115	-10.6004	-10.6824	-10.6674	0.0350856
	640	-10.6742	-10.727	-10.7021	-10.6725	-10.6813	-10.7145	-10.6522	-10.7092	-10.6581	-10.6102	-10.7009	-10.6504	-10.6669	-10.6273	-10.6977	-10.6934	-10.6869	-10.7087	-10.6185	-10.7008	-10.6776	0.0329881
	641	-10.6825	-10.7261	-10.697	-10.6677	-10.6938	-10.7234	-10.6616	-10.7241	-10.6641	-10.6158	-10.6992	-10.6592	-10.6849	-10.6302	-10.7078	-10.7118	-10.6787	-10.7141	-10.6206	-10.7258	-10.6844	0.0346406
	642	-10.7023	-10.7117	-10.7026	-10.6766	-10.6963	-10.7188	-10.6596	-10.7192	-10.6415	-10.6525	-10.7045	-10.6621	-10.6955	-10.6305	-10.7084	-10.7111	-10.6752	-10.7208	-10.6189	-10.7253	-10.6867	0.032407
	643	-10.714	-10.6902	-10.7048	-10.6912	-10.7014	-10.7056	-10.6649	-10.7119	-10.6429	-10.6677	-10.7022	-10.663	-10.7093	-10.6195	-10.716	-10.6932	-10.6776	-10.7225	-10.6012	-10.6996	-10.6849	0.0329071
	644	-10.692	-10.6759	-10.6998	-10.698	-10.697	-10.6777	-10.6488	-10.6995	-10.6357	-10.6593	-10.6717	-10.6638	-10.7	-10.6294	-10.683	-10.6877	-10.6418	-10.7022	-10.5896	-10.6894	-10.6721	0.0301273
	645	-10.6706	-10.6362	-10.6822	-10.7184	-10.6667	-10.6432	-10.6463	-10.667	-10.6297	-10.6423	-10.6417	-10.6478	-10.7053	-10.6234	-10.6562	-10.6679	-10.6183	-10.6714	-10.5918	-10.6691	-10.6548	0.0293617
	646	-10.6032	-10.5757	-10.6507	-10.6665	-10.6111	-10.5865	-10.6068	-10.6257	-10.5788	-10.5888	-10.6198	-10.6143	-10.6729	-10.5267	-10.631	-10.6542	-10.5892	-10.6299	-10.5596	-10.6615	-10.6126	0.0381101
	647	-10.5526	-10.4856	-10.5311	-10.5847	-10.5532	-10.5357	-10.5297	-10.5974	-10.4625	-10.5517	-10.5445	-10.4906	-10.6247	-10.5069	-10.6019	-10.5646	-10.5226	-10.5821	-10.5127	-10.5969	-10.5466	0.0431038
	648	-10.4558	-10.3587	-10.3885	-10.4067	-10.4914	-10.427	-10.3869	-10.5366	-10.3296	-10.4986	-10.4508	-10.386	-10.5336	-10.3302	-10.501	-10.4344	-10.4249	-10.483	-10.4166	-10.5609	-10.4401	0.0672999
	649	-10.2251	-10.2075	-10.2603	-10.226	-10.3327	-10.2477	-10.239	-10.4166	-10.1485	-10.3545	-10.2499	-10.2548	-10.4058	-10.0195	-10.3587	-10.2092	-10.2097	-10.2611	-10.2624	-10.3721	-10.263	0.0927261
	650	-9.7852	-9.95537	-9.96717	-9.94223	-10.1544	-10.0035	-10.0759	-10.2133	-9.86966	-10.0998	-9.91582	-10.0403	-10.1168	-9.58148	-10.1463	-9.90933	-9.96112	-9.91724	-9.97173	-10.0926	-9.98596	0.144285
	651	-9.33145	-9.39938	-9.39979	-9.5514	-9.7352	-9.5141	-9.71244	-9.89282	-9.30666	-9.68419	-9.2884	-9.73357	-9.72361	-9.22217	-9.75683	-9.51535	-9.58352	-9.38676	-9.62068	-9.6441	-9.55012	0.188494
	652	-8.65626	-8.83639	-8.92219	-9.18115	-9.05884	-8.93657	-9.08707	-9.56001	-8.84921	-9.05695	-8.58333	-9.39411	-9.07449	-8.75655	-8.91182	-9.01242	-9.01397	-8.89607	-9.16255	-9.08383	-9.00169	0.227634
	653	-7.76269	-8.13615	-8.44738	-8.58349	-8.36822	-8.19937	-8.21929	-9.00035	-8.27089	-8.26965	-7.98281	-8.6217	-8.49113	-8.15623	-8.17259	-8.26057	-8.56774	-8.07727	-8.49055	-8.17802	-8.31281	0.269452
	654	-7.37918	-7.23942	-7.26375	-7.56738	-7.62415	-7.37005	-7.22667	-7.89048	-7.01678	-7.51415	-7.37911	-7.3696	-7.29851	-7.28089	-7.2371	-7.15209	-7.80542	-7.11442	-7.5638	-7.5048	-7.38989	0.223604
	655	-6.30038	-6.1068	-6.57102	-6.75774	-6.6576	-6.50605	-6.2764	-6.34077	-5.91117	-6.28303	-6.02158	-6.31654	-6.1664	-6.48896	-6.37028	-5.8102	-6.30124	-6.00403	-6.47228	-6.69739	-6.31799	0.260491
	656	-5.07731	-4.60231	-5.28867	-5.41996	-5.66386	-5.11154	-5.12623	-5.24346	-5.00038	-4.54939	-4.97425	-5.36956	-4.84055	-5.52025	-5.112	-4.90797	-4.82383	-5.15308	-5.10916	-5.28255	-5.10882	0.282747
	657	-3.8858	-3.31044	-4.09725	-3.88837	-4.04875	-3.69542	-3.87142	-3.87696	-3.76662	-2.90708	-3.83436	-3.90586	-3.8404	-3.61807	-3.934	-3.41488	-3.43417	-3.33863	-3.49367	-4.25572	-3.72089	0.321338
	658	-2.29757	-1.84188	-2.80293	-2.62253	-2.76533	-2.11678	-2.03302	-2.6272	-2.13924	-1.39545	-2.46346	-2.60467	-2.4501	-2.28688	-2.81927	-1.94041	-1.70851	-2.28008	-1.60553	-2.55752	-2.26792	0.414146
	659	-1.31819	-0.065381	-0.90837	-0.911996	-1.15394	-0.929359	-0.56963	-1.11541	-0.0925476	0.16322	-1.15659	-1.03497	-0.557844	-0.33658	-1.49833	-0.335132	-0.366339	-0.630252	-0.52424	-1.33195	-0.733691	0.470319
	660	0.315274	0.977056	0.712165	1.11725	0.231209	0.330865	0.911095	0.323347	1.84629	1.18728	0.421289	0.395784	1.28784	1.14303	-0.262806	0.73784	1.13226	1.00005	0.502772	0.420083	0.736499	0.486712
	661	2.19403	2.08566	2.18717	2.57854	1.54824	1.22113	2.99633	1.92322	2.77655	1.98224	1.74691	2.16413	2.48392	2.04365	1.51401	2.31635	2.6629	3.12894	1.88898	2.44456	2.19437	0.495187
	662	3.48445	2.93063	3.53201	3.97288	2.99254	2.9337	5.11459	3.22306	3.46411	3.18246	2.88523	3.29685	4.29677	3.33757	3.34781	4.46295	4.47046	3.66445	3.07982	3.51068	3.55915	0.607816
	663	4.54729	4.40842	5.15631	5.61804	4.96944	4.31291	6.59247	5.6001	4.78233	5.00155	4.40452	4.70756	4.9838	4.09984	4.54246	5.60575	5.54942	4.58512	4.63365	4.96884	4.95349	0.596952
	664	5.83105	5.46985	6.93241	7.53765	6.22757	5.67387	6.71574	7.53591	5.8368	6.54044	5.67136	5.89217	6.5145	5.38413	5.78749	6.02719	6.79531	6.11815	6.05438	6.27653	6.24112	0.618322
	665	6.95138	6.6512	8.44446	8.81231	7.42559	7.0257	6.79426	8.55754	7.20601	7.19649	6.99719	8.27912	6.94816	6.43703	7.03126	6.34509	7.81408	7.51149	7.42199	7.02529	7.34378	0.701541
	666	7.42128	7.18843	8.69449	10.135	8.9591	7.89457	7.83145	8.67419	8.49984	8.09604	8.55434	8.74947	8.17323	7.7797	8.3577	7.36542	9.33904	8.56416	8.68004	7.57773	8.32676	0.718253
	667	8.40831	8.74958	9.43293	10.6951	9.96494	9.16609	8.94752	9.94272	9.47898	9.62863	9.98524	9.22088	9.46215	8.81981	9.52944	9.0502	10.321	9.777	10.1408	9.26536	9.49933	0.572652
	668	10.7016	9.45841	11.1019	11.3667	10.8757	10.9688	10.277	10.7496	10.6335	10.5383	11.7129	9.99073	11.2549	10.5156	10.9226	10.7692	10.6729	10.6273	10.6549	10.4588	10.7126	0.484015
	669	11.8294	10.648	11.5538	11.923	11.3014	12.684	12.1164	11.7736	11.2523	11.9935	13.0905	10.5542	12.2573	11.3083	11.8204	11.4312	11.5432	11.6698	11.7001	11.2771	11.6864	0.597576
	670	12.9844	12.0245	11.9178	12.5617	13.2921	13.2509	12.9352	12.687	12.7163	11.865	13.3026	12.3466	13.2249	11.9552	12.8885	11.6804	12.6741	12.2116	12.4755	12.3487	12.5672	0.514457
	671	13.7225	13.0081	12.8323	12.8559	14.032	13.9705	13.9311	12.75	13.1828	12.2107	13.0465	12.9257	13.3957	12.7622	13.5015	12.2319	13.3454	12.7473	13.2215	13.1984	13.1436	0.517341
	672	13.687	13.4987	13.6057	13.1187	14.298	13.7906	14.6864	13.4109	13.4738	13.3135	13.3322	13.4886	13.1294	13.3388	14.2246	13.1357	13.03	13.6118	13.1	14.3637	13.5819	0.471194
	673	13.7755	14.4788	13.8397	13.1364	14.4155	14.8414	14.3844	13.667	13.3172	13.7366	13.639	14.8055	13.682	13.549	14.2266	14.0758	13.4667	14.0075	14.4464	14.9747	14.0233	0.527641
	674	14.9429	14.3975	14.498	13.3216	14.6096	15.6395	14.6138	14.1989	13.6233	14.4569	14.7078	15.315	14.3722	13.7964	14.33	14.6506	14.0873	14.1762	15.0212	15.0907	14.4925	0.559361
	675	15.1775	14.8476	15.1787	14.2916	14.8837	16.1089	14.4102	14.2933	14.1802	14.3426	14.9041	15.4229	14.9656	14.3708	14.7097	15.2283	14.3924	14.7112	14.7644	15.4792	14.8331	0.496596
	676	14.6664	15.4881	15.1595	14.7271	15.0899	16.0529	14.5582	14.6875	14.7586	14.8119	14.7339	15.8023	15.7399	15.0638	14.9452	15.4963	15.2628	14.8759	14.5171	16.0772	15.1257	0.493634
	677	15.527	15.2384	14.8606	15.3023	15.3215	15.8944	14.7737	14.5766	15.083	14.7236	15.1825	16.4415	16.111	15.4784	15.4511	15.9063	15.1839	15.9187	14.8327	16.5511	15.4179	0.565704
	678	15.8393	15.5453	15.2237	15.6546	15.6479	15.1753	15.1405	15.0529	15.6236	15.6861	15.4327	15.8626	16.4912	16.0139	15.7288	15.7588	15.7121	16.5384	15.6174	16.7428	15.7244	0.453063
	679	15.4974	15.5225	15.5025	15.5599	16.3976	15.2645	15.7276	15.9383	15.8102	16.3975	15.7968	16.1924	17.1749	16.2698	16.4927	15.7351	16.5873	16.3644	15.8408	16.3505	16.0211	0.478705
	680	15.7225	15.829	16.0472	14.5036	15.8372	14.7215	15.6178	15.989	16.1853	16.6028	15.6121	16.0387	17.2489	16.5088	16.4988	15.608	17.1184	16.2141	16.1314	15.6689	15.9852	0.662719
	681	16.0625	16.2027	15.9738	15.1676	15.6774	14.308	15.3588	15.7441	15.9794	15.9684	15.8695	16.3201	16.1987	16.5186	15.5649	15.4774	16.7275	16.2837	16.0494	15.7796	15.8616	0.530718
	682	15.8039	16.4332	16.1467	15.403	15.2134	14.4695	15.5514	15.6562	15.6419	15.7065	15.059	16.2656	16.0676	16.195	15.5445	16.2459	15.9489	16.4666	16.186	15.4521	15.7729	0.507248
	683	15.7956	16.0223	15.8101	16.1784	15.674	14.9712	14.5429	15.1965	15.724	15.5885	14.8777	15.6981	15.3558	16.6225	15.5057	16.1392	15.0854	15.6503	15.6317	15.9879	15.6029	0.494541
	684	15.6016	15.7234	15.4482	15.7054	15.5539	15.7537	13.9262	16.0026	15.4911	15.3479	14.5353	16.1408	15.3972	16.8542	15.6035	15.7976	15.3311	15.6541	15.8651	15.5981	15.5665	0.576588
	685	15.7032	15.2263	15.3831	15.6816	15.1893	15.4192	14.4403	15.7453	15.7399	15.4038	14.3928	15.7662	14.7818	15.5572	15.2896	15.9353	15.3152	15.6021	15.8358	15.8144	15.4111	0.439117
	686	15.6843	15.3857	15.8387	16.0322	15.0741	16.4959	15.1762	15.4964	15.4004	15.8025	14.5418	14.5954	14.557	15.4133	15.5692	15.8652	15.3831	15.0767	15.6189	15.4685	15.4238	0.496702
	687	15.659	15.1191	15.7624	15.2939	15.4054	15.7146	15.1925	14.8205	14.9115	15.9214	14.9491	14.7324	15.0659	15.1222	14.9762	15.2343	15.3645	14.9113	14.9638	14.9173	15.2019	0.340285
	688	15.1937	15.3092	15.7855	15.0922	15.1028	15.2955	15.0833	14.7412	14.8413	16.0885	15.8944	14.3391	14.8311	15.0501	14.5635	15.0606	15.1496	14.4293	14.4762	14.4706	15.0399	0.485217
	689	14.8154	15.1042	15.4446	14.6612	14.3685	14.6205	14.9787	13.9848	15.8647	15.4889	16.2218	14.2922	14.3596	15.0409	14.2785	14.8202	14.836	14.8142	14.5027	14.6046	14.8551	0.558272
	690	14.5432	15.1079	15.6398	14.3905	13.8189	14.3126	14.6694	14.3518	15.7421	15.3881	15.1336	14.771	14.2321	14.9611	14.3244	14.8455	14.2001	15.0019	14.6215	14.5311	14.7293	0.501532
	691	14.0792	15.2888	15.5225	14.4823	13.2999	14.9595	14.6618	14.5788	15.5346	15.2998	15.3424	15.4237	14.1314	15.046	14.2609	14.7299	14.9426	15.0348	14.4959	14.1249	14.762	0.589178
	692	14.0086	14.5382	14.6797	14.3319	13.7772	15.1845	14.6499	14.7476	15.1216	14.7568	14.7342	15.1979	14.102	14.485	14.1493	15.2504	14.7325	15.8777	14.7146	13.774	14.6407	0.53049
	693	14.3055	15.1431	14.595	14.2245	14.5166	15.0582	14.308	14.927	14.7952	15.4402	14.1521	14.7726	13.8534	14.5582	14.055	15.4318	14.3468	15.5033	14.27	14.0105	14.6133	0.501947
	694	14.4369	15.1288	15.0928	14.6991	14.5891	14.8879	14.0385	14.401	14.0585	14.8789	14.3004	13.9464	14.4	14.7797	13.8074	14.9429	13.8418	15.0979	13.9411	14.1396	14.4704	0.449329
	695	15.0664	14.7514	15.2969	14.3438	14.3284	14.1071	14.4632	13.9291	13.8117	14.4839	14.3362	13.9518	15.4283	14.412	14.2372	14.3445	14.0073	14.8243	14.7808	14.4241	14.4664	0.442991
	696	14.9311	14.4521	14.7962	14.1335	14.1075	14.1425	14.9991	14.0392	14.0949	14.8869	14.6959	14.0677	15.5428	14.1112	14.222	14.2008	14.642	14.773	14.3142	14.4471	14.48	0.411798
	697	14.3593	14.6271	14.7239	14.0375	14.266	14.4719	15.4147	14.4311	14.1148	15.4203	14.5833	13.9259	14.2391	14.4155	15.2194	13.9545	14.2766	15.1078	13.564	14.9127	14.5033	0.507038
	698	14.1974	14.0308	14.9078	14.573	14.5269	14.5347	15.1629	15.0242	14.0984	15.2106	14.5688	14.3973	13.5814	14.1979	14.8935	14.3354	14.7479	15.0393	13.8757	15.3791	14.5642	0.4829
	699	14.286	13.6763	15.2232	14.2071	14.8811	14.4961	15.1544	15.0768	13.6912	15.4528	14.4043	14.6667	13.3375	14.3038	15.1636	14.7518	14.904	15.2178	14.4418	14.7711	14.6054	0.574236
	700	14.8171	14.0554	14.9403	14.1877	15.0356	13.9087	15.1829	14.9993	14.4888	15.97	14.8549	14.6265	13.577	14.3687	15.3668	14.4337	14.5737	14.6434	14.8184	15.2473	14.7048	0.548524
	701	15.0406	14.2143	14.5877	14.1975	15.0601	14.2001	14.7621	14.2797	14.6645	15.432	15.1715	15.3199	13.3539	14.0339	15.6791	13.4454	14.5819	14.0607	15.0031	14.717	14.5903	0.623375
	702	15.7484	13.8601	14.4942	14.2845	14.8109	14.3777	15.4876	14.0083	14.9583	14.529	14.7498	15.0032	13.7554	14.5542	15.009	13.425	14.4411	14.2992	14.4803	15.3256	14.5801	0.582157
	703	15.9639	14.4863	14.2442	14.7763	14.2493	14.8449	15.1237	13.7782	14.8169	13.8967	15.368	14.8062	13.9603	14.7308	15.2103	14.7818	14.2086	14.1282	14.9003	15.2507	14.6763	0.559246
	704	15.5312	15.2758	14.2356	14.8086	14.7415	15.3501	14.7821	14.5763	14.4477	14.0411	15.2662	14.7382	14.2712	14.6251	14.8366	14.2401	14.6941	14.6399	14.6423	15.1177	14.7431	0.402638
	705	15.2563	14.8467	14.5812	14.5604	14.7723	15.6254	14.7162	15.4656	14.7425	14.4666	15.3067	15.2209	14.4348	14.6656	15.0771	14.184	15.0731	14.489	14.0881	15.5292	14.8551	0.444447
	706	14.6883	14.7675	14.894	14.8107	14.6171	15.4693	13.794	15.854	15.4367	14.4817	14.9904	15.2897	14.1807	15.0027	15.1458	14.9607	15.7204	14.8022	13.868	15.5356	14.9155	0.56053
	707	15.0482	14.7993	14.9516	14.9697	14.5578	14.7202	14.5567	15.9041	15.3953	14.1895	14.4575	15.5268	14.4062	14.2775	14.9366	14.6531	15.8892	14.362	14.4404	14.9841	14.8513	0.501906
	708	13.6091	14.5958	14.5278	15.1316	14.5212	15.0502	14.2756	15.4668	14.362	13.7783	14.1278	15.0634	14.9642	14.7846	14.2766	14.098	15.6388	14.6327	14.4331	14.5785	14.5958	0.519928
	709	14.2964	14.5083	14.902	14.7789	14.6486	15.0277	13.334	14.6847	14.2286	14.3759	14.3837	14.5573	15.0707	14.8305	14.0611	14.0192	15.1588	14.729	14.5133	14.0667	14.5088	0.436043
	710	14.1985	13.7264	15.1984	14.3197	14.4344	14.9056	12.2919	14.4296	14.1353	14.5126	14.049	14.7055	14.791	14.7704	14.1344	14.1636	15.1194	14.5805	14.8462	13.6345	14.3474	0.64217
	711	13.701	13.1328	14.23	13.2533	14.0373	14.1464	12.3398	14.3717	13.9792	14.0828	14.2177	14.0497	14.2379	14.6817	14.0495	13.7222	14.1881	13.9314	13.7514	12.8353	13.847	0.56276
	712	13.252	12.8436	13.2325	12.1326	14.3259	13.9373	12.4466	13.585	12.9972	14.2359	14.2888	13.5899	14.0438	14.1131	13.8394	13.2302	13.406	13.3405	13.744	12.1933	13.4389	0.666285
	713	12.6777	12.6604	12.4265	12.32	13.6645	12.6694	12.2481	13.0674	11.8843	14.2116	13.1207	12.7212	13.8072	13.4366	12.229	12.2493	12.5033	12.8715	13.754	12.4785	12.85	0.632064
	714	12.3952	12.2773	12.1899	12.0895	13.2154	12.2785	11.8165	12.9325	11.7994	12.796	12.2215	11.8676	12.3377	12.6486	11.1807	11.3327	11.3051	12.6498	13.452	12.1885	12.2487	0.604306
	715	11.8662	12.1024	11.6097	11.9247	11.6895	11.7518	11.3321	12.3701	11.361	11.6001	11.4399	10.9751	11.524	11.7403	10.8542	11.5932	11.1343	11.4556	12.4623	11.2357	11.6011	0.416346
	716	10.8356	10.8975	11.5054	11.1734	11.1747	10.5706	11.2357	11.4824	10.9924	10.5405	10.8974	10.886	11.0915	11.0464	10.6012	11.6921	10.7784	10.4097	11.0189	10.712	10.9771	0.338712
	717	10.5411	10.6129	10.8546	10.9424	10.9183	9.28865	10.5851	10.8329	10.1058	10.0007	10.8108	10.9439	10.3896	9.74863	10.3936	11.4769	9.77536	9.91063	10.0697	10.8395	10.452	0.536264
	718	9.60089	10.4011	9.78378	10.3177	9.85144	8.21732	10.4712	9.20318	9.04279	9.3307	9.7117	10.3802	9.93577	8.91386	10.1249	10.3397	9.07164	10.3039	9.5072	10.1066	9.73078	0.615171
	719	8.59769	9.20741	9.10673	9.27584	8.80208	7.68244	10.1307	8.20413	9.4193	8.12068	9.41163	9.23635	9.0634	8.44701	8.95934	9.19472	8.73572	9.54946	8.77759	9.36393	8.96431	0.563414
	720	8.05413	7.78026	8.76875	7.9896	8.08406	7.27971	8.4525	7.45555	8.80359	6.57199	8.26723	7.92052	7.91343	7.51347	8.43101	8.21954	7.84382	9.17363	7.97923	8.83819	8.06701	0.603726
	721	6.93362	6.30066	7.82391	6.80311	6.47608	6.3021	7.74992	6.78093	7.77063	6.26062	7.05818	6.35409	6.84775	6.41094	6.88547	7.0804	6.79404	7.04872	7.12915	7.93429	6.93723	0.532592
	722	5.7077	5.68428	6.68803	6.14495	5.4199	5.43871	7.18947	5.62122	6.84357	5.96402	6.47147	5.14559	5.46065	5.43699	5.69324	5.96767	5.59372	5.59078	5.50045	6.8054	5.91839	0.578344
	723	4.76574	4.37279	5.69605	5.16929	4.75627	4.00855	6.29351	4.64545	5.2131	4.71826	5.48591	4.27076	5.08798	4.80417	4.91364	5.04548	4.74377	4.29777	4.01914	5.87318	4.90904	0.601262
	724	3.3989	2.1026	4.52442	4.06905	4.40397	3.02949	4.70633	3.56572	3.87567	3.60244	3.89428	3.62531	3.81192	3.99272	3.97471	4.18784	4.12538	3.39087	2.23743	3.94113	3.72301	0.664618
	725	2.43941	1.22558	2.70514	2.76693	2.85447	2.25157	3.73526	2.68694	2.64429	2.854	2.12995	2.75049	2.82039	2.76623	2.5148	2.54447	2.86613	2.53919	1.20569	2.74949	2.55252	0.553874
	726	0.813821	0.858575	1.40612	1.71262	1.39957	1.34577	2.19097	1.61877	1.56947	2.129	0.790596	0.736244	1.14418	2.0148	1.35615	0.967518	2.15535	1.47756	0.490237	1.84106	1.40092	0.513717
	727	0.436674	0.289872	0.108452	0.166542	-0.254216	0.639121	0.840034	0.347707	0.220213	1.26319	-0.54715	-0.530092	0.297618	0.868631	0.405168	-0.159315	0.646538	0.0438412	-0.131261	0.924697	0.293813	0.483231
	728	-0.383221	-0.755476	-1.55055	-0.801413	-1.48785	-0.304379	-0.36802	-1.31153	-1.19464	-0.107479	-1.40779	-1.56764	-0.830265	-1.11206	-0.808068	-1.1286	-0.325077	-1.08184	-0.853001	-0.806546	-0.909272	0.445766
	729	-1.90879	-1.53209	-2.42818	-1.76795	-2.73806	-1.51947	-1.68594	-2.22395	-2.00181	-1.24024	-2.79102	-1.90669	-1.92472	-2.25342	-1.61337	-2.19751	-1.74406	-2.60879	-1.86809	-1.98648	-1.99703	0.41754
	730	-3.00676	-2.61229	-3.34755	-2.75861	-3.7917	-2.90937	-2.92607	-2.77135	-2.53439	-2.61039	-3.49694	-2.9541	-2.63341	-2.9215	-2.46866	-2.99707	-3.2607	-3.71297	-2.86197	-3.16556	-2.98707	0.375718
	731	-4.1967	-3.43218	-4.7039	-3.65988	-4.64222	-4.20094	-3.91931	-3.61876	-3.36657	-4.458	-4.09742	-4.05408	-3.99163	-3.84892	-3.64731	-4.22393	-4.32968	-4.52831	-4.12456	-4.52522	-4.07848	0.394287
	732	-5.21575	-4.67342	-5.74197	-4.89024	-5.44147	-5.20538	-5.00909	-4.3637	-4.70055	-5.54002	-4.79612	-4.86206	-5.10714	-5.11132	-4.81485	-4.8304	-5.33235	-5.17669	-5.1183	-5.6037	-5.07673	0.347094
	733	-5.88038	-5.68427	-6.63233	-5.75426	-6.21973	-6.05827	-6.0109	-4.79006	-5.69416	-6.13977	-5.5077	-5.76729	-6.20897	-5.80078	-5.87483	-5.38342	-6.20251	-5.76526	-5.95151	-6.24233	-5.87844	0.386646
	734	-6.47575	-6.40441	-7.2193	-5.99526	-6.48126	-6.37283	-6.71305	-5.78376	-6.47579	-6.93264	-6.27233	-6.67072	-6.85963	-6.52334	-6.82906	-6.40816	-6.62806	-6.62351	-6.54658	-6.64525	-6.54303	0.315395
	735	-7.08257	-6.99594	-7.72789	-6.83009	-6.95046	-6.6337	-7.1088	-6.50418	-7.34045	-7.32799	-6.94344	-7.33155	-7.25293	-7.06796	-7.48533	-7.02755	-7.38695	-7.151	-7.1833	-7.01618	-7.11741	0.283958
	736	-7.72422	-7.51601	-8.13818	-7.45663	-7.72637	-6.94485	-7.49746	-7.13842	-7.98807	-8.10421	-7.50763	-7.83029	-7.68836	-7.5615	-7.79276	-7.43666	-7.76693	-7.69008	-7.52856	-7.6568	-7.6347	0.286648
	737	-8.27233	-7.87386	-8.43009	-8.20473	-8.21713	-7.15075	-7.93336	-7.78716	-8.40964	-8.5686	-7.96498	-8.04683	-8.0522	-7.95352	-8.13292	-7.87442	-8.26019	-8.22094	-7.87497	-8.01655	-8.06226	0.301123
	738	-8.81503	-8.13503	-8.60213	-8.63313	-8.62495	-7.63414	-8.33667	-8.56355	-8.60476	-8.74876	-8.30694	-8.46365	-8.33743	-8.3153	-8.20981	-8.23435	-8.34446	-8.46068	-8.41462	-8.38243	-8.40839	0.257765
	739	-8.98258	-8.35055	-8.80277	-8.96233	-9.005	-8.08185	-8.77591	-9.11749	-8.88723	-9.07176	-8.65166	-8.73689	-8.7062	-8.75021	-8.43776	-8.71914	-8.49736	-8.83317	-8.78381	-8.54331	-8.73485	0.256626
	740	-9.07481	-8.65112	-8.90753	-9.25083	-9.20484	-8.47164	-9.1035	-9.3951	-8.98085	-9.22438	-8.89587	-8.92208	-9.11797	-9.16243	-8.78716	-9.13503	-8.63255	-8.97709	-8.94909	-8.7743	-8.98091	0.233955
	741	-9.21416	-8.95911	-9.03883	-9.42045	-9.42608	-8.956	-9.30709	-9.49086	-9.30203	-9.38772	-9.08057	-9.22651	-9.29008	-9.37245	-8.945	-9.32288	-8.83497	-9.19959	-9.11558	-9.0744	-9.19822	0.188373
	742	-9.43432	-9.1318	-9.16163	-9.48282	-9.49583	-9.19454	-9.49273	-9.6735	-9.65296	-9.57558	-9.11223	-9.34575	-9.3855	-9.65961	-9.18573	-9.45108	-9.10367	-9.33132	-9.38528	-9.17145	-9.37137	0.191515
	743	-9.48345	-9.21871	-9.19233	-9.59545	-9.63007	-9.38089	-9.58851	-9.64418	-9.79002	-9.67576	-9.33241	-9.48343	-9.44747	-9.74623	-9.26618	-9.5695	-9.29466	-9.45606	-9.5105	-9.28568	-9.47957	0.17636
	744	-9.61564	-9.34399	-9.28875	-9.59159	-9.5935	-9.4028	-9.59676	-9.53003	-9.78692	-9.61878	-9.53391	-9.53435	-9.47196	-9.73315	-9.23653	-9.58353	-9.41642	-9.53473	-9.41235	-9.39009	-9.51079	0.140508
	745	-9.6279	-9.36527	-9.32951	-9.44034	-9.52724	-9.36334	-9.5353	-9.33523	-9.60925	-9.49292	-9.51034	-9.51604	-9.3789	-9.54049	-9.1711	-9.58317	-9.27628	-9.52157	-9.28937	-9.34914	-9.43813	0.125613
	746	-9.50281	-9.16575	-9.27553	-9.28411	-9.28266	-9.23149	-9.29242	-9.03883	-9.42498	-9.31557	-9.27684	-9.40576	-9.20463	-9.42373	-8.9254	-9.55948	-9.17879	-9.43316	-9.02065	-8.99258	-9.26176	0.172996
	747	-9.16219	-8.7637	-8.95355	-9.04673	-8.93542	-9.05091	-8.72802	-8.55262	-9.2149	-9.17747	-8.82207	-9.22813	-8.92671	-9.22031	-8.75087	-9.29519	-8.85463	-9.29536	-8.56706	-8.58996	-8.95679	0.246925
	748	-8.54328	-8.51629	-8.13243	-8.51846	-8.51971	-8.65654	-8.25321	-7.94094	-8.85757	-8.86376	-8.41344	-8.88222	-8.39189	-8.6805	-8.31466	-8.5983	-8.466	-8.66727	-7.907	-8.16926	-8.46464	0.281269
	749	-8.05204	-7.7908	-7.48885	-7.56668	-8.18534	-7.8545	-7.68221	-7.40475	-8.1123	-8.23784	-8.02128	-8.34481	-7.72279	-7.85814	-7.82297	-7.73774	-7.7764	-7.55495	-7.27255	-7.3429	-7.79149	0.301878
	750	-7.26895	-6.87314	-6.85935	-6.80199	-7.35636	-6.87523	-7.02176	-6.56873	-7.0155	-7.81058	-7.34887	-7.30261	-6.85062	-7.18836	-7.18737	-6.79326	-6.52443	-6.65628	-6.88132	-6.82876	-7.00067	0.313752
	751	-6.05278	-5.73296	-5.71915	-5.77246	-6.45272	-5.99309	-5.82343	-5.44287	-6.07352	-6.65646	-6.16719	-6.3819	-6.18084	-6.47349	-6.2874	-5.73065	-5.27983	-5.87296	-5.70405	-5.93985	-5.98688	0.355118
	752	-4.79754	-4.98254	-4.7481	-4.52546	-4.44917	-4.83165	-4.33876	-4.38778	-4.50272	-5.11934	-5.16761	-4.81393	-5.12885	-5.50624	-5.21578	-3.83351	-4.58253	-5.40643	-4.56345	-4.96059	-4.7931	0.407402
	753	-3.58669	-3.74897	-3.42987	-3.10518	-2.82321	-3.8592	-2.95188	-3.42938	-3.42858	-3.6618	-4.00883	-3.4775	-3.49425	-3.6792	-3.24561	-2.5193	-3.18223	-4.18442	-3.04794	-3.72095	-3.42925	0.410044
	754	-2.02475	-2.4028	-2.21012	-1.6188	-1.37465	-2.90995	-1.6007	-2.216	-2.33233	-2.06701	-2.52083	-1.97092	-2.39706	-2.02448	-1.73279	-1.7357	-1.63245	-2.55297	-1.83901	-2.6656	-2.09145	0.410815
	755	-0.1242	-0.703558	-0.750849	-0.311409	0.780008	-0.647805	-0.0301108	-0.631076	-1.18174	-0.933568	-1.54432	-0.619407	-1.07811	-1.08892	-0.579148	-0.880453	-0.373073	-0.588273	-0.719731	-0.775	-0.639037	0.488297
	756	1.70234	0.0875533	0.97689	1.09045	2.19987	1.14984	0.741156	0.668251	0.477957	0.689019	-0.318816	0.932858	0.886852	0.462997	1.57436	1.01913	1.14082	0.484961	1.04442	0.830449	0.892068	0.552556
	757	2.38341	1.43012	2.09101	2.03387	3.41103	2.86318	2.32194	1.8126	2.52786	1.57754	1.58917	2.01019	3.14692	1.6035	2.55131	2.38015	1.68012	1.60124	2.37584	1.95031	2.16707	0.550119
	758	3.42411	3.12591	3.51373	3.14919	4.31404	3.79313	3.83784	2.8417	2.90219	3.76215	3.10475	3.18779	4.53082	2.58431	4.11143	3.16527	2.69613	2.97984	3.53248	3.4493	3.40031	0.53081
	759	4.79768	4.47563	4.25015	3.97116	4.77857	4.08566	5.34473	4.06335	4.42136	5.46919	5.25091	4.24118	4.74593	3.68935	5.21012	3.88504	3.85507	3.93477	4.45147	3.9873	4.44543	0.547835
	760	5.32395	5.36822	5.83116	5.27872	4.96351	5.3891	5.71813	4.89203	5.49157	7.03955	5.74211	5.25824	6.01662	5.36872	6.06106	4.81749	4.4132	5.60479	4.90517	5.54717	5.45152	0.5609
	761	5.73147	6.37531	6.78845	5.99084	5.75413	6.79219	6.34279	5.65253	5.93671	7.43073	6.19223	6.09583	6.4367	6.94174	6.50585	5.83173	6.04905	6.20921	6.18549	6.98442	6.31137	0.477412
	762	6.7692	7.05613	6.80605	7.17949	6.25512	7.76735	7.03916	7.28335	7.03018	8.0424	7.08576	6.99064	7.05476	7.33697	7.0586	7.17887	7.81594	7.23311	7.02203	7.88268	7.19439	0.419438
	763	7.43992	8.412	7.05388	7.13402	7.27705	8.70626	8.04024	8.29218	7.70854	8.21721	8.20607	8.30849	7.35164	7.97214	7.72607	7.65711	8.42158	8.12883	7.998	8.00971	7.90305	0.466052
	764	8.18126	9.14118	8.77583	8.40965	8.40138	8.80288	8.54242	9.06267	8.20698	7.91495	8.51635	9.03403	7.16565	8.77444	8.16206	8.82461	8.84605	9.25392	8.77619	9.5223	8.61574	0.530512
	765	8.65816	9.69778	9.63786	8.76926	8.64282	8.82155	8.57217	9.54245	9.07113	7.82891	9.25917	9.53375	8.65174	9.6636	8.4495	9.20516	8.60159	9.4094	8.91822	10.2639	9.05991	0.570997
	766	9.10714	9.86039	10.009	9.36648	9.09307	8.89761	9.38111	10.6065	10.0629	8.7391	9.84211	9.12741	9.82945	9.42479	8.79926	9.31627	8.60783	9.56119	8.98201	10.679	9.46463	0.587223
	767	9.71136	9.53619	9.68899	9.72756	8.81112	8.71823	10.0559	10.5742	9.74361	8.89136	10.4947	9.11722	9.6993	8.87346	8.82157	10.1894	8.43345	10.1964	9.63292	10.5746	9.57458	0.660917
	768	10.5157	9.20416	9.88271	9.90558	9.19408	8.83892	10.416	10.0347	8.97254	9.32235	10.393	9.25451	9.64252	9.72862	9.29149	10.9289	9.53373	9.56122	9.81484	9.18481	9.68102	0.560031
	769	9.66873	9.22097	9.95301	9.84336	9.6156	8.64005	10.0046	9.33917	9.64219	9.91163	10.4083	9.73179	9.85512	10.2441	9.70177	10.5394	10.3774	9.16433	9.43773	8.8189	9.70591	0.504424
	770	9.17558	9.66244	9.40382	9.45808	9.51532	8.73508	9.71377	9.27141	8.89585	9.62171	10.1102	9.41986	10.0465	10.3296	9.65031	10.1373	10.3197	9.20698	9.51219	9.61877	9.59022	0.435848
	771	9.07028	9.45534	9.39244	9.38842	9.06434	8.82493	9.26702	8.8035	8.7083	9.73348	10.0223	8.77171	10.1679	9.97491	9.05759	9.80952	10.7711	9.4649	9.47342	8.97276	9.40971	0.541723
	772	9.08057	8.78403	8.56912	9.27852	8.64054	8.38245	8.31779	8.20434	7.84595	9.56623	9.60356	8.3624	9.94918	9.85749	8.63899	9.17669	10.6694	9.4121	9.08831	8.69189	9.00598	0.696044
	773	8.5314	8.25666	8.08189	8.5203	8.73209	7.78471	7.66297	8.18758	8.3226	8.64281	8.98667	8.32941	8.73476	9.00654	9.15578	8.53241	8.87638	8.70381	8.18065	8.00806	8.46187	0.407682
	774	8.93619	8.08767	7.4867	7.44692	8.72666	7.76837	7.50366	7.69559	7.72153	8.01593	7.77981	8.03893	8.13547	7.83205	8.81298	7.48543	8.39364	7.5931	8.28477	7.45174	7.95986	0.467033
	775	8.07322	7.4565	7.04178	7.16732	8.22051	7.75614	7.17551	6.75071	6.44298	7.76932	6.75674	7.8562	7.77962	7.1893	8.11082	7.07622	7.5347	6.309	8.27053	6.38291	7.356	0.621785
	776	6.82404	6.53075	6.96209	6.51855	7.58725	7.76834	7.19519	6.44443	5.54299	6.87567	5.82849	7.30441	6.27327	6.49277	6.75644	6.61736	6.63977	6.0239	6.70468	6.03563	6.6463	0.560011
	777	4.95309	5.84684	6.08431	5.82346	6.50142	7.24205	6.39927	5.76642	5.16314	6.01979	5.15708	5.99106	4.56995	5.6517	5.26746	4.99039	5.85004	5.24818	4.92753	5.40287	5.6428	0.642451
	778	3.73486	4.60434	4.32738	4.55745	4.79476	5.60601	5.30773	4.30863	4.77245	4.57784	4.31979	4.54874	3.75565	4.41337	4.33667	4.3232	4.48512	4.40116	3.9511	4.86474	4.49955	0.447659
	779	3.2255	3.08574	3.26912	3.70572	3.07791	4.40789	4.51288	3.18389	4.02036	3.39905	3.35371	3.40754	2.84688	2.80531	3.92301	3.39253	3.69271	3.13866	3.20612	3.57534	3.46149	0.465184
	780	1.85371	1.59469	2.04953	2.00599	1.96408	2.98607	3.29362	2.5715	3.02298	2.50981	1.78671	2.77386	1.71489	2.08063	2.17503	2.66658	1.88986	2.48452	2.38762	1.99391	2.29028	0.480531
	781	0.989079	1.23764	0.993663	1.13246	1.16481	1.84462	1.85052	1.43288	1.77626	1.21354	0.828673	1.64681	0.629317	1.45813	1.14214	1.22213	0.972149	1.18791	1.48906	0.434797	1.23233	0.380679
	782	0.429974	-0.000393063	0.900086	0.779612	-0.442588	0.93035	0.644854	-0.0461173	0.796295	-0.00193703	0.29643	0.320989	0.20227	0.240597	0.397225	-0.195863	0.445998	0.29756	0.330898	-0.430403	0.294792	0.400416
	783	-0.223134	-0.983406	-0.210661	0.372627	-1.53768	-0.44296	-0.572972	-1.43393	-0.807828	-0.601817	-0.888458	-0.962921	-0.777404	-0.78566	-0.889546	-0.99442	-1.04366	-0.385397	-1.07091	-1.54628	-0.789321	0.469793
	784	-1.55903	-2.14416	-1.82462	-1.40914	-2.60769	-1.56736	-1.52288	-2.47411	-1.63957	-1.25576	-2.31846	-1.96677	-1.88688	-1.64284	-1.74403	-1.81511	-1.92662	-1.21468	-2.10499	-2.55464	-1.85897	0.408679
	785	-2.61732	-3.5356	-3.03069	-2.27292	-3.68092	-2.57154	-2.66804	-3.54222	-2.77559	-2.53499	-3.37486	-3.23009	-3.01125	-2.70604	-3.01836	-2.97566	-2.68938	-2.32501	-2.7641	-3.37682	-2.93507	0.412136
	786	-3.94633	-4.5798	-3.73083	-3.38977	-4.88892	-3.5723	-3.75271	-4.16409	-3.67378	-3.50141	-3.83826	-4.24851	-4.01677	-3.34237	-4.02233	-3.82839	-3.26657	-3.36677	-3.61828	-3.798	-3.82731	0.415468
	787	-4.98273	-5.23547	-4.40074	-4.06975	-5.5833	-4.38443	-4.57287	-4.57684	-4.42455	-4.44829	-4.68951	-5.11912	-4.81382	-4.46604	-4.3883	-4.47057	-4.28279	-4.5232	-4.61075	-4.42885	-4.6236	0.360344
	788	-5.59132	-5.52019	-5.03979	-4.89437	-5.9791	-5.15777	-5.2837	-5.28483	-4.71415	-5.58521	-5.30269	-5.84303	-5.34865	-5.38819	-4.81512	-5.14181	-5.13739	-5.35532	-5.31215	-4.97712	-5.28359	0.321652
	789	-6.1034	-6.10567	-5.97099	-5.77027	-6.34547	-6.15852	-5.98145	-5.42197	-5.07461	-6.28269	-6.07968	-6.51642	-6.01413	-6.01095	-5.37632	-5.71924	-5.72309	-5.99536	-5.71975	-5.68632	-5.90281	0.347666
	790	-6.89065	-6.57084	-6.43565	-6.6561	-6.71652	-6.827	-6.53009	-5.76483	-5.70419	-6.6092	-6.63309	-6.88659	-6.35609	-6.3053	-5.97709	-6.38769	-6.55804	-6.57077	-6.07363	-6.53294	-6.44932	0.338594
	791	-7.3852	-6.99077	-6.89601	-7.15739	-6.95132	-7.57497	-7.02025	-6.60526	-6.62894	-6.80801	-7.23425	-7.23199	-6.77351	-6.63502	-6.84466	-6.82202	-7.07536	-6.99639	-6.69382	-7.23323	-6.97792	0.265654
	792	-7.78922	-7.35475	-7.17807	-7.52696	-7.38304	-8.07206	-7.58359	-7.24485	-7.34952	-7.26447	-7.56166	-7.6512	-7.45194	-7.11363	-7.39739	-7.18833	-7.51487	-7.48313	-7.16622	-7.58916	-7.4432	0.234131
	793	-8.11761	-7.47284	-7.59748	-7.9818	-7.64354	-8.27628	-8.11251	-7.64627	-7.8543	-7.73288	-7.81063	-8.09841	-7.83197	-7.63312	-7.7614	-7.59607	-7.73651	-8.04283	-7.81597	-7.969	-7.83657	0.216214
	794	-8.40016	-7.74294	-7.96088	-8.54242	-8.0493	-8.4416	-8.43298	-7.9692	-8.23608	-8.24574	-8.09273	-8.3553	-8.24829	-7.96687	-8.10962	-8.07477	-8.04034	-8.3634	-8.23544	-8.16429	-8.18362	0.202736
	795	-8.61928	-8.01799	-8.37495	-8.79629	-8.32442	-8.5681	-8.67921	-8.08318	-8.56418	-8.40759	-8.37575	-8.42102	-8.47004	-8.39666	-8.37585	-8.39205	-8.25224	-8.60686	-8.47818	-8.37356	-8.42887	0.185296
	796	-8.77114	-8.36706	-8.64536	-8.97512	-8.60569	-8.64794	-8.8665	-8.09252	-8.76435	-8.38551	-8.56563	-8.5157	-8.68741	-8.79388	-8.7209	-8.62173	-8.44865	-8.71034	-8.59059	-8.59384	-8.61849	0.195637
	797	-8.90999	-8.54168	-8.95818	-9.02072	-8.88108	-8.77228	-9.01684	-8.24643	-8.85174	-8.57101	-8.79379	-8.75832	-8.85112	-8.97422	-8.93229	-8.76141	-8.59866	-8.92655	-8.60751	-8.79831	-8.78861	0.193748
	798	-8.99801	-8.58801	-9.22511	-9.05546	-9.00024	-8.90619	-9.05227	-8.62332	-9.09116	-8.81059	-9.10051	-8.96436	-8.98051	-9.09177	-8.95494	-9.064	-8.82101	-9.04052	-8.59328	-9.09737	-8.95293	0.179424
	799	-9.22084	-8.76629	-9.34135	-9.16173	-9.07879	-9.17544	-9.21489	-8.97555	-9.3349	-9.05744	-9.32166	-9.10503	-9.1676	-9.0912	-9.11599	-9.33513	-8.95512	-9.26243	-8.8621	-9.23749	-9.13905	0.159203
	800	-9.29981	-9.10435	-9.357	-9.24645	-9.12978	-9.40362	-9.28564	-9.17623	-9.40511	-9.20647	-9.42115	-9.27064	-9.3662	-9.17491	-9.1976	-9.48531	-9.06857	-9.44953	-9.11525	-9.23779	-9.27007	0.12478
	801	-9.39185	-9.13839	-9.31576	-9.24402	-9.13795	-9.51617	-9.43804	-9.32018	-9.31437	-9.40519	-9.50291	-9.31504	-9.46652	-9.24658	-9.25216	-9.546	-9.14655	-9.54121	-9.25662	-9.21989	-9.33577	0.133946
	802	-9.43863	-9.22842	-9.31091	-9.23712	-9.29517	-9.4944	-9.54209	-9.32139	-9.27761	-9.44348	-9.60652	-9.4089	-9.42411	-9.28802	-9.33692	-9.56499	-9.22875	-9.5707	-9.31238	-9.26602	-9.37983	0.123873
	803	-9.43721	-9.30926	-9.28886	-9.20108	-9.38389	-9.41083	-9.57832	-9.37048	-9.29033	-9.46107	-9.64327	-9.29265	-9.31757	-9.37906	-9.34538	-9.59921	-9.29571	-9.48764	-9.29902	-9.28604	-9.38384	0.118649
	804	-9.41264	-9.17214	-9.22924	-9.19883	-9.38158	-9.34714	-9.38721	-9.44288	-9.33893	-9.43012	-9.53911	-9.17032	-9.16858	-9.32659	-9.10601	-9.53109	-9.33876	-9.34097	-9.25998	-9.26317	-9.31926	0.121687
	805	-9.16392	-8.90656	-9.04104	-9.06652	-9.14277	-9.0765	-9.13226	-9.33266	-9.15068	-9.1693	-9.41102	-8.95136	-8.92398	-9.19297	-9.0601	-9.41327	-9.21777	-8.87489	-9.06597	-9.05084	-9.11722	0.150684
	806	-8.789	-8.43381	-8.72398	-8.72534	-8.76392	-8.52043	-8.70707	-9.05128	-8.75849	-8.82863	-8.99487	-8.58979	-8.59703	-8.73813	-8.75593	-8.92535	-8.96927	-8.56784	-8.74817	-8.6366	-8.74125	0.160114
	807	-8.21434	-7.71932	-8.04253	-8.17811	-7.99199	-7.96378	-8.03905	-8.31922	-8.29693	-8.51647	-8.51136	-7.97453	-7.79135	-8.27537	-8.33076	-8.25924	-8.50824	-8.10762	-8.32368	-8.0517	-8.17078	0.225959
	808	-7.34419	-6.79816	-7.21995	-7.53616	-6.88454	-7.35839	-7.52811	-7.60025	-7.42673	-7.74066	-7.77344	-7.4309	-7.22689	-7.52761	-7.43682	-7.51076	-7.64969	-7.54361	-7.67625	-7.51044	-7.43618	0.251581
	809	-6.3293	-5.92755	-6.61945	-6.6859	-5.79964	-6.26585	-6.57425	-6.82925	-6.38162	-6.63292	-6.71724	-6.53433	-6.54051	-6.2946	-6.39553	-6.45016	-6.35642	-6.44578	-6.60061	-6.23331	-6.43071	0.252459
	810	-5.27349	-4.51257	-5.50111	-5.48552	-4.8067	-5.00742	-5.67526	-5.35864	-4.73675	-5.68075	-5.70651	-5.2535	-5.28228	-5.35253	-5.32488	-5.29153	-5.19883	-5.12815	-5.02271	-4.88562	-5.22424	0.322472
	811	-4.06874	-2.91194	-4.15997	-4.17139	-3.92293	-3.71647	-4.58089	-4.07843	-3.68364	-3.91984	-4.34489	-4.07254	-3.85012	-3.98313	-4.10579	-3.64466	-4.09398	-3.6951	-3.61418	-3.23123	-3.89249	0.375213
	812	-2.50348	-1.45887	-2.43138	-2.99417	-2.33903	-2.17741	-3.19888	-3.10523	-2.02928	-1.99402	-2.56507	-2.34062	-2.81317	-2.30893	-2.57489	-1.74831	-2.56104	-2.23485	-2.66395	-1.51275	-2.37777	0.476102
	813	-1.22135	-0.0448809	-0.726109	-0.911328	-0.224203	-0.761382	-1.15122	-1.42681	-0.578849	-0.36307	-0.600743	-0.874388	-0.998092	-0.727329	-0.834135	-0.273764	-0.750198	-0.666524	-1.07264	-0.249723	-0.722837	0.362802
	814	0.438282	1.97174	0.503539	0.478532	1.93624	0.285419	1.06557	0.745007	0.997793	1.32304	1.44899	0.945806	0.441908	1.19775	1.30693	0.56113	1.43674	0.877976	0.17425	1.08994	0.961329	0.515376
	815	2.31323	3.61191	2.84309	2.81308	3.30477	1.36979	2.92962	2.68306	2.71638	3.45682	2.60484	3.13794	2.62527	3.5191	3.39521	3.31323	2.93142	2.36216	2.30973	2.75675	2.84987	0.532443
	816	5.2279	5.42758	4.52489	5.17922	4.40223	2.48016	4.71284	3.87726	4.30864	4.61536	3.65182	4.91296	4.31406	4.54976	5.19373	5.66136	4.94841	4.50484	4.66845	4.18375	4.56726	0.704144
	817	6.3735	6.67458	6.38638	6.71462	5.28687	4.26601	6.53312	6.21363	5.82815	6.30812	5.72187	6.21445	6.59443	5.98335	6.85256	7.43714	6.69748	6.38736	6.70141	5.68494	6.243	0.670432
	818	7.45801	8.22723	7.77766	8.16376	7.6054	6.85415	7.81482	7.02394	7.29253	8.37561	6.85767	7.88236	8.83161	7.92948	8.46228	8.83411	8.30473	8.39236	8.4155	7.121	7.88121	0.622116
	819	9.371	9.59936	9.32004	8.84074	9.69984	9.17594	9.06794	8.79699	9.17137	10.0546	7.96608	9.11229	9.57362	8.9541	9.55418	10.4797	9.29627	10.2742	9.16902	8.40781	9.29425	0.58942
	820	10.7128	10.9147	10.1198	9.93561	11.5885	11.1086	11.4117	10.3737	11.4622	10.7995	9.97546	11.341	10.9132	10.1824	10.7342	11.1385	10.1856	11.6654	10.8652	10.1713	10.78	0.559394
	821	12.1819	11.3349	11.4031	11.0202	12.7965	11.7791	12.407	12.0765	12.5259	11.827	11.909	12.8799	12.0474	11.8396	11.9734	11.6498	11.5681	12.1575	12.3885	11.412	11.9589	0.489948
	822	12.7292	12.3976	11.9066	12.6739	13.1797	12.7592	13.3152	13.8766	13.2015	11.9262	12.6124	13.4564	13.1575	12.5067	13.1076	12.4616	13.4925	12.3694	13.4488	12.9647	12.8772	0.531086
	823	13.7671	13.7256	12.5492	13.827	13.3053	13.5349	13.3664	14.239	13.8306	12.5201	13.5948	14.1059	14.0035	13.0798	14.2278	13.4857	14.0593	13.0582	14.8381	13.7658	13.6442	0.566395
	824	14.9222	14.6184	13.1296	15.0178	14.1336	13.8309	14.8651	14.2706	15.1224	13.7343	14.0221	14.4538	14.9001	13.6088	14.5372	14.4823	15.0723	13.7707	14.9242	14.1944	14.3805	0.567264
	825	15.3113	14.56	13.8015	15.3496	14.8373	15.1833	15.387	15.0905	15.3778	14.9559	14.5878	15.8742	15.4004	14.5771	14.6231	15.1022	15.775	14.3964	15.7002	14.9735	15.0432	0.515863
	826	15.5273	15.1764	14.3002	15.7758	15.3138	15.7562	14.8405	15.414	15.3104	16.0678	15.0911	16.0468	15.1737	15.3645	15.3895	15.2706	15.0476	14.923	15.5625	14.7615	15.3057	0.429758
	827	15.8187	15.6992	15.421	16.3636	15.7486	16.3736	14.6368	15.1635	14.9343	15.8974	15.4998	15.6295	15.2089	15.231	15.2931	15.5312	14.8406	15.455	15.4857	15.2762	15.4754	0.444093
	828	16.6151	15.9377	16.3097	16.5824	14.4737	15.3153	14.4492	15.7271	15.3508	17.0512	15.4031	15.2913	15.8255	14.9935	15.2914	15.8713	14.8779	15.516	15.0953	15.9293	15.5953	0.691462
	829	15.8706	15.7165	16.3491	16.1057	15.0832	14.8805	14.6647	15.6988	15.081	16.7105	14.5935	15.8142	16.3601	15.2265	14.801	15.6839	14.8905	15.6426	14.7681	15.2149	15.4578	0.625696
	830	15.0763	15.0598	15.3976	14.9961	14.9981	14.6701	14.444	15.0976	14.4287	16.2125	13.8298	14.7546	16.0317	14.6602	14.7548	15.113	14.6782	15.2407	13.7783	15.1919	14.9207	0.59111
	831	14.9474	14.2514	14.9356	14.1245	14.1367	13.8513	14.0013	14.9293	14.2578	15.4613	14.0287	13.8893	15.095	13.6413	14.0777	14.5453	15.2635	14.2156	13.6003	13.9089	14.3581	0.55479
	832	14.0471	13.4347	14.0715	13.614	12.7902	13.85	13.01	13.5148	14.0746	13.8317	13.5083	13.2935	14.1182	13.8024	14.1643	13.6972	13.7352	13.1883	12.4467	14.0491	13.6121	0.473445
	833	12.8332	12.865	13.4668	12.8628	11.8095	12.483	12.7411	12.1256	12.2358	13.3195	12.6635	12.6382	13.499	13.059	13.1923	12.6623	12.6673	11.4286	12.6855	13.291	12.7265	0.533097
	834	11.4488	11.6126	12.5429	11.9744	11.6047	12.033	11.8986	11.0908	10.8646	12.3858	11.7659	11.8019	12.3351	11.9337	12.0347	11.8632	12.2285	10.9757	11.9791	12.0583	11.8216	0.451967
	835	10.208	10.62	11.2939	11.1273	10.5241	11.1507	11.4453	10.1182	9.91477	11.4235	11.125	10.5082	10.7639	10.8521	10.7691	10.3842	10.851	9.81596	11.2406	10.7563	10.7446	0.484556
	836	9.01568	9.72561	10.6168	10.0539	9.18424	9.84452	10.3666	9.30051	8.97029	9.49749	10.4835	9.26736	9.73502	9.79277	8.84438	8.74936	9.79709	8.84613	10.3597	9.1928	9.58219	0.58486
	837	7.99991	7.54459	8.81332	8.56241	8.0998	8.38393	8.7221	9.50323	8.38806	8.11204	9.48233	7.89733	8.45408	9.23353	8.40398	7.58732	8.1964	6.90147	9.10576	8.16545	8.37785	0.656785
	838	6.58968	6.0713	7.66375	7.03537	6.74181	7.02368	7.45158	8.31603	7.52056	6.7438	8.23091	7.11528	7.20064	8.22863	6.96735	6.87297	6.89386	5.92638	7.43437	6.98729	7.15076	0.640968
	839	5.32615	4.97041	6.581	5.86931	5.28923	5.64568	6.41063	6.93502	5.83769	4.81543	7.18937	5.36816	5.95699	6.41924	5.53787	6.03192	6.1467	5.23469	6.31786	6.28847	5.90859	0.640818
	840	3.77643	3.82068	4.92393	4.28875	4.14921	4.33377	5.24732	5.03107	4.32958	3.79941	5.38935	4.53887	4.7345	4.93896	4.07319	4.46041	5.08954	3.77391	4.83136	4.71992	4.51251	0.51166
	841	2.94092	2.62018	3.30669	3.34938	3.25575	3.4438	3.64507	3.35526	2.91853	2.84114	3.57043	3.29673	3.76772	3.67468	3.26944	2.80717	3.81832	2.61226	3.44556	3.5253	3.27322	0.367765
	842	1.5157	1.53834	2.22308	1.90561	2.58354	2.53402	2.33003	2.22913	1.99441	1.33585	2.01226	2.30847	2.18212	2.7446	2.16411	1.89344	2.47103	1.63385	2.06921	1.771	2.07199	0.3815
	843	0.902413	0.6692	1.44039	0.925159	1.08732	2.17296	1.07163	0.866554	1.07223	0.339761	0.62673	0.880918	1.00907	1.29913	0.640118	0.990752	1.66796	0.68747	0.688753	0.254697	0.96466	0.441881
	844	-0.332678	-0.860136	0.60184	-0.0595704	-0.251791	0.512738	-0.101548	-0.112672	-0.193568	-0.802864	-0.517973	-0.123203	-0.350245	0.0861387	0.165558	0.0735412	0.63747	-0.0147965	-0.542731	-0.854585	-0.152054	0.439082
	845	-1.17462	-2.00842	-0.95139	-1.32848	-1.46613	-0.528639	-1.4161	-1.16626	-1.82208	-2.0078	-1.33655	-1.33724	-1.30715	-1.30199	-0.544199	-1.29237	-1.11751	-0.931551	-1.78547	-1.68745	-1.32557	0.409317
	846	-2.54325	-2.78637	-2.2686	-2.57876	-2.51646	-1.84124	-2.81677	-2.37727	-2.71364	-3.03363	-2.3196	-2.37804	-2.99588	-2.57672	-1.82117	-2.4468	-2.21449	-2.33254	-2.52697	-2.71165	-2.48999	0.319505
	847	-3.40703	-3.66288	-3.36187	-3.53177	-3.67375	-2.91106	-3.78982	-3.52534	-3.5335	-3.50384	-3.50335	-3.48509	-3.84965	-3.66754	-3.28865	-3.703	-3.39514	-3.55562	-3.67758	-3.92765	-3.54771	0.222131
	848	-4.1443	-4.36927	-4.31682	-4.13857	-4.59146	-3.45209	-4.77981	-4.35197	-4.62957	-3.94853	-4.37407	-4.33306	-4.91099	-4.38007	-4.37371	-4.72986	-4.62431	-4.45305	-4.60159	-4.54896	-4.4026	0.322152
	849	-5.06628	-5.48993	-5.17617	-4.71625	-5.251	-4.05942	-5.56573	-5.19581	-5.39684	-4.91695	-4.9672	-5.2497	-5.71664	-4.83006	-5.12408	-5.52541	-5.61144	-4.92025	-5.48873	-5.34459	-5.18062	0.384509
	850	-5.80118	-6.08808	-5.92528	-5.59122	-5.99512	-5.05853	-6.25324	-5.89019	-6.26313	-5.64889	-5.70954	-5.90586	-6.12262	-5.44331	-5.60388	-6.09519	-6.2068	-5.55938	-5.99337	-6.04522	-5.86	0.308324
	851	-6.21804	-6.73253	-6.79042	-6.37516	-6.44415	-5.84789	-6.77242	-6.58665	-6.88402	-6.53443	-6.36178	-6.31484	-6.78943	-6.42623	-6.28611	-6.64383	-6.67738	-6.19484	-6.33614	-6.64799	-6.49321	0.258916
	852	-6.76752	-7.24714	-7.22793	-6.9898	-7.07751	-6.66182	-7.07706	-7.05566	-7.34202	-7.25704	-6.63673	-6.99682	-7.19966	-7.17262	-6.90962	-6.99457	-7.00359	-6.76072	-6.68711	-7.22252	-7.01437	0.216433
	853	-7.2745	-7.64664	-7.67742	-7.51663	-7.64506	-7.31542	-7.54822	-7.26145	-7.66994	-7.61663	-7.04642	-7.33375	-7.76946	-7.58874	-7.57814	-7.32786	-7.3433	-7.02656	-7.12047	-7.55862	-7.44326	0.2227
	854	-7.73533	-7.87825	-8.03285	-7.94285	-8.11995	-7.70686	-8.01728	-7.65204	-8.00948	-8.16599	-7.46967	-7.48419	-8.14729	-7.95741	-8.04571	-7.82584	-7.63332	-7.32853	-7.64228	-8.01011	-7.84026	0.245471
	855	-8.04955	-8.16302	-8.31082	-8.33623	-8.57104	-8.08393	-8.29137	-8.04112	-8.51643	-8.48049	-7.93225	-8.14789	-8.52214	-8.19834	-8.42155	-8.2472	-8.01784	-7.78142	-8.01026	-8.31948	-8.22212	0.21725
	856	-8.22544	-8.3845	-8.66052	-8.59009	-8.89982	-8.49514	-8.51539	-8.36758	-8.86894	-8.84468	-8.24234	-8.6391	-8.7442	-8.46248	-8.60543	-8.70449	-8.40326	-8.29249	-8.39892	-8.49238	-8.54186	0.202943
	857	-8.54493	-8.61246	-8.85679	-8.79127	-9.16952	-8.89273	-8.69846	-8.82138	-9.12211	-8.97483	-8.66942	-8.95628	-8.92161	-8.74832	-8.80138	-9.04678	-8.87274	-8.60302	-8.70172	-8.76352	-8.82846	0.170521
	858	-8.77882	-8.84446	-9.00797	-8.95398	-9.30434	-9.21005	-9.00642	-9.16124	-9.27467	-9.15146	-8.96456	-9.0918	-9.12233	-8.84992	-9.05919	-9.26914	-9.11508	-8.99185	-8.99067	-8.94796	-9.05479	0.147903
	859	-8.96053	-8.95157	-9.0816	-9.11865	-9.38816	-9.39729	-9.27954	-9.42477	-9.34506	-9.3872	-9.21182	-9.188	-9.31587	-9.08221	-9.4096	-9.48376	-9.26765	-9.29246	-9.154	-9.19562	-9.24677	0.153984
	860	-9.06166	-8.99016	-9.22491	-9.32669	-9.55541	-9.50581	-9.49792	-9.56879	-9.40777	-9.51196	-9.4525	-9.2049	-9.5164	-9.38592	-9.57181	-9.59289	-9.56557	-9.42222	-9.26955	-9.40656	-9.40197	0.173308
	861	-9.25827	-9.20806	-9.44886	-9.4816	-9.73076	-9.5233	-9.56702	-9.62737	-9.48802	-9.59615	-9.56775	-9.37027	-9.57662	-9.62153	-9.70596	-9.7822	-9.73521	-9.5927	-9.3863	-9.52331	-9.53956	0.152301
	862	-9.41276	-9.45003	-9.64849	-9.6291	-9.82464	-9.6122	-9.60882	-9.64832	-9.51357	-9.62932	-9.70466	-9.54025	-9.6331	-9.70429	-9.75406	-9.85572	-9.89485	-9.78847	-9.58221	-9.53472	-9.64848	0.129321
	863	-9.56602	-9.65567	-9.77363	-9.73187	-9.8378	-9.6197	-9.70893	-9.67028	-9.50482	-9.69848	-9.78999	-9.75342	-9.70154	-9.84359	-9.7381	-9.97769	-9.99094	-9.97545	-9.64672	-9.60033	-9.73925	0.134452
	864	-9.68069	-9.82632	-9.83869	-9.80159	-9.8874	-9.80774	-9.75216	-9.80648	-9.58295	-9.73617	-9.97209	-9.8762	-9.80348	-9.98372	-9.75311	-10.0132	-10.0319	-10.0601	-9.68335	-9.69261	-9.82949	0.130513
	865	-9.79766	-9.8664	-9.97785	-9.843	-9.90443	-9.90867	-9.76602	-9.8466	-9.65702	-9.76787	-10.0054	-9.96562	-9.95332	-10.0311	-9.73922	-9.9358	-10.0322	-10.0958	-9.7536	-9.69262	-9.87701	0.123669
	866	-9.85608	-9.89918	-9.98719	-9.89237	-9.87255	-9.98428	-9.81317	-9.87359	-9.59686	-9.86839	-9.99233	-9.98779	-10.0203	-10.0253	-9.70793	-9.84033	-10.0057	-10.0588	-9.84445	-9.71953	-9.89231	0.120594
	867	-9.88672	-9.97718	-9.95944	-9.90416	-9.80702	-9.95445	-9.77043	-9.88724	-9.55248	-9.93846	-9.87313	-10.0152	-10.0485	-9.88076	-9.64577	-9.80167	-10.0636	-10.0059	-9.91876	-9.77949	-9.88351	0.129495
	868	-9.9903	-9.98864	-9.84066	-9.90751	-9.80245	-9.95669	-9.74953	-9.7567	-9.54703	-9.92414	-9.77762	-10.0101	-10.0788	-9.83368	-9.65556	-9.72931	-9.99284	-9.87429	-9.99267	-9.63943	-9.8524	0.143907
	869	-9.9783	-9.9585	-9.73257	-9.86861	-9.78643	-9.86119	-9.63391	-9.49944	-9.61773	-9.91323	-9.80591	-9.99121	-10.051	-9.81555	-9.61728	-9.53567	-9.92495	-9.80194	-9.98862	-9.49583	-9.79389	0.17474
	870	-9.82175	-9.8602	-9.64014	-9.8644	-9.67868	-9.76348	-9.57961	-9.52146	-9.61859	-9.83199	-9.80887	-9.88881	-9.92389	-9.70739	-9.5031	-9.42188	-9.82438	-9.71325	-9.99953	-9.37803	-9.71747	0.172096
	871	-9.66924	-9.79587	-9.47736	-9.67162	-9.67035	-9.72723	-9.5274	-9.43297	-9.50728	-9.70852	-9.70519	-9.75174	-9.75459	-9.58142	-9.55324	-9.39974	-9.68282	-9.55868	-9.90512	-9.23989	-9.61601	0.156415
	872	-9.6313	-9.60364	-9.41896	-9.58078	-9.62369	-9.60728	-9.60021	-9.30385	-9.35047	-9.42295	-9.48857	-9.6979	-9.40101	-9.57941	-9.40597	-9.44994	-9.60202	-9.43611	-9.7377	-9.00538	-9.49736	0.166535
	873	-9.45513	-9.34106	-9.317	-9.50961	-9.50633	-9.4397	-9.50442	-9.26981	-9.08634	-9.10264	-9.33684	-9.63706	-9.30781	-9.32965	-9.13749	-9.23662	-9.31825	-9.4095	-9.41359	-9.08708	-9.3373	0.153629
	874	-9.42993	-9.23691	-9.31763	-9.20729	-9.32636	-9.22747	-9.39911	-9.12824	-8.9606	-9.08493	-9.27949	-9.53517	-9.25041	-9.07877	-8.97162	-9.31092	-9.34746	-9.44904	-9.31991	-9.06472	-9.2463	0.157968
	875	-9.39678	-9.20095	-9.32699	-9.18253	-9.26746	-9.05173	-9.30262	-9.09222	-8.85023	-9.23003	-9.10832	-9.51951	-9.24291	-8.9385	-8.93659	-9.41269	-9.37072	-9.35258	-9.05809	-8.97241	-9.19069	0.184255
	876	-9.16461	-9.04287	-9.19749	-9.24176	-9.02792	-9.20113	-9.25787	-9.28031	-8.98167	-9.06405	-9.09946	-9.42659	-9.26837	-8.93341	-9.07366	-9.31561	-9.43142	-9.23158	-9.05467	-8.94645	-9.16205	0.147063
	877	-9.05552	-9.05075	-9.18485	-9.07669	-9.00957	-9.11081	-9.25248	-9.37271	-9.06461	-8.98397	-9.0603	-9.36248	-9.26661	-9.11198	-9.28315	-9.24348	-9.48753	-9.35392	-9.15727	-9.06876	-9.17787	0.141961
	878	-9.21218	-9.26017	-9.1277	-9.23931	-9.07253	-9.02853	-9.14485	-9.47485	-9.02031	-9.12897	-8.92305	-9.51516	-9.3849	-9.13941	-9.36682	-9.25784	-9.41323	-9.21108	-9.21294	-9.06129	-9.20976	0.158987
	879	-9.29234	-9.31157	-8.99272	-9.37052	-9.04223	-9.02634	-8.90716	-9.52245	-9.3703	-9.10613	-8.94094	-9.49411	-9.32846	-9.1533	-9.20675	-9.34192	-9.11657	-9.21092	-9.20863	-8.93869	-9.1941	0.183939
	880	-9.38069	-9.40963	-8.98539	-9.41006	-9.08881	-9.10448	-9.188	-9.7425	-9.32085	-9.18243	-9.23176	-9.59716	-9.22714	-9.17389	-9.08776	-9.46165	-8.98775	-9.12492	-9.18009	-9.01602	-9.24505	0.20303
	881	-9.38679	-9.6313	-9.15454	-9.31558	-9.07472	-9.29207	-9.59009	-9.86988	-9.61531	-9.31379	-9.35912	-9.73447	-9.2284	-9.41155	-9.31794	-9.59253	-9.20969	-9.21048	-9.12156	-9.48696	-9.39584	0.216798
	882	-9.58224	-9.69086	-9.53165	-9.49787	-9.33726	-9.59068	-9.74495	-9.9612	-9.79555	-9.42106	-9.58342	-9.66944	-9.39501	-9.63372	-9.63484	-9.60984	-9.33874	-9.5604	-9.38667	-9.92698	-9.59462	0.175585
	883	-9.8039	-9.74464	-9.69895	-9.6387	-9.72813	-9.64395	-9.85633	-9.97534	-9.93709	-9.5135	-9.75215	-9.73529	-9.49776	-9.77254	-9.8129	-9.68142	-9.50085	-9.73146	-9.54089	-10.1066	-9.73362	0.159548
	884	-9.7965	-9.79198	-9.85658	-9.67318	-9.86965	-9.81205	-9.87447	-10.0833	-10.0047	-9.96922	-9.75387	-9.77209	-9.77981	-9.88662	-9.9954	-9.7482	-9.57522	-9.95636	-9.73117	-10.188	-9.85592	0.145116
	885	-9.86672	-9.91706	-10.076	-9.63141	-10.0282	-9.91462	-9.95192	-10.0968	-10.1783	-10.1686	-9.83467	-9.84336	-10.0022	-9.98439	-10.0859	-9.82175	-9.70009	-10.0119	-9.6896	-10.1524	-9.94779	0.161023
	886	-10.0049	-9.98668	-10.3008	-9.77141	-10.108	-10.1425	-10.183	-10.1521	-10.2646	-10.2321	-9.94196	-9.94154	-10.1193	-10.0768	-10.1161	-9.9937	-9.89672	-10.1089	-9.69516	-10.1093	-10.0573	0.155194
	887	-10.0682	-10.0432	-10.4314	-9.86214	-10.0521	-10.2274	-10.2489	-10.1733	-10.2838	-10.3405	-10.084	-9.97995	-10.109	-10.1196	-10.1113	-10.1503	-10.1323	-10.1235	-10.0523	-10.0571	-10.1325	0.127874
	888	-10.2416	-10.0974	-10.45	-10.0119	-9.8907	-10.2536	-10.3731	-10.2726	-10.2052	-10.3707	-10.2342	-10.0086	-10.3181	-10.253	-10.2696	-10.2343	-10.2736	-10.1385	-10.3004	-10.082	-10.2139	0.138204
	889	-10.3692	-10.2028	-10.3967	-10.0672	-10.0764	-10.3121	-10.4149	-10.2459	-10.1959	-10.3118	-10.3395	-10.1202	-10.4434	-10.3392	-10.3357	-10.226	-10.3779	-10.1396	-10.4105	-10.2936	-10.2809	0.115743
	890	-10.4188	-10.2513	-10.3333	-10.2505	-10.1543	-10.2561	-10.4275	-10.2249	-10.1691	-10.4239	-10.3914	-10.1953	-10.494	-10.4167	-10.3441	-10.2091	-10.4406	-10.2097	-10.4667	-10.4456	-10.3262	0.112762
	891	-10.4007	-10.3421	-10.424	-10.3696	-10.3106	-10.3258	-10.4219	-10.2382	-10.2787	-10.4846	-10.408	-10.3007	-10.5041	-10.4505	-10.3866	-10.2352	-10.4654	-10.3185	-10.5285	-10.4653	-10.383	0.0868839
	892	-10.4619	-10.4068	-10.4913	-10.5355	-10.3802	-10.3733	-10.4673	-10.3675	-10.3947	-10.4775	-10.4038	-10.3824	-10.4786	-10.483	-10.4905	-10.2005	-10.4808	-10.4078	-10.554	-10.4345	-10.4336	0.0773258
	893	-10.5179	-10.5116	-10.5248	-10.6044	-10.4337	-10.4516	-10.4104	-10.4709	-10.4885	-10.4663	-10.4808	-10.4797	-10.4158	-10.5708	-10.5525	-10.292	-10.5011	-10.4804	-10.5173	-10.4664	-10.4818	0.0660903
	894	-10.5542	-10.5014	-10.5688	-10.6443	-10.4629	-10.5314	-10.4434	-10.5211	-10.5507	-10.4694	-10.5034	-10.5589	-10.4149	-10.6261	-10.5842	-10.3755	-10.519	-10.5204	-10.5359	-10.4767	-10.5181	0.0661939
	895	-10.5774	-10.5148	-10.6068	-10.6717	-10.4557	-10.5613	-10.5331	-10.5277	-10.6069	-10.4857	-10.4893	-10.6045	-10.4361	-10.6329	-10.5858	-10.4183	-10.5615	-10.5772	-10.566	-10.4846	-10.5449	0.0677471
	896	-10.5812	-10.5256	-10.629	-10.6612	-10.4662	-10.5875	-10.5838	-10.5354	-10.6185	-10.4779	-10.5325	-10.5987	-10.4084	-10.6225	-10.5683	-10.4663	-10.6111	-10.6526	-10.5807	-10.5192	-10.5613	0.0683598
	897	-10.6002	-10.5608	-10.6461	-10.657	-10.5203	-10.5859	-10.5956	-10.5246	-10.6267	-10.5678	-10.5756	-10.5693	-10.4676	-10.6138	-10.5627	-10.5155	-10.6535	-10.6916	-10.5835	-10.5291	-10.5824	0.0557438
	898	-10.6182	-10.598	-10.6725	-10.6592	-10.5825	-10.5931	-10.6287	-10.5378	-10.6227	-10.6343	-10.5952	-10.5706	-10.4855	-10.6336	-10.5679	-10.5861	-10.6925	-10.6915	-10.5908	-10.5351	-10.6048	0.052786
	899	-10.6276	-10.6296	-10.6749	-10.6648	-10.6298	-10.6318	-10.6541	-10.577	-10.6139	-10.6529	-10.6164	-10.5651	-10.5158	-10.6276	-10.5637	-10.5918	-10.6958	-10.6904	-10.6082	-10.565	-10.6198	0.046634
	900	-10.6498	-10.6204	-10.6644	-10.6636	-10.6569	-10.6375	-10.6459	-10.5648	-10.6355	-10.6452	-10.619	-10.583	-10.5414	-10.6267	-10.5705	-10.5898	-10.6872	-10.6686	-10.6233	-10.5624	-10.6228	0.0410663
	901	-10.6616	-10.6212	-10.6726	-10.6646	-10.6778	-10.6367	-10.6127	-10.5622	-10.6586	-10.6606	-10.6376	-10.5871	-10.593	-10.6137	-10.5737	-10.6037	-10.7035	-10.6588	-10.6245	-10.5526	-10.6288	0.0414755
	902	-10.6766	-10.6365	-10.6974	-10.6645	-10.6946	-10.6493	-10.5742	-10.5549	-10.6696	-10.6692	-10.6661	-10.6054	-10.6457	-10.6114	-10.5953	-10.5954	-10.7143	-10.6441	-10.6317	-10.5604	-10.6378	0.0459886
	903	-10.6852	-10.6288	-10.7119	-10.6948	-10.7033	-10.6867	-10.6088	-10.5114	-10.719	-10.6889	-10.695	-10.6402	-10.6818	-10.6415	-10.6245	-10.645	-10.6981	-10.6217	-10.6573	-10.6158	-10.658	0.049131
	904	-10.687	-10.6411	-10.7143	-10.715	-10.7222	-10.7201	-10.646	-10.57	-10.7194	-10.7012	-10.6931	-10.6671	-10.6954	-10.6567	-10.6448	-10.6599	-10.7001	-10.5939	-10.6798	-10.6468	-10.6737	0.0419938
	905	-10.6892	-10.6625	-10.7387	-10.7222	-10.7256	-10.7431	-10.6575	-10.6217	-10.7245	-10.6905	-10.6996	-10.6781	-10.711	-10.6633	-10.6544	-10.6746	-10.7051	-10.5521	-10.6897	-10.6742	-10.6839	0.0440146
	906	-10.6994	-10.6805	-10.7461	-10.7173	-10.72	-10.7499	-10.6889	-10.6465	-10.7318	-10.6722	-10.7074	-10.7008	-10.7096	-10.6602	-10.6689	-10.6731	-10.6869	-10.6166	-10.6752	-10.687	-10.6919	0.0328387
	907	-10.6788	-10.695	-10.7481	-10.7272	-10.7234	-10.766	-10.7097	-10.6424	-10.7469	-10.6629	-10.7297	-10.7305	-10.7072	-10.6717	-10.685	-10.6905	-10.6606	-10.6491	-10.679	-10.696	-10.7	0.0347872
	908	-10.6864	-10.7072	-10.7488	-10.7248	-10.7425	-10.7449	-10.7248	-10.6449	-10.75	-10.6496	-10.7385	-10.7279	-10.7025	-10.6553	-10.6931	-10.708	-10.678	-10.6605	-10.7085	-10.7166	-10.7056	0.033931
	909	-10.6879	-10.7183	-10.7368	-10.7183	-10.7486	-10.736	-10.7322	-10.6444	-10.751	-10.6515	-10.746	-10.724	-10.7105	-10.6513	-10.6959	-10.7239	-10.6835	-10.6512	-10.7418	-10.7232	-10.7088	0.0355878
	910	-10.6883	-10.737	-10.7394	-10.7278	-10.7443	-10.7412	-10.7534	-10.6628	-10.7505	-10.6605	-10.7399	-10.7145	-10.7145	-10.6685	-10.6909	-10.7475	-10.6849	-10.6498	-10.7515	-10.7266	-10.7147	0.0347556
	911	-10.6914	-10.7494	-10.7439	-10.7288	-10.7424	-10.7537	-10.7511	-10.6702	-10.7514	-10.6618	-10.7324	-10.7208	-10.7231	-10.6618	-10.6963	-10.7424	-10.6981	-10.6497	-10.7439	-10.7161	-10.7164	0.0341403
	912	-10.7	-10.7517	-10.748	-10.7241	-10.7238	-10.7664	-10.738	-10.6895	-10.7609	-10.6956	-10.7413	-10.7219	-10.7196	-10.6777	-10.7049	-10.7449	-10.7067	-10.6683	-10.7376	-10.708	-10.7214	0.0273859
	913	-10.7033	-10.7525	-10.7429	-10.7235	-10.7324	-10.7702	-10.7231	-10.7075	-10.766	-10.7039	-10.7491	-10.7306	-10.736	-10.6952	-10.706	-10.749	-10.7162	-10.6701	-10.7299	-10.7063	-10.7257	0.0252355
	914	-10.6931	-10.7521	-10.7417	-10.7407	-10.7338	-10.7829	-10.7143	-10.7056	-10.7667	-10.7001	-10.742	-10.7356	-10.7391	-10.6923	-10.7058	-10.7599	-10.7204	-10.6985	-10.7334	-10.6933	-10.7276	0.0266402
	915	-10.6958	-10.7513	-10.7427	-10.7432	-10.7274	-10.792	-10.7135	-10.7086	-10.7727	-10.7075	-10.7484	-10.719	-10.7407	-10.7042	-10.7165	-10.7666	-10.73	-10.7156	-10.7277	-10.7268	-10.7325	0.0248552
	916	-10.6951	-10.7401	-10.7548	-10.7464	-10.727	-10.7824	-10.7254	-10.7181	-10.7681	-10.7125	-10.747	-10.7157	-10.735	-10.7006	-10.7222	-10.7692	-10.7282	-10.7298	-10.7247	-10.7421	-10.7342	0.0225733
	917	-10.6951	-10.7261	-10.7574	-10.7528	-10.7234	-10.7922	-10.721	-10.7152	-10.7677	-10.7148	-10.756	-10.7102	-10.7334	-10.6988	-10.7285	-10.7674	-10.7315	-10.7389	-10.7194	-10.7394	-10.7345	0.0248251
	918	-10.7028	-10.7167	-10.7576	-10.7473	-10.7437	-10.7891	-10.7141	-10.7041	-10.7682	-10.7292	-10.7559	-10.7192	-10.7336	-10.6928	-10.7353	-10.7716	-10.7397	-10.7376	-10.6991	-10.7386	-10.7348	0.0258617
	919	-10.7049	-10.7135	-10.7513	-10.753	-10.7571	-10.7847	-10.712	-10.6938	-10.7741	-10.7372	-10.7623	-10.704	-10.7459	-10.6917	-10.7311	-10.7695	-10.7464	-10.7309	-10.6887	-10.7382	-10.7345	0.0289143
	920	-10.702	-10.7002	-10.74	-10.7516	-10.7463	-10.7726	-10.7046	-10.6906	-10.7756	-10.7394	-10.7509	-10.6885	-10.7374	-10.7144	-10.731	-10.7704	-10.7472	-10.7297	-10.6805	-10.7386	-10.7306	0.0286458
	921	-10.7116	-10.6916	-10.7477	-10.7467	-10.7552	-10.7665	-10.6943	-10.6921	-10.7829	-10.7387	-10.7436	-10.6889	-10.7287	-10.7209	-10.7278	-10.7717	-10.7316	-10.7287	-10.6959	-10.7384	-10.7302	0.0279947
	922	-10.7062	-10.6848	-10.7485	-10.7406	-10.7648	-10.7644	-10.7087	-10.6939	-10.7839	-10.7561	-10.749	-10.698	-10.7199	-10.7393	-10.7437	-10.7769	-10.7364	-10.7393	-10.7393	-10.7503	-10.7372	0.0274815
	923	-10.7049	-10.6909	-10.7431	-10.7332	-10.7734	-10.764	-10.7361	-10.7164	-10.7846	-10.7631	-10.7569	-10.6984	-10.7251	-10.7505	-10.7545	-10.7777	-10.7441	-10.7448	-10.762	-10.7517	-10.7438	0.0259971
	924	-10.712	-10.6848	-10.748	-10.7309	-10.7745	-10.7711	-10.749	-10.7286	-10.784	-10.7602	-10.7554	-10.7036	-10.7273	-10.7653	-10.7498	-10.7777	-10.7606	-10.7444	-10.7577	-10.749	-10.7467	0.0256768
	925	-10.7194	-10.6929	-10.7499	-10.7311	-10.7741	-10.7766	-10.769	-10.7415	-10.7844	-10.7692	-10.749	-10.7136	-10.7401	-10.7735	-10.755	-10.7784	-10.7675	-10.7565	-10.7499	-10.7541	-10.7523	0.0239487
	926	-10.7348	-10.6918	-10.7509	-10.7374	-10.7705	-10.773	-10.7817	-10.7486	-10.7744	-10.7714	-10.7552	-10.715	-10.7481	-10.7782	-10.7578	-10.7798	-10.7791	-10.7626	-10.7551	-10.7571	-10.7561	0.0230652
	927	-10.7369	-10.704	-10.763	-10.7485	-10.7814	-10.7638	-10.7847	-10.7413	-10.7644	-10.7707	-10.7478	-10.7216	-10.7477	-10.7769	-10.7485	-10.7783	-10.7756	-10.7671	-10.7464	-10.7489	-10.7559	0.0207347
	928	-10.7175	-10.7069	-10.7673	-10.7336	-10.783	-10.7616	-10.7734	-10.7516	-10.7633	-10.7646	-10.7343	-10.7378	-10.7402	-10.773	-10.7364	-10.7794	-10.7727	-10.7693	-10.7281	-10.7286	-10.7511	0.0223784
	929	-10.6779	-10.7129	-10.7423	-10.7105	-10.7825	-10.7617	-10.731	-10.7474	-10.7463	-10.7553	-10.7335	-10.7529	-10.7179	-10.7864	-10.7295	-10.7728	-10.7649	-10.7656	-10.7203	-10.7068	-10.7409	0.0280415
	930	-10.6175	-10.7114	-10.7297	-10.6664	-10.7453	-10.7576	-10.6807	-10.7542	-10.7226	-10.7432	-10.7061	-10.7289	-10.6764	-10.7461	-10.7362	-10.7496	-10.7429	-10.7322	-10.6893	-10.6519	-10.7144	0.0387198
	931	-10.5543	-10.6841	-10.6845	-10.5747	-10.6856	-10.7481	-10.6046	-10.7604	-10.6325	-10.7052	-10.6624	-10.7034	-10.6524	-10.6985	-10.6697	-10.7833	-10.6956	-10.6561	-10.6356	-10.5897	-10.669	0.0597813
	932	-10.4319	-10.5819	-10.5227	-10.4403	-10.5974	-10.6384	-10.5238	-10.6131	-10.4661	-10.6074	-10.5818	-10.6243	-10.5517	-10.5716	-10.5849	-10.6564	-10.5952	-10.5546	-10.5233	-10.4123	-10.554	0.0702489
	933	-10.2104	-10.3892	-10.3254	-10.2637	-10.4439	-10.4746	-10.2457	-10.422	-10.299	-10.4425	-10.4042	-10.4287	-10.4075	-10.4524	-10.3947	-10.4622	-10.4144	-10.3351	-10.3025	-10.1871	-10.3653	0.0878525
	934	-9.89778	-9.9976	-9.90179	-9.96018	-10.1804	-10.1923	-9.8173	-10.0808	-9.93909	-10.0666	-10.1485	-9.97168	-10.0382	-10.0233	-10.0661	-10.1091	-9.99355	-10.0372	-9.91467	-9.90263	-10.0119	0.101493
	935	-9.35067	-9.35475	-9.46917	-9.35658	-9.6586	-9.59602	-9.20998	-9.64935	-9.43671	-9.38086	-9.58936	-9.62592	-9.48427	-9.16177	-9.59246	-9.40973	-9.40034	-9.68544	-9.2369	-9.45667	-9.45528	0.154666
	936	-8.62668	-8.58411	-8.80951	-8.72674	-8.80613	-8.7619	-8.64545	-8.92464	-8.4078	-8.6947	-8.88387	-8.6092	-8.75919	-8.58193	-8.92502	-8.41514	-8.65116	-8.87589	-8.5321	-8.7221	-8.69716	0.15193
	937	-7.27299	-7.04477	-7.76477	-7.55028	-7.65222	-7.82525	-7.01053	-7.98661	-7.52753	-7.55733	-7.7833	-7.65343	-7.4006	-7.46236	-7.82368	-7.21686	-7.78921	-7.58623	-6.84833	-7.5224	-7.51393	0.303764
	938	-6.14215	-5.6277	-6.02636	-6.06489	-5.98374	-6.19249	-5.77796	-6.54565	-6.11486	-6.21616	-5.86562	-6.28446	-6.23246	-6.02606	-5.7442	-5.90573	-6.45593	-5.88461	-5.24797	-6.11921	-6.02291	0.29258
	939	-4.18038	-3.82967	-4.25894	-4.67241	-4.00346	-4.34811	-3.96217	-4.29397	-4.07058	-4.41115	-3.83874	-4.76052	-4.61044	-4.1441	-3.76461	-4.37552	-4.23575	-4.5109	-3.58554	-4.35913	-4.2108	0.31511
	940	-1.75966	-1.34673	-1.7722	-2.96113	-1.43424	-1.58293	-1.4411	-1.96681	-1.90489	-1.3859	-1.59346	-1.92409	-2.12427	-2.48057	-1.3227	-1.78615	-1.9598	-2.52459	-1.77961	-2.20155	-1.86262	0.433121
	941	0.996267	1.26836	1.1046	-0.659096	1.63863	0.893447	0.559025	0.427184	1.0471	1.65475	0.975661	2.08788	0.885937	-0.063726	0.134809	0.960654	1.14284	0.49464	0.691505	0.465558	0.835302	0.624123
	942	3.55258	3.33123	5.07543	2.84257	3.94193	2.74363	3.83699	3.62851	4.57854	4.41499	3.60864	5.04415	3.72107	2.90982	2.42563	4.40271	3.46362	3.20058	2.91663	3.0979	3.63686	0.754785
	943	5.82319	7.2236	7.20558	5.90705	7.49178	4.92415	7.09196	6.3702	7.62173	6.41249	6.78796	6.93051	5.59028	5.48095	5.58291	7.32981	6.07771	5.25996	5.36084	6.2469	6.33598	0.83145
	944	8.55597	9.83281	9.31231	8.89175	9.62054	8.66329	9.15945	9.11518	10.7579	8.34883	9.64524	9.53626	8.32282	8.43723	9.66749	9.08185	9.25311	8.31295	8.66528	9.63462	9.14074	0.634009
	945	12.0511	11.0825	12.0615	12.1485	12.2359	11.9559	12.3128	11.7514	13.1023	10.3991	12.1254	12.5355	10.644	11.2751	12.1515	11.9809	11.5354	11.1194	12.39	12.948	11.8903	0.70176
	946	15.1368	13.9224	14.4406	14.2863	15.3095	14.3319	14.3792	14.2754	15.125	12.9593	14.0896	14.8658	13.9285	14.4788	13.7425	14.3106	14.5134	14.2964	15.2251	15.1607	14.4389	0.583522
	947	17.1715	16.6163	16.8283	16.465	17.2304	16.8619	16.0624	16.7804	17.7823	16.2163	16.6306	16.9975	16.387	16.715	15.9298	16.4657	16.5754	16.2761	16.7027	17.5203	16.7107	0.466359
	948	19.4706	18.6653	18.0793	17.7836	18.4211	18.2242	19.1774	18.4385	18.9215	17.8937	18.0643	18.4392	18.3325	18.4079	18.4764	18.4013	18.6013	18.2994	17.9428	18.8437	18.4442	0.423466
	949	21.1924	20.3249	19.338	20.0733	19.8183	19.7218	21.0975	20.254	19.8209	20.3625	19.9181	19.2474	20.2593	20.622	20.8042	20.2406	20.0833	20.1127	19.7667	20.8691	20.1964	0.528368
	950	21.3572	20.4576	20.6944	21.5049	20.9278	21.007	22.8294	22.8191	21.3306	21.6749	21.8014	21.5577	22.4602	22.2745	22.2098	21.7952	21.6019	22.5022	21.8544	21.2969	21.6979	0.668796
	951	22.5057	22.4281	23.5384	23.1572	23.0084	22.9083	24.1824	23.207	23.233	23.7198	23.9932	23.0476	23.5204	23.0611	22.2621	23.191	23.3581	23.8469	23.0817	23.3036	23.2277	0.495207
	952	23.7682	23.9833	25.2786	24.2258	23.8877	24.612	23.6486	24.3908	23.7037	25.6273	24.3737	23.9723	23.7558	23.5523	24.3614	24.285	24.7409	24.2483	24.1329	24.1926	24.2371	0.527796
	953	25.422	24.1933	25.1513	24.8061	25.0216	25.6272	24.6364	24.9329	24.1242	26.0812	25.2246	25.2342	24.6311	24.4397	25.4125	25.262	24.8675	25.0116	25.0473	25.4112	25.0269	0.477079
	954	25.6997	25.4209	25.4352	26.4617	24.7791	25.5915	25.1461	25.9021	25.7103	25.4245	25.8251	26.2476	25.0847	25.3988	25.83	26.3025	26.1941	25.5818	25.4596	25.7972	25.6646	0.427772
	955	25.5168	26.541	26.2072	27.7163	26.1827	26.1893	25.4281	26.1913	26.9336	26.8692	27.0032	27.3189	25.7182	26.4587	25.8463	26.8562	26.4065	26.2398	25.3682	25.4968	26.3244	0.654432
	956	26.5684	26.6107	26.5226	27.8675	26.0508	26.3431	26.0464	26.7692	26.6275	27.2049	27.5984	26.4446	26.9128	25.9325	26.248	26.6289	26.8779	26.8049	26.0345	26.0748	26.6084	0.517373
	957	27.3384	27.5435	26.6595	27.6951	26.4687	27.6787	26.66	27.5345	25.9815	28.0599	27.736	26.5827	26.9879	26.955	27.2028	27.3665	26.5357	26.083	26.856	26.8484	27.0387	0.574814
	958	26.9234	27.5701	27.6907	27.0587	26.5094	26.3193	27.0556	27.8075	26.7167	28.0245	27.4291	27.3639	26.8499	27.9246	27.2282	26.5962	27.0532	27.5923	26.893	27.5929	27.21	0.489068
	959	27.2808	28.2694	27.2033	27.5477	27.6018	26.5955	27.4811	26.79	27.0734	26.6427	26.9858	27.1493	27.1964	28.089	27.2154	27.1439	26.4173	25.8091	25.9206	26.7251	27.0569	0.616173
	960	26.9934	27.1631	27.0144	26.5753	27.8251	26.2322	27.7599	26.6738	26.9927	26.655	26.8755	25.8012	27.2304	27.9553	26.8118	26.9389	25.7251	26.4313	26.6179	27.0223	26.8647	0.583425
	961	25.6724	27.2666	26.4106	27.2623	27.1639	26.3483	28.6262	25.9167	27.043	25.8975	26.8368	26.0498	26.1575	27.2082	27.447	26.863	26.506	25.843	26.5782	27.4572	26.7277	0.729988
	962	25.7672	26.0709	26.9484	26.9842	25.7681	26.9967	27.3492	26.2945	26.8658	26.3474	26.177	25.4492	26.8276	25.5399	26.1094	26.1715	26.3409	25.9007	25.3917	27.1282	26.3214	0.595039
	963	25.1279	26.4068	26.1879	26.5986	25.9109	26.2316	26.2045	25.0653	26.2618	26.1026	25.1471	25.938	26.0846	25.5389	25.9095	25.7379	25.5726	26.0061	25.7315	26.8499	25.9307	0.474879
	964	24.8061	25.1608	24.8468	25.4482	25.2826	25.7657	25.4002	25.0495	25.7524	26.232	24.6515	25.8082	26.0351	25.1721	25.6532	24.698	25.6337	25.0349	26.4639	25.8696	25.4382	0.515826
	965	24.891	23.2884	24.2446	25.3782	24.502	24.9422	23.6768	24.4319	25.283	24.7634	24.3596	24.3688	25.8228	23.4152	25.1691	24.2621	25.2904	25.1237	25.7468	25.1333	24.7047	0.71144
	966	24.3434	23.2292	23.231	24.5327	23.8052	24.0943	23.4083	23.4223	23.7631	25.1824	24.4876	24.3095	24.9066	23.1889	23.9515	23.6315	24.7156	24.3533	24.8738	24.2722	24.0851	0.60926
	967	24.2034	22.7975	22.2981	23.5256	23.9307	23.0718	22.4252	22.4156	23.3336	23.4067	23.932	23.1345	23.9427	23.0239	23.7382	22.5005	23.8887	23.5658	24.0668	23.1294	23.3165	0.603035
	968	23.1961	21.4946	21.5587	22.195	22.9752	22.1886	22.3135	21.9407	22.663	22.349	23.098	22.5447	23.9164	22.3882	22.6413	22.13	23.1757	23.0036	22.8605	22.1016	22.5367	0.593881
	969	22.2521	20.5433	20.7427	21.5986	22.0623	21.5658	21.5564	21.0025	22.0287	20.5288	21.4791	22.43	22.9745	20.6446	21.0272	20.9121	21.7471	22.2688	21.856	20.5026	21.4862	0.724327
	970	21.2303	19.3267	20.2288	20.5656	20.6707	20.158	19.7497	20.0983	20.8619	18.7332	20.1269	21.5814	22.2384	20.7855	19.7565	20.3584	21.5763	21.404	20.8829	18.9312	20.4632	0.907625
	971	20.2464	19.0609	19.0095	19.121	19.3263	19.659	18.1621	19.2296	18.9206	18.3474	19.5535	20.5101	19.7252	20.4416	19.3436	19.8515	20.1267	20.5005	19.2516	18.7169	19.4552	0.682645
	972	17.6448	18.0105	17.4763	17.7158	17.9567	18.8109	17.2017	18.1362	18.3188	18.4668	18.4127	19.2805	18.1555	19.0008	18.3229	18.1641	18.0169	19.3471	18.0759	18.0341	18.2274	0.555846
	973	15.9498	18.0326	16.9641	16.6414	16.6924	16.4678	16.1959	17.0117	17.3936	16.959	16.9271	18.3092	16.9654	17.3691	16.8025	17.7268	15.8256	17.9026	17.1069	17.0901	17.0167	0.653422
	974	14.9192	16.7197	16.0291	15.3328	15.1984	15.5034	14.7372	16.0292	16.7529	16.008	15.3713	16.5534	15.8274	16.3422	15.9216	16.1287	14.8901	16.2179	15.4879	15.5265	15.7749	0.598548
	975	13.5109	14.7405	14.5573	13.8954	14.7131	15.0836	13.6441	14.5227	15.109	14.6778	13.6005	14.2467	13.4316	15.0955	14.0111	14.1057	13.8355	13.5038	13.698	14.0015	14.1992	0.571556
	976	12.0788	12.8919	13.1435	12.4186	12.6762	13.1699	12.9106	13.4577	13.192	13.2621	12.4314	12.7807	11.636	13.6431	12.9765	12.808	12.0726	11.4153	11.965	11.8955	12.6413	0.626069
	977	9.76194	11.453	12.4064	10.7608	11.256	10.6503	12.048	11.9285	11.1652	12.3537	10.8019	10.3102	10.3622	12.2923	11.7489	11.5154	10.558	9.92593	10.9757	10.2396	11.1257	0.821152
	978	8.66659	10.0278	10.4545	8.47412	10.1597	9.75828	10.4721	9.63137	8.74046	10.3453	9.43835	8.66702	8.75898	10.4021	10.1244	10.0153	9.04492	8.97301	9.68975	9.60501	9.57245	0.681906
	979	7.243	8.41297	8.18708	6.88101	8.32927	8.38066	8.45382	8.51961	7.05057	8.10959	8.18226	7.15085	7.17042	8.33078	8.21621	9.22726	8.62642	7.51435	8.51607	7.70744	8.01048	0.638921
	980	6.19537	6.74558	7.06803	6.15893	6.33486	6.42394	7.17166	7.13489	5.77674	6.41314	6.33629	5.97859	6.27951	6.62432	6.42076	7.17739	7.22711	6.7194	6.88891	6.01899	6.55472	0.443517
	981	4.63818	4.62935	4.93575	5.08152	5.74151	4.25711	5.13172	4.84862	3.84646	4.90957	4.86342	4.61857	4.74664	5.55359	4.34342	5.23159	6.24033	5.41528	5.00563	5.0546	4.95464	0.535683
	982	3.1036	2.69777	3.31231	3.41965	3.65563	2.40322	3.76958	3.07271	2.63601	2.80515	3.47125	3.03329	3.4504	3.5672	3.36271	3.77037	5.00277	3.65834	3.38115	3.08064	3.33269	0.551799
	983	1.8812	1.12944	2.06447	1.26239	1.95762	1.02915	2.16978	1.56336	1.25442	0.685694	1.22265	1.16499	1.58948	1.91338	1.72243	1.88925	2.62769	1.86621	1.72817	1.64902	1.61854	0.460716
	984	0.520696	-0.389852	0.366111	-0.133562	0.420389	0.31615	0.67368	0.501278	-0.674973	-0.731153	-0.0799005	0.0968833	-0.249746	0.652301	-0.352116	-0.180622	0.93736	0.342188	0.60048	-0.240392	0.11976	0.477629
	985	-1.20363	-1.7219	-0.710573	-1.33555	-0.594235	-1.14134	-1.04844	-0.993472	-1.76865	-2.16482	-0.920471	-0.994964	-1.55652	-1.12887	-2.2905	-1.54698	-0.724386	-1.63746	-0.570576	-1.29402	-1.26737	0.487438
	986	-2.86832	-2.68947	-2.25191	-2.6347	-2.05794	-2.35633	-2.91276	-2.14763	-2.72343	-3.16116	-1.84072	-1.96106	-2.36953	-2.65542	-3.00862	-2.56452	-2.59367	-3.03314	-1.74018	-2.68241	-2.51264	0.409007
	987	-3.94124	-3.45315	-3.22074	-3.80259	-3.45267	-3.67637	-4.05449	-3.57273	-3.65522	-4.04485	-2.94835	-3.32684	-3.23042	-3.39825	-4.00118	-4.1934	-4.34362	-4.50653	-3.20757	-4.15906	-3.70946	0.432251
	988	-4.79294	-4.40482	-4.40968	-4.93843	-4.2033	-4.63557	-5.14726	-4.65793	-4.52709	-4.70262	-4.14583	-4.19414	-4.03093	-4.40531	-5.25291	-5.2719	-5.31944	-5.79448	-4.50258	-5.27849	-4.73078	0.480461
	989	-5.84281	-5.25628	-5.33309	-5.72736	-5.1332	-5.9107	-5.7995	-5.68188	-5.76587	-5.65483	-4.97768	-5.32058	-4.96796	-5.21765	-6.29004	-6.14145	-6.48565	-6.47601	-5.49965	-6.02924	-5.67557	0.462729
	990	-6.70136	-6.1059	-6.42871	-6.34353	-5.82072	-6.77388	-6.44871	-6.6368	-6.70091	-6.3626	-5.89954	-6.16195	-6.26479	-6.43899	-7.00026	-6.74561	-7.15124	-6.8672	-6.41934	-6.73934	-6.50057	0.348655
	991	-7.12167	-6.93305	-7.23211	-6.97939	-6.65513	-7.46691	-6.98395	-7.31545	-7.4836	-7.18505	-6.87973	-7.11347	-7.09371	-7.34604	-7.65062	-7.23086	-7.76867	-7.28825	-7.26792	-7.43171	-7.22136	0.267829
	992	-7.73539	-7.57323	-7.98831	-7.64265	-7.7289	-8.17491	-7.56556	-7.71271	-8.11942	-7.89267	-7.79269	-7.82019	-7.41284	-8.01764	-8.02193	-7.76664	-8.54281	-7.74701	-7.73851	-8.14231	-7.85682	0.260938
	993	-8.19205	-8.20643	-8.22688	-8.31534	-8.37366	-8.58066	-8.116	-8.18317	-8.48558	-8.31551	-8.26422	-8.46142	-7.92965	-8.47579	-8.32983	-8.39504	-8.88754	-8.20946	-8.25906	-8.73647	-8.34719	0.217491
	994	-8.76635	-8.58492	-8.49243	-8.71862	-9.00641	-8.95555	-8.65937	-8.63606	-8.99202	-8.76028	-8.58403	-8.84044	-8.45207	-8.7852	-8.75192	-8.84783	-8.98036	-8.56725	-8.72429	-9.15755	-8.76315	0.187475
	995	-9.00995	-9.11263	-8.83327	-8.95999	-9.27509	-9.3253	-9.07165	-9.15742	-9.25294	-9.14521	-9.13891	-9.17354	-8.97884	-9.10394	-9.13692	-9.22002	-8.98508	-9.01379	-9.07393	-9.3703	-9.11694	0.132981
	996	-9.32362	-9.42489	-9.05823	-9.24549	-9.55475	-9.59193	-9.21187	-9.42073	-9.51454	-9.50898	-9.63439	-9.39665	-9.35561	-9.3945	-9.42172	-9.5913	-9.13363	-9.40224	-9.5401	-9.58045	-9.41528	0.159148
	997	-9.43694	-9.69898	-9.41447	-9.53058	-9.72774	-9.6465	-9.4194	-9.60935	-9.59426	-9.77925	-9.95738	-9.64081	-9.70342	-9.61716	-9.46338	-9.92312	-9.29032	-9.67983	-9.80018	-9.79568	-9.63644	0.17419
	998	-9.72381	-9.92036	-9.73961	-9.90138	-9.96311	-9.78473	-9.75005	-9.83618	-9.80189	-9.89933	-10.1924	-9.83202	-9.89334	-9.81772	-9.567	-10.0734	-9.51401	-9.85198	-9.9692	-9.97332	-9.85024	0.155674
	999	-9.82069	-10.1065	-9.98328	-9.9814	-10.14	-9.97158	-9.92992	-9.9821	-9.89807	-9.97929	-10.2937	-9.90444	-10.0139	-9.9498	-9.6852	-10.1672	-9.66426	-9.98576	-10.15	-9.9685	-9.97878	0.150986
	1000	-10.0027	-10.1525	-10.1609	-9.9723	-10.1567	-10.1274	-10.1052	-10.125	-9.92781	-10.0976	-10.3563	-9.88328	-10.1015	-10.139	-9.87803	-10.2434	-9.81531	-10.1223	-10.2313	-10.0492	-10.0824	0.134889
	1001	-10.1773	-10.1916	-10.2409	-10.0109	-10.1463	-10.2019	-10.2613	-10.2379	-10.056	-10.1619	-10.3889	-9.926	-10.2249	-10.1851	-9.96582	-10.2528	-9.98326	-10.2081	-10.273	-10.1866	-10.164	0.117915
	1002	-10.2373	-10.2352	-10.2695	-9.993	-10.294	-10.2478	-10.3194	-10.3078	-10.105	-10.1765	-10.3771	-9.99609	-10.2905	-10.1309	-10.0398	-10.2452	-10.0768	-10.2823	-10.3194	-10.2909	-10.2117	0.115217
	1003	-10.2907	-10.2701	-10.3024	-9.92958	-10.4009	-10.3032	-10.28	-10.2642	-10.1887	-10.1697	-10.3875	-10.0628	-10.3069	-10.245	-10.0821	-10.1874	-10.185	-10.2958	-10.3103	-10.3456	-10.2404	0.114928
	1004	-10.3087	-10.2195	-10.2696	-9.87676	-10.3212	-10.2672	-10.148	-10.1649	-10.1481	-10.056	-10.3389	-10.1158	-10.245	-10.2299	-10.0062	-10.0623	-10.1779	-10.3068	-10.2579	-10.2757	-10.1898	0.119826
	1005	-10.1825	-10.1357	-10.1268	-9.80823	-10.1179	-10.1196	-10.017	-10.1465	-10.1725	-9.84474	-10.1894	-9.97237	-10.1403	-10.2238	-9.98001	-9.88388	-10.1349	-10.2545	-10.1663	-10.21	-10.0913	0.129073
	1006	-9.95398	-9.92341	-9.91845	-9.57672	-9.87326	-9.85285	-9.89824	-10.0285	-10.0527	-9.44696	-10.0756	-9.71738	-9.90542	-10.1332	-9.73011	-9.69096	-9.98408	-10.2051	-10.0314	-10.0879	-9.90432	0.191925
	1007	-9.57254	-9.56746	-9.59507	-9.26779	-9.65556	-9.57689	-9.62677	-9.59527	-9.58145	-9.12806	-9.73602	-9.29321	-9.61168	-9.70843	-9.47799	-9.28646	-9.74748	-9.98219	-9.76328	-9.83099	-9.58023	0.207409
	1008	-9.2431	-8.98467	-9.12641	-9.02676	-9.0937	-9.30991	-9.20375	-9.03239	-9.17231	-8.91275	-9.2307	-8.78995	-9.20135	-9.33632	-9.08489	-9.0204	-9.18432	-9.60637	-9.41835	-9.69764	-9.1838	0.218494
	1009	-8.84501	-8.29571	-8.60687	-8.40022	-8.58797	-8.82641	-8.28809	-8.38434	-8.5892	-8.36599	-8.32978	-8.26216	-8.36594	-8.64563	-8.59671	-8.34517	-8.9042	-8.83442	-8.75326	-9.16947	-8.56983	0.2543
	1010	-8.06466	-7.03363	-7.69175	-7.63609	-7.58365	-7.83092	-7.25026	-7.50297	-7.33717	-7.71674	-7.79938	-7.66568	-7.53491	-7.68706	-7.8078	-7.71354	-7.80019	-7.92809	-7.89044	-8.20828	-7.68416	0.270167
	1011	-6.43703	-6.29686	-6.2658	-6.69189	-6.10869	-6.92036	-5.98982	-6.59476	-6.07452	-6.86739	-6.8898	-6.85322	-6.23509	-6.82556	-6.75241	-6.54704	-6.98588	-6.27624	-6.81414	-7.38182	-6.59042	0.367763
	1012	-5.01725	-5.35071	-5.29081	-5.54369	-5.14115	-6.13891	-5.00285	-6.07152	-4.80051	-5.83447	-6.22739	-5.52443	-5.16021	-5.56263	-5.22991	-4.8354	-5.67848	-5.1574	-6.03483	-6.19031	-5.48964	0.463755
	1013	-3.847	-4.42493	-3.87053	-4.18213	-3.66684	-5.14131	-4.29577	-4.89696	-3.56214	-4.21042	-5.21453	-4.02818	-4.34772	-4.78503	-3.72025	-3.56803	-4.58103	-3.89923	-4.34418	-5.00645	-4.27963	0.522579
	1014	-2.37275	-2.93837	-2.76576	-2.76154	-2.60913	-3.63548	-3.22338	-3.29247	-1.89863	-2.81486	-3.49445	-2.96481	-3.08784	-2.92052	-2.45108	-2.09588	-3.58598	-2.9344	-2.39719	-3.18661	-2.87156	0.472548
	1015	-1.23604	-1.49309	-1.12921	-1.15856	-0.855084	-2.01179	-2.04435	-1.51808	-0.765348	-1.24553	-2.35549	-1.98542	-2.11215	-0.977725	-1.22023	-0.748728	-1.93109	-1.27149	-0.811816	-1.12621	-1.39987	0.503215
	1016	0.271585	-0.453274	0.96809	-0.00469013	0.559391	0.137484	-0.025286	0.268695	0.203156	0.224469	-0.518452	-0.0838969	0.0340827	0.562064	0.652498	1.51917	-0.0370316	-0.249019	0.332791	0.999018	0.268042	0.501289
	1017	1.84271	1.69212	2.47393	1.72337	1.41945	2.16082	2.02609	2.41467	0.949766	1.63181	1.63137	0.997201	1.79557	1.82287	2.36744	2.16321	1.26774	1.66572	2.02962	2.94199	1.85087	0.495371
	1018	3.30417	3.45318	4.35672	3.52067	3.29181	3.92518	3.73945	3.92266	2.15406	2.68615	3.23846	2.67196	3.51499	3.15761	4.09763	3.21101	2.92747	3.6724	3.43583	4.6039	3.44427	0.58666
	1019	4.75359	5.0273	5.41003	4.52129	3.5227	5.9996	4.66764	4.91067	3.25045	4.59657	5.09194	3.9261	4.8785	4.96953	5.5432	4.49727	5.37931	5.58004	4.51645	5.40787	4.8225	0.686643
	1020	6.11048	6.5048	6.33244	5.26395	5.34559	7.27418	5.5586	6.3672	5.26482	6.46212	6.80326	5.44833	6.44945	6.24595	6.78139	5.85358	7.03365	6.28416	6.51343	6.26233	6.20799	0.585588
	1021	7.17001	7.39923	6.9506	6.46352	6.85618	8.29331	6.73169	7.7563	7.27326	7.28706	7.46457	8.11729	7.37608	7.30849	7.82574	6.7962	7.25598	7.30587	7.16541	7.93853	7.33677	0.469945
	1022	7.75761	8.92708	7.34993	8.05891	8.03576	8.55196	7.50196	9.38898	8.61682	9.34114	9.28655	9.86167	8.70127	8.17353	8.52885	8.08861	8.55398	8.88235	8.25819	8.62191	8.52435	0.647955
	1023	8.54711	9.60288	7.81168	9.67105	9.22158	9.37517	9.32782	10.6436	9.27969	10.5132	10.5478	10.3402	10.0525	9.3304	9.63735	9.74321	10.3902	10.2296	9.97911	9.2304	9.67373	0.708711
	1024	9.38248	10.3328	9.1897	10.1266	11.7407	9.63375	10.5592	10.6414	9.98292	10.5258	10.8007	10.5219	10.0554	9.43419	10.0688	11.2093	10.7524	10.9533	10.8468	10.2508	10.3504	0.642036
	1025	10.3285	11.0915	10.1211	10.066	11.9075	10.236	11.1546	11.3604	11.0779	11.3811	10.9314	11.0825	10.6498	11.2499	10.6428	10.971	11.2316	10.3549	11.3066	10.674	10.891	0.490628
	1026	11.2468	11.3136	11.1526	11.3716	11.8573	11.3997	11.8613	12.2921	11.7809	12.5004	11.3942	11.3813	11.8381	12.6463	11.3304	11.6093	11.8219	10.781	12.0304	10.9194	11.6264	0.49338
	1027	11.4931	11.8536	12.4245	12.2067	12.6699	12.8482	12.2245	12.4427	12.9228	12.9222	11.4053	12.0896	12.5464	13.1487	11.5791	12.3301	12.3627	11.7383	12.0749	12.1235	12.2703	0.494342
	1028	12.0979	12.3965	12.547	13.1713	13.5477	12.7959	12.6752	12.2684	13.216	13.2058	12.0322	12.0757	12.2226	12.8795	11.6465	13.215	12.9577	12.7156	12.9279	12.5932	12.6594	0.497618
	1029	13.0592	13.4817	13.0516	13.4161	13.5108	13.2486	13.8122	12.3176	13.2534	14.0367	12.3188	12.2953	12.036	13.2913	12.3024	13.5908	12.7686	13.6825	12.7681	13.4731	13.0857	0.58304
	1030	13.6471	13.3297	13.2914	13.7946	13.2346	13.6702	13.8205	12.4953	13.847	13.3061	12.4082	12.6407	13.2447	14.1855	13.1417	12.6266	13.0905	13.4538	11.7091	13.2357	13.2086	0.591897
	1031	13.6662	13.5453	13.5629	13.4814	13.4199	14.037	14.0939	12.7945	13.8769	12.8189	12.6971	13.3783	12.5228	13.6103	13.266	12.6665	13.18	13.9676	12.2014	12.3985	13.2593	0.572284
	1032	14.0804	13.1033	13.2273	13.1914	13.3515	12.798	13.82	13.0416	13.9489	12.3251	13.0796	13.35	12.6256	13.6786	12.9226	13.1387	12.4586	14.0002	12.2183	12.8266	13.1593	0.544945
	1033	14.6076	12.5843	12.9734	13.0038	13.2907	12.7554	13.2334	13.352	13.4848	12.5028	12.4873	13.5904	11.9803	12.733	12.6487	13.0278	12.5594	13.6933	11.9352	12.4551	12.9449	0.626367
	1034	13.4089	12.5233	13.0831	12.7729	12.5851	12.7263	12.6505	13.347	13.7092	12.7903	12.9239	12.6254	11.5202	11.7783	13.2998	13.624	13.1114	12.5587	12.2921	12.8305	12.808	0.552375
	1035	12.5489	12.648	12.6174	12.6074	11.915	12.3052	12.198	12.4931	13.2682	12.3615	13.1039	12.3183	11.4575	10.8992	13.2616	14.0119	13.1375	12.6953	12.8061	12.7513	12.5703	0.670665
	1036	12.0051	12.9062	12.4563	12.1719	12.2439	12.1569	12.4094	12.0615	12.6613	11.9479	12.1584	12.1355	11.4335	11.213	12.4344	12.8557	12.4238	12.6095	12.843	12.1744	12.2651	0.432014
	1037	12.1713	12.5252	11.8939	10.9341	11.9141	12.6233	12.4701	11.7296	12.009	11.4324	11.9799	12.6704	12.3054	11.3358	11.5448	12.4339	12.7318	12.8777	12.6458	12.2221	12.1225	0.528983
	1038	11.7756	12.3693	11.3707	10.6239	11.3151	11.7989	11.9325	10.6398	11.3115	11.031	11.8188	13.5367	11.7717	11.3342	11.3769	12.4457	12.4334	11.7606	11.7865	11.8736	11.7153	0.665538
	1039	11.1874	10.9492	11.6723	10.6219	11.3517	11.3565	11.8119	10.0347	10.9069	10.7697	11.7016	13.3954	11.9535	11.9055	11.6165	11.8635	12.1114	11.8775	11.301	10.6346	11.4511	0.717457
	1040	11.1742	10.3837	11.4346	9.86595	11.2886	11.0458	11.6621	10.1233	10.6707	10.4407	11.0327	11.9521	12.2408	11.0011	11.1462	11.0477	10.366	11.2432	11.2418	10.972	11.0167	0.58868
	1041	10.6423	9.71681	11.7432	9.11302	11.3687	10.8081	10.5071	10.6939	10.2129	10.3005	10.7249	10.658	11.0511	11.4307	11.0677	10.1116	9.95574	10.0824	10.8	10.7833	10.5886	0.620471
	1042	10.109	8.33943	10.1499	9.21123	10.9465	9.62515	9.61473	10.6739	10.2398	9.87163	10.0986	9.75201	9.94121	10.5033	10.763	8.92043	9.59864	9.0673	10.3577	9.58817	9.86857	0.656365
	1043	8.63727	8.18577	9.00445	8.77589	8.96012	8.91844	9.39249	10.0486	9.44715	9.82403	9.40927	9.38858	10.0405	9.25456	10.1351	8.63924	10.0134	9.3684	10.1223	8.37299	9.29693	0.603593
	1044	8.14028	8.5194	8.13575	8.81658	8.07811	7.78424	8.94035	9.88868	8.32768	9.07145	8.52648	8.7321	8.9812	8.32434	9.41599	7.88436	9.86408	8.71557	9.90313	8.17297	8.71114	0.655259
	1045	7.72481	8.0233	7.05767	7.7857	7.61442	7.47249	7.93688	8.99649	7.56719	8.82359	8.48516	8.22184	8.60162	7.97638	8.88171	7.29399	8.79554	7.4917	8.23923	7.0358	8.00128	0.611333
	1046	7.129	7.73377	6.8887	7.66789	7.96193	7.56446	6.99957	7.95268	7.49992	8.44997	8.07437	6.38808	8.73575	6.6578	7.44757	7.32162	7.55851	6.67304	7.98723	6.39531	7.45436	0.653334
	1047	7.16108	7.07121	6.12694	7.103	7.2414	6.42293	6.80851	7.13653	7.05903	7.57534	7.83984	5.72181	7.48568	5.85838	6.37846	6.846	7.02797	5.7479	7.66686	6.50325	6.83911	0.633101
	1048	6.80494	6.57437	5.15823	6.50988	6.35013	5.74518	6.36569	6.19472	6.73989	6.75561	7.48286	5.80323	7.05646	5.96936	6.26622	6.42219	6.65873	4.89534	7.11839	6.83191	6.38517	0.634853
	1049	5.50734	5.64367	4.90908	5.95944	5.89295	5.45442	5.89074	5.53046	5.53899	5.47874	6.73073	5.48609	6.31022	5.4708	5.28606	5.51981	5.97139	4.86919	5.46516	6.07195	5.64936	0.436111
	1050	4.47894	5.49597	4.62939	5.30099	5.21964	5.12611	5.34853	4.77316	4.7255	4.81423	6.07978	4.80134	5.55882	4.55747	4.2584	4.50324	5.50332	5.16624	4.88167	5.46859	5.03457	0.46415
	1051	4.49252	5.02713	4.74971	4.93137	4.29073	4.33941	4.34945	3.67388	3.98993	3.97599	4.8815	4.03998	4.52887	4.30186	4.26619	3.75605	4.36867	4.47127	3.85941	4.7039	4.34989	0.388016
	1052	3.89905	3.46665	4.37239	4.01023	3.56111	3.78218	3.61881	3.01514	2.86113	3.61637	4.6877	3.22437	3.43115	3.82457	3.11616	3.22385	3.70661	4.25347	3.40894	4.68029	3.68801	0.516116
	1053	3.70053	2.25135	3.3615	3.72474	3.233	3.17453	2.42741	2.4116	2.45691	2.81732	3.98721	2.61803	2.60684	3.47702	2.38575	2.39478	2.34922	3.56408	2.97051	3.76225	2.98373	0.57851
	1054	3.42858	1.93869	2.34362	3.1657	2.99351	2.53395	1.71599	1.8504	2.33687	2.13122	2.57717	2.38943	1.7908	2.54443	2.12624	2.14158	1.67316	2.31173	2.71645	2.85587	2.37827	0.485388
	1055	2.45651	1.90476	1.74956	2.46052	2.69412	1.77426	1.5415	1.60785	2.33994	1.3997	1.83151	1.77951	1.5681	2.18451	2.05546	2.05574	1.2454	2.15262	2.05109	2.11547	1.94841	0.37865
	1056	2.21296	1.72802	2.24842	1.40904	2.14253	1.42823	1.14814	1.50844	1.41794	1.1196	1.16525	1.22902	1.70431	1.8399	1.61306	1.83518	1.00362	1.92897	1.41493	1.38733	1.57424	0.372051
	1057	2.31054	1.53529	1.88178	0.760546	1.66853	0.634748	0.752721	1.49055	0.766717	1.13186	0.754102	1.51633	0.956485	1.481	1.73258	1.18326	0.720313	1.73094	0.734958	0.785341	1.22643	0.493476
	1058	1.53641	0.178096	0.946262	0.62384	0.434776	-0.101699	0.662678	1.61852	0.0774596	0.749477	0.974939	1.19782	0.0127748	0.926925	1.14006	0.030564	0.581859	1.3665	0.228026	0.585673	0.688548	0.521482
	1059	0.876906	-0.336767	0.427962	0.278716	-0.338214	-0.478175	0.468763	0.997134	-0.633089	0.37798	0.38134	0.115035	-0.310572	0.10751	0.398913	-0.474519	-0.112724	0.335147	0.114101	-0.292752	0.0951348	0.455241
	1060	0.320529	-0.68348	0.0465878	-0.41711	-0.635551	-0.407177	-0.104816	0.0911079	-1.07797	-0.101004	0.0018577	-0.619276	-0.806762	-0.37801	-0.0446314	-0.848014	-0.446666	-0.190738	-0.430643	-0.926858	-0.382931	0.380673
	1061	-0.909395	-0.897879	-0.168129	-1.45412	-1.33562	-1.2631	-0.884406	-0.706294	-1.17337	-0.0780632	-0.426386	-0.841852	-1.08686	-0.684924	-0.424121	-1.04651	-0.953918	-1.17516	-0.956546	-1.50906	-0.898785	0.394834
	1062	-1.68888	-1.10812	-0.596149	-1.98969	-1.643	-1.82878	-1.87201	-1.67558	-1.48695	-0.203384	-1.05846	-1.49003	-1.55376	-0.884781	-0.772075	-1.37232	-1.42733	-1.65108	-1.49899	-1.79816	-1.37998	0.468853
	1063	-2.44312	-1.38604	-1.14757	-1.88856	-2.16754	-2.0765	-2.38313	-2.3918	-2.01397	-0.894736	-1.45541	-1.53474	-1.59769	-1.39954	-1.61637	-1.79808	-1.92893	-1.7778	-1.92004	-1.91513	-1.78684	0.413649
	1064	-2.41284	-2.04167	-1.52058	-2.09315	-2.69362	-2.33846	-3.15171	-2.76393	-2.53075	-1.69343	-2.11579	-2.00815	-1.93021	-1.97003	-2.15613	-2.23403	-2.19251	-2.02118	-2.68342	-2.49622	-2.25239	0.388468
	1065	-3.12254	-2.59042	-1.92939	-2.53521	-2.92211	-2.40313	-3.32983	-2.57397	-2.78557	-2.55065	-2.49092	-2.78739	-2.26703	-2.7148	-2.86917	-2.84027	-2.46058	-1.98801	-2.94831	-2.65723	-2.63833	0.342607
	1066	-3.71003	-2.79976	-2.42596	-3.16696	-3.33918	-2.82083	-3.0589	-2.95039	-3.19727	-3.23002	-2.44019	-3.25399	-2.83281	-3.31658	-3.11781	-3.14587	-2.84084	-2.37944	-3.22983	-2.92886	-3.00928	0.33673
	1067	-4.00291	-3.30927	-3.36093	-3.53641	-3.96676	-3.26853	-2.92344	-3.54272	-3.75019	-4.00909	-2.7375	-3.48536	-3.09538	-3.71615	-3.89054	-3.63767	-3.29475	-2.73664	-3.60849	-3.61959	-3.47462	0.38655
	1068	-4.49008	-3.95177	-3.73654	-3.87341	-4.35127	-3.78997	-3.51848	-3.55233	-4.08789	-4.27165	-2.87769	-3.72278	-3.5095	-4.27765	-4.09584	-3.89216	-4.01281	-3.18832	-3.91409	-4.00057	-3.85574	0.392985
	1069	-4.51059	-4.18095	-4.00952	-4.22499	-4.28994	-4.34673	-4.26581	-3.48889	-4.42378	-4.62931	-3.33921	-4.20539	-4.03886	-4.7223	-4.47598	-4.04266	-4.27687	-3.51147	-4.17178	-4.17471	-4.16649	0.363274
	1070	-4.77325	-4.61728	-4.38171	-4.72859	-4.36378	-4.31176	-4.76256	-3.8892	-4.92405	-4.8893	-4.06793	-4.7811	-4.72999	-4.82776	-4.71326	-4.45977	-4.74252	-3.85574	-4.67921	-4.58366	-4.55412	0.317023
	1071	-5.12948	-5.19417	-5.34844	-5.13898	-4.6255	-4.96748	-5.10352	-5.03076	-5.17942	-5.10682	-4.66469	-5.14209	-5.07217	-5.31394	-5.15981	-5.27417	-4.85863	-4.60482	-4.90164	-5.02036	-5.04184	0.215221
	1072	-5.56524	-5.87012	-6.25132	-5.54427	-5.08712	-5.6751	-5.66237	-5.55432	-5.18092	-5.5932	-5.16059	-5.46977	-5.0906	-5.70281	-5.00555	-5.5919	-5.20675	-5.19815	-5.10333	-5.08524	-5.42993	0.327247
	1073	-6.38663	-6.24157	-6.55669	-5.75816	-6.04106	-6.1983	-6.25266	-5.8149	-5.75913	-5.71889	-5.43874	-5.79274	-5.46393	-5.98744	-5.64357	-6.00074	-5.71758	-5.6289	-5.52794	-5.4652	-5.86974	0.325406
	1074	-6.51028	-6.82162	-6.81478	-6.29051	-6.75004	-6.67343	-6.5079	-6.21006	-6.10866	-6.56294	-6.20215	-5.99145	-5.88839	-6.58296	-6.34004	-6.59171	-6.42571	-6.13869	-5.97908	-6.15236	-6.37714	0.287367
	1075	-6.5611	-7.59282	-6.97226	-6.77211	-7.00706	-7.05204	-6.71417	-6.74575	-6.48709	-7.16133	-6.69841	-6.44429	-6.19571	-7.22743	-7.08051	-6.80452	-6.88544	-6.63489	-6.38921	-6.90849	-6.81673	0.327202
	1076	-6.75639	-7.88404	-6.95531	-6.95322	-7.481	-7.05581	-6.65747	-7.02157	-6.62024	-7.36288	-7.2152	-7.00883	-6.78277	-7.43474	-7.56938	-6.89803	-7.41806	-7.03384	-6.99748	-7.39429	-7.12503	0.333179
	1077	-7.2365	-7.83109	-7.22923	-7.11369	-7.83151	-6.85435	-7.2469	-7.32329	-7.271	-7.76215	-7.67094	-7.42856	-7.37868	-7.73361	-7.68817	-7.11342	-7.7362	-7.38259	-7.53714	-7.68731	-7.45282	0.280488
	1078	-7.55657	-7.98258	-7.58022	-7.31293	-8.11838	-7.37549	-7.65565	-7.71309	-7.66141	-8.0194	-8.03673	-7.88649	-7.73367	-7.82423	-7.97701	-7.4912	-7.93789	-7.64838	-7.78567	-7.88795	-7.75925	0.225642
	1079	-7.61086	-8.30163	-7.96388	-7.67353	-8.23684	-7.79762	-7.94112	-8.07771	-8.11093	-8.3141	-8.23182	-8.12368	-8.18172	-7.99473	-8.15439	-7.96127	-8.04248	-7.96767	-8.1804	-8.18207	-8.05242	0.193149
	1080	-7.95052	-8.53948	-7.92644	-8.05799	-8.44341	-8.01909	-8.21629	-8.36835	-8.37234	-8.41363	-8.42179	-8.24831	-8.52549	-8.07112	-8.5006	-8.4367	-8.22836	-8.30669	-8.456	-8.48769	-8.29951	0.198853
	1081	-8.29424	-8.53523	-8.20996	-8.40082	-8.46841	-8.30234	-8.50259	-8.61924	-8.86258	-8.50593	-8.61264	-8.42738	-8.65246	-8.48497	-8.69102	-8.7345	-8.43143	-8.84454	-8.51805	-8.85504	-8.54767	0.18646
	1082	-8.65215	-8.56797	-8.56714	-8.60406	-8.60617	-8.6716	-8.6897	-8.8618	-9.14671	-8.5891	-8.84326	-8.57437	-8.7959	-8.6614	-8.88179	-8.78964	-8.67453	-9.0821	-8.62496	-9.07847	-8.74814	0.18232
	1083	-8.87294	-8.63895	-8.84815	-8.73372	-8.8141	-8.95298	-8.84386	-9.12024	-9.24474	-8.88393	-8.96469	-8.74512	-8.92956	-8.99832	-8.99286	-8.88399	-8.96734	-9.19384	-8.71035	-9.14799	-8.92438	0.162902
	1084	-9.17506	-8.8602	-9.123	-8.93028	-9.07147	-9.14188	-8.89673	-9.35069	-9.288	-9.15558	-8.99149	-9.11007	-9.06147	-9.16436	-9.17454	-8.99384	-9.10069	-9.1384	-8.85728	-9.18876	-9.08869	0.133312
	1085	-9.40051	-9.04678	-9.26318	-9.06525	-9.25464	-9.34523	-9.10709	-9.49788	-9.31578	-9.35356	-9.05499	-9.28247	-9.21523	-9.45753	-9.24628	-9.0833	-9.20332	-9.29473	-9.04092	-9.208	-9.23683	0.13796
	1086	-9.52167	-9.26367	-9.3172	-9.27658	-9.44532	-9.50565	-9.29536	-9.63501	-9.46365	-9.45867	-9.1685	-9.44322	-9.35366	-9.58032	-9.43101	-9.16877	-9.4156	-9.38289	-9.25789	-9.39728	-9.3891	0.126757
	1087	-9.60208	-9.3647	-9.36141	-9.45603	-9.49642	-9.62651	-9.41599	-9.64885	-9.50709	-9.56591	-9.26869	-9.46582	-9.58463	-9.63857	-9.53696	-9.29633	-9.63422	-9.48842	-9.44027	-9.58955	-9.49942	0.115417
	1088	-9.65454	-9.5189	-9.54679	-9.5588	-9.62373	-9.65981	-9.45491	-9.59854	-9.51098	-9.66943	-9.47837	-9.64898	-9.67641	-9.64098	-9.59554	-9.45046	-9.76951	-9.66849	-9.53786	-9.67985	-9.59714	0.0866358
	1089	-9.73702	-9.64837	-9.76117	-9.6728	-9.7279	-9.71461	-9.5146	-9.70113	-9.60006	-9.77347	-9.55815	-9.80837	-9.68592	-9.70944	-9.58048	-9.58927	-9.84959	-9.74845	-9.57362	-9.68421	-9.68193	0.0895564
	1090	-9.7689	-9.61333	-9.92697	-9.79658	-9.85812	-9.73147	-9.61137	-9.74872	-9.619	-9.90583	-9.6244	-9.91798	-9.79259	-9.74028	-9.52646	-9.66524	-9.9076	-9.89687	-9.63259	-9.76173	-9.7523	0.123226
	1091	-9.83011	-9.749	-10.016	-9.90654	-9.93441	-9.79896	-9.79945	-9.88026	-9.70994	-9.92488	-9.6887	-10.0289	-9.90576	-9.83835	-9.54538	-9.82763	-9.98284	-9.96232	-9.78091	-9.85696	-9.84836	0.119064
	1092	-9.90094	-9.85613	-10.0145	-9.9922	-10.0073	-9.90923	-9.91502	-10.0195	-9.87066	-9.94794	-9.71548	-10.0208	-9.97794	-9.93197	-9.69075	-9.96768	-10.0141	-10.0279	-9.91825	-9.95819	-9.93283	0.0941599
	1093	-9.97812	-9.90703	-10.0026	-10.032	-10.0628	-10.0372	-9.99872	-10.0828	-10.0632	-9.92876	-9.69166	-10.0559	-10.0073	-9.98729	-9.80724	-10.134	-10.0209	-10.0831	-10.019	-10.0697	-9.99847	0.101942
	1094	-10.0443	-10.0206	-10.0932	-10.0427	-10.1015	-10.1154	-10.0137	-10.1072	-10.1779	-10.0101	-9.77978	-10.0766	-10.0109	-10.0614	-10.0013	-10.2028	-10.0425	-10.0573	-10.0719	-10.0967	-10.0564	0.0843944
	1095	-10.1121	-10.1287	-10.1491	-10.0609	-10.1533	-10.1525	-10.1415	-10.1166	-10.1904	-10.0987	-9.86948	-10.1192	-10.1245	-10.1295	-10.1408	-10.2368	-10.0134	-9.97889	-10.0851	-10.1245	-10.1063	0.0788862
	1096	-10.1742	-10.2016	-10.1737	-10.1151	-10.1658	-10.191	-10.2325	-10.1729	-10.1188	-10.1841	-10.0002	-10.1808	-10.1339	-10.1914	-10.2407	-10.2685	-10.0587	-10.0954	-10.1159	-10.1777	-10.1596	0.0630185
	1097	-10.2204	-10.2551	-10.2101	-10.1128	-10.123	-10.1875	-10.317	-10.2472	-10.097	-10.1927	-9.99333	-10.2013	-10.2139	-10.2334	-10.3161	-10.2773	-10.0614	-10.1793	-10.1788	-10.1466	-10.1882	0.0819012
	1098	-10.2345	-10.2685	-10.2193	-10.2011	-10.247	-10.2401	-10.3694	-10.2696	-10.0851	-10.2014	-10.0882	-10.2028	-10.2158	-10.2564	-10.3738	-10.2976	-10.0455	-10.1871	-10.1959	-10.1735	-10.2186	0.0828112
	1099	-10.2776	-10.2415	-10.2132	-10.2471	-10.3002	-10.2341	-10.4079	-10.3414	-10.099	-10.2333	-10.153	-10.2348	-10.2641	-10.2342	-10.4076	-10.3759	-10.0663	-10.2866	-10.2021	-10.2378	-10.2529	0.0886934
	1100	-10.3197	-10.2437	-10.2189	-10.3121	-10.39	-10.2945	-10.4563	-10.4167	-10.1068	-10.3198	-10.266	-10.2823	-10.254	-10.3249	-10.439	-10.4428	-10.1414	-10.3639	-10.2479	-10.2747	-10.3058	0.0945942
	1101	-10.3737	-10.3103	-10.2227	-10.3328	-10.431	-10.3495	-10.4652	-10.3984	-10.1915	-10.3466	-10.3257	-10.3172	-10.3119	-10.3433	-10.4353	-10.4661	-10.1992	-10.3929	-10.2987	-10.3207	-10.3416	0.0783132
	1102	-10.3915	-10.3454	-10.2682	-10.294	-10.4753	-10.3716	-10.4675	-10.3909	-10.2902	-10.3378	-10.3457	-10.3396	-10.3731	-10.3702	-10.4591	-10.4771	-10.2851	-10.4079	-10.2889	-10.2886	-10.3634	0.0678829
	1103	-10.4154	-10.3954	-10.3358	-10.3104	-10.5072	-10.3502	-10.4428	-10.3786	-10.3602	-10.3195	-10.381	-10.3552	-10.4578	-10.3699	-10.467	-10.4723	-10.3298	-10.43	-10.273	-10.3148	-10.3833	0.0635477
	1104	-10.4015	-10.4204	-10.3804	-10.3791	-10.5078	-10.34	-10.4279	-10.3869	-10.3857	-10.2904	-10.3784	-10.3692	-10.4943	-10.4175	-10.517	-10.4843	-10.3987	-10.4242	-10.2657	-10.3491	-10.4009	0.0657852
	1105	-10.4406	-10.4232	-10.4211	-10.4264	-10.5271	-10.3984	-10.4286	-10.4054	-10.4114	-10.2715	-10.4081	-10.4271	-10.5241	-10.4112	-10.5535	-10.4334	-10.4061	-10.4341	-10.2764	-10.3578	-10.4193	0.0683659
	1106	-10.4327	-10.4617	-10.4641	-10.4542	-10.5794	-10.4287	-10.4338	-10.4633	-10.4442	-10.2557	-10.4489	-10.4261	-10.5401	-10.3924	-10.5877	-10.4324	-10.4573	-10.4621	-10.3104	-10.3811	-10.4428	0.0763598
	1107	-10.4185	-10.4673	-10.4838	-10.4775	-10.6022	-10.4611	-10.4469	-10.5132	-10.4568	-10.2764	-10.4964	-10.4147	-10.5565	-10.3533	-10.5833	-10.4811	-10.4954	-10.4938	-10.3927	-10.399	-10.4635	0.0759909
	1108	-10.4429	-10.493	-10.5008	-10.5025	-10.6407	-10.4891	-10.4777	-10.529	-10.4591	-10.3425	-10.4903	-10.4374	-10.5796	-10.3581	-10.5825	-10.5422	-10.549	-10.4684	-10.4791	-10.4653	-10.4915	0.0702312
	1109	-10.4982	-10.5168	-10.4865	-10.5091	-10.6474	-10.4948	-10.4704	-10.5095	-10.4307	-10.3659	-10.5208	-10.4597	-10.5832	-10.4052	-10.6104	-10.5798	-10.5569	-10.47	-10.5433	-10.4929	-10.5076	0.0678544
	1110	-10.4728	-10.5685	-10.4664	-10.5225	-10.6805	-10.5371	-10.5299	-10.4928	-10.4842	-10.3714	-10.5275	-10.4912	-10.5988	-10.447	-10.612	-10.5865	-10.5783	-10.4528	-10.5821	-10.4797	-10.5241	0.0711094
	1111	-10.4919	-10.5992	-10.4276	-10.5266	-10.6892	-10.5783	-10.5495	-10.493	-10.5037	-10.3747	-10.5441	-10.536	-10.6202	-10.4764	-10.6074	-10.6233	-10.597	-10.4846	-10.594	-10.5265	-10.5422	0.0742002
	1112	-10.5221	-10.5942	-10.4513	-10.5716	-10.6869	-10.6132	-10.5378	-10.4449	-10.5683	-10.4005	-10.5839	-10.5688	-10.6182	-10.5154	-10.6142	-10.6412	-10.5839	-10.5241	-10.5905	-10.5458	-10.5588	0.0693034
	1113	-10.5793	-10.586	-10.5068	-10.5874	-10.6753	-10.622	-10.5862	-10.461	-10.5977	-10.442	-10.5863	-10.6107	-10.6272	-10.5175	-10.6277	-10.636	-10.5682	-10.5669	-10.5969	-10.5766	-10.5779	0.0575408
	1114	-10.6202	-10.5553	-10.5786	-10.6054	-10.6631	-10.6126	-10.6269	-10.5177	-10.6453	-10.4498	-10.575	-10.6251	-10.6304	-10.5445	-10.6512	-10.6315	-10.5575	-10.5898	-10.6274	-10.5654	-10.5936	0.0518415
	1115	-10.639	-10.5688	-10.6204	-10.5922	-10.6051	-10.6047	-10.6525	-10.5711	-10.6575	-10.493	-10.5824	-10.6181	-10.6218	-10.5698	-10.6559	-10.6542	-10.5722	-10.5893	-10.6546	-10.5719	-10.6047	0.0420991
	1116	-10.6838	-10.6082	-10.6561	-10.6133	-10.5908	-10.574	-10.6589	-10.6309	-10.6545	-10.5086	-10.5497	-10.6362	-10.6066	-10.6001	-10.6553	-10.6738	-10.559	-10.6009	-10.6594	-10.601	-10.616	0.0455192
	1117	-10.6987	-10.6287	-10.674	-10.6304	-10.5934	-10.6081	-10.6622	-10.6728	-10.6771	-10.5765	-10.542	-10.6553	-10.6155	-10.6118	-10.6613	-10.6897	-10.5538	-10.6226	-10.6713	-10.6111	-10.6328	0.044519
	1118	-10.7272	-10.6554	-10.712	-10.6492	-10.613	-10.6126	-10.6882	-10.6704	-10.6787	-10.6159	-10.5461	-10.6678	-10.6292	-10.6086	-10.6354	-10.6641	-10.5785	-10.6512	-10.6676	-10.6141	-10.6443	0.0436436
	1119	-10.7227	-10.654	-10.7297	-10.6638	-10.6133	-10.6364	-10.7035	-10.6867	-10.6848	-10.655	-10.5659	-10.6627	-10.6336	-10.6142	-10.5999	-10.6578	-10.5911	-10.6437	-10.676	-10.6191	-10.6507	0.0431043
	1120	-10.7204	-10.6665	-10.7305	-10.6864	-10.6137	-10.671	-10.6892	-10.6743	-10.6883	-10.6731	-10.6132	-10.6319	-10.6504	-10.6173	-10.582	-10.6791	-10.6299	-10.6456	-10.6835	-10.6534	-10.66	0.0374999
	1121	-10.7238	-10.6692	-10.7364	-10.7026	-10.6327	-10.6794	-10.6799	-10.6768	-10.6859	-10.6943	-10.631	-10.6191	-10.6367	-10.6333	-10.5507	-10.6961	-10.6305	-10.6702	-10.6801	-10.6818	-10.6655	0.0421269
	1122	-10.7358	-10.6745	-10.7454	-10.6969	-10.6405	-10.6691	-10.6954	-10.6653	-10.689	-10.6953	-10.6584	-10.6125	-10.6333	-10.6336	-10.5533	-10.6905	-10.6199	-10.69	-10.707	-10.6983	-10.6702	0.0450233
	1123	-10.7426	-10.665	-10.7449	-10.6959	-10.6312	-10.6901	-10.7064	-10.6631	-10.6964	-10.7049	-10.6946	-10.6445	-10.6362	-10.6123	-10.5502	-10.6878	-10.6061	-10.6956	-10.7184	-10.712	-10.6749	0.0489432
	1124	-10.7599	-10.6631	-10.7384	-10.6839	-10.6172	-10.7025	-10.7137	-10.666	-10.6932	-10.7094	-10.7087	-10.6687	-10.6414	-10.6222	-10.5549	-10.6993	-10.6462	-10.6892	-10.7249	-10.6847	-10.6794	0.0470133
	1125	-10.77	-10.6409	-10.7387	-10.689	-10.6314	-10.7177	-10.7096	-10.6793	-10.6931	-10.7372	-10.7223	-10.6837	-10.6551	-10.647	-10.5306	-10.6903	-10.6758	-10.7057	-10.7359	-10.7073	-10.688	0.0515289
	1126	-10.7645	-10.6658	-10.7373	-10.7044	-10.647	-10.7258	-10.6983	-10.6838	-10.702	-10.749	-10.7305	-10.6997	-10.641	-10.6541	-10.5828	-10.6947	-10.6921	-10.7166	-10.7578	-10.7014	-10.6974	0.0439603
	1127	-10.7582	-10.6924	-10.7334	-10.7169	-10.6765	-10.7214	-10.706	-10.6814	-10.6953	-10.7631	-10.7241	-10.7227	-10.6312	-10.6372	-10.6299	-10.6732	-10.7193	-10.7164	-10.7612	-10.7233	-10.7042	0.0398951
	1128	-10.7588	-10.6941	-10.7135	-10.7308	-10.7149	-10.7214	-10.7062	-10.6675	-10.6863	-10.7794	-10.7198	-10.7275	-10.6318	-10.6577	-10.6759	-10.6718	-10.7229	-10.7063	-10.7682	-10.7405	-10.7098	0.0375639
	1129	-10.7583	-10.6896	-10.6968	-10.7398	-10.7286	-10.7534	-10.7228	-10.6637	-10.6798	-10.7562	-10.7217	-10.7286	-10.6658	-10.6883	-10.6907	-10.6834	-10.7156	-10.7221	-10.7764	-10.7445	-10.7163	0.0327478
	1130	-10.7697	-10.678	-10.6895	-10.7392	-10.7322	-10.7799	-10.7242	-10.6814	-10.6987	-10.7621	-10.7364	-10.729	-10.6857	-10.7004	-10.7069	-10.6815	-10.7212	-10.7462	-10.7813	-10.7439	-10.7244	0.0334079
	1131	-10.7673	-10.6774	-10.6927	-10.7311	-10.7212	-10.7895	-10.7254	-10.7059	-10.7054	-10.7448	-10.7388	-10.729	-10.6846	-10.7114	-10.7352	-10.6865	-10.7228	-10.7337	-10.7933	-10.7422	-10.7269	0.0316417
	1132	-10.7532	-10.703	-10.7159	-10.7139	-10.7273	-10.8049	-10.7337	-10.7295	-10.7268	-10.731	-10.7389	-10.7259	-10.7041	-10.713	-10.7578	-10.6879	-10.7224	-10.7221	-10.7943	-10.7536	-10.733	0.0286496
	1133	-10.7514	-10.7218	-10.7177	-10.6956	-10.7376	-10.8069	-10.7596	-10.7344	-10.7446	-10.7168	-10.7418	-10.7299	-10.7276	-10.7115	-10.7723	-10.6937	-10.7285	-10.7196	-10.7842	-10.7588	-10.7377	0.0284662
	1134	-10.7572	-10.7251	-10.7091	-10.6785	-10.7398	-10.8084	-10.7625	-10.7355	-10.7643	-10.7119	-10.7478	-10.7591	-10.7365	-10.7245	-10.7749	-10.6768	-10.7278	-10.7253	-10.792	-10.7474	-10.7402	0.0331276
	1135	-10.7583	-10.7293	-10.6997	-10.6638	-10.7351	-10.8086	-10.7604	-10.7357	-10.7805	-10.7204	-10.7532	-10.7675	-10.7447	-10.7384	-10.7687	-10.6734	-10.7177	-10.7338	-10.795	-10.7505	-10.7417	0.03619
	1136	-10.7567	-10.7334	-10.7337	-10.68	-10.727	-10.8082	-10.7689	-10.7335	-10.7566	-10.7271	-10.7728	-10.7514	-10.7587	-10.7298	-10.7689	-10.6754	-10.7169	-10.7421	-10.7896	-10.7568	-10.7444	0.0321754
	1137	-10.7459	-10.7467	-10.7697	-10.7299	-10.7162	-10.8106	-10.7571	-10.7346	-10.727	-10.7357	-10.7785	-10.7242	-10.7687	-10.7476	-10.7695	-10.6854	-10.743	-10.7566	-10.7844	-10.7527	-10.7492	0.0274357
	1138	-10.7438	-10.7572	-10.7953	-10.742	-10.7169	-10.8091	-10.7643	-10.7424	-10.7266	-10.7369	-10.7793	-10.7163	-10.7653	-10.7523	-10.7723	-10.7044	-10.7661	-10.7517	-10.7737	-10.759	-10.7538	0.0263779
	1139	-10.7552	-10.7524	-10.7962	-10.7503	-10.7311	-10.8096	-10.7663	-10.7517	-10.7276	-10.7373	-10.7733	-10.6946	-10.764	-10.7537	-10.7769	-10.7161	-10.7761	-10.7539	-10.7662	-10.7585	-10.7556	0.0262728
	1140	-10.7584	-10.7389	-10.797	-10.7518	-10.7577	-10.8045	-10.7608	-10.759	-10.7454	-10.7379	-10.7724	-10.6955	-10.751	-10.7649	-10.7762	-10.7271	-10.7786	-10.7592	-10.7594	-10.7464	-10.7571	0.0237337
	1141	-10.7588	-10.7315	-10.8002	-10.7527	-10.7698	-10.7986	-10.7651	-10.7682	-10.7557	-10.7318	-10.7719	-10.7238	-10.7361	-10.7738	-10.7793	-10.7339	-10.7684	-10.7716	-10.7443	-10.737	-10.7586	0.0219929
	1142	-10.7587	-10.7346	-10.7963	-10.7588	-10.7727	-10.789	-10.7584	-10.779	-10.7491	-10.744	-10.7655	-10.7219	-10.7332	-10.7883	-10.7872	-10.736	-10.771	-10.7744	-10.7414	-10.7514	-10.7605	0.0214834
	1143	-10.7582	-10.734	-10.7897	-10.7538	-10.7735	-10.7863	-10.7518	-10.7765	-10.7455	-10.7475	-10.7758	-10.7126	-10.7322	-10.7925	-10.7799	-10.7311	-10.7729	-10.7837	-10.7408	-10.772	-10.7605	0.0229066
	1144	-10.7469	-10.741	-10.7842	-10.7547	-10.7732	-10.7918	-10.7522	-10.7766	-10.751	-10.7458	-10.7819	-10.6953	-10.7325	-10.7974	-10.7897	-10.7333	-10.7692	-10.7889	-10.7471	-10.7751	-10.7614	0.0257987
	1145	-10.7416	-10.7495	-10.7947	-10.761	-10.7795	-10.7878	-10.7529	-10.777	-10.7614	-10.7195	-10.7859	-10.7303	-10.7284	-10.7958	-10.7986	-10.7282	-10.7639	-10.7909	-10.7489	-10.7756	-10.7636	0.0253425
	1146	-10.7427	-10.7508	-10.789	-10.7588	-10.7869	-10.7926	-10.7702	-10.7772	-10.7467	-10.6986	-10.7914	-10.7534	-10.7463	-10.7947	-10.7892	-10.72	-10.7564	-10.7858	-10.7754	-10.7822	-10.7654	0.026226
	1147	-10.7472	-10.7573	-10.7764	-10.7539	-10.7856	-10.7948	-10.7812	-10.7738	-10.7331	-10.6973	-10.7981	-10.7653	-10.7614	-10.7878	-10.7926	-10.7299	-10.7516	-10.7926	-10.788	-10.7733	-10.7671	0.0261143
	1148	-10.7575	-10.7599	-10.779	-10.7589	-10.7757	-10.7921	-10.7852	-10.77	-10.7076	-10.7114	-10.7893	-10.7626	-10.7699	-10.7852	-10.7878	-10.74	-10.7493	-10.7986	-10.7949	-10.7702	-10.7673	0.0252623
	1149	-10.7583	-10.7615	-10.7739	-10.7413	-10.7696	-10.7872	-10.7972	-10.7704	-10.6976	-10.7212	-10.8045	-10.7628	-10.772	-10.7795	-10.7863	-10.7422	-10.7487	-10.801	-10.7967	-10.7576	-10.7665	0.0272563
	1150	-10.7597	-10.7654	-10.7931	-10.7501	-10.7752	-10.7851	-10.7964	-10.7879	-10.6973	-10.7209	-10.7985	-10.7636	-10.772	-10.7796	-10.7925	-10.7372	-10.7489	-10.8071	-10.7968	-10.7664	-10.7697	0.0281932
	1151	-10.7621	-10.752	-10.8092	-10.7587	-10.7882	-10.7813	-10.7938	-10.793	-10.6909	-10.7574	-10.7972	-10.7604	-10.7674	-10.7793	-10.7921	-10.7391	-10.7497	-10.8008	-10.7962	-10.7807	-10.7725	0.0275598
	1152	-10.7734	-10.7511	-10.8064	-10.7679	-10.8032	-10.7728	-10.799	-10.7996	-10.7039	-10.7684	-10.7918	-10.7555	-10.7792	-10.7856	-10.7868	-10.7359	-10.7546	-10.8022	-10.8014	-10.7914	-10.7765	0.0263812
	1153	-10.7811	-10.7774	-10.8058	-10.7766	-10.8129	-10.7737	-10.794	-10.7987	-10.716	-10.7761	-10.7984	-10.761	-10.7937	-10.7895	-10.7869	-10.7457	-10.7633	-10.8066	-10.8034	-10.791	-10.7826	0.0231495
	1154	-10.7866	-10.789	-10.8057	-10.779	-10.8134	-10.7648	-10.7924	-10.8081	-10.7168	-10.782	-10.7917	-10.7691	-10.7963	-10.7842	-10.7867	-10.7583	-10.7679	-10.8091	-10.8047	-10.7871	-10.7846	0.0221757
	1155	-10.7784	-10.7913	-10.7996	-10.7831	-10.8141	-10.7887	-10.7856	-10.7935	-10.7065	-10.7807	-10.7965	-10.7718	-10.7982	-10.7885	-10.7923	-10.7626	-10.779	-10.8075	-10.8065	-10.7929	-10.7859	0.0223753
	1156	-10.7844	-10.8002	-10.7983	-10.7721	-10.8153	-10.8026	-10.7859	-10.8003	-10.7165	-10.7799	-10.8006	-10.7678	-10.8037	-10.7913	-10.7872	-10.7676	-10.7801	-10.8035	-10.8052	-10.7937	-10.7878	0.0213694
	1157	-10.7815	-10.8055	-10.8065	-10.7705	-10.814	-10.8101	-10.7909	-10.8014	-10.7175	-10.7836	-10.8056	-10.7768	-10.8052	-10.7958	-10.7866	-10.7631	-10.7807	-10.7988	-10.7992	-10.7939	-10.7894	0.0218166
	1158	-10.7897	-10.8015	-10.8121	-10.7698	-10.8157	-10.8107	-10.7859	-10.8018	-10.7375	-10.7926	-10.7993	-10.7851	-10.8054	-10.7879	-10.7842	-10.7569	-10.7827	-10.7931	-10.7981	-10.8001	-10.7905	0.0188374
	1159	-10.7977	-10.801	-10.8137	-10.7708	-10.814	-10.8169	-10.7848	-10.7991	-10.7562	-10.795	-10.7987	-10.787	-10.7999	-10.7869	-10.7869	-10.7549	-10.7882	-10.7942	-10.7924	-10.8017	-10.792	0.0165549
	1160	-10.7999	-10.8074	-10.8077	-10.7708	-10.808	-10.8187	-10.7846	-10.7967	-10.759	-10.7954	-10.805	-10.7874	-10.7982	-10.7889	-10.7988	-10.7569	-10.7887	-10.7929	-10.7881	-10.809	-10.7931	0.0161425
	1161	-10.8008	-10.8101	-10.8052	-10.7762	-10.8073	-10.8136	-10.791	-10.8011	-10.76	-10.7957	-10.8078	-10.7873	-10.7982	-10.781	-10.8026	-10.7684	-10.7901	-10.7934	-10.7924	-10.8079	-10.7945	0.0142919
	1162	-10.7888	-10.8156	-10.8075	-10.8015	-10.8073	-10.8159	-10.7964	-10.8021	-10.7605	-10.7957	-10.8038	-10.7878	-10.8045	-10.7803	-10.8084	-10.7729	-10.7889	-10.7908	-10.7883	-10.8033	-10.796	0.014034
	1163	-10.7672	-10.8227	-10.8063	-10.8089	-10.8071	-10.8109	-10.7813	-10.8019	-10.7604	-10.7937	-10.809	-10.7902	-10.808	-10.7813	-10.8101	-10.7756	-10.7918	-10.7966	-10.7836	-10.798	-10.7952	0.0162716
	1164	-10.7502	-10.8245	-10.8066	-10.8166	-10.8072	-10.8201	-10.7888	-10.8044	-10.7611	-10.7974	-10.8117	-10.7935	-10.8034	-10.7813	-10.8108	-10.7785	-10.795	-10.8038	-10.7834	-10.7951	-10.7967	0.0188476
	1165	-10.7653	-10.8252	-10.8089	-10.8153	-10.8078	-10.8277	-10.7913	-10.8092	-10.7625	-10.7962	-10.8129	-10.7862	-10.8086	-10.777	-10.8114	-10.7788	-10.797	-10.8033	-10.7816	-10.8012	-10.7984	0.0183722
	1166	-10.7767	-10.8251	-10.8039	-10.8109	-10.8077	-10.8263	-10.7937	-10.8103	-10.7633	-10.784	-10.8146	-10.7912	-10.803	-10.7723	-10.8102	-10.7753	-10.7982	-10.8136	-10.7836	-10.795	-10.798	0.0177485
	1167	-10.7877	-10.8251	-10.8069	-10.8114	-10.807	-10.8276	-10.8005	-10.8109	-10.7743	-10.7868	-10.8141	-10.7885	-10.8087	-10.7751	-10.8121	-10.7706	-10.798	-10.8097	-10.7895	-10.7931	-10.7999	0.0162518
	1168	-10.8038	-10.8257	-10.8067	-10.8103	-10.8092	-10.8281	-10.8068	-10.8047	-10.7776	-10.7891	-10.814	-10.7887	-10.8046	-10.7805	-10.8106	-10.775	-10.7981	-10.8035	-10.7904	-10.8018	-10.8015	0.0143723
	1169	-10.8019	-10.8248	-10.8066	-10.807	-10.8061	-10.8265	-10.8084	-10.8032	-10.785	-10.7951	-10.8156	-10.7789	-10.8022	-10.7779	-10.8107	-10.7788	-10.7997	-10.8018	-10.7902	-10.8019	-10.8011	0.0137774
	1170	-10.8019	-10.8258	-10.8072	-10.8029	-10.8067	-10.8334	-10.8084	-10.8032	-10.7912	-10.796	-10.8137	-10.7877	-10.7995	-10.7801	-10.8126	-10.785	-10.8005	-10.7954	-10.7907	-10.8092	-10.8026	0.0130654
	1171	-10.8032	-10.8258	-10.81	-10.8039	-10.8012	-10.8358	-10.8147	-10.803	-10.7922	-10.8034	-10.808	-10.7953	-10.7949	-10.781	-10.8098	-10.7866	-10.8057	-10.7931	-10.7916	-10.8108	-10.8035	0.0128509
	1172	-10.7908	-10.8241	-10.8122	-10.8005	-10.7945	-10.8362	-10.8121	-10.8044	-10.7934	-10.8043	-10.8071	-10.7901	-10.7966	-10.7803	-10.8134	-10.7888	-10.8055	-10.7952	-10.7905	-10.8115	-10.8026	0.0133299
	1173	-10.7902	-10.8272	-10.821	-10.7941	-10.7926	-10.836	-10.8168	-10.8011	-10.7905	-10.805	-10.8086	-10.7887	-10.7981	-10.7828	-10.8109	-10.7942	-10.806	-10.7943	-10.7906	-10.8112	-10.803	0.0141748
	1174	-10.7851	-10.8212	-10.8245	-10.7977	-10.7932	-10.8364	-10.8243	-10.8047	-10.7846	-10.8045	-10.8065	-10.7886	-10.7989	-10.7924	-10.8171	-10.7952	-10.8071	-10.7944	-10.7958	-10.8147	-10.8043	0.0145222
	1175	-10.785	-10.8307	-10.8304	-10.7941	-10.7992	-10.8366	-10.8174	-10.8022	-10.7788	-10.8053	-10.7987	-10.7886	-10.7985	-10.8005	-10.8189	-10.7949	-10.8063	-10.8002	-10.7852	-10.8166	-10.8044	0.0160843
	1176	-10.7859	-10.8238	-10.8303	-10.7967	-10.8005	-10.8338	-10.8173	-10.8098	-10.7782	-10.805	-10.7998	-10.7877	-10.8012	-10.8038	-10.8174	-10.8011	-10.8091	-10.8018	-10.7837	-10.8188	-10.8053	0.0151347
	1177	-10.786	-10.8272	-10.8311	-10.7959	-10.8002	-10.8284	-10.8173	-10.8118	-10.7778	-10.8048	-10.7991	-10.7847	-10.7956	-10.8048	-10.8135	-10.803	-10.8043	-10.8025	-10.7831	-10.8194	-10.8045	0.0152606
	1178	-10.778	-10.8271	-10.831	-10.7948	-10.803	-10.8304	-10.8167	-10.8119	-10.784	-10.8047	-10.799	-10.7857	-10.7911	-10.8045	-10.8144	-10.8037	-10.8061	-10.8089	-10.7836	-10.8195	-10.8049	0.0156453
	1179	-10.7722	-10.8263	-10.8303	-10.7971	-10.8071	-10.8281	-10.8148	-10.8109	-10.7861	-10.8069	-10.8004	-10.7828	-10.7883	-10.8104	-10.8187	-10.8038	-10.807	-10.812	-10.7816	-10.8146	-10.805	0.0161626
	1180	-10.7707	-10.8255	-10.8328	-10.7953	-10.8144	-10.8291	-10.8121	-10.815	-10.7921	-10.8018	-10.8041	-10.7815	-10.7849	-10.8124	-10.8187	-10.804	-10.8072	-10.8173	-10.785	-10.8178	-10.8061	0.0167904
	1181	-10.7707	-10.8273	-10.831	-10.7954	-10.8102	-10.8265	-10.8043	-10.8085	-10.7921	-10.7995	-10.8087	-10.7806	-10.7825	-10.8132	-10.8207	-10.7978	-10.8066	-10.8182	-10.7831	-10.824	-10.805	0.0172249
	1182	-10.7696	-10.8229	-10.8318	-10.7973	-10.8019	-10.8192	-10.7996	-10.8124	-10.7929	-10.7975	-10.8143	-10.7875	-10.7845	-10.813	-10.8197	-10.7954	-10.8097	-10.8185	-10.7845	-10.8142	-10.8043	0.0157874
	1183	-10.7732	-10.83	-10.832	-10.7945	-10.8074	-10.8293	-10.8038	-10.8177	-10.7939	-10.7967	-10.8144	-10.7703	-10.7832	-10.8128	-10.8211	-10.7897	-10.8051	-10.819	-10.7838	-10.8124	-10.8045	0.0184197
	1184	-10.7793	-10.8264	-10.8307	-10.7977	-10.8087	-10.8282	-10.8093	-10.8188	-10.7926	-10.7983	-10.8156	-10.7365	-10.783	-10.8137	-10.8147	-10.7886	-10.8078	-10.8261	-10.7839	-10.8117	-10.8036	0.0222647
	1185	-10.7912	-10.8266	-10.8328	-10.8033	-10.8093	-10.8288	-10.8088	-10.8198	-10.7963	-10.8034	-10.8094	-10.7193	-10.7844	-10.813	-10.8119	-10.7882	-10.8128	-10.8267	-10.7815	-10.8122	-10.804	0.0247312
	1186	-10.7935	-10.827	-10.827	-10.8041	-10.8152	-10.8304	-10.803	-10.8206	-10.7944	-10.8121	-10.8082	-10.7628	-10.7845	-10.8141	-10.8066	-10.7866	-10.8142	-10.8273	-10.7885	-10.8095	-10.8065	0.0173519
	1187	-10.7947	-10.8266	-10.8371	-10.8056	-10.8165	-10.8282	-10.8033	-10.8196	-10.7936	-10.8133	-10.8088	-10.7902	-10.7914	-10.8134	-10.7995	-10.789	-10.8156	-10.8272	-10.7917	-10.8153	-10.809	0.0145577
	1188	-10.8007	-10.8253	-10.8327	-10.8111	-10.8171	-10.8298	-10.8027	-10.8207	-10.8007	-10.8141	-10.8069	-10.7971	-10.783	-10.8128	-10.7974	-10.8108	-10.8157	-10.8265	-10.789	-10.8138	-10.8104	0.0133402
	1189	-10.8094	-10.8273	-10.8321	-10.8121	-10.8172	-10.8296	-10.8028	-10.8188	-10.8089	-10.8133	-10.8086	-10.8055	-10.7949	-10.814	-10.799	-10.8091	-10.8157	-10.8278	-10.7983	-10.819	-10.8132	0.0105639
	1190	-10.8108	-10.8268	-10.8319	-10.8125	-10.8245	-10.8278	-10.8052	-10.8207	-10.8099	-10.8149	-10.8086	-10.8041	-10.7989	-10.813	-10.8109	-10.81	-10.8177	-10.8266	-10.805	-10.82	-10.815	0.00912604
	1191	-10.8114	-10.8281	-10.8326	-10.8122	-10.8251	-10.8368	-10.8096	-10.8206	-10.8105	-10.8126	-10.8075	-10.8055	-10.7995	-10.8151	-10.8143	-10.8063	-10.8154	-10.829	-10.8074	-10.8186	-10.8159	0.009941
	1192	-10.8111	-10.8273	-10.8282	-10.8108	-10.8258	-10.8364	-10.81	-10.8194	-10.8103	-10.8172	-10.8112	-10.8039	-10.8002	-10.8123	-10.8109	-10.8113	-10.8114	-10.8263	-10.8082	-10.8226	-10.8157	0.00927748
	1193	-10.8113	-10.8264	-10.8381	-10.8143	-10.8253	-10.837	-10.8108	-10.8223	-10.8089	-10.8049	-10.8039	-10.8056	-10.7997	-10.8068	-10.8146	-10.8119	-10.808	-10.8292	-10.8081	-10.821	-10.8154	0.0110813
	1194	-10.8112	-10.8281	-10.8285	-10.8125	-10.8253	-10.839	-10.8115	-10.8181	-10.8062	-10.8083	-10.8028	-10.8073	-10.8018	-10.8073	-10.8203	-10.8118	-10.8092	-10.8271	-10.8081	-10.8204	-10.8152	0.0100961
	1195	-10.8108	-10.8247	-10.8256	-10.8133	-10.8254	-10.8362	-10.8105	-10.8217	-10.8135	-10.8057	-10.8016	-10.807	-10.8031	-10.8052	-10.8211	-10.8137	-10.8085	-10.8249	-10.8075	-10.8206	-10.815	0.00942576
	1196	-10.817	-10.8298	-10.8248	-10.8206	-10.8277	-10.8391	-10.8115	-10.8205	-10.8122	-10.8059	-10.7994	-10.8062	-10.8064	-10.8073	-10.8203	-10.8133	-10.8076	-10.8274	-10.8097	-10.8209	-10.8164	0.0101153
	1197	-10.8188	-10.8244	-10.8245	-10.8209	-10.8208	-10.838	-10.8112	-10.8192	-10.8109	-10.8131	-10.8022	-10.8056	-10.8072	-10.8061	-10.8245	-10.8123	-10.8082	-10.828	-10.8073	-10.8184	-10.8161	0.00916031
	1198	-10.8194	-10.829	-10.8234	-10.82	-10.8307	-10.8371	-10.8203	-10.8212	-10.8107	-10.8139	-10.7994	-10.8069	-10.81	-10.8054	-10.8288	-10.8064	-10.8096	-10.8273	-10.8088	-10.8222	-10.8175	0.0101784
	1199	-10.8229	-10.8285	-10.8231	-10.82	-10.8328	-10.8395	-10.8168	-10.8209	-10.8105	-10.8138	-10.8002	-10.802	-10.816	-10.8078	-10.8291	-10.8054	-10.8069	-10.8285	-10.8091	-10.8207	-10.8177	0.0107934
	1200	-10.825	-10.8211	-10.8271	-10.8222	-10.8334	-10.8376	-10.8184	-10.82	-10.8104	-10.8149	-10.8015	-10.8097	-10.8195	-10.8048	-10.8278	-10.8046	-10.8116	-10.8283	-10.8073	-10.8217	-10.8183	0.0100511
	1201	-10.8269	-10.8197	-10.8256	-10.8215	-10.834	-10.8377	-10.8197	-10.8226	-10.8108	-10.815	-10.8004	-10.8063	-10.8251	-10.8073	-10.8305	-10.8065	-10.8045	-10.829	-10.8105	-10.8215	-10.8188	0.0106095
	1202	-10.8275	-10.8256	-10.8254	-10.8217	-10.8345	-10.8394	-10.819	-10.8189	-10.8089	-10.8158	-10.8032	-10.8068	-10.8226	-10.8067	-10.8287	-10.8037	-10.8093	-10.8286	-10.8086	-10.8204	-10.8188	0.0105687
	1203	-10.8276	-10.8273	-10.8317	-10.8213	-10.8373	-10.8367	-10.8196	-10.8226	-10.8123	-10.8135	-10.8099	-10.8069	-10.8251	-10.8055	-10.8302	-10.8061	-10.8083	-10.8252	-10.8082	-10.8216	-10.8198	0.0103782
	1204	-10.826	-10.8256	-10.8271	-10.8206	-10.8295	-10.8396	-10.8208	-10.8206	-10.8083	-10.8134	-10.8074	-10.8134	-10.8248	-10.8081	-10.83	-10.8052	-10.8077	-10.8284	-10.8101	-10.8191	-10.8193	0.00966516
	1205	-10.8289	-10.825	-10.8256	-10.8219	-10.8335	-10.8382	-10.8183	-10.8196	-10.8147	-10.8147	-10.8103	-10.8144	-10.8238	-10.8064	-10.8287	-10.8043	-10.8086	-10.8279	-10.8086	-10.8232	-10.8198	0.00942875
	1206	-10.8271	-10.8317	-10.825	-10.8203	-10.834	-10.8381	-10.8221	-10.8218	-10.8113	-10.8153	-10.8072	-10.815	-10.8265	-10.8061	-10.8309	-10.8072	-10.8107	-10.8276	-10.8156	-10.8221	-10.8208	0.0094766
	1207	-10.8286	-10.8292	-10.8253	-10.8227	-10.8343	-10.8384	-10.8163	-10.821	-10.8111	-10.8141	-10.8087	-10.8148	-10.8227	-10.8081	-10.8274	-10.8048	-10.804	-10.8285	-10.8172	-10.8215	-10.8199	0.00972048
	1208	-10.8281	-10.8282	-10.8243	-10.8202	-10.8339	-10.8308	-10.8197	-10.8206	-10.8055	-10.8178	-10.8098	-10.8147	-10.8257	-10.8054	-10.8318	-10.8052	-10.8135	-10.8291	-10.814	-10.8277	-10.8203	0.0092629
	1209	-10.827	-10.8276	-10.826	-10.8218	-10.8372	-10.8315	-10.8199	-10.8227	-10.8037	-10.8119	-10.809	-10.8156	-10.8251	-10.8076	-10.8289	-10.8067	-10.8157	-10.8284	-10.8204	-10.8293	-10.8208	0.0093194
	1210	-10.8292	-10.8286	-10.8241	-10.822	-10.8331	-10.8317	-10.8192	-10.8198	-10.803	-10.8153	-10.8098	-10.8139	-10.8235	-10.807	-10.8298	-10.8043	-10.8164	-10.8285	-10.8152	-10.8282	-10.8201	0.00929331
	1211	-10.8251	-10.8247	-10.8278	-10.8204	-10.8342	-10.8303	-10.8199	-10.823	-10.8045	-10.815	-10.8094	-10.8159	-10.8257	-10.8059	-10.8317	-10.8069	-10.8171	-10.8271	-10.8182	-10.8308	-10.8207	0.00896682
	1212	-10.8311	-10.8318	-10.8316	-10.8236	-10.8336	-10.8306	-10.8212	-10.821	-10.8019	-10.8146	-10.8039	-10.8145	-10.8251	-10.8089	-10.828	-10.8129	-10.8172	-10.8285	-10.8185	-10.8278	-10.8213	0.00953401
	1213	-10.8259	-10.8281	-10.8334	-10.8216	-10.8341	-10.8307	-10.8187	-10.8203	-10.8047	-10.8155	-10.8021	-10.8156	-10.8244	-10.8066	-10.8223	-10.8136	-10.8207	-10.8292	-10.8171	-10.8305	-10.8208	0.00926048
	1214	-10.829	-10.8284	-10.8331	-10.8212	-10.8351	-10.829	-10.8233	-10.8224	-10.8025	-10.8161	-10.8006	-10.8162	-10.8269	-10.8067	-10.8235	-10.8125	-10.8124	-10.8276	-10.8169	-10.8299	-10.8207	0.00992504
	1215	-10.8301	-10.8286	-10.8326	-10.823	-10.8342	-10.8328	-10.8162	-10.821	-10.8032	-10.8154	-10.8106	-10.8133	-10.8233	-10.8084	-10.822	-10.8132	-10.8167	-10.8312	-10.8182	-10.8288	-10.8211	0.0090186
	1216	-10.8284	-10.8282	-10.8349	-10.8209	-10.8373	-10.8291	-10.8212	-10.8211	-10.8057	-10.8174	-10.8047	-10.8167	-10.8265	-10.806	-10.823	-10.816	-10.817	-10.8261	-10.8148	-10.8312	-10.8213	0.00927231
	1217	-10.8278	-10.8269	-10.8326	-10.822	-10.8318	-10.8332	-10.8198	-10.8227	-10.8038	-10.8128	-10.8028	-10.8143	-10.8253	-10.8086	-10.8171	-10.8136	-10.8172	-10.8315	-10.8204	-10.8299	-10.8207	0.00938472
	1218	-10.8291	-10.8282	-10.8337	-10.8223	-10.8341	-10.8319	-10.8192	-10.8207	-10.8102	-10.8165	-10.8075	-10.8146	-10.8239	-10.8145	-10.8151	-10.814	-10.8171	-10.8274	-10.8143	-10.8292	-10.8212	0.00807068
	1219	-10.8267	-10.8291	-10.8345	-10.8205	-10.8349	-10.8308	-10.8203	-10.8231	-10.8121	-10.8144	-10.8008	-10.8161	-10.8262	-10.8152	-10.8155	-10.8139	-10.8198	-10.8271	-10.8199	-10.831	-10.8216	0.00859828
	1220	-10.8299	-10.8298	-10.8323	-10.8245	-10.8349	-10.8311	-10.8211	-10.8218	-10.8087	-10.8147	-10.8078	-10.8151	-10.8253	-10.8141	-10.8216	-10.8139	-10.817	-10.829	-10.8188	-10.8287	-10.822	0.00806624
	1221	-10.8259	-10.8288	-10.8354	-10.8216	-10.8346	-10.8314	-10.8193	-10.8211	-10.815	-10.8158	-10.8088	-10.8157	-10.8249	-10.8149	-10.8234	-10.8139	-10.8167	-10.8292	-10.8175	-10.8304	-10.8222	0.007594
	1222	-10.8298	-10.828	-10.8336	-10.8219	-10.8374	-10.8291	-10.8236	-10.8231	-10.8118	-10.8162	-10.8097	-10.8169	-10.827	-10.8176	-10.8215	-10.8145	-10.8163	-10.8283	-10.8177	-10.8301	-10.8227	0.00755425
	1223	-10.8308	-10.8296	-10.8333	-10.8233	-10.8332	-10.8332	-10.817	-10.8206	-10.8119	-10.8153	-10.8091	-10.8139	-10.824	-10.8153	-10.8287	-10.8125	-10.8171	-10.8305	-10.8184	-10.829	-10.8223	0.00813854
	1224	-10.8286	-10.8259	-10.8353	-10.8215	-10.8355	-10.828	-10.8232	-10.8217	-10.8123	-10.8158	-10.8102	-10.8177	-10.827	-10.8156	-10.8304	-10.8162	-10.8183	-10.8277	-10.8161	-10.8324	-10.823	0.00756627
	1225	-10.829	-10.8319	-10.8317	-10.8202	-10.8334	-10.8356	-10.8194	-10.8228	-10.8119	-10.8104	-10.8104	-10.8134	-10.8255	-10.8163	-10.8307	-10.8118	-10.8111	-10.8319	-10.8199	-10.83	-10.8224	0.00893504
	1226	-10.8274	-10.8257	-10.8152	-10.8167	-10.8405	-10.8299	-10.8161	-10.8215	-10.8126	-10.8015	-10.8036	-10.8024	-10.8244	-10.8004	-10.8254	-10.8156	-10.8036	-10.8213	-10.8141	-10.8317	-10.8175	0.0112446
	1227	-10.8172	-10.8161	-10.8013	-10.7833	-10.8242	-10.8249	-10.7899	-10.817	-10.8015	-10.776	-10.7885	-10.7933	-10.8262	-10.7841	-10.8134	-10.788	-10.7927	-10.8045	-10.8145	-10.8234	-10.804	0.016172
	1228	-10.7803	-10.7933	-10.7733	-10.7563	-10.8206	-10.8046	-10.7469	-10.7894	-10.7726	-10.7589	-10.7726	-10.7716	-10.786	-10.7667	-10.7753	-10.7402	-10.7522	-10.7778	-10.7779	-10.7773	-10.7747	0.0190488
	1229	-10.6648	-10.7243	-10.6903	-10.6894	-10.7639	-10.7687	-10.6475	-10.715	-10.6759	-10.6863	-10.7359	-10.7274	-10.7732	-10.7047	-10.7281	-10.6434	-10.6991	-10.7263	-10.7236	-10.7137	-10.7101	0.0365773
	1230	-10.542	-10.5914	-10.5651	-10.5505	-10.6077	-10.551	-10.5521	-10.5608	-10.5494	-10.5619	-10.6259	-10.6061	-10.6729	-10.5717	-10.5697	-10.4704	-10.5777	-10.6493	-10.5657	-10.6135	-10.5777	0.0437278
	1231	-10.3188	-10.3791	-10.2656	-10.3155	-10.3399	-10.1726	-10.3998	-10.2688	-10.3727	-10.3576	-10.3911	-10.3771	-10.3773	-10.3075	-10.25	-10.0913	-10.2289	-10.4006	-10.2382	-10.2628	-10.3058	0.0831724
	1232	-9.87289	-9.87687	-9.67261	-9.96741	-10.0557	-9.76965	-9.95358	-9.77961	-10.0463	-9.90501	-9.9361	-9.99875	-9.86733	-9.81625	-9.77885	-9.50064	-9.88552	-10.0124	-9.89579	-9.83839	-9.87149	0.132043
	1233	-8.84124	-9.37536	-8.64295	-9.26585	-9.37917	-8.925	-9.1387	-8.79084	-9.19988	-9.19442	-8.92691	-9.14187	-9.38708	-9.02114	-8.90384	-8.89993	-9.15575	-9.19712	-9.24209	-8.77052	-9.06998	0.220743
	1234	-7.43825	-8.0765	-7.61373	-8.24443	-8.36473	-7.77468	-8.14332	-7.22058	-8.05857	-7.89681	-7.99926	-8.15416	-8.26614	-7.79575	-7.43452	-7.20182	-8.00943	-8.02553	-8.00273	-7.66146	-7.86912	0.341992
	1235	-5.50181	-6.10227	-5.82588	-6.25095	-6.27966	-5.62486	-6.10851	-5.40264	-6.11939	-5.92599	-5.75837	-6.33666	-6.28438	-6.07327	-5.74246	-5.73039	-5.72344	-6.13723	-5.99595	-5.46512	-5.91946	0.290907
	1236	-2.78493	-3.58245	-3.27594	-3.91535	-3.9749	-2.95187	-3.13563	-2.69797	-3.15031	-3.62213	-2.60802	-3.87106	-3.73613	-3.25966	-3.52566	-3.61123	-3.38456	-3.25766	-3.38735	-2.88635	-3.33096	0.405859
	1237	0.976192	-0.169948	-0.514644	-0.42171	-0.590648	0.104203	0.208094	0.939639	-0.0288709	-0.368906	0.935993	-0.364149	-0.460328	0.0269486	0.389287	-0.487017	0.0237562	-0.931083	-0.177121	0.809798	-0.00502571	0.562493
	1238	4.9061	3.9294	3.791	3.96843	4.73795	4.38732	4.06232	4.13491	3.98795	3.52665	4.81316	4.20033	2.99104	4.59349	3.92733	4.33515	4.73754	3.44593	4.41767	4.09541	4.14945	0.491428
	1239	9.42304	9.09988	9.27403	8.56989	9.41027	9.56566	8.7476	9.12395	8.70258	8.15979	8.92339	9.34789	8.76251	9.98866	8.78139	8.63318	9.32662	7.7846	9.94033	8.29596	8.99306	0.567391
	1240	13.679	13.2341	14.6574	13.0775	14.8323	12.9484	13.4505	13.5443	12.6256	13.9439	13.7203	13.6461	14.1777	15.8778	13.656	13.6934	13.977	12.2808	14.8451	13.3378	13.7602	0.830535
	1241	17.0247	17.4434	19.5092	17.8212	18.9482	16.95	18.0598	17.3722	18.1399	17.9964	18.5262	19.363	19.3367	19.2088	17.8316	17.7896	17.895	18.2594	19.1606	17.6872	18.2161	0.795828
	1242	21.505	22.1771	22.9326	21.5414	21.699	21.8524	22.2241	22.2849	23.2785	22.2575	22.1317	22.4986	22.5723	22.1486	22.9914	21.3721	21.4256	22.2664	22.7185	21.9504	22.1914	0.537079
	1243	26.1064	25.1339	26.1575	24.8283	25.4171	25.9708	25.671	25.4095	26.316	25.3792	24.7002	26.9865	25.8209	25.1378	26.4095	26.5904	25.4109	24.8456	26.1724	26.0851	25.7275	0.633594
	1244	29.0087	28.6915	28.6016	28.4732	29.0241	28.5911	29.4467	28.3573	27.9851	28.601	26.8536	29.2475	29.1347	28.9103	28.6676	28.8911	29.0472	28.3494	29.379	29.1758	28.7218	0.57903
	1245	31.8219	31.3402	31.0493	31.1029	30.8359	31.5098	31.0711	30.4129	30.9758	30.2759	30.7705	31.6056	32.0099	31.7057	30.8124	31.5564	31.408	32.3819	30.9119	30.7235	31.2141	0.537611
	1246	33.5174	33.0902	31.9547	32.9086	33.3743	32.6176	33.2699	32.5239	33.0636	32.8157	32.3722	32.4693	32.2302	33.1898	32.8042	33.2201	33.452	34.2444	33.5226	33.5512	33.0096	0.54868
	1247	35.6069	35.4313	34.2655	33.9327	34.3331	34.7769	35.2778	34.4045	35.4711	35.0593	35.1795	34.0228	33.7566	35.0117	35.2545	35.4761	33.5839	35.6249	34.0586	34.2593	34.7394	0.675952
	1248	36.8513	36.4875	35.4387	35.3563	36.0247	36.0747	35.7398	36.695	35.7283	35.5013	36.1417	35.804	34.9141	35.7021	35.3713	36.7797	35.4997	36.569	36.5834	36.0918	35.9677	0.55264
	1249	36.9342	36.8913	36.6325	37.0418	37.2156	36.6023	37.7801	36.1147	37.2309	37.1851	37.6946	37.5661	36.3758	36.1163	37.0301	37.5326	36.5764	37.7977	36.3701	36.765	36.9727	0.530566
	1250	37.5797	37.0444	37.9027	36.4639	37.1365	37.4684	37.1911	37.1739	37.5694	36.8564	37.2943	36.3213	37.292	36.9571	37.4205	37.7102	36.8704	37.6936	36.9029	37.1897	37.2019	0.406098
	1251	37.8854	36.5189	38.7321	37.5937	37.6585	36.9814	39.0622	37.4858	37.15	37.8202	38.1529	36.8171	37.145	37.4369	36.5704	38.0123	37.8492	37.5358	37.4985	37.3195	37.5613	0.641852
	1252	38.1345	37.6117	37.4223	37.703	37.645	37.88	37.0836	37.3116	37.9174	38.0987	37.9303	36.9031	37.7359	37.7266	37.6847	37.2356	38.1416	37.8524	37.858	37.5984	37.6737	0.339643
	1253	37.274	36.9613	37.1585	37.4185	37.3019	37.4967	38.6245	37.4188	35.9401	38.1068	38.0205	37.5979	37.9947	37.7709	37.1172	37.3231	37.5197	37.4351	37.6176	37.9824	37.504	0.543084
	1254	37.2021	36.977	36.5518	37.0794	37.8444	37.9348	37.1038	37.2598	37.9	37.2061	37.6859	36.8604	36.9287	37.8775	36.5792	36.2777	37.3745	36.2502	37.7638	36.9768	37.1817	0.530936
	1255	36.367	36.9801	36.3431	37.2722	36.7559	36.2326	37.631	36.9688	36.5675	36.4884	36.8847	35.6423	37.3292	37.0077	36.8087	35.9703	36.7731	36.6363	36.5271	36.107	36.6646	0.482361
	1256	35.8082	36.5793	36.3649	35.9737	34.765	35.3774	36.2888	37.023	35.7599	35.8036	36.0418	36.4389	35.6752	35.9211	36.3752	35.8569	36.3118	35.4267	36.743	35.602	36.0068	0.52556
	1257	35.1134	35.8031	35.2522	35.0164	35.7482	34.6209	35.6182	35.549	34.332	35.3647	34.4529	35.0425	34.9078	35.3445	35.0447	35.764	35.2021	34.9302	33.4774	34.6243	35.0604	0.568195
	1258	34.5046	34.6233	34.0674	34.1817	33.4744	32.995	34.6523	35.8194	34.6207	33.4648	33.5586	34.9306	34.2244	34.4278	34.3547	34.5539	33.9546	33.8707	33.5363	34.4699	34.2143	0.634025
	1259	32.8494	32.9566	32.862	33.4016	32.941	32.677	33.4833	33.6397	33.2092	33.2415	33.3776	33.8851	33.4126	32.7771	33.9177	33.0884	33.0996	33.8374	31.6113	32.8654	33.1567	0.524167
	1260	32.1984	31.8049	32.602	33.3692	31.8352	30.6161	31.671	32.8947	32.0688	32.1254	32.1642	32.5884	33.054	32.4598	32.5183	31.7407	31.8629	31.6002	31.2243	32.0381	32.1218	0.636702
	1261	30.6913	30.336	31.3176	31.2231	30.5185	30.935	30.8397	31.1546	30.4805	30.7872	30.6628	30.7828	31.8873	31.3023	30.5706	31.3263	31.3175	31.123	30.2179	31.1688	30.9321	0.415635
	1262	29.8585	28.7334	30.0824	29.8942	28.6659	29.3379	30.1554	29.8901	29.4095	29.6982	29.2963	30.2508	30.1321	28.8428	29.4918	29.1836	29.6245	29.1961	29.2902	30.0016	29.5518	0.483885
	1263	29.1794	28.3369	27.6884	28.9451	27.8879	27.9249	27.6757	27.6024	27.9843	28.2685	28.5338	27.9942	28.345	26.4403	27.5885	27.7426	27.3131	27.8675	27.1089	27.6775	27.9052	0.612539
	1264	26.3889	26.414	26.4702	26.9877	27.2354	26.3148	26.0819	26.2669	27.1501	27.4358	27.1112	25.8999	26.2407	25.77	26.6319	25.7587	25.1634	26.6702	26.3684	26.3488	26.4354	0.563539
	1265	24.2199	24.6544	24.9525	25.5651	24.8268	24.9145	24.2894	24.5687	25.9379	24.7539	25.1081	24.4432	24.6633	24.2154	24.8925	24.2902	24.3023	25.4752	24.4542	24.728	24.7628	0.472562
	1266	22.2426	23.2749	22.9134	23.8896	23.6711	23.6903	22.8805	23.548	23.6298	22.4629	23.553	23.4345	22.8064	22.2859	23.3643	22.3841	22.4006	24.1826	22.8401	22.8308	23.1143	0.583976
	1267	20.9583	21.0319	20.697	21.509	22.1501	21.7532	20.6036	21.3966	20.6182	20.0998	21.7735	21.4036	20.8745	20.6834	21.0708	20.8552	22.3141	21.9893	21.9067	20.9414	21.2315	0.601596
	1268	19.0884	19.0788	18.3316	18.9747	19.4508	20.2711	18.7536	18.9484	18.3837	18.9036	20.0231	19.8454	19.5995	19.0718	20.0173	19.5016	20.0997	20.3875	20.2816	18.6821	19.3847	0.651441
	1269	17.4325	16.5785	16.991	16.0672	16.6939	17.9457	16.9985	16.5571	15.9932	17.4413	16.9827	17.1367	17.4438	17.3138	17.5946	18.177	18.1162	17.4856	18.5481	17.177	17.2337	0.66878
	1270	15.2236	14.8081	15.6755	14.6344	15.1766	15.3515	15.7092	14.576	14.4621	15.3647	14.4227	15.4856	15.0095	15.1853	16.1979	16.1826	15.1175	15.2536	15.7679	15.914	15.2759	0.53085
	1271	13.0394	13.5131	13.4107	13.016	12.8246	13.038	14.3511	12.5892	13.1394	13.6736	12.2643	13.3891	13.6821	13.2886	13.8166	13.2219	12.4084	12.61	13.5714	14.4847	13.2666	0.584985
	1272	10.4465	11.7148	10.7612	11.4239	11.0309	11.19	11.8033	10.4613	10.6962	11.8535	10.447	10.8855	11.6026	10.917	11.4431	10.7156	10.7556	10.6432	11.7763	11.4639	11.1016	0.492686
	1273	7.55806	9.76279	8.20528	9.84294	9.21926	9.32852	9.5436	7.84828	8.88301	9.21688	8.95198	8.25064	9.57713	9.11811	9.34766	8.5635	9.75921	8.00465	9.6641	9.27583	8.99607	0.693885
	1274	5.71462	7.32699	6.10196	7.38158	7.34412	7.44325	7.58322	6.05096	6.62932	6.57395	7.03386	6.34811	7.34649	7.32355	6.40464	6.69095	8.01013	6.05435	7.45363	7.35973	6.90877	0.639491
	1275	3.47213	5.36012	4.42988	5.036	4.66738	5.56992	5.12067	4.49725	4.63405	4.11926	4.47676	4.08626	4.07219	5.01108	4.11645	4.83387	5.49958	4.16136	5.08497	5.71253	4.69809	0.599363
	1276	1.46566	2.66299	2.0586	2.43689	2.91063	2.97468	2.48095	2.83557	3.0125	2.3321	2.22253	1.9781	1.24839	2.25243	2.58666	2.13076	3.69192	2.27339	2.76157	3.3502	2.48333	0.583625
	1277	0.180237	0.502351	-0.416175	1.27454	0.643412	0.926384	0.578239	1.02267	0.834325	0.164605	0.203712	0.452034	-0.876812	0.216265	0.760085	-0.241224	1.1243	0.348423	0.495831	1.61132	0.490226	0.588335
	1278	-1.11114	-1.27361	-2.47167	-0.345087	-1.06825	-1.06962	-1.74415	-1.24629	-1.09007	-1.46399	-1.07831	-1.4644	-1.52908	-2.02213	-1.07256	-1.59997	-1.70441	-1.64641	-1.59092	-0.0871136	-1.33396	0.528502
	1279	-2.62369	-2.39712	-3.73089	-2.41776	-2.81978	-3.53258	-3.65958	-3.20142	-2.74755	-2.59668	-3.0908	-2.57112	-2.54969	-3.72302	-3.04605	-2.87833	-3.25403	-2.91253	-3.6614	-1.7148	-2.95644	0.535798
	1280	-4.3542	-4.31697	-4.47754	-3.5572	-4.69894	-4.82969	-5.04791	-4.48515	-4.19106	-3.57445	-4.78186	-3.60848	-4.10506	-5.01693	-5.06008	-4.48223	-4.61749	-4.61615	-5.06643	-3.55074	-4.42193	0.517264
	1281	-5.80034	-5.81838	-5.30806	-4.89127	-5.84012	-5.70981	-6.10179	-5.77559	-5.29149	-4.78635	-6.13161	-4.80995	-6.00872	-5.6401	-6.11698	-5.68869	-5.97289	-5.49089	-6.00892	-5.15422	-5.61731	0.43808
	1282	-6.82922	-6.53649	-6.24877	-6.51319	-6.81131	-6.63743	-7.05617	-6.6624	-6.21474	-6.12764	-6.86258	-6.41877	-6.859	-6.7503	-7.26343	-7.13843	-6.8599	-6.33515	-6.45728	-6.48743	-6.65348	0.312215
	1283	-7.58287	-7.3175	-7.31239	-7.78449	-7.64141	-7.80125	-7.57636	-7.53981	-7.18523	-7.0283	-7.31968	-7.08911	-7.75075	-7.64712	-7.78178	-7.87694	-7.95063	-7.30178	-7.25388	-7.50877	-7.5125	0.271766
	1284	-8.27308	-8.06201	-7.88564	-8.28816	-8.30359	-8.64583	-8.25377	-8.0972	-8.15537	-7.75771	-7.80702	-8.00443	-8.3367	-8.41582	-8.24331	-8.3329	-8.73576	-7.92181	-7.83365	-8.13079	-8.17423	0.263495
	1285	-8.57164	-8.64477	-8.67417	-8.75067	-8.70512	-9.06939	-8.71454	-8.58707	-8.84896	-8.21232	-8.65231	-8.54548	-8.61766	-8.7837	-8.73749	-8.49824	-9.35425	-8.37605	-8.37616	-8.39402	-8.6557	0.251994
	1286	-9.00724	-9.14594	-9.10306	-9.16311	-9.06206	-9.29336	-9.30342	-9.00951	-9.28276	-8.67864	-9.21572	-9.2452	-8.97967	-9.32483	-9.09022	-8.93228	-9.69527	-9.22051	-9.15694	-8.66217	-9.1286	0.228177
	1287	-9.40882	-9.62233	-9.62595	-9.43281	-9.47021	-9.55004	-9.74878	-9.39127	-9.55419	-9.22682	-9.53757	-9.70775	-9.34338	-9.74819	-9.53121	-9.54586	-9.8949	-9.75617	-9.60274	-9.15632	-9.54277	0.184357
	1288	-9.85668	-9.94935	-9.89565	-9.67285	-9.81665	-9.7789	-9.87799	-9.91668	-9.76435	-9.57408	-9.80877	-10.028	-9.57052	-10.0375	-9.91138	-9.84622	-10.0603	-9.98504	-9.78131	-9.61686	-9.83745	0.146371
	1289	-10.1769	-10.1203	-10.0353	-9.98573	-10.1527	-10.0291	-10.1199	-10.2906	-9.8983	-9.86954	-10.0836	-10.2533	-9.77188	-10.2553	-10.1841	-10.0344	-10.2875	-10.1214	-9.98819	-10.0163	-10.0837	0.141176
	1290	-10.384	-10.3122	-10.2579	-10.1754	-10.3342	-10.2572	-10.2756	-10.4431	-10.1289	-10.0645	-10.3463	-10.4165	-10.0439	-10.232	-10.3408	-10.2198	-10.4755	-10.2222	-10.0842	-10.2773	-10.2646	0.122724
	1291	-10.4775	-10.3752	-10.4748	-10.2843	-10.5046	-10.385	-10.4203	-10.535	-10.2274	-10.1194	-10.5108	-10.5411	-10.1064	-10.3544	-10.4311	-10.4536	-10.5855	-10.3315	-10.163	-10.392	-10.3836	0.1411
	1292	-10.4749	-10.56	-10.5892	-10.3808	-10.6005	-10.3802	-10.5193	-10.5689	-10.2263	-10.1021	-10.5917	-10.6323	-10.2193	-10.4661	-10.5569	-10.5941	-10.591	-10.3721	-10.2583	-10.5233	-10.4604	0.155476
	1293	-10.5034	-10.59	-10.6574	-10.4565	-10.6532	-10.464	-10.4906	-10.573	-10.3743	-10.1458	-10.6219	-10.6957	-10.3948	-10.5038	-10.6268	-10.6577	-10.5514	-10.4392	-10.3967	-10.5985	-10.5197	0.131858
	1294	-10.5452	-10.6457	-10.6732	-10.5916	-10.7301	-10.4787	-10.4545	-10.6364	-10.5132	-10.3984	-10.6382	-10.6947	-10.5184	-10.5814	-10.6779	-10.6656	-10.5936	-10.4816	-10.5018	-10.6326	-10.5826	0.0915907
	1295	-10.5967	-10.5578	-10.6887	-10.6774	-10.7455	-10.6316	-10.5256	-10.6853	-10.5833	-10.5638	-10.65	-10.6581	-10.5864	-10.6718	-10.7303	-10.669	-10.6609	-10.5741	-10.6337	-10.635	-10.6363	0.0587709
	1296	-10.6404	-10.659	-10.7313	-10.7179	-10.7393	-10.6932	-10.5882	-10.7196	-10.6565	-10.6321	-10.6875	-10.6363	-10.6568	-10.7014	-10.7411	-10.7147	-10.7052	-10.6685	-10.6961	-10.6238	-10.6804	0.0427282
	1297	-10.6849	-10.7063	-10.7565	-10.7283	-10.7182	-10.7282	-10.6321	-10.7332	-10.7251	-10.6898	-10.7118	-10.6901	-10.7052	-10.7185	-10.756	-10.7323	-10.7267	-10.7348	-10.7288	-10.7156	-10.7161	0.0275523
	1298	-10.6998	-10.724	-10.7828	-10.7421	-10.6988	-10.7279	-10.66	-10.7329	-10.7514	-10.7116	-10.7467	-10.7069	-10.7387	-10.7201	-10.7729	-10.7181	-10.7366	-10.7716	-10.7651	-10.7541	-10.7331	0.0298494
	1299	-10.7154	-10.7479	-10.7804	-10.739	-10.6895	-10.7389	-10.6922	-10.7354	-10.7513	-10.7333	-10.7545	-10.7254	-10.7725	-10.7298	-10.7759	-10.7272	-10.7476	-10.8005	-10.7952	-10.7474	-10.745	0.0296405
	1300	-10.718	-10.7395	-10.764	-10.7291	-10.6976	-10.7467	-10.6708	-10.737	-10.7607	-10.7373	-10.7699	-10.7454	-10.7572	-10.7374	-10.7736	-10.7173	-10.7433	-10.807	-10.7975	-10.7431	-10.7446	0.0312115
	1301	-10.7321	-10.7494	-10.7444	-10.7237	-10.719	-10.7413	-10.6948	-10.7282	-10.7701	-10.7574	-10.7728	-10.7487	-10.7467	-10.7069	-10.752	-10.7209	-10.7468	-10.8024	-10.7925	-10.7351	-10.7442	0.0265883
	1302	-10.7176	-10.7434	-10.7287	-10.721	-10.7084	-10.736	-10.6936	-10.7283	-10.7615	-10.7595	-10.76	-10.7572	-10.7012	-10.6899	-10.717	-10.7392	-10.7416	-10.7851	-10.7707	-10.7377	-10.7349	0.0260062
	1303	-10.7175	-10.7384	-10.6938	-10.7033	-10.6999	-10.7179	-10.7143	-10.712	-10.7388	-10.738	-10.7351	-10.763	-10.6328	-10.693	-10.6999	-10.7404	-10.6868	-10.7753	-10.7163	-10.6983	-10.7157	0.0307843
	1304	-10.696	-10.7234	-10.5749	-10.6615	-10.6133	-10.687	-10.6501	-10.6487	-10.695	-10.7154	-10.7185	-10.7131	-10.5571	-10.6496	-10.6551	-10.6989	-10.6172	-10.7303	-10.681	-10.6445	-10.6665	0.0486919
	1305	-10.6659	-10.6907	-10.5692	-10.5727	-10.4917	-10.6635	-10.5755	-10.5001	-10.6502	-10.6877	-10.6732	-10.6165	-10.4459	-10.6153	-10.582	-10.6517	-10.539	-10.6489	-10.5768	-10.555	-10.5986	0.0696108
	1306	-10.5748	-10.6087	-10.5225	-10.5225	-10.385	-10.556	-10.3339	-10.2654	-10.5672	-10.5925	-10.5373	-10.4983	-10.4183	-10.5471	-10.3668	-10.5422	-10.3367	-10.5405	-10.422	-10.4739	-10.4806	0.0994135
	1307	-10.4504	-10.3198	-10.371	-10.5107	-10.3895	-10.3827	-10.1638	-10.0865	-10.4077	-10.4063	-10.3885	-10.3045	-10.3498	-10.4468	-10.083	-10.3688	-10.1958	-10.38	-10.2211	-10.3131	-10.327	0.118571
	1308	-10.2766	-10.1062	-10.1903	-10.3837	-10.1099	-10.1819	-9.84461	-9.81472	-10.1608	-10.1429	-10.2742	-10.2787	-10.1381	-10.2492	-9.99541	-9.97374	-10.1268	-10.1977	-9.9091	-10.0646	-10.121	0.150588
	1309	-10.0792	-9.75364	-9.92491	-10.1987	-9.76499	-10.0667	-9.66697	-9.64858	-9.70928	-9.84963	-10.1084	-10.0547	-9.80498	-9.8511	-9.73779	-9.40164	-9.72699	-9.73199	-9.60903	-9.78984	-9.82395	0.19716
	1310	-9.58868	-9.45653	-9.52622	-9.64938	-9.62881	-9.84813	-9.49532	-9.43532	-9.39851	-9.57322	-9.77744	-9.42397	-9.47412	-9.53564	-9.57933	-9.10798	-9.28995	-9.43745	-9.31638	-9.45085	-9.49966	0.165313
	1311	-9.20162	-9.00426	-9.19036	-9.09829	-9.15198	-9.45433	-9.12169	-9.03526	-9.18215	-9.31837	-9.58382	-8.98464	-9.00824	-9.05961	-9.2814	-9.0217	-8.97601	-9.22275	-9.27126	-8.89995	-9.15338	0.1708
	1312	-8.94048	-8.39607	-8.7515	-8.89342	-8.66655	-8.88713	-8.22786	-8.74674	-8.80456	-8.77286	-9.05103	-8.70026	-8.61346	-8.79359	-8.8752	-8.81622	-8.44888	-8.83879	-8.59055	-8.61604	-8.72156	0.197813
	1313	-8.65736	-8.41781	-8.30314	-8.39458	-8.17718	-8.55795	-8.04473	-8.50898	-8.70712	-8.36922	-8.42015	-8.48498	-8.16313	-8.49875	-8.67913	-8.56749	-8.23345	-8.45822	-8.00119	-8.76254	-8.42036	0.214807
	1314	-8.62598	-8.41582	-7.68457	-8.22141	-7.9739	-8.01712	-7.96782	-8.22222	-8.25707	-8.22208	-7.99484	-8.20723	-8.07189	-8.14701	-8.24465	-8.34181	-7.89787	-8.02414	-7.74628	-8.5946	-8.14392	0.24508
	1315	-8.41667	-8.19105	-7.43958	-7.94075	-7.96855	-7.75678	-7.80315	-8.2659	-7.88924	-8.00794	-7.97719	-7.753	-8.20108	-8.02529	-7.83871	-8.33996	-7.99537	-7.78451	-8.08354	-8.08299	-7.98806	0.230707
	1316	-7.98032	-7.67148	-7.27686	-7.81713	-7.88614	-7.83112	-7.94952	-8.20397	-7.60237	-7.87197	-7.93882	-7.58091	-8.14303	-7.55651	-7.72463	-7.91698	-7.89144	-7.91219	-8.24237	-7.70059	-7.83492	0.232481
	1317	-7.77341	-7.45984	-7.2188	-7.68996	-7.62707	-7.67573	-7.97004	-8.22432	-7.36262	-8.00281	-7.89338	-7.56876	-8.0118	-7.79741	-7.63675	-7.79859	-7.6216	-7.61399	-8.02741	-7.4296	-7.7202	0.25285
	1318	-7.2347	-7.50113	-7.46314	-7.5139	-7.39762	-7.47016	-7.83186	-7.91237	-7.10261	-8.15854	-7.1732	-7.81562	-8.07922	-7.68856	-7.85553	-7.61985	-7.70059	-7.10476	-7.99338	-7.32551	-7.59711	0.320774
	1319	-7.15421	-7.62118	-7.77523	-7.4364	-7.3094	-7.52315	-7.71567	-7.61552	-7.39757	-8.06423	-6.99077	-7.92324	-7.7804	-7.92363	-7.53375	-7.61321	-7.9503	-7.29159	-8.1826	-7.41126	-7.61067	0.309941
	1320	-7.11054	-7.87773	-7.79971	-7.44028	-7.65342	-7.69317	-7.88299	-7.65022	-7.48747	-8.06508	-7.13688	-8.05969	-7.9845	-7.91555	-7.35192	-7.92398	-8.04853	-7.64009	-8.25441	-7.73093	-7.73536	0.310066
	1321	-7.5469	-8.12539	-7.91867	-7.61506	-8.0137	-7.99212	-8.02428	-7.97477	-7.79148	-8.41975	-7.45956	-8.27528	-8.25583	-8.03873	-7.56933	-8.20638	-8.35539	-8.14502	-8.30973	-8.12853	-8.0083	0.282678
	1322	-7.98657	-8.10778	-8.10754	-8.05474	-8.28015	-8.2813	-8.2769	-8.38682	-8.13725	-8.49404	-7.50885	-8.70903	-8.29799	-8.29352	-8.07325	-8.44703	-8.72429	-8.44458	-8.50305	-8.39131	-8.2753	0.27241
	1323	-8.30225	-8.28299	-8.40897	-8.49638	-8.86255	-8.46156	-8.75903	-8.65927	-8.4704	-8.68227	-8.43324	-9.01164	-8.21761	-8.55315	-8.65046	-8.77985	-8.88515	-8.92026	-8.58684	-8.16416	-8.5794	0.243109
	1324	-8.52336	-8.52398	-8.73937	-8.78586	-9.10687	-8.53808	-8.99509	-8.79883	-8.5919	-8.75368	-9.00217	-9.1494	-8.49248	-8.56433	-8.99836	-9.03347	-8.68096	-9.35774	-8.8337	-8.62035	-8.8045	0.247943
	1325	-8.84367	-8.90789	-9.12195	-9.09253	-9.29212	-8.75432	-9.1602	-8.82359	-8.68285	-8.96201	-9.40872	-8.9986	-8.76161	-8.54556	-9.45561	-9.12733	-8.80341	-9.55391	-9.08172	-9.00668	-9.01921	0.267529
	1326	-9.11989	-9.15393	-9.43867	-9.42854	-9.49609	-9.09894	-9.15699	-9.17974	-8.99075	-8.85045	-9.5706	-9.22067	-9.09593	-9.07753	-9.41263	-9.2819	-9.01815	-9.68645	-9.29876	-9.39235	-9.24845	0.213846
	1327	-9.43501	-9.31913	-9.67613	-9.59656	-9.65354	-9.32311	-9.29399	-9.69867	-9.49488	-8.90427	-9.78876	-9.42743	-9.26113	-9.58922	-9.484	-9.31633	-9.25755	-9.63158	-9.44544	-9.79476	-9.46957	0.218136
	1328	-9.66825	-9.59285	-9.89208	-9.80531	-9.85424	-9.50569	-9.47052	-10.082	-9.834	-9.35219	-9.8119	-9.50204	-9.50126	-9.71679	-9.79979	-9.42648	-9.46277	-9.6618	-9.61505	-9.95061	-9.67528	0.198861
	1329	-9.85697	-9.91912	-10.0102	-9.92	-9.881	-9.7797	-9.678	-10.2585	-9.96769	-9.73488	-9.92955	-9.68808	-9.6165	-9.76323	-9.94972	-9.69174	-9.79448	-9.88631	-9.83199	-10.0789	-9.86183	0.153686
	1330	-10.0712	-10.004	-9.98878	-10.0539	-10.1799	-9.91734	-9.70116	-10.208	-10.0588	-9.96599	-9.99783	-9.90258	-9.93774	-9.83855	-10.0816	-9.93655	-9.97556	-9.9996	-10.0806	-10.2322	-10.0066	0.124549
	1331	-10.2239	-10.0838	-10.2099	-10.1971	-10.3451	-10.1242	-9.92227	-10.3067	-10.2411	-10.0098	-10.0919	-10.0004	-10.2	-10.1504	-10.2629	-10.2308	-10.2237	-10.2206	-10.1097	-10.3614	-10.1758	0.114646
	1332	-10.3128	-10.249	-10.378	-10.3161	-10.4201	-10.3712	-10.3268	-10.3315	-10.293	-10.2131	-10.0529	-10.1186	-10.3444	-10.3287	-10.406	-10.4279	-10.3426	-10.4266	-9.99247	-10.4262	-10.3039	0.12361
	1333	-10.4579	-10.3278	-10.4111	-10.4296	-10.4311	-10.4049	-10.4628	-10.3501	-10.4387	-10.401	-10.0352	-10.1951	-10.5248	-10.3689	-10.5382	-10.5044	-10.3473	-10.5198	-10.1503	-10.4012	-10.385	0.128779
	1334	-10.6018	-10.3497	-10.3803	-10.4341	-10.4823	-10.3378	-10.4883	-10.402	-10.5306	-10.444	-9.99756	-10.2709	-10.5967	-10.3733	-10.5345	-10.4785	-10.3168	-10.5449	-10.3173	-10.3318	-10.4106	0.137971
	1335	-10.5356	-10.235	-10.2846	-10.248	-10.4719	-10.2933	-10.4067	-10.293	-10.566	-10.456	-10.1309	-10.318	-10.5406	-10.3668	-10.4474	-10.4174	-10.3009	-10.5214	-10.2427	-10.3096	-10.3693	0.121811
	1336	-10.3786	-10.156	-10.124	-10.0593	-10.275	-10.2766	-10.3111	-10.0835	-10.5187	-10.3031	-10.0532	-10.2567	-10.4348	-10.2213	-10.2599	-10.2431	-10.1446	-10.4725	-10.0839	-10.2327	-10.2444	0.135185
	1337	-10.2345	-10.0619	-9.95402	-9.86862	-9.9253	-10.1707	-10.1299	-9.70611	-10.3304	-10.1478	-9.84865	-10.0568	-10.2162	-9.83573	-9.95651	-10.0341	-9.99934	-10.3047	-9.84197	-10.0124	-10.0318	0.169809
	1338	-9.80556	-9.86691	-9.77314	-9.53823	-9.57406	-9.9611	-9.80402	-9.3097	-10.0882	-9.943	-9.64329	-9.65279	-9.96189	-9.36773	-9.52239	-9.64716	-9.77485	-9.92742	-9.44747	-9.63201	-9.71205	0.213866
	1339	-9.43068	-9.37507	-9.33322	-8.98791	-8.99843	-9.43382	-9.35154	-8.96595	-9.68595	-9.40879	-9.18209	-9.3088	-9.5289	-9.14132	-9.06399	-9.29721	-9.4763	-9.59472	-9.09911	-9.20428	-9.2934	0.207613
	1340	-8.95243	-8.89415	-8.73565	-8.35687	-8.33032	-8.87296	-8.72213	-8.82621	-8.98883	-8.84541	-8.4299	-8.5176	-9.08969	-8.82787	-8.78907	-8.94886	-8.861	-9.07242	-8.57744	-8.8725	-8.77557	0.22331
	1341	-8.2296	-8.39575	-8.0769	-7.72891	-7.6666	-7.95861	-7.78239	-8.24292	-8.15721	-7.98788	-7.77239	-7.99087	-8.25937	-7.91575	-8.0131	-8.2055	-8.22826	-8.46578	-8.09598	-7.95525	-8.05645	0.219812
	1342	-7.37828	-7.29299	-7.38263	-7.21738	-7.13429	-6.99737	-6.85891	-7.18845	-7.09734	-7.08283	-6.75978	-7.25751	-7.08664	-6.72896	-7.37458	-7.35856	-7.47129	-7.4483	-7.23336	-6.53724	-7.14433	0.257652
	1343	-5.9714	-6.23321	-6.4812	-5.9064	-6.20458	-6.2215	-6.01272	-6.24477	-6.14442	-5.74178	-6.2545	-6.02398	-6.2163	-5.36652	-6.71805	-6.27479	-6.59326	-6.26421	-6.36433	-5.99926	-6.16186	0.29639
	1344	-4.55734	-4.89052	-5.59222	-5.30787	-4.62802	-5.2806	-5.32625	-5.4242	-5.28165	-5.21608	-5.45476	-4.81013	-5.02034	-4.29767	-5.53806	-5.19038	-4.96824	-4.95229	-5.56913	-5.07359	-5.11897	0.355022
	1345	-3.04926	-3.59992	-3.86519	-3.75676	-3.14626	-4.45389	-4.62618	-4.3471	-3.98783	-4.09669	-4.14414	-3.46559	-3.55951	-3.60682	-4.1883	-3.2468	-3.53085	-3.64611	-4.39046	-3.99054	-3.83491	0.447734
	1346	-1.48047	-1.94197	-2.67606	-2.52361	-1.47818	-3.01461	-3.39673	-3.13435	-2.7542	-2.86883	-2.98985	-1.56504	-2.28021	-2.35559	-2.42082	-1.46134	-1.7657	-2.43798	-2.55993	-2.65982	-2.38826	0.593356
	1347	-0.31076	-0.803538	-0.836601	-0.974823	-0.532445	-0.961976	-1.58324	-1.58745	-1.31663	-1.60064	-1.87544	-0.120381	-0.613099	-1.36769	-0.719067	-0.175826	-0.35695	-0.940068	-0.744784	-1.63464	-0.952802	0.529696
	1348	0.470975	0.466654	1.21019	0.370163	0.290765	1.29136	0.384165	-0.21505	0.269613	-0.204132	-0.0657973	1.28994	0.795771	0.963511	1.12769	0.906356	0.141598	1.11134	1.21216	0.00164939	0.590945	0.521367
	1349	1.03623	1.95475	1.6738	1.54703	1.9144	1.83848	2.08763	1.85864	1.65746	1.56327	1.33358	2.21269	2.03836	2.66424	2.37549	1.81473	0.651822	2.0768	2.61206	1.80436	1.83579	0.482104
	1350	2.16596	3.61471	2.60998	3.35079	3.73935	3.09838	3.16231	3.96663	3.14525	2.89004	2.77119	2.77452	3.3496	3.95372	4.05278	3.0152	2.46085	3.47068	3.55553	3.47739	3.23124	0.519196
	1351	3.62619	5.0778	3.45554	4.80466	5.35535	4.4266	5.27854	5.73986	4.7345	3.88976	3.81168	3.80679	5.01462	5.20625	4.81213	3.95646	4.11988	4.37017	4.156	4.84963	4.52462	0.652504
	1352	4.68979	5.61387	4.98636	6.01478	5.9792	5.28838	6.04303	7.01983	5.81361	5.50193	5.30179	4.64162	5.53281	5.55131	5.23004	5.45912	5.48588	5.65053	5.05336	5.54162	5.51994	0.525469
	1353	6.11771	6.69751	5.71884	6.72527	6.82661	6.61389	7.25229	7.92364	6.9487	7.23765	6.93667	5.92935	6.38028	6.48798	6.26278	6.38452	6.30693	7.16642	6.74571	6.47272	6.65677	0.510689
	1354	7.41303	7.11459	6.35143	6.61541	7.39747	7.87181	8.22317	9.25359	7.50432	8.17937	8.52446	7.49475	7.58146	7.71449	7.10561	8.36779	7.57117	7.80897	8.30262	7.82275	7.71091	0.666341
	1355	8.14915	8.30006	7.08667	8.27098	9.03531	8.86464	8.30725	9.70663	8.55595	8.99807	9.18435	9.48559	8.89475	8.14838	8.14233	8.68847	8.78505	8.78091	9.21591	8.07318	8.63368	0.596347
	1356	8.76025	8.80388	8.54609	9.71911	9.55548	9.8407	8.99882	10.1142	9.57305	9.63349	10.2415	10.2539	10.4112	9.29324	9.66398	8.75174	9.33782	9.36119	9.65473	8.94237	9.47283	0.547921
	1357	8.99309	9.75826	10.0331	9.58219	9.57452	10.1433	8.95579	9.97443	10.1829	10.141	10.7901	10.0816	10.9693	10.0967	9.87118	9.12267	10.3576	10.1205	10.6969	9.76759	9.96064	0.543433
	1358	10.441	10.1964	10.3523	9.66513	10.087	10.6126	10.1697	11.3441	10.0611	10.8738	11.0709	9.92863	11.1262	10.0229	10.1151	10.0093	11.6236	11.1048	10.9204	10.5487	10.5137	0.543688
	1359	11.8266	10.7654	11.2584	10.6829	11.0955	11.2327	10.2111	11.2363	9.82205	11.2888	11.687	10.3364	11.0062	11.1911	10.2269	9.66377	11.9507	11.2963	10.9575	10.4906	10.9113	0.630198
	1360	12.5357	11.5879	11.2823	11.5476	11.6847	11.7995	10.5777	11.2612	10.799	11.6024	11.9154	10.8284	11.689	11.6801	11.2287	9.42038	12.136	11.5472	11.4068	10.71	11.362	0.665389
	1361	13.4975	12.8018	11.3072	11.9274	12.2921	12.3288	11.5425	11.7767	11.7226	11.7778	11.5586	11.6487	11.7056	11.9611	11.7145	10.3091	11.9507	12.1672	11.6206	11.2946	11.8453	0.627857
	1362	13.7962	13.1696	11.5798	12.5281	12.9014	12.9989	12.3795	11.8533	12.1643	12.2927	11.5009	12.2114	11.7325	12.3136	12.0806	11.876	11.6695	11.5089	12.2112	12.0144	12.2391	0.601552
	1363	13.0447	13.6662	11.8943	11.6555	13.7724	12.7603	13.2708	11.5171	12.6834	11.4782	12.1265	12.6227	12.1946	12.3947	12.5785	12.2555	11.5731	11.5291	12.7924	12.0571	12.3934	0.697447
	1364	12.8206	13.0954	13.302	11.692	13.3043	12.9779	12.6777	11.2921	12.434	11.0469	13.526	13.3589	12.5085	12.324	13.47	12.3153	12.4674	11.7884	13.1684	12.3932	12.5982	0.718355
	1365	12.5906	13.1167	13.3418	12.6481	12.8634	12.8951	12.0948	12.2114	12.3889	11.8227	13.2335	13.0294	12.5614	12.8591	12.9363	11.9231	13.0253	11.797	12.6398	12.1395	12.6059	0.475469
	1366	12.7531	12.7308	13.6299	13.1864	12.3263	12.8905	11.8309	11.6443	12.588	12.5965	13.1432	12.8577	12.727	12.8165	12.6989	11.7673	12.9681	12.071	13.1693	12.7215	12.6559	0.509321
	1367	12.2574	13.0365	13.4449	12.7271	12.8505	12.9781	12.274	11.2977	12.6779	12.2515	13.5284	13.2681	12.2473	12.8429	12.0314	12.0211	12.6598	12.9082	13.4381	13.0782	12.691	0.57067
	1368	12.4223	12.9658	12.8366	12.5654	12.5105	12.388	12.6267	11.7348	12.5827	12.201	12.5494	12.5708	11.6828	12.884	11.452	12.2675	12.8467	13.1434	13.1443	12.945	12.516	0.468379
	1369	11.6938	11.8385	12.6779	11.6103	11.888	10.9943	12.3323	11.9264	12.0668	12.1584	12.2604	12.4034	11.1629	12.1791	10.445	11.6124	12.4787	12.9097	12.5089	12.3137	11.973	0.599644
	1370	11.0171	10.7155	12.1399	10.8512	10.8727	10.3735	11.984	12.1638	11.3578	11.9656	11.8477	11.0354	11.3139	11.3131	10.5617	11.597	11.3417	12.0871	12.1559	11.9895	11.4342	0.585001
	1371	10.9711	10.6811	11.1494	10.6655	10.1762	9.84723	11.4709	11.4158	11.0768	12.0268	10.3035	10.7802	10.7419	10.8954	10.9766	11.7466	10.6856	10.8972	11.12	11.2668	10.9447	0.513082
	1372	10.0601	11.3142	10.6685	10.8994	9.73621	9.94926	9.87035	10.4837	10.6161	11.1605	10.0328	10.5168	11.1331	10.0519	10.6178	11.4755	10.3804	10.2762	10.2433	10.658	10.5072	0.498272
	1373	9.236	10.6427	10.2512	10.4552	9.33054	9.58568	9.19211	9.81251	9.9101	10.7221	9.94447	10.0235	10.7992	9.33897	9.76091	10.8632	9.67142	9.7295	9.59657	10.148	9.9507	0.528308
	1374	8.27629	9.60472	9.18998	9.46744	9.16727	9.13135	8.80141	9.1907	8.75375	10.7138	8.98145	9.03736	9.64015	8.69571	8.63104	10.1521	8.82857	9.56064	8.90654	9.76399	9.22471	0.56923
	1375	7.52233	8.37647	8.48633	9.11393	8.4712	8.64223	8.48167	9.08068	8.44941	9.71648	8.44212	7.904	8.19229	7.65695	7.67184	8.9993	8.59431	8.86812	7.70117	9.43936	8.49051	0.604867
	1376	6.38542	7.51473	7.82292	8.85382	7.65829	7.51609	7.7816	7.71842	7.65386	8.22561	7.39065	7.36456	7.58165	6.87927	7.40886	7.95347	7.60755	7.92745	7.2766	8.40571	7.64633	0.520859
	1377	6.05319	6.82708	6.82452	7.67191	6.89322	6.63335	7.19138	6.64116	6.78824	6.78273	6.47123	6.5513	6.81996	5.89149	6.64457	6.97949	6.65779	6.40543	6.74175	6.72896	6.70994	0.37055
	1378	5.88454	6.03876	5.95523	6.12533	6.08604	5.44007	6.51982	5.53946	5.39035	5.5328	5.43708	5.70337	5.94808	5.31402	5.52521	5.81153	6.08563	5.27719	5.88823	5.97591	5.77393	0.331309
	1379	5.40827	4.9982	5.05461	4.94763	4.92684	4.61854	5.03564	4.49844	4.40455	4.88632	4.54517	5.24336	4.68134	4.35183	4.38887	4.68058	5.31367	4.7241	4.95208	5.19268	4.84264	0.318345
	1380	4.53214	4.13058	4.03518	4.12178	3.63545	3.67466	4.0293	3.46178	3.23775	3.79584	3.82217	3.43615	3.53324	3.31213	3.63994	4.22787	3.97215	3.9886	4.24319	3.66451	3.82472	0.344013
	1381	3.65677	2.83756	3.35273	2.79019	3.10907	2.67238	2.45907	2.3505	2.75739	2.49956	2.98275	2.3014	2.65394	2.45667	3.27205	3.19722	2.6855	2.82462	2.7726	2.55626	2.80941	0.358151
	1382	2.67131	1.93872	2.05291	1.75892	1.90707	1.90995	1.69482	1.10473	1.45657	1.13362	1.79104	1.0024	1.37623	1.56219	2.26969	2.0723	1.6401	2.10852	2.18122	1.64931	1.76408	0.420165
	1383	1.16782	0.590183	1.06129	1.19412	0.660319	1.05577	0.537773	0.402088	0.33616	0.252727	0.800812	0.255847	0.726573	0.809935	0.992252	1.17644	0.808391	1.3053	0.743514	1.08323	0.798027	0.328361
	1384	0.122565	-0.394558	0.0639474	0.501575	-0.277114	0.109959	-0.0616129	-0.254121	-0.648729	-0.454716	-0.35916	-0.544689	-0.0878164	0.128289	-0.172415	-0.139607	-0.364079	0.00835098	-0.664317	-0.056033	-0.177214	0.295518
	1385	-0.713792	-1.37959	-0.709693	-0.396205	-1.65342	-0.901771	-0.678233	-1.12604	-1.49656	-1.45911	-1.2713	-1.3751	-0.455115	-0.872382	-1.06576	-1.04014	-1.10477	-0.891266	-1.79432	-1.20485	-1.07947	0.383271
	1386	-1.59015	-2.47681	-1.43154	-1.00225	-2.75818	-1.83767	-1.27272	-2.32887	-1.92966	-2.33552	-2.53179	-2.05793	-1.34259	-1.90213	-1.86663	-2.12816	-1.98102	-1.7026	-2.54206	-1.96908	-1.94937	0.468157
	1387	-2.31409	-3.23466	-2.52417	-2.18718	-3.11662	-2.3772	-1.9658	-3.03677	-2.43847	-3.07968	-3.11901	-2.34855	-2.41337	-2.63334	-2.64619	-2.95897	-2.87401	-2.85736	-3.49432	-2.56857	-2.70942	0.399249
	1388	-2.99377	-3.82716	-3.38386	-3.05665	-3.79393	-3.17223	-2.68815	-3.59196	-3.30307	-3.37768	-3.88236	-2.65421	-3.28853	-3.31556	-3.19837	-3.66233	-3.34358	-3.65177	-4.17261	-3.08496	-3.37214	0.390095
	1389	-3.70153	-4.52459	-3.67189	-3.97553	-4.48373	-3.92953	-3.80765	-3.93391	-4.06309	-3.97093	-4.72861	-3.26763	-4.09417	-3.81954	-4.01468	-4.11506	-3.98095	-4.42075	-4.53143	-3.48248	-4.02588	0.369499
	1390	-4.31775	-5.07053	-4.4884	-4.61291	-5.08641	-4.38888	-4.7434	-4.59142	-4.59073	-4.60547	-4.99522	-4.0232	-4.59931	-4.10343	-4.37731	-4.51788	-4.72954	-5.1719	-5.17276	-4.31023	-4.62483	0.336465
	1391	-4.75087	-5.43512	-5.22827	-5.02454	-5.53664	-5.02462	-5.25701	-5.20967	-5.26873	-5.22161	-5.62537	-4.9732	-5.07113	-4.63577	-4.95103	-4.97972	-5.0478	-5.75077	-5.74089	-5.10045	-5.19166	0.303198
	1392	-5.44044	-5.98543	-5.54071	-5.57627	-6.03169	-5.55139	-5.69817	-5.77504	-5.92009	-5.63307	-5.94394	-5.27031	-5.67561	-5.20213	-5.24173	-5.35767	-5.61549	-6.03998	-6.19109	-5.75432	-5.67223	0.28575
	1393	-5.84116	-6.33663	-6.13032	-6.15889	-6.33848	-6.01025	-5.89189	-6.15091	-6.19633	-5.87125	-6.25673	-5.5295	-5.9829	-5.8218	-5.45646	-5.77702	-6.15228	-6.41018	-6.39487	-6.29232	-6.05001	0.274562
	1394	-6.31261	-6.70503	-6.33861	-6.53806	-6.71523	-6.34051	-6.22533	-6.56554	-6.50077	-6.19593	-6.61276	-6.06162	-6.24655	-6.2043	-5.86102	-6.15985	-6.56918	-6.67393	-6.73643	-6.73228	-6.41478	0.254311
	1395	-6.91934	-6.96824	-6.53481	-6.77779	-6.97735	-6.48271	-6.70008	-7.00166	-6.68625	-6.54237	-6.76505	-6.56943	-6.61714	-6.44225	-6.12416	-6.67394	-6.82556	-6.72803	-6.98931	-6.82539	-6.70754	0.221865
	1396	-7.27435	-6.99874	-6.8222	-6.89077	-7.15527	-6.66804	-6.8713	-7.36773	-6.89602	-6.80518	-6.78805	-6.82365	-6.89924	-6.55001	-6.3532	-7.04711	-6.86147	-6.93405	-7.01544	-6.93007	-6.89759	0.227324
	1397	-7.22852	-6.72442	-6.92545	-6.8516	-7.01254	-6.85984	-6.84111	-7.50084	-6.98925	-6.87982	-6.75424	-6.89288	-6.94508	-6.6101	-6.59748	-7.19609	-6.78429	-7.00364	-7.21962	-7.0116	-6.94142	0.220032
	1398	-7.1105	-6.37995	-6.96009	-6.66242	-6.67091	-6.8127	-6.70564	-7.29442	-6.93807	-6.72533	-6.64	-6.7817	-6.96615	-6.70096	-6.56621	-7.06795	-6.46438	-6.83803	-7.28746	-6.88763	-6.82303	0.246108
	1399	-6.79877	-6.18874	-6.76519	-6.50919	-6.32231	-6.58452	-6.47679	-6.85755	-6.69897	-6.50193	-6.51035	-6.43542	-6.75765	-6.39576	-6.34251	-6.7833	-6.1252	-6.67837	-6.92074	-6.84756	-6.57504	0.230253
	1400	-6.32585	-5.9727	-6.19103	-5.99763	-6.00183	-6.16368	-6.09145	-6.1314	-6.25823	-6.12326	-6.11856	-6.08764	-6.20797	-5.9252	-5.91717	-6.24498	-5.76829	-6.48801	-6.50336	-6.47383	-6.1496	0.196989
	1401	-5.85714	-5.88288	-5.58469	-5.65762	-5.46136	-5.32778	-5.55053	-5.33686	-5.83473	-5.72968	-5.6652	-5.80879	-5.79435	-5.56697	-5.34753	-5.57336	-5.56077	-5.9997	-5.81688	-5.68584	-5.65213	0.191824
	1402	-5.13811	-5.62142	-4.93675	-4.89871	-4.90029	-4.65788	-4.79565	-4.58794	-4.98724	-5.06658	-4.88638	-5.24417	-5.28003	-4.67361	-5.00512	-4.76196	-4.70508	-5.26535	-5.03513	-4.69018	-4.95688	0.260992
	1403	-3.76691	-4.76977	-4.25046	-3.58055	-4.05404	-3.83525	-3.7633	-4.2272	-4.19211	-4.39617	-3.84901	-4.27417	-4.41998	-3.62789	-4.19598	-3.85714	-4.20069	-4.57793	-4.02199	-4.03302	-4.09468	0.315004
	1404	-2.52437	-3.61204	-2.75359	-2.60521	-2.92451	-2.65147	-2.91379	-3.26371	-3.16561	-3.32579	-3.10846	-3.27226	-3.3178	-2.66703	-3.55124	-2.74114	-3.4718	-3.78901	-2.64811	-2.87692	-3.05919	0.379595
	1405	-1.43919	-2.59265	-1.69274	-1.53826	-1.95215	-1.43228	-2.00484	-1.62582	-1.61185	-1.63377	-2.22046	-2.0377	-2.23007	-1.57504	-2.97009	-1.97271	-2.10895	-2.48093	-1.28715	-1.59525	-1.90009	0.439117
	1406	0.335316	-1.59695	0.0204848	-0.665018	-1.0505	-0.178289	-1.06036	-0.29119	-0.269282	-0.448118	-0.92555	-0.602164	-1.23546	-1.00246	-1.59533	-0.84237	-0.544298	-0.978564	-0.438466	-0.183525	-0.677605	0.51428
	1407	1.96426	0.330389	1.88136	0.39226	0.0931773	1.29634	0.469203	0.662392	1.2823	0.476656	0.292605	0.315413	-0.165652	0.0906338	-0.521784	0.240188	1.32448	0.533237	0.275688	0.773466	0.60033	0.646287
	1408	2.06797	2.20524	3.24448	1.26785	2.04237	2.42227	2.16898	1.6431	2.7375	1.91528	1.50135	1.25061	1.86656	1.84741	1.51281	2.02647	2.73788	2.22982	1.74989	2.50624	2.0472	0.51194
	1409	3.3478	4.16971	4.56755	2.64733	3.24468	3.49215	3.76233	3.32982	3.34978	3.00686	3.02272	2.25544	3.48006	3.28975	3.57506	3.21782	4.09312	3.2894	3.269	3.96176	3.41861	0.523349
	1410	4.05477	5.34649	5.05547	3.58806	5.27255	5.24941	4.7219	5.32189	4.2662	4.08097	4.99225	3.3338	5.47662	4.11658	5.04004	4.46039	5.57322	4.33731	4.32907	5.39165	4.70043	0.663477
	1411	4.76875	6.64003	5.79222	5.43987	6.78419	6.34386	5.672	6.79782	6.32876	5.76055	6.56242	5.21265	7.28419	5.63517	6.22013	5.26212	6.63396	6.64436	5.46299	6.35073	6.07984	0.662439
	1412	5.8078	7.9308	6.55822	6.90356	7.645	8.10501	6.87857	7.49463	8.37783	7.44052	7.83429	7.58226	8.56205	6.69634	6.59577	6.48663	7.83396	7.49713	6.85265	7.28052	7.31818	0.706871
	1413	7.19661	9.07886	7.58891	7.89274	8.1633	8.85609	8.43833	8.39989	8.73605	8.36188	9.1243	9.31032	9.58131	7.93201	7.86038	7.73314	8.659	8.41636	7.92789	8.95482	8.41061	0.628431
	1414	8.52513	9.40292	9.37179	8.64943	8.55824	9.62443	9.30386	9.25805	8.89783	9.00617	9.92071	9.42247	9.67318	8.56579	9.29067	9.09372	9.33105	8.99342	9.15269	10.2955	9.21685	0.460854
	1415	9.42312	9.13849	10.7678	9.92628	9.53173	10.0182	10.565	9.87452	9.20463	10.2249	11.1001	10.5022	9.68319	10.0106	11.0579	9.90664	10.0228	10.3856	9.32091	11	10.0832	0.610018
	1416	10.8855	9.93278	10.5643	11.0001	10.7671	10.4777	11.0769	10.6426	9.53929	10.5864	11.3247	11.5591	10.4045	10.6834	10.9958	10.6386	10.5087	10.8241	10.375	11.4864	10.7136	0.479601
	1417	10.9649	11.1338	10.9816	11.6609	11.7877	10.7067	11.3206	11.4394	9.75903	11.1552	11.3348	11.6697	10.6559	11.4971	11.5905	11.1632	10.0369	10.832	10.9783	11.5783	11.1123	0.531257
	1418	11.188	11.4112	11.2455	11.923	11.5997	11.4822	11.8904	11.2916	11.2666	12.3227	11.0836	11.5547	11.2995	12.0269	11.9168	11.8198	10.6073	11.5146	11.5685	11.7187	11.5366	0.389294
	1419	12.031	11.015	11.474	12.1613	11.3426	11.801	12.0025	11.066	12.3459	12.74	11.8464	11.9789	11.4861	12.185	11.9739	11.804	11.5593	12.4372	12.0288	11.489	11.8384	0.445556
	1420	12.2941	10.9455	11.5722	12.5543	11.1139	12.426	12.595	11.6717	12.7922	12.6251	12.3766	11.9646	11.5112	11.9473	11.9221	12.0936	11.5209	12.1028	12.6781	11.8352	12.0271	0.525532
	1421	12.1089	10.93	11.6554	12.4981	11.8026	12.5229	12.715	11.6113	12.5572	11.9137	11.4169	11.474	11.9045	11.4306	10.8851	12.1473	11.2375	11.858	11.9294	11.3058	11.7952	0.527184
	1422	11.6375	11.3987	11.8527	11.8817	11.7519	11.6874	12.253	11.2817	12.0651	11.6245	10.4684	11.5503	10.9306	11.6547	11.4244	12.1265	11.0316	11.8688	12.0308	10.7156	11.5618	0.477735
	1423	11.7613	11.8159	11.1008	11.1713	11.3379	11.4673	11.7843	10.9721	11.5199	11.737	10.4121	11.7692	10.2743	11.6317	10.9892	11.9066	11.4502	11.9075	12.1175	10.6521	11.3889	0.518234
	1424	11.4796	11.3783	11.5483	10.6835	11.6467	10.6144	11.1365	11.0392	11.1202	11.5689	10.4908	11.6278	10.3543	11.0219	10.7481	11.7702	10.7011	11.1192	11.0069	10.6691	11.0863	0.428629
	1425	10.9167	10.7983	10.8754	10.3668	11.293	10.4083	11.0238	10.3949	10.841	10.4669	9.64655	11.3995	9.7627	10.9632	10.692	11.6181	10.1043	10.2333	9.70254	10.4544	10.5981	0.54855
	1426	10.8209	9.80782	9.96622	9.49251	10.5677	10.3167	10.1903	9.37629	9.67183	9.49605	8.89105	10.2579	9.14354	10.7012	10.2316	10.664	9.73028	10.6025	9.24127	9.96333	9.95665	0.569869
	1427	9.71175	9.52319	9.63993	9.37164	9.78931	9.14766	9.03899	8.70842	9.2798	8.45026	8.49718	9.19001	8.24921	9.78446	9.69913	9.59048	9.42393	10.1568	8.59051	9.24444	9.25436	0.522981
	1428	8.48856	8.86337	9.31434	9.02285	8.64136	8.24012	8.26941	7.1922	8.91967	7.31884	8.35504	8.22802	7.83615	9.40785	9.42523	8.90671	8.55616	9.54636	8.40098	8.48312	8.57082	0.644005
	1429	7.30325	8.0675	8.23432	8.45485	7.48763	7.74457	8.23895	6.04977	8.04524	6.87992	8.23213	7.67604	7.5055	8.19369	8.38002	8.0407	7.62379	8.31247	8.15544	7.96162	7.82937	0.583374
	1430	6.60909	6.73883	7.59055	6.93325	6.13557	7.17857	7.30306	5.65795	7.73301	5.92374	6.72352	6.1652	7.02116	7.04737	7.0307	6.95591	6.33576	7.39865	7.30473	6.56013	6.81734	0.559135
	1431	6.0679	5.87178	5.4826	5.46691	5.1757	6.75024	6.27272	5.67441	6.4867	5.72423	5.96211	5.44814	6.13336	5.30311	5.80856	6.27422	5.43044	6.03495	5.33423	5.44198	5.80721	0.433273
	1432	5.53213	5.55441	3.80463	4.56522	4.49103	5.44762	4.90102	5.65418	5.68163	5.38111	5.79921	4.31604	4.33283	3.76657	4.60124	5.409	4.30763	4.90972	4.25249	4.87838	4.8793	0.644185
	1433	4.79071	4.35759	2.49581	3.25734	3.67601	3.52583	3.78618	4.64129	4.08192	4.53346	4.64698	3.32287	3.13648	3.00443	3.44511	4.18918	4.0053	3.83347	3.11221	4.82637	3.83343	0.670695
	1434	2.74644	3.04503	2.16236	2.09234	2.87275	1.923	2.34583	3.80111	2.98877	3.34463	3.39101	2.14428	2.16226	2.49018	2.4954	3.29104	3.0403	2.88539	2.80583	2.64001	2.7334	0.508003
	1435	1.56127	1.32423	1.47995	1.1015	1.5235	0.484404	0.914771	2.86331	1.8516	1.84063	1.68089	1.3847	0.968558	1.33363	1.27654	1.9037	2.15938	1.47484	1.8051	0.808225	1.48704	0.525123
	1436	-0.0171106	0.0108599	0.636139	0.331567	0.581044	-0.23965	-0.0677379	1.30506	0.480143	0.432425	0.223812	1.08796	0.0100027	-0.0265919	-0.155701	0.128549	0.544324	0.230502	0.278231	-0.0635468	0.285514	0.404656
	1437	-0.638215	-1.44779	-0.925252	-0.932975	-0.991329	-0.537075	-0.776449	-0.0880395	-0.449428	-0.382216	-0.439495	-0.0368685	-0.883902	-0.843533	-1.16049	-0.839976	-0.611219	-0.873258	-0.683727	-1.06956	-0.730539	0.345901
	1438	-1.49072	-2.52768	-2.461	-2.09487	-1.78063	-1.73157	-1.37596	-1.53046	-1.55053	-1.02	-1.20656	-1.17221	-1.95293	-1.77473	-2.06025	-2.15145	-1.57471	-1.6874	-2.04177	-2.0191	-1.76023	0.408914
	1439	-2.56525	-3.00845	-3.45962	-2.92368	-2.75706	-2.71404	-2.38625	-3.14469	-2.87638	-1.8431	-2.3156	-1.86813	-2.89027	-3.10437	-2.91566	-2.96631	-2.3485	-2.77187	-3.17303	-3.00511	-2.75187	0.420154
	1440	-3.80246	-3.75974	-4.28968	-3.45387	-3.56856	-3.25394	-3.6627	-3.9818	-3.48593	-3.13151	-3.41412	-2.87585	-3.25129	-3.95443	-3.97093	-3.84038	-3.36485	-3.95959	-4.02825	-3.95041	-3.65001	0.363372
	1441	-4.81797	-4.86905	-4.76288	-4.22768	-4.08736	-4.32163	-4.30224	-4.28234	-4.39954	-4.32835	-4.30317	-4.12872	-3.81093	-4.81086	-4.85229	-4.71901	-4.45079	-4.87507	-5.17273	-4.92367	-4.52231	0.354965
	1442	-5.59742	-5.53117	-5.35577	-4.88984	-4.85355	-5.27734	-5.41883	-5.0569	-5.38751	-5.22721	-4.9891	-5.01433	-4.84529	-5.28812	-5.55382	-5.66569	-5.51269	-5.866	-5.87955	-5.88212	-5.35461	0.337425
	1443	-6.17819	-6.34211	-5.8785	-5.88488	-5.9576	-6.22077	-6.32502	-5.91705	-6.13069	-5.973	-5.88896	-6.03806	-6.00995	-6.09228	-6.13112	-6.15528	-6.42681	-6.616	-6.57372	-6.68315	-6.17116	0.250573
	1444	-6.6878	-7.02795	-6.89497	-6.71316	-6.68591	-6.79194	-7.03844	-6.4971	-6.76709	-6.6361	-6.40864	-6.66357	-6.68197	-6.75506	-6.39551	-6.72386	-7.32725	-7.16253	-7.06315	-7.05155	-6.79868	0.248129
	1445	-7.42179	-7.58168	-7.65353	-7.46134	-7.5708	-7.37271	-7.66657	-7.19512	-7.24943	-7.19607	-6.98684	-7.05477	-7.22053	-7.04986	-7.20723	-7.12022	-7.94404	-7.61204	-7.50265	-7.30758	-7.36874	0.252289
	1446	-7.8632	-8.06139	-7.93412	-7.8132	-8.33836	-7.85267	-8.18451	-7.84978	-7.59426	-7.63461	-7.57425	-7.71597	-7.79889	-7.49415	-7.75048	-7.73481	-8.25901	-8.27078	-7.84248	-7.6727	-7.86198	0.244397
	1447	-8.3359	-8.4106	-8.14115	-8.302	-8.84107	-8.15103	-8.47154	-8.17504	-7.98512	-8.07963	-8.03924	-8.32521	-8.2295	-8.01592	-8.25025	-8.11986	-8.50445	-8.76616	-8.46109	-7.95131	-8.2778	0.244139
	1448	-8.71988	-8.8033	-8.38432	-8.65275	-8.94077	-8.32111	-8.82258	-8.4687	-8.45215	-8.40242	-8.57199	-8.81904	-8.27354	-8.52814	-8.54323	-8.53319	-8.84802	-9.04174	-8.7033	-8.54321	-8.61867	0.212546
	1449	-8.93919	-9.15353	-8.57955	-8.97801	-8.84324	-8.55304	-9.02037	-8.72373	-8.8333	-8.6587	-8.8479	-9.18702	-8.48652	-8.80117	-8.68112	-8.93849	-9.03612	-9.12932	-8.8676	-8.74443	-8.85012	0.201082
	1450	-9.12255	-9.27936	-8.80071	-9.21746	-8.99626	-8.59221	-9.15624	-8.85668	-9.06935	-8.7941	-9.08917	-9.4128	-8.73661	-8.88458	-8.65168	-9.18851	-9.13814	-9.25754	-9.16132	-8.79664	-9.0101	0.23024
	1451	-9.20214	-9.22013	-9.04768	-9.30424	-9.11366	-8.73005	-9.21023	-9.03831	-9.2352	-8.92406	-9.1086	-9.39061	-9.00034	-8.83826	-8.80983	-9.25025	-9.12424	-9.34576	-9.30128	-9.03416	-9.11145	0.184177
	1452	-9.10345	-9.23762	-9.09075	-9.22013	-9.11684	-8.8169	-9.10443	-8.99581	-9.1927	-8.95428	-9.00645	-9.25834	-9.03972	-8.73114	-8.79515	-9.32271	-9.18328	-9.20875	-9.27396	-9.13255	-9.08925	0.165183
	1453	-8.91704	-9.20446	-9.06346	-9.10495	-9.02152	-8.89562	-8.95459	-8.96042	-9.05136	-8.73472	-8.91236	-8.96168	-8.95969	-8.58328	-8.74229	-9.0586	-8.9022	-9.13124	-9.27857	-9.10659	-8.97723	0.16406
	1454	-8.70983	-8.97298	-8.9253	-8.99171	-8.71609	-8.77566	-8.61028	-8.81466	-8.84745	-8.49693	-8.87204	-8.58527	-8.69558	-8.6967	-8.67223	-8.86673	-8.61024	-8.90976	-9.0707	-9.09201	-8.79661	0.166776
	1455	-8.34344	-8.58259	-8.64709	-8.52531	-8.45021	-8.38306	-8.23068	-8.45486	-8.56209	-8.27752	-8.6199	-8.33503	-8.41921	-8.49719	-8.81794	-8.6885	-8.15988	-8.52823	-8.7251	-8.65901	-8.49534	0.173877
	1456	-7.83456	-8.21779	-7.96912	-8.02734	-8.11101	-8.13485	-7.81079	-8.11612	-8.31722	-7.95097	-8.27152	-7.72743	-7.86302	-8.14596	-8.52015	-8.03147	-7.57581	-7.91296	-8.33753	-8.16918	-8.05224	0.228778
	1457	-7.52341	-7.34208	-7.46313	-7.63612	-7.51152	-7.75915	-7.01013	-7.69151	-7.62603	-7.21936	-7.75605	-7.23914	-7.47329	-7.81568	-7.82617	-7.10859	-7.24346	-7.36184	-7.8649	-7.60767	-7.50396	0.25203
	1458	-6.90696	-6.39023	-6.60973	-6.91431	-6.94558	-6.84921	-6.45085	-6.8726	-6.67456	-6.90905	-6.61888	-6.85232	-6.54866	-7.23293	-7.12934	-6.52949	-6.92761	-6.72826	-7.0739	-7.236	-6.82002	0.246379
	1459	-6.10381	-5.85145	-5.46157	-6.2258	-6.22509	-5.92167	-6.20719	-6.10959	-6.1247	-6.44009	-5.7549	-6.3356	-5.82897	-6.34612	-5.94232	-5.87279	-6.24521	-6.01114	-5.95486	-6.46369	-6.07133	0.252516
	1460	-4.64875	-5.13784	-4.83122	-4.88139	-5.66727	-4.8231	-5.25282	-5.10864	-5.23158	-5.84291	-4.96556	-5.3192	-5.52355	-5.08374	-5.13756	-5.54404	-5.21078	-5.27369	-4.9755	-5.28083	-5.187	0.299108
	1461	-3.78094	-4.49705	-4.60126	-4.01738	-4.71231	-3.91354	-4.41902	-3.7928	-4.24896	-5.10057	-4.53035	-4.14949	-4.28554	-4.42263	-4.48751	-4.77886	-4.40569	-4.67416	-4.09833	-3.58002	-4.32482	0.381581
	1462	-2.70768	-2.71812	-3.46965	-3.15687	-3.29366	-2.7874	-3.57129	-3.20711	-3.37234	-3.90016	-3.83866	-3.41761	-2.87521	-3.52696	-3.2016	-3.62234	-3.241	-3.51446	-3.20007	-2.68834	-3.26553	0.363353
	1463	-1.83198	-0.922063	-2.68515	-2.1334	-1.59838	-2.08548	-2.40862	-2.13333	-1.88081	-2.38789	-2.53872	-2.08745	-1.74733	-2.24863	-1.94505	-2.03242	-2.27681	-2.36847	-1.80766	-1.35231	-2.0236	0.415538
	1464	-0.697448	0.00752045	-0.945506	-0.975863	-1.04921	-0.896326	-1.42056	-1.12334	-0.585047	-0.886356	-1.48102	-1.36769	-0.850269	-1.2765	-1.13788	-0.969349	-0.692787	-0.911468	-0.303839	-0.523001	-0.904297	0.371139
	1465	-0.00223858	0.771551	0.0374202	0.605102	0.172433	0.101303	-0.108341	0.0480176	0.818212	0.0612795	-0.603541	-0.0466983	0.695881	0.146708	1.1478	0.433329	0.338256	-0.347617	0.502926	-0.173031	0.229937	0.430926
	1466	1.30915	2.33607	1.62678	1.7458	1.6085	1.26246	1.60398	1.47977	1.85078	1.44468	0.990005	0.986373	2.38302	1.46787	1.97396	1.53411	1.27952	1.34005	1.09968	0.613065	1.49678	0.433396
	1467	2.4077	3.38967	2.79572	2.25936	3.05409	2.32162	2.45992	2.22588	3.02975	2.97801	2.02819	2.37511	3.91977	2.58269	2.62109	3.46468	2.39331	2.58747	2.26513	2.33932	2.67492	0.490123
	1468	3.23903	4.45808	4.08387	3.32636	4.79951	3.58298	3.28727	3.24401	4.28827	3.61297	3.58575	3.64928	4.32821	3.76372	4.07562	4.79964	3.62897	4.01185	3.57802	3.88883	3.86161	0.482523
	1469	4.23366	5.32707	5.10623	4.96224	5.86304	5.3737	3.94457	4.68547	5.02323	5.26303	3.84124	4.68732	4.96436	4.31618	4.84358	6.11872	4.42834	5.56579	5.17921	4.44856	4.90878	0.60158
	1470	5.37741	6.13816	6.16748	5.97145	6.27713	6.50499	4.6796	5.81087	5.46173	6.15986	5.59343	5.70864	6.02819	5.29737	5.98762	6.23863	5.18089	7.04134	6.57817	5.17888	5.86909	0.565907
	1471	6.91427	6.30213	6.61302	6.46197	6.80422	6.60452	6.14841	7.0768	6.67529	6.87917	7.21105	7.08093	7.22558	6.31736	7.06744	7.45987	6.46339	7.53003	7.54857	5.79043	6.80872	0.479287
	1472	8.41589	6.98875	7.82562	6.72265	7.57089	7.13967	7.75329	7.74517	7.86315	8.28654	7.81958	7.9877	8.03182	8.1414	7.63733	8.42103	7.72407	7.7885	8.1589	7.15046	7.75862	0.463036
	1473	9.89772	7.33356	8.34147	7.19662	8.34803	7.85282	8.09089	8.87591	8.40912	8.35335	8.82974	8.87716	8.66729	8.92918	7.97715	8.89308	8.7125	7.74291	8.99867	8.01385	8.41705	0.63558
	1474	10.5468	9.01428	9.16669	8.11784	9.58771	8.46976	9.23375	9.88139	8.98612	8.88331	9.26821	9.28347	9.25492	9.982	9.25459	9.41148	10.0716	8.27636	10.1596	8.42148	9.26357	0.650846
	1475	10.3698	9.87943	10.3977	9.20304	10.2314	9.4274	10.0258	10.6554	10.103	9.79037	9.94979	9.91645	10.281	10.4253	10.4481	10.2879	10.4897	9.48466	10.8572	9.11062	10.0667	0.476059
	1476	10.126	10.3728	10.9499	10.4068	10.766	11.8947	11.1275	11.49	11.8737	10.5497	10.497	10.4727	11.3623	11.0413	11.6956	10.7706	10.9052	10.8903	11.6779	9.83583	10.9353	0.586783
	1477	10.4465	11.2755	11.4634	11.0456	11.6013	12.5052	12.7404	12.5078	12.5594	11.4456	11.6552	11.2406	12.0401	12.0055	11.6908	11.7333	11.9744	11.9954	12.1669	10.7933	11.7443	0.607787
	1478	10.7739	11.8363	11.8781	12.2511	12.1242	13.2681	12.9475	12.7177	12.8003	12.4919	12.387	12.1597	12.0095	12.9496	11.8554	12.3268	12.3194	12.2931	11.9822	12.18	12.2776	0.533661
	1479	11.4461	11.9557	12.1236	13.3667	11.8802	13.2707	13.4766	12.3444	12.9696	12.9544	12.0193	13.1654	12.9557	12.5713	12.9483	12.2491	13.2387	12.4535	11.9185	12.8301	12.6069	0.589383
	1480	12.1755	12.7011	12.9613	14.0482	13.4634	13.608	13.1212	12.6818	13.2026	13.5485	12.3786	13.8693	13.3395	13.1988	13.3074	12.1758	14.0514	13.5093	12.1245	13.1497	13.1308	0.597951
	1481	12.7039	12.9282	14.1332	14.3518	13.7696	13.6785	13.1682	13.228	13.6845	13.8459	12.7768	14.17	13.9233	13.4113	14.3745	12.4571	13.9493	14.2517	12.335	14.2788	13.571	0.655787
	1482	13.6656	14.4801	14.861	14.9341	14.5741	13.3678	13.8229	14.2486	14.5842	13.3058	13.2211	13.9116	14.5821	14.2563	15.3601	13.0407	13.589	14.5524	13.1345	14.8891	14.1191	0.69287
	1483	14.6026	14.6345	15.5504	15.4896	15.2485	14.3176	14.4022	15.3639	15.1519	13.3055	13.4583	15.2341	14.3582	14.3269	15.7384	13.7804	13.5982	15.2501	15.0584	14.9591	14.6914	0.732814
	1484	15.3509	14.581	15.229	14.8759	15.4892	14.1713	14.9206	15.4564	15.1153	14.0765	13.8651	15.7503	15.3635	14.5549	15.7201	15.1373	14.9018	16.3567	15.6815	15.3642	15.0981	0.621844
	1485	15.9397	14.8179	15.5583	14.956	15.6751	15.4419	15.5779	15.3322	14.9376	14.2441	16.7677	16.2933	16.1785	14.2798	15.6871	15.7673	15.0711	16.1204	15.9607	15.8683	15.5237	0.653634
	1486	16.9041	15.3157	15.7414	16.2021	15.4957	15.1915	15.5999	15.4764	15.726	14.8531	17.7571	15.8872	16.1094	14.9931	15.33	16.7304	15.2668	15.6781	16.0034	15.64	15.7951	0.694546
	1487	17.008	16.1914	16.2884	16.8092	16.4082	15.3903	16.529	16.1919	16.5968	15.1338	17.5058	16.2064	15.9137	15.6846	16.3418	16.4843	16.2381	16.4249	16.1987	15.9671	16.2756	0.52711
	1488	17.4321	16.7971	16.752	16.3753	16.9637	16.0758	17.3785	16.6918	16.8508	16.0275	17.1157	16.7651	16.2937	16.5266	17.7838	16.3739	16.8806	16.28	16.4508	16.724	16.727	0.456435
	1489	17.5681	17.0693	16.2036	16.7303	16.918	16.262	17.3431	15.8188	17.0988	16.1647	16.899	17.2968	15.9767	16.9275	17.0296	17.2026	16.3258	16.9329	17.1627	16.5661	16.7748	0.495167
	1490	17.5239	17.5796	16.1216	16.8966	17.7415	16.7861	16.8861	16.1186	16.9607	17.0574	16.4576	16.4353	16.0664	17.891	17.464	16.704	16.8821	15.7069	17.6236	17.3343	16.9119	0.623903
	1491	18.2932	17.4453	16.3214	16.6528	18.1503	17.7935	16.6518	17.7049	17.2592	17.3786	16.8658	16.8776	16.6231	17.9093	17.3146	16.4424	17.4557	16.2599	17.8012	17.6782	17.2439	0.620353
	1492	17.5826	16.8447	16.2193	16.5892	17.8835	18.4505	17.1318	17.3185	16.5177	16.7068	17.1446	16.6618	17.358	17.6549	17.257	17.5824	17.57	16.4765	17.105	17.2304	17.1643	0.546985
	1493	17.219	17.9559	17.4152	16.9266	17.3568	18.0341	17.6143	16.9013	17.0577	16.7907	17.2645	16.1645	17.33	17.7737	16.9666	17.5718	17.0762	17.034	17.1131	16.6804	17.2123	0.446876
	1494	17.0512	18.2936	17.3618	16.6596	17.0373	17.425	17.5859	16.7837	16.9176	17.2223	16.5653	16.2152	16.5113	17.9179	16.5135	17.5577	17.2338	17.5996	17.4015	16.6559	17.1255	0.531324
	1495	17.053	17.6765	17.4296	16.7119	16.7815	17.269	17.3987	16.6427	16.5403	17.5663	16.5874	16.5146	16.5081	18.1647	16.2136	17.8017	17.0424	17.0129	18.0435	16.6802	17.0819	0.56154
	1496	16.8686	17.8896	16.9743	17.3775	16.7699	16.8586	17.4693	16.1706	16.8656	18.1899	17.1141	17.755	16.9389	17.655	16.0992	17.4503	16.8423	16.9716	17.683	17.3039	17.1624	0.535783
	1497	17.2241	18.0582	16.9233	17.0415	17.4535	16.8324	18.2238	16.0885	17.0277	17.8261	17.6776	17.006	16.8872	17.4427	15.8922	16.5963	17.4587	16.9888	17.7774	16.7143	17.157	0.601953
	1498	17.1673	18.309	17.0393	16.3516	17.2918	17.2114	17.3303	16.3935	16.1562	17.5058	17.5942	17.3053	16.9634	17.0574	15.3403	16.6195	17.6677	16.3174	17.6902	16.6645	16.9988	0.672352
	1499	16.9573	17.7353	16.6994	16.3508	16.2108	16.5983	16.0798	16.3276	16.8832	17.1279	16.7077	16.7524	16.6985	16.0734	16.4536	16.3776	16.8743	16.2992	16.5634	17.309	16.654	0.419777
	1500	17.0768	16.7341	16.724	15.6065	15.5024	16.1601	16.0314	16.0039	16.0019	16.6561	15.9008	15.6058	15.9353	15.7187	15.8156	16.598	16.4075	15.7301	15.613	16.5336	16.1178	0.465568
	1501	17.1779	16.8447	16.6287	15.1424	15.6765	15.6903	16.0803	16.0728	14.957	16.0112	15.1017	15.5173	15.1359	15.2721	16.1324	16.2687	16.0582	15.4394	15.1003	16.2645	15.8286	0.630291
	1502	15.3828	15.5563	16.4321	14.9463	15.6489	15.5378	15.4324	16.5875	14.5544	15.9723	14.7355	15.7119	15.4201	15.083	15.9489	16.0006	15.4003	14.4378	15.3339	15.6508	15.4887	0.560462
	1503	14.9986	14.3147	15.9627	14.4698	15.1769	14.7924	15.2823	16.0561	14.2937	14.7153	15.3345	15.7124	15.4138	14.8149	15.04	14.8017	15.164	13.5706	15.3738	15.1555	15.0222	0.590134
	1504	13.1623	14.1016	14.8549	14.0477	14.6298	14.3525	15.4595	14.7106	14.3384	14.3889	15.2992	15.0587	15.3856	14.4873	13.7535	13.9315	14.737	13.5902	15.5671	14.7311	14.5294	0.648691
	1505	13.0907	13.426	14.6336	13.9576	14.3379	13.6816	14.1627	13.4616	14.0846	13.6786	14.4354	14.4445	14.6051	13.8323	13.4364	13.1661	14.0173	13.2029	14.288	13.2755	13.8609	0.505404
	1506	12.5807	12.7073	13.337	12.5395	13.8068	12.9592	13.5622	13.6093	13.3413	13.3382	14.0475	14.044	13.7202	13.2741	12.8797	12.468	13.1692	13.2538	13.1178	12.9071	13.2331	0.473773
	1507	11.4417	12.306	12.0797	11.4826	12.6622	11.9739	12.6506	12.9051	13.1537	11.644	13.0127	12.3024	13.3357	12.1764	11.6259	12.2545	12.888	12.6213	13.3088	12.7645	12.4295	0.595543
	1508	10.3262	11.9009	11.428	10.5541	11.9489	10.5781	12.2047	12.0039	11.867	10.9755	11.6824	11.3639	12.367	11.577	11.0514	11.9661	11.1263	11.7593	12.046	11.8982	11.5312	0.585894
	1509	10.5515	10.3451	10.9626	10.0694	10.8104	9.19207	10.9895	10.6086	11.0446	10.5045	11.0139	10.5776	10.6786	11.102	10.2768	10.5565	10.1891	11.1617	10.367	10.8418	10.5922	0.458709
	1510	9.32664	9.27728	10.1886	9.15906	10.0697	8.46925	9.18263	10.0695	10.1064	9.90949	10.4393	9.42934	9.46282	9.86487	8.97675	9.45715	9.22833	10.9218	8.6919	10.16	9.61954	0.616146
	1511	8.61084	8.31912	9.35396	8.48702	8.96007	8.22719	8.30534	9.06057	8.95596	8.35264	8.55136	8.28982	8.78017	8.33049	8.31588	8.98196	8.74179	9.67376	7.58631	8.59656	8.62404	0.46084
	1512	7.34464	7.51538	7.59877	7.00194	7.32443	7.15971	6.99125	7.70521	7.55826	7.42568	7.03729	7.0837	7.23105	7.31038	7.26897	8.3021	7.73742	8.05509	6.37496	7.55654	7.37914	0.415006
	1513	6.76808	6.28791	6.00399	6.00572	6.31539	5.94453	6.14784	6.2013	5.71984	6.56587	5.96303	5.98349	6.06537	5.7285	6.18736	6.71896	6.37448	7.07778	5.06217	6.41644	6.1769	0.435107
	1514	5.37101	4.58143	4.45339	5.01634	4.93689	4.6432	4.51777	4.92251	3.96606	5.13916	4.76559	5.0938	4.59836	4.14968	5.15628	4.61186	5.75417	5.33708	3.80114	5.01491	4.79153	0.483628
	1515	3.8274	3.71396	3.3896	3.834	3.45008	3.26741	2.84342	3.97823	3.19699	3.76257	3.13571	3.6456	4.02644	3.40654	3.97452	3.10549	4.31562	3.58719	2.98105	3.36628	3.54041	0.390804
	1516	2.66038	2.30405	2.17243	2.92881	1.99351	1.74127	1.7443	2.54778	1.523	2.50684	1.97438	2.2681	2.9252	2.4186	2.50677	2.09384	3.10031	2.67518	1.76631	2.04575	2.29484	0.440803
	1517	1.72974	0.814496	0.832703	1.28423	1.17922	0.969546	1.23597	0.550423	0.516199	1.48012	1.22547	1.63123	1.14368	1.08808	1.15111	0.725432	1.11784	1.41328	0.606721	0.780076	1.07378	0.346858
	1518	0.494134	-0.0697972	-0.148324	-0.247241	-0.111139	-0.482808	0.358789	-0.618407	-0.612733	0.176188	-0.130547	0.231516	-0.0906788	-0.0572177	0.127051	-0.535264	-0.471597	0.157991	-0.50408	-0.282665	-0.140841	0.329648
	1519	-0.912582	-0.795951	-1.20755	-1.11216	-1.52075	-1.87946	-1.20866	-1.21398	-1.28326	-0.51874	-1.47206	-1.29565	-1.2494	-1.39025	-1.0754	-1.3417	-1.31566	-0.924308	-2.03762	-1.49283	-1.2624	0.3438
	1520	-2.08734	-2.10438	-2.60703	-2.03378	-2.60723	-2.69079	-2.63893	-2.08945	-1.98627	-1.59826	-2.69115	-2.44284	-2.16682	-2.47303	-2.45772	-2.54986	-2.42275	-1.84147	-3.035	-1.99533	-2.32597	0.35534
	1521	-3.78925	-3.08908	-3.97458	-2.87824	-3.08095	-3.34326	-3.86745	-3.67173	-2.99373	-2.87509	-3.44064	-3.39645	-3.09313	-3.4863	-3.26403	-3.20712	-3.34373	-2.68121	-3.91351	-2.71747	-3.30535	0.391868
	1522	-4.60691	-4.11159	-4.74017	-4.25038	-4.08858	-4.14785	-4.4853	-4.74004	-4.11125	-3.9141	-4.00527	-4.26768	-3.96675	-3.963	-4.27636	-4.072	-4.24786	-3.74969	-4.70628	-3.32697	-4.1889	0.351081
	1523	-5.2844	-4.86361	-5.42335	-5.0269	-5.02781	-4.84175	-5.31086	-5.6128	-4.85146	-5.17034	-4.57075	-5.08492	-5.12734	-4.62931	-4.9772	-5.2872	-5.20905	-4.61884	-5.04483	-4.36596	-5.01643	0.311549
	1524	-6.05172	-5.85142	-5.98022	-5.79138	-5.61151	-5.77442	-5.99171	-6.08717	-5.60275	-6.03205	-5.60903	-5.56019	-5.81179	-5.49079	-5.67345	-5.96238	-6.11101	-5.5723	-5.835	-5.21898	-5.78096	0.236083
	1525	-6.60418	-6.6103	-6.69977	-6.67607	-6.48814	-6.2379	-6.71185	-6.45435	-6.45409	-6.49595	-6.57666	-6.19454	-6.38504	-6.21854	-6.15516	-6.6218	-6.81472	-6.27786	-6.88142	-6.18	-6.48692	0.22125
	1526	-7.15202	-7.26268	-7.22172	-7.0885	-6.8501	-6.67639	-7.31861	-6.93294	-7.05104	-7.23632	-7.21466	-6.65951	-7.10159	-6.97695	-6.77929	-7.31429	-7.26991	-6.97792	-7.43761	-6.83738	-7.06797	0.22478
	1527	-7.36709	-7.7813	-7.74677	-7.47716	-7.43014	-7.12466	-7.77105	-7.3727	-7.66356	-7.71291	-7.63698	-7.35744	-7.52288	-7.62108	-7.301	-7.72499	-7.61067	-7.75098	-7.86023	-7.52538	-7.56795	0.195142
	1528	-7.6438	-8.04793	-8.10817	-7.71234	-7.86065	-7.67292	-8.00752	-7.69931	-7.96188	-7.8463	-8.07807	-7.81379	-7.81219	-7.94345	-7.84844	-7.83102	-7.98788	-8.30507	-8.25199	-7.99413	-7.92134	0.181998
	1529	-8.00744	-8.4059	-8.50646	-8.23599	-8.43721	-8.07661	-8.30286	-8.09874	-8.13618	-8.28856	-8.32521	-8.29877	-8.0095	-8.38703	-8.248	-7.98018	-8.21183	-8.53132	-8.56295	-8.41353	-8.27321	0.178635
	1530	-8.18014	-8.62594	-8.62355	-8.62764	-8.86281	-8.37334	-8.7226	-8.41153	-8.36435	-8.47641	-8.78953	-8.70698	-8.32082	-8.7552	-8.62153	-8.45834	-8.52726	-8.81613	-8.67274	-8.70852	-8.58227	0.185355
	1531	-8.51768	-8.83393	-8.80519	-8.87668	-9.05479	-8.65791	-8.96787	-8.57491	-8.44613	-8.76707	-9.06894	-8.95975	-8.65863	-9.01182	-8.71024	-8.81131	-8.73358	-9.17993	-8.78921	-8.94499	-8.81853	0.193438
	1532	-8.82538	-8.98966	-9.11134	-9.03308	-9.08562	-8.81597	-9.23713	-8.76974	-8.70641	-9.07591	-9.32126	-9.11406	-9.00513	-9.08833	-9.02069	-8.92157	-9.04553	-9.50904	-8.91244	-9.07211	-9.03302	0.187697
	1533	-9.03168	-9.18472	-9.36877	-9.25176	-9.10014	-9.02038	-9.34442	-9.02779	-9.14454	-9.37374	-9.46072	-9.30005	-9.28601	-9.29938	-9.34187	-9.13797	-9.26559	-9.71089	-9.05197	-9.18997	-9.24462	0.170522
	1534	-9.14471	-9.463	-9.57403	-9.45995	-9.28463	-9.29826	-9.48583	-9.10696	-9.44042	-9.57848	-9.58421	-9.54986	-9.45932	-9.38674	-9.54942	-9.24284	-9.46551	-9.74877	-9.40171	-9.48432	-9.43545	0.157018
	1535	-9.38622	-9.61328	-9.68576	-9.64546	-9.37622	-9.38861	-9.63334	-9.28009	-9.60397	-9.63116	-9.70367	-9.68344	-9.51303	-9.60126	-9.73052	-9.38773	-9.60152	-9.93666	-9.60701	-9.58788	-9.57984	0.153432
	1536	-9.51727	-9.67015	-9.69834	-9.7284	-9.48763	-9.52404	-9.82101	-9.32603	-9.64525	-9.73054	-9.80852	-9.81015	-9.60115	-9.80298	-9.75422	-9.53598	-9.74688	-10.053	-9.7426	-9.73456	-9.68694	0.157303
	1537	-9.62818	-9.6939	-9.74322	-9.84221	-9.6509	-9.66799	-9.92089	-9.42844	-9.66809	-9.89749	-9.88318	-9.88384	-9.7133	-9.93622	-9.80726	-9.62738	-9.77395	-10.1195	-9.79994	-9.79691	-9.77414	0.149441
	1538	-9.73831	-9.70693	-9.84645	-9.90585	-9.74066	-9.79868	-9.92333	-9.54133	-9.68627	-10.0039	-10.0061	-9.89167	-9.78746	-10.0773	-9.87858	-9.69563	-9.81543	-10.197	-9.87351	-9.83497	-9.84747	0.150506
	1539	-9.75685	-9.81944	-9.97238	-9.96023	-9.84344	-9.98989	-10.0222	-9.57825	-9.7724	-10.1173	-10.1246	-9.88318	-9.86398	-10.0975	-9.9498	-9.84594	-9.90896	-10.2627	-9.98715	-9.9503	-9.93532	0.152571
	1540	-9.9603	-9.87751	-10.0906	-10.0199	-9.88585	-10.0544	-10.2112	-9.62558	-9.91703	-10.1531	-10.147	-9.98541	-10.0112	-10.1481	-10.0319	-9.95912	-9.90568	-10.3134	-10.0333	-10.0384	-10.0184	0.146131
	1541	-10.1694	-9.99937	-10.2014	-10.1069	-9.86517	-10.119	-10.2713	-9.70741	-9.91038	-10.1909	-10.2143	-10.0075	-10.0979	-10.1063	-10.0998	-10.0019	-9.98804	-10.3369	-10.1457	-10.1134	-10.0827	0.145937
	1542	-10.2758	-10.1134	-10.3132	-10.205	-9.9661	-10.08	-10.2963	-9.88925	-9.93491	-10.2084	-10.2235	-10.1343	-10.2132	-10.1537	-10.0889	-10.1156	-10.0098	-10.3541	-10.1809	-10.1974	-10.1477	0.126413
	1543	-10.3423	-10.1758	-10.3809	-10.2304	-10.1261	-10.0859	-10.3039	-10.0067	-9.97362	-10.2335	-10.2608	-10.2277	-10.291	-10.2329	-10.1223	-10.233	-10.0707	-10.402	-10.2244	-10.2548	-10.2089	0.115626
	1544	-10.3753	-10.2769	-10.4205	-10.2671	-10.2268	-10.1725	-10.3258	-10.0913	-10.0337	-10.2992	-10.2823	-10.2656	-10.3576	-10.2899	-10.1732	-10.2603	-10.1178	-10.4466	-10.2648	-10.3415	-10.2644	0.105988
	1545	-10.3757	-10.3619	-10.4336	-10.3504	-10.2811	-10.3114	-10.3289	-10.1751	-10.097	-10.3067	-10.3075	-10.3442	-10.3569	-10.2894	-10.2208	-10.2892	-10.1615	-10.4667	-10.2812	-10.3748	-10.3057	0.089494
	1546	-10.3412	-10.4206	-10.47	-10.4477	-10.3258	-10.4435	-10.3437	-10.2593	-10.0924	-10.3247	-10.2942	-10.3535	-10.3972	-10.3236	-10.198	-10.3212	-10.1868	-10.4878	-10.271	-10.4219	-10.3362	0.101775
	1547	-10.3438	-10.4463	-10.4779	-10.4747	-10.349	-10.5122	-10.384	-10.315	-10.1542	-10.336	-10.2755	-10.3774	-10.3769	-10.3027	-10.2284	-10.356	-10.1994	-10.5002	-10.2601	-10.4338	-10.3552	0.100615
	1548	-10.4009	-10.4741	-10.4839	-10.469	-10.3199	-10.535	-10.4377	-10.3466	-10.1432	-10.3308	-10.2969	-10.4116	-10.4333	-10.3726	-10.3351	-10.3974	-10.2209	-10.4926	-10.249	-10.4197	-10.3785	0.0995674
	1549	-10.4414	-10.4915	-10.462	-10.4735	-10.3745	-10.5638	-10.4876	-10.3642	-10.2062	-10.3817	-10.3355	-10.4118	-10.438	-10.3749	-10.3715	-10.4103	-10.3225	-10.511	-10.2928	-10.3909	-10.4053	0.0828126
	1550	-10.4494	-10.5143	-10.4436	-10.4967	-10.4233	-10.5962	-10.5214	-10.394	-10.2688	-10.434	-10.3119	-10.4069	-10.4346	-10.3673	-10.356	-10.4236	-10.375	-10.4889	-10.2919	-10.3471	-10.4172	0.0822623
	1551	-10.4323	-10.5568	-10.4577	-10.5206	-10.4073	-10.5559	-10.5316	-10.3968	-10.335	-10.4223	-10.3183	-10.4111	-10.3832	-10.3806	-10.3574	-10.448	-10.3779	-10.4795	-10.2783	-10.327	-10.4189	0.0799099
	1552	-10.3899	-10.5611	-10.4305	-10.4817	-10.386	-10.5265	-10.4716	-10.3603	-10.3323	-10.4552	-10.3126	-10.4325	-10.2877	-10.3697	-10.3478	-10.4336	-10.3495	-10.432	-10.278	-10.3061	-10.3972	0.0785997
	1553	-10.2827	-10.4811	-10.3739	-10.3988	-10.3022	-10.458	-10.3823	-10.2532	-10.3084	-10.4459	-10.2568	-10.3985	-10.2209	-10.3445	-10.3208	-10.3438	-10.2432	-10.322	-10.1402	-10.2741	-10.3276	0.0859877
	1554	-10.1317	-10.4324	-10.2781	-10.2692	-10.2115	-10.378	-10.2581	-10.1123	-10.198	-10.1996	-10.1784	-10.3375	-10.1834	-10.2548	-10.2645	-10.2245	-10.2317	-10.1262	-10.0331	-10.1814	-10.2242	0.0925678
	1555	-9.90731	-10.2939	-10.1287	-10.1009	-9.98926	-10.1424	-10.1364	-10.0025	-10.0645	-9.97483	-9.97995	-10.0287	-10.0672	-10.0722	-10.0716	-9.99333	-9.89921	-9.84006	-9.94977	-10.0294	-10.0336	0.102124
	1556	-9.57338	-10.074	-9.85573	-9.79422	-9.60634	-9.94845	-9.84963	-9.61112	-9.75198	-9.55807	-9.77244	-9.83219	-9.85347	-9.7138	-9.88774	-9.82795	-9.49189	-9.51066	-9.58792	-9.85676	-9.74789	0.159136
	1557	-9.15956	-9.72156	-9.38766	-9.34855	-9.32463	-9.65258	-9.31521	-9.12083	-9.27981	-9.14398	-9.55707	-9.43491	-9.40431	-9.28059	-9.4541	-9.52675	-9.03576	-9.22546	-9.10044	-9.5075	-9.34906	0.187827
	1558	-8.96705	-9.20904	-9.00128	-8.98488	-8.94215	-9.16693	-8.92321	-8.73563	-8.76211	-8.9351	-9.29126	-8.63853	-8.82947	-9.01626	-9.00533	-9.0006	-8.6243	-8.7684	-8.89002	-9.10014	-8.93958	0.17794
	1559	-8.44021	-8.60644	-8.59926	-8.34385	-8.26484	-8.70616	-8.22542	-8.1239	-8.18129	-8.37603	-8.69474	-8.00252	-8.37519	-8.76629	-8.70206	-8.35887	-8.12069	-8.02708	-8.46258	-8.36543	-8.38714	0.234597
	1560	-7.64783	-7.89138	-8.01313	-7.59051	-7.93994	-8.07141	-7.47893	-7.38537	-7.321	-7.20145	-8.35995	-7.30564	-7.81686	-8.2754	-8.01565	-7.9347	-7.52929	-7.62867	-7.44811	-7.75398	-7.73046	0.329074
	1561	-6.98808	-6.97084	-7.24144	-6.72397	-7.32417	-7.36689	-6.94631	-6.4909	-6.62599	-6.86672	-7.91596	-6.56245	-6.8144	-7.56629	-6.88919	-7.38837	-6.5408	-7.05494	-6.58557	-6.84884	-6.98561	0.380297
	1562	-6.37274	-6.26949	-6.30513	-6.36338	-6.55686	-6.72593	-6.1282	-6.36152	-5.99416	-6.36357	-6.93798	-5.96018	-6.02483	-6.68616	-6.07963	-6.37389	-5.4991	-6.31123	-6.2039	-5.9303	-6.27241	0.321358
	1563	-5.54335	-5.19728	-5.92939	-5.73616	-6.00721	-5.65505	-5.28912	-5.81631	-5.21059	-5.63514	-6.15608	-5.65972	-4.33455	-5.84008	-5.31841	-5.64065	-4.65094	-5.83837	-5.69121	-5.27643	-5.5213	0.444678
	1564	-4.82205	-4.39623	-5.50844	-4.5547	-4.471	-4.93746	-4.59748	-5.22596	-4.31725	-4.46128	-5.08386	-4.96768	-3.85347	-4.74252	-4.47178	-5.01237	-3.98492	-5.05592	-5.0749	-4.27433	-4.69068	0.424663
	1565	-4.39482	-4.07492	-4.82328	-4.00583	-3.49489	-4.56717	-3.45968	-4.52366	-3.38443	-3.78759	-4.23889	-4.57189	-3.47661	-3.70076	-3.58663	-4.16505	-3.51119	-4.45519	-4.00832	-3.72163	-3.99762	0.451643
	1566	-3.19674	-3.03355	-3.86217	-2.91277	-3.19516	-3.97755	-2.82314	-3.76855	-3.18102	-2.78843	-3.31061	-3.90497	-3.07063	-3.23644	-2.90409	-3.78111	-2.8309	-3.90424	-3.41696	-2.79243	-3.29457	0.423477
	1567	-2.52908	-2.44806	-3.11982	-2.21339	-2.9636	-3.08407	-2.75253	-2.8701	-2.97286	-2.52646	-2.79233	-3.6354	-3.1567	-3.08995	-2.75742	-3.12022	-2.8244	-3.40181	-2.77966	-2.3975	-2.87177	0.347833
	1568	-2.74206	-2.65838	-2.93552	-2.07741	-2.3169	-2.65512	-2.82892	-2.42015	-3.38901	-2.34853	-2.15853	-3.21313	-2.64772	-3.06492	-2.8098	-2.62316	-3.17561	-2.62695	-2.94196	-2.42439	-2.70291	0.352794
	1569	-2.70536	-1.72262	-2.59036	-2.27875	-2.15547	-2.27309	-2.69462	-2.52785	-3.43506	-2.31182	-1.52955	-2.69096	-2.78	-2.66481	-2.37609	-2.66036	-3.13833	-2.18925	-2.95082	-1.73102	-2.47031	0.47173
	1570	-2.58143	-1.25297	-2.22023	-2.1286	-2.35767	-2.24031	-2.10041	-2.34447	-2.79147	-2.55619	-1.64448	-2.68563	-2.8528	-2.35127	-2.01568	-2.88308	-3.01177	-1.76475	-2.76634	-1.22721	-2.28884	0.514707
	1571	-2.45147	-0.950103	-2.67711	-2.81196	-1.99996	-1.95268	-2.29782	-2.7313	-2.46648	-2.80371	-2.26713	-2.82842	-3.03683	-2.30219	-2.36198	-2.7236	-3.01523	-1.76009	-2.93615	-1.50959	-2.39419	0.542372
	1572	-3.06253	-2.00346	-2.97533	-3.12979	-2.54049	-2.37615	-2.83837	-3.44301	-2.39053	-2.93969	-2.61083	-2.56891	-3.1879	-2.95934	-2.90304	-2.71451	-3.29479	-2.09268	-3.28791	-2.06548	-2.76924	0.427892
	1573	-3.44676	-2.57223	-3.50153	-3.44849	-2.95395	-3.06085	-3.17874	-3.71376	-2.8197	-3.44997	-2.6951	-2.96553	-3.79251	-3.09235	-3.17084	-2.76558	-3.86742	-2.751	-3.50366	-2.72645	-3.17382	0.395435
	1574	-3.52545	-3.44116	-3.90637	-3.92739	-3.15833	-3.35611	-3.05412	-3.39598	-3.30686	-3.93234	-2.82182	-3.4193	-4.20128	-3.36208	-3.5668	-2.82235	-4.3145	-3.30911	-3.68242	-3.78687	-3.51453	0.408806
	1575	-3.72114	-4.20225	-4.37365	-3.93479	-3.60903	-3.89921	-3.74629	-3.78584	-3.6459	-4.33805	-3.6275	-3.8015	-4.54702	-3.75513	-4.28508	-3.49472	-4.5067	-4.09619	-3.73487	-4.50957	-3.98072	0.343196
	1576	-4.46041	-4.73013	-4.80962	-4.27358	-4.64697	-4.60694	-4.43549	-3.9961	-4.11099	-5.176	-4.20162	-4.54658	-4.85482	-4.05252	-4.63112	-4.09199	-4.5231	-5.04299	-4.23899	-5.25723	-4.53436	0.371013
	1577	-5.34279	-5.80768	-5.37442	-5.22566	-5.42272	-5.14652	-5.05776	-4.73163	-4.86318	-5.96102	-4.85734	-5.29553	-5.80091	-4.57247	-5.54685	-4.73163	-5.06293	-5.7332	-4.94505	-6.04028	-5.27598	0.43439
	1578	-5.92195	-6.46383	-5.67723	-6.29377	-6.24909	-5.57227	-5.91763	-5.59412	-5.65486	-6.3346	-5.32962	-5.94201	-6.42382	-5.12809	-6.34894	-5.41307	-5.6036	-6.3583	-5.78745	-6.43614	-5.92252	0.417955
	1579	-6.38106	-6.72584	-6.42394	-6.61968	-7.03364	-6.10211	-6.55872	-6.21801	-6.53989	-6.82383	-5.76866	-6.42788	-6.80232	-6.10068	-6.70482	-6.13302	-6.15368	-6.84411	-6.26315	-6.65682	-6.46409	0.322701
	1580	-7.03869	-7.20834	-6.7269	-6.77566	-7.58892	-6.67302	-7.04822	-6.73128	-7.07614	-7.31666	-6.57261	-6.93615	-6.98507	-7.22557	-6.89465	-6.57321	-6.81988	-7.22671	-6.65987	-6.93535	-6.95065	0.2705
	1581	-7.5406	-7.42827	-7.32015	-7.11105	-7.8016	-7.47541	-7.51151	-7.33541	-7.64446	-7.56212	-7.30252	-7.6112	-7.2636	-7.84417	-7.55865	-7.32887	-7.76641	-7.75634	-7.09196	-7.50202	-7.48782	0.216744
	1582	-7.78579	-8.03403	-7.86017	-7.93793	-7.95593	-8.13658	-7.88297	-8.09933	-7.89981	-7.83468	-7.96049	-7.93914	-7.63015	-8.34446	-8.19661	-7.86426	-8.3745	-7.96001	-7.61237	-8.03144	-7.96703	0.1975
	1583	-8.24504	-8.65082	-8.21895	-8.47939	-8.25594	-8.47596	-8.25753	-8.5215	-8.29036	-8.17496	-8.30793	-8.33507	-8.07083	-8.64116	-8.57226	-8.31209	-8.57162	-8.18791	-7.95311	-8.62285	-8.35726	0.199227
	1584	-8.51711	-8.9112	-8.51471	-8.84044	-8.60046	-8.72058	-8.7965	-8.84227	-8.63253	-8.6307	-8.57074	-8.74084	-8.59028	-8.96875	-8.91485	-8.87897	-8.84775	-8.33293	-8.37386	-8.66744	-8.69464	0.181457
	1585	-8.86648	-9.1536	-8.88588	-9.01589	-8.8518	-8.96979	-9.12727	-8.90689	-9.06979	-9.00219	-8.91001	-8.93999	-9.05812	-9.12827	-9.06181	-9.2822	-9.1805	-8.53073	-8.88489	-8.90752	-8.98668	0.161139
	1586	-8.92594	-9.29655	-9.28048	-9.11243	-9.01013	-9.28163	-9.41816	-9.0923	-9.30413	-9.28238	-9.26136	-9.21342	-9.39145	-9.34164	-9.31885	-9.4708	-9.31087	-8.89793	-9.20425	-9.03014	-9.22224	0.160386
	1587	-9.19715	-9.46706	-9.49041	-9.33596	-9.33357	-9.30826	-9.491	-9.32368	-9.39141	-9.49996	-9.58351	-9.4865	-9.49701	-9.42905	-9.53065	-9.6212	-9.38042	-9.2245	-9.40639	-9.15809	-9.40779	0.125838
	1588	-9.52576	-9.84567	-9.72647	-9.55615	-9.4497	-9.45669	-9.70323	-9.62917	-9.45088	-9.73969	-9.91572	-9.73552	-9.45936	-9.60606	-9.569	-9.655	-9.61502	-9.50969	-9.61711	-9.3135	-9.60397	0.147337
	1589	-9.76418	-9.94471	-9.85097	-9.69288	-9.62896	-9.68253	-9.90422	-9.72829	-9.72343	-9.86032	-10.1038	-9.89358	-9.43098	-9.66066	-9.65599	-9.76469	-9.77147	-9.61609	-9.71075	-9.61884	-9.75037	0.146836
	1590	-9.9601	-10.0065	-10.0376	-9.89617	-9.94627	-9.89552	-10.1518	-9.71222	-9.94583	-9.89213	-10.2264	-9.92772	-9.54526	-9.65421	-9.77513	-9.89481	-9.77173	-9.81948	-9.64716	-9.81067	-9.87584	0.166902
	1591	-10.0613	-10.0578	-10.1796	-10.1077	-10.053	-10.0256	-10.2211	-9.66893	-9.98785	-10.0015	-10.2694	-9.95231	-9.69875	-9.70849	-9.95495	-10.0015	-9.92869	-9.85661	-9.81046	-10.026	-9.97858	0.16523
	1592	-10.1761	-10.1379	-10.2379	-10.2172	-10.1504	-10.1429	-10.3175	-9.83518	-10.0468	-10.1166	-10.2771	-10.0287	-9.97802	-9.85088	-10.1155	-10.1199	-10.0607	-10.0053	-9.95044	-10.161	-10.0963	0.128809
	1593	-10.2577	-10.1662	-10.2724	-10.289	-10.2155	-10.2892	-10.3316	-10.0567	-10.1407	-10.2404	-10.2918	-10.0794	-10.135	-9.91907	-10.1371	-10.2779	-10.0898	-10.1312	-10.1099	-10.2473	-10.1839	0.104381
	1594	-10.2929	-10.3344	-10.2637	-10.3626	-10.2531	-10.3665	-10.3948	-10.2407	-10.2316	-10.2695	-10.356	-10.2019	-10.207	-10.1237	-10.2247	-10.3643	-10.0985	-10.211	-10.256	-10.282	-10.2667	0.0801879
	1595	-10.3167	-10.4638	-10.3296	-10.4443	-10.33	-10.3879	-10.3914	-10.3425	-10.3016	-10.3181	-10.3972	-10.2858	-10.1867	-10.3371	-10.3687	-10.4572	-10.1604	-10.1895	-10.3552	-10.3165	-10.334	0.0837105
	1596	-10.3526	-10.4976	-10.3677	-10.5034	-10.437	-10.4641	-10.4073	-10.4202	-10.4054	-10.3156	-10.4226	-10.3344	-10.2386	-10.3946	-10.4086	-10.5165	-10.2307	-10.1977	-10.4626	-10.3908	-10.3884	0.0894535
	1597	-10.4215	-10.5406	-10.4079	-10.5195	-10.4865	-10.5457	-10.4317	-10.4334	-10.4915	-10.2952	-10.4946	-10.2708	-10.271	-10.4549	-10.4365	-10.5445	-10.306	-10.2182	-10.5733	-10.4499	-10.4297	0.104897
	1598	-10.4955	-10.5925	-10.4656	-10.5157	-10.5341	-10.5474	-10.4666	-10.4181	-10.5097	-10.3007	-10.5816	-10.3225	-10.3837	-10.4938	-10.4604	-10.5331	-10.3859	-10.3204	-10.6344	-10.5213	-10.4742	0.0934373
	1599	-10.5204	-10.5982	-10.4939	-10.5501	-10.5707	-10.5737	-10.5416	-10.4117	-10.5325	-10.4372	-10.6176	-10.3523	-10.4558	-10.5445	-10.5209	-10.5379	-10.3956	-10.3506	-10.644	-10.5647	-10.5107	0.0842501
	1600	-10.5101	-10.6018	-10.5414	-10.5823	-10.5855	-10.5877	-10.5971	-10.4607	-10.572	-10.4781	-10.6209	-10.419	-10.5302	-10.5571	-10.548	-10.5042	-10.387	-10.4496	-10.6294	-10.5812	-10.5372	0.0685478
	1601	-10.543	-10.5777	-10.5898	-10.5601	-10.5662	-10.5811	-10.6425	-10.5494	-10.593	-10.5311	-10.6399	-10.4766	-10.554	-10.6315	-10.578	-10.5007	-10.3728	-10.5444	-10.6109	-10.5854	-10.5614	0.0614056
	1602	-10.5902	-10.5525	-10.5992	-10.5624	-10.5662	-10.6097	-10.673	-10.6186	-10.5863	-10.5921	-10.6381	-10.5035	-10.5714	-10.6633	-10.6077	-10.4822	-10.3029	-10.5642	-10.6013	-10.5823	-10.5734	0.0781771
	1603	-10.6311	-10.5502	-10.6257	-10.6026	-10.5738	-10.6276	-10.6977	-10.6316	-10.6032	-10.6262	-10.6428	-10.5782	-10.5429	-10.6792	-10.6711	-10.469	-10.3483	-10.5708	-10.6523	-10.5721	-10.5948	0.0788256
	1604	-10.6886	-10.5416	-10.6541	-10.6415	-10.5976	-10.6089	-10.6924	-10.6648	-10.5949	-10.6331	-10.6693	-10.6086	-10.5473	-10.6814	-10.6963	-10.5253	-10.4175	-10.5947	-10.6618	-10.6348	-10.6177	0.0692166
	1605	-10.7068	-10.5305	-10.6589	-10.6799	-10.6008	-10.6075	-10.7089	-10.6586	-10.5913	-10.6119	-10.6845	-10.6442	-10.5786	-10.6992	-10.7333	-10.5146	-10.5077	-10.6172	-10.6675	-10.6777	-10.634	0.065868
	1606	-10.7108	-10.5128	-10.6885	-10.675	-10.6027	-10.6525	-10.6999	-10.639	-10.646	-10.5887	-10.6918	-10.6638	-10.5944	-10.7176	-10.7436	-10.5177	-10.5466	-10.6103	-10.6894	-10.7139	-10.6453	0.0675037
	1607	-10.7241	-10.5225	-10.7013	-10.686	-10.6402	-10.6344	-10.6959	-10.6571	-10.6836	-10.5736	-10.6936	-10.6775	-10.5451	-10.7254	-10.7453	-10.5694	-10.57	-10.6623	-10.6983	-10.7147	-10.656	0.0658459
	1608	-10.7162	-10.5552	-10.7085	-10.6941	-10.6703	-10.6529	-10.6917	-10.6741	-10.6865	-10.6151	-10.6937	-10.7143	-10.5912	-10.695	-10.7416	-10.5913	-10.5856	-10.6585	-10.7125	-10.7172	-10.6683	0.0529851
	1609	-10.7062	-10.5802	-10.7278	-10.6644	-10.6686	-10.6613	-10.7063	-10.7178	-10.7039	-10.588	-10.7041	-10.731	-10.5816	-10.6878	-10.7518	-10.6389	-10.6087	-10.6791	-10.7302	-10.6988	-10.6768	0.0524739
	1610	-10.7392	-10.5891	-10.738	-10.6155	-10.7078	-10.6974	-10.7352	-10.7397	-10.7138	-10.603	-10.723	-10.7339	-10.6348	-10.6561	-10.7536	-10.676	-10.6624	-10.7092	-10.7525	-10.6853	-10.6933	0.0511794
	1611	-10.7722	-10.6249	-10.7478	-10.5982	-10.7332	-10.7392	-10.7476	-10.7442	-10.7356	-10.6564	-10.7315	-10.7058	-10.6612	-10.7015	-10.7606	-10.7	-10.709	-10.723	-10.7563	-10.6771	-10.7113	0.0467362
	1612	-10.7862	-10.6596	-10.7434	-10.6528	-10.7438	-10.7618	-10.7565	-10.7592	-10.7547	-10.6907	-10.7306	-10.6872	-10.6611	-10.7323	-10.7756	-10.7169	-10.7202	-10.7485	-10.7505	-10.6932	-10.7262	0.0396927
	1613	-10.8068	-10.7146	-10.7361	-10.6866	-10.7357	-10.749	-10.766	-10.7526	-10.7592	-10.7177	-10.7323	-10.7084	-10.7147	-10.7185	-10.7845	-10.7208	-10.7182	-10.759	-10.7591	-10.704	-10.7372	0.0295741
	1614	-10.7947	-10.7421	-10.7432	-10.7131	-10.7709	-10.7826	-10.7761	-10.744	-10.754	-10.7308	-10.7543	-10.7137	-10.7293	-10.7404	-10.7809	-10.7225	-10.724	-10.7608	-10.7567	-10.718	-10.7476	0.0244863
	1615	-10.7948	-10.7576	-10.7642	-10.7328	-10.7783	-10.7963	-10.7817	-10.6871	-10.7698	-10.7453	-10.7756	-10.6862	-10.7455	-10.7456	-10.783	-10.7222	-10.7355	-10.7501	-10.7647	-10.7348	-10.7525	0.0308087
	1616	-10.7933	-10.7662	-10.7741	-10.7371	-10.7749	-10.7963	-10.7777	-10.7187	-10.7743	-10.7412	-10.8072	-10.6674	-10.7431	-10.7357	-10.7936	-10.7463	-10.7562	-10.7337	-10.7712	-10.738	-10.7573	0.0325634
	1617	-10.7937	-10.7697	-10.7605	-10.7644	-10.7816	-10.7847	-10.7801	-10.7633	-10.7765	-10.7445	-10.8243	-10.662	-10.7429	-10.7217	-10.7975	-10.7587	-10.7776	-10.7229	-10.7757	-10.7289	-10.7616	0.0347952
	1618	-10.7903	-10.7774	-10.7665	-10.7747	-10.775	-10.7724	-10.7826	-10.7625	-10.7653	-10.7599	-10.8292	-10.6723	-10.7553	-10.7115	-10.7961	-10.7733	-10.7807	-10.722	-10.7804	-10.7125	-10.763	0.0348595
	1619	-10.7978	-10.7756	-10.788	-10.789	-10.7639	-10.7769	-10.7926	-10.7628	-10.762	-10.7714	-10.8297	-10.6992	-10.7647	-10.7208	-10.7887	-10.7906	-10.7703	-10.7533	-10.7882	-10.7118	-10.7699	0.0307774
	1620	-10.7996	-10.7876	-10.8213	-10.799	-10.7461	-10.7843	-10.8038	-10.7703	-10.7576	-10.7777	-10.8298	-10.6873	-10.7661	-10.7233	-10.7957	-10.7939	-10.7669	-10.776	-10.7728	-10.7509	-10.7755	0.0328069
	1621	-10.7886	-10.8016	-10.8405	-10.8029	-10.7241	-10.7928	-10.7888	-10.7707	-10.7513	-10.793	-10.8323	-10.6393	-10.7663	-10.7356	-10.8015	-10.8076	-10.7783	-10.7768	-10.761	-10.7717	-10.7762	0.0430694
	1622	-10.7999	-10.8021	-10.8444	-10.8159	-10.7019	-10.807	-10.7799	-10.7726	-10.7603	-10.8027	-10.8374	-10.6675	-10.7568	-10.7632	-10.8044	-10.8136	-10.7752	-10.7951	-10.7707	-10.7891	-10.783	0.0415774
	1623	-10.8153	-10.8081	-10.8497	-10.8117	-10.7028	-10.823	-10.7784	-10.7837	-10.7751	-10.8172	-10.8378	-10.701	-10.7566	-10.7888	-10.8158	-10.8041	-10.7862	-10.8074	-10.7615	-10.8036	-10.7914	0.0385892
	1624	-10.8232	-10.809	-10.8478	-10.8114	-10.7382	-10.8152	-10.773	-10.7861	-10.7828	-10.8195	-10.8403	-10.7298	-10.7602	-10.81	-10.83	-10.789	-10.7915	-10.8204	-10.7732	-10.8278	-10.7989	0.0323531
	1625	-10.819	-10.8081	-10.8468	-10.8019	-10.7496	-10.8194	-10.7632	-10.8047	-10.7847	-10.8131	-10.8439	-10.7344	-10.7761	-10.8232	-10.8213	-10.7851	-10.7835	-10.8236	-10.7887	-10.8337	-10.8012	0.0302625
	1626	-10.8239	-10.7882	-10.8471	-10.8086	-10.7574	-10.8154	-10.7683	-10.8101	-10.7921	-10.8153	-10.84	-10.7581	-10.7942	-10.8271	-10.8202	-10.7894	-10.8016	-10.8386	-10.796	-10.8406	-10.8066	0.0265374
	1627	-10.8183	-10.7807	-10.8449	-10.8105	-10.7826	-10.8276	-10.7882	-10.8049	-10.8004	-10.8055	-10.8338	-10.7611	-10.7972	-10.8312	-10.8284	-10.8012	-10.8179	-10.84	-10.8075	-10.8313	-10.8107	0.0220439
	1628	-10.8122	-10.7753	-10.8337	-10.8166	-10.7841	-10.8225	-10.7927	-10.8033	-10.8096	-10.8015	-10.8382	-10.7556	-10.8175	-10.838	-10.8366	-10.8209	-10.8107	-10.8287	-10.8117	-10.8203	-10.8115	0.0216306
	1629	-10.8109	-10.7779	-10.8269	-10.8069	-10.7847	-10.8407	-10.791	-10.8012	-10.8164	-10.8106	-10.8376	-10.7509	-10.8275	-10.8364	-10.8433	-10.8256	-10.8025	-10.8261	-10.8064	-10.8215	-10.8122	0.0233493
	1630	-10.8068	-10.7903	-10.8112	-10.8241	-10.792	-10.844	-10.7868	-10.7982	-10.8217	-10.8124	-10.8316	-10.7471	-10.8233	-10.8358	-10.8371	-10.8208	-10.8022	-10.813	-10.8035	-10.8075	-10.8105	0.0219134
	1631	-10.8084	-10.7932	-10.7926	-10.8335	-10.805	-10.8518	-10.7804	-10.7935	-10.8066	-10.8132	-10.8344	-10.7375	-10.8165	-10.8312	-10.8362	-10.8068	-10.8048	-10.8113	-10.8065	-10.8125	-10.8088	0.0242282
	1632	-10.8163	-10.7942	-10.7796	-10.8376	-10.8203	-10.8527	-10.7786	-10.8024	-10.8155	-10.8128	-10.8385	-10.741	-10.809	-10.8284	-10.8398	-10.8045	-10.8133	-10.8296	-10.8092	-10.8192	-10.8121	0.0253547
	1633	-10.8189	-10.7979	-10.7579	-10.8373	-10.8239	-10.8535	-10.7725	-10.8063	-10.8173	-10.8071	-10.839	-10.7413	-10.8087	-10.8207	-10.8417	-10.8044	-10.8146	-10.8331	-10.8144	-10.8274	-10.8119	0.0278816
	1634	-10.8258	-10.8059	-10.7573	-10.8362	-10.8317	-10.859	-10.7744	-10.8051	-10.8178	-10.8213	-10.8393	-10.7513	-10.8146	-10.8233	-10.8506	-10.8108	-10.8153	-10.8299	-10.8152	-10.8261	-10.8155	0.0274645
	1635	-10.8234	-10.803	-10.7936	-10.8357	-10.8452	-10.8657	-10.7704	-10.8042	-10.8172	-10.83	-10.8411	-10.7508	-10.8171	-10.8344	-10.852	-10.8124	-10.8151	-10.8395	-10.8151	-10.8304	-10.8198	0.0269975
	1636	-10.8208	-10.8158	-10.8042	-10.8364	-10.8461	-10.8616	-10.7825	-10.8105	-10.8161	-10.83	-10.8365	-10.7693	-10.8209	-10.8366	-10.8524	-10.8063	-10.8145	-10.8418	-10.8187	-10.8222	-10.8222	0.0221593
	1637	-10.8273	-10.8056	-10.8204	-10.8316	-10.8547	-10.8613	-10.8043	-10.8149	-10.8221	-10.8306	-10.8284	-10.784	-10.8366	-10.8384	-10.8525	-10.8105	-10.8265	-10.8335	-10.8097	-10.822	-10.8257	0.0184895
	1638	-10.8329	-10.7964	-10.8359	-10.8381	-10.8555	-10.8593	-10.8154	-10.8256	-10.8313	-10.8368	-10.8472	-10.8079	-10.8389	-10.8343	-10.8523	-10.8049	-10.8302	-10.83	-10.8021	-10.8225	-10.8299	0.0175788
	1639	-10.8346	-10.7808	-10.8412	-10.8375	-10.8621	-10.8484	-10.8243	-10.8262	-10.8332	-10.8433	-10.8076	-10.8168	-10.8399	-10.8291	-10.8519	-10.8123	-10.8312	-10.825	-10.8019	-10.8271	-10.8287	0.0186185
	1640	-10.8346	-10.7598	-10.8451	-10.8395	-10.8642	-10.8417	-10.826	-10.8147	-10.8337	-10.8451	-10.7841	-10.8151	-10.8395	-10.8211	-10.8505	-10.8176	-10.8317	-10.8334	-10.8094	-10.834	-10.827	0.0234133
	1641	-10.8352	-10.7759	-10.8567	-10.8377	-10.8579	-10.8321	-10.827	-10.8112	-10.8211	-10.8452	-10.7829	-10.8141	-10.8392	-10.8169	-10.848	-10.8202	-10.8315	-10.8366	-10.8149	-10.8359	-10.827	0.0210947
	1642	-10.8347	-10.8041	-10.8506	-10.8332	-10.8598	-10.849	-10.8194	-10.7943	-10.8202	-10.8424	-10.8123	-10.8137	-10.8333	-10.8146	-10.8494	-10.8336	-10.8329	-10.8404	-10.816	-10.8435	-10.8299	0.0173601
	1643	-10.838	-10.8152	-10.8486	-10.8252	-10.8502	-10.8511	-10.8066	-10.7936	-10.8244	-10.8379	-10.8366	-10.8142	-10.8377	-10.8137	-10.856	-10.8423	-10.8361	-10.8438	-10.8104	-10.8443	-10.8313	0.0173106
	1644	-10.838	-10.8243	-10.8487	-10.8286	-10.846	-10.8606	-10.8038	-10.7922	-10.8189	-10.8386	-10.848	-10.7982	-10.8399	-10.8144	-10.8534	-10.844	-10.8339	-10.8522	-10.8089	-10.8454	-10.8319	0.0198587
	1645	-10.8405	-10.8395	-10.8555	-10.8353	-10.847	-10.8616	-10.8148	-10.7951	-10.8241	-10.8383	-10.8432	-10.787	-10.8372	-10.8182	-10.8477	-10.8448	-10.8452	-10.8488	-10.8083	-10.844	-10.8338	0.0197716
	1646	-10.8436	-10.8359	-10.8562	-10.8364	-10.8393	-10.8608	-10.8242	-10.7922	-10.8259	-10.8365	-10.8478	-10.7939	-10.8345	-10.8271	-10.8526	-10.8444	-10.8473	-10.8492	-10.8083	-10.8383	-10.8347	0.0186841
	1647	-10.8495	-10.8356	-10.8526	-10.8365	-10.8287	-10.8609	-10.8272	-10.7852	-10.8275	-10.8359	-10.84	-10.8099	-10.8338	-10.8296	-10.8531	-10.8429	-10.8482	-10.8449	-10.8079	-10.8359	-10.8343	0.0176155
	1648	-10.8513	-10.834	-10.8532	-10.8421	-10.8334	-10.8653	-10.8344	-10.7889	-10.8331	-10.8341	-10.8343	-10.8183	-10.8397	-10.83	-10.851	-10.8444	-10.8476	-10.8432	-10.8188	-10.8401	-10.8369	0.0159291
	1649	-10.8514	-10.8395	-10.8668	-10.8431	-10.8338	-10.8674	-10.8342	-10.7958	-10.8407	-10.8474	-10.8135	-10.8387	-10.8396	-10.8372	-10.8596	-10.8468	-10.8517	-10.8445	-10.8119	-10.8418	-10.8403	0.0174519
	1650	-10.8521	-10.8448	-10.8659	-10.8325	-10.8329	-10.8711	-10.842	-10.8098	-10.8362	-10.8461	-10.8076	-10.8446	-10.8473	-10.8381	-10.8663	-10.8454	-10.8456	-10.837	-10.8073	-10.8443	-10.8409	0.0175439
	1651	-10.8514	-10.8465	-10.8651	-10.8359	-10.8273	-10.8676	-10.843	-10.8122	-10.8346	-10.8461	-10.8033	-10.8454	-10.8456	-10.8387	-10.8634	-10.845	-10.8484	-10.8386	-10.8024	-10.8449	-10.8403	0.0178822
	1652	-10.8512	-10.8308	-10.865	-10.843	-10.8195	-10.8714	-10.8435	-10.8135	-10.8405	-10.8462	-10.7803	-10.8458	-10.8563	-10.8447	-10.878	-10.8445	-10.848	-10.8437	-10.7877	-10.8507	-10.8402	0.0243684
	1653	-10.8527	-10.8401	-10.8719	-10.8389	-10.824	-10.8643	-10.8433	-10.8193	-10.8428	-10.847	-10.7645	-10.8407	-10.8538	-10.846	-10.8708	-10.8457	-10.848	-10.8428	-10.7802	-10.8568	-10.8397	0.0265221
	1654	-10.8561	-10.8429	-10.8751	-10.8323	-10.8267	-10.8619	-10.8417	-10.8095	-10.8427	-10.8436	-10.8146	-10.8451	-10.8561	-10.8466	-10.8698	-10.844	-10.8548	-10.8463	-10.7982	-10.8666	-10.8437	0.0198484
	1655	-10.8606	-10.8439	-10.8658	-10.8362	-10.84	-10.8617	-10.8373	-10.8232	-10.8373	-10.8494	-10.8316	-10.8466	-10.8572	-10.8462	-10.8692	-10.8465	-10.8562	-10.852	-10.8207	-10.8689	-10.8475	0.014145
	1656	-10.8595	-10.8438	-10.8674	-10.8374	-10.8483	-10.8649	-10.8467	-10.8275	-10.8479	-10.8462	-10.8379	-10.8464	-10.856	-10.8393	-10.8697	-10.8436	-10.8563	-10.8519	-10.83	-10.8691	-10.8495	0.0123311
	1657	-10.8595	-10.8442	-10.8656	-10.8372	-10.8419	-10.8691	-10.8478	-10.8347	-10.8434	-10.8469	-10.8406	-10.8479	-10.8609	-10.8415	-10.8671	-10.8456	-10.8505	-10.8613	-10.8323	-10.8699	-10.8504	0.011881
	1658	-10.8675	-10.8505	-10.8652	-10.8388	-10.8354	-10.8707	-10.8506	-10.8372	-10.8435	-10.8473	-10.8483	-10.8455	-10.8515	-10.8314	-10.873	-10.8466	-10.8491	-10.8652	-10.8357	-10.8691	-10.8511	0.0129807
	1659	-10.8675	-10.8463	-10.8645	-10.8423	-10.827	-10.8778	-10.8512	-10.8376	-10.8372	-10.8465	-10.8491	-10.8477	-10.8549	-10.8395	-10.8705	-10.8444	-10.8449	-10.8665	-10.8352	-10.8708	-10.8511	0.0140354
	1660	-10.8672	-10.8427	-10.8584	-10.8465	-10.8348	-10.8812	-10.8516	-10.8336	-10.8363	-10.8466	-10.8488	-10.8469	-10.8462	-10.839	-10.8699	-10.847	-10.8378	-10.8685	-10.8404	-10.8685	-10.8506	0.0137138
	1661	-10.8686	-10.8375	-10.8578	-10.8521	-10.8432	-10.8711	-10.8523	-10.8316	-10.8351	-10.8418	-10.8492	-10.8464	-10.8479	-10.8379	-10.8697	-10.8528	-10.8405	-10.8684	-10.8411	-10.8748	-10.851	0.0132947
	1662	-10.8694	-10.8364	-10.858	-10.8526	-10.8488	-10.8672	-10.8494	-10.8284	-10.8313	-10.833	-10.8504	-10.8486	-10.8492	-10.8398	-10.8706	-10.8468	-10.8407	-10.8628	-10.8417	-10.8648	-10.8495	0.0127956
	1663	-10.8648	-10.8375	-10.8566	-10.8537	-10.851	-10.8578	-10.857	-10.831	-10.8253	-10.8324	-10.8491	-10.8512	-10.8489	-10.8383	-10.8669	-10.8461	-10.8416	-10.8611	-10.8414	-10.8696	-10.8491	0.0123589
	1664	-10.8638	-10.8314	-10.8584	-10.8479	-10.8629	-10.8539	-10.8591	-10.8357	-10.8301	-10.8318	-10.8495	-10.8567	-10.8542	-10.8403	-10.873	-10.8455	-10.8474	-10.8605	-10.8407	-10.8699	-10.8506	0.0127869
	1665	-10.8575	-10.8308	-10.8573	-10.844	-10.8658	-10.8369	-10.8593	-10.8376	-10.8258	-10.8308	-10.8496	-10.8547	-10.8577	-10.8392	-10.8698	-10.846	-10.849	-10.8608	-10.8417	-10.8701	-10.8492	0.0132139
	1666	-10.8627	-10.8362	-10.8567	-10.8402	-10.8669	-10.8143	-10.8583	-10.8454	-10.8207	-10.8316	-10.8492	-10.8534	-10.8573	-10.8382	-10.8711	-10.8458	-10.8491	-10.862	-10.8385	-10.8697	-10.8484	0.015605
	1667	-10.8602	-10.8398	-10.8593	-10.8369	-10.8611	-10.8316	-10.8585	-10.8455	-10.8098	-10.8287	-10.8499	-10.8556	-10.8566	-10.8409	-10.865	-10.8515	-10.8491	-10.8641	-10.8436	-10.8729	-10.849	0.0149066
	1668	-10.8576	-10.8486	-10.856	-10.8402	-10.8573	-10.8488	-10.85	-10.842	-10.8059	-10.8344	-10.8528	-10.8559	-10.8596	-10.8372	-10.8631	-10.8534	-10.8516	-10.8684	-10.8385	-10.8682	-10.8495	0.0141034
	1669	-10.8541	-10.8517	-10.8586	-10.8458	-10.867	-10.8659	-10.8554	-10.8513	-10.8041	-10.8299	-10.856	-10.8546	-10.8501	-10.8407	-10.8627	-10.8542	-10.8491	-10.8685	-10.8443	-10.8707	-10.8517	0.0149689
	1670	-10.8563	-10.8549	-10.8587	-10.8413	-10.8671	-10.8714	-10.8535	-10.8531	-10.8041	-10.8368	-10.8587	-10.857	-10.8562	-10.8426	-10.863	-10.8539	-10.8489	-10.8687	-10.8388	-10.8699	-10.8527	0.0152081
	1671	-10.8523	-10.8602	-10.8569	-10.8531	-10.8673	-10.878	-10.8523	-10.8536	-10.8046	-10.8386	-10.8539	-10.8551	-10.8576	-10.846	-10.8511	-10.8557	-10.8485	-10.8696	-10.8405	-10.8698	-10.8532	0.0149876
	1672	-10.8523	-10.8602	-10.8587	-10.849	-10.866	-10.8791	-10.852	-10.8607	-10.8025	-10.84	-10.8548	-10.8561	-10.8576	-10.8423	-10.8478	-10.8535	-10.8494	-10.8685	-10.8353	-10.871	-10.8528	0.0158885
	1673	-10.8524	-10.8611	-10.8513	-10.8584	-10.8716	-10.8792	-10.8533	-10.8619	-10.8032	-10.8387	-10.8516	-10.8569	-10.8612	-10.8347	-10.8472	-10.8547	-10.8504	-10.8696	-10.8402	-10.8709	-10.8534	0.0164055
	1674	-10.8599	-10.8657	-10.8529	-10.8616	-10.8758	-10.8808	-10.8494	-10.862	-10.8062	-10.8407	-10.8503	-10.8531	-10.8656	-10.8386	-10.8459	-10.8534	-10.8488	-10.8699	-10.8416	-10.8715	-10.8547	0.0164661
	1675	-10.8608	-10.8692	-10.8427	-10.8623	-10.8769	-10.8785	-10.8559	-10.8622	-10.8142	-10.8409	-10.8497	-10.8558	-10.8651	-10.8382	-10.8514	-10.8549	-10.8536	-10.8681	-10.8422	-10.8699	-10.8556	0.0151601
	1676	-10.8616	-10.8689	-10.8454	-10.8633	-10.8732	-10.8806	-10.8525	-10.8625	-10.8138	-10.8449	-10.8509	-10.8563	-10.8661	-10.8434	-10.8544	-10.8553	-10.8457	-10.8717	-10.8421	-10.8693	-10.8561	0.0149346
	1677	-10.8608	-10.8687	-10.8429	-10.8624	-10.8757	-10.8798	-10.8527	-10.8617	-10.8253	-10.8525	-10.8471	-10.8555	-10.867	-10.8533	-10.8609	-10.8538	-10.8494	-10.8668	-10.8393	-10.8705	-10.8573	0.0129851
	1678	-10.8621	-10.8711	-10.8426	-10.863	-10.8754	-10.8792	-10.8532	-10.8624	-10.8396	-10.8439	-10.8537	-10.8563	-10.8656	-10.8552	-10.8625	-10.8579	-10.85	-10.8693	-10.8434	-10.8715	-10.8589	0.0113907
	1679	-10.8603	-10.8671	-10.8418	-10.8617	-10.8718	-10.882	-10.8528	-10.8628	-10.8435	-10.8474	-10.8503	-10.8576	-10.8663	-10.8557	-10.8632	-10.8512	-10.8495	-10.87	-10.8434	-10.8699	-10.8584	0.0109587
	1680	-10.8638	-10.8724	-10.8367	-10.8637	-10.8738	-10.8725	-10.8511	-10.8611	-10.8401	-10.8478	-10.8504	-10.8545	-10.8602	-10.8564	-10.8629	-10.8567	-10.8553	-10.8689	-10.8431	-10.8735	-10.8582	0.0111529
	1681	-10.8589	-10.8676	-10.8416	-10.8628	-10.8752	-10.8732	-10.8542	-10.8587	-10.8523	-10.8471	-10.8507	-10.8593	-10.8587	-10.8558	-10.8621	-10.8543	-10.8573	-10.8693	-10.8427	-10.8684	-10.8585	0.00926432
	1682	-10.8638	-10.8682	-10.8427	-10.8625	-10.8688	-10.8734	-10.8524	-10.8547	-10.8516	-10.8495	-10.8506	-10.8531	-10.8613	-10.8574	-10.8679	-10.8536	-10.8581	-10.8711	-10.8419	-10.8704	-10.8586	0.00941712
	1683	-10.8609	-10.8699	-10.8365	-10.8649	-10.8679	-10.8701	-10.8538	-10.8547	-10.8527	-10.8485	-10.8485	-10.8559	-10.8568	-10.8549	-10.8596	-10.8549	-10.8582	-10.8678	-10.8492	-10.8713	-10.8578	0.00895036
	1684	-10.8595	-10.8695	-10.8508	-10.8604	-10.8695	-10.8733	-10.8537	-10.8553	-10.8531	-10.8479	-10.852	-10.8567	-10.8582	-10.8571	-10.8572	-10.8558	-10.8597	-10.8722	-10.8475	-10.8712	-10.859	0.00802017
	1685	-10.8616	-10.8688	-10.8517	-10.864	-10.8702	-10.8723	-10.8524	-10.8541	-10.8526	-10.8486	-10.8503	-10.8562	-10.8581	-10.8565	-10.8617	-10.8539	-10.8564	-10.8683	-10.8538	-10.8707	-10.8591	0.00755089
	1686	-10.8621	-10.8708	-10.8451	-10.8633	-10.8654	-10.8711	-10.8535	-10.8541	-10.8507	-10.8482	-10.8514	-10.856	-10.8583	-10.8554	-10.8545	-10.8574	-10.8588	-10.8689	-10.851	-10.8737	-10.8585	0.00815993
	1687	-10.861	-10.8691	-10.8432	-10.8619	-10.8671	-10.8732	-10.852	-10.8544	-10.8562	-10.8466	-10.8514	-10.8583	-10.859	-10.8581	-10.8616	-10.8469	-10.8584	-10.8705	-10.8507	-10.8686	-10.8584	0.00846462
	1688	-10.8637	-10.871	-10.8434	-10.8635	-10.8672	-10.8724	-10.8548	-10.853	-10.8568	-10.85	-10.8502	-10.8545	-10.8586	-10.8553	-10.8626	-10.8502	-10.8577	-10.8695	-10.8504	-10.8758	-10.859	0.00885376
	1689	-10.8677	-10.8654	-10.8431	-10.8619	-10.8614	-10.8751	-10.8477	-10.8586	-10.8649	-10.848	-10.8509	-10.8598	-10.8565	-10.8569	-10.8691	-10.8563	-10.8596	-10.8692	-10.8513	-10.8616	-10.8592	0.00822282
	1690	-10.8686	-10.8632	-10.8357	-10.8687	-10.8671	-10.8852	-10.8446	-10.8544	-10.8595	-10.8379	-10.8498	-10.8533	-10.852	-10.8594	-10.8718	-10.8464	-10.8581	-10.8711	-10.8457	-10.8601	-10.8576	0.0124654
	1691	-10.8683	-10.8734	-10.8336	-10.8523	-10.8601	-10.8623	-10.8345	-10.8556	-10.8626	-10.8125	-10.8471	-10.8419	-10.8383	-10.8405	-10.8649	-10.8351	-10.8586	-10.8572	-10.8574	-10.8565	-10.8506	0.0148656
	1692	-10.8454	-10.8362	-10.8556	-10.844	-10.8539	-10.8378	-10.8224	-10.8491	-10.8495	-10.804	-10.8328	-10.8362	-10.8181	-10.8149	-10.845	-10.8338	-10.8511	-10.8436	-10.8462	-10.8495	-10.8385	0.0140243
	1693	-10.8237	-10.8083	-10.815	-10.8251	-10.7761	-10.8162	-10.7943	-10.8239	-10.8241	-10.7976	-10.8054	-10.8017	-10.7962	-10.7849	-10.8306	-10.8079	-10.8345	-10.8325	-10.7912	-10.8013	-10.8095	0.0166848
	1694	-10.774	-10.758	-10.7673	-10.7818	-10.694	-10.778	-10.7106	-10.7509	-10.7583	-10.7594	-10.7283	-10.7124	-10.7303	-10.6907	-10.7661	-10.7549	-10.8096	-10.8021	-10.7734	-10.7133	-10.7507	0.0338783
	1695	-10.6576	-10.66	-10.6525	-10.6677	-10.632	-10.6726	-10.6253	-10.6614	-10.6774	-10.6225	-10.6146	-10.5978	-10.5592	-10.6218	-10.5706	-10.6986	-10.8008	-10.7322	-10.6219	-10.5835	-10.6465	0.0560559
	1696	-10.4626	-10.5534	-10.413	-10.4702	-10.4962	-10.5075	-10.4915	-10.4494	-10.4851	-10.431	-10.3638	-10.4067	-10.3655	-10.4105	-10.371	-10.542	-10.6636	-10.5866	-10.4722	-10.4154	-10.4679	0.0773458
	1697	-10.1146	-10.2433	-10.1773	-10.0871	-10.2717	-10.217	-10.1726	-10.1137	-10.3208	-10.2168	-9.91185	-10.1188	-10.0008	-9.99664	-10.0756	-10.2905	-10.4427	-10.3458	-10.1825	-10.0138	-10.1657	0.133149
	1698	-9.64727	-9.80254	-9.7422	-9.6403	-9.8355	-9.78452	-9.60925	-9.47654	-9.86461	-9.57496	-9.36474	-9.53502	-9.59044	-9.51793	-9.69403	-9.77148	-9.99512	-9.91967	-9.67979	-9.18243	-9.66142	0.193149
	1699	-8.9309	-8.97559	-9.02278	-8.97882	-9.02498	-8.95525	-8.85826	-8.63075	-9.05324	-8.61263	-8.82231	-8.99016	-8.92923	-8.69273	-8.98525	-9.06173	-9.10245	-9.04266	-8.67567	-8.3574	-8.88514	0.194664
	1700	-7.78514	-7.58334	-7.55497	-8.14639	-8.06995	-8.14659	-8.08284	-7.7328	-7.31806	-7.33521	-7.77856	-8.36629	-7.45059	-7.23635	-7.70877	-8.31996	-8.01955	-7.76977	-7.40216	-7.25509	-7.75312	0.35931
	1701	-6.16379	-6.14692	-6.1516	-6.59137	-6.51283	-6.69407	-6.44699	-6.25585	-5.87736	-6.16889	-6.29241	-7.16555	-6.22758	-6.03008	-5.93635	-6.89935	-6.76512	-6.0817	-6.06389	-6.03486	-6.32533	0.345259
	1702	-4.76517	-4.31264	-4.25069	-4.911	-4.68225	-4.44679	-4.475	-4.61479	-4.26845	-4.50024	-4.65133	-5.08587	-4.47708	-4.14822	-4.26233	-4.75614	-4.69356	-4.32776	-3.99724	-4.3831	-4.50048	0.270091
	1703	-2.45459	-2.17618	-2.43263	-2.89861	-2.75593	-2.1899	-2.21326	-2.52331	-2.13465	-1.84801	-2.68447	-3.32662	-2.19946	-1.92505	-2.24768	-2.28525	-2.05911	-2.14444	-1.1567	-1.8447	-2.27503	0.450951
	1704	-0.0795912	1.00198	0.115596	-0.0736731	-0.109294	0.387831	0.496614	-0.0936266	-0.095555	0.503483	0.0823126	-1.00789	-0.195217	0.00594306	0.0841088	0.195337	0.0653752	-0.111782	1.16589	1.13112	0.173448	0.506239
	1705	2.58547	2.88158	2.79289	2.71083	2.06728	3.30104	2.59802	2.90978	1.8973	2.91263	2.76545	2.28211	1.76066	3.42331	2.89354	2.56831	2.53164	1.89076	3.1171	3.21515	2.65524	0.474736
	1706	5.67147	5.62245	5.55395	5.79562	5.40627	5.9426	6.16221	5.97742	5.1464	4.72779	5.56304	4.86983	5.0121	5.4667	5.25608	5.74618	6.12323	4.70764	5.60057	4.91687	5.46342	0.448809
	1707	8.30129	8.16777	8.54064	8.50383	7.4941	8.50351	8.59873	8.64556	7.81824	7.7007	8.81137	8.58238	8.17042	7.98884	8.26101	8.71842	7.26739	7.92122	7.62311	7.59093	8.16047	0.460009
	1708	12.2885	9.95488	11.164	10.6432	10.1283	10.8213	10.871	10.906	10.5875	10.7188	11.5155	10.984	10.9466	10.6776	10.8548	10.8668	10.3042	11.5349	9.49981	10.277	10.7772	0.604194
	1709	14.3364	12.6906	13.3318	13.3099	13.3967	13.683	12.6255	13.7891	13.0897	13.2528	13.3593	12.8652	13.7377	12.7631	13.1289	13.4094	12.7826	13.9674	11.1224	12.6137	13.1628	0.673021
	1710	17.092	15.4572	15.8739	15.7986	15.9373	15.9228	14.1016	15.8027	16.0643	15.1229	14.9411	15.3549	15.3434	14.2616	15.4402	15.9145	14.3558	15.9569	13.5882	16.1021	15.4216	0.831051
	1711	18.631	17.7995	17.3746	18.2133	17.7945	17.2694	16.5027	17.5502	17.8709	17.1926	18.1769	17.4276	16.4973	16.1878	16.7348	18.3074	16.3591	16.9601	16.0972	17.6572	17.3302	0.750429
	1712	19.8954	19.3046	18.0747	19.6084	19.2571	18.5091	20.0496	18.988	19.3885	18.6962	19.0827	19.2943	17.01	18.6095	18.8442	20.0307	19.0448	18.0557	19.1009	19.4041	19.0124	0.730156
	1713	21.1701	19.9906	19.6745	20.5111	20.2813	20.4032	21.6668	20.6873	20.9641	20.508	21.1905	21.1495	19.0919	20.0691	20.7763	21.2752	20.918	20.1694	21.4988	20.5879	20.6292	0.639048
	1714	21.6717	21.4071	21.056	21.6596	21.8162	21.7006	22.3059	21.9141	21.9064	22.2372	22.5656	22.8241	20.3899	21.2346	22.0557	22.2397	22.8044	21.4087	21.8877	22.7809	21.8933	0.623441
	1715	22.0871	23.2167	22.8061	23.0621	23.0939	22.548	22.4844	23.4209	22.5787	23.427	23.5768	23.1665	22.2845	22.8941	23.1593	23.8721	23.7548	22.6454	23.1394	23.065	23.0141	0.476968
	1716	23.6464	23.8946	23.5112	23.4179	23.6928	23.5793	23.1415	23.9807	23.1372	24.1957	23.6279	24.3999	23.458	23.928	23.0848	25.1567	23.7166	23.4967	23.6695	23.2967	23.7016	0.483132
	1717	23.4501	24.6946	23.9773	23.7808	24.0042	23.7044	24.9243	23.7041	24.0721	23.6262	25.0922	25.1081	25.5205	24.6095	24.4345	25.2091	24.3222	24.6447	24.1123	25.0467	24.4019	0.613863
	1718	24.3699	25.121	24.6008	23.648	24.8298	25.0612	25.7028	24.6586	25.0562	25.2171	24.7225	25.4483	25.4464	25.773	25.377	25.0076	25.5022	25.4169	24.3135	25.3992	25.0336	0.530312
	1719	25.2525	25.6168	25.7182	24.8872	25.1711	25.2104	25.8269	25.2486	25.5863	25.1331	24.7797	25.3662	25.8096	25.745	25.8359	25.0676	25.6006	25.5521	25.1701	24.8919	25.3735	0.337638
	1720	25.9355	25.5943	26.0125	24.8958	25.4246	26.6468	27.3005	25.9361	25.4229	25.9279	25.1202	25.2315	24.9953	26.6827	26.2483	25.2753	25.9244	25.6791	26.0314	24.601	25.7443	0.663233
	1721	25.6611	25.7849	26.7616	25.6855	25.2806	26.8862	25.6246	25.5999	25.9769	25.8934	25.6234	25.6806	25.9254	26.7025	26.7213	26.0564	25.6275	26.1387	25.9574	25.6388	25.9613	0.457833
	1722	26.1397	24.879	26.5485	26.2321	26.2652	27.314	25.8974	25.7972	25.3254	26.1703	25.7583	26.6376	26.4109	26.1887	26.4012	26.1099	25.2376	26.4635	27.1747	25.1333	26.1042	0.628946
	1723	26.5851	25.3913	26.548	25.8693	26.346	26.5574	24.825	25.1132	25.4619	25.188	25.2668	26.256	25.9247	25.3779	26.5218	25.3803	25.3689	27.083	26.5601	25.8515	25.8738	0.641424
	1724	25.912	26.4477	25.7066	26.1121	25.6543	25.9137	25.1002	24.922	25.7385	24.4847	25.452	25.9416	25.8057	24.6824	25.264	24.9582	25.7401	25.9257	26.367	26.3342	25.6231	0.559778
	1725	25.4832	25.4606	25.3435	25.5105	25.8988	25.7042	24.5433	23.6141	25.6426	24.3829	24.8784	25.0611	25.8126	25.1184	24.9135	25.4175	25.2899	25.0843	26.0031	25.4548	25.2309	0.569578
	1726	24.5402	25.3407	24.9058	24.7632	26.4246	25.0258	24.2121	24.2543	24.9584	25.8605	24.4294	24.983	25.2641	24.7888	24.4856	24.2845	24.5707	25.1307	25.513	24.8881	24.9312	0.559167
	1727	23.4122	24.0164	24.9425	24.1827	25.5361	23.8478	24.0951	23.9606	24.5145	24.6771	23.7068	24.7006	24.4237	24.1905	23.5188	24.05	24.5999	23.5122	24.2222	24.3475	24.2229	0.522414
	1728	23.4492	22.9689	23.1608	23.5579	23.686	23.2871	23.7372	23.7642	23.2064	23.8327	23.5575	23.2172	24.0818	24.557	23.1323	23.7022	23.452	23.2217	23.9065	24.2233	23.5851	0.406816
	1729	22.7573	23.5303	22.3745	23.1524	22.4635	22.3602	23.6623	23.315	22.2102	23.3097	23.1456	22.2854	23.1723	24.6354	22.9167	23.0015	23.4079	22.4128	22.6588	23.5459	23.0159	0.601428
	1730	21.4611	22.2447	20.8682	22.1804	22.0737	21.4831	22.8527	22.3928	20.6627	21.9494	22.9963	21.0075	22.0818	22.8641	21.5172	21.8852	22.3526	22.4704	22.5184	23.1617	22.0512	0.707003
	1731	19.7814	21.055	20.3353	20.4175	21.4576	19.9578	21.6119	21.449	20.7683	21.3346	21.6346	19.6776	20.4194	20.6546	20.447	21.0674	20.7739	21.5028	21.7288	21.1048	20.859	0.635472
	1732	19.685	20.3049	20.155	19.8747	19.3578	19.191	19.9864	19.9135	19.9765	19.0997	20.3131	19.3456	19.9163	19.1208	19.5142	19.2407	20.3594	20.7531	20.1445	19.6747	19.7963	0.471835
	1733	18.7503	18.282	18.2207	17.6366	18.3159	18.5346	18.7247	18.4859	18.8617	18.0884	18.4234	18.4283	18.7041	17.7615	18.4996	17.5449	17.9563	19.1727	18.6808	18.4113	18.3742	0.416898
	1734	16.8055	17.0558	16.5451	17.1582	17.5268	16.7509	17.0669	17.5139	17.0968	16.1374	17.234	17.2947	17.3477	16.6289	17.4136	16.4224	16.7119	17.6048	16.5492	16.9141	16.9889	0.410154
	1735	15.0243	16.2753	15.911	15.8567	15.6662	15.5356	15.2989	16.3898	15.9817	14.9043	15.6942	16.4437	15.476	14.8973	15.3801	15.9457	16.3379	15.8665	14.8436	14.8565	15.6293	0.534278
	1736	13.1528	14.9694	13.6522	14.2798	14.2187	14.0789	13.9297	14.5438	14.5464	12.9583	14.1154	15.2036	14.0792	13.2968	13.8974	14.8257	14.5596	14.0782	13.1631	13.0662	14.0308	0.65385
	1737	12.3627	13.64	12.1092	12.1965	12.4269	13.0121	12.1269	12.0062	13.2726	11.7945	11.9158	12.5412	12.0725	11.9936	12.4914	12.8091	13.0315	11.4337	11.7382	11.4768	12.3226	0.589539
	1738	11.0282	10.9713	10.3094	10.6329	10.6444	10.8921	9.74567	10.5635	11.5522	10.5133	10.3726	10.4702	10.392	10.6107	10.7394	10.7215	11.5198	10.2492	10.0179	10.2295	10.6088	0.443027
	1739	9.12017	8.91953	7.5644	9.12539	7.93007	9.21881	7.74073	9.0018	9.69498	9.01272	8.26436	8.08144	8.33559	9.17084	8.0393	8.14408	9.48755	9.02302	8.7155	8.85436	8.67223	0.609658
	1740	6.88077	7.23044	5.66835	7.11532	5.98078	6.90584	5.85449	7.00813	6.88368	6.21411	7.07688	5.40143	6.31652	7.19825	5.60472	6.35729	7.19581	7.24374	7.20773	7.08085	6.62126	0.63042
	1741	4.87967	5.0293	4.62836	5.28086	4.21854	5.14108	4.04545	4.52496	5.03819	4.38109	4.71398	3.18279	4.37918	5.05061	3.99062	4.1762	4.64107	4.77112	4.94006	4.47504	4.57441	0.496918
	1742	3.52503	2.32196	3.04648	2.6838	2.35606	2.89124	2.40881	2.42716	2.80647	2.58158	2.02058	1.24745	2.36581	2.74623	2.39723	2.4666	2.06509	2.0889	2.4861	2.52334	2.4728	0.455141
	1743	1.22108	-0.202394	1.2125	0.241678	0.241208	0.701847	0.844895	0.384109	0.791534	0.821731	0.085135	-0.119479	0.271071	1.0641	0.745552	0.438574	-0.19714	0.079335	0.337837	1.49286	0.522801	0.49585
	1744	-0.491684	-2.16081	-0.59653	-0.900703	-1.52565	-1.32587	-0.908972	-1.25105	-0.828926	-0.944886	-1.91476	-0.899333	-1.16415	-0.797478	-1.17881	-0.959407	-1.66159	-1.35182	-1.48005	-0.532197	-1.14373	0.447843
	1745	-1.76927	-2.9085	-2.62545	-2.27856	-2.81345	-2.45505	-2.50102	-2.73249	-2.21835	-2.47655	-3.36281	-1.70507	-3.10663	-2.4501	-3.28361	-2.26133	-3.04516	-2.84507	-2.96045	-2.63642	-2.62177	0.445328
	1746	-3.79584	-3.95935	-3.86599	-3.68166	-3.74085	-3.37518	-3.83488	-3.80294	-3.64689	-3.86693	-4.48822	-2.94859	-4.24623	-3.56004	-4.36471	-3.81101	-4.5423	-4.23883	-3.99763	-4.16637	-3.89672	0.381197
	1747	-5.32729	-5.03464	-5.08436	-5.07982	-5.02033	-4.62594	-5.2507	-4.91869	-5.07424	-5.46679	-5.4137	-4.02978	-5.4118	-5.08852	-5.37234	-5.02704	-5.75432	-5.4903	-4.97052	-5.37404	-5.14076	0.365496
	1748	-6.31039	-6.43088	-6.13521	-6.25639	-6.42434	-5.42577	-6.34653	-6.05984	-6.30908	-6.5087	-6.53869	-5.21501	-6.24585	-6.58989	-6.37482	-6.0522	-6.61209	-6.38143	-6.0221	-6.57576	-6.24075	0.363081
	1749	-7.14816	-7.13502	-6.89605	-7.14087	-7.5108	-7.13812	-7.10335	-7.06427	-7.15742	-7.2584	-7.4453	-6.51537	-7.48463	-7.61351	-7.23257	-6.90216	-7.40064	-7.17059	-7.22902	-7.43083	-7.19885	0.25153
	1750	-8.14108	-7.89818	-7.68171	-7.93264	-8.22538	-8.27289	-7.7486	-7.71487	-7.80218	-8.07429	-8.28811	-7.3678	-8.20151	-8.39381	-7.70958	-7.6511	-8.00728	-7.88176	-8.05498	-7.96607	-7.95069	0.262033
	1751	-8.62542	-8.54546	-8.54666	-8.56625	-8.59228	-8.92693	-8.20488	-8.65901	-8.33392	-8.92669	-8.96076	-8.25864	-8.74459	-8.77672	-8.29865	-8.46667	-8.4658	-8.46792	-8.54597	-8.55839	-8.57358	0.215849
	1752	-9.19719	-9.08056	-9.17261	-8.96515	-9.13953	-9.32532	-8.67536	-9.29682	-8.89173	-9.42636	-9.39225	-8.92786	-9.14738	-8.91222	-8.88626	-9.04966	-8.66432	-8.99417	-9.06952	-9.0567	-9.06355	0.209331
	1753	-9.38839	-9.40576	-9.50732	-9.41407	-9.55999	-9.64092	-9.33817	-9.55018	-9.35614	-9.74499	-9.77308	-9.58417	-9.58472	-9.03482	-9.1299	-9.45012	-9.12079	-9.34125	-9.41532	-9.55308	-9.44466	0.195217
	1754	-9.72715	-9.75457	-9.87457	-9.87507	-9.89953	-9.81648	-9.73632	-9.79126	-9.68877	-10.0376	-9.96978	-9.82552	-9.9815	-9.393	-9.46292	-9.65051	-9.68943	-9.75936	-9.61979	-9.91007	-9.77316	0.163801
	1755	-10.1332	-9.96182	-10.1337	-10.0835	-10.1351	-10.1848	-10.0286	-10.0288	-9.93577	-10.167	-10.1264	-10.0144	-10.1614	-9.71151	-9.87305	-9.80084	-10.0443	-9.96297	-9.75161	-10.1262	-10.0183	0.142473
	1756	-10.325	-10.1024	-10.3953	-10.2612	-10.3189	-10.4152	-10.2524	-10.207	-10.0383	-10.2033	-10.3223	-10.1892	-10.3421	-9.91527	-10.1442	-10.12	-10.144	-10.1925	-10.072	-10.2536	-10.2107	0.12616
	1757	-10.3749	-10.2293	-10.544	-10.4159	-10.4324	-10.4729	-10.4232	-10.4294	-10.1682	-10.3671	-10.527	-10.2404	-10.4775	-10.0572	-10.2915	-10.2987	-10.3227	-10.3695	-10.3135	-10.2686	-10.3512	0.122376
	1758	-10.578	-10.3593	-10.6091	-10.47	-10.4868	-10.5699	-10.5667	-10.5713	-10.2655	-10.5464	-10.5789	-10.4021	-10.5639	-10.2256	-10.3625	-10.4697	-10.5188	-10.508	-10.4239	-10.3318	-10.4704	0.112957
	1759	-10.6694	-10.4583	-10.6381	-10.5057	-10.6532	-10.5743	-10.6337	-10.6569	-10.3905	-10.5919	-10.5667	-10.5257	-10.6042	-10.4219	-10.4048	-10.5798	-10.5984	-10.5654	-10.4901	-10.3807	-10.5455	0.0934465
	1760	-10.7047	-10.5482	-10.6796	-10.5816	-10.737	-10.5912	-10.6473	-10.665	-10.4458	-10.6227	-10.5593	-10.5722	-10.6136	-10.5174	-10.4853	-10.6543	-10.6384	-10.6009	-10.5456	-10.484	-10.5947	0.0770599
	1761	-10.7139	-10.661	-10.7128	-10.6016	-10.7618	-10.6417	-10.661	-10.5915	-10.4615	-10.6854	-10.6214	-10.585	-10.6285	-10.6534	-10.4841	-10.6776	-10.6931	-10.6445	-10.6029	-10.5122	-10.6297	0.0767976
	1762	-10.7346	-10.6969	-10.7351	-10.6563	-10.7927	-10.6666	-10.6986	-10.6866	-10.508	-10.7152	-10.7164	-10.6474	-10.6077	-10.7045	-10.5408	-10.7006	-10.7201	-10.6772	-10.6309	-10.5962	-10.6716	0.0683058
	1763	-10.7555	-10.718	-10.7714	-10.7087	-10.799	-10.7145	-10.662	-10.7311	-10.6058	-10.758	-10.7559	-10.7026	-10.6775	-10.7392	-10.5905	-10.7502	-10.7073	-10.7479	-10.6533	-10.6424	-10.7095	0.0557001
	1764	-10.7617	-10.719	-10.7801	-10.7473	-10.8184	-10.7397	-10.6904	-10.7734	-10.6703	-10.7887	-10.7675	-10.7517	-10.7534	-10.7543	-10.6499	-10.7648	-10.7048	-10.7794	-10.7104	-10.6877	-10.7406	0.0434882
	1765	-10.7816	-10.7268	-10.7959	-10.7608	-10.8179	-10.7617	-10.744	-10.8037	-10.7225	-10.7892	-10.7783	-10.7493	-10.7839	-10.7559	-10.735	-10.7839	-10.7123	-10.7977	-10.7537	-10.6964	-10.7625	0.0328701
	1766	-10.7926	-10.763	-10.7868	-10.7634	-10.8204	-10.765	-10.7801	-10.8156	-10.7592	-10.7946	-10.7533	-10.7717	-10.7959	-10.7803	-10.7875	-10.7877	-10.7172	-10.8022	-10.7842	-10.7383	-10.7779	0.0249277
	1767	-10.7953	-10.7941	-10.7849	-10.7759	-10.8228	-10.766	-10.8009	-10.8198	-10.7326	-10.8105	-10.7524	-10.7835	-10.8104	-10.8004	-10.8009	-10.7835	-10.7197	-10.8124	-10.8018	-10.7706	-10.7869	0.0276814
	1768	-10.8084	-10.8203	-10.7837	-10.7918	-10.8256	-10.7595	-10.8216	-10.8155	-10.713	-10.7939	-10.7561	-10.8017	-10.8237	-10.804	-10.8041	-10.7947	-10.7331	-10.8153	-10.8191	-10.7977	-10.7941	0.0310969
	1769	-10.8109	-10.8247	-10.8007	-10.7919	-10.8322	-10.7896	-10.8195	-10.8138	-10.7607	-10.7845	-10.7687	-10.7982	-10.835	-10.8132	-10.8118	-10.8028	-10.7419	-10.7956	-10.8485	-10.8146	-10.8029	0.0257719
	1770	-10.8094	-10.8384	-10.8059	-10.7944	-10.8346	-10.8182	-10.8108	-10.8021	-10.799	-10.7878	-10.7858	-10.8158	-10.8212	-10.8169	-10.8108	-10.8043	-10.7352	-10.7958	-10.8532	-10.8207	-10.808	0.0240065
	1771	-10.7987	-10.8206	-10.8017	-10.785	-10.8268	-10.8329	-10.8087	-10.7858	-10.8111	-10.7722	-10.8023	-10.8264	-10.8184	-10.8277	-10.8046	-10.7921	-10.7145	-10.7776	-10.8556	-10.8289	-10.8046	0.0297764
	1772	-10.81	-10.8289	-10.7953	-10.7881	-10.8423	-10.8298	-10.8013	-10.7702	-10.8149	-10.7744	-10.8134	-10.8316	-10.8049	-10.8359	-10.7929	-10.7898	-10.7333	-10.7738	-10.8585	-10.8352	-10.8062	0.0300918
	1773	-10.8243	-10.8094	-10.7946	-10.7803	-10.8415	-10.8296	-10.8072	-10.7836	-10.8079	-10.7728	-10.8108	-10.8269	-10.7835	-10.8362	-10.7901	-10.7887	-10.7211	-10.7754	-10.8448	-10.8254	-10.8027	0.0297379
	1774	-10.8236	-10.7716	-10.8063	-10.7667	-10.8364	-10.8141	-10.7829	-10.7901	-10.816	-10.7634	-10.799	-10.7939	-10.7634	-10.7941	-10.7695	-10.7845	-10.7171	-10.7764	-10.8297	-10.805	-10.7902	0.0281094
	1775	-10.7902	-10.7418	-10.798	-10.7576	-10.8276	-10.7731	-10.7001	-10.7822	-10.7854	-10.7182	-10.7705	-10.733	-10.7425	-10.727	-10.7422	-10.7363	-10.6503	-10.7524	-10.8156	-10.7707	-10.7557	0.0409991
	1776	-10.759	-10.6471	-10.7414	-10.7124	-10.7456	-10.6439	-10.5698	-10.7122	-10.6933	-10.6082	-10.6662	-10.6112	-10.6443	-10.6583	-10.6647	-10.6506	-10.6206	-10.67	-10.7548	-10.7081	-10.6741	0.0529989
	1777	-10.6234	-10.44	-10.5376	-10.652	-10.5885	-10.4715	-10.3714	-10.5623	-10.5332	-10.4513	-10.4605	-10.3955	-10.4333	-10.4965	-10.4945	-10.511	-10.4659	-10.4855	-10.6277	-10.5694	-10.5085	0.0774726
	1778	-10.3565	-10.1036	-10.3113	-10.4253	-10.3908	-10.2055	-10.0399	-10.2958	-10.2991	-10.1522	-10.1839	-10.0974	-10.1506	-10.1437	-10.2003	-10.3106	-10.1004	-10.2028	-10.4432	-10.2515	-10.2332	0.116653
	1779	-9.85583	-9.6997	-9.87003	-9.74892	-9.80162	-9.56102	-9.6624	-9.76595	-9.75821	-9.53738	-9.61272	-9.52059	-9.65226	-9.66929	-9.85211	-10.0026	-9.26692	-9.73054	-10.0522	-9.70447	-9.71623	0.175588
	1780	-9.041	-8.9292	-8.97769	-8.98456	-9.06724	-8.90637	-8.80392	-8.82311	-8.87333	-8.78811	-8.6423	-8.84026	-8.84525	-8.79263	-9.12066	-9.07811	-8.43896	-8.9618	-9.2744	-9.16375	-8.91763	0.188502
	1781	-7.74301	-7.50979	-7.6615	-7.51624	-7.6273	-7.79661	-7.61339	-7.02134	-6.63237	-7.5977	-7.1579	-7.65564	-7.39835	-7.08734	-7.87456	-8.15465	-7.09859	-7.7125	-7.52532	-7.61337	-7.49987	0.348266
	1782	-5.58065	-5.68067	-6.16409	-5.35559	-5.92334	-5.90232	-5.45801	-5.39314	-4.35757	-6.1125	-5.35222	-5.79755	-5.31927	-5.43996	-6.11637	-6.54949	-5.2834	-5.90784	-5.60549	-6.06208	-5.66808	0.466728
	1783	-2.73608	-2.83012	-3.4993	-3.15	-3.91687	-3.41216	-2.90394	-2.70601	-1.7595	-3.94156	-2.86567	-3.61978	-3.15371	-3.58478	-3.76801	-4.22429	-2.97905	-3.30583	-3.47031	-4.00909	-3.2918	0.579873
	1784	-0.361672	-0.261898	-0.320307	-1.07767	-1.09797	-1.02268	-0.25915	0.560634	0.387935	-1.37255	-0.13377	-0.752694	-0.501113	-0.47055	-0.563349	-1.33272	-0.212155	-0.64104	-0.775587	-1.04034	-0.562431	0.517803
	1785	3.28379	3.4836	3.0228	2.4773	1.97748	2.26364	2.89708	4.40978	3.31727	1.97969	3.54908	2.87044	2.3967	2.60315	1.89475	2.33483	2.36353	2.08517	2.66321	2.90841	2.73909	0.641616
	1786	6.65822	6.82533	6.30107	6.15662	5.75819	6.04796	6.94153	8.09763	6.63283	5.4123	7.22312	6.0334	6.31249	6.65252	7.03641	6.0988	5.86822	6.904	6.14735	7.36039	6.52342	0.634734
	1787	10.3489	11.0987	9.20409	9.01685	8.61819	9.76904	9.8956	11.0156	9.66297	9.70206	10.5076	9.15714	9.59968	10.107	10.3551	9.61845	9.11912	10.2269	9.25603	10.1176	9.81984	0.660684
	1788	12.3832	13.5138	12.9654	12.0614	12.8082	12.5047	12.2616	12.8697	11.9754	12.3559	12.6741	13.3929	12.4955	13.2964	13.2883	12.6085	12.5417	12.6299	12.4539	12.8987	12.699	0.430291
	1789	15.2843	16.1245	16.1822	15.4862	16.0327	16.158	14.3326	16.0833	15.6021	15.8254	15.3949	15.237	17.1056	15.9358	16.2869	15.5544	15.4713	16.5281	16.2227	15.5997	15.8224	0.581288
	1790	18.156	19.4396	18.7297	18.7373	18.6303	18.8331	17.2367	18.6183	17.8651	18.2548	18.6641	18.4528	19.5399	18.1556	18.0748	18.8144	18.7182	18.6803	18.7361	19.0758	18.5706	0.522524
	1791	19.9852	20.9621	20.4812	21.3644	19.9994	21.1079	19.8861	20.6851	20.1186	20.998	20.1435	20.017	22.0932	21.2638	19.9374	20.7681	21.7544	20.7996	21.5512	20.2173	20.7067	0.669464
	1792	22.0162	23.1844	23.2834	23.1787	22.6803	22.6011	21.7665	22.0584	22.7843	22.46	21.9903	23.0196	23.1068	23.1137	22.3104	22.9883	23.0837	22.0326	23.9598	22.7284	22.7174	0.561094
	1793	23.9218	23.5378	23.6576	24.0044	24.7502	23.6046	23.6695	23.0696	23.5115	24.0388	22.6499	24.4155	24.0922	24.2022	24.514	23.622	24.9908	23.9707	24.5064	23.5652	23.9147	0.562209
	1794	25.3314	24.8093	25.2064	25.6834	24.6144	25.0095	24.3421	24.7628	24.4489	26.1072	24.6232	26.4257	25.2609	25.464	25.6457	24.6867	25.0696	25.8302	25.601	23.8671	25.1395	0.638503
	1795	26.3519	25.8845	26.5672	26.2052	26.1084	25.3992	25.828	25.5065	25.4176	25.9036	25.5894	27.3523	26.2639	26.2382	26.3442	25.9022	25.3348	26.3339	26.1563	26.2079	26.0448	0.477306
	1796	26.275	26.7184	27.6553	26.9748	27.0228	26.9385	26.5297	26.5749	25.5223	26.2523	26.3755	27.3894	26.83	26.7809	26.2172	26.6472	26.0167	27.0047	26.966	25.6387	26.6165	0.534076
	1797	27.0154	27.0015	27.7454	26.381	27.9345	26.9341	27.6949	27.8758	27.0505	27.3484	27.2375	26.9704	26.7294	27.1448	27.6855	27.9783	27.4055	28.1569	27.2722	27.3552	27.3459	0.463383
	1798	28.1901	27.781	28.0051	26.7103	28.5531	27.5097	28.7521	27.8776	27.1643	27.0346	27.9465	26.2176	27.0677	28.3988	28.7214	27.5703	26.807	28.1149	27.9104	28.3924	27.7363	0.711734
	1799	28.3319	26.4543	27.9455	26.5683	27.5546	27.9398	28.3619	27.6888	27.3556	27.4904	28.2084	27.253	27.1881	27.5119	28.1008	27.8377	26.6011	27.8006	27.3595	27.9087	27.573	0.56015
	1800	27.3087	27.2653	26.6378	26.2777	27.0455	26.8798	28.3457	27.2886	27.2384	28.1055	28.3457	26.2377	28.0011	27.7574	26.4033	26.9675	26.8025	27.9943	27.1938	28.2209	27.3159	0.684167
	1801	27.314	26.6443	26.3827	26.3505	26.4477	27.6856	26.9507	26.6102	26.8808	27.9004	27.1923	26.4067	27.0714	27.2692	26.1235	27.2934	26.6503	26.862	26.4901	26.9725	26.8749	0.469728
	1802	26.0044	26.2515	25.7812	26.2983	26.2687	26.7459	26.5875	26.4394	26.3035	27.2452	26.7559	26.0647	26.6043	27.0976	26.1867	26.0389	26.335	26.5377	26.1497	26.7454	26.4221	0.370473
	1803	25.7124	25.6019	24.7199	25.4213	25.3079	26.1534	25.4676	25.9671	26.0226	26.5546	26.1492	25.9018	25.7807	25.2936	26.1567	25.248	25.8916	25.0076	25.1595	26.9266	25.7222	0.537893
	1804	25.2199	25.4825	24.9349	25.0231	24.4663	26.0269	23.9591	24.8621	26.1824	25.4957	25.2123	24.3351	24.8445	25.2753	25.7896	25.2962	26.3734	24.6099	25.3867	25.5369	25.2156	0.616264
	1805	24.2445	24.7789	24.5009	24.422	23.3014	24.9201	23.9126	24.1717	24.4357	24.1296	24.8563	23.4036	23.3881	24.4333	24.3306	24.166	23.9146	23.6796	24.8054	23.6294	24.1712	0.501126
	1806	23.4	24.2648	23.6911	23.8985	22.6701	23.4595	23.1374	23.0192	23.4769	22.6657	23.7002	22.7885	22.7581	23.6044	23.8777	23.5149	23.2477	23.4391	24.5237	22.7946	23.3966	0.522611
	1807	23.0661	22.1925	22.2646	23.8228	22.8096	22.1607	21.5337	21.8033	22.5151	21.6031	21.8961	21.8323	21.7526	22.1838	23.5174	22.1937	22.821	21.9207	22.6277	22.9588	22.3738	0.632457
	1808	21.7399	20.845	21.5331	22.9915	21.2812	21.4721	21.3618	21.3554	22.2225	21.3435	21.2542	20.9793	21.3337	20.6382	22.01	21.8421	21.8577	21.1067	20.9544	21.8804	21.5001	0.540532
	1809	20.0781	19.8805	20.8632	20.4728	19.6587	20.7451	20.2594	21.1656	20.3728	19.8645	21.1791	20.3394	20.0301	20.3092	21.0343	21.4424	20.0978	20.6558	19.8557	19.8709	20.4088	0.519692
	1810	19.6036	19.0081	19.3633	18.6487	18.8594	18.9171	20.4246	19.2022	18.4234	18.608	19.848	19.3749	19.2509	18.7536	19.1008	19.7169	18.7376	19.737	19.4729	18.8558	19.1953	0.50282
	1811	17.5989	18.0014	17.6031	17.4267	17.726	17.249	19.22	17.0256	17.1305	17.8116	18.3718	17.144	18.1253	18.0138	17.5973	17.4947	17.5702	17.9029	17.9294	16.7677	17.6855	0.540922
	1812	16.4655	15.5142	16.488	16.3173	16.5269	15.8263	17.4859	15.5775	16.9172	15.876	16.4308	15.7975	16.6385	16.5386	16.4969	16.7383	16.2231	16.0193	16.4694	15.6124	16.298	0.497548
	1813	15.2995	14.3301	15.1984	15.4331	15.3749	14.8137	15.4999	14.496	15.8997	14.9294	14.69	15.0181	14.3593	14.8019	15.0085	15.3342	14.5347	14.265	15.2639	14.4135	14.9482	0.460757
	1814	13.9881	12.7892	13.8233	13.4244	13.8581	13.56	14.5578	13.764	13.6173	13.6096	13.5654	13.58	13.6705	14.2326	12.7066	13.6875	13.7374	13.7618	13.9519	13.9528	13.6919	0.412867
	1815	12.8583	11.7686	12.6787	11.8118	12.098	12.0856	12.4811	12.59	12.2117	12.2442	12.0388	12.3134	12.2047	12.5132	11.9971	12.1616	11.9228	12.5319	12.719	12.9916	12.3111	0.34578
	1816	12.0545	10.2096	10.8398	10.3221	10.504	10.5517	10.6241	11.6134	11.0872	10.8886	10.5779	11.0531	10.8016	10.8649	10.5277	10.4533	10.418	11.2775	10.8333	10.3112	10.7907	0.45933
	1817	10.0632	8.85169	9.27086	8.67831	9.03879	9.30485	9.20322	9.5413	10.3001	9.47998	8.77027	8.86755	9.48879	8.80356	8.76708	7.81323	9.21677	9.89166	8.85035	8.72249	9.1462	0.562096
	1818	7.79566	8.3831	7.36257	7.75395	7.92883	7.8003	7.46903	8.03962	8.43927	8.50382	7.22528	7.11767	7.73226	7.45741	7.57302	7.00635	8.23222	7.5487	7.84782	7.9882	7.76025	0.427748
	1819	5.95366	6.88425	5.74854	6.24575	7.30544	6.62455	5.86648	7.15132	6.5845	6.60933	5.50058	5.51894	6.19706	6.3722	6.33115	6.36501	7.10864	5.98478	6.74776	6.55163	6.38258	0.519348
	1820	4.26103	5.0234	4.82799	4.42775	5.78139	4.98791	4.35282	5.42146	4.47417	4.60311	3.6553	3.98833	4.89162	4.82916	4.80333	5.58605	5.74924	4.85837	5.85035	4.61808	4.84954	0.598124
	1821	2.96403	3.70321	3.18614	3.32645	4.54521	4.04836	3.60797	3.9229	3.16089	3.75746	2.36738	3.24502	3.4668	3.60994	3.09244	5.07399	4.08786	3.43102	4.07302	3.20069	3.59354	0.599121
	1822	1.62783	2.55428	2.14189	2.51691	2.9421	2.92237	2.6278	2.68757	1.42103	2.22116	1.62678	2.70227	2.15818	2.05242	2.26563	3.34014	2.49305	2.39992	2.17475	1.95641	2.34163	0.478511
	1823	0.066444	1.0449	0.754813	1.70208	1.07797	1.37376	1.38919	0.998263	-0.0197402	0.832325	0.446993	0.974714	0.697706	0.736553	1.52575	1.4223	0.672696	1.28659	0.328887	0.811154	0.906167	0.470891
	1824	-0.981741	-0.642829	-0.33278	0.246371	-0.688852	-0.608814	0.148623	0.0406728	-1.2704	-0.271029	-0.799922	0.0546533	-0.396799	-0.414618	0.452778	-0.282863	-0.301952	-0.172597	-1.19398	0.141602	-0.363724	0.47477
	1825	-2.03093	-1.75774	-1.55921	-1.21395	-1.99675	-1.81281	-1.41075	-1.29904	-2.12289	-0.840664	-1.66892	-0.750386	-1.34944	-1.96308	-0.873798	-1.11422	-0.9933	-1.85026	-2.16377	-0.238223	-1.45051	0.532173
	1826	-2.81461	-2.92535	-2.69609	-2.33298	-3.04819	-2.85319	-2.51317	-2.55152	-2.99038	-2.28691	-2.96073	-1.57039	-2.58002	-2.90867	-2.14691	-2.02252	-2.27117	-2.8963	-2.81501	-1.92747	-2.55558	0.412783
	1827	-3.8352	-3.66748	-3.52135	-3.60279	-3.69352	-3.60732	-3.4392	-3.66122	-3.58854	-3.85196	-3.86333	-2.84406	-3.65547	-4.05305	-3.13559	-3.24593	-3.28937	-3.68509	-3.72435	-2.84928	-3.5407	0.322058
	1828	-4.65614	-4.24879	-4.36016	-4.45732	-4.28194	-4.27923	-4.19365	-4.62445	-4.58183	-4.86781	-4.97437	-3.97048	-4.49266	-4.63994	-3.81713	-4.0856	-4.33041	-4.27877	-4.55568	-3.97089	-4.38336	0.299845
	1829	-5.74074	-4.95956	-5.2324	-4.9017	-4.76164	-4.712	-4.81892	-5.42509	-5.23809	-5.6276	-5.67208	-4.56698	-5.27125	-5.32556	-4.83536	-5.12795	-5.29779	-4.43488	-5.17669	-4.58492	-5.08556	0.38011
	1830	-5.9267	-5.32702	-5.75238	-5.38203	-5.32591	-5.14585	-5.41815	-6.06967	-5.29505	-6.06401	-5.82226	-5.14783	-5.68251	-5.51331	-5.76304	-5.48897	-5.83833	-4.87703	-5.55985	-5.12492	-5.52624	0.332487
	1831	-6.2236	-5.42805	-5.90809	-5.68932	-5.98546	-5.31264	-5.8939	-6.42275	-5.48425	-6.25857	-6.30547	-5.35865	-5.67057	-5.64588	-5.92965	-5.43791	-6.28946	-5.15282	-5.84672	-5.80618	-5.8025	0.371304
	1832	-6.26992	-5.47347	-5.89934	-5.76109	-6.1835	-5.55463	-6.22995	-6.40262	-5.78294	-5.88908	-6.15688	-5.81206	-5.69346	-5.87339	-6.16953	-5.51646	-6.45212	-5.4228	-6.06478	-6.10728	-5.93576	0.310091
	1833	-5.93515	-5.35246	-5.61284	-5.59004	-6.08818	-5.514	-6.10656	-6.17685	-5.61956	-5.68564	-5.71494	-5.78963	-5.37472	-5.64283	-6.03015	-5.68487	-6.20983	-5.29703	-5.60409	-6.13276	-5.75811	0.286376
	1834	-5.48699	-4.87856	-4.75964	-5.50805	-5.42718	-4.95979	-5.60813	-5.7644	-5.12753	-5.35387	-5.23567	-5.43518	-4.89815	-5.45987	-5.39453	-5.66994	-5.72863	-5.30831	-5.58911	-5.60187	-5.35977	0.296057
	1835	-4.74258	-4.26251	-4.28583	-5.12445	-4.31805	-4.1493	-5.04382	-4.93507	-4.70992	-4.84149	-4.75146	-4.6394	-4.49128	-4.99674	-4.66554	-5.14555	-5.03508	-4.92537	-5.24114	-5.21315	-4.77589	0.334769
	1836	-3.99232	-3.39692	-3.22118	-3.83056	-3.8779	-3.33187	-3.91891	-3.51645	-3.71206	-3.98113	-3.61248	-4.24654	-3.88663	-4.01446	-3.95945	-4.56842	-3.80844	-4.15349	-4.30618	-4.55077	-3.89431	0.367543
	1837	-2.64841	-3.26795	-2.31731	-2.59025	-3.13363	-2.44433	-2.93958	-2.99812	-3.02279	-2.61259	-2.77726	-3.48133	-3.11141	-3.18276	-2.7222	-3.77132	-2.49869	-2.88055	-3.38825	-3.66968	-2.97292	0.407791
	1838	-1.50118	-2.41366	-1.30418	-1.53285	-1.63933	-1.17729	-1.87837	-2.07989	-2.14407	-1.51278	-1.71808	-1.83317	-2.23377	-1.78687	-1.4027	-2.07326	-1.26529	-1.53429	-2.0648	-2.65259	-1.78742	0.401383
	1839	0.00653728	-1.02741	-0.0844097	-0.493711	-0.0632705	-0.326085	-1.0135	-0.996805	-0.610576	-0.488712	-0.6641	-0.796915	-0.648894	-0.474042	-0.660376	0.151491	0.183568	-0.139482	-0.499769	-0.941918	-0.479419	0.385492
	1840	1.85829	0.605624	1.23917	0.470404	1.74003	0.941628	0.0735318	0.591054	1.20183	0.0128071	1.11764	0.394212	1.16462	0.890718	0.826677	1.46513	1.4885	0.873263	0.491096	0.895037	0.917063	0.506544
	1841	3.2233	2.31014	2.42386	2.08434	2.67613	2.05881	2.32661	2.20743	2.65014	1.15958	2.94131	1.6722	3.02359	2.08834	2.6857	2.9082	2.38112	2.49869	2.1473	2.25507	2.38609	0.479151
	1842	4.46542	3.82513	3.75302	3.68515	4.15644	3.38026	4.17379	3.26189	4.61613	2.62007	4.0405	3.21384	4.36403	3.33412	4.48746	4.01921	3.93486	4.54656	3.89175	3.97414	3.88719	0.521593
	1843	6.10116	6.16543	5.59002	5.26261	5.91221	5.31825	6.42857	5.56993	5.84509	5.15977	6.23924	5.58732	5.73221	5.00422	6.10121	5.69652	5.41628	5.92314	5.68161	5.52155	5.71282	0.37983
	1844	7.66758	7.37782	6.51976	6.99545	7.35986	6.32892	7.79991	7.91914	7.50211	6.5437	7.47982	7.40644	6.42342	6.85462	7.51643	6.42603	7.45848	6.74447	6.88147	6.82691	7.10162	0.502731
	1845	8.86201	9.17417	7.6393	8.94803	8.13708	8.18762	9.05007	9.72497	8.92014	7.94786	8.71684	9.50296	7.67718	9.0834	8.64468	8.47394	8.69391	7.61358	8.98528	8.06055	8.60218	0.614561
	1846	9.11711	9.67451	8.6582	10.1333	9.42418	9.66785	10.4118	10.2992	9.8576	9.57499	10.3079	10.7043	9.33197	10.0843	10.3086	9.80646	9.93263	9.62211	9.73343	10.0438	9.83471	0.484304
	1847	10.943	11.2368	10.4895	11.6866	10.8514	10.7918	11.7254	11.3895	11.1642	11.123	11.3376	12.1247	11.3804	11.3245	11.0057	10.9634	11.4991	10.3897	11.3221	11.929	11.2339	0.441385
	1848	12.6184	13.0774	12.1622	12.9749	11.6904	12.5432	12.8501	12.8458	12.44	12.5684	12.1106	12.2954	12.8056	12.3686	12.4319	12.2889	12.6054	12.166	12.1175	12.9751	12.4968	0.35855
	1849	13.6599	14.0531	13.4921	14.0822	13.1752	13.9194	12.7149	13.935	13.7784	13.3723	13.74	14.5123	13.5454	13.9762	13.2179	13.0366	13.4704	13.0149	12.7841	13.8165	13.5648	0.471367
	1850	14.429	14.2682	13.9018	14.8859	13.8862	15.7985	14.0085	14.3384	13.9185	13.6904	13.798	15.251	14.5922	14.4519	13.9644	13.9112	13.9035	14.2114	14.1725	14.6331	14.3007	0.531171
	1851	15.107	16.0812	14.172	15.3533	14.7807	15.9324	14.6615	14.9994	15.1377	15.0938	14.3744	15.96	15.3638	14.6719	14.9058	14.2105	14.231	15.7219	14.9241	14.2863	14.9984	0.60103
	1852	15.9186	16.1558	14.9896	16.514	14.7477	16.0357	15.6604	15.6106	15.5965	16.1215	16.0088	16.2656	16.6704	15.5002	15.8444	14.7659	14.6369	15.5482	15.2753	14.9197	15.6393	0.598208
	1853	16.307	16.2778	16.3565	16.1683	15.6406	16.3598	16.8977	15.304	16.0964	16.1087	16.2814	16.7868	17.1197	14.9618	16.1677	15.8092	14.679	15.585	15.7537	16.0267	16.0344	0.604639
	1854	15.9284	16.8171	16.1271	16.3629	16.6485	16.9309	16.8141	15.8622	16.3463	16.4885	16.3091	16.3932	16.8133	16.0244	16.7296	16.9724	14.8796	16.2552	15.9632	15.8627	16.3264	0.499862
	1855	15.9331	16.8823	16.9015	16.0826	16.7613	16.9553	17.0457	15.6255	16.6735	16.4938	16.178	16.5066	16.1834	16.8665	16.6247	17.4249	15.6668	17.1079	16.6919	16.1059	16.5356	0.492645
	1856	15.7669	17.0074	16.5687	16.1913	16.424	17.1818	17.5075	16.482	16.7996	16.9623	16.6714	16.979	15.5869	16.6068	18.0065	17.1723	15.9548	17.0895	16.6846	16.4444	16.7044	0.5784
	1857	16.68	17.5752	15.8909	16.0866	16.7123	17.901	16.533	17.1381	16.3291	16.4036	17.0522	17.0805	16.1411	16.8615	17.7508	16.6867	16.3318	16.6695	17.3654	16.7078	16.7949	0.552323
	1858	16.8498	16.7782	16.1272	16.2153	16.6672	16.2819	16.3178	16.9891	16.4469	16.318	16.5034	16.5978	16.3597	16.8649	17.0029	16.006	16.6662	16.909	16.9449	16.5198	16.5683	0.304592
	1859	16.1008	15.4519	16.2606	15.7258	17.3472	15.569	16.0155	16.3877	16.0579	16.0588	16.5887	16.4767	16.0919	16.111	16.8761	15.5961	15.4396	17.2373	16.1124	15.7861	16.1646	0.537973
	1860	16.0724	14.9463	15.3053	15.5963	16.7158	15.401	15.7294	15.8742	15.0454	15.6469	15.9209	16.149	15.9196	15.5327	15.9241	14.8897	14.9561	16.2181	15.8486	15.4374	15.6565	0.479335
	1861	15.4371	14.7312	15.0604	15.751	15.5556	15.4791	15.4311	15.7366	15.4926	15.1753	15.6662	15.6274	15.1991	15.7354	15.0862	14.6635	14.8494	15.3694	15.1842	15.9964	15.3614	0.361554
	1862	15.5494	14.3595	14.9663	15.2398	15.199	15.4056	14.9356	15.3463	15.0372	14.5024	14.4771	14.8641	14.5575	14.8324	14.3067	14.6379	14.8937	14.8669	14.4453	16.1857	14.9304	0.465727
	1863	15.0125	13.9937	14.3691	14.9767	14.0596	14.2936	14.2184	14.7542	14.9361	13.9941	13.9676	13.9579	14.5116	14.21	13.753	13.9909	14.0039	13.962	13.673	15.3852	14.3012	0.474673
	1864	14.3507	13.6914	14.1996	14.5619	13.4007	13.4523	13.2171	13.7089	13.9933	12.8376	12.7961	13.6173	13.8644	13.9073	13.1693	13.175	12.9428	12.6052	13.1912	14.2225	13.5452	0.557517
	1865	12.9535	13.4899	13.3472	13.3115	12.77	12.7381	12.3316	12.9947	12.9526	11.9523	11.7782	12.7159	12.9265	12.8533	12.7267	12.2969	12.4676	11.7655	12.7087	13.0386	12.706	0.484612
	1866	11.7299	12.3468	12.7257	11.5372	11.798	12.1684	11.0263	11.9785	11.8258	11.0361	11.1605	11.9788	11.9286	12.3225	12.2852	11.8423	12.3949	11.3221	11.3736	11.6133	11.8197	0.477883
	1867	10.3676	10.8293	11.7917	10.464	10.7376	11.1372	10.5338	10.7593	10.6452	10.5417	10.0481	11.2036	10.3111	11.241	10.8231	10.8083	11.1903	10.583	10.4502	10.5206	10.7493	0.402358
	1868	9.33878	9.26007	10.3684	9.22164	9.55055	9.92885	8.83846	9.93095	9.67089	10.5117	9.5509	10.2752	9.19874	9.76533	9.47302	9.70907	10.1562	10.1539	9.73733	9.44867	9.70444	0.439395
	1869	8.25696	8.50978	8.83977	7.98372	9.23117	8.62392	8.15825	9.40981	8.32891	9.33031	8.40495	9.3447	8.53697	8.20816	8.33465	8.55371	9.31818	8.99411	8.62099	8.44678	8.67179	0.449237
	1870	7.58404	7.2865	7.67762	7.33836	8.11989	7.92302	7.54968	8.42194	7.13475	8.08996	7.09086	7.5881	7.8791	7.5084	7.0972	7.51713	7.79687	7.36815	7.60826	7.72344	7.61516	0.35473
	1871	6.32003	5.9042	6.30728	6.53845	6.52008	6.51417	6.29035	6.33027	5.84663	6.93906	6.14122	6.50108	7.12488	6.42785	6.38514	6.43968	6.86398	5.85752	6.72238	6.33692	6.41556	0.335524
	1872	4.75515	4.97494	5.09267	5.8633	5.22996	5.2275	5.13703	5.03921	4.94302	5.2546	5.61768	5.58045	5.98745	5.75027	5.00752	5.69297	5.89603	4.33902	5.73202	4.98266	5.30517	0.438746
	1873	3.40999	3.98543	3.98059	4.4812	4.3136	4.00901	3.97826	3.59117	4.21437	4.13515	4.65081	4.21511	4.95483	3.76334	4.09956	4.25641	4.2455	3.35317	4.44516	4.23806	4.11604	0.389866
	1874	2.23066	3.07693	3.13659	3.16633	3.28939	2.61321	3.00638	2.42139	3.31851	3.12909	3.54549	2.85876	3.29124	2.42511	2.8752	3.09421	3.11802	2.44824	3.01564	3.68319	2.98718	0.38864
	1875	1.35949	1.33673	2.07607	2.60423	1.92203	1.53885	1.72255	0.89722	2.15457	2.20537	2.32519	1.49908	2.04894	1.55289	1.94393	2.0273	1.57016	1.57748	2.02001	2.43469	1.84084	0.423508
	1876	0.1911	0.240009	0.897696	1.68256	1.13936	0.620202	1.18899	-0.490131	1.14721	1.14188	0.986498	0.186026	0.434856	1.31879	1.07767	1.16178	0.317388	0.50284	0.921397	1.38955	0.802783	0.532079
	1877	-1.03456	-0.564673	0.0781797	-0.0208628	-0.0983812	-0.341873	0.0361654	-1.34829	0.0330664	-0.368722	0.130757	-0.931232	-0.856839	0.504674	0.115987	0.111431	-0.669284	-0.472326	-0.193236	0.281416	-0.28043	0.49163
	1878	-2.17765	-1.43581	-0.894977	-1.42783	-1.35571	-1.21211	-1.14628	-2.09433	-1.09303	-1.25579	-0.455355	-2.03234	-2.03496	-0.721387	-1.08123	-0.699963	-1.26527	-1.22042	-1.15975	-0.807658	-1.27859	0.485167
	1879	-3.02522	-2.6841	-2.08428	-1.89665	-2.29388	-2.34489	-2.23914	-2.75126	-2.0142	-2.09852	-1.63939	-2.50301	-2.54831	-1.87647	-1.82811	-1.72897	-2.38005	-2.32933	-1.72461	-1.9812	-2.19858	0.378087
	1880	-3.5625	-3.52129	-3.06072	-2.60029	-3.33953	-3.02577	-3.16912	-3.33252	-2.63013	-2.87207	-2.65053	-2.89403	-3.58986	-2.75398	-2.43456	-2.5296	-3.05143	-2.97226	-2.35713	-2.80249	-2.95749	0.374325
	1881	-4.41136	-4.13546	-3.8582	-3.56965	-3.96564	-3.5215	-3.76223	-3.76538	-3.55565	-3.69394	-3.3901	-3.55902	-4.35369	-3.51516	-3.5092	-3.08369	-3.41164	-3.31442	-2.74208	-3.82171	-3.64698	0.395421
	1882	-5.11027	-4.88131	-4.59478	-4.27666	-4.53354	-4.29599	-4.56109	-4.41703	-4.19527	-4.33533	-3.85611	-4.59099	-4.7096	-4.08962	-4.35354	-3.8251	-3.81581	-3.75643	-3.23044	-4.69677	-4.30628	0.446224
	1883	-5.727	-5.36892	-5.16068	-5.16044	-5.2178	-5.1004	-5.44876	-5.00583	-4.90698	-4.74392	-4.40478	-5.30566	-5.00044	-4.86309	-5.07568	-4.93986	-4.50877	-4.59978	-4.13978	-5.44489	-5.00617	0.388234
	1884	-6.10436	-5.86273	-5.96407	-5.70889	-5.87782	-5.75781	-6.20058	-5.65837	-5.63215	-5.49825	-5.35193	-5.57102	-5.56534	-5.34887	-5.64823	-5.84071	-5.37764	-5.34634	-4.8107	-6.12834	-5.66271	0.330039
	1885	-6.56197	-6.21308	-6.51496	-6.05956	-6.34895	-6.25523	-6.67501	-6.26236	-6.1567	-6.06299	-6.12901	-6.18344	-6.09345	-5.86058	-6.07826	-6.41407	-6.20149	-5.80557	-5.38013	-6.45945	-6.18581	0.291014
	1886	-7.15552	-6.63947	-6.93767	-6.68435	-6.66867	-6.51055	-6.95727	-6.6429	-6.67202	-6.55131	-6.74819	-6.79646	-6.59428	-6.20953	-6.38797	-6.86894	-6.72466	-6.25045	-5.961	-6.78404	-6.63726	0.27754
	1887	-7.40526	-7.05565	-7.17429	-7.08138	-6.85106	-6.80914	-7.29388	-6.96825	-6.91062	-6.98693	-7.13925	-7.15428	-6.96843	-6.69642	-6.6742	-7.12327	-6.83997	-6.6639	-6.71696	-7.19491	-6.9854	0.21381
	1888	-7.64281	-7.28631	-7.48277	-7.39314	-7.0567	-7.2774	-7.37171	-7.41454	-7.26432	-7.31479	-7.49418	-7.45987	-7.25581	-7.24248	-6.99866	-7.48246	-7.19152	-6.83221	-7.23842	-7.50752	-7.31038	0.192922
	1889	-7.99566	-7.66074	-7.64537	-7.83945	-7.57646	-7.71596	-7.60919	-7.78452	-7.64302	-7.60146	-7.82554	-7.63678	-7.50289	-7.86799	-7.51006	-7.72761	-7.51036	-6.97855	-7.55739	-7.93184	-7.65604	0.214085
	1890	-8.34082	-7.8176	-7.93319	-8.22791	-8.00228	-8.08704	-7.80103	-8.02626	-7.92107	-7.90076	-7.9007	-7.92381	-7.85417	-8.2777	-7.88655	-7.97627	-7.64314	-7.1972	-7.88711	-8.27653	-7.94406	0.250862
	1891	-8.55434	-8.04518	-8.28192	-8.41851	-8.23805	-8.16732	-8.00614	-8.27201	-8.09327	-8.24637	-8.04791	-8.11263	-8.1658	-8.41585	-8.15844	-8.09691	-7.79094	-7.56911	-8.27366	-8.56901	-8.17617	0.235001
	1892	-8.62832	-8.17237	-8.38517	-8.60563	-8.56813	-8.3373	-8.2424	-8.43599	-8.27244	-8.38569	-8.33251	-8.24738	-8.47753	-8.53072	-8.28488	-8.31177	-7.99587	-7.78322	-8.54009	-8.76253	-8.365	0.225193
	1893	-8.73346	-8.25185	-8.47062	-8.73586	-8.71287	-8.46546	-8.22568	-8.6423	-8.42779	-8.53167	-8.44813	-8.44921	-8.64917	-8.57021	-8.38691	-8.39112	-8.23649	-8.04061	-8.66263	-8.69297	-8.48625	0.194432
	1894	-8.71885	-8.39043	-8.58202	-8.71881	-8.63909	-8.56988	-8.16579	-8.61315	-8.3591	-8.7847	-8.65897	-8.68086	-8.74009	-8.59769	-8.4549	-8.45534	-8.39267	-8.24887	-8.69307	-8.67326	-8.55688	0.173283
	1895	-8.60228	-8.36697	-8.64682	-8.76178	-8.50115	-8.56007	-8.22085	-8.55226	-8.37749	-8.8214	-8.61461	-8.62033	-8.6145	-8.59655	-8.26218	-8.35185	-8.32869	-8.28174	-8.57417	-8.68613	-8.51709	0.171779
	1896	-8.25925	-8.33481	-8.57504	-8.66832	-8.26972	-8.35679	-8.17856	-8.58676	-8.11399	-8.5298	-8.51091	-8.40893	-8.45994	-8.34317	-7.98058	-8.05646	-8.09948	-8.34109	-8.43069	-8.50697	-8.35056	0.19174
	1897	-8.02308	-7.9273	-8.13687	-8.29583	-7.96442	-8.01986	-8.12371	-8.39819	-7.69757	-7.85027	-8.36345	-7.91264	-8.19861	-7.81093	-7.57936	-7.56732	-7.80959	-8.09134	-8.25827	-7.98003	-8.00043	0.239763
	1898	-7.49399	-7.2451	-7.48597	-7.65075	-7.3411	-7.2403	-7.59326	-7.71355	-7.21662	-7.37382	-7.9005	-7.40752	-7.81174	-7.45468	-7.06616	-7.02904	-7.38166	-7.62491	-7.75058	-7.3555	-7.45684	0.239008
	1899	-6.73948	-6.79456	-6.88844	-7.31992	-6.79108	-6.46284	-6.74021	-6.98796	-6.73156	-6.71706	-7.14333	-6.85747	-6.81039	-6.88687	-6.59267	-6.4116	-6.76118	-6.75087	-6.80244	-6.95945	-6.80747	0.204805
	1900	-5.89066	-6.23847	-5.71993	-6.30335	-5.78763	-5.25592	-5.63757	-5.80123	-5.83473	-5.83349	-6.12187	-5.92514	-5.93055	-5.79872	-5.88739	-5.65234	-5.86896	-5.77247	-6.02219	-5.98503	-5.86338	0.224741
	1901	-4.8895	-5.29651	-4.54143	-5.45174	-4.55492	-4.22334	-4.71122	-4.8252	-4.55287	-4.70203	-5.03256	-4.52763	-4.77495	-4.64884	-5.07548	-4.69446	-4.78771	-4.06577	-4.59892	-5.06248	-4.75088	0.329037
	1902	-3.68726	-3.51108	-3.29982	-4.09927	-3.00115	-2.77543	-3.19295	-3.30935	-3.17675	-3.46835	-3.72572	-3.17095	-3.398	-3.31189	-3.99746	-3.37272	-3.84858	-2.58647	-3.20357	-3.83727	-3.3987	0.388349
	1903	-2.30322	-1.87382	-1.39913	-2.51005	-2.26892	-1.51101	-2.36048	-1.55173	-2.26224	-1.7186	-2.19493	-2.11763	-2.13703	-2.01571	-2.74887	-1.97256	-2.67404	-1.45477	-1.93636	-2.43999	-2.07255	0.397076
	1904	-1.35134	0.163808	-0.063182	-0.984702	-0.33145	0.0356204	-0.770993	-0.528568	-0.671074	-0.620227	-1.19837	-0.585556	-0.541513	-1.10615	-1.12716	-0.74544	-0.82477	-0.485489	-0.318091	-0.704385	-0.637952	0.406664
	1905	0.155992	2.15126	1.28922	0.615207	1.1839	1.86387	0.722289	0.52327	1.02304	1.04974	0.445176	0.935126	1.20337	0.78142	1.38632	1.1396	0.760808	1.46538	1.29019	1.14406	1.05646	0.472499
	1906	2.12918	3.23277	2.40706	2.32103	2.73847	3.38413	2.23206	2.05907	3.10809	2.55175	2.1881	2.48697	2.95461	2.93104	2.81724	3.43225	2.01454	3.0364	2.83671	2.58189	2.67217	0.441448
	1907	4.28727	4.51127	3.38047	3.78339	4.17788	4.79382	3.73357	3.77814	4.61296	4.35755	3.32173	3.3031	5.31574	4.17786	3.7012	4.94802	3.35269	4.76629	4.16604	4.64557	4.15573	0.594815
	1908	6.17766	6.24119	4.76206	5.80987	5.49679	6.1414	5.20719	6.03651	5.86315	6.77853	5.18696	4.99009	6.80589	5.30059	4.82072	6.12302	5.09166	6.07246	6.0892	6.52283	5.77589	0.629071
	1909	7.50398	7.89883	5.83252	7.41408	7.14043	6.29161	6.92034	7.78649	7.01384	8.32952	7.21791	5.67298	8.30603	7.09882	6.45699	7.98339	7.17524	7.09823	6.81967	7.82751	7.18942	0.737582
	1910	8.83074	9.24497	8.35754	9.10856	8.40973	8.02059	8.12315	9.29435	8.2375	9.35315	9.22731	7.82435	9.54634	9.08057	8.60579	9.3588	8.67039	7.98406	8.20156	9.30103	8.73902	0.557823
	1911	9.9686	10.3187	10.308	10.4775	10.0058	9.46158	9.5129	10.5814	9.39979	10.8764	10.5456	9.18661	10.2283	9.79883	9.83765	9.99355	10.7449	9.27079	9.94081	10.3251	10.0391	0.495371
	1912	10.4155	11.366	11.0926	10.9977	11.212	11.3847	10.8811	11.0169	10.2784	11.8645	11.2238	10.3342	11.7218	11.0944	11.7494	10.9407	11.4004	10.975	11.8066	11.2025	11.1479	0.456709
	1913	11.9877	11.9274	12.0697	12.2868	12.1045	12.2856	12.1658	12.0308	11.3611	12.3663	12.6867	11.4959	12.5299	12.1147	13.1447	11.8325	12.3832	12.1474	13.1358	11.8073	12.1932	0.450903
	1914	13.3159	12.7643	13.487	12.6413	12.4263	13.3599	13.4107	13.2133	12.001	12.9573	14.0112	12.6628	13.6956	12.4388	14.1457	12.455	12.6756	13.0586	13.3258	12.4911	13.0269	0.571131
	1915	13.6923	14.2584	14.3184	13.3065	13.1036	13.9644	14.1787	14.4513	12.7018	13.3633	14.0059	13.7109	13.0827	13.3302	14.7132	12.8833	13.2844	13.1932	13.4493	13.4061	13.6199	0.558834
	1916	14.7575	14.7011	14.574	13.9964	14.1411	13.915	14.5998	14.3565	13.2152	13.5161	14.344	14.6006	12.6542	13.9021	14.0742	14.1097	14.521	13.593	13.8875	14.2856	14.0872	0.535836
	1917	15.19	15.0125	15.0145	14.7559	14.7582	14.8154	14.9494	13.8601	13.507	14.3484	14.9345	14.8637	12.642	14.5333	14.5653	15.201	14.8859	14.2807	14.7147	14.4745	14.5653	0.619178
	1918	16.1022	14.7814	15.0867	14.723	15.4634	14.8444	15.3515	14.4656	14.3532	14.1873	15.2556	15.0782	13.2298	14.9015	14.6815	15.65	14.829	14.5695	14.6146	15.4808	14.8825	0.612592
	1919	16.1811	15.0685	15.8831	15.2078	15.492	14.9885	14.6861	14.5167	15.5945	14.6856	15.1742	15.2354	13.8906	14.4479	14.8301	15.2015	14.9696	16.0652	15.3134	16.0059	15.1719	0.589144
	1920	15.797	15.2358	15.2818	14.9429	15.119	15.5286	15.0218	15.0395	15.879	15.2043	15.2757	15.9962	14.1255	14.4659	14.6273	15.332	15.7275	16.1395	15.7529	16.3323	15.3412	0.566244
	1921	15.5216	15.6581	15.1401	15.1213	15.1757	14.8088	15.5515	14.73	16.0571	15.7099	15.4742	15.584	14.7714	14.5813	14.9058	14.508	15.4958	15.6388	15.5731	15.7657	15.2886	0.444419
	1922	15.1781	15.9517	15.2331	14.9954	15.5666	14.3813	15.9356	14.5003	16.2294	15.5607	15.7341	15.6837	15.2683	15.4923	15.4001	14.134	15.3857	15.6001	15.5296	16.5291	15.4145	0.587994
	1923	15.003	15.4113	14.39	14.5683	15.6308	14.8573	15.3662	14.3404	15.7826	15.3348	15.2535	15.4608	15.2289	15.9742	15.6064	14.5117	15.3279	15.4803	15.1558	16.3135	15.2499	0.521275
	1924	15.0642	15.6199	14.4972	14.4373	14.8097	14.4314	14.7422	14.5609	15.0098	15.2956	15.1421	14.9502	14.8711	14.5237	15.0389	14.8187	16.3071	14.6152	14.5952	15.2889	14.931	0.457293
	1925	14.5965	14.3806	14.7017	14.9413	13.894	14.4311	14.1318	14.8675	14.1401	14.6472	14.9103	14.4321	14.5779	14.4002	14.3901	15.1394	15.4006	14.9882	14.0634	14.7785	14.5906	0.384987
	1926	13.9502	13.7952	13.9369	14.5712	13.8215	13.8058	13.7422	14.9152	14.2612	14.3132	15.0414	14.1558	14.0729	13.7085	13.5934	15.0124	13.6957	15.3601	13.505	14.262	14.176	0.540011
	1927	13.1613	13.4958	13.7598	13.819	13.397	14.3614	13.4844	14.6004	14.2279	14.1769	13.8727	13.7622	13.7464	13.9386	12.7209	14.9161	12.6202	15.0235	13.5281	13.7403	13.8177	0.625938
	1928	13.3946	12.8374	13.8469	14.0462	13.4838	14.0446	13.1586	13.8129	13.8612	13.44	12.6644	13.3171	13.8609	13.5026	12.6086	14.1131	12.3736	13.7941	13.5334	13.4942	13.4594	0.506284
	1929	13.0196	12.286	13.0493	13.5681	12.7223	13.0233	12.4307	13.324	12.8937	12.5072	12.2737	12.9414	13.5686	12.7115	12.4509	13.1504	12.1157	13.2183	12.9217	12.7491	12.8463	0.415732
	1930	12.6913	11.8246	12.2392	12.937	12.4623	12.2845	12.1116	12.6731	12.6925	11.7071	12.1767	12.1652	13.3131	11.5891	12.0301	12.0521	11.3912	12.6587	12.9322	12.2834	12.3108	0.489204
	1931	11.9724	10.9071	11.9129	11.9534	11.9556	11.6611	11.9774	11.7041	11.7472	10.7987	12.1392	11.3702	12.6384	11.0645	11.0759	11.9655	10.5001	11.6814	12.1076	11.8224	11.6477	0.532301
	1932	11.3785	10.6938	11.8295	11.4376	11.6905	10.8718	10.3843	10.5395	10.8126	10.2779	11.4992	10.5143	11.39	10.9248	10.3305	11.6086	9.87443	10.5886	11.3909	10.4978	10.9268	0.559736
	1933	10.6384	9.72539	10.8118	10.1253	10.8337	9.93286	9.52571	9.96189	10.032	9.36307	11.117	9.88281	10.8622	10.1556	9.48508	10.4388	8.96596	9.66307	10.5127	9.52134	10.0777	0.586286
	1934	9.85913	9.51009	9.8059	9.76428	9.76379	8.64573	9.10453	8.95875	9.65164	8.47066	9.9262	9.24709	9.46315	9.73349	9.14325	9.17596	7.72359	8.59358	9.97378	9.12379	9.28192	0.587123
	1935	9.4159	8.3644	8.99004	9.16377	8.79559	7.80584	8.25051	8.4974	8.38553	7.98632	9.35013	8.65673	8.53759	9.04791	8.58743	8.92765	7.23322	8.01571	9.09924	8.56341	8.58372	0.550029
	1936	8.51312	8.1933	8.54578	7.87248	8.00333	6.51586	7.52609	7.89223	7.55092	7.15246	8.06892	7.68625	7.693	8.13027	7.8913	8.05797	7.15058	7.76304	8.37946	7.58854	7.80874	0.490041
	1937	7.28007	7.36016	7.44455	7.07851	7.08632	6.21112	6.5468	7.53546	6.80272	6.47456	6.93041	7.31264	7.28915	7.07327	7.11762	7.56709	6.82972	7.02133	7.02554	6.55838	7.02727	0.36893
	1938	5.88219	6.61963	6.11265	5.86314	6.29815	5.92089	6.0807	7.04315	6.38236	5.96263	5.42373	6.31769	6.14781	6.45097	6.16063	6.46444	6.02369	6.36921	6.01425	5.82916	6.16835	0.345331
	1939	5.59831	5.52371	4.79296	4.71751	5.17205	5.06832	5.53007	5.90389	5.57769	5.10685	4.30496	5.06723	5.04301	5.22137	5.3587	5.28255	5.37728	4.61966	5.46319	5.19704	5.19632	0.380362
	1940	4.7471	4.78412	4.17607	4.00412	4.12979	4.13473	4.38578	5.24382	5.05598	4.73904	4.17074	4.07564	4.10886	4.08896	4.48947	4.14555	4.89557	3.37805	4.50686	3.79159	4.35259	0.453895
	1941	4.15769	3.5458	3.02223	3.42221	3.67111	3.22289	3.26418	3.93782	4.08957	3.94948	3.13467	3.19727	3.15297	3.0303	2.69729	3.50443	4.16219	2.52465	3.36762	3.11351	3.40839	0.468556
	1942	3.29175	2.49459	2.08531	2.60753	2.39564	2.34545	2.34295	2.84533	3.57533	3.35222	2.37591	2.53928	2.4469	2.03808	1.48497	2.69597	3.21977	2.13065	2.31151	1.80457	2.51919	0.530137
	1943	2.44827	1.75848	1.28107	1.3423	1.51308	1.47159	1.46773	1.93777	2.53712	2.50608	1.80049	1.56154	1.77161	1.47514	0.82806	1.59363	2.22781	1.20559	1.50435	1.27996	1.67559	0.458675
	1944	1.59378	0.558626	0.477537	0.569849	0.517954	0.774093	0.804927	0.680624	1.15502	1.24296	0.785323	0.835557	0.695941	0.653077	0.409982	0.738235	0.856541	0.368999	1.06069	0.342575	0.756115	0.314518
	1945	0.122918	-0.457963	-0.494532	-0.318608	-0.153398	0.470437	-0.0609584	0.105448	-0.359579	0.298899	-0.0601097	-0.281232	-0.200081	-0.238108	-0.213234	-0.0554072	0.142945	-0.795968	0.340828	-0.735364	-0.147153	0.336783
	1946	-0.773228	-0.837732	-1.07455	-0.98317	-0.921321	-0.66125	-0.811985	-0.810706	-1.29036	-0.714762	-0.84624	-1.1481	-1.03673	-1.19671	-0.945305	-1.17082	-0.672852	-1.35471	-0.269715	-1.5087	-0.951446	0.284417
	1947	-1.34709	-1.13901	-1.48603	-1.44835	-1.71394	-1.40943	-1.44249	-1.78143	-2.1287	-1.82365	-1.60857	-1.94346	-1.73927	-1.65023	-1.82769	-1.83238	-1.13182	-1.63855	-0.710535	-2.05116	-1.59269	0.340984
	1948	-2.06822	-1.84676	-1.95436	-2.05112	-2.52472	-1.97341	-2.05636	-2.45612	-2.89614	-2.59487	-2.03768	-2.42728	-2.27302	-2.42114	-2.58278	-2.60946	-1.73156	-2.25112	-1.2328	-2.779	-2.2384	0.398544
	1949	-2.3832	-2.95538	-2.19082	-2.56514	-2.87179	-2.41476	-2.58806	-3.17915	-3.3114	-3.17388	-2.50977	-2.5	-2.59138	-3.00881	-3.10408	-3.13586	-2.15285	-2.89942	-2.01318	-3.24713	-2.7398	0.39799
	1950	-2.43908	-3.64525	-2.41857	-3.26591	-3.20093	-2.6397	-2.81137	-3.81009	-3.71005	-3.66724	-3.05266	-3.12786	-2.98399	-3.73449	-3.43704	-3.61899	-2.84611	-3.40465	-2.80549	-3.47606	-3.20477	0.441133
	1951	-2.50485	-3.86722	-2.90549	-3.46686	-3.64805	-2.9429	-3.41308	-4.23857	-4.05238	-3.84241	-3.25827	-3.5253	-3.50195	-4.14744	-3.75191	-3.51844	-3.35813	-3.51312	-3.46296	-3.46161	-3.51905	0.419609
	1952	-2.75421	-3.94564	-3.79996	-3.68703	-3.9932	-3.35635	-3.88814	-4.39637	-4.34218	-4.04784	-3.57706	-4.27008	-3.64803	-4.3802	-3.70345	-3.74524	-3.58634	-3.69688	-4.00211	-3.67642	-3.82484	0.385486
	1953	-3.18711	-4.10392	-4.0128	-4.21586	-4.13284	-3.49792	-3.93726	-4.35989	-4.45055	-4.21683	-3.88399	-4.51268	-3.83597	-4.42988	-3.79576	-3.86313	-3.52491	-4.02269	-4.38248	-3.84294	-4.01047	0.349058
	1954	-3.82611	-4.05686	-4.16262	-4.5091	-4.05898	-3.63121	-4.21418	-4.11451	-4.54307	-4.48363	-3.78483	-4.60555	-4.1458	-4.29428	-3.91261	-3.95496	-3.73283	-4.13648	-4.7141	-3.91469	-4.13982	0.307206
	1955	-4.27961	-4.20321	-4.28956	-4.58082	-4.07373	-3.71813	-4.58208	-3.6696	-4.40789	-4.52997	-3.98607	-4.65291	-4.42122	-4.42181	-3.97262	-4.09287	-4.08643	-4.20498	-4.54026	-3.83979	-4.22768	0.294
	1956	-4.37137	-4.22392	-4.32794	-4.66201	-4.12612	-3.91255	-4.88181	-3.56162	-4.43852	-4.73778	-4.02239	-4.40995	-4.60492	-4.47018	-4.12036	-4.18217	-4.09323	-4.35169	-4.47855	-3.79976	-4.28884	0.324437
	1957	-4.54757	-4.21142	-4.34657	-4.44847	-4.1495	-3.78544	-4.80982	-3.56254	-4.19626	-4.62314	-4.38445	-4.40645	-4.49273	-4.3025	-4.20044	-4.30058	-3.96568	-4.22357	-4.27063	-3.96185	-4.25948	0.287021
	1958	-4.81175	-3.87442	-4.4894	-4.20434	-4.15309	-3.30766	-4.83493	-3.72129	-4.26329	-4.12833	-4.42005	-4.37904	-4.43233	-4.36116	-4.38421	-4.36283	-3.88641	-4.16681	-3.85375	-4.267	-4.2151	0.358656
	1959	-4.89936	-3.8828	-4.03347	-4.20927	-4.32559	-3.40803	-4.64778	-3.5971	-4.45718	-3.76277	-4.28334	-4.3159	-4.25541	-4.08788	-4.45164	-4.45311	-3.82505	-4.07811	-3.28408	-4.21756	-4.12377	0.405469
	1960	-4.84423	-4.09199	-4.19118	-4.2086	-4.30823	-3.59784	-4.42359	-3.44917	-4.29847	-3.85077	-4.32301	-4.14378	-4.09772	-3.89599	-4.48007	-4.32177	-3.81094	-4.0403	-2.99458	-4.18986	-4.0781	0.403525
	1961	-5.27294	-4.17065	-3.79891	-3.88141	-4.55546	-3.74032	-4.08887	-3.6056	-4.27592	-3.67294	-4.56175	-4.0869	-4.0984	-3.80585	-4.31762	-4.15679	-3.76973	-4.0556	-2.8559	-3.97277	-4.03722	0.473542
	1962	-5.40375	-4.12986	-3.98558	-3.61381	-4.4506	-3.5687	-3.54479	-3.87961	-3.96204	-3.8598	-4.62122	-4.22279	-4.07658	-3.80308	-4.04203	-4.11177	-3.96558	-4.09528	-3.34434	-4.20554	-4.04434	0.441656
	1963	-5.25135	-4.15282	-4.22073	-4.03593	-4.43126	-3.4716	-3.42674	-4.17555	-3.88297	-4.04146	-4.42472	-4.42245	-4.04606	-3.81093	-4.27939	-4.05027	-4.18801	-4.08683	-3.70819	-4.23057	-4.11689	0.388284
	1964	-4.77192	-3.83134	-4.50353	-4.29247	-4.2928	-3.98181	-3.99048	-4.57117	-4.15035	-4.12249	-4.3618	-4.66175	-4.10814	-3.85839	-4.61668	-4.29304	-4.21933	-4.12618	-4.14929	-4.66731	-4.27851	0.277236
	1965	-4.66453	-4.27305	-4.77986	-4.27671	-4.16364	-4.43703	-4.43837	-4.73783	-4.08768	-4.17264	-4.64773	-4.84892	-4.04976	-3.97418	-4.99195	-4.31031	-4.6189	-4.08906	-4.50022	-4.99283	-4.45276	0.319822
	1966	-4.6081	-5.26104	-4.9475	-4.44914	-4.27301	-4.75176	-4.77011	-4.82406	-4.06483	-4.4129	-4.42608	-4.89062	-4.04332	-4.32442	-4.97641	-3.99233	-4.91233	-4.07772	-4.75449	-5.24337	-4.60018	0.392741
	1967	-4.68556	-5.5626	-4.84911	-4.44625	-4.43189	-4.82088	-4.61157	-4.87657	-4.44847	-4.48962	-4.40233	-5.23528	-4.38944	-4.55655	-5.12778	-4.45513	-4.94547	-4.47809	-4.91439	-5.33316	-4.75301	0.347866
	1968	-4.71963	-5.92267	-4.88152	-4.52545	-4.79662	-4.92113	-4.56121	-5.10441	-4.89268	-4.88037	-4.76112	-5.26169	-4.7981	-4.73843	-5.0971	-4.973	-5.22472	-4.88369	-5.19505	-5.60866	-4.98736	0.33719
	1969	-5.19302	-6.00968	-5.04864	-5.0964	-5.15119	-5.05718	-5.1529	-5.64264	-5.51307	-5.21707	-4.75533	-5.41626	-5.28836	-5.10145	-5.29582	-5.29793	-5.70483	-5.22342	-5.74938	-6.06546	-5.349	0.336507
	1970	-5.34964	-6.00796	-5.17601	-5.68743	-5.73822	-5.28595	-5.33166	-6.03769	-5.60114	-5.6874	-5.50389	-5.60326	-5.68691	-5.36515	-5.6575	-5.96704	-5.81491	-5.22759	-6.29548	-6.29898	-5.66619	0.331263
	1971	-5.65809	-6.11587	-5.51362	-6.06266	-6.36768	-5.62342	-5.77077	-6.37345	-5.853	-6.25063	-5.87434	-5.94633	-5.95219	-5.8497	-6.01881	-6.41747	-6.14365	-5.75442	-6.67033	-6.42532	-6.03209	0.310605
	1972	-6.21458	-6.47549	-6.07163	-6.32526	-6.94004	-5.84319	-6.43179	-6.63099	-5.91215	-6.67131	-6.05867	-6.13157	-6.2362	-6.24745	-6.27346	-6.71891	-6.632	-6.20398	-7.0013	-6.595	-6.38075	0.321341
	1973	-6.65485	-7.0221	-6.51966	-7.00551	-7.30282	-6.26776	-6.92244	-6.92435	-6.3281	-7.035	-6.58653	-6.23509	-6.78857	-6.3799	-6.65746	-6.82245	-6.98246	-6.6214	-7.33954	-6.59223	-6.74941	0.320043
	1974	-6.90935	-7.24636	-6.90224	-7.4169	-7.65177	-6.63562	-7.24898	-7.25514	-6.67776	-7.41841	-6.78554	-6.81429	-7.09048	-6.78093	-7.11103	-7.14556	-7.34373	-7.06276	-7.42251	-6.7819	-7.08506	0.289235
	1975	-7.19196	-7.70029	-7.28854	-7.6344	-7.86956	-6.83736	-7.70801	-7.55119	-7.10455	-7.71171	-6.99631	-7.21421	-7.3147	-7.00074	-7.35315	-7.47046	-7.50734	-7.60058	-7.49976	-7.09312	-7.3824	0.286638
	1976	-7.39816	-8.05984	-7.51071	-7.64834	-8.08629	-7.27588	-7.95032	-7.64041	-7.57737	-7.94171	-7.32079	-7.54584	-7.4617	-7.45858	-7.75527	-7.8557	-7.76063	-7.89103	-7.72353	-7.1673	-7.65147	0.263098
	1977	-7.6578	-8.2958	-7.99897	-7.85228	-8.25216	-7.62314	-8.10009	-8.03431	-8.00613	-8.30446	-7.79954	-7.9547	-7.90144	-7.89818	-8.13482	-8.35585	-7.85089	-8.16119	-8.04736	-7.39556	-7.98123	0.246217
	1978	-7.93381	-8.4772	-8.61469	-8.15119	-8.4777	-7.88929	-8.34993	-8.31374	-8.30937	-8.48601	-8.20386	-8.44023	-8.19641	-8.08444	-8.19571	-8.68169	-8.24328	-8.42234	-8.34943	-7.99953	-8.29099	0.214753
	1979	-8.20928	-8.63978	-8.99073	-8.28886	-8.61756	-8.11602	-8.5489	-8.58752	-8.55007	-8.49336	-8.46709	-8.69405	-8.50695	-8.4087	-8.40981	-8.85733	-8.4763	-8.68957	-8.63666	-8.42309	-8.53058	0.203733
	1980	-8.42865	-8.80661	-9.22292	-8.44728	-8.65484	-8.39406	-8.83225	-8.81918	-8.73005	-8.65668	-8.70248	-8.82285	-8.68215	-8.82317	-8.66078	-9.00975	-8.65635	-8.86789	-8.8123	-8.71927	-8.73748	0.191322
	1981	-8.64308	-8.81401	-9.32538	-8.7184	-8.83152	-8.58264	-9.07298	-8.95704	-8.87054	-8.6829	-8.92431	-8.94676	-8.84318	-9.06297	-8.70859	-8.95259	-8.82387	-8.99855	-9.05942	-9.04071	-8.89297	0.178533
	1982	-8.80403	-8.82047	-9.40867	-8.8896	-8.92231	-8.79389	-9.32929	-9.03205	-9.03181	-8.87642	-9.06446	-9.125	-9.07434	-9.24141	-8.82729	-9.05709	-9.00646	-9.10399	-9.17905	-9.18975	-9.03887	0.176139
	1983	-9.01856	-9.12376	-9.46036	-9.03649	-9.00419	-9.05051	-9.4634	-9.27008	-9.22368	-9.06984	-9.21981	-9.23879	-9.35335	-9.33429	-9.03507	-9.22907	-9.07675	-9.27965	-9.24744	-9.31835	-9.20267	0.144163
	1984	-9.23603	-9.35801	-9.48248	-9.22341	-9.28419	-9.2434	-9.5556	-9.39194	-9.35198	-9.13509	-9.34745	-9.31873	-9.47007	-9.45849	-9.24264	-9.33698	-9.15323	-9.37181	-9.29621	-9.34851	-9.33031	0.109002
	1985	-9.33377	-9.47146	-9.42262	-9.35374	-9.47624	-9.42259	-9.60893	-9.60492	-9.48732	-9.3549	-9.38597	-9.39311	-9.55557	-9.68645	-9.3837	-9.33357	-9.18598	-9.33097	-9.48702	-9.57883	-9.44288	0.121024
	1986	-9.37462	-9.63638	-9.43306	-9.45982	-9.58025	-9.59292	-9.66783	-9.75019	-9.71154	-9.46031	-9.50862	-9.45364	-9.56112	-9.82291	-9.47751	-9.44377	-9.37463	-9.47997	-9.5466	-9.80881	-9.55723	0.136618
	1987	-9.4211	-9.72056	-9.5816	-9.54738	-9.64156	-9.72217	-9.65426	-9.94251	-9.83342	-9.65289	-9.69833	-9.53226	-9.60198	-9.8866	-9.62054	-9.56562	-9.59152	-9.54	-9.65108	-9.89059	-9.6648	0.13545
	1988	-9.51453	-9.77909	-9.76947	-9.69742	-9.67784	-9.82798	-9.71855	-10.0432	-9.92301	-9.76685	-9.79287	-9.61124	-9.62833	-9.8157	-9.75241	-9.62795	-9.7501	-9.72335	-9.7785	-9.87723	-9.75378	0.117075
	1989	-9.52543	-9.81773	-9.89044	-9.76435	-9.76824	-9.92372	-9.83102	-10.0968	-9.91414	-9.90934	-9.85404	-9.72438	-9.76908	-9.83937	-9.80068	-9.75984	-9.86644	-9.88054	-9.95599	-9.90476	-9.83982	0.113032
	1990	-9.74096	-9.94201	-9.94065	-9.79077	-9.90653	-9.99993	-9.88627	-10.1299	-10.0268	-9.96645	-10.019	-9.85516	-9.93937	-9.79732	-9.96241	-9.83366	-9.95158	-10.0127	-10.0562	-9.97531	-9.93665	0.0971534
	1991	-9.9194	-9.99806	-10.0136	-9.91167	-10.0033	-10.1215	-9.98945	-10.1416	-10.0362	-9.98481	-10.0913	-9.85004	-10.0668	-9.87538	-10.0988	-9.91374	-10.0502	-10.0694	-10.096	-10.0204	-10.0126	0.0835979
	1992	-10.0269	-10.0296	-10.1524	-10.0287	-10.0193	-10.1808	-9.98302	-10.0683	-10.1027	-10.0411	-10.1688	-9.82626	-10.1196	-9.92665	-10.1723	-10.0072	-10.1382	-9.99326	-10.2151	-10.077	-10.0639	0.0956423
	1993	-10.1052	-10.103	-10.2002	-10.1071	-10.0922	-10.2473	-10.0218	-10.2308	-10.1238	-10.0797	-10.2387	-9.85742	-10.1548	-10.0403	-10.213	-10.0132	-10.2196	-10.1097	-10.1908	-10.1624	-10.1256	0.0958394
	1994	-10.1148	-10.1721	-10.2902	-10.2153	-10.154	-10.2863	-10.0842	-10.2356	-10.1504	-10.0941	-10.2823	-9.92998	-10.1981	-10.0992	-10.2268	-10.0897	-10.221	-10.2257	-10.1992	-10.204	-10.1737	0.0871403
	1995	-10.173	-10.2038	-10.3701	-10.2483	-10.231	-10.278	-10.1439	-10.2591	-10.308	-10.0952	-10.3077	-10.0431	-10.2196	-10.2075	-10.1955	-10.1044	-10.281	-10.3194	-10.2519	-10.2268	-10.2234	0.081907
	1996	-10.265	-10.2334	-10.4429	-10.2622	-10.2311	-10.2587	-10.2958	-10.3143	-10.374	-10.1231	-10.3095	-10.1305	-10.2459	-10.2653	-10.159	-10.1839	-10.3422	-10.3727	-10.3076	-10.3336	-10.2725	0.0828583
	1997	-10.3593	-10.2855	-10.4878	-10.2341	-10.2331	-10.2407	-10.4113	-10.3393	-10.3968	-10.1764	-10.2146	-10.2313	-10.2749	-10.2957	-10.177	-10.1804	-10.4071	-10.3991	-10.3198	-10.4265	-10.3045	0.0943939
	1998	-10.3989	-10.2602	-10.5374	-10.2998	-10.2694	-10.3426	-10.445	-10.4475	-10.4165	-10.2471	-10.2482	-10.3185	-10.2761	-10.4045	-10.2585	-10.2561	-10.4121	-10.5091	-10.371	-10.4364	-10.3578	0.0920732
	1999	-10.4061	-10.2288	-10.5734	-10.3372	-10.2693	-10.394	-10.4642	-10.5039	-10.4478	-10.2682	-10.3458	-10.3401	-10.3869	-10.4323	-10.3719	-10.354	-10.4627	-10.5626	-10.4424	-10.4501	-10.4021	0.0918506
[truncated: 1 more rows]

## Sheet: 50HzBG05
	Time (ms)	Run1	Run2	Run3	Run4	Run5	Run6	Run7	Run8	Run9	Run10	Run11	Run12	Run13	Run14	Run15	Run16	Run17	Run18	Run19	Run20	Mean	SD
	1	-11.0254	-11.0151	-11.0309	-11.0328	-11.0412	-11.0295	-11.0333	-11.0143	-11.0253	-11.0349	-11.0293	-11.0234	-11.0278	-11.0256	-11.0294	-11.0347	-11.0156	-11.0207	-11.0408	-11.0152	-11.0273	0.00810832
	2	-11.0971	-11.0868	-11.1026	-11.1045	-11.1129	-11.1012	-11.105	-11.086	-11.097	-11.1066	-11.101	-11.0951	-11.0995	-11.0972	-11.1011	-11.1064	-11.0873	-11.0924	-11.1125	-11.0869	-11.099	0.00810832
	3	-11.0562	-11.0459	-11.0617	-11.0636	-11.072	-11.0604	-11.0641	-11.0451	-11.0562	-11.0657	-11.0601	-11.0542	-11.0587	-11.0564	-11.0602	-11.0656	-11.0465	-11.0516	-11.0717	-11.046	-11.0581	0.00810832
	4	-11.0395	-11.0292	-11.045	-11.0469	-11.0553	-11.0436	-11.0474	-11.0284	-11.0394	-11.0489	-11.0433	-11.0375	-11.0419	-11.0396	-11.0435	-11.0488	-11.0297	-11.0348	-11.0549	-11.0293	-11.0413	0.00810832
	5	-11.0344	-11.0241	-11.0399	-11.0418	-11.0502	-11.0386	-11.0423	-11.0234	-11.0344	-11.0439	-11.0383	-11.0324	-11.0369	-11.0346	-11.0385	-11.0438	-11.0247	-11.0298	-11.0499	-11.0242	-11.0363	0.00810832
	6	-11.0361	-11.0258	-11.0416	-11.0435	-11.0519	-11.0403	-11.044	-11.025	-11.0361	-11.0456	-11.04	-11.0341	-11.0386	-11.0363	-11.0401	-11.0455	-11.0264	-11.0315	-11.0516	-11.0259	-11.038	0.00810832
	7	-11.0309	-11.0207	-11.0364	-11.0383	-11.0467	-11.0351	-11.0388	-11.0199	-11.0309	-11.0404	-11.0348	-11.0289	-11.0334	-11.0311	-11.035	-11.0403	-11.0212	-11.0263	-11.0464	-11.0208	-11.0328	0.00810832
	8	-11.0338	-11.0235	-11.0393	-11.0412	-11.0496	-11.0379	-11.0417	-11.0227	-11.0337	-11.0433	-11.0377	-11.0318	-11.0362	-11.034	-11.0378	-11.0432	-11.024	-11.0291	-11.0492	-11.0236	-11.0357	0.00810832
	9	-11.0333	-11.023	-11.0388	-11.0407	-11.0491	-11.0375	-11.0412	-11.0223	-11.0333	-11.0428	-11.0372	-11.0313	-11.0358	-11.0335	-11.0374	-11.0427	-11.0236	-11.0287	-11.0488	-11.0231	-11.0352	0.00810832
	10	-11.0329	-11.0227	-11.0384	-11.0403	-11.0487	-11.0371	-11.0408	-11.0219	-11.0329	-11.0424	-11.0368	-11.0309	-11.0354	-11.0331	-11.037	-11.0423	-11.0232	-11.0283	-11.0484	-11.0227	-11.0348	0.00810842
	11	-11.0338	-11.0236	-11.0393	-11.0412	-11.0489	-11.038	-11.0418	-11.0228	-11.0338	-11.0433	-11.0377	-11.0319	-11.0363	-11.034	-11.0379	-11.0432	-11.0241	-11.0292	-11.0493	-11.0237	-11.0357	0.00804035
	12	-11.0326	-11.0233	-11.0371	-11.041	-11.0421	-11.0377	-11.0419	-11.0225	-11.0326	-11.0411	-11.0364	-11.0316	-11.0362	-11.0338	-11.0365	-11.0431	-11.024	-11.0293	-11.0481	-11.0223	-11.0347	0.00744803
	13	-11.0245	-11.0239	-11.0254	-11.0416	-11.031	-11.0383	-11.0402	-11.0231	-11.0244	-11.029	-11.0301	-11.0322	-11.0357	-11.0343	-11.0303	-11.0426	-11.0235	-11.0276	-11.0399	-11.0161	-11.0307	0.00733112
	14	-11.0216	-11.014	-11.0226	-11.031	-11.012	-11.0294	-11.0188	-11.0136	-11.0241	-11.0205	-11.032	-11.0216	-11.019	-11.0238	-11.0472	-11.0269	-11.0075	-11.0062	-11.0396	-11.0031	-11.0217	0.0109556
	15	-11.0122	-10.9997	-10.9811	-11.0091	-10.995	-11.0262	-11.0038	-11.0022	-11.0064	-11.0025	-11.0239	-10.9913	-10.99	-11.0019	-10.988	-11.0128	-10.988	-10.9923	-11.0202	-10.9812	-11.0014	0.0132845
	16	-10.9859	-10.9294	-10.9575	-10.9863	-10.9592	-10.9964	-10.9595	-11.0129	-10.9866	-10.9286	-11.0104	-10.9526	-10.9153	-10.9852	-10.9383	-10.9685	-10.9753	-10.9768	-10.971	-10.966	-10.9681	0.0264275
	17	-10.8592	-10.7404	-10.8741	-10.8451	-10.8368	-10.9023	-10.8526	-10.8282	-10.9067	-10.858	-10.9508	-10.8533	-10.7388	-10.8133	-10.9006	-10.8294	-10.8549	-10.8767	-10.8927	-10.8883	-10.8551	0.0511639
	18	-10.689	-10.5712	-10.7001	-10.607	-10.6653	-10.7787	-10.6241	-10.5771	-10.7638	-10.5505	-10.7371	-10.6591	-10.5895	-10.5716	-10.728	-10.6038	-10.6924	-10.6433	-10.7022	-10.6499	-10.6552	0.067842
	19	-10.2782	-10.2595	-10.3083	-10.1687	-10.3326	-10.4688	-10.2175	-10.2265	-10.4406	-10.1433	-10.3152	-10.3085	-10.3652	-10.0187	-10.478	-10.1702	-10.3752	-10.1615	-10.3381	-10.2132	-10.2794	0.117659
	20	-9.31562	-9.50681	-9.68181	-9.37161	-9.52727	-9.61504	-9.41709	-9.595	-9.71093	-9.07661	-9.86891	-9.66016	-9.87308	-9.19387	-9.97695	-9.66839	-9.599	-9.48711	-9.81651	-9.64833	-9.58051	0.228291
	21	-8.34166	-8.75439	-8.77309	-8.34608	-8.55079	-8.41077	-8.50839	-8.21716	-8.58511	-8.02997	-9.01292	-8.81	-8.64597	-8.31168	-8.9461	-8.60163	-8.66469	-8.33875	-8.92252	-8.74268	-8.57572	0.262379
	22	-7.03182	-7.2854	-7.33608	-6.74564	-7.08936	-6.54078	-6.61438	-6.76786	-6.7774	-6.66989	-7.528	-7.05612	-6.584	-6.5298	-7.45206	-7.28043	-6.72709	-7.3428	-7.33	-7.26244	-6.99757	0.337859
	23	-4.88705	-5.01283	-4.69304	-4.4933	-5.02671	-4.59808	-4.57199	-4.37784	-5.25644	-4.55055	-5.16454	-4.75687	-4.10126	-4.32069	-5.40928	-4.89765	-5.1499	-5.4663	-4.60365	-4.97186	-4.81549	0.370951
	24	-2.28918	-1.6653	-0.67519	-1.68107	-1.80528	-1.39486	-1.53688	-1.94605	-2.61873	-1.83794	-2.39301	-1.62572	-1.24771	-1.35577	-2.72244	-1.70111	-1.42579	-1.77303	-1.71473	-2.50587	-1.79578	0.505458
	25	1.74262	1.75029	2.73168	2.73954	2.35474	2.04981	2.79865	1.46471	1.10525	1.03512	1.57046	1.46276	2.54305	1.94909	1.18226	2.2938	2.3789	1.61039	1.64446	0.700965	1.85543	0.616101
	26	6.9541	6.3408	6.74689	6.03628	6.81581	6.7589	6.84902	5.74857	6.30778	5.41868	5.82189	5.90917	6.35566	6.71298	5.82383	5.8172	7.00434	5.46506	6.1667	5.03391	6.20438	0.571408
	27	11.0835	11.6095	11.4488	10.6395	10.091	10.233	11.2065	11.5028	9.46576	9.48137	10.3683	10.3657	10.9696	10.1879	11.1296	10.7206	11.3253	10.0751	11.2594	9.80124	10.6482	0.673848
	28	15.2574	14.7098	14.5712	14.0663	15.1478	14.292	15.1216	15.1822	14.0117	13.9358	12.8899	14.6526	14.2703	14.0545	14.9074	15.2514	15.0505	13.9952	15.2041	13.9137	14.5243	0.635163
	29	18.6338	17.8964	18.9627	18.4263	18.8127	18.6049	18.9995	18.4221	18.5251	17.9266	17.7034	20.0582	16.7031	17.665	18.5282	18.8198	18.6333	18.0889	18.4772	19.2181	18.4553	0.690156
	30	22.347	22.5738	23.3193	22.2666	22.1544	22.9335	22.2316	22.0773	21.9583	21.9235	21.6316	23.2014	21.3715	22.041	22.6441	22.7742	21.9331	22.1337	21.9824	21.8501	22.2674	0.504125
	31	25.4692	25.1989	25.3238	25.5335	26.5144	25.3211	25.047	25.7909	25.2999	24.6231	25.7085	26.0674	25.1082	25.2244	25.0926	25.3489	25.1298	25.989	25.4165	24.581	25.3894	0.461722
	32	27.494	28.0121	27.905	27.8359	27.1529	27.5172	26.9763	28.2472	28.2656	27.7653	29.0484	28.8201	28.4118	28.3715	27.6688	26.582	27.7094	28.3526	27.4246	26.9846	27.8273	0.63459
	33	29.3802	30.2592	29.965	29.0371	29.1289	29.5142	29.2271	29.219	29.3116	29.7485	30.9512	30.0354	30.9409	29.653	28.8069	29.5493	29.5797	29.7471	29.597	29.5111	29.6581	0.560151
	34	30.6649	31.6593	31.2066	29.8866	30.4303	31.163	30.0009	30.4446	30.9611	30.8859	31.7037	30.7483	31.3105	30.7816	30.1721	31.2009	30.9141	30.9945	31.0663	30.0576	30.8126	0.519509
	35	31.3127	32.0278	31.965	30.8643	31.7538	31.8629	31.7857	31.2024	32.8638	31.848	32.804	32.0091	32.9326	32.2663	31.6843	32.5738	32.2425	31.2254	32.4454	32.0947	31.9882	0.570059
	36	31.7413	32.3546	32.7119	31.4736	31.839	33.2043	33.5074	32.3303	32.7342	31.0598	32.3209	32.4508	32.7439	33.2558	32.6412	31.8502	32.301	32.5969	32.3051	31.8576	32.364	0.608614
	37	32.8342	33.2065	32.0657	31.3277	32.1697	33.1198	32.4246	32.4356	32.3587	32.4657	32.7184	32.6284	33.4673	31.5322	32.9698	31.5331	32.0645	31.3443	31.8699	31.9178	32.3227	0.625034
	38	32.1159	31.8461	32.1967	31.4951	31.9029	32.1235	31.9152	31.9976	32.1456	31.6451	31.7713	31.7299	32.4042	31.3903	32.2488	31.1435	31.5504	31.8453	30.9119	32.8143	31.8597	0.437982
	39	31.7675	31.3801	31.2025	31.4569	30.7873	30.3913	31.222	31.7931	31.6967	31.5803	31.3046	31.6428	30.8928	31.0223	30.9056	31.1718	31.3579	30.6621	31.1401	31.6984	31.2538	0.39184
	40	29.3084	29.7315	28.8781	30.4991	31.012	29.3535	30.7293	30.9501	30.839	30.7197	28.9919	30.3533	29.9985	29.2808	30.2831	29.5665	29.6272	29.798	29.9994	31.0028	30.0461	0.696829
	41	28.78	28.8362	27.6883	28.9238	28.6574	28.0849	28.4021	28.7777	28.83	29.3992	28.0887	28.5626	28.5872	29.2521	29.74	28.9594	28.9495	28.458	28.1143	29.7531	28.7422	0.536819
	42	27.5805	26.5064	26.7949	28.4859	27.6727	27.3471	27.6859	27.1551	27.404	28.3655	25.9623	27.2603	27.2784	27.6926	28.0218	27.8963	26.4354	27.0568	27.4548	28.3551	27.4206	0.661029
	43	25.5066	24.7725	25.4186	26.7837	25.9888	25.4678	25.1692	25.1172	25.4938	25.5298	25.7152	26.0751	24.5936	26.2668	25.5798	25.677	25.3077	25.2284	25.3672	25.4304	25.5245	0.493444
[truncated: 1,957 more rows]

## Sheet: 100HzBG05
	Time (ms)	Run1	Run2	Run3	Run4	Run5	Run6	Run7	Run8	Run9	Run10	Run11	Run12	Run13	Run14	Run15	Run16	Run17	Run18	Run19	Run20	Mean	SD
[truncated: 2,000 more rows]

[truncated: 2 more sheets: 200HzBG05, 500HzBG05]
