# Supplementary material for: Microsaccadic sampling of moving image information provides Drosophila hyperacute vision
Source: eLife. 2017 Sep 5;6:e26117. doi: 10.7554/eLife.26117 (PMC5584993; doi:10.7554/eLife.26117)
Supplement: Figure 3—source data 2. [file elife-26117-fig3-data2.xlsx]

## Sheet: 20HzBG05
	Time (ms)	Run1	Run2	Run3	Run4	Run5	Run6	Run7	Run8	Run9	Run10	Run11	Run12	Run13	Run14	Run15	Run16	Run17	Run18	Run19	Run20	Mean	SD
	1	-12.4064	-12.4368	-12.4083	-12.4147	-12.4007	-12.4015	-12.4054	-12.4047	-12.401	-12.4142	-12.4179	-12.4003	-12.4113	-12.4086	-12.3984	-12.4178	-12.4091	-12.409	-12.4109	-12.3946	-12.4086	0.00921625
	2	-12.4781	-12.5085	-12.48	-12.4864	-12.4724	-12.4732	-12.4771	-12.4764	-12.4727	-12.4859	-12.4896	-12.472	-12.483	-12.4803	-12.4701	-12.4895	-12.4808	-12.4807	-12.4826	-12.4663	-12.4803	0.00921625
	3	-12.4372	-12.4676	-12.4391	-12.4455	-12.4315	-12.4323	-12.4363	-12.4355	-12.4318	-12.445	-12.4487	-12.4311	-12.4421	-12.4395	-12.4292	-12.4486	-12.4395	-12.4398	-12.4412	-12.4254	-12.4394	0.0092101
	4	-12.4203	-12.4495	-12.4222	-12.4278	-12.4132	-12.4154	-12.4186	-12.4188	-12.4146	-12.4283	-12.4313	-12.4139	-12.4249	-12.4227	-12.4125	-12.4319	-12.416	-12.423	-12.4177	-12.4082	-12.4215	0.00922786
	5	-12.4084	-12.4547	-12.4103	-12.4297	-12.4117	-12.4035	-12.4204	-12.4137	-12.413	-12.4232	-12.4229	-12.4123	-12.4233	-12.4177	-12.4075	-12.4268	-12.4038	-12.418	-12.406	-12.4066	-12.4167	0.0118638
	6	-12.4011	-12.4271	-12.403	-12.4118	-12.3796	-12.3999	-12.4032	-12.4165	-12.4085	-12.4271	-12.4053	-12.408	-12.4166	-12.4261	-12.4119	-12.4294	-12.3952	-12.4239	-12.4033	-12.3998	-12.4099	0.0127854
	7	-12.3868	-12.3976	-12.3885	-12.3806	-12.3567	-12.3944	-12.3902	-12.4026	-12.3845	-12.4044	-12.3835	-12.3779	-12.3636	-12.3981	-12.3923	-12.4064	-12.3832	-12.3895	-12.4021	-12.3796	-12.3881	0.012853
	8	-12.3491	-12.3022	-12.3499	-12.335	-12.341	-12.3884	-12.3793	-12.402	-12.3693	-12.3938	-12.3294	-12.3561	-12.3382	-12.3582	-12.3787	-12.404	-12.3838	-12.3647	-12.3712	-12.375	-12.3635	0.0262889
	9	-12.294	-12.155	-12.3062	-12.2193	-12.2541	-12.3728	-12.3201	-12.3625	-12.3155	-12.3227	-12.2688	-12.25	-12.3026	-12.3008	-12.3022	-12.3002	-12.2773	-12.3114	-12.3269	-12.3186	-12.294	0.0484408
	10	-12.1486	-12.1276	-12.2142	-12.0383	-12.0739	-12.2433	-12.1967	-12.2466	-12.1875	-12.2099	-12.1108	-12.0841	-12.2163	-12.2662	-12.2058	-12.2123	-12.1273	-12.1411	-12.2451	-12.1675	-12.1732	0.0641121
	11	-11.9579	-11.8114	-12.0299	-11.795	-11.8689	-12.0676	-11.9839	-12.0293	-11.9877	-12.0512	-11.911	-11.827	-12.0443	-12.0241	-11.9792	-12.0223	-11.8816	-11.9257	-12.0399	-11.9399	-11.9589	0.0852814
	12	-11.5825	-11.6339	-11.7308	-11.3971	-11.6891	-11.7386	-11.5304	-11.7449	-11.5028	-11.6156	-11.4552	-11.4126	-11.6956	-11.6315	-11.6922	-11.6393	-11.3682	-11.5396	-11.7579	-11.564	-11.5961	0.121825
	13	-10.8324	-11.0373	-11.1248	-11.0028	-11.0987	-11.1955	-10.8033	-11.309	-10.8226	-10.8639	-10.9478	-10.8963	-11.1944	-10.944	-11.0462	-11.221	-10.7852	-11.0209	-11.1476	-11.0427	-11.0168	0.153398
	14	-10.064	-10.1912	-10.5607	-10.2435	-10.1731	-10.3962	-9.91907	-10.4863	-10.1055	-10.2455	-10.0351	-10.069	-10.3637	-10.0556	-10.2558	-10.764	-9.92985	-10.3688	-10.4542	-10.0506	-10.2366	0.22201
	15	-9.16873	-9.12231	-9.49061	-9.00799	-9.16222	-9.14461	-9.22691	-9.51668	-8.90023	-9.67851	-9.16419	-8.69597	-8.86887	-8.59592	-9.10175	-9.85993	-8.7798	-9.33031	-9.17245	-8.95275	-9.14704	0.318473
	16	-8.05493	-8.14588	-8.31915	-7.85962	-8.35965	-8.23559	-7.96184	-7.76142	-7.53722	-8.3892	-7.87853	-7.60998	-7.74497	-7.9051	-8.21844	-8.34001	-7.06984	-8.37105	-7.90746	-7.78572	-7.97278	0.340396
	17	-6.52017	-6.457	-6.86212	-6.69585	-6.45158	-6.77555	-6.33635	-6.18812	-6.50492	-7.25679	-6.7243	-6.23606	-6.77204	-6.36837	-6.83013	-6.78514	-6.21908	-6.95159	-6.45359	-6.65701	-6.60229	0.276139
	18	-4.35435	-4.36992	-5.03703	-4.762	-5.06097	-4.94392	-4.39904	-4.11151	-5.37443	-5.78668	-5.06434	-5.05427	-4.98667	-5.19806	-5.31868	-5.11806	-5.43486	-5.28672	-5.29074	-5.16407	-5.00582	0.418798
	19	-2.72241	-3.10312	-2.69796	-3.85537	-3.67758	-4.0304	-3.2812	-3.18378	-3.78741	-4.18132	-3.69328	-3.40016	-3.19435	-4.24135	-3.74242	-4.11505	-3.71483	-3.40389	-3.11483	-3.42542	-3.52831	0.450726
	20	-1.52105	-1.54762	-0.774468	-2.40542	-2.07366	-1.98297	-2.0747	-2.18803	-2.0186	-2.74282	-2.60784	-1.973	-1.21333	-2.72948	-1.93369	-2.55114	-2.21627	-1.93009	-1.34147	-1.76049	-1.97931	0.51619
	21	-0.0518864	-0.0483465	0.748266	-0.553268	-0.977862	-0.295929	-0.136509	-0.778056	-0.324542	-0.541302	-0.899097	-0.579061	-0.184011	-0.801781	-0.194174	-1.05096	-0.365268	0.0262161	-0.106292	-0.702381	-0.390812	0.428206
	22	1.26878	1.0494	1.81798	0.928208	-0.249395	0.617494	0.907971	1.14148	-0.180764	0.749341	0.813584	0.564226	0.924451	1.2196	0.822973	0.385385	0.0427345	1.59739	1.21994	0.977515	0.830915	0.532113
	23	1.50095	2.25908	2.46104	1.47811	1.68543	1.99348	2.10429	2.66366	1.39937	1.89409	2.35997	1.956	1.28744	2.88478	1.93919	1.34515	1.60341	2.50321	2.48081	2.15328	1.99764	0.472567
	24	2.34502	3.69923	3.44331	2.6495	3.25454	3.14577	2.82721	3.22923	2.78928	2.81612	3.2428	3.82299	2.82798	3.91135	2.72413	3.68151	2.79194	2.77202	3.93201	3.30456	3.16053	0.468042
	25	2.89897	4.32936	3.94844	4.17388	4.38416	4.12136	3.06493	4.18023	3.71916	4.37619	3.86235	3.97168	4.34087	4.91623	4.05028	4.54102	2.96774	3.41816	3.35844	4.25638	3.94399	0.549283
	26	4.37387	4.52804	4.35886	5.2728	5.31339	4.82352	4.09259	4.91325	4.11663	4.56465	4.55649	4.59233	4.67309	5.28871	4.29217	5.30631	3.55718	4.25708	4.23107	4.66097	4.58865	0.466457
	27	4.46041	4.24879	4.57555	5.45085	5.85632	5.08096	4.86799	5.18885	4.63869	5.7161	5.06263	5.56447	5.06879	5.58109	4.754	5.53423	4.82425	4.3558	6.45678	4.76635	5.10264	0.566524
	28	4.90271	4.91195	4.42867	5.97717	6.17338	5.51595	4.51043	5.21875	5.02286	6.19521	4.62662	6.21135	5.85195	5.50491	5.52702	6.25577	6.08145	4.35736	5.60683	5.14867	5.40145	0.642772
	29	4.52126	5.21948	4.36306	6.26867	6.59349	5.8677	5.06092	5.38014	4.97761	6.64552	4.33058	6.6067	5.71132	5.76384	5.56761	7.31007	6.63397	4.85238	5.29153	6.09683	5.65313	0.848118
	30	5.3034	5.33513	4.90508	6.64837	6.31939	6.38991	5.26469	5.64997	5.64288	6.83872	5.46551	6.28768	6.1305	6.36442	6.42618	7.21494	6.25796	4.95203	5.75615	6.35373	5.97533	0.64105
	31	5.86728	4.92033	5.88174	6.75837	6.42619	6.22889	4.95108	5.8795	6.07286	6.69545	5.9953	6.76496	5.9265	6.36223	6.75413	7.15753	5.86318	5.29975	6.5476	6.58794	6.14704	0.605359
	32	6.66852	5.67401	5.6122	6.54008	6.21556	6.77944	5.06633	6.08744	5.72951	5.66605	6.44899	7.11318	6.32761	6.48623	6.20725	6.54219	5.78777	6.23491	6.82903	7.64532	6.28308	0.595007
	33	6.78227	5.23126	6.0615	6.06065	5.83956	8.00118	5.68721	6.53462	6.59499	5.32096	6.62967	6.72508	6.44623	6.18737	6.3325	6.49085	6.14721	6.45267	6.49738	7.20454	6.36138	0.618166
	34	6.22987	5.89694	7.24573	6.62098	5.89515	7.98023	5.94077	6.71129	6.45219	5.45879	6.77988	5.32593	6.6349	5.70051	5.88994	6.35802	5.60861	6.33458	6.28902	6.50522	6.29293	0.629264
	35	5.58615	5.66283	6.8731	6.33705	5.947	6.14692	6.23488	6.74605	6.73501	5.73074	7.08693	5.06252	5.75913	5.06859	5.21421	5.40282	5.07591	5.66173	5.60209	6.01813	5.89759	0.619292
	36	4.76567	5.98454	6.25098	5.71226	5.30832	4.93171	6.46692	6.31443	6.30635	5.0736	6.90324	4.94735	5.01344	4.7708	4.96871	4.93077	5.36154	5.17909	5.96143	4.93188	5.50415	0.668059
	37	4.84889	5.69279	5.76175	4.85724	4.91451	4.3901	6.84009	5.54166	5.38907	4.33839	5.64577	4.98847	4.74175	4.79301	4.76199	4.72713	4.82047	4.7693	5.34516	4.65109	5.09093	0.588034
	38	5.05963	5.21774	5.39916	4.17224	5.22427	4.56885	5.95008	4.43463	4.82136	4.72722	5.41424	4.56196	4.82206	5.35705	4.34866	4.04086	4.48162	3.83405	4.30924	3.98427	4.73646	0.565456
	39	4.51999	4.49782	4.61918	3.4365	5.37272	4.70384	5.15743	3.81263	4.59081	4.62615	4.0766	3.65758	4.16543	5.08219	5.35362	3.75218	5.22062	3.40252	4.23766	3.29852	4.3792	0.666874
	40	3.82884	3.51826	3.98917	2.23477	4.59593	3.70442	4.47883	3.15138	4.43137	4.14332	3.53946	3.34517	3.92301	4.14423	5.26077	3.9021	4.73155	3.38525	4.15657	3.40357	3.8934	0.661294
	41	3.81253	2.83363	3.48961	2.14626	3.87285	3.29978	4.14627	2.63502	3.70475	3.62428	2.7407	3.11111	3.20249	3.56839	3.96776	4.20584	3.71268	3.11976	2.93157	3.16874	3.3647	0.541503
	42	3.30908	2.34543	2.67911	2.4245	3.27299	3.34667	3.1726	2.96793	2.41838	3.02756	1.98208	2.32741	2.20804	2.3536	2.96353	3.4411	3.24863	3.33864	2.33343	3.28423	2.82225	0.476935
	43	2.73035	2.14574	1.5398	2.17391	2.04702	2.65254	1.66456	2.68001	1.61382	3.16673	1.65304	1.93175	1.63248	1.70473	2.59085	2.8106	3.05318	2.69055	1.29034	2.94604	2.2359	0.586477
	44	2.10117	0.859506	0.958682	2.38564	1.19763	1.5489	0.583314	2.15882	1.77221	2.19232	1.21638	1.28429	1.26359	1.48924	1.90996	1.79537	2.62982	1.65568	1.12476	2.22307	1.61752	0.557109
	45	1.105	0.236059	0.751216	1.56912	0.766596	0.530807	-0.229389	1.45349	1.35918	0.82693	1.16951	0.915965	0.750596	0.830933	1.31183	1.05251	1.20648	0.874256	0.942842	1.04905	0.92365	0.41708
	46	-0.41235	0.127657	0.326212	0.247609	-0.712264	0.2147	-0.393405	1.08612	0.72211	0.257818	0.254355	0.159987	0.659749	-0.391623	0.37495	0.00766557	-0.313247	0.50068	0.545806	0.0662593	0.166439	0.444051
	47	-1.01568	-0.665268	-0.616617	-0.607287	-1.78298	-0.618041	-1.17662	-0.647846	-0.517452	-0.604568	-0.550138	-0.961885	-0.182957	-1.35957	-0.544531	-0.743609	-1.00495	0.121717	-0.275059	-0.668256	-0.72108	0.418562
	48	-1.71064	-1.31292	-1.67874	-0.984268	-2.48167	-1.44132	-2.11283	-1.86276	-1.24292	-1.30069	-1.87965	-2.09223	-1.40852	-1.90957	-1.03361	-1.18641	-1.69409	-1.00336	-1.41343	-1.17072	-1.54602	0.416888
	49	-2.50431	-2.04995	-2.33208	-1.93125	-2.85997	-2.07585	-2.92094	-2.97172	-2.48995	-1.97706	-2.72641	-2.92565	-2.66075	-2.94764	-1.89067	-1.63238	-3.01189	-1.46874	-2.514	-1.85478	-2.3873	0.492454
	50	-3.25041	-2.7398	-2.39835	-2.68921	-3.06052	-3.16523	-3.90658	-3.8436	-3.55883	-2.80475	-3.31836	-2.96508	-2.93547	-3.62586	-3.24958	-3.08862	-3.67279	-2.60246	-4.17016	-2.94916	-3.19974	0.473347
	51	-3.39946	-3.63775	-2.81845	-3.21587	-3.62001	-3.64711	-4.4434	-4.3848	-4.5676	-3.30056	-4.04942	-3.71128	-3.82302	-4.10644	-4.50791	-4.11754	-4.2626	-3.6348	-4.6603	-3.71796	-3.88131	0.500745
	52	-3.9542	-4.84039	-4.03638	-4.33537	-4.04392	-4.59208	-5.04388	-4.49127	-4.59219	-3.55097	-4.62674	-4.57555	-4.54602	-4.84618	-4.8008	-4.65633	-4.40128	-4.2093	-4.83384	-4.19214	-4.45844	0.370058
	53	-4.99747	-5.71626	-5.10294	-5.07862	-4.13023	-5.10788	-5.747	-5.13324	-5.0945	-4.58576	-5.37764	-5.09045	-5.5834	-5.21282	-5.538	-5.15791	-4.74418	-5.15165	-4.96582	-4.78762	-5.11517	0.382132
	54	-5.84959	-6.71357	-5.88143	-5.26638	-5.18786	-5.64565	-5.61502	-5.70674	-6.24538	-5.57712	-5.69735	-6.32738	-6.57688	-5.75686	-6.51518	-5.80018	-5.1637	-6.12493	-5.42044	-5.88752	-5.84796	0.449541
	55	-6.37022	-7.33938	-6.40887	-6.51831	-5.75248	-6.44562	-5.59554	-6.24824	-6.68716	-6.43081	-6.39331	-6.81685	-6.9032	-6.45632	-7.2405	-6.29435	-6.21189	-6.95271	-5.79758	-6.44065	-6.4652	0.449595
	56	-6.93196	-7.42925	-6.97632	-7.59879	-6.68773	-7.22767	-6.09694	-6.9441	-7.11243	-7.50205	-7.121	-7.24883	-7.17139	-7.00429	-7.21482	-7.09902	-6.84158	-7.58948	-6.00742	-6.82511	-7.03151	0.417456
	57	-7.37296	-7.86297	-7.70003	-8.21344	-7.32907	-7.96031	-7.01888	-7.18791	-7.40384	-7.74427	-7.81146	-7.8826	-7.67427	-7.5955	-7.28473	-8.16132	-7.09475	-7.83552	-6.81028	-6.98417	-7.54641	0.402484
	58	-7.94974	-8.00965	-8.16319	-8.42467	-7.88018	-8.53142	-7.4524	-7.835	-7.63539	-8.31806	-8.52495	-8.38842	-8.21213	-7.93813	-7.75982	-8.46298	-7.63608	-7.99129	-7.74301	-7.50339	-8.018	0.344396
	59	-8.45994	-8.06107	-8.72733	-8.54327	-8.30692	-8.86349	-7.62296	-8.1309	-8.15778	-8.56747	-8.22047	-8.2231	-8.36746	-8.10506	-7.92552	-8.54664	-8.02439	-8.32854	-7.90787	-8.20165	-8.26459	0.298397
	60	-8.54868	-8.50799	-8.84256	-8.60793	-8.90677	-8.82083	-8.05485	-8.46647	-8.37838	-8.72995	-8.52989	-7.73819	-8.73367	-8.55781	-8.12472	-8.5817	-8.13895	-8.5569	-8.50458	-8.1966	-8.47637	0.296291
	61	-8.44666	-8.75285	-8.54473	-8.56872	-9.17254	-8.96592	-8.2833	-8.84161	-8.60575	-8.97784	-8.34064	-7.73031	-8.63227	-8.53466	-8.34493	-8.56816	-8.32434	-8.78416	-8.99016	-8.48103	-8.59453	0.323206
	62	-8.57661	-9.07934	-8.53336	-8.45615	-9.03902	-8.91641	-8.56082	-8.99882	-8.56101	-8.956	-8.53336	-8.08271	-8.25125	-8.62987	-8.44779	-8.35312	-8.41686	-8.63077	-8.88137	-8.77089	-8.63378	0.274903
	63	-8.53913	-8.52709	-8.36149	-8.83819	-8.72389	-8.80283	-8.57659	-8.74128	-8.27849	-8.86019	-8.53731	-8.25167	-7.95227	-8.79298	-8.19844	-7.9754	-8.3849	-8.48822	-8.93137	-8.89865	-8.53302	0.296663
	64	-8.29515	-8.06541	-8.58889	-8.80526	-8.41264	-8.26751	-8.26154	-8.30411	-7.66711	-8.32918	-8.69093	-8.13334	-7.91038	-8.7983	-7.94429	-7.62016	-8.20877	-8.3189	-8.81319	-8.41263	-8.29238	0.34515
	65	-8.03678	-8.06025	-8.39515	-8.7669	-8.16081	-7.96959	-7.95122	-7.69452	-7.189	-8.13267	-8.80531	-7.99277	-7.97682	-8.42319	-8.05667	-7.55249	-8.20428	-7.82534	-8.23219	-7.94981	-8.06879	0.370829
	66	-7.63021	-7.5431	-7.7671	-8.26486	-8.065	-7.59183	-7.47418	-7.21751	-6.78494	-8.29902	-8.3229	-7.36303	-7.76849	-7.59839	-7.93868	-7.59778	-7.81687	-7.39808	-7.83629	-7.62984	-7.6954	0.376257
	67	-6.84981	-7.35906	-6.87269	-7.35009	-7.33236	-6.97553	-6.8418	-7.27776	-6.45265	-7.8644	-7.19236	-6.11868	-7.53856	-6.91991	-7.54955	-7.27634	-7.57351	-6.8233	-7.46087	-7.18715	-7.14082	0.413572
	68	-6.53995	-6.51472	-6.0764	-6.56272	-6.65594	-6.31445	-6.25545	-6.92753	-6.20825	-6.99123	-6.44926	-5.99364	-6.60808	-6.57641	-6.51077	-6.80641	-6.91552	-5.68159	-6.63255	-6.5116	-6.48662	0.327674
	69	-6.13112	-5.77137	-5.34732	-5.8906	-6.112	-5.63651	-5.67686	-6.24278	-5.88471	-6.36641	-5.64901	-5.42485	-5.91743	-5.67256	-5.71941	-5.79762	-6.05628	-4.57924	-5.89472	-5.36836	-5.75696	0.390756
	70	-5.26612	-5.42185	-4.25941	-5.215	-5.10014	-4.5821	-4.93763	-5.29928	-5.04618	-5.12758	-4.89793	-4.47159	-5.05545	-4.84733	-4.77791	-5.40326	-5.02703	-4.46247	-4.93753	-4.81201	-4.94739	0.319665
	71	-4.52423	-4.50978	-3.74218	-4.15694	-4.44722	-3.47431	-3.68752	-4.40983	-3.61805	-4.73285	-3.82458	-3.82749	-4.04743	-4.3383	-4.09766	-4.375	-4.06374	-3.6223	-4.045	-3.94536	-4.07449	0.356804
	72	-3.30843	-3.70217	-2.33436	-2.79653	-3.30391	-2.52631	-2.75791	-3.63985	-2.41321	-3.36943	-2.35336	-2.24896	-3.13852	-3.05977	-3.15432	-3.45923	-2.90244	-3.07991	-3.12736	-2.7494	-2.97127	0.438675
	73	-2.59298	-2.55491	-1.87988	-1.91618	-1.99204	-1.38986	-2.02368	-2.78105	-1.55228	-2.14827	-1.78661	-1.49348	-1.77096	-1.56618	-1.81954	-2.17947	-1.65203	-2.3302	-1.51101	-1.77135	-1.9356	0.392861
	74	-1.01542	-1.25949	-0.975411	-1.2095	-0.621633	-0.495993	-1.64992	-1.32957	-1.53387	-0.980013	-0.90418	-0.569845	-0.863099	-0.368177	-0.871496	-1.14422	0.166884	-1.43266	-0.08239	-0.377383	-0.875869	0.483705
	75	0.722765	-0.186842	0.232498	-0.171321	0.410339	0.470429	-0.901733	-0.0381338	-0.807716	0.328133	0.0944926	-0.297714	-0.381881	0.327539	-0.147972	-0.0130279	0.907819	0.230366	1.02036	-0.103861	0.0847271	0.500701
	76	1.84511	1.46001	0.973677	0.693236	1.34704	1.01887	0.200654	0.968322	0.62192	1.31767	0.41727	0.398066	0.423266	1.24526	0.720298	1.30739	1.93077	1.60228	1.40884	0.489052	1.01945	0.510023
	77	3.03749	2.28549	1.935	1.15372	2.71857	1.85201	2.12778	2.3464	1.8269	2.75793	2.11806	1.84558	2.41864	2.54447	1.50373	2.30225	2.63131	2.17469	2.32681	2.33298	2.21199	0.444403
	78	4.31389	3.36706	3.49136	2.49271	3.39737	2.15307	3.213	2.9377	3.59744	3.47611	3.70981	3.51325	4.42637	3.06374	3.20403	3.57965	3.31937	2.78548	3.05401	3.49665	3.3296	0.526967
	79	5.13022	4.41961	4.07371	3.61031	4.50078	3.49879	5.06884	3.78504	4.87348	5.099	5.17517	3.93676	5.24529	3.7255	4.3946	4.72164	4.08478	4.69842	4.70089	4.9953	4.48691	0.571012
	80	6.04382	5.97838	5.13608	5.77174	5.78421	5.15316	6.42584	4.99455	6.5519	5.81539	6.29297	4.70534	6.87414	5.63275	5.81558	6.10685	5.41682	6.45767	5.64167	5.8757	5.82373	0.556013
	81	6.96179	7.64448	6.74016	7.50522	6.94831	6.45293	8.36244	5.96298	7.61975	6.75368	7.33972	6.33378	6.33376	6.83941	6.95711	7.77201	6.64455	6.91543	6.68533	6.49421	6.96335	0.585177
	82	8.0428	8.06988	7.66984	8.91399	8.48306	7.67472	8.32192	7.15993	7.68164	7.62905	8.34578	7.39881	6.84708	7.47253	7.69319	8.9626	8.04789	8.59706	7.75458	6.6599	7.87131	0.621178
	83	9.03175	9.41219	8.55081	9.61669	8.48275	9.33126	8.55552	8.58038	8.01005	8.69787	7.76879	8.76506	8.17999	9.27946	7.84646	10.572	8.50298	8.67782	8.82501	7.55172	8.71193	0.707779
	84	9.37929	9.99842	9.8696	10.115	8.73555	9.54976	9.36716	9.97202	8.63015	9.20993	8.57113	9.56066	9.90828	10.3832	8.45588	10.7586	9.55403	9.01875	9.27028	8.69969	9.45037	0.641212
	85	10.4698	10.0545	10.5635	10.669	9.90212	11.12	8.99393	10.4874	9.36848	9.73768	9.60545	10.7878	11.8741	10.4082	9.50936	9.8671	10.1613	10.4277	10.2491	9.4411	10.1849	0.672128
	86	11.2973	10.9829	11.005	11.5361	11.2554	11.1172	9.99653	12.0321	11.0953	11.1369	10.3224	10.9881	11.9308	11.6871	10.5646	11.3778	10.6978	10.2954	11.3458	11.3471	11.1006	0.528686
	87	11.8723	11.2576	11.8518	12.5094	11.4885	12.0278	11.5471	12.2898	12.8913	12.3869	10.5139	11.6952	12.5222	12.786	11.4349	11.437	10.9481	10.7814	12.14	12.6726	11.8527	0.680648
	88	11.9174	12.4372	12.6878	12.796	12.5706	12.4202	13.3364	13.0549	12.3535	12.7242	11.5348	12.2033	12.8298	12.9541	12.5689	11.7298	11.5716	11.8712	12.959	13.2056	12.4863	0.535642
	89	12.554	13.5517	13.443	13.9023	13.1087	12.9405	13.3751	14.3063	13.1464	13.4932	12.2918	13.7258	13.1811	12.7425	13.3941	11.5992	12.8533	13.0527	14.2772	14.0292	13.2484	0.663581
	90	13.4211	14.0053	13.6197	13.9156	14.4442	14.3752	12.6538	13.1701	13.8125	13.796	13.6226	14.7012	13.3887	14.6786	13.9326	12.5484	13.8598	13.87	14.7119	14.109	13.8318	0.60578
	91	13.5438	13.7851	14.1305	14.4928	13.5205	14.8336	14.2675	14.0529	14.2556	14.0797	13.3028	15.12	13.1968	14.4502	15.0189	12.9118	14.6115	14.2737	14.6736	15.0283	14.1775	0.637673
	92	14.3915	14.7508	14.9159	14.971	14.185	15.618	15.3041	14.7687	14.8976	14.1078	14.4473	15.0406	13.4991	14.2521	15.8106	14.079	15.2232	15.8564	14.9011	15.1157	14.8068	0.6123
	93	14.7397	15.5892	14.6606	16.0267	15.0042	15.3374	15.3028	14.0446	14.8148	14.6638	14.9218	15.6997	14.1941	14.6188	15.5562	15.1333	15.2049	15.9204	15.5181	14.8775	15.0914	0.536702
	94	15.1656	15.6429	15.1988	15.5067	14.9672	15.1304	15.3641	14.7455	15.1592	14.9788	15.2985	15.32	14.5422	14.2838	15.8374	15.8578	15.6787	15.5091	15.4889	15.2612	15.2468	0.406376
	95	15.7517	15.5342	15.3336	15.5532	15.7742	16.0698	14.9521	15.7125	15.5489	15.4061	15.8595	15.2025	15.2943	14.7424	16.07	15.937	15.9607	15.4419	15.1497	15.9475	15.5621	0.374376
	96	15.9825	14.571	15.3223	15.6979	15.0767	16.0551	15.3591	15.7999	15.7931	15.695	16.3593	14.7714	14.8242	15.1695	15.7228	15.2984	16.4836	15.3418	15.5314	15.0835	15.4969	0.511954
	97	15.8884	15.1318	15.1028	15.4696	15.003	16.3005	15.9251	16.5464	15.1667	16.2087	16.0602	15.1731	15.2159	15.6768	14.924	15.2794	16.4278	15.5498	15.0144	15.187	15.5626	0.525846
	98	15.412	15.8795	15.8994	15.6011	15.1973	15.4972	16.0859	16.2	16.4505	15.75	16.4188	15.1636	15.495	15.6111	14.6732	15.8465	16.6246	15.7496	14.728	15.8718	15.7078	0.522322
	99	15.0398	15.7158	15.075	16.6972	15.1071	15.2644	16.5637	16.6984	15.5007	15.1811	16.2805	15.3433	15.6809	14.8786	15.6577	15.3622	16.358	15.3606	15.4632	15.5698	15.6399	0.572085
	100	15.3507	16.2273	14.8947	16.0387	15.4934	15.2775	16.0388	16.4426	14.8871	15.2363	16.0389	15.9612	16.2906	15.1291	15.1219	16.1923	15.5923	15.0757	16.2143	16.0273	15.6765	0.519259
	101	15.7541	15.8272	15.465	15.4367	16.0437	14.8889	16.0357	15.6374	14.488	14.4839	16.3794	16.2934	15.813	14.6947	15.1958	15.546	14.4322	14.561	15.9381	15.0194	15.3967	0.635927
	102	15.1894	15.2393	15.3148	15.2601	15.3026	14.828	15.7022	15.6996	14.6064	13.7185	15.5304	15.5109	15.2209	14.6533	14.5156	15.9978	14.4674	15.2323	15.0726	14.4512	15.0757	0.544438
	103	14.6561	15.1969	15.1103	14.2382	14.7696	15.3112	15.2488	14.9727	13.5106	14.6945	14.5269	16.0291	14.9829	14.361	14.6377	15.8188	15.6547	15.1784	15.3636	14.5371	14.94	0.584977
	104	13.9107	14.4884	14.9061	14.1139	14.5908	14.5614	14.8034	14.6095	14.3606	14.9204	14.0627	15.0059	14.8211	14.442	14.0993	14.9948	14.9919	15.6409	14.4908	14.4775	14.6146	0.411302
	105	13.9622	14.3025	14.2082	14.1827	14.6773	14.5224	14.5646	14.4712	14.4159	14.8705	14.1729	14.8792	14.3532	14.6153	14.4759	14.1497	14.7181	15.151	13.9344	13.84	14.4234	0.341328
	106	13.5466	14.0356	13.5203	13.9343	13.744	14.0614	13.7021	14.199	13.5921	14.1473	13.7887	14.3949	14.4371	15.0975	14.087	13.7284	13.5234	14.9792	13.2751	14.3574	14.0076	0.478076
	107	13.4662	13.2687	13.022	13.2474	13.9461	14.1782	12.8791	13.4622	13.5236	13.9151	12.6671	13.21	14.3072	14.6162	14.4016	13.0344	12.5742	14.6171	13.273	13.3261	13.5468	0.624648
	108	12.9717	12.3799	12.9137	12.3551	13.3642	13.651	12.2292	13.2571	13.0916	12.9165	12.9964	13.3229	13.614	13.744	13.538	13.0759	12.8441	14.0312	12.5457	12.9575	13.09	0.486917
	109	12.6557	11.9365	12.9762	12.8306	13.2055	12.7742	12.5831	12.7739	13.2823	12.0738	13.1316	13.2664	13.8838	14.0496	12.4635	12.834	12.0199	13.1744	11.5741	12.6079	12.8048	0.617181
	110	12.3868	11.9039	13.1148	13.1296	11.7091	12.1302	12.3598	11.9194	13.1252	12.595	13.1117	12.6908	13.1891	12.7331	11.9816	12.6276	11.5665	12.7486	11.3671	11.6095	12.4	0.59364
	111	11.8381	11.5471	12.0716	12.3739	11.365	11.6624	11.5644	11.6843	11.8547	12.0166	12.9452	11.1392	12.4185	11.9581	11.5976	12.8367	11.4828	12.8361	11.9712	10.6109	11.8887	0.586109
	112	11.6751	11.22	11.5797	11.8912	10.937	10.7219	11.0006	10.7751	11.3975	11.2792	11.8604	10.3956	11.0252	11.5168	11.7679	12.4699	10.9446	11.6956	12.2358	10.0727	11.3231	0.603161
	113	11.7485	11.4482	10.8764	10.8738	10.2819	10.3195	10.2501	11.3087	11.225	10.9291	10.5209	10.2841	9.51942	12.0231	11.2958	10.8195	10.6543	10.9996	10.6298	10.2313	10.812	0.594968
	114	11.3728	10.8082	10.4752	10.0983	10.3321	9.93497	10.3262	10.5656	11.0587	10.8681	10.5192	10.1876	9.04656	11.0903	10.4052	10.4485	10.2609	10.2389	9.79742	9.93794	10.3886	0.518382
	115	9.946	9.73787	10.1035	9.83152	9.96218	9.55797	9.41635	9.33519	9.99293	10.0684	9.21554	9.92598	8.54972	10.0469	9.77034	9.9584	9.73429	10.4133	9.80523	9.659	9.75153	0.399774
	116	9.44367	8.76124	9.23251	9.23303	9.35508	8.73492	8.75769	9.12817	8.79007	9.18299	8.62088	9.07154	8.15424	8.83102	9.71168	8.67	9.60803	10.6615	10.209	9.91185	9.20345	0.598898
	117	9.07668	8.28615	9.02351	8.22016	8.51523	8.48951	7.8485	8.27241	8.38497	8.67536	8.6718	8.37031	8.27905	8.5101	8.13534	8.5099	8.67005	9.05162	9.4305	8.92161	8.56714	0.381563
	118	8.16986	7.98781	9.0614	8.0181	7.701	7.87247	7.04552	7.77097	8.43956	8.40718	7.89082	7.87385	8.5647	7.86298	7.63412	8.19689	7.95234	8.00535	9.00435	8.36101	8.09101	0.46441
	119	7.9323	7.70618	7.90696	7.26447	7.29122	7.51306	7.37514	6.86726	7.79911	8.91832	7.56892	7.18647	8.06212	6.59725	7.09729	7.74268	7.31237	7.50076	7.76615	7.05413	7.52311	0.500552
	120	7.69362	7.35068	7.14842	7.11812	7.23038	7.6285	7.68134	6.95032	6.85169	8.51305	7.15455	6.91916	7.05334	5.85673	6.60032	6.69231	6.37116	6.60183	7.13289	6.53081	7.05396	0.570986
	121	6.54072	6.87503	5.91848	6.51314	6.74443	6.9324	7.36527	5.41577	6.59528	6.64058	6.73966	7.02287	6.77387	5.98437	6.15165	6.1749	5.41047	6.09988	5.59293	5.82968	6.36607	0.554396
	122	5.71464	6.51663	5.05014	5.95505	6.33489	5.87025	5.98695	5.40391	5.27085	5.41453	5.61981	6.16151	6.55607	5.55362	6.24013	5.53342	5.00844	5.21995	5.37142	5.50209	5.71422	0.468323
	123	5.29966	5.69807	4.61957	5.14345	5.36239	5.36963	5.01584	5.56188	4.66509	4.78901	4.75358	5.7991	6.10816	5.91793	6.12796	4.84344	4.79295	4.67309	5.56213	5.12893	5.26159	0.495423
	124	5.20582	4.58959	4.14997	4.39048	5.15465	4.75577	4.85188	5.21558	4.17633	4.08477	4.77386	5.15405	5.48696	5.06866	5.01908	5.09564	5.02894	4.38707	5.48226	4.82896	4.84502	0.426558
	125	4.4497	3.63975	3.8349	3.16993	4.91306	4.79556	4.52043	4.48898	3.12929	3.64742	4.87816	4.72677	3.82847	4.29367	4.14234	4.25807	4.97507	3.60302	4.30463	4.1156	4.18574	0.558837
	126	3.98633	3.13074	3.62346	2.39271	4.91689	4.38816	3.59946	3.91027	3.36114	3.81285	4.8858	4.32959	3.73101	4.07654	3.95045	4.00426	3.98413	3.19198	3.73409	4.0049	3.85074	0.577482
	127	3.45121	3.38213	3.34809	2.81766	4.19586	3.38032	3.3526	3.70041	3.29785	3.92591	3.92243	3.44324	3.16619	3.78765	3.8679	3.44104	4.18082	2.70534	3.36349	3.16624	3.49482	0.399129
	128	3.12154	3.42013	2.49559	3.41022	3.62173	2.38806	3.24366	3.15803	3.5026	3.53755	3.23756	2.70764	2.53556	3.75189	3.23556	2.60996	4.89583	2.71658	2.93665	3.27302	3.18997	0.569523
	129	2.74876	2.46116	3.11704	3.14687	2.51862	1.61081	3.30809	2.7998	3.62379	3.58904	3.19452	2.53786	2.10695	3.61489	2.90114	2.55183	4.02423	2.67654	2.34739	2.84125	2.88603	0.580564
	130	2.17429	1.69324	2.81726	3.21896	2.16173	1.71932	3.09578	2.47775	3.06183	2.9583	2.96366	1.63311	2.61762	3.07773	2.43203	2.78744	2.73652	2.5149	2.24094	1.71713	2.50498	0.518931
	131	2.13606	1.61043	2.94566	2.47823	2.04071	1.62103	2.73874	2.3968	2.81253	2.49895	2.54218	1.40841	2.93404	2.72461	1.7776	2.65657	2.5641	2.61742	2.24515	1.95307	2.33511	0.463881
	132	2.02434	2.13608	2.51403	2.8438	2.20438	1.18012	2.11869	1.91537	2.40305	2.29139	2.3354	1.85784	2.71761	2.06772	1.98439	2.31873	1.73034	2.55188	1.92168	2.39571	2.17563	0.373822
	133	2.23959	2.5401	1.85762	2.64879	1.81696	1.25977	1.7815	1.68239	1.8093	1.64035	2.35692	1.41654	2.56591	1.73983	2.11723	2.0586	1.82744	2.08226	1.88918	2.96756	2.01489	0.431617
	134	1.65172	2.35493	1.84087	2.62242	0.891491	1.05	1.40056	1.79409	0.810421	1.69787	2.45959	1.17293	2.14634	1.56028	1.95038	1.41766	2.5424	2.06346	1.83314	2.8824	1.80715	0.585432
	135	1.58819	1.95396	1.74548	2.04834	0.547947	0.774103	1.81649	1.50001	0.554926	1.61802	2.49665	1.00761	1.43219	1.73972	2.37372	1.3223	2.18893	2.20996	1.62559	2.46513	1.65046	0.588544
	136	1.60557	0.991786	1.37579	1.60849	1.04964	0.489737	1.65327	1.01645	0.253825	1.66712	1.09139	0.954075	0.881814	2.07056	1.28389	1.42917	1.63848	1.45101	1.22351	2.11994	1.29278	0.470509
	137	1.25471	0.987928	1.07394	0.875921	0.734209	0.798964	0.584185	0.312727	0.710222	1.22399	0.886706	0.906257	1.09621	1.83188	0.774019	1.80854	1.01015	1.26393	1.39261	1.66124	1.05942	0.397001
	138	0.904267	1.32095	0.522897	0.286965	0.68045	0.755193	0.726903	0.719593	0.947319	1.23937	1.28044	0.798189	1.00599	1.38565	0.207848	1.73644	1.02793	1.04322	1.56685	0.595987	0.937623	0.402028
	139	0.818009	1.60597	0.630163	0.321235	1.15289	0.390954	0.633926	0.775962	1.03589	1.12403	0.943711	1.14437	1.0249	1.03391	-0.338877	1.79999	0.978047	0.361106	0.914055	0.405367	0.837781	0.475434
	140	-0.474262	1.25966	0.5756	0.243911	0.741649	0.556309	0.290009	0.776099	0.978271	1.22912	0.37337	0.610882	1.22494	1.18156	0.446287	1.21492	1.09241	0.17514	0.501397	0.28911	0.664319	0.460729
	141	-0.669332	0.761481	0.996426	-0.0473461	0.754535	0.360202	0.861148	-0.00271414	0.733455	0.87525	-0.275802	0.786584	1.09366	0.79722	0.804782	0.83949	0.773058	-0.289888	0.724366	0.559955	0.521827	0.498437
	142	-0.477752	0.795546	0.462991	0.103687	0.633252	0.517128	1.01041	-0.00865623	0.392248	0.0624306	-0.510172	0.501584	-0.804297	0.136991	1.08365	-0.470804	-0.31349	-0.569587	0.270459	0.471929	0.164377	0.547006
	143	-0.0240798	1.44658	0.0941514	0.280133	0.512336	1.09666	1.18901	0.169768	0.588313	-0.458775	-0.443239	1.17316	-1.62424	-0.560343	0.413156	-0.906736	-0.77265	-0.690158	0.0616616	0.0453994	0.0795056	0.79853
	144	-0.342842	0.155622	-0.224563	0.0785166	0.603058	1.40225	0.780099	-0.0797756	0.356325	-0.633344	-0.606301	0.4951	-1.38512	0.35622	0.543987	0.0613072	-1.04655	-0.87731	0.125112	-0.158072	-0.0198137	0.669915
	145	-0.630639	-0.737911	-0.511579	-0.634287	0.777717	0.916057	1.23796	-0.330858	0.084056	-0.0592486	-0.364185	-0.0735794	-0.766332	0.676579	0.460013	-0.60209	-0.799938	-0.750227	0.222834	0.0510264	-0.0917317	0.630235
	146	-0.365364	-1.02349	-0.413603	-0.450804	0.992883	-0.0991069	1.18371	-0.506056	0.0415901	0.537952	-0.07716	-0.263561	-1.27248	0.105223	0.207793	-0.882914	-0.667204	-0.998963	-0.173231	-0.124405	-0.212459	0.633019
	147	-0.306563	-0.337546	-0.123044	-0.625452	0.823276	0.0201784	0.0942305	-0.656086	0.141527	0.425286	-0.256475	-0.579518	-1.49397	-0.146836	-0.759117	-0.967682	-0.466225	-1.2817	-0.348028	-0.527837	-0.368579	0.544992
	148	-0.676429	-0.348405	0.0606438	-0.789551	0.576411	-0.401992	-0.336739	-0.907973	-0.491201	-0.323976	-0.31272	-0.859312	-1.23019	0.0269858	-0.87119	-0.0998763	-0.135182	-0.970712	-0.447766	-0.186461	-0.436282	0.428715
	149	-1.04861	-0.298978	-0.715295	-1.27041	-0.455124	-1.26209	-0.952707	-1.13529	-1.14207	-1.31624	-0.805442	-1.05068	-1.52259	-0.890619	-0.758436	-0.642524	-0.703373	-1.66513	-0.364108	-0.273588	-0.913665	0.395984
	150	-1.3208	-0.499479	-1.28803	-1.27609	-1.17076	-0.833667	-1.66953	-1.31701	-1.9192	-1.76669	-0.759343	-1.45955	-1.74499	-1.37878	-0.545887	-1.34045	-1.22975	-1.61837	-0.404453	-1.03083	-1.22868	0.434412
	151	-1.08123	-1.04504	-1.76259	-1.14943	-1.51074	-0.940034	-1.79923	-1.63169	-1.79684	-1.94478	-1.85065	-1.59838	-1.49121	-1.71474	-1.42987	-1.30856	-1.19788	-1.66513	-1.49499	-1.45228	-1.49327	0.292092
	152	-1.33501	-1.60032	-1.96246	-1.51028	-2.12858	-1.76431	-2.58182	-2.05986	-2.30212	-2.01664	-2.58172	-1.78432	-2.02202	-2.16778	-1.8068	-1.1829	-1.71966	-1.65533	-2.53116	-1.93075	-1.93219	0.387964
	153	-1.44181	-2.35625	-2.31642	-1.56215	-2.53214	-2.5008	-3.28399	-2.42657	-2.55245	-2.14504	-2.96546	-1.95673	-2.58559	-2.35962	-2.10529	-1.70061	-2.99778	-2.2908	-2.33083	-2.51916	-2.34647	0.458045
	154	-1.85151	-2.85883	-2.50236	-2.74129	-2.36539	-3.08258	-3.63252	-2.35532	-2.86455	-2.54375	-2.79766	-2.09624	-2.63408	-2.45422	-2.7331	-2.36353	-3.82524	-3.37409	-2.4954	-3.1826	-2.73771	0.492265
	155	-2.56992	-2.60443	-2.39024	-3.47775	-2.84136	-3.38108	-3.99024	-3.20527	-3.61209	-3.02947	-2.64551	-2.5089	-2.69877	-2.96189	-3.44074	-2.82157	-4.27526	-3.75801	-2.34676	-3.36411	-3.09617	0.551096
	156	-3.0854	-2.77077	-2.96337	-3.65122	-3.35135	-3.30473	-4.35568	-3.91525	-3.45834	-3.38801	-3.24408	-3.211	-3.15153	-3.92853	-4.21615	-3.54429	-4.63933	-3.58608	-3.16251	-3.50259	-3.52151	0.47973
	157	-3.74087	-3.26594	-2.94122	-4.13718	-4.09593	-3.6575	-4.4799	-4.52155	-3.97249	-3.73175	-3.55089	-3.56146	-3.2748	-4.6377	-4.4201	-4.05128	-4.83541	-4.01873	-3.5847	-3.81688	-3.91481	0.498007
	158	-4.28818	-4.00678	-3.69457	-4.3248	-4.72383	-4.49265	-4.15753	-4.60851	-4.39109	-4.21601	-3.96275	-3.68239	-3.49843	-4.62016	-5.04248	-4.08561	-4.41559	-4.80374	-4.17217	-4.18337	-4.26853	0.391726
	159	-4.88102	-4.8196	-4.64517	-4.69232	-5.3371	-5.09471	-4.48352	-5.11541	-5.16198	-5.02092	-4.77402	-3.87231	-3.9866	-4.31357	-5.2104	-4.33991	-4.62784	-4.94597	-5.1698	-4.97568	-4.77339	0.406613
	160	-5.43959	-5.76546	-5.16557	-5.16276	-5.43205	-5.51493	-5.00435	-5.04758	-6.01852	-5.67705	-5.39867	-4.6554	-5.27524	-4.46485	-5.49619	-4.97889	-5.05744	-4.96611	-5.64926	-5.2489	-5.27094	0.376215
	161	-5.6131	-6.19206	-5.32841	-5.85619	-6.09746	-5.88278	-5.29001	-5.4952	-6.43356	-5.84208	-5.87729	-5.03787	-5.54232	-5.57633	-5.94024	-5.54595	-5.63054	-5.34171	-6.45719	-5.67492	-5.73276	0.373392
	162	-6.14977	-6.81414	-6.59379	-6.60281	-6.79669	-6.33786	-5.94059	-6.1819	-6.64724	-5.83568	-6.27339	-5.78961	-6.10329	-6.7549	-6.20833	-5.64599	-6.16815	-5.51665	-7.13331	-6.18379	-6.28389	0.427296
	163	-6.58866	-7.61191	-7.17365	-7.25811	-7.43308	-6.63746	-6.71395	-6.91574	-7.06918	-6.44115	-6.85348	-6.35651	-6.79431	-7.81416	-6.68229	-6.07779	-6.56271	-6.29944	-7.61277	-6.97111	-6.89337	0.47509
	164	-7.61747	-8.21329	-7.9533	-7.81134	-7.63437	-7.29024	-7.56313	-7.2125	-7.64931	-7.44714	-7.63835	-7.04047	-7.68011	-7.97525	-7.26399	-7.34402	-7.60362	-7.23572	-8.29933	-7.2816	-7.58773	0.338783
	165	-8.43158	-8.55311	-8.55298	-8.25991	-8.23257	-7.80949	-8.18879	-7.90142	-8.1265	-8.23687	-8.21971	-7.76276	-8.06113	-8.23696	-7.89577	-8.03865	-7.97542	-7.82693	-8.49722	-7.68675	-8.12473	0.263075
	166	-8.97826	-8.64565	-9.09502	-8.62808	-8.51971	-8.37578	-8.67855	-8.56799	-8.49169	-8.65573	-8.3152	-8.58796	-8.34686	-8.76908	-8.3182	-8.70156	-8.5881	-8.45636	-8.65049	-8.20889	-8.57896	0.217743
	167	-9.34562	-8.7856	-9.19575	-9.08783	-8.86257	-8.58549	-9.21175	-8.81598	-8.91836	-8.93414	-8.75252	-9.08752	-8.7969	-8.94275	-8.73094	-8.96617	-9.07936	-9.10564	-8.97714	-8.51823	-8.93501	0.210818
	168	-9.71602	-9.48051	-9.2721	-9.65149	-9.10974	-9.08105	-9.43269	-9.16782	-9.36354	-9.29901	-9.0617	-9.51345	-9.06941	-9.32457	-9.52178	-9.35103	-9.27832	-9.50319	-9.33996	-9.11858	-9.3328	0.194111
	169	-9.81882	-10.1762	-9.45985	-9.98355	-9.51546	-9.52263	-9.41263	-9.62203	-9.53441	-9.44866	-9.47206	-9.98223	-9.48064	-9.59114	-9.95894	-9.9239	-9.70286	-9.87716	-9.69973	-9.71655	-9.69497	0.22521
	170	-10.0278	-10.4672	-10.0508	-10.1747	-9.8899	-10.1259	-9.92111	-9.94461	-10.2939	-9.9452	-9.92813	-10.555	-9.89817	-9.81085	-10.0887	-10.2878	-10.2371	-10.2364	-9.92706	-10.1232	-10.0967	0.201901
	171	-10.3916	-10.8265	-10.5898	-10.3289	-10.1394	-10.6382	-10.2921	-10.2127	-10.752	-10.1923	-10.3498	-10.9507	-10.2827	-10.2313	-10.3631	-10.4515	-10.438	-10.4815	-10.2011	-10.5272	-10.432	0.224411
	172	-10.7659	-11.1087	-10.9158	-10.5911	-10.534	-10.8719	-10.589	-10.431	-10.8917	-10.3965	-10.5035	-11.021	-10.5672	-10.8079	-10.774	-10.7156	-10.6532	-10.8687	-10.5374	-10.8643	-10.7204	0.199053
	173	-10.9803	-11.3205	-11.0661	-10.8335	-10.7391	-11.0347	-10.873	-10.7483	-10.8127	-10.6603	-10.7403	-11.2231	-10.8562	-11.2476	-10.9895	-10.9095	-11.0085	-11.1751	-10.8733	-10.8972	-10.9494	0.184694
	174	-11.1253	-11.5184	-11.3711	-11.1839	-10.9372	-11.2765	-11.0417	-10.8726	-10.924	-10.9055	-11.0852	-11.3829	-11.1061	-11.4598	-11.1196	-11.1143	-11.343	-11.492	-11.216	-11.0522	-11.1764	0.200006
	175	-11.3918	-11.6627	-11.526	-11.3879	-11.1473	-11.4051	-11.3225	-11.0912	-11.2114	-11.1195	-11.2735	-11.4404	-11.3222	-11.5678	-11.2887	-11.3333	-11.5554	-11.5886	-11.3069	-11.2405	-11.3591	0.161203
	176	-11.6215	-11.7307	-11.5575	-11.5521	-11.394	-11.4407	-11.5173	-11.4125	-11.4969	-11.2468	-11.4196	-11.5419	-11.6002	-11.6471	-11.3481	-11.4503	-11.6791	-11.7446	-11.4343	-11.3725	-11.5104	0.133091
	177	-11.7748	-11.8145	-11.7081	-11.722	-11.5759	-11.5655	-11.5526	-11.6038	-11.5579	-11.4303	-11.5271	-11.7334	-11.8273	-11.7449	-11.4672	-11.4739	-11.7913	-11.8372	-11.5856	-11.4464	-11.637	0.136952
	178	-11.7888	-11.8822	-11.8073	-11.8252	-11.8055	-11.7095	-11.7936	-11.7665	-11.7707	-11.587	-11.5119	-11.8632	-11.9561	-11.7469	-11.6257	-11.622	-11.8511	-11.913	-11.7121	-11.5849	-11.7562	0.11929
	179	-11.774	-11.8566	-11.8709	-11.8705	-11.9526	-11.82	-11.8884	-11.8488	-11.9473	-11.7733	-11.655	-11.9327	-11.9936	-11.7432	-11.8031	-11.7793	-11.9403	-11.9236	-11.7938	-11.729	-11.8448	0.0888153
	180	-11.8883	-11.9093	-11.9191	-11.9452	-12.0414	-11.8844	-11.9696	-12.019	-12.0147	-11.9087	-11.7158	-12.015	-11.989	-11.7898	-11.8834	-11.8544	-11.9546	-11.9508	-11.8393	-11.8274	-11.916	0.0840118
	181	-11.9618	-11.9059	-11.971	-11.9846	-12.0798	-11.9966	-11.9535	-12.0624	-12.0825	-11.9987	-11.7624	-12.059	-11.9504	-11.8396	-11.9176	-11.8296	-11.9108	-11.9565	-11.8512	-11.9218	-11.9498	0.0865278
	182	-12.0011	-11.8684	-11.9985	-11.9713	-12.1009	-12.0238	-11.9415	-12.072	-12.0948	-12.067	-11.8068	-12.032	-11.8979	-11.8616	-11.9293	-11.9544	-11.9019	-11.9934	-11.897	-11.9515	-11.9683	0.0822264
	183	-11.9695	-11.8973	-11.9687	-11.9623	-12.1225	-11.947	-12.0094	-12.049	-12.0421	-11.9902	-11.8185	-11.9555	-11.9287	-11.8608	-11.962	-11.9996	-11.9636	-12.0208	-11.8567	-11.9625	-11.9643	0.0707528
	184	-11.9267	-11.9181	-11.8758	-11.855	-12.0662	-11.9612	-12.0171	-11.9678	-11.9894	-11.9073	-11.8297	-11.8398	-11.8769	-11.8158	-11.9833	-11.9555	-11.9101	-12.005	-11.7911	-11.9526	-11.9222	0.0737949
	185	-11.7904	-11.9072	-11.7793	-11.8317	-11.9581	-11.8925	-11.9209	-11.8586	-11.9021	-11.8352	-11.768	-11.6916	-11.7294	-11.8024	-11.8537	-11.8957	-11.79	-11.9063	-11.702	-11.8137	-11.8314	0.0752249
	186	-11.6264	-11.8405	-11.6253	-11.8283	-11.7959	-11.7057	-11.6406	-11.762	-11.6909	-11.6704	-11.7013	-11.6281	-11.6174	-11.718	-11.7256	-11.7933	-11.5439	-11.5994	-11.6073	-11.7151	-11.6918	0.0821977
	187	-11.4245	-11.7223	-11.4819	-11.6627	-11.5908	-11.2921	-11.5081	-11.6224	-11.3123	-11.605	-11.5781	-11.5251	-11.3581	-11.629	-11.5504	-11.6383	-11.1618	-11.5237	-11.3371	-11.4024	-11.4963	0.147002
	188	-11.1416	-11.4284	-11.2998	-11.3117	-11.0957	-11.0014	-11.1901	-11.4022	-11.1265	-11.4425	-11.3068	-11.395	-11.1305	-11.2525	-11.2364	-11.3892	-10.9006	-11.3134	-11.035	-11.0788	-11.2239	0.155725
	189	-10.7206	-10.9941	-11.094	-10.8347	-10.541	-10.6059	-10.8548	-10.9977	-10.7742	-11.0557	-10.7652	-11.1495	-10.77	-10.746	-10.8205	-11.0612	-10.4739	-10.8426	-10.8925	-10.722	-10.8358	0.183172
	190	-10.3208	-10.3584	-10.6698	-10.4824	-9.9822	-10.0908	-10.3757	-10.1796	-10.2445	-10.6127	-9.90144	-10.4885	-10.171	-9.8529	-10.3477	-10.6705	-9.88235	-10.3677	-10.3875	-10.4293	-10.2908	0.250462
	191	-9.86618	-9.91751	-9.8617	-9.76452	-9.3659	-9.5717	-9.77646	-9.45067	-9.50978	-9.85932	-9.20114	-9.5192	-9.49884	-9.19205	-9.66364	-10.1606	-9.49222	-9.83445	-9.90691	-9.63609	-9.65245	0.253329
	192	-8.79234	-8.99266	-8.88882	-8.50119	-8.23704	-8.87215	-9.01565	-8.8118	-8.839	-8.67527	-9.03823	-8.71582	-8.85492	-8.36017	-9.26963	-9.49602	-8.80684	-8.79814	-9.02172	-8.5395	-8.82635	0.289163
	193	-8.01609	-8.00021	-7.82736	-7.95405	-7.00029	-8.4273	-7.58531	-7.43676	-7.84123	-7.12055	-8.52228	-7.8162	-7.83506	-7.39398	-8.24758	-8.54494	-7.80432	-7.82047	-7.7894	-7.54626	-7.82648	0.415483
	194	-7.16924	-7.06651	-6.9784	-6.60526	-6.09031	-7.35364	-6.71003	-6.87154	-6.7379	-5.85582	-7.69396	-6.86469	-6.83677	-6.50259	-7.41213	-7.39868	-6.76025	-6.92504	-6.7889	-6.48917	-6.85554	0.439759
	195	-5.86356	-5.55051	-6.08628	-5.53112	-5.31125	-6.16712	-5.43008	-5.72363	-5.18532	-4.6005	-6.17132	-6.04823	-5.86645	-5.33046	-5.76569	-6.34171	-5.81275	-5.76222	-5.54482	-5.38728	-5.67402	0.409884
	196	-5.06013	-4.37258	-5.17695	-4.48473	-4.12915	-5.02909	-4.30101	-4.20039	-4.0841	-3.93476	-5.19654	-4.6786	-4.55231	-4.58252	-4.48977	-5.27441	-5.01597	-4.25344	-4.49487	-4.48616	-4.58987	0.405223
	197	-3.45014	-3.40065	-3.93271	-2.90088	-3.09299	-2.97575	-2.86313	-2.75459	-3.21306	-3.65179	-4.46546	-3.06285	-3.83179	-3.43615	-2.8091	-3.2784	-3.90203	-2.57774	-3.29649	-3.44419	-3.31699	0.471079
	198	-1.33593	-1.84281	-2.28033	-1.82749	-1.02161	-1.18682	-2.11613	-1.73328	-1.97174	-2.92735	-2.86887	-1.58492	-2.45937	-1.59752	-1.57909	-1.289	-1.79843	-1.11048	-1.74197	-2.14935	-1.82113	0.533198
	199	0.433208	-0.685728	-1.01631	-0.0606816	0.257052	0.0737108	-0.897659	-0.505624	-0.955416	-1.02165	-0.469413	-0.558214	-0.825644	-0.129054	-0.988399	0.325764	-0.600795	-0.356495	-0.30196	-0.715311	-0.449931	0.466763
	200	1.37481	0.61761	0.247738	1.06944	1.31397	0.709164	0.519116	1.63072	0.533735	0.600163	1.62382	1.39931	0.883089	0.949814	0.668428	1.35788	0.773642	0.349888	1.00177	0.882564	0.925334	0.412049
	201	2.57568	2.46988	2.23647	2.56498	1.86283	2.51282	1.42371	2.42195	2.40831	1.49403	2.51307	2.20315	2.30714	2.03537	2.67252	2.77175	2.32862	1.97812	2.66145	2.2856	2.28637	0.368306
	202	3.81697	4.15188	3.97991	2.83097	2.98372	3.91485	3.18563	2.85813	3.9375	2.57823	3.74606	3.75832	4.09844	2.21166	3.6253	4.24798	3.08817	2.95264	3.85733	3.0314	3.44275	0.592283
	203	5.14648	5.18409	4.67292	4.3681	4.37493	5.23778	4.67732	4.11682	4.83294	3.20732	5.09378	4.58646	5.60279	3.84306	4.68071	5.06119	4.05777	4.67482	4.5954	4.74512	4.63799	0.548835
	204	5.75914	6.36246	5.96554	5.55308	5.46827	6.25417	6.05711	5.56948	6.36384	5.11674	6.762	5.77526	6.50028	4.72645	5.63031	6.13948	5.61321	5.86411	5.75769	5.7504	5.84945	0.477608
	205	6.60648	7.10867	6.33593	6.84064	7.09802	7.17569	7.521	7.29353	8.02386	6.39344	7.29625	6.70674	7.79364	6.47649	7.18996	7.07401	6.33203	7.10033	6.70054	7.10928	7.00883	0.465827
	206	7.5498	7.61717	7.0068	8.56524	9.01212	8.93868	7.5825	7.7694	9.51126	8.50587	7.87608	7.88462	8.1532	7.65561	8.68956	8.22873	7.1466	8.32972	8.10509	8.31397	8.1221	0.635567
	207	8.63644	8.9631	8.36487	9.18667	10.5644	9.80704	8.8935	9.20234	10.0998	9.29845	8.62149	8.69046	8.97502	9.16639	9.08795	8.86532	7.81153	9.91385	9.61701	9.43462	9.16001	0.633273
	208	9.64542	10.2583	9.81908	10.2431	10.8919	11.3135	10.3298	10.7108	9.93413	10.4753	9.57854	9.1014	10.0687	9.93907	9.56358	9.15397	8.78315	11.0519	10.1564	10.2305	10.0624	0.654369
	209	11.3714	11.2513	11.4014	10.5594	11.0628	11.7442	11.6463	11.2417	10.5816	10.9518	10.155	9.86843	10.6021	10.2441	10.3333	10.1326	10.0377	10.7537	9.71162	11.7374	10.7694	0.641362
	210	12.378	12.6469	12.3276	11.5253	11.3009	12.0737	11.3478	11.4467	11.457	11.111	11.0569	10.6977	10.6661	11.1749	11.4708	10.9943	11.4863	11.103	10.7833	12.8827	11.4965	0.640735
	211	12.3152	12.7643	12.9112	12.2011	12.0817	12.3105	11.9519	12.2666	11.9455	11.8399	11.6046	12.0132	10.6024	12.7675	12.4806	11.1281	11.9653	11.5316	11.0195	13.1329	12.0417	0.644009
	212	12.9087	12.8625	12.9842	13.0173	13.2019	12.9387	13.1181	12.9991	12.3467	12.8428	12.0034	12.8239	11.6016	13.3872	13.775	11.5229	12.9719	12.6979	12.1791	13.2011	12.7692	0.570808
	213	14.5163	13.3299	13.2326	13.466	13.7285	13.3366	12.9129	13.2159	13.4885	13.8982	12.7537	13.7554	12.9696	14.2809	14.132	12.2715	13.8328	13.1342	12.9912	13.278	13.4262	0.545943
	214	15.2294	13.8613	14.394	13.0243	13.6862	13.1731	13.0097	12.3949	13.8425	14.6511	13.7099	14.1197	13.2826	14.6184	14.3936	12.8415	13.2951	14.028	14.6728	13.6447	13.7936	0.730668
	215	15.2415	14.0562	15.4672	13.2063	13.8508	14.5023	12.9725	13.1539	14.6787	14.2256	14.0322	14.874	13.8496	14.733	15.0896	13.7895	13.7122	14.2146	14.1849	14.0347	14.1935	0.682764
	216	14.4206	14.5432	15.1978	13.1041	13.9172	14.9866	12.9422	14.129	14.3942	15.2486	14.2491	14.3055	13.5424	14.8776	15.5373	13.8346	14.0475	13.6434	14.4265	13.8891	14.2618	0.688927
	217	14.194	13.7371	14.6598	13.5892	13.4774	15.0052	13.4932	14.6201	13.4828	14.4668	13.9156	13.7719	13.346	14.6539	15.0694	14.0259	14.3398	14.1688	14.6048	14.9713	14.1796	0.561359
	218	14.4173	14.0987	14.9418	14.2928	13.9118	14.5555	14.5977	14.5076	13.9665	14.1298	13.6902	14.3805	13.5636	14.6184	15.3986	14.5793	14.2902	14.2518	14.1872	14.9538	14.3666	0.436184
	219	14.4482	14.2999	15.0445	15.0728	14.1374	14.3369	14.6118	14.466	14.2371	14.4067	13.942	14.8113	14.0964	14.5204	15.2811	15.1847	14.8998	14.356	14.3229	14.7545	14.5615	0.381715
	220	14.4353	15.0515	16.0088	15.2662	14.772	14.6416	15.248	14.8274	14.4636	14.9112	14.7964	15.1277	15.1174	14.408	15.16	15.7514	14.312	14.7972	14.2996	15.012	14.9204	0.451189
	221	14.362	14.8514	16.2518	15.9656	14.9252	14.8926	14.7314	14.9449	14.6724	14.5106	15.1611	14.6111	15.0683	14.1644	15.4259	15.1841	14.0859	15.6047	14.3256	13.6895	14.8714	0.628529
	222	14.1978	14.4956	15.7536	15.8499	15.0999	14.903	14.6569	15.2213	14.5065	15.0706	14.4491	14.5341	15.5392	13.9096	14.9584	15.5941	14.2229	15.277	14.789	13.5047	14.8267	0.621449
	223	14.1542	14.9334	14.7182	15.2919	15.4508	14.5001	14.8935	15.3322	14.9992	15.0976	15.3848	14.3465	15.0419	14.0239	15.1056	14.6559	13.7089	14.8966	14.5349	14.3368	14.7704	0.481602
	224	13.9961	15.4198	13.9471	15.0262	15.1367	14.5664	14.4069	14.5003	14.9802	14.4627	16.028	14.1948	14.6982	14.5064	15.2374	14.1581	13.1843	14.8033	14.689	14.2991	14.6121	0.611676
	225	13.6817	14.8443	14.2882	14.2318	15.0635	13.7729	14.8919	13.7091	14.9381	14.6278	15.726	14.159	14.6265	13.602	14.7193	14.521	14.1726	14.5246	14.559	13.7083	14.4184	0.55411
	226	14.2527	14.1077	13.5166	14.4826	14.4534	14.0261	14.2185	13.405	13.8318	14.2839	14.3914	14.0982	14.4378	13.4106	14.4851	13.8286	14.639	13.6934	14.4247	13.636	14.0812	0.391288
	227	14.4037	13.6064	13.1222	13.6613	13.8872	13.8151	13.9201	12.9707	14.087	13.9992	14.2572	14.0117	14.2785	13.107	13.4787	13.4022	13.8083	13.0663	14.2797	13.7468	13.7455	0.438231
	228	13.615	12.3539	13.5316	13.4296	13.4968	13.7822	14.4097	12.5366	14.3439	13.4964	14.2301	13.2204	13.4701	12.7987	12.8145	12.9764	14.0491	13.0298	13.6494	13.2736	13.4254	0.571839
	229	13.0212	11.8339	12.8764	12.6928	11.9191	12.7138	13.5587	11.8913	12.8168	13.0469	13.2898	12.6125	13.006	12.9168	12.8724	12.6334	13.8715	12.9871	12.3039	12.3131	12.7589	0.525262
	230	12.3252	11.6265	12.5531	12.3047	11.4787	11.6498	13.0481	11.7613	12.4292	13.16	12.7973	12.2113	12.2317	12.5498	11.9129	12.7942	13.3113	12.2881	11.8387	11.824	12.3048	0.533105
	231	12.0205	11.2356	11.9169	12.1468	11.2885	11.0768	11.4361	12.476	12.3127	12.3051	11.9207	11.6781	11.6909	12.5675	10.0085	11.8574	13.1919	11.7464	12.2336	11.3771	11.8244	0.670096
	232	11.4006	10.3803	11.7196	11.3214	11.1754	10.3273	10.2561	11.7523	11.4996	11.4108	11.6526	10.4692	11.7737	12.4172	10.1637	11.2906	12.5972	11.1819	11.7894	10.7517	11.2665	0.69333
	233	10.9824	10.3137	11.5724	10.8021	10.8858	9.47427	9.93341	10.5294	10.3947	10.9383	10.7821	10.2024	11.0438	11.0295	9.84784	10.4564	11.3473	10.4292	10.8376	10.4547	10.6129	0.512499
	234	9.89741	9.73627	10.7413	9.73024	9.85274	8.85625	9.43081	9.83241	9.79649	10.4187	9.76159	9.98347	9.89743	10.6233	9.21993	9.07079	11.4314	10.2081	10.517	10.0629	9.95342	0.600396
	235	9.01057	8.98384	8.98427	8.74613	9.39101	8.06042	8.83455	9.22823	9.6598	9.53097	9.27082	9.37601	8.93582	9.6339	9.12306	8.23476	9.90093	9.82741	9.69055	9.73079	9.20769	0.500704
	236	8.67593	8.33869	8.55613	8.47238	9.31929	7.73359	8.69663	8.92368	9.02479	8.38013	7.83976	9.27752	8.51108	9.06122	8.28237	7.39538	8.78555	9.09986	9.19664	9.49211	8.65314	0.556894
	237	9.35149	7.84549	7.9821	7.81288	8.47534	7.4165	8.37311	7.93993	7.52967	7.87902	6.97335	8.33959	7.79866	7.75518	7.76589	6.99749	8.24505	8.02003	7.8349	8.32957	7.93326	0.526543
	238	8.22552	7.52412	7.50483	7.36516	7.58998	6.66458	7.72537	7.62806	6.44434	6.66353	6.81122	6.79471	7.10516	6.75144	7.24705	6.95235	7.47115	7.01069	6.42406	7.41521	7.16593	0.478895
	239	7.36191	6.54176	6.27531	6.89566	6.57299	6.06136	6.35377	6.83391	5.96873	5.69073	6.28641	5.85825	6.39077	6.03279	6.7313	6.78563	6.41653	6.28902	6.09962	6.94782	6.41971	0.418368
	240	6.37202	6.39706	5.73025	6.10072	6.16382	5.64637	5.26466	6.09278	5.781	4.81498	5.43486	5.22188	5.01518	5.30844	5.77992	6.26415	5.74631	5.24116	5.30159	6.13372	5.69054	0.473185
	241	4.35195	5.30747	5.32478	5.48292	4.96849	5.44275	4.73793	5.64845	4.82856	4.30837	4.5981	5.59137	4.67424	4.7765	5.40313	5.1637	4.40358	4.86562	4.96705	5.09951	4.99722	0.41602
	242	3.81185	4.56514	4.42679	5.03864	3.90703	5.35373	4.00432	4.35463	3.82562	4.16285	4.75134	5.31803	3.90411	3.35852	4.84774	5.32111	3.65469	4.72006	4.4568	4.17249	4.39777	0.586591
	243	3.72271	3.40424	3.92326	4.29063	3.08304	4.39987	3.7521	3.50558	3.04532	3.41734	4.42568	4.04324	3.50463	2.80608	4.66001	4.95623	3.39147	4.01025	3.24021	3.63244	3.76072	0.572219
	244	3.32585	2.76629	3.47107	3.83789	2.80803	4.07526	3.12668	1.99487	2.61795	2.09893	3.6454	3.52651	3.01978	2.85454	4.56602	4.16155	2.67643	3.66753	2.36217	3.31636	3.19596	0.690849
	245	1.86323	2.10165	2.52406	3.44071	1.82883	2.7532	2.46159	1.88838	1.90753	1.90661	2.5857	3.03114	2.71633	2.64022	3.44936	3.262	1.63397	3.07399	2.06802	2.87099	2.50038	0.57512
	246	1.00763	1.90337	2.04895	3.27822	0.666974	2.00552	2.13109	2.20458	0.720173	1.3112	1.73791	2.2563	2.13421	2.0356	2.43646	2.16467	1.33106	2.57926	1.67773	1.89712	1.8764	0.630037
	247	0.646943	1.33751	1.18245	2.46718	-0.00191713	1.16177	1.65033	1.80741	0.0113788	0.876943	1.1358	1.86667	1.51231	0.903869	1.09442	1.82872	1.00023	1.47989	0.699086	1.62815	1.21446	0.60933
	248	-0.206927	0.302105	-0.0438195	1.63619	-0.91128	0.368565	0.462803	1.38489	-0.622444	0.300178	0.539035	1.07876	0.846642	0.387698	0.610667	1.43457	0.80705	0.856238	0.63277	0.737556	0.530062	0.64281
	249	-0.663361	-0.321154	-0.208408	1.08347	-1.08674	-0.114738	0.0339985	0.829544	-0.522148	0.31251	0.0763923	-0.272329	-0.00227386	-0.164896	0.248467	0.420116	0.430319	0.651143	0.0433971	-0.0347028	0.0369305	0.510144
	250	-0.889119	-1.09882	-0.596207	0.18023	-0.560856	-0.754782	-0.453875	0.412228	-0.82209	-0.827921	-0.826783	-0.625357	-1.00269	-0.473547	-0.902849	-0.717709	-0.401217	-0.138287	-0.168869	-0.518038	-0.559328	0.388106
	251	-1.62082	-1.10762	-1.34789	-0.537005	-0.249451	-0.971971	-0.876263	-0.424451	-1.45855	-1.18473	-1.01892	-0.881075	-1.30916	-0.535106	-1.33368	-1.30302	-0.922014	-0.935636	-0.482499	-1.04206	-0.977097	0.376
	252	-1.53687	-1.12203	-2.05384	-0.708008	-0.54217	-1.33382	-1.24608	-0.727009	-2.04604	-1.42876	-1.63419	-1.0348	-1.60686	-1.23668	-1.76738	-1.76168	-1.52185	-1.3688	-0.697218	-1.91066	-1.36424	0.453396
	253	-1.8469	-1.59579	-2.37916	-1.52989	-1.12751	-1.4095	-1.92332	-0.855994	-2.43597	-1.76569	-2.18816	-1.54698	-1.87115	-1.61285	-1.98837	-1.79209	-1.41589	-1.9807	-0.79967	-2.56685	-1.73162	0.477644
	254	-2.07942	-2.0334	-2.29382	-1.9043	-1.52132	-1.6583	-2.29185	-1.16386	-2.43246	-2.10193	-2.23325	-1.55815	-2.70473	-1.97389	-2.18027	-1.89558	-1.5449	-2.2195	-1.22787	-2.83732	-1.99281	0.445589
	255	-3.02299	-2.77755	-2.34523	-2.21182	-2.14924	-2.42009	-2.81263	-1.76924	-2.41907	-2.9024	-2.62426	-1.90494	-2.98563	-1.93481	-2.59916	-2.14032	-1.93338	-2.54637	-1.84333	-2.97623	-2.41593	0.416192
	256	-3.62615	-2.82205	-2.54579	-2.53525	-2.72059	-2.80941	-3.20908	-2.36392	-2.12091	-3.13357	-3.27458	-2.40265	-2.95965	-2.57247	-2.74363	-2.76262	-2.47388	-2.93096	-2.01901	-3.16848	-2.75973	0.40104
	257	-3.57147	-3.18662	-2.47464	-2.55952	-2.65905	-3.19099	-3.33427	-2.78525	-2.17721	-3.3296	-3.51563	-2.89528	-2.62061	-2.81475	-2.93231	-2.72807	-2.82163	-3.05499	-2.27856	-3.27149	-2.9101	0.392604
	258	-3.59121	-3.55945	-3.12114	-2.72474	-2.90414	-3.28228	-3.23393	-2.92098	-2.88572	-3.32738	-3.48663	-3.10186	-2.73657	-3.15538	-3.07235	-2.44057	-3.016	-3.49512	-2.7591	-3.31722	-3.10659	0.312779
	259	-3.42347	-3.64332	-3.4962	-3.45811	-3.28346	-3.23883	-3.05005	-2.67472	-3.20084	-3.17099	-3.14428	-2.91644	-2.58198	-3.13665	-3.48956	-2.94898	-3.22332	-3.424	-2.85664	-3.22968	-3.17957	0.279665
	260	-3.64352	-3.60038	-3.94104	-3.88506	-3.29838	-3.758	-2.78802	-2.99546	-3.50744	-3.06314	-3.43181	-3.01402	-2.61362	-3.32791	-4.20971	-3.44596	-3.45728	-3.33694	-3.22655	-3.12987	-3.38371	0.395066
	261	-3.70222	-3.54186	-3.77825	-3.68274	-3.54171	-3.81556	-2.9049	-3.11011	-3.56227	-3.13526	-3.57254	-3.13491	-3.2414	-3.4605	-4.40963	-3.88262	-3.31721	-3.03342	-3.16887	-3.12955	-3.45628	0.365515
	262	-3.48068	-3.88231	-3.70643	-3.45784	-3.59712	-3.50412	-2.915	-3.26134	-3.54292	-3.20464	-3.36976	-3.13528	-3.50711	-3.36191	-4.84163	-3.78718	-3.15725	-3.20691	-3.08254	-2.44809	-3.4225	0.46477
	263	-3.7224	-3.50994	-3.78029	-3.381	-3.42611	-3.62081	-3.12865	-3.11344	-3.30003	-2.73278	-2.93712	-3.22899	-3.7998	-3.39022	-4.50907	-3.81639	-2.92785	-3.14918	-2.91944	-2.69108	-3.35423	0.441629
	264	-3.50197	-3.21833	-3.68944	-3.68362	-2.71274	-3.24563	-2.91602	-3.20171	-2.87555	-2.57735	-2.70915	-2.68898	-3.44791	-3.45489	-4.23274	-3.26093	-3.12335	-3.15873	-3.18998	-3.10134	-3.19952	0.403553
	265	-3.486	-3.10944	-3.46873	-3.45858	-2.55317	-2.96282	-2.70681	-3.05346	-2.10871	-2.45121	-2.55415	-2.34876	-3.11468	-3.47559	-3.68521	-3.03519	-2.6091	-3.46356	-3.18775	-3.19275	-3.00128	0.449364
	266	-2.85155	-3.10489	-3.26951	-2.98618	-2.49188	-2.95669	-2.61946	-2.71267	-2.44163	-2.44396	-2.37429	-2.51662	-2.96961	-3.3724	-3.42277	-2.68943	-2.71577	-3.40728	-2.4812	-3.75759	-2.87927	0.400818
	267	-2.63218	-2.70635	-2.88552	-2.37195	-1.82074	-2.59357	-2.34724	-2.92261	-2.86074	-2.09328	-2.10323	-2.30246	-3.26735	-2.91592	-2.98382	-2.15912	-2.615	-2.92235	-2.28261	-3.67076	-2.62284	0.447744
	268	-2.51701	-2.4467	-2.47274	-2.12713	-1.96464	-2.62453	-1.71941	-3.13451	-2.51993	-2.07774	-2.60777	-2.15035	-2.65056	-2.6322	-2.14782	-1.82774	-2.64889	-2.65607	-2.39553	-2.84644	-2.40839	0.355056
	269	-2.92635	-1.94275	-2.25219	-1.53056	-1.78809	-2.15808	-1.99385	-2.68965	-2.22907	-1.73876	-2.75062	-2.17599	-2.09909	-2.38829	-1.74875	-1.89278	-2.18998	-2.29738	-2.04488	-2.33422	-2.15856	0.353676
	270	-2.56003	-1.88887	-2.1524	-1.73863	-1.59973	-1.47186	-2.05138	-2.06103	-1.4703	-1.33389	-2.62065	-1.86133	-1.24891	-2.51765	-1.81567	-1.42318	-1.74274	-1.67068	-1.96151	-2.23076	-1.87106	0.403108
	271	-1.96007	-1.81242	-1.9229	-1.91442	-1.48452	-1.27047	-2.20713	-1.4301	-1.11561	-1.30734	-2.42424	-1.33145	-0.983787	-2.29613	-0.881187	-1.37038	-1.46858	-1.04326	-1.42475	-2.22048	-1.59346	0.467067
	272	-1.62493	-1.73746	-1.30364	-2.21536	-1.08313	-0.971269	-2.25273	-0.941078	-1.3351	-1.48904	-2.32279	-1.32725	-0.0170706	-1.97332	-0.620102	-1.3603	-0.91585	-0.959459	-0.346094	-1.85024	-1.33231	0.625375
	273	-1.44794	-1.4016	-0.967034	-1.22615	-0.702863	-0.870413	-2.043	-0.275553	-0.982168	-1.32511	-1.68489	-1.03725	0.302033	-1.06485	0.405234	-0.919763	-0.50947	-0.669249	-0.159958	-0.819707	-0.869985	0.612979
	274	-0.739689	-0.779176	-0.300644	-0.385021	-0.226697	-0.977593	-1.56766	-0.168422	-0.40536	-1.33447	-0.993287	-1.2904	0.496605	-0.306323	0.116237	-0.555088	-0.070613	0.0137851	0.256859	-0.588618	-0.490279	0.55036
	275	-0.00301667	-0.678114	0.287407	-0.232776	0.694163	-1.01484	-0.9917	0.016276	0.194566	-0.656169	-0.770662	-0.821233	0.0591748	-0.576291	0.616153	-0.698188	-0.316759	0.0837593	0.0170426	-0.187275	-0.248924	0.509647
	276	0.665307	-0.101176	0.595204	0.0724327	0.751804	-0.66988	0.713081	0.365724	0.375362	0.0554843	0.154954	-0.172693	0.179751	-0.104141	0.35346	-0.501059	-0.00374464	-0.147383	-0.00939912	-0.267293	0.11529	0.391553
	277	1.49256	0.365696	1.03729	0.856611	0.420588	0.261167	2.27448	0.862101	0.801784	0.775007	0.304141	0.65864	0.463622	0.48952	0.316983	-0.243739	0.363536	-0.198267	0.381314	0.0634279	0.587323	0.568423
	278	0.833945	1.13386	0.870215	1.33658	1.07849	0.739582	2.24183	0.790166	0.804349	1.10043	0.427814	0.202967	0.914983	0.948566	0.493402	0.146088	0.410158	0.562438	0.971615	0.486643	0.824707	0.460643
	279	1.4517	1.40189	0.986661	1.54362	2.19976	1.45535	1.8053	0.941022	0.693712	1.48987	1.34321	0.238054	1.3505	0.635166	0.266189	0.233527	0.97811	1.6573	1.25486	1.67593	1.18009	0.54675
	280	1.91371	2.11015	1.28082	2.07634	2.13804	2.12928	2.15348	1.22578	0.851716	1.64091	1.76995	1.07523	1.21739	0.859006	0.942317	0.859072	1.89472	1.91922	1.89976	1.91598	1.59364	0.493322
	281	1.85999	1.94568	0.930165	2.14116	2.05936	2.05537	2.10191	1.81293	1.05493	2.10539	2.58452	1.61627	1.19178	1.4725	1.82035	1.79127	2.64301	2.25363	2.62912	1.94498	1.90072	0.476775
	282	2.26836	2.37533	1.39475	2.74104	2.36136	2.00693	1.5541	2.32052	1.08237	2.84629	2.70175	1.68591	1.41465	2.53559	1.93673	2.1939	2.53524	2.75603	2.76424	2.2411	2.18581	0.522682
	283	2.2701	2.87707	2.26931	2.69667	2.13968	1.78103	1.60268	3.43694	1.8367	2.3664	2.91495	1.93894	2.00248	3.74829	2.19298	1.85889	2.27466	2.30546	3.10821	2.51218	2.40668	0.56926
	284	2.84134	3.13672	2.65672	1.99639	2.61418	2.15553	1.6063	3.28776	2.55609	2.25304	2.97014	2.76795	3.08272	3.83318	2.04276	2.13155	2.26555	2.29163	3.00144	2.88113	2.61861	0.5323
	285	2.75694	2.85954	3.3623	2.26191	2.58721	2.16185	2.52345	3.98792	2.956	2.67472	3.01497	3.01925	3.07382	3.63326	2.67405	2.38095	2.79495	2.4128	2.62943	2.60472	2.8185	0.450535
	286	2.96317	3.21353	3.35786	2.83803	3.20615	2.34455	2.89684	2.72886	3.3305	3.06525	3.24696	4.19576	3.51962	3.59807	3.06291	2.16881	4.01852	2.73535	2.5444	2.55687	3.0796	0.516516
	287	3.11311	3.48505	3.47833	3.1223	3.17831	2.33947	3.32531	2.22928	3.18792	3.0849	3.53248	3.62159	3.77389	3.37804	3.34619	2.60153	4.08202	3.16908	3.42807	3.191	3.23339	0.442616
	288	3.36461	4.1745	3.58909	3.44158	2.79048	2.99259	3.4668	2.56987	3.17435	3.42174	4.30689	3.03528	4.06488	3.99739	3.44745	3.55998	4.04342	3.36063	3.25222	3.18568	3.46197	0.465087
	289	3.68748	4.03838	4.0253	4.48752	3.30132	3.41286	4.25989	3.11917	3.25579	3.27029	4.5572	2.84572	4.00344	4.15623	3.96335	4.00088	4.0451	3.86145	3.78677	2.9693	3.75237	0.495842
	290	3.7529	3.90466	4.49835	5.07651	3.63988	4.23714	4.5596	3.49581	2.89985	3.59965	4.52515	3.36011	4.32827	3.90147	4.33111	4.18194	4.92596	3.28111	4.20911	2.86232	3.97855	0.61771
	291	3.33609	3.72802	4.28448	4.76709	4.05144	4.68963	4.48742	4.27463	3.97891	4.02619	4.193	4.09618	4.53582	3.61168	4.34303	4.96295	4.76906	3.74997	4.51935	3.81286	4.21089	0.433774
	292	4.01899	3.9859	4.34177	4.59788	3.8567	4.83706	4.60261	4.58939	4.47835	4.21328	3.78239	3.98169	4.20625	3.93443	4.38435	5.22058	4.68412	3.89813	4.85204	4.15291	4.33094	0.394049
	293	4.79883	4.35731	4.75554	4.78004	4.93361	4.65636	4.26138	4.49184	4.87886	4.12886	3.90991	4.75375	4.14873	4.48379	4.58062	5.31661	4.93147	4.43625	4.94062	4.58838	4.60664	0.338611
	294	5.38017	5.54266	5.22817	5.06569	5.11268	4.79614	4.60909	4.73111	5.21817	3.82879	3.85639	5.65193	4.07565	4.37228	4.82347	4.31821	5.3633	4.55774	4.93988	4.5485	4.801	0.533826
	295	5.1282	6.05544	5.15391	4.77216	5.09053	4.68285	4.83215	4.57068	5.20451	4.97365	4.14103	5.73397	4.45066	4.92758	4.9571	4.27492	5.54131	4.23776	4.63138	4.27361	4.88167	0.50982
	296	5.2066	5.18449	5.25753	4.42324	5.24608	5.21793	4.41768	4.79861	5.08139	5.4274	4.5586	5.69614	4.6206	4.91676	5.22705	4.72336	5.27968	4.06554	4.51496	4.77849	4.93211	0.413882
	297	4.94957	4.94315	4.65382	4.17242	5.38131	5.42147	3.91282	5.19504	4.93188	5.83227	5.0041	6.24127	4.86757	4.85913	5.15376	5.09252	4.49025	4.17768	4.80916	4.9413	4.95153	0.542418
	298	4.97974	5.16112	5.19438	4.56903	5.22747	5.42857	4.08218	5.45957	5.06832	6.14889	4.91474	6.71114	4.81015	5.08898	5.86702	5.74149	4.72991	3.96772	4.14062	5.36357	5.13273	0.680604
	299	4.74024	5.23952	6.15828	4.70214	5.39401	6.29296	4.57281	6.16896	5.21615	6.51809	5.30722	6.03349	4.76989	4.69512	6.0458	5.92288	4.81309	4.14144	4.60387	4.79865	5.30673	0.71171
	300	4.28857	5.83372	5.83129	4.81408	4.36533	6.13358	5.01695	6.17075	5.26988	6.36356	5.10059	5.3887	5.20472	4.86563	5.96052	6.24722	4.98964	4.97294	4.89312	5.37672	5.35438	0.618129
	301	4.39587	5.69397	5.48163	5.29823	4.78841	6.72836	5.68627	6.49931	5.35722	6.50523	5.95379	4.54823	5.27505	5.87856	5.7153	5.35781	4.86539	5.23894	4.78125	5.55438	5.48016	0.637926
	302	5.00284	5.39046	5.28017	6.32322	5.08343	6.35073	6.04506	6.10386	5.50535	6.67654	6.46547	4.53383	5.7034	6.29145	5.57964	5.46775	4.64189	5.6838	4.51869	5.28344	5.59655	0.651428
	303	5.39232	5.26354	5.41632	6.59767	5.01162	6.15668	5.76974	5.49597	5.78999	6.44339	6.70379	4.45098	5.92967	6.44578	5.68635	5.79093	4.3415	5.47889	4.41285	5.1331	5.58555	0.697993
	304	5.23537	5.14129	4.94709	6.17246	5.36396	6.61836	5.41649	5.38124	5.74949	5.77442	6.75863	4.93327	5.56246	5.75381	6.04317	6.26338	4.99276	5.69797	5.21227	4.69898	5.58584	0.567053
	305	5.15906	6.07611	4.72263	5.66042	5.7267	5.92089	5.32175	5.14542	5.97046	6.07524	6.55396	6.04103	6.09811	4.65966	5.98481	5.7773	5.04554	5.27951	6.1174	4.68031	5.60082	0.557286
	306	5.32307	6.69817	4.79251	5.20109	5.51628	5.96144	5.31039	5.0404	5.99177	5.90953	5.88346	5.60156	6.45407	4.52943	5.36011	5.07855	4.80457	5.49943	6.05939	5.62983	5.53225	0.558481
	307	5.8325	6.49113	5.42002	5.5493	5.93577	6.01304	5.57133	5.63735	5.4318	5.59529	5.6985	5.60425	6.64825	5.02583	5.50809	5.40468	5.02729	5.60861	6.14445	5.90241	5.7025	0.4096
	308	6.46695	5.81412	5.93413	5.55494	5.66426	5.84136	5.50247	5.99595	4.95612	5.54444	5.87885	5.3797	6.8141	5.25203	5.60819	5.35682	4.96873	5.67687	5.62165	6.21263	5.70222	0.4536
	309	6.40196	5.33923	5.93621	5.31268	6.11691	5.34128	5.6356	5.5396	5.38595	5.26918	5.74748	5.81253	6.58021	5.05395	4.98125	5.46341	5.0647	5.78243	5.31946	6.20476	5.61444	0.452395
	310	5.76326	5.22518	5.67397	5.31358	6.13447	4.82574	6.21653	5.00113	5.2698	4.74638	5.09675	5.67979	5.71226	4.61334	4.66918	5.45917	5.25764	5.68086	5.38354	6.31103	5.40168	0.499356
	311	5.27975	5.28754	5.59373	4.58487	6.09502	4.7322	6.31966	4.92807	5.23411	4.78281	5.35243	5.24423	5.17378	5.39084	4.33572	5.4045	5.42395	6.32614	5.44457	6.25511	5.35945	0.557445
	312	6.14436	5.09062	5.71702	4.5554	5.47871	4.4298	6.48642	4.82771	5.64056	5.08961	4.83854	4.48567	4.84977	5.93474	5.03437	5.0724	5.66622	6.50936	5.72878	5.98375	5.37819	0.640518
	313	5.88848	5.10953	5.4746	5.30808	5.58226	5.09103	5.78391	5.29764	5.73113	4.97962	4.48927	4.84641	5.37286	6.07108	5.07622	6.15393	5.70518	6.62102	5.81659	5.31621	5.48575	0.501978
	314	5.65846	5.06204	5.82739	5.05726	5.97402	5.3905	5.81068	5.58216	5.60626	5.32307	5.1397	4.92675	6.09899	5.94617	5.96042	6.11388	6.32666	5.96712	6.11256	5.13946	5.65118	0.426583
	315	5.42442	4.74562	5.55787	4.65217	5.68016	5.16611	4.91629	5.66482	5.80286	5.42444	5.39377	4.59062	5.93367	6.34841	6.12833	5.04551	5.46779	6.42305	5.98809	6.07879	5.52164	0.546309
	316	5.45022	4.65423	5.46831	5.38882	5.68661	5.08335	4.27985	5.57672	5.38919	5.81903	4.93606	4.75522	5.3928	6.53409	5.38595	4.74152	4.85398	5.76776	5.96076	5.57972	5.33521	0.525895
	317	5.16305	5.01818	5.64663	5.45983	5.93811	4.71407	4.39371	6.26147	5.06633	6.10553	4.6126	5.24889	5.40432	6.40151	5.45879	5.10722	5.92768	5.58117	5.68018	5.59053	5.43899	0.539052
	318	5.11187	5.46226	5.9742	5.74426	5.08672	4.70798	5.08939	6.10342	4.89649	6.11995	5.38859	5.54617	4.65009	6.23161	5.8048	4.72298	6.10899	6.34303	5.72367	5.73765	5.5277	0.545677
	319	5.14885	5.99083	5.68999	5.75201	4.67471	5.13101	5.55802	4.69637	4.82322	6.02767	5.31698	6.22198	3.96882	6.13831	4.84511	4.88771	5.56035	6.27161	5.73409	5.64509	5.40414	0.6185
	320	4.93444	6.06963	5.81029	5.4103	4.44358	5.45826	5.29445	4.20458	5.10292	5.47248	5.21994	5.24074	4.0239	4.70475	3.93315	5.19029	5.3602	5.7519	5.25886	6.19821	5.15414	0.627837
	321	4.61238	5.49105	5.43591	4.76305	4.84522	5.86541	5.13178	4.06001	5.13913	4.58384	4.49782	4.53443	4.96897	4.14515	3.39809	5.07627	3.98124	5.31729	5.23357	5.65614	4.83684	0.622715
	322	4.93774	5.27357	5.04381	4.98323	4.83577	5.36844	5.19777	4.01004	4.62901	4.6436	3.99715	4.11777	4.94669	3.54936	3.53934	5.18677	3.36354	4.90242	4.92147	4.96165	4.62046	0.624127
	323	4.60195	3.86377	4.71943	4.35785	4.35143	4.43331	4.53345	3.85164	3.33558	4.80757	3.9342	3.85968	4.76485	3.24702	3.5279	4.22465	3.51013	4.49717	4.07762	4.54691	4.15231	0.487513
	324	4.23328	2.83147	3.78771	3.61744	3.72726	4.03866	3.52728	3.36543	3.49291	4.58659	3.63607	3.46845	4.42835	2.92471	3.59688	3.46527	3.05741	3.58965	3.40445	3.71919	3.62492	0.446889
	325	3.5888	2.49629	3.14549	2.78433	3.3489	3.30957	4.17636	2.78309	3.3388	3.44321	3.50037	2.63196	4.69223	2.59364	3.41362	2.7679	3.18738	2.93159	2.85925	2.79594	3.18944	0.545353
	326	2.75984	2.56594	2.76293	2.59511	3.30701	2.88232	3.63265	2.97095	2.86107	2.23983	2.95503	2.1052	2.95937	1.68711	2.56075	2.55741	2.66851	2.49948	2.2049	2.17304	2.64742	0.440075
	327	2.39595	2.37094	2.3442	1.8418	2.69332	2.05945	2.52674	2.74106	2.96283	1.92494	2.54336	2.02516	2.20928	1.29672	2.3661	2.58043	2.46703	1.51312	1.77733	1.9459	2.22928	0.42568
	328	1.97329	1.70483	2.16161	1.58566	2.20446	1.07594	1.63438	1.87427	2.75732	1.48472	1.96188	1.9633	2.1439	1.10313	2.21042	1.8478	2.50001	1.10827	1.98771	1.53182	1.84074	0.44853
	329	1.90839	2.09366	2.13861	2.00913	1.4378	1.16471	1.60352	1.69297	2.3125	1.4814	1.74312	1.69646	1.89178	1.50962	1.93559	1.52542	1.65046	1.22059	1.47741	1.52931	1.70112	0.303119
	330	2.01213	2.05154	1.26544	1.91067	1.69682	0.901648	0.868483	1.10689	1.73546	0.905423	1.18461	1.61819	1.57585	1.37667	1.88584	1.37404	1.13903	1.19037	1.74632	1.39252	1.4469	0.376296
	331	1.70878	1.24082	0.62622	0.926578	1.17808	0.442974	0.339488	0.931645	1.35821	0.713437	1.14507	0.8149	0.929326	1.54856	1.84319	1.02158	1.28638	1.21187	1.41355	0.829458	1.07551	0.39633
	332	0.765578	0.658193	0.41206	0.749974	0.276609	-0.3203	-0.283544	1.09145	1.43025	0.204108	1.20442	-0.0790013	0.0775507	0.898165	1.21789	0.286166	1.25888	0.958446	0.485222	0.247813	0.576996	0.526463
	333	0.507062	0.221979	0.157974	1.19378	-0.487584	-0.696536	-0.410441	0.676031	0.892404	-0.260673	1.08362	-0.568733	0.23379	0.32121	0.0631556	-0.255755	0.173458	-0.179263	0.595343	0.0765126	0.166867	0.54094
	334	-0.0796993	-0.41511	-0.0937042	0.421936	-1.17969	-0.92287	-0.799981	-0.09848	-0.271893	-0.421931	0.49641	-0.828364	-0.255665	-0.0346747	-0.551729	-1.01662	-0.264589	-0.375581	0.049882	-0.349921	-0.349614	0.443608
	335	-0.496169	-0.926606	-0.610736	-0.297215	-1.37089	-0.93685	-0.931221	-0.489473	-0.82834	-0.541362	-0.134778	-0.877033	-0.328143	-0.182297	-0.592278	-0.757575	-0.428103	-0.822143	0.046151	-0.759993	-0.613253	0.338684
	336	-0.562233	-1.2829	-1.09211	-0.685223	-1.47605	-1.16907	-0.985605	-0.772072	-1.47906	-0.791739	-0.0503237	-0.93732	-0.499656	-0.960348	-0.663636	-0.863216	-0.927546	-1.09421	0.0131822	-1.10165	-0.869039	0.394505
	337	-1.62349	-1.7728	-1.62367	-1.44977	-2.01847	-1.66151	-0.918788	-1.24863	-1.94758	-1.42531	-1.09872	-1.02811	-1.08022	-1.465	-1.07303	-1.0946	-1.26555	-0.819163	-0.73598	-1.4067	-1.33785	0.362898
	338	-2.20254	-2.18956	-2.27344	-2.08065	-1.8948	-1.90948	-1.62248	-1.947	-2.24067	-2.12102	-1.54231	-1.73584	-1.58226	-1.99643	-1.38956	-1.26737	-2.17915	-0.904118	-1.48056	-1.73188	-1.81456	0.373146
	339	-2.42216	-2.41081	-2.3829	-2.52772	-2.15999	-2.25467	-2.29402	-2.36097	-2.16006	-2.73983	-1.72527	-2.20904	-2.31546	-2.39142	-1.77509	-1.67158	-2.39219	-0.788268	-2.23043	-2.08877	-2.16503	0.418077
	340	-2.23165	-2.11995	-2.84277	-2.72926	-2.70513	-2.46264	-3.05976	-2.89166	-3.23875	-2.89258	-2.28345	-2.45124	-2.8474	-2.77043	-2.81987	-2.4122	-2.25153	-1.26703	-2.88761	-2.42748	-2.57962	0.432882
	341	-3.13512	-2.25766	-3.10077	-3.04525	-2.93549	-2.32971	-3.2308	-3.02596	-3.7599	-3.75993	-2.99823	-2.73926	-3.26855	-3.13767	-3.55613	-3.24119	-2.78068	-2.2629	-3.23398	-2.53724	-3.01682	0.436795
	342	-3.69025	-2.7897	-3.85576	-3.22614	-3.39948	-2.71099	-3.231	-3.52525	-4.37078	-3.88221	-3.52974	-3.35667	-3.41434	-3.41966	-3.70619	-3.907	-3.37351	-2.87042	-3.93914	-2.60369	-3.4401	0.454942
	343	-4.5938	-3.38057	-4.18491	-3.82255	-3.46746	-3.30804	-3.31325	-3.84942	-4.60209	-3.79258	-3.61105	-3.64404	-3.91172	-3.93608	-4.0354	-4.37034	-3.55583	-3.37337	-4.62797	-3.05983	-3.82201	0.466066
	344	-4.98423	-4.43201	-4.57134	-4.20187	-3.79398	-4.022	-3.96009	-4.32826	-4.61557	-3.80665	-3.85722	-4.04977	-4.27572	-4.58513	-4.19372	-4.22423	-3.76864	-4.07458	-5.17667	-4.10057	-4.25111	0.384762
	345	-4.71091	-4.75553	-4.65974	-4.53567	-3.96375	-4.06973	-4.32501	-4.77809	-4.40019	-3.77216	-4.30684	-4.93004	-4.36738	-4.8962	-4.61917	-4.54392	-3.56952	-4.5046	-5.24039	-4.41958	-4.46842	0.401995
	346	-4.81307	-4.89099	-4.65591	-5.09519	-4.06635	-4.57411	-4.64685	-5.00566	-4.34441	-4.31698	-4.80405	-5.64981	-4.4778	-5.08708	-4.8169	-4.96598	-4.21956	-4.73385	-5.32566	-4.66373	-4.7577	0.380365
	347	-5.13793	-5.30805	-5.096	-5.25043	-4.77379	-4.91132	-4.77113	-5.28356	-4.77243	-4.69459	-5.241	-5.8541	-4.56239	-5.50794	-5.24659	-5.14845	-5.13451	-5.14111	-6.05717	-4.82691	-5.13597	0.374057
	348	-4.88219	-5.44354	-5.9053	-5.17568	-5.03458	-5.06727	-5.1147	-5.3973	-5.11935	-5.03168	-5.71988	-5.85984	-5.03489	-5.96213	-5.41846	-5.12549	-5.81646	-5.49845	-5.86146	-5.01258	-5.37406	0.361809
	349	-5.20788	-5.97936	-6.25685	-5.11942	-5.53877	-5.45565	-5.58636	-5.20812	-5.64795	-5.05289	-5.75141	-6.00476	-5.46911	-6.63652	-5.41428	-5.51922	-6.02052	-5.69024	-5.829	-5.51931	-5.64538	0.39484
	350	-5.63027	-6.04686	-6.05759	-5.64729	-5.70208	-5.58536	-5.6326	-5.23458	-5.43411	-5.37107	-5.91386	-6.4201	-5.87885	-6.79488	-6.04691	-5.63379	-6.03792	-5.76014	-5.8607	-6.03529	-5.83621	0.360828
	351	-5.77511	-6.34544	-5.9501	-6.01839	-5.70441	-5.47246	-5.42093	-5.69021	-5.25465	-6.0139	-6.11813	-6.18766	-5.85025	-6.72629	-6.46931	-5.58607	-6.42182	-5.91769	-6.13826	-6.21563	-5.96383	0.379769
	352	-6.31715	-6.52859	-6.11743	-6.34512	-5.70097	-5.81921	-5.63503	-5.90718	-5.81526	-6.45083	-6.01777	-6.06505	-5.91841	-6.83611	-6.85136	-5.65754	-6.84819	-6.20198	-6.01566	-6.486	-6.17674	0.393265
	353	-6.49459	-6.83798	-6.02889	-6.66437	-6.12057	-5.76551	-5.88163	-5.79404	-6.29171	-6.57808	-6.25882	-6.16745	-6.10103	-6.84518	-6.92061	-5.76871	-6.90937	-6.41233	-5.92022	-6.17781	-6.29694	0.392449
	354	-6.67533	-6.87691	-5.76375	-6.6931	-6.08218	-6.10905	-5.8908	-5.80946	-6.74955	-6.62942	-6.55921	-6.22498	-6.27172	-6.48208	-6.59864	-5.79448	-6.72196	-6.41347	-5.92975	-6.1982	-6.3237	0.362522
	355	-6.72648	-6.72933	-5.63504	-6.91664	-5.98404	-6.30289	-6.15087	-5.86695	-6.67998	-6.32991	-6.82122	-6.2309	-6.58466	-6.15037	-6.50316	-6.21627	-6.61149	-6.50288	-6.1864	-6.52449	-6.3827	0.33532
	356	-6.5853	-6.65847	-5.59976	-6.87357	-5.76528	-6.2618	-6.30812	-6.07088	-6.64141	-6.20516	-6.73693	-6.18235	-6.69078	-5.90649	-6.32879	-6.47837	-6.38544	-6.29971	-6.26886	-7.06447	-6.3656	0.366082
	357	-6.73014	-6.40865	-5.95891	-6.77198	-5.99637	-6.44214	-6.69992	-6.29167	-6.70031	-6.07903	-6.96261	-6.19284	-6.6705	-6.15902	-6.8273	-6.67232	-6.58516	-6.28368	-6.58547	-7.02924	-6.50236	0.317692
	358	-6.57599	-6.47238	-5.9851	-6.62782	-6.11985	-6.40755	-6.43412	-6.50509	-6.51675	-6.08699	-6.89112	-6.32356	-6.637	-6.42321	-7.33809	-7.02804	-6.5365	-6.64414	-7.01982	-6.68315	-6.56281	0.328732
	359	-6.429	-6.45044	-6.18706	-6.83863	-6.16802	-6.28634	-5.8752	-6.3818	-6.57795	-6.26119	-6.55065	-6.50927	-6.85302	-6.35994	-7.61128	-6.88643	-6.628	-6.71657	-7.41092	-6.44071	-6.57112	0.408462
	360	-6.14397	-6.72597	-6.24251	-6.75376	-6.29045	-6.3298	-5.78711	-6.3283	-6.71926	-6.31569	-6.57983	-6.54463	-6.91485	-6.39609	-7.45047	-6.6905	-6.62765	-6.5807	-7.51742	-6.40798	-6.56735	0.404434
	361	-5.96271	-6.61148	-6.35741	-6.79598	-6.41878	-6.30926	-6.00213	-6.4029	-6.53469	-6.70828	-6.62409	-6.32069	-6.84116	-6.36034	-7.10918	-6.52011	-6.40972	-6.40924	-7.21009	-6.41356	-6.51609	0.310499
	362	-5.92488	-6.77622	-6.38969	-6.77755	-6.24418	-6.17742	-6.42121	-6.02679	-6.91524	-6.58226	-6.48069	-6.38957	-6.71175	-6.11106	-6.80571	-6.02019	-6.47148	-6.47605	-7.16619	-6.33987	-6.4604	0.328227
	363	-6.13154	-6.72992	-6.49001	-6.51379	-6.09882	-5.96164	-6.21752	-6.24214	-6.48973	-6.41682	-6.53151	-6.46771	-6.53252	-5.64382	-6.22581	-5.84696	-6.48587	-6.44657	-7.10876	-6.2311	-6.34063	0.321897
	364	-5.93171	-6.2089	-6.38204	-6.12517	-5.87903	-6.15765	-5.66734	-6.23873	-6.34844	-6.10621	-6.51278	-6.63972	-6.0709	-5.50838	-5.59273	-5.88114	-6.34112	-6.05884	-6.56855	-6.02142	-6.11204	0.31129
	365	-5.94639	-5.77159	-6.23062	-5.72173	-5.5576	-6.0704	-5.27274	-6.04441	-6.06215	-5.64581	-5.9726	-6.19491	-5.50437	-6.06735	-5.05285	-5.93584	-5.95531	-5.46559	-5.868	-5.73257	-5.80364	0.311369
	366	-5.76247	-5.50496	-5.68335	-5.0754	-5.44308	-5.93824	-4.90942	-5.24512	-5.70876	-5.47143	-5.33175	-5.55549	-5.20928	-6.08713	-4.91715	-5.56099	-5.31869	-5.50931	-5.85823	-5.55477	-5.48225	0.316086
	367	-5.56229	-5.37821	-5.25198	-4.60055	-5.12771	-5.25655	-4.69477	-5.10999	-5.9547	-5.0061	-5.54883	-5.25307	-5.17604	-5.79262	-5.17168	-5.38857	-5.38393	-5.38683	-5.62223	-5.2721	-5.29694	0.322891
	368	-5.04548	-5.12118	-4.86108	-4.59276	-4.82443	-4.90174	-4.54326	-4.61567	-5.67089	-4.73308	-5.59728	-4.86252	-4.63316	-5.30512	-4.96742	-5.19448	-5.20657	-5.17146	-5.25147	-5.02965	-5.00644	0.316026
	369	-4.74996	-4.66857	-4.61979	-3.78856	-4.4243	-4.50071	-4.07293	-4.5793	-5.60243	-4.11115	-5.2223	-4.72471	-4.30364	-4.83525	-4.74691	-4.58704	-4.98106	-4.59061	-4.78904	-5.0631	-4.64807	0.408195
	370	-4.73236	-4.57306	-3.97673	-3.15584	-4.08289	-4.00615	-4.26484	-4.28509	-5.60884	-4.10241	-4.90708	-4.05158	-3.84471	-4.63679	-4.50144	-4.33759	-4.96862	-4.43841	-4.51156	-5.01748	-4.40017	0.52215
	371	-4.88201	-4.25131	-3.47366	-3.31991	-4.05368	-3.70144	-4.25331	-4.45549	-5.11266	-3.87604	-5.00294	-3.84056	-3.51645	-4.04083	-3.91306	-4.22485	-4.77169	-4.1652	-4.36566	-4.78197	-4.20013	0.51756
	372	-4.71121	-4.1971	-3.13344	-3.59961	-3.75617	-4.01675	-4.0589	-4.42737	-4.29053	-3.84202	-4.57761	-3.97545	-2.77011	-3.41259	-3.02959	-3.92599	-4.25437	-3.62636	-4.04111	-4.07516	-3.88607	0.507951
	373	-4.39505	-3.93373	-3.1836	-3.53652	-3.72362	-3.98037	-3.40214	-4.46367	-3.36088	-3.17521	-3.8301	-3.80659	-2.6496	-3.48962	-3.14039	-3.36508	-3.70934	-3.20543	-3.41695	-3.72157	-3.57447	0.434314
	374	-4.19843	-3.59026	-3.21947	-3.51652	-3.34453	-3.72511	-2.45487	-3.77612	-3.02449	-3.30732	-2.88721	-3.26004	-3.19812	-3.5549	-2.73749	-3.12035	-3.18072	-2.8754	-2.75752	-3.43379	-3.25813	0.411163
	375	-3.51993	-3.55942	-3.33658	-3.73906	-3.13234	-3.15778	-2.18331	-3.56293	-2.21826	-3.16216	-2.16731	-2.99697	-3.42775	-3.19149	-2.33973	-2.3662	-2.75749	-2.3829	-2.23715	-3.20229	-2.93205	0.544218
	376	-2.80309	-2.9627	-2.92639	-3.19291	-2.58787	-2.63402	-2.52008	-3.13436	-2.33126	-2.83247	-2.29128	-2.87665	-3.28381	-2.84669	-2.55413	-2.24968	-2.28476	-2.78396	-2.01339	-2.64295	-2.68762	0.340364
	377	-2.20056	-2.8399	-2.72063	-2.80973	-2.57901	-2.09677	-2.31585	-2.84999	-1.89837	-2.18547	-2.00782	-3.054	-3.24813	-2.63334	-3.22905	-2.94182	-2.02405	-2.87081	-1.69337	-1.93085	-2.50647	0.477222
	378	-1.47009	-2.06574	-2.56597	-2.41361	-2.08943	-2.00469	-2.24112	-2.26355	-1.40039	-2.10366	-1.99817	-2.95033	-2.75553	-1.83567	-3.49555	-3.28519	-2.16276	-2.34163	-1.37037	-1.49201	-2.21527	0.586813
	379	-1.23408	-1.2203	-1.78917	-2.60818	-1.59379	-1.94533	-2.11692	-2.09099	-1.48696	-2.01826	-1.19467	-2.43795	-2.09811	-1.35328	-3.23397	-3.10826	-2.19625	-2.02646	-1.59954	-1.44259	-1.93975	0.585762
	380	-1.08275	-0.457983	-2.06722	-2.53467	-1.1818	-1.40889	-2.11182	-1.29967	-1.39379	-2.00535	-1.24348	-1.87748	-1.6038	-1.9558	-2.61005	-2.10467	-2.09959	-1.47371	-1.81733	-1.35415	-1.6842	0.526711
	381	-0.918012	-0.590747	-2.12514	-2.5599	-1.11422	-1.21263	-2.06956	-0.848355	-1.48818	-2.17643	-0.492969	-2.05942	-1.90327	-2.1842	-2.00841	-1.60299	-2.07256	-1.36768	-1.58721	-1.11516	-1.57485	0.595319
	382	-0.655784	-0.654046	-1.46712	-2.25819	-1.26716	-1.25295	-1.73112	-0.609958	-1.68277	-2.06961	-0.728531	-2.09708	-1.79677	-2.08983	-1.19525	-1.35094	-2.1447	-1.11442	-1.32593	-0.769764	-1.4131	0.552626
	383	-1.0867	-0.49246	-0.591552	-1.6646	-0.987455	-1.06297	-1.83281	-0.714863	-2.00097	-1.53547	-0.891338	-1.86568	-1.49748	-1.84161	-0.329888	-1.39265	-1.87304	-1.46469	-1.38487	-0.853342	-1.26822	0.51147
	384	-1.40226	-0.422215	-0.755351	-1.63484	-0.754982	-0.600807	-1.305	-0.65765	-2.04977	-1.5958	-0.890164	-1.31124	-0.960721	-1.55341	-0.22692	-0.885598	-1.29166	-1.47761	-1.46703	-1.05583	-1.11494	0.46695
	385	-1.2565	-0.903886	-0.897905	-1.33773	-0.589256	-0.763927	-1.10042	-0.359464	-1.193	-1.0205	-0.843222	-0.59651	-0.685408	-1.24401	-0.142439	-0.484738	-0.893251	-1.14766	-2.04641	-1.31739	-0.941181	0.422306
	386	-1.27146	-1.62589	-1.00913	-0.452461	-0.292199	-1.3402	-0.692938	-0.917181	-0.656763	-1.1294	-0.584537	-0.410141	-0.616566	-1.07056	-0.437559	-0.350869	-0.172931	-1.18845	-1.8302	-0.531589	-0.829051	0.462926
	387	-1.45722	-1.55849	-0.893208	-0.0936884	-0.98842	-1.2858	-0.692105	-0.885424	0.314353	-1.12273	-0.545222	-0.798067	-0.955118	-0.864805	-0.870926	0.0293007	-0.312052	-1.62374	-1.59026	-0.275052	-0.823434	0.549779
	388	-1.09138	-1.18893	-1.297	-0.317095	-1.30437	-0.915404	-0.844756	-0.969138	0.564257	-0.902003	-0.367615	-0.63946	-0.733238	-0.495227	-0.770653	-0.293628	-0.656282	-1.59784	-1.03637	-1.1626	-0.800937	0.475626
	389	-1.12153	-0.620901	-1.32892	-0.565416	-1.57467	-0.829213	-0.752216	-1.10298	0.591873	-0.579459	-0.199166	-0.256389	-0.772294	-0.280185	-0.611851	-0.0405326	-0.615963	-1.25442	-0.766629	-0.977117	-0.682899	0.496806
	390	-0.72653	-0.440415	-0.99186	-0.71394	-1.6479	-0.499077	-0.411916	-0.934006	0.040042	-0.522489	0.101292	-0.492276	-0.973941	-0.00108681	-0.668186	-0.0758571	-0.649463	-0.189507	-0.748278	-0.521282	-0.553334	0.41775
	391	-0.36795	-1.34773	-0.435812	-0.59353	-1.56814	-0.609207	-0.335234	-1.30637	-0.618725	-0.271811	0.204912	-0.242705	-1.05425	0.0223704	-0.628784	-0.28508	-0.527168	-0.323785	-0.151655	-0.550448	-0.549555	0.456407
	392	-0.165061	-1.84436	-0.493269	-0.458982	-1.3867	-0.13214	0.000954065	-1.59028	-0.605585	-0.838304	-0.166632	-0.535665	-0.610437	-0.0786567	-0.70426	-0.190369	-0.523483	-0.530612	0.239347	-0.605239	-0.560987	0.529776
	393	-0.22631	-1.151	0.109913	0.12722	-1.25719	-0.218086	-0.178374	-1.70568	-0.31856	-0.445914	-0.152221	-0.446799	-0.503719	-0.286822	-0.988994	-0.211007	-0.411284	-0.203621	0.930064	-0.559936	-0.404916	0.560324
	394	0.0537635	-0.679067	0.00746049	0.0662095	-1.00878	0.0361162	-0.503145	-1.16187	0.34196	-0.490159	-0.751718	-0.322431	-0.208925	-0.391322	-0.231697	-0.173818	-0.243459	-0.53272	0.831969	-0.471941	-0.291679	0.456178
	395	0.159162	0.283407	-0.209952	-0.323073	-0.598229	0.203365	-0.887188	-0.638738	0.437546	-0.451694	-0.953814	-0.203453	-0.216033	-0.0885217	-0.217286	-0.415162	-0.0788532	-0.60614	0.219204	-0.294354	-0.24399	0.382982
	396	-0.263551	0.615202	0.151821	-0.402573	-0.361765	0.656899	-0.423008	-0.493483	0.521763	-0.383401	-0.370442	0.152408	-0.346515	0.737912	-0.283481	-0.568007	0.108704	-0.400387	0.429317	-0.323111	-0.0622849	0.438203
	397	-0.059689	0.790063	0.346041	-0.703262	-0.0994523	0.493145	-0.305789	0.171111	0.601447	-0.233731	-0.223124	0.37827	-0.41652	0.92614	0.0146206	-0.740868	-0.228033	-0.310935	0.54796	-0.28704	0.0330178	0.476669
	398	0.0774183	1.16437	0.350761	-0.536508	-0.261025	0.395953	-0.363385	-0.188815	0.684311	-0.151312	0.118197	0.186203	-0.997201	0.747736	0.134916	-0.52321	-0.277527	0.308541	-0.109363	-0.32758	0.0216241	0.504332
	399	0.386594	1.12373	0.307577	-0.209019	-0.141662	0.464089	0.281764	-0.346821	0.471221	-0.0751825	0.460834	0.0444457	-0.477005	0.577937	-0.0340123	-0.848339	-0.21013	0.832946	-0.179948	-0.245492	0.109176	0.475852
	400	0.0182691	0.92946	0.588286	-0.204399	0.139133	0.154246	0.984783	0.0315687	1.03666	-0.150373	0.433708	0.292976	0.0166381	0.850533	0.159881	-0.444684	0.0596614	0.314196	0.0756082	0.084729	0.268544	0.414036
	401	0.246115	0.0540653	0.671738	-0.00859957	-0.00329816	0.292975	0.841442	0.782157	1.27835	0.730615	0.61819	0.65788	0.373446	0.925405	0.479143	0.0654584	0.388081	-0.141017	0.327177	0.564017	0.457167	0.366255
	402	0.894744	-0.599664	-0.125685	0.173112	0.0558737	0.0249898	0.87487	1.28547	1.17292	0.764999	0.825971	0.00761305	0.560157	0.338602	0.554971	0.50047	0.549034	0.228632	0.468435	0.564965	0.456024	0.458305
	403	1.16328	-0.130979	-0.314258	0.307558	0.273841	0.0992555	0.721943	1.68078	0.214357	0.170768	0.885032	0.299322	0.205122	-0.0460099	0.769481	1.32857	0.651363	-0.00811364	0.451957	0.670874	0.469707	0.51352
	404	1.28637	0.373175	0.0839493	0.558528	0.0200847	0.329666	0.149627	1.51136	-0.453113	-0.326102	0.465985	0.510473	-0.074374	-0.0364412	1.05462	1.10083	1.31112	0.0464057	0.178698	0.85447	0.447267	0.568066
	405	0.453897	0.57313	0.239354	0.38752	0.269528	0.35078	-0.776271	1.68333	-0.846502	-0.0706886	0.229309	0.423791	0.23984	-0.0385432	1.24073	0.493802	1.64583	0.146148	0.00450689	0.367044	0.350827	0.631337
	406	0.465165	0.314311	0.769313	0.441948	0.284315	0.126879	-0.223766	1.3667	-1.345	0.530436	0.0647006	0.381836	0.339114	0.41135	0.905988	0.32076	1.2713	0.737849	-0.102609	0.475748	0.376817	0.567689
	407	0.033348	0.461026	1.3768	0.816133	0.193821	0.0045943	-0.00219611	1.17612	-1.2984	0.466925	0.0173833	-0.515371	0.209605	0.72527	1.01315	0.885628	1.19307	0.835991	-0.163774	0.772392	0.410076	0.654104
	408	0.0587708	0.45545	1.15953	0.547064	0.397528	0.863292	-0.108977	1.29855	-0.976948	0.486108	0.341476	-0.373123	-0.00128267	0.829501	1.10375	1.45589	1.25889	0.35924	0.892099	0.639416	0.534311	0.612904
	409	0.270473	0.221509	1.07415	0.834289	0.577169	1.16797	0.349206	0.981388	-0.3789	0.295995	0.691471	0.428176	0.221237	1.29674	0.875226	1.30194	1.23352	1.00023	0.828418	0.418185	0.684419	0.450332
	410	0.303795	0.600205	0.968532	0.448729	0.449461	0.733816	1.27009	0.698231	-0.378909	0.26208	0.621359	1.16351	0.08327	1.43946	0.546376	0.966783	0.614053	1.58212	0.932153	0.227402	0.676626	0.478029
	411	0.734081	0.59166	1.20959	0.857173	0.763066	0.44017	1.03779	0.733874	0.285355	0.641869	0.98639	1.2048	-0.0725069	1.56241	0.910157	0.672557	0.236315	1.21374	1.08004	0.698654	0.78936	0.386978
	412	0.651418	1.02058	0.99781	0.908214	1.2001	0.769566	1.16684	0.488082	1.1989	0.868668	1.16771	0.949196	0.293319	1.21345	1.37774	0.0490249	0.0832051	0.858944	1.45353	0.83744	0.877687	0.396446
	413	1.12836	0.826878	0.926064	0.794842	1.00887	1.30605	1.50804	0.896239	1.62466	1.30171	1.27077	0.746651	0.606285	0.588895	1.53236	0.360963	0.022235	0.920844	1.01257	0.842443	0.961287	0.400556
	414	1.29418	1.04944	1.19955	0.830242	1.21119	1.1289	1.50234	1.36475	1.68824	1.28923	1.28847	0.37501	0.977738	1.06231	0.801044	0.989662	-0.0231668	0.592704	1.24278	1.00185	1.04332	0.391598
	415	0.705457	1.60933	0.912314	1.39337	1.38937	0.645214	1.24317	0.89291	1.47169	0.686802	1.49947	0.442142	1.2582	1.63648	0.619787	1.07243	-0.257778	0.0610484	0.953522	1.36326	0.979909	0.516112
	416	1.07995	0.905789	0.323449	1.27643	1.65801	0.613133	0.472778	0.649636	1.41218	0.319191	1.5391	0.374735	0.925339	1.24612	0.0702381	1.09274	-0.556301	0.0676947	0.53045	0.468264	0.723446	0.564372
	417	0.974011	0.628774	0.436251	0.879365	1.6376	0.954234	0.575558	0.906823	0.830379	-0.00924397	1.51871	-0.00782262	1.06994	1.47512	0.391762	1.43478	-0.0458874	0.289863	0.536785	0.133287	0.730515	0.528231
	418	0.928131	0.402239	0.66631	0.905424	1.05758	1.26269	0.428663	0.349017	0.661468	-0.0236075	1.40876	0.600514	1.33643	1.38919	0.573384	1.16473	0.0171664	0.849587	0.943632	0.0190427	0.747018	0.455504
	419	0.778239	0.818259	0.567809	0.583143	0.397191	1.05263	0.282746	0.20933	1.03919	0.466729	0.648564	1.05132	0.954063	1.51676	0.746136	0.543937	0.913179	1.18408	0.671905	-0.198336	0.711343	0.385309
	420	0.602238	0.711571	0.00596423	0.418952	-0.154553	0.941387	0.492807	0.471366	0.85042	0.164099	0.4001	1.21602	0.436687	0.967588	0.736446	-0.150375	0.439549	0.701064	0.675955	-0.490515	0.471839	0.424892
	421	1.09045	0.531541	-0.116625	0.189205	-0.39947	0.524122	0.576347	0.209757	0.726283	-0.288937	0.307708	1.12267	0.101362	0.820199	0.52212	-0.917536	0.486891	0.352648	0.342754	0.0709776	0.312623	0.493338
	422	0.533763	0.531706	-0.128553	0.122649	-0.490659	0.303732	0.567998	0.0973945	0.560894	-0.713418	-0.0528652	1.12415	0.462224	0.69318	0.43172	-0.487335	0.0889386	-0.388071	0.00228695	0.416301	0.183802	0.466146
	423	-0.236473	0.579168	-0.0937105	0.662574	-0.362968	-0.00998577	-0.373519	0.0739151	0.489822	-0.360747	-0.0759523	0.579418	0.559493	0.778894	-0.391301	0.122026	-0.316602	-0.360312	-0.699834	0.017016	0.0290461	0.436402
	424	-0.521142	0.388151	0.0774605	0.492698	-0.155645	-0.687066	0.193589	-0.131786	-0.0570914	-0.332368	-0.110446	-0.0679151	0.0615034	0.251134	-0.509067	-0.276174	-0.202119	-0.245769	-0.853563	-0.327639	-0.150663	0.343215
	425	-0.701104	-0.236171	-0.975741	0.114754	-0.44148	-0.828733	0.139667	-0.934351	-0.235018	-0.37075	-0.426624	-0.225559	-0.363724	-0.0085696	-0.190361	-0.72279	-0.0222175	-0.291364	-0.748995	-0.76554	-0.411734	0.343766
	426	-0.940244	-0.654572	-1.24854	-0.0850598	-1.08906	-0.814373	-0.59847	-1.15081	-0.141396	-0.909374	-0.618283	0.0939268	-0.572789	-0.842507	-0.903428	-0.578327	-0.509837	-0.541361	-1.05026	-0.997577	-0.707617	0.36083
	427	-1.10194	-1.13143	-1.5338	-0.589977	-1.38359	-1.22974	-0.731244	-1.20586	-0.530505	-1.31208	-0.761605	0.142666	-0.672244	-1.23482	-0.810377	-0.2009	-0.2436	-0.869345	-1.64638	-0.723976	-0.888537	0.467209
	428	-1.46951	-1.18594	-2.27436	-1.07463	-1.79322	-1.24521	-1.63437	-2.25942	-1.48427	-1.51445	-0.917359	-0.75762	-1.29975	-1.63616	-1.34108	-0.480439	-0.670443	-1.04477	-1.68033	-0.363295	-1.30633	0.518607
	429	-1.895	-0.995865	-2.49854	-1.46648	-2.61855	-1.4911	-2.14376	-2.63037	-1.92321	-1.69515	-1.08795	-1.17929	-2.32855	-2.32774	-1.66569	-1.66355	-1.6337	-1.89002	-2.08294	-1.08999	-1.81537	0.510737
	430	-2.36386	-1.29305	-3.09368	-1.49089	-2.39795	-1.70947	-2.48387	-2.93319	-2.67442	-1.57904	-1.74481	-1.97773	-2.44866	-2.78526	-2.36282	-2.751	-1.82681	-2.12277	-2.36602	-1.82871	-2.2117	0.510858
	431	-2.25715	-1.12395	-2.51553	-1.92806	-1.54259	-2.31096	-2.49078	-3.23184	-3.04606	-2.05787	-2.22054	-2.39313	-2.52045	-2.42804	-2.94544	-3.15906	-2.21044	-2.49407	-2.44682	-2.49854	-2.39107	0.504653
	432	-2.39618	-1.76291	-2.41939	-2.11341	-2.12828	-2.73828	-2.92615	-3.5466	-2.99246	-2.50479	-2.66263	-2.56965	-2.69686	-2.39753	-2.7851	-3.4924	-2.33742	-2.76918	-2.74198	-2.74897	-2.63651	0.424136
	433	-2.56667	-2.33254	-3.31194	-2.98774	-2.53748	-3.06334	-3.39437	-3.92053	-3.21399	-2.40883	-3.12555	-3.18578	-3.35328	-2.70984	-3.22554	-3.60931	-3.1007	-3.20869	-2.77694	-3.15017	-3.05916	0.4029
	434	-3.2316	-3.05401	-4.15793	-3.62637	-3.03886	-2.67373	-3.55966	-3.9469	-3.84458	-2.68474	-3.89856	-3.37826	-3.56615	-3.12736	-3.2369	-3.98504	-3.70328	-3.716	-3.23543	-3.58518	-3.46253	0.420548
	435	-3.53269	-3.06086	-4.06459	-4.29335	-3.65293	-2.73328	-4.20843	-3.84359	-3.73169	-2.99115	-4.22899	-4.02156	-3.85224	-4.00459	-3.78674	-4.42364	-3.86661	-4.01283	-3.28847	-3.74213	-3.76702	0.451787
	436	-3.641	-4.0369	-3.80392	-5.04785	-3.80771	-3.22335	-4.51866	-4.11643	-3.69981	-3.70997	-4.57074	-4.42983	-3.96748	-4.07176	-4.16793	-4.70435	-4.50104	-4.39809	-3.98069	-4.26595	-4.13317	0.431068
	437	-3.79557	-4.75544	-3.97225	-5.5778	-4.47226	-4.00517	-4.34449	-4.61062	-4.45148	-4.29564	-5.03661	-4.95277	-4.05977	-4.09692	-4.33734	-4.45876	-4.79764	-4.55354	-4.40819	-4.53941	-4.47608	0.416449
	438	-4.38808	-5.43402	-5.34839	-6.22946	-5.45518	-4.74577	-4.99484	-5.32136	-5.02189	-4.61075	-5.77486	-5.72305	-4.87512	-4.41844	-4.37536	-4.47471	-4.6276	-5.03924	-5.26714	-5.10255	-5.06139	0.513641
	439	-4.95764	-5.53729	-5.89912	-6.3664	-6.02853	-4.97451	-5.72514	-5.74725	-5.43231	-4.66601	-6.05983	-6.41863	-5.3071	-5.16357	-4.89521	-5.1539	-4.71971	-5.13553	-5.32034	-5.58134	-5.45447	0.518362
	440	-5.41414	-5.57556	-6.33525	-6.44701	-6.06323	-5.44525	-6.28386	-6.12237	-5.28965	-4.78386	-6.19276	-6.64371	-5.64567	-5.71328	-5.59169	-5.65067	-5.1583	-5.55016	-5.21324	-5.93092	-5.75253	0.485811
	441	-5.84715	-5.99153	-6.31162	-6.64849	-6.38178	-6.44034	-6.35778	-6.52852	-6.00002	-5.93877	-6.79308	-6.19099	-6.01224	-6.34979	-6.373	-6.24565	-6.04256	-6.19339	-5.59473	-6.01314	-6.21273	0.288172
	442	-5.96664	-7.00593	-6.67599	-6.77716	-6.53515	-7.09483	-6.70353	-6.70835	-6.43699	-6.5007	-6.80451	-6.54491	-6.56245	-6.68173	-6.74254	-6.6793	-6.45483	-6.64997	-5.98286	-6.23127	-6.58698	0.283549
	443	-6.50416	-7.30733	-6.92501	-7.44457	-6.94937	-7.69144	-7.40708	-6.98572	-6.595	-7.34369	-7.51327	-6.95516	-7.38698	-6.74499	-7.29827	-7.31501	-7.09577	-6.84366	-6.30795	-6.63659	-7.06255	0.377463
	444	-6.7624	-7.65645	-7.4861	-7.88762	-7.44525	-8.07597	-7.52638	-7.27295	-7.36444	-7.95857	-8.36696	-7.30978	-8.11259	-7.37218	-7.35988	-7.51441	-7.66893	-7.07651	-6.8036	-7.28066	-7.51508	0.414873
	445	-7.24956	-8.03237	-7.81249	-8.16113	-7.59386	-8.40018	-7.74867	-7.82788	-7.77025	-7.86572	-8.56289	-7.89965	-8.36763	-7.72621	-7.34471	-7.87361	-8.05995	-7.63784	-7.44021	-8.00264	-7.86887	0.340331
	446	-7.94968	-8.56444	-8.31973	-8.33679	-8.21794	-8.59149	-8.15434	-8.13455	-8.0006	-8.06029	-8.76333	-8.11875	-8.31381	-8.12737	-8.00171	-8.11946	-8.43713	-8.11914	-8.10745	-8.2737	-8.23559	0.216087
	447	-8.59628	-8.84568	-8.75816	-8.57689	-8.72602	-8.64203	-8.53243	-8.1813	-8.82593	-8.55034	-9.05889	-8.36823	-8.90981	-8.60163	-7.99626	-8.21341	-8.85092	-8.58598	-8.6611	-8.31393	-8.58976	0.267327
	448	-9.0024	-8.85729	-9.05152	-9.19492	-8.92149	-8.78341	-9.06064	-8.7157	-9.35009	-8.73558	-9.37068	-8.47579	-9.19432	-9.02217	-8.3078	-8.20497	-9.38797	-8.59133	-8.85868	-8.71198	-8.88994	0.334894
	449	-9.30193	-9.02171	-9.27185	-9.55747	-9.33655	-9.07508	-9.32066	-9.09477	-9.69237	-9.19379	-9.52409	-8.88956	-9.28859	-9.26467	-8.73636	-8.5036	-9.66309	-8.87982	-8.94074	-9.29283	-9.19248	0.306295
	450	-9.59694	-9.35679	-9.38737	-9.82622	-9.61394	-9.6556	-9.55759	-9.47902	-9.81387	-9.48206	-9.73889	-9.49	-9.51699	-9.63707	-9.07613	-9.00301	-9.77965	-9.40621	-9.28478	-9.56302	-9.51326	0.220702
	451	-10.0277	-9.78377	-9.67498	-9.9758	-9.7052	-10.0835	-9.84405	-9.70235	-10.2089	-9.91789	-9.8098	-10.1995	-9.71979	-9.89061	-9.66855	-9.42385	-9.81425	-9.88006	-9.69647	-9.70846	-9.83678	0.193633
	452	-10.1389	-10.2734	-10.2526	-9.80082	-9.91474	-10.1519	-10.093	-9.99837	-10.4151	-10.2869	-9.96434	-10.4947	-10.2302	-9.93562	-10.076	-9.67665	-10.0802	-10.1437	-9.98566	-9.81417	-10.0863	0.207404
	453	-10.143	-10.5986	-10.5786	-9.91806	-10.0651	-10.3209	-10.3553	-10.0866	-10.4177	-10.3486	-9.97561	-10.4239	-10.4539	-9.89463	-10.3494	-9.72979	-10.4771	-9.9197	-10.1299	-10.0002	-10.2093	0.253851
	454	-10.1932	-10.7153	-10.6967	-10.3249	-10.15	-10.2771	-10.4533	-10.2093	-10.2447	-10.4056	-10.2006	-10.353	-10.4742	-10.043	-10.4757	-9.92255	-10.6782	-9.94933	-10.2691	-10.1376	-10.3087	0.227693
	455	-10.5399	-10.6361	-10.6321	-10.5095	-10.1849	-10.3429	-10.4481	-10.3009	-10.1604	-10.4799	-10.1833	-10.5235	-10.5371	-10.1507	-10.2683	-10.2215	-10.6366	-9.8185	-10.451	-10.1118	-10.3569	0.217841
	456	-10.7553	-10.4344	-10.6367	-10.3945	-10.3899	-10.2302	-10.385	-10.2688	-9.84697	-10.6922	-10.5453	-10.526	-10.5055	-10.2262	-10.3674	-10.2966	-10.4015	-9.96869	-10.4086	-10.0603	-10.367	0.228366
	457	-10.6213	-10.1478	-10.5534	-10.169	-10.3714	-10.3042	-10.5343	-10.3078	-10.0568	-10.7312	-10.62	-10.4958	-10.4508	-10.1392	-10.7189	-10.208	-10.395	-10.0473	-10.4283	-10.184	-10.3742	0.215063
	458	-10.3157	-10.241	-10.4573	-10.11	-10.32	-10.1216	-10.4747	-10.1559	-10.2061	-10.6872	-10.4107	-10.4721	-10.3361	-9.74793	-10.7738	-10.2388	-10.2728	-10.2278	-10.3229	-10.2301	-10.3061	0.216881
	459	-9.91156	-10.1955	-10.0786	-9.93978	-10.1118	-9.91233	-10.2529	-10.1613	-10.0721	-10.3163	-10.1368	-10.3187	-10.0818	-9.47751	-10.7281	-10.0099	-10.3096	-10.2764	-10.3347	-10.1125	-10.1369	0.243168
	460	-9.68754	-10.0516	-9.76388	-9.62159	-9.84763	-9.80847	-9.76934	-9.89703	-9.76759	-9.93945	-9.89265	-10.0716	-9.56366	-9.36802	-10.3727	-9.6952	-9.89736	-10.0771	-10.1166	-9.6101	-9.84096	0.228854
	461	-9.26964	-9.84446	-9.3782	-9.3627	-9.52197	-9.33683	-9.56381	-9.68512	-9.16653	-9.52679	-9.5633	-9.4936	-9.03706	-9.34293	-9.96991	-9.0172	-9.3175	-9.84991	-9.84646	-9.22666	-9.46603	0.272139
	462	-9.16127	-9.15873	-8.95797	-8.66446	-9.31126	-8.76983	-9.41364	-9.06628	-8.65078	-9.11424	-9.23821	-9.06894	-8.80038	-9.14565	-9.19746	-8.60449	-9.13639	-9.27168	-9.54027	-9.04157	-9.06567	0.255845
	463	-8.84895	-8.66541	-8.55501	-8.24588	-9.0019	-8.62233	-8.91843	-8.52448	-8.48688	-8.94073	-8.47456	-8.7054	-8.49099	-8.65505	-8.68436	-8.85988	-8.59203	-8.29448	-8.7123	-8.65079	-8.64649	0.201766
	464	-8.62604	-8.22719	-7.93422	-7.72497	-8.5136	-8.23059	-7.9729	-8.05267	-8.04146	-8.20328	-7.8115	-8.43134	-8.0814	-8.21103	-8.07599	-8.40638	-8.42635	-7.64217	-8.25454	-7.793	-8.13303	0.270885
	465	-8.59804	-7.57258	-7.32611	-7.17862	-7.8955	-7.44163	-7.50975	-7.63987	-7.46889	-7.40462	-7.63105	-7.77919	-7.77033	-7.9574	-7.45685	-8.00006	-8.19289	-6.97771	-7.89114	-6.92191	-7.63071	0.401428
	466	-8.02595	-7.0888	-6.23986	-6.80483	-7.50519	-6.65899	-6.8912	-7.27707	-7.36684	-6.43676	-7.55448	-7.34396	-7.34587	-7.44157	-7.25551	-7.42449	-7.55515	-6.83379	-7.48381	-6.70426	-7.16192	0.441715
	467	-7.1512	-6.93663	-5.89958	-6.60021	-6.81263	-6.13618	-6.25988	-6.41544	-6.80743	-6.24306	-6.88908	-7.04293	-6.8187	-6.81431	-6.61359	-6.73433	-7.1075	-6.46527	-6.75053	-6.4257	-6.64621	0.33764
	468	-6.88014	-6.11744	-5.36323	-6.20265	-5.9184	-6.00341	-5.66179	-5.37491	-6.25082	-6.03157	-6.15075	-6.70471	-6.77829	-6.12396	-6.00923	-5.86991	-7.11383	-5.92153	-6.34441	-5.65174	-6.12364	0.467305
	469	-5.85369	-5.29024	-4.70744	-5.49747	-5.34172	-5.17479	-4.98994	-5.09098	-5.37117	-5.36916	-5.19985	-6.07573	-6.28426	-5.47183	-5.98511	-4.76321	-6.134	-5.70952	-5.60585	-4.89674	-5.44064	0.456263
	470	-4.47373	-4.61697	-3.60364	-4.99723	-5.02121	-4.50652	-4.42221	-4.80342	-4.48799	-4.72655	-4.21504	-4.79053	-5.77288	-4.93374	-5.2434	-4.47752	-5.50921	-5.10609	-4.76603	-4.53956	-4.75067	0.470996
	471	-3.67776	-3.83371	-2.80563	-4.35328	-5.29704	-4.48662	-3.48732	-4.25263	-3.82245	-4.32977	-3.79387	-3.93511	-4.7936	-4.71329	-4.13942	-3.83382	-4.53219	-4.54443	-3.72498	-3.63374	-4.09953	0.556893
	472	-3.08422	-2.91971	-2.28882	-3.56869	-4.23223	-3.1738	-3.00203	-3.16881	-3.48157	-3.71237	-3.36353	-2.77904	-3.80354	-4.26745	-3.29761	-3.57436	-3.02811	-3.3725	-3.49429	-2.82623	-3.32195	0.478585
	473	-2.4559	-2.46104	-1.80917	-2.53978	-2.95957	-2.16237	-2.73765	-1.83948	-2.58881	-2.29185	-2.55659	-1.84702	-2.96977	-3.27052	-2.4345	-2.67667	-1.74987	-2.41234	-2.81852	-2.55631	-2.45689	0.414777
	474	-1.6787	-2.46885	-1.49295	-1.68713	-2.47923	-1.24655	-1.69053	-0.748073	-1.77828	-1.97885	-1.52858	-0.905629	-1.99623	-2.39772	-1.64731	-1.55133	-0.821043	-1.10965	-1.78658	-2.17582	-1.65845	0.513906
	475	-0.730802	-1.78544	-1.25744	-0.909035	-2.06878	-0.667905	-1.53251	-0.268306	-1.47513	-1.54836	-0.510762	-0.666455	-1.00529	-1.23763	-1.18423	-0.6412	-0.612349	-1.03368	-1.45413	-1.07078	-1.08301	0.467722
	476	0.586776	-0.297715	-0.389914	-0.638857	-0.996382	-0.466962	-0.542988	-0.203167	-0.73078	-1.39059	0.0929778	-0.391628	-0.175647	-0.357486	-0.744008	0.116883	0.280394	-0.358487	-1.20967	-0.383513	-0.410038	0.478518
	477	0.924502	1.07804	0.0495383	0.453701	-0.108152	-0.314249	0.00595872	0.0860746	0.0860252	-0.393704	0.322832	0.205701	0.748956	0.69524	-0.0127273	0.422318	0.565414	0.304573	-0.924078	0.658113	0.242704	0.481019
	478	1.28851	1.56835	0.369422	1.51269	0.386626	-0.0618882	1.0408	0.513779	1.18006	1.01724	1.50154	0.558714	1.88873	1.16621	0.467208	0.82553	1.14516	0.889007	0.485107	1.70181	0.97223	0.522899
	479	1.22936	1.67937	0.713767	2.78193	1.49307	0.547593	1.39957	1.04618	2.00786	1.1955	2.61054	1.1743	2.74954	1.86733	1.54516	1.77563	1.85139	0.820012	1.62203	2.00933	1.60597	0.632038
	480	2.04439	2.22796	1.60298	3.75889	2.8819	0.568593	1.98859	2.32259	2.48498	2.11695	3.28579	1.68897	2.78333	2.65338	2.76299	2.23581	2.13185	1.00807	2.87529	2.10892	2.27661	0.73134
	481	2.56114	2.47545	2.31602	4.036	3.31822	1.62059	1.98607	2.79085	3.07594	2.65494	3.39568	2.42912	3.31068	2.41629	3.26959	2.825	2.96173	1.76879	3.58326	2.68652	2.77409	0.614203
	482	3.33485	2.65677	2.36887	3.71476	3.08279	2.847	2.17821	3.02813	3.63841	3.12676	3.56355	2.67986	3.41194	3.01925	3.40948	2.75021	2.43423	2.32274	3.6364	2.75396	2.99791	0.477582
	483	3.65302	3.25684	2.94299	4.58566	3.48319	3.2946	3.0061	3.00482	4.66567	3.98341	3.79619	3.52912	3.80326	3.48547	4.30644	2.92856	3.45171	2.73817	4.61119	4.06821	3.62973	0.591916
	484	3.55264	4.25359	3.38288	4.25462	4.16548	4.22481	3.58186	3.86288	4.78217	4.38303	3.97752	3.39536	4.45178	3.87108	3.98906	3.10302	4.35478	3.65506	4.7673	5.05388	4.05314	0.513987
	485	3.55521	4.72285	3.77666	4.38284	5.00634	5.39226	4.61211	4.23552	4.73845	4.77643	4.53074	4.46152	4.34496	3.84076	4.39503	3.96288	4.34743	4.1928	4.78614	4.98855	4.45247	0.453127
	486	4.73877	5.18658	5.41566	3.85255	5.92936	5.0428	5.97526	5.05265	4.07503	6.00934	3.99727	4.43246	4.78836	4.44154	4.84446	4.23236	5.15727	3.7555	4.55349	5.35074	4.84157	0.687401
	487	5.80509	6.26403	6.16013	4.10252	5.94628	5.70516	5.93015	5.42881	4.93757	6.44903	4.41405	4.60443	5.28688	4.44023	5.08389	4.48718	5.21036	4.65898	5.38712	5.22946	5.27657	0.686003
	488	6.01496	6.48584	5.73654	4.96048	6.8405	6.24868	5.69276	4.87266	4.63644	6.8142	4.23655	5.37216	5.73181	4.93299	5.54216	5.3059	5.18502	5.29473	5.6931	4.53505	5.50663	0.7248
	489	6.22179	6.74719	6.39976	6.10495	6.56519	6.36767	5.72008	5.15159	5.33768	5.98668	4.82341	6.40872	6.31376	5.57024	6.02446	5.81845	5.54662	6.08854	6.56036	5.29838	5.95278	0.528808
	490	6.73412	6.8711	6.65589	6.52673	5.57204	6.20172	5.95937	6.03103	6.61213	5.87731	5.5862	6.18299	6.43435	6.4237	6.6233	6.28122	6.08246	6.67741	6.75981	6.4372	6.3265	0.381419
	491	7.62721	6.45367	7.24974	5.99819	6.68334	6.34147	6.5223	6.42676	7.31147	6.39543	6.63454	7.13383	6.18106	6.7908	6.52466	6.61673	6.36119	7.37036	7.06648	7.07973	6.73845	0.443532
	492	7.80056	6.59422	7.0395	5.77817	7.43261	7.198	6.89177	7.51612	7.57289	5.83344	7.25181	7.65353	6.30443	7.15133	6.85567	6.70066	7.1136	8.12736	7.54598	7.32666	7.08442	0.613329
	493	7.45583	6.59792	7.73125	6.76897	7.5798	8.60498	7.48851	7.93026	7.61632	6.58784	7.28145	7.50945	7.06531	7.96994	6.96641	6.93702	6.48229	8.14857	7.46527	7.33031	7.37588	0.557218
	494	7.2046	6.89141	7.15595	7.22443	7.99347	8.87031	7.72576	7.367	7.33637	6.94257	8.05998	7.13203	7.77626	8.11872	6.9989	6.6773	7.30131	8.42466	7.44224	6.95816	7.48007	0.571191
	495	7.7238	7.34884	6.79673	7.506	8.21299	8.41608	8.02581	7.51138	7.56234	7.06441	8.31826	8.22487	7.43707	8.36595	8.03323	7.36756	8.20007	8.90009	7.21826	7.65646	7.79451	0.535847
	496	6.82598	6.90746	6.9935	7.90168	7.99019	8.54097	8.33296	7.56231	7.51731	7.28352	8.64524	7.97859	7.90438	8.2197	8.25256	8.00742	8.43683	8.73734	7.14836	7.9582	7.85722	0.586158
	497	6.86689	7.38296	7.76798	8.01102	7.33531	8.18467	8.25676	7.78942	7.73142	7.88143	8.276	8.10488	7.63269	8.34739	8.5499	8.14228	8.00656	8.53687	7.40943	7.48819	7.8851	0.440775
	498	6.95859	7.61972	8.0199	8.12478	7.64676	8.49608	7.93974	8.21898	7.72433	7.97518	7.93037	8.56356	7.38551	8.24444	7.89769	7.9202	7.90275	8.51822	7.57405	6.92672	7.87938	0.449629
	499	7.57131	8.21311	7.30597	8.0343	6.81245	8.38851	8.21784	7.90563	7.99525	8.51139	8.0418	8.55242	6.9781	8.31487	7.97678	8.34234	7.88791	8.78494	7.27235	6.2957	7.87015	0.644198
	500	7.69247	8.28924	7.63493	7.48995	6.95493	8.30382	7.4094	7.7693	8.32967	7.94671	7.9969	8.04523	7.10838	7.7162	8.14606	8.58849	7.91538	8.65597	8.20365	5.6853	7.7941	0.669006
	501	7.66178	8.04397	7.86356	7.47247	6.62763	8.02817	7.57706	7.6175	8.05833	7.88994	8.17537	8.50195	7.35634	7.53941	7.02658	8.08388	7.94472	8.11582	7.95034	6.18778	7.68613	0.554154
	502	8.38461	7.28438	8.24337	7.30324	6.31187	8.03983	7.54677	7.68291	7.78715	8.33843	8.46592	8.67143	7.52448	8.22459	7.29651	8.75167	7.94337	8.00843	7.66269	7.08188	7.82768	0.602293
	503	8.50073	7.5168	8.62754	7.46122	6.99228	7.70577	7.50043	8.02894	7.47369	8.43978	8.07118	8.12867	7.11278	7.98472	8.17438	8.98565	7.38579	7.63735	8.1084	8.44394	7.914	0.531721
	504	7.39021	7.64999	8.68957	7.6533	7.72113	8.07071	7.25764	8.37952	8.0272	8.26807	7.56483	8.26129	7.30192	7.42876	9.3339	8.14751	7.32161	8.00719	7.31877	8.62488	7.9209	0.562072
	505	7.37494	7.6212	8.8213	6.59386	7.90743	7.67122	7.38569	7.75787	7.30881	7.42664	7.81274	7.78413	7.66796	7.56438	9.51578	7.80218	7.8306	7.42402	7.05665	8.62364	7.74755	0.633628
	506	7.39347	7.57651	8.44626	5.88719	8.25564	7.81378	7.56258	7.24625	7.44222	7.39998	7.88416	7.1394	7.25584	7.4208	8.53811	7.15249	7.94792	7.52466	7.10394	8.32192	7.56566	0.596227
	507	7.14537	7.39753	7.95864	7.0978	8.37965	7.01224	6.99619	7.58657	6.81771	7.85986	7.47806	7.62562	7.16993	6.54113	8.07614	6.77104	8.22693	7.49884	7.49877	7.79333	7.44657	0.504805
	508	7.33314	7.45836	7.48275	7.85349	8.32988	6.74103	6.90568	7.17394	6.93215	7.97212	6.89271	7.83302	7.42138	6.46385	7.01929	6.61494	8.05532	7.43371	7.62463	7.50881	7.35251	0.507401
	509	7.17468	7.68151	7.62764	8.25754	8.20565	6.93729	7.07983	7.07051	7.10025	7.39844	6.78854	7.14109	7.29762	6.39383	6.35432	6.27437	7.7011	6.84821	7.93088	7.37051	7.23169	0.56274
	510	6.96007	7.44346	7.13108	7.96412	7.84286	6.95333	7.46162	6.47181	6.51951	7.07186	6.91245	6.77024	7.21409	6.35054	6.48414	6.70141	7.10274	6.67283	8.12668	6.97961	7.05672	0.502212
	511	6.9423	7.2746	6.48524	7.46822	7.08711	6.06008	7.45794	5.87997	6.13248	7.56402	6.89203	6.56194	6.87261	6.69457	6.38537	6.47512	6.80653	5.59286	7.87472	6.37669	6.74422	0.599027
	512	6.94602	6.98588	6.09013	6.58347	6.38177	6.38489	6.80682	5.31515	5.83904	7.66478	6.0842	5.77031	6.39947	5.89665	6.45283	6.30086	6.36189	5.52421	7.0874	6.35145	6.36136	0.562143
	513	6.50787	6.46028	5.38896	6.02244	6.24865	6.58902	5.65456	5.89723	5.4338	6.41385	5.34121	5.97384	6.50635	6.1235	5.61738	6.28586	6.0056	5.90476	6.84325	5.88775	6.05531	0.427982
	514	6.37354	6.29201	4.8793	5.659	6.2353	6.3341	4.86532	5.73836	5.50125	6.31647	5.53079	6.0788	5.92934	5.73783	5.94309	5.12986	6.1648	5.76331	6.57282	5.85069	5.8448	0.485648
	515	5.78383	6.55202	5.57145	5.90024	6.43373	6.67975	4.91044	5.28509	5.70007	5.45871	5.49751	6.25027	6.71786	5.35861	5.73107	4.37767	6.12726	6.0459	6.04826	5.76088	5.80953	0.588253
	516	5.20235	5.86819	5.10369	6.24962	5.47502	5.91412	4.58985	5.336	5.5479	4.49317	5.25478	6.30869	6.60007	4.79028	5.05878	4.79927	5.33336	5.21284	5.08267	5.61123	5.3916	0.569484
	517	4.74784	5.20016	5.1512	6.41082	5.28057	5.72617	4.38059	5.28892	5.22891	4.88249	5.68212	6.18312	6.8663	4.39286	4.32132	4.57284	5.60668	5.29989	5.06914	4.71973	5.25058	0.684476
	518	4.67721	4.88396	4.36053	5.93768	4.65404	5.19661	4.38994	5.26488	5.1763	4.96439	5.47763	6.20689	6.68181	4.42502	4.5309	4.6947	5.66693	4.50309	4.88204	4.35039	5.04625	0.660173
	519	5.16261	4.52738	4.82395	5.47688	4.49359	4.76177	5.11793	4.91319	4.2928	5.32714	5.46041	5.62471	6.0696	4.74211	4.75813	4.76517	5.62099	4.6212	4.4997	4.0585	4.95589	0.513162
	520	5.20281	4.85004	4.57045	5.26521	4.14244	4.66489	5.55214	5.16656	4.78788	5.96054	5.13652	4.88513	4.77071	5.18608	4.43466	4.93427	5.90294	4.7351	4.45108	4.24009	4.94198	0.492378
	521	5.60757	4.78948	5.04029	5.5377	4.76435	4.77334	5.53898	5.26859	5.26393	5.78809	4.45955	4.47921	4.65691	4.71009	4.54538	5.10401	5.19656	4.88676	4.7804	4.13686	4.9664	0.439448
	522	5.29326	4.31937	4.93223	4.6948	4.76782	3.8866	5.76495	5.56197	4.69229	4.92663	4.3549	4.40962	5.34907	4.31477	4.94131	5.27757	5.31861	4.85462	4.33984	4.48944	4.82448	0.491035
	523	4.93948	3.5235	4.90117	3.65259	4.60253	3.79754	4.67622	5.05177	4.08241	4.99155	4.93221	3.84473	5.21729	4.41972	4.93271	5.55171	5.02324	4.09727	3.71081	5.19205	4.55702	0.614918
	524	4.70427	3.99599	4.35094	3.45866	3.95878	3.55766	4.07074	4.73298	4.16127	4.72086	4.83363	3.6513	4.5797	4.23264	4.80756	5.00585	4.16354	3.83402	3.97018	5.52033	4.31555	0.535247
	525	4.66914	4.55889	3.46024	3.02032	4.17903	3.55142	4.30605	4.73532	4.18581	4.74921	4.97547	2.8549	4.33956	4.45526	3.7449	4.36799	4.29649	4.40126	4.09257	5.1358	4.20398	0.605932
	526	4.2371	4.9403	3.00473	2.70541	5.15394	3.65647	4.77939	4.70562	4.39101	4.73739	4.6292	3.92479	4.50047	4.51108	3.96	4.33605	4.30146	4.61262	4.27198	4.35657	4.28578	0.603503
	527	4.01607	5.40413	3.66433	3.18409	4.69837	3.74393	4.99369	4.15856	4.8227	4.79551	4.30061	4.69336	4.46566	4.76737	4.04239	5.4169	4.66176	4.24319	4.23967	4.20415	4.42582	0.561091
	528	3.17205	5.74158	4.2855	3.98032	4.66182	4.42402	4.99119	3.87371	4.74171	4.57998	4.60884	4.34108	4.24922	5.76714	3.87822	5.30838	5.00923	4.37186	4.42007	4.2784	4.53422	0.624284
	529	3.39193	6.2311	4.34334	4.38978	4.47647	4.65648	4.97669	4.53772	3.99066	4.14392	5.42942	4.72274	4.18986	5.94179	3.54814	4.59935	4.50918	3.94271	4.88303	3.72986	4.53171	0.723144
	530	3.88448	6.14402	4.38204	5.41117	4.46075	4.61078	4.77367	5.21424	3.72896	4.72603	5.87493	5.2412	3.91488	5.5482	4.00026	5.10151	4.40026	3.94101	4.7746	3.78293	4.6958	0.718478
	531	4.80248	5.60739	5.10221	6.33459	5.33166	4.31511	4.75513	5.25272	4.13612	4.98091	6.0639	5.4677	3.97348	5.58433	5.02239	5.53825	4.72731	4.87692	5.46041	4.93132	5.11322	0.595374
	532	4.80746	5.48587	4.78882	6.45779	5.27772	4.72825	5.45418	4.74953	4.41928	5.04298	5.73487	5.99654	4.39559	5.51301	5.67302	6.50192	5.24451	5.49451	5.68903	5.0775	5.32662	0.594882
	533	5.3883	5.7531	5.95733	6.66255	5.99272	4.94697	6.39084	4.80111	5.52467	5.0973	5.58587	5.33833	4.54473	5.70977	5.77543	5.92138	6.20154	5.95726	5.68039	5.51829	5.63739	0.52469
	534	6.00957	5.78372	6.59949	6.3369	6.72333	6.14039	7.31465	4.81821	5.53896	5.51953	5.84299	5.00615	4.59411	5.31512	5.99748	5.54827	5.9868	6.46753	6.30211	4.98675	5.8416	0.693124
	535	5.34381	5.52989	6.99973	6.40986	6.59111	6.42608	6.83346	5.51942	5.38081	5.587	6.0977	5.93826	5.1918	5.44854	5.94926	5.16666	5.59	6.4207	6.09567	5.01323	5.87665	0.585836
	536	6.0144	5.03305	6.53471	6.6316	6.39424	6.74729	6.38271	6.68821	6.07747	6.4248	5.91349	7.46294	6.00799	6.22929	6.64184	5.82241	5.80282	6.62849	5.04439	5.48807	6.19851	0.589616
	537	6.69506	5.84381	6.60089	7.07751	6.77553	6.9682	6.57227	7.45433	6.68704	7.47209	6.12896	7.33207	6.03089	6.87474	6.91367	6.49133	5.61266	6.99199	5.6794	5.63059	6.59165	0.591864
	538	6.9968	6.05129	6.50846	7.91817	7.45474	6.93733	6.60931	7.74508	7.40988	7.9054	6.53695	6.84468	7.2624	6.51346	6.9821	7.24111	5.96735	7.15759	5.79198	6.20865	6.90214	0.627388
	539	6.77711	7.00418	7.2215	8.71763	7.68941	7.32891	6.58958	7.31024	8.10258	7.84821	6.8107	6.28913	7.61012	6.54451	7.46775	7.2949	6.67475	6.82397	6.68257	7.46301	7.21254	0.59857
	540	7.64592	6.93003	7.78927	8.4079	7.81693	7.39142	6.90735	7.57218	8.58955	7.68327	6.86197	6.74607	7.85205	7.5379	8.22192	6.27729	7.07754	6.4448	6.96018	8.02544	7.43695	0.642383
	541	9.56558	7.94671	8.74779	8.18242	7.84244	7.6569	7.12399	8.36028	8.47274	7.83158	6.32531	6.97014	8.91481	8.80069	7.89912	6.96249	7.35991	7.01776	7.39824	8.59265	7.89858	0.815955
	542	8.91235	9.444	8.60756	8.89994	7.22686	7.93277	7.20297	9.07736	8.79243	8.24074	7.44314	8.31079	8.83454	8.59513	8.15504	7.67182	7.85673	7.05318	8.31617	8.98157	8.27775	0.696125
	543	8.91474	9.8134	8.69921	8.74864	7.51322	8.3476	7.81703	9.70874	8.8217	9.1056	8.17031	9.38006	9.24319	8.02781	8.89753	8.80395	8.9063	7.24258	8.62024	9.44553	8.71137	0.690663
	544	9.40303	9.6167	9.38965	8.33307	7.8401	9.29991	7.85537	9.85787	8.78421	9.36754	9.40651	8.88532	8.79218	8.08956	10.0832	9.30538	9.42877	7.77617	8.98266	10.1179	9.03076	0.726647
	545	9.83455	10.0074	9.62594	8.94338	8.83535	9.89804	8.36113	9.40796	9.4534	10.1729	10.1094	9.04	9.23805	9.43286	10.6706	9.65713	10.2537	9.60084	9.50524	9.77137	9.59096	0.542563
	546	9.84064	10.1987	9.99143	9.68637	9.2699	10.2504	10.2927	9.86732	9.63148	10.232	10.1916	9.63089	10.0152	10.6176	10.4131	10.2592	10.2727	9.86858	9.68324	9.39597	9.98045	0.354935
	547	10.4352	9.96178	10.3248	10.475	9.94346	9.706	10.8974	11.274	9.81358	9.58663	10.0945	10.093	10.3361	10.7635	10.2372	11.0811	10.0339	10.2358	10.2016	9.83857	10.2666	0.452214
	548	10.4144	11.1252	10.9302	10.1405	10.6365	10.4958	10.6264	11.0878	10.7358	9.36214	10.4704	10.1847	10.3978	10.5887	10.7169	10.4743	9.86114	10.2148	10.9778	9.88161	10.4661	0.440482
	549	10.0561	10.3742	10.3804	10.9521	11.0429	10.101	11.6956	10.3903	11.1265	10.2831	10.8698	10.6244	11.5835	10.3709	10.9498	10.6376	9.80645	10.887	12.0287	10.7511	10.7456	0.569189
	550	10.7842	10.5853	11.031	11.0805	11.2055	11.1397	11.8011	10.683	11.0653	11.0115	11.111	11.8836	11.737	10.3662	10.9975	11.2482	10.9064	11.5493	12.2551	11.1445	11.1793	0.464403
	551	11.5282	10.7925	11.485	11.9026	11.1772	10.4326	12.5023	10.7168	10.6041	11.1971	11.0382	12.1609	12.0401	10.7107	10.999	11.9207	11.3668	11.6321	11.7879	11.5556	11.3775	0.572767
	552	12.2136	11.3937	10.6659	10.9042	10.9833	11.5048	12.5281	11.0991	11.6609	11.7128	11.3394	11.0504	11.4228	11.0963	10.5406	11.8101	11.3138	11.595	11.1793	11.4838	11.3749	0.479832
	553	12.1329	12.218	10.6138	10.7634	11.2383	12.2012	12.3181	10.7613	11.67	12.3897	11.2166	10.7198	11.1639	10.8541	11.0133	11.443	10.614	11.4347	10.286	11.7549	11.3404	0.653613
	554	12.7871	12.4228	11.4284	11.2141	11.2845	12.3223	12.0754	11.4453	11.4566	11.231	11.5384	10.9452	10.603	11.3273	12.1835	11.1571	10.6868	12.3887	10.966	12.1388	11.5801	0.62704
	555	12.5695	11.9737	11.8623	11.7983	11.5632	12.1511	11.3096	11.8529	12.1903	11.1525	12.3973	11.776	11.1534	11.1756	12.353	10.9882	12.1038	12.8485	11.4227	11.9802	11.8311	0.517982
	556	11.8455	11.5757	11.4287	11.1035	11.8665	11.4331	11.631	12.5269	13.0999	11.6284	11.7636	12.1336	11.9713	12.1027	11.9947	10.8502	11.1679	12.3191	12.1556	11.8269	11.8212	0.515617
	557	11.6726	10.8104	11.6542	11.3721	11.5879	10.8436	11.4029	12.0285	12.8362	11.5044	11.6829	11.4488	11.2769	12.7765	12.2387	11.2965	11.3255	11.6022	11.8253	11.2431	11.6215	0.527072
	558	10.692	10.7473	11.1181	10.9652	11.7018	10.9396	11.3763	11.7405	12.1326	11.855	11.072	11.5091	10.8692	12.0256	12.211	11.5008	10.723	10.8432	11.2354	11.4651	11.3361	0.488709
	559	10.5094	10.4711	11.1567	11.4321	10.6812	10.9362	10.649	11.3791	11.7948	12.2137	11.1357	12.0334	11.5745	11.17	11.8575	11.2548	9.8927	10.637	11.4223	11.7594	11.198	0.597509
	560	10.2416	10.004	11.5235	10.8212	11.1181	11.4184	11.1299	11.5145	11.7019	11.6035	10.9125	11.5057	11.1062	11.3491	11.0701	10.8833	9.86816	10.3184	11.0629	11.0858	11.0119	0.531629
	561	10.098	10.1649	11.5283	10.5793	10.7156	10.9924	11.2457	11.7439	11.2544	11.272	10.1531	11.0519	10.5005	11.9636	10.7245	10.9431	10.7649	11.1683	9.96972	10.6884	10.8761	0.548337
	562	10.0564	10.3335	11.069	10.3515	10.1567	11.0622	10.9675	11.665	11.1384	11.2365	9.94002	11.0885	10.3671	11.28	10.4072	10.9832	10.5789	11.2694	9.91406	11.1999	10.7533	0.523499
	563	9.55022	10.7646	10.7714	9.98174	10.1042	10.8278	10.5314	10.5146	10.3789	10.7153	10.3597	11.3655	9.94259	11.3355	9.7963	10.7734	10.1973	11.095	10.103	11.3571	10.5233	0.528913
	564	9.47384	10.5038	10.2682	9.5536	10.2243	10.0547	10.2961	10.5599	10.1745	9.78585	10.3258	11.2469	9.99498	11.1421	9.78413	10.6221	10.0396	10.7405	9.97685	11.0435	10.2906	0.496423
	565	9.84116	10.6804	10.1604	9.60855	10.084	9.09391	9.71629	10.2554	9.08387	9.50336	10.0729	10.6262	10.3555	9.67429	10.2093	10.1616	9.79389	9.9917	9.71017	9.9859	9.93043	0.426529
	566	10.485	9.90625	10.0126	9.92751	9.84804	9.37329	9.94366	10.0522	8.72665	9.61133	9.79035	10.047	10.8532	9.52484	10.4147	9.95711	9.50552	9.27448	9.73503	9.54352	9.82661	0.46258
	567	10.3528	9.702	9.69667	10.4805	9.88014	9.02066	9.64702	9.58594	7.92609	9.99071	9.98748	9.45669	9.80292	9.12691	10.1491	10.2582	8.76255	8.86881	9.9051	9.0781	9.58391	0.628256
	568	10.1659	9.3875	9.45118	9.72531	10.1923	8.6339	9.74268	9.15031	8.50016	9.16894	9.3104	9.3609	9.91056	9.54136	8.88403	9.42278	8.68236	8.46726	10.1747	8.53334	9.3203	0.5675
	569	10.0861	8.25009	10.021	8.77158	9.68271	7.61861	9.50521	8.40955	8.33951	8.56932	8.21482	8.48982	9.00774	9.02606	8.00625	8.66159	8.90304	8.31067	9.35763	8.41758	8.78244	0.665751
	570	7.94873	6.97696	9.30189	7.83981	9.33408	6.68881	8.58839	7.41596	8.2552	8.12027	8.19623	7.88089	8.41964	8.50519	8.10081	7.61204	8.88966	8.16973	8.81092	8.19037	8.16228	0.675427
	571	7.23956	7.14357	8.91257	8.14338	8.37422	6.54303	8.11967	7.50632	8.33241	8.08583	8.31923	7.63481	7.95359	8.34695	6.70266	7.77142	8.44064	8.04649	8.35148	7.90605	7.89369	0.606959
	572	6.86231	7.34136	8.08825	8.12645	7.48998	6.04476	7.98533	7.05201	7.68308	7.22962	8.2271	7.37041	7.52235	7.95028	6.78834	7.32594	8.12999	6.94197	7.68839	7.40337	7.46256	0.554482
	573	6.29256	6.81386	7.4329	7.47978	7.88475	6.33358	7.42505	6.35817	7.4152	6.33578	7.48439	6.95487	7.03281	7.83866	6.52076	6.72868	7.08053	5.66473	6.5299	6.84455	6.92258	0.586913
	574	6.5084	6.47388	6.62577	7.12205	7.17746	6.19249	6.43516	5.69745	7.22145	5.74612	6.50449	6.27226	6.6924	7.57941	5.6883	6.3073	6.26512	5.12554	6.00757	6.69706	6.41698	0.595242
	575	6.96965	6.16757	5.60813	6.04709	6.92963	5.4805	6.23765	5.38434	6.32089	5.69037	5.91584	5.63683	6.6487	6.28438	5.15699	5.99244	5.95915	4.9745	5.11257	6.39913	5.94582	0.570565
	576	6.84487	5.93307	4.44845	5.59769	6.66946	5.29672	5.21001	4.87942	6.12384	5.08142	4.77114	5.11357	6.26848	4.95696	4.88412	6.18182	5.34791	5.13117	4.80898	5.46105	5.45051	0.670958
	577	6.41572	5.69307	3.94759	5.33637	5.45648	4.3781	4.56239	4.4555	5.2391	4.7863	4.43321	4.84294	5.17044	3.81447	5.31227	5.17377	4.41009	5.03664	4.64527	5.16956	4.91396	0.613673
	578	5.35169	5.00187	3.25788	4.53017	4.81332	3.99086	4.44391	4.65028	4.50581	4.33193	4.25155	4.02627	4.91344	3.23895	4.93069	4.1503	4.77793	4.84663	4.75595	4.17354	4.44715	0.542953
	579	4.10155	4.66597	2.74926	4.09875	4.41663	4.24046	4.43676	4.29308	3.73271	3.78691	3.72373	4.04655	4.23775	2.61927	4.36942	3.74018	4.08767	3.44608	4.0902	3.88653	3.93847	0.521035
	580	2.50324	3.11618	2.24998	3.6187	3.33504	4.09088	3.74093	3.38314	3.17491	3.23126	3.24649	4.11939	2.76707	2.31162	3.40654	3.30582	3.12262	2.78687	3.31015	3.39438	3.21076	0.503264
	581	1.07318	2.55978	1.91535	2.07134	1.80036	3.82013	2.74502	2.51755	2.189	2.06765	2.28603	2.76421	1.63991	2.24282	3.13189	3.36032	2.81975	2.47537	2.49812	2.52857	2.42532	0.61534
	582	1.18616	1.8648	2.12116	1.08589	1.07744	3.13719	2.72529	1.9063	1.3919	1.52366	2.2126	1.38893	1.36714	2.01729	2.58385	2.94028	2.07188	1.5264	2.22059	1.68621	1.90175	0.608477
	583	0.725537	1.8758	1.55454	0.826517	0.420343	1.87862	2.19609	1.42011	0.375974	0.976051	1.47934	0.659059	0.926958	1.35372	2.52612	1.71511	1.89236	0.759662	1.37515	1.13304	1.3035	0.597015
	584	0.310809	1.1049	1.09003	0.414578	-0.70534	0.802056	0.90498	0.858166	-0.159784	0.364164	0.687995	0.239132	0.381294	1.40989	1.63676	0.627878	0.752293	0.439451	0.666471	0.201884	0.60138	0.527136
	585	0.102456	0.385303	0.692075	-0.333716	-1.12066	-0.0221114	-0.882534	0.347388	-0.403212	-0.543372	0.448353	-0.84603	-0.469333	0.74761	1.05909	-0.319762	0.301528	0.27837	-0.636289	0.168351	-0.0523248	0.599552
	586	-0.362971	0.123491	-0.592545	-0.995948	-1.7137	-0.229665	-1.50375	-0.637857	-0.460177	-0.768263	0.17339	-1.68713	-0.91263	-0.127882	-0.136689	-0.957432	0.0627527	0.124235	-1.63891	0.0961537	-0.607277	0.646843
	587	-1.19186	-0.281555	-1.42454	-1.32972	-2.47748	-0.728171	-1.84333	-1.327	-1.15782	-1.25293	-1.10861	-2.07131	-0.927857	-0.428778	-1.18245	-1.47242	0.128276	-0.855274	-2.59883	-0.450965	-1.19913	0.69251
	588	-1.62181	-1.20264	-1.45284	-2.05991	-2.8323	-1.3512	-2.2163	-1.6848	-1.53854	-1.39227	-2.32515	-1.89804	-1.45613	-1.64759	-2.18994	-1.72216	-0.515847	-1.82226	-3.05262	-1.59383	-1.77881	0.566708
	589	-2.47647	-2.13218	-2.25308	-2.59188	-2.93503	-2.33593	-2.80607	-1.92967	-1.95963	-2.53785	-2.72556	-1.81618	-2.07042	-2.54289	-2.56156	-1.94262	-1.40298	-2.44304	-3.22527	-2.5706	-2.36295	0.430126
	590	-3.29411	-2.64867	-3.12263	-2.72615	-3.13664	-3.2281	-3.1107	-2.78535	-2.48787	-3.11425	-2.64702	-2.35325	-2.26774	-3.33036	-3.13851	-2.19635	-1.8428	-2.78658	-3.19261	-3.12353	-2.82666	0.422629
	591	-3.73532	-3.08273	-3.64392	-2.97346	-3.38471	-3.94628	-3.27314	-3.53235	-3.27406	-3.43397	-2.95094	-2.92533	-2.62338	-4.10997	-4.07887	-3.09314	-2.86813	-2.67035	-3.2871	-3.38547	-3.31363	0.433592
	592	-4.70328	-3.54517	-4.25387	-3.47189	-4.03833	-4.49328	-3.59697	-4.50718	-3.80706	-3.28561	-3.53081	-3.83358	-3.20567	-4.88698	-4.66659	-3.96641	-3.49352	-3.69139	-3.34259	-3.45676	-3.88885	0.523139
	593	-5.35395	-4.37497	-4.4444	-4.20383	-4.13477	-4.67979	-4.33457	-5.16041	-4.00502	-3.79963	-3.99456	-4.5588	-3.784	-5.2745	-5.23647	-4.09939	-3.86884	-4.4432	-3.60085	-4.2671	-4.38095	0.525936
	594	-5.13306	-4.74274	-4.53817	-4.8005	-4.20429	-5.16846	-5.16713	-5.56452	-5.05086	-4.46391	-4.51224	-5.09675	-4.31763	-5.33469	-5.10161	-4.34664	-4.16069	-4.83382	-4.08303	-4.982	-4.78014	0.429421
	595	-5.67625	-4.86212	-4.89228	-4.91474	-4.88983	-5.59745	-5.36985	-5.59702	-5.70103	-4.91835	-4.94446	-5.55048	-4.61203	-5.00344	-5.5417	-5.32102	-5.29302	-5.1309	-5.04514	-5.35454	-5.21078	0.328545
	596	-5.57115	-5.69213	-5.77126	-5.62115	-5.71654	-5.86178	-5.71883	-5.76359	-6.01947	-5.30196	-5.05482	-5.82747	-4.98132	-5.43981	-5.98732	-5.85279	-5.89219	-5.44822	-5.54312	-6.2292	-5.66471	0.309667
	597	-5.79568	-6.29829	-6.64471	-6.055	-6.46111	-5.79649	-6.10116	-5.97387	-6.84969	-5.96888	-5.69309	-6.04735	-5.45114	-5.69913	-6.53186	-6.39734	-6.47364	-5.64438	-5.65079	-6.94001	-6.12368	0.43022
	598	-6.26746	-6.40591	-6.97428	-6.34123	-6.83089	-6.06025	-6.26692	-6.24599	-7.40733	-6.10648	-6.06104	-6.65425	-6.02855	-5.63179	-6.85228	-6.37913	-6.79304	-5.97914	-5.89356	-7.1575	-6.41685	0.462438
	599	-6.69068	-6.69837	-7.07206	-6.61703	-7.32186	-6.20413	-6.32701	-6.7149	-7.67863	-6.71358	-6.4491	-6.89086	-6.61729	-6.2207	-7.05003	-6.5871	-7.34795	-6.06174	-6.26663	-7.15241	-6.7341	0.43182
	600	-7.02961	-7.00943	-7.57227	-6.94394	-7.97139	-6.44058	-6.61282	-7.02429	-7.53829	-6.99263	-7.03914	-6.89345	-6.95068	-6.78779	-7.08046	-6.91592	-7.64389	-6.40205	-6.89609	-7.27214	-7.05084	0.391195
	601	-7.38824	-7.21206	-8.13601	-7.27755	-8.10219	-6.91452	-6.62005	-7.32133	-7.52738	-7.13591	-7.7332	-7.40065	-7.28797	-7.29371	-7.23166	-7.26782	-7.94137	-6.87192	-7.40305	-7.56819	-7.38174	0.383589
	602	-7.81375	-8.0742	-8.30433	-7.54708	-8.07004	-7.52832	-7.21718	-7.67419	-7.80291	-7.83226	-8.15046	-7.7196	-7.63725	-7.78394	-7.61872	-7.613	-8.10321	-7.34305	-7.45808	-7.88374	-7.75877	0.28205
	603	-8.42323	-8.39683	-8.50413	-7.90913	-8.15406	-7.92164	-7.85851	-8.02276	-8.02814	-8.09172	-8.46546	-8.12647	-7.88131	-8.27465	-7.80323	-7.71789	-8.125	-8.00192	-7.44027	-8.3607	-8.07535	0.275734
	604	-8.25702	-8.65638	-8.85675	-7.9527	-8.80952	-8.19958	-8.75978	-8.36116	-8.0732	-8.54049	-8.72564	-8.23023	-8.33353	-8.47707	-7.95743	-8.40663	-8.30381	-8.29106	-7.72495	-8.74218	-8.38295	0.315349
	605	-8.48485	-8.67963	-9.56449	-8.4936	-8.78153	-8.58835	-9.24132	-8.60151	-8.37972	-8.65026	-8.97982	-8.47741	-8.63107	-8.59803	-8.66022	-8.53569	-8.67322	-8.52037	-7.92412	-8.69279	-8.6579	0.327244
	606	-8.81181	-8.68755	-9.52783	-8.81778	-9.07586	-8.891	-9.23382	-8.81957	-8.89619	-8.73312	-9.07718	-8.56803	-8.79647	-8.87796	-8.81106	-8.63571	-8.82503	-8.51631	-8.0348	-8.93358	-8.82853	0.295721
	607	-9.0491	-8.84334	-9.35904	-9.14779	-9.11575	-9.09048	-9.24821	-9.11536	-9.35562	-8.61419	-9.76764	-9.01701	-9.07623	-9.15654	-8.82519	-8.65516	-9.0088	-8.57153	-8.45016	-9.14578	-9.03065	0.308419
	608	-9.19095	-8.97492	-9.52393	-9.27778	-9.3005	-9.20332	-9.12179	-9.34621	-9.43183	-8.85683	-10.132	-9.40271	-9.43009	-9.4846	-9.27515	-8.98792	-9.20973	-9.03755	-8.79363	-9.5549	-9.27682	0.295994
	609	-9.3623	-9.11861	-9.60617	-9.48731	-9.55759	-9.59928	-9.30076	-9.53841	-9.58223	-9.09774	-10.2657	-9.80531	-9.63639	-9.74342	-9.59339	-8.88192	-9.34741	-9.42534	-9.37467	-9.81602	-9.507	0.298267
	610	-9.56999	-9.7892	-9.79047	-9.76129	-9.56426	-10.0065	-9.5909	-9.6885	-9.61928	-9.63119	-10.1318	-9.98636	-9.69987	-9.91861	-9.79811	-8.82488	-9.41251	-9.85377	-9.72964	-9.83741	-9.71023	0.270296
	611	-9.64269	-9.995	-9.86736	-9.78127	-9.70247	-10.2547	-9.6682	-9.86644	-9.72044	-9.7832	-9.99901	-10.1855	-9.63519	-9.98776	-9.86463	-9.41627	-9.67068	-10.0961	-9.95046	-9.82349	-9.84554	0.205261
	612	-9.8852	-9.98862	-10.1743	-9.91321	-9.91974	-10.4177	-9.88379	-9.83934	-10.005	-9.83268	-9.87855	-10.2473	-9.94154	-9.91967	-10.0869	-9.71206	-9.9841	-10.2054	-9.77207	-10.0378	-9.98224	0.17248
	613	-9.93901	-10.1378	-10.3673	-10.0785	-10.1918	-10.4773	-10.0592	-9.85853	-10.2709	-9.91071	-9.96588	-10.3231	-9.95675	-9.94533	-10.2182	-9.92253	-10.2172	-10.4533	-9.59329	-10.0421	-10.0964	0.22138
	614	-10.195	-10.2005	-10.3737	-10.2396	-10.3805	-10.427	-10.0221	-9.81155	-10.2577	-9.97084	-10.2408	-10.0866	-9.7757	-9.9818	-10.4403	-10.4379	-10.1865	-10.4839	-9.63492	-10.1548	-10.1651	0.239354
	615	-10.4559	-10.3102	-10.1967	-10.1602	-10.4609	-10.3897	-10.0988	-9.98148	-10.1583	-10.1445	-10.2085	-9.97001	-9.94259	-10.1378	-10.3659	-10.6192	-10.0998	-10.4907	-9.93677	-10.5835	-10.2356	0.212508
	616	-10.5403	-10.4073	-10.1223	-10.135	-10.4407	-10.319	-10.1229	-10.2019	-10.1066	-10.1943	-10.1339	-10.1458	-10.4848	-10.1848	-10.336	-10.5592	-10.0124	-10.4916	-10.2266	-10.6887	-10.2927	0.189167
	617	-10.5887	-10.1957	-10.2458	-10.3109	-10.4108	-10.2795	-9.9458	-10.3017	-10.169	-10.3619	-10.4677	-10.4152	-10.863	-9.99541	-10.1282	-10.5331	-10.244	-10.5684	-10.4708	-10.6613	-10.3578	0.224707
	618	-10.6704	-10.0213	-10.3097	-10.3984	-10.5746	-10.4401	-9.96222	-10.2134	-10.2182	-10.6524	-10.6409	-10.6825	-10.8825	-10.2157	-10.1688	-10.6039	-10.3768	-10.6043	-10.6602	-10.5891	-10.4443	0.249856
	619	-10.6251	-10.2201	-10.4812	-10.4946	-10.7727	-10.8405	-10.3568	-10.3535	-10.379	-10.8211	-10.6103	-10.8078	-10.7833	-10.5258	-10.3734	-10.7691	-10.4573	-10.4803	-10.8179	-10.5251	-10.5747	0.193691
	620	-10.7255	-10.3645	-10.5423	-10.4486	-10.8653	-10.8617	-10.695	-10.5775	-10.66	-10.8863	-10.6672	-10.8333	-10.8985	-10.7708	-10.5007	-10.9178	-10.5336	-10.427	-10.6948	-10.61	-10.674	0.170673
	621	-10.6331	-10.4078	-10.6698	-10.2611	-10.7795	-10.815	-10.937	-10.8827	-10.7797	-10.9099	-10.345	-10.8286	-11.1166	-10.5597	-10.6422	-10.9537	-10.3683	-10.5114	-10.4413	-10.5568	-10.67	0.236357
	622	-10.4439	-10.367	-10.7537	-10.3471	-10.5788	-10.7714	-10.9585	-11.0126	-10.8014	-10.983	-10.3263	-10.8011	-11.065	-10.6525	-10.8075	-10.7824	-10.3543	-10.6889	-10.2841	-10.4118	-10.6596	0.253949
	623	-10.5022	-10.4464	-10.8181	-10.7029	-10.5549	-10.7214	-11.04	-11.1157	-10.8148	-10.9082	-10.4849	-10.7618	-10.9877	-10.5656	-10.7938	-10.6485	-10.4455	-10.7392	-10.3272	-10.3736	-10.6876	0.2242
	624	-10.6541	-10.6419	-10.7837	-10.8365	-10.5568	-10.7083	-11.0526	-11.173	-10.7691	-11.0686	-10.6193	-10.9152	-10.9079	-10.6904	-10.8696	-10.8679	-10.4588	-10.7614	-10.4839	-10.3308	-10.7575	0.214275
	625	-10.7576	-10.7868	-10.7506	-10.9254	-10.5916	-10.6399	-11.0476	-11.2016	-10.6589	-11.0561	-10.7962	-10.8131	-10.6923	-10.8153	-11.0401	-10.8318	-10.6217	-10.7991	-10.5039	-10.6352	-10.7982	0.179843
	626	-10.7298	-10.6827	-10.6762	-10.9756	-10.6652	-10.538	-11.0993	-10.8864	-10.5692	-11.0464	-10.8731	-10.5945	-10.5218	-10.8024	-10.8361	-10.7818	-10.7861	-10.6677	-10.4955	-10.7274	-10.7478	0.170201
	627	-10.7174	-10.6779	-10.3593	-11.0432	-10.7759	-10.5571	-11.1395	-10.7652	-10.5337	-11.0827	-10.6463	-10.5142	-10.5313	-10.848	-10.929	-10.7739	-10.7824	-10.5308	-10.784	-10.8475	-10.742	0.206093
	628	-10.4639	-10.6174	-10.4147	-10.9071	-10.7899	-10.5559	-11.1479	-10.7675	-10.2938	-11.1825	-10.5612	-10.4925	-10.6128	-10.8017	-10.9593	-10.661	-10.6354	-10.6103	-10.9185	-11.0244	-10.7209	0.243233
	629	-10.565	-10.4836	-10.4836	-10.7298	-10.6808	-10.5349	-11.0392	-10.8036	-10.2114	-11.1651	-10.6473	-10.464	-10.7461	-10.7329	-10.8815	-10.5137	-10.5193	-10.668	-11.0618	-10.9297	-10.6931	0.236967
	630	-10.7328	-10.5672	-10.5153	-10.5351	-10.7791	-10.5398	-10.9572	-10.8547	-10.236	-10.9708	-10.7687	-10.4003	-10.7831	-10.7285	-10.7437	-10.4408	-10.3236	-10.6526	-10.6768	-10.9759	-10.6591	0.21139
	631	-10.6593	-10.5081	-10.3456	-10.4402	-10.8459	-10.391	-10.8931	-10.5447	-10.4314	-10.687	-10.6254	-10.3111	-10.8078	-10.6801	-10.7137	-10.4144	-10.4514	-10.6678	-10.4498	-10.8997	-10.5884	0.184785
	632	-10.4425	-10.4694	-10.2606	-10.3179	-10.7177	-10.1745	-10.5676	-10.337	-10.4501	-10.5928	-10.4394	-10.2083	-10.74	-10.5994	-10.4733	-10.2282	-10.4603	-10.5458	-10.3227	-10.6451	-10.4496	0.166464
	633	-10.3478	-10.2747	-10.2302	-10.1443	-10.0984	-9.86189	-10.5652	-10.3355	-10.508	-10.3437	-10.0275	-9.83723	-10.4807	-10.5425	-10.1759	-10.2063	-10.2187	-10.3555	-10.1258	-10.2883	-10.2484	0.201614
	634	-10.2277	-10.1128	-10.1861	-9.88026	-9.6909	-9.71308	-10.3017	-10.2906	-10.4678	-10.2652	-9.79008	-9.87906	-10.036	-10.1573	-10.0882	-10.2788	-10.2548	-10.1587	-10.2312	-10.0777	-10.1044	0.212495
	635	-9.81999	-9.91813	-10.0822	-9.73838	-9.87344	-9.81803	-10.0604	-9.86622	-10.066	-10.0208	-9.60681	-9.82551	-10.0026	-9.79505	-9.90068	-10.0498	-10.0901	-10.0978	-10.1661	-9.91745	-9.93578	0.144872
	636	-9.4885	-9.52589	-9.90226	-9.37447	-9.69953	-9.87741	-9.74734	-9.41261	-9.72467	-9.59837	-9.25067	-9.75693	-9.80852	-9.49166	-9.71882	-9.88542	-9.9489	-10.0011	-10.1884	-9.62555	-9.70135	0.234055
	637	-9.02701	-9.20347	-9.44867	-9.06762	-9.24832	-9.64077	-9.70389	-9.20147	-9.38729	-9.22008	-9.11466	-9.34334	-9.56442	-9.45347	-8.94321	-9.58483	-9.86306	-9.41989	-9.80466	-9.20111	-9.37206	0.261143
	638	-8.81306	-9.00248	-8.96945	-8.96484	-8.94512	-9.51495	-9.35964	-9.01014	-9.12648	-8.94438	-9.13789	-9.01508	-9.3869	-9.13812	-8.35821	-9.29788	-9.55385	-8.83661	-9.27595	-8.54301	-9.0597	0.298208
	639	-8.73557	-8.88613	-8.82329	-8.8115	-8.80927	-9.17354	-8.85661	-9.06652	-8.66019	-8.52145	-9.21039	-8.95223	-9.06936	-8.72768	-8.01167	-8.94968	-9.12585	-8.54947	-8.86038	-8.40408	-8.81024	0.286883
	640	-8.52878	-8.71043	-8.3138	-8.57098	-8.31811	-8.71315	-8.54732	-8.88841	-8.02781	-8.21606	-8.80091	-8.46099	-8.55752	-8.35197	-7.38055	-8.53243	-8.85589	-8.26764	-8.60996	-8.09993	-8.43763	0.345386
	641	-7.88378	-8.49884	-7.89979	-7.95478	-7.8527	-8.28076	-8.29261	-8.31166	-7.95536	-8.25298	-8.31711	-7.86791	-8.27922	-7.83859	-7.17857	-8.26825	-8.31599	-8.11458	-8.10524	-7.75838	-8.06136	0.299084
	642	-7.44656	-8.00138	-7.39835	-7.44188	-7.46604	-7.61048	-7.74526	-7.9979	-7.19351	-7.98337	-7.65913	-7.43496	-7.82928	-7.19665	-7.51171	-7.73948	-7.56052	-8.02597	-7.75569	-7.55359	-7.62758	0.254169
	643	-7.27537	-7.59392	-6.68273	-7.17192	-7.39913	-7.13703	-7.00997	-7.53862	-7.13176	-7.76928	-6.92805	-6.81938	-7.28504	-6.72055	-7.5835	-7.24286	-7.03718	-7.65133	-7.0632	-6.71315	-7.1877	0.327679
	644	-6.61651	-7.35432	-6.16513	-7.06548	-7.08294	-6.46588	-6.52675	-6.65441	-6.5542	-7.03243	-6.33662	-6.17395	-6.80065	-6.33827	-7.18944	-6.46034	-6.43354	-6.98825	-6.30243	-6.11783	-6.63297	0.371909
	645	-6.32028	-6.79121	-5.38299	-6.91504	-6.12924	-5.67883	-5.97691	-6.1338	-6.24436	-6.21127	-5.75275	-5.48549	-6.24999	-6.01043	-6.73486	-5.89906	-5.56594	-6.63746	-6.19003	-5.54325	-6.09266	0.44696
	646	-5.37119	-5.59726	-5.06695	-6.57434	-5.51203	-5.52202	-5.62138	-5.63416	-5.29309	-5.18162	-5.13324	-4.90384	-5.46948	-5.04849	-5.8159	-5.22721	-5.22368	-6.08859	-5.42935	-4.92534	-5.43196	0.402601
	647	-4.79524	-5.30296	-4.74004	-5.9377	-5.15707	-4.70509	-4.85101	-5.05806	-4.53041	-4.67887	-4.46171	-4.03562	-4.9711	-4.38519	-4.75457	-5.05949	-4.62296	-5.35509	-4.81587	-4.59138	-4.84047	0.408072
	648	-4.54874	-4.28582	-4.70442	-4.90225	-4.08107	-4.3032	-4.38846	-4.63545	-4.00833	-4.0413	-4.08294	-3.34579	-4.5774	-3.88507	-4.33807	-4.38975	-4.07825	-4.63132	-4.40049	-3.75982	-4.2694	0.367565
	649	-4.39305	-3.35666	-3.80381	-3.96579	-3.43763	-3.86237	-3.83915	-4.29635	-3.63532	-3.40134	-3.44154	-2.95747	-3.69564	-2.84408	-3.46652	-3.64289	-3.73299	-3.86525	-3.72045	-3.31018	-3.63342	0.380019
	650	-3.57377	-3.08683	-3.12495	-2.96321	-2.45921	-3.13949	-2.99454	-3.33898	-3.09971	-2.9562	-2.85132	-3.06884	-2.8305	-2.28379	-2.45962	-2.71037	-2.94495	-2.97613	-2.95495	-2.88265	-2.935	0.296627
	651	-2.97075	-2.90593	-2.19151	-1.64836	-1.65571	-2.25514	-2.6424	-2.27916	-1.95952	-2.09806	-2.47774	-2.95738	-2.19489	-1.71851	-1.90677	-2.1806	-2.57073	-1.83331	-2.37949	-2.43561	-2.26308	0.411371
	652	-2.05595	-2.20993	-1.62357	-0.853388	-0.83307	-2.10877	-1.80927	-1.16846	-1.53479	-1.35939	-1.5982	-2.12917	-2.07465	-1.31397	-1.16841	-1.59718	-1.53733	-0.787274	-1.37287	-1.68589	-1.54108	0.441557
	653	-1.43422	-1.28304	-1.35735	-0.523201	-0.592334	-1.65563	-0.408048	-0.339906	-0.87909	-0.601066	-0.940468	-1.30807	-1.54661	-0.620966	-0.189028	-0.87125	-0.831419	-0.770585	-0.962076	-1.14249	-0.912842	0.419626
	654	-0.882966	-0.593632	0.153076	0.278049	-0.0126727	-1.22782	0.540646	0.464972	0.0640896	-0.228387	-0.380701	-0.776014	-0.653342	-0.552398	0.577023	0.0583927	-0.169159	-1.09704	-0.0257909	-0.573256	-0.251847	0.533786
	655	0.574358	0.127115	1.34489	0.967956	0.531447	-0.854312	1.04007	1.71755	0.498891	0.414964	0.300123	-0.0856997	0.458818	-0.0603308	0.637317	0.696495	0.0123047	-0.639517	0.266483	-0.0559238	0.39465	0.6125
	656	1.43748	1.01461	1.6303	1.06468	1.29128	0.027184	1.83249	2.56085	0.904503	0.858267	0.601055	1.00483	1.61151	0.814127	1.59048	1.0019	0.451745	0.0920369	0.253988	1.05072	1.0547	0.620839
	657	1.81348	1.7358	1.82394	1.5156	1.46062	0.946901	2.62572	2.06262	1.26894	2.23767	0.52553	1.4608	2.19418	1.17865	1.87625	1.24831	1.11565	0.845145	1.44861	1.7198	1.55521	0.515833
	658	2.43356	2.31976	2.13761	2.01858	2.15269	1.618	3.06809	2.60616	2.27111	3.4594	1.01933	2.66932	2.38624	1.77417	2.2187	1.8684	2.02902	1.70201	2.65615	1.83298	2.21206	0.538712
	659	2.35491	2.44157	2.03154	2.60881	2.96967	2.84938	3.4423	3.13402	3.42041	4.27043	1.67875	3.5664	2.8049	2.63408	2.43135	2.65548	3.11839	2.42417	3.10334	2.1647	2.80523	0.599241
	660	3.45425	3.19103	2.7679	3.99585	2.98503	3.49108	3.98217	3.47983	4.36351	4.56129	2.27083	4.52536	2.69667	3.93315	2.36548	2.54461	4.1832	2.73188	3.08748	2.79586	3.37032	0.73381
	661	3.95073	3.65425	3.11392	4.0353	3.18877	4.36738	4.14263	3.60587	4.39367	4.01995	3.59934	4.55144	3.32842	4.31245	2.93924	3.2776	4.25362	3.77091	4.05155	3.70397	3.81305	0.470213
	662	4.96938	4.47215	3.6776	4.572	4.29275	4.71252	4.54685	5.63123	3.96719	4.49586	4.38542	4.61248	3.96919	4.39538	2.84465	4.17534	4.618	4.70925	4.49559	4.24421	4.38935	0.542843
	663	5.58565	5.52542	4.84215	5.29699	4.39018	5.50171	4.98715	6.30952	4.72806	5.18099	5.25429	4.44553	4.36497	4.64272	3.72573	4.97801	4.9385	6.1034	5.35386	5.29004	5.07224	0.608317
	664	5.03413	6.40518	5.17597	5.50979	5.06509	5.51385	5.4988	6.22492	4.99428	5.28022	6.19943	5.37647	5.14243	5.48799	4.87573	5.18398	5.87082	5.76335	5.3866	5.74315	5.48661	0.432721
	665	5.97564	6.6473	6.31662	6.29879	5.9099	5.35547	5.9055	6.06187	5.2635	5.54648	5.94615	5.94439	5.34492	6.07553	5.44452	5.45213	6.289	6.55085	5.18301	6.3984	5.8955	0.449433
	666	6.58967	5.73913	7.24436	6.87729	6.32572	6.63079	5.8627	5.99994	5.89759	5.51585	5.89387	5.88176	5.70024	5.77491	5.71368	5.85615	5.72258	6.2457	6.04857	6.78019	6.11503	0.47316
	667	6.69096	5.93087	7.65683	7.13045	6.38154	6.49333	6.08009	6.40958	6.51577	5.99847	6.57194	6.33581	5.89263	5.4856	6.98182	6.52365	5.82883	6.89896	6.65775	6.92586	6.46954	0.513324
	668	6.83389	6.41432	7.71662	6.67221	5.58053	7.02857	6.55135	6.97401	6.60479	6.14196	7.43649	6.88006	6.60998	5.65945	7.37594	7.39841	5.95979	7.06738	6.53509	6.99937	6.72201	0.576424
	669	7.31184	7.1441	7.57647	7.26893	6.10914	7.66146	7.08254	6.19092	7.06418	6.44821	7.71137	7.03916	6.95383	6.44665	7.1364	7.88412	6.31834	7.20885	7.05152	7.56423	7.05861	0.518124
	670	8.05124	7.45884	8.05405	7.21479	6.89915	7.75018	7.90563	5.81956	7.05129	6.79485	7.96283	6.99593	7.77241	6.72587	6.66026	7.20276	7.26887	7.1014	7.99461	7.49031	7.30874	0.583332
	671	8.36711	7.97404	7.88161	6.85568	7.73638	7.7528	7.93079	5.80441	6.95875	7.439	7.15388	7.61477	8.6043	6.82584	6.59403	6.93208	7.77037	7.55521	8.52073	6.97588	7.46238	0.700718
	672	8.33008	7.73911	7.84313	7.06894	8.08717	7.74359	8.22428	6.68127	7.34837	7.35181	7.40569	7.6805	7.87379	6.74916	7.00707	7.78368	8.08964	7.38502	8.57709	6.64155	7.58055	0.556791
	673	7.60181	7.90072	8.19563	6.7695	8.11889	8.14162	8.62774	6.9507	7.52569	7.51244	8.34277	7.58866	7.8993	7.71144	7.41507	7.78036	7.8163	7.3872	7.722	7.04904	7.70284	0.464992
	674	7.11597	7.78171	8.62825	6.90034	7.95544	8.23778	8.47421	7.20584	8.09385	7.31706	9.34147	7.8044	7.22331	8.3103	7.99251	7.21436	7.59491	7.31567	7.78612	7.79164	7.80426	0.604034
	675	7.12349	7.97686	8.50212	7.07804	7.60731	8.77931	8.7783	7.61612	8.43124	7.35104	8.38263	7.73443	7.03638	8.29522	8.42764	7.42297	7.85533	7.81208	7.71241	7.46668	7.86948	0.553641
	676	6.8811	8.11282	8.37562	7.01845	7.51531	8.42989	8.11413	7.89823	8.22718	7.69038	7.98872	7.46029	7.65904	8.37053	8.54612	7.49212	7.51349	8.43529	7.71366	7.27418	7.83583	0.48973
	677	7.34605	7.36433	8.4545	7.53661	7.89858	7.90807	8.58111	8.25497	8.36034	7.54392	8.09225	7.39081	8.02271	8.43854	7.88624	7.13564	7.85243	8.72324	7.1793	7.30472	7.86372	0.496047
	678	7.65148	6.92884	8.07086	8.33656	8.27479	7.19031	9.41366	8.45814	8.57603	7.93647	8.30565	7.65318	8.49823	8.45525	8.03098	7.72365	7.566	8.3122	7.45248	7.5313	8.0183	0.571588
	679	8.09599	6.98711	7.2669	8.64987	7.58896	7.46372	8.69167	8.52486	8.25452	8.16581	7.93104	7.56301	8.83403	8.30099	8.24417	7.53923	8.25612	7.97678	7.98245	7.72309	8.00202	0.497073
	680	7.93889	7.05563	7.55816	8.27405	7.59471	7.498	8.34514	7.69102	7.73773	8.42085	7.42742	7.74372	8.84042	7.67642	8.47163	7.81184	8.08005	8.15029	8.26456	7.70768	7.91441	0.431823
	681	8.39007	7.60712	7.87069	8.19074	8.31523	7.98797	7.61725	7.88974	7.7063	8.1358	7.34594	7.86231	8.73123	7.48054	9.20227	8.20731	8.19833	8.35621	8.39737	8.3888	8.09406	0.444886
	682	7.67234	7.6415	7.75961	8.46644	8.71163	8.022	7.84986	7.94225	7.48532	8.55218	8.1329	7.98508	8.41372	7.82759	9.78919	7.91927	8.80096	8.60005	8.19943	8.62833	8.21998	0.538449
	683	7.44025	8.08601	8.20501	8.5439	8.45966	8.53341	7.74933	8.14313	7.5831	8.6519	8.40604	8.03385	8.63557	8.47547	9.45319	8.11378	8.64676	8.65286	8.25436	8.83141	8.34495	0.457562
	684	7.96571	8.09061	8.64167	8.61039	8.96613	8.51718	8.27866	9.08029	7.72094	8.40554	8.31736	7.90213	8.49159	8.74178	8.71327	8.31552	8.67488	8.62605	8.48873	8.69505	8.46217	0.347121
	685	7.69197	8.77773	8.50162	8.65479	8.55475	8.07573	7.94372	8.99801	8.13736	8.54603	7.92474	8.12422	8.50879	7.96302	8.48533	7.78641	8.70483	8.71159	8.67492	8.76358	8.37646	0.382486
	686	7.23877	8.70213	8.66611	8.77536	7.62695	8.23418	8.20663	8.15484	8.47613	8.51498	7.99878	8.0028	8.62349	7.42587	8.62096	8.02726	8.21619	8.30614	8.35852	8.3403	8.22582	0.419246
	687	7.7763	8.49544	8.66094	7.62699	7.57113	7.75138	8.61995	7.74441	8.54155	9.40004	8.05887	7.9969	9.29308	7.07775	8.39741	8.05872	8.19205	7.51903	8.97303	8.00942	8.18822	0.607596
	688	7.1489	8.12859	7.95909	6.74096	7.72755	7.24933	7.84143	8.05474	7.98819	9.47077	8.36603	7.88503	9.3055	7.18879	7.71652	7.87976	8.14509	7.53033	8.83078	8.33195	7.97447	0.680182
	689	7.31962	7.69849	8.06138	6.93048	7.25195	7.45307	7.54771	8.16313	8.0654	8.66759	8.64742	7.76944	8.4636	7.35918	7.88808	7.67537	8.50348	8.36135	8.52833	8.14362	7.92493	0.514436
	690	8.2907	7.79429	7.53731	8.20908	7.11825	7.29234	7.61483	7.77918	8.1806	8.10637	8.32395	8.3589	6.98715	7.87993	7.20512	8.06743	7.88499	8.15849	8.2045	8.20258	7.8598	0.431791
	691	8.48449	7.35932	6.77924	8.60863	7.6903	7.76032	6.2177	7.14668	8.08377	6.98448	8.18178	8.17604	6.76895	8.16433	7.00666	8.19277	7.48566	7.35608	7.61669	7.85781	7.59608	0.641382
	692	8.56302	8.16978	6.88437	8.19986	7.92677	7.7754	6.55471	7.07612	8.17509	7.26986	7.64391	7.95576	6.69251	7.90668	7.36211	8.15457	7.51102	7.21175	7.18449	7.65002	7.59339	0.553054
	693	8.03745	8.67	6.51313	7.9582	7.82418	7.74273	6.60786	7.21735	8.31709	7.59895	7.52575	7.50888	7.0904	7.72891	7.4393	7.34549	7.17465	6.77413	7.72514	7.9267	7.53631	0.545144
	694	7.9894	8.4939	6.97001	8.10807	7.79216	7.57606	6.86998	6.77672	8.42431	7.61376	7.08707	7.26323	7.2348	8.30846	7.49079	6.95083	7.13208	6.49097	7.91256	7.30053	7.48928	0.579013
	695	8.33829	7.60798	6.7134	7.87434	7.54559	7.55482	7.25293	7.17668	8.27273	7.69717	7.04068	7.6848	7.0772	8.15186	7.47423	7.59069	7.87321	7.33113	7.85123	7.13005	7.56195	0.428514
	696	8.19218	7.48805	7.06418	8.03145	8.01178	7.78789	7.17826	7.45827	7.45784	7.55164	7.67251	7.8479	6.56435	7.25052	7.66444	7.38151	7.9973	8.00418	7.42912	6.83688	7.54351	0.425755
	697	8.02918	7.69845	7.39404	7.94555	8.06067	7.98515	7.23344	7.07766	7.72641	7.72498	8.01051	7.85582	7.337	7.01064	7.36766	6.85264	7.11112	7.93893	6.67435	6.53115	7.47827	0.485303
	698	7.40051	7.07831	7.38097	7.76918	7.77278	7.74036	7.30785	7.28452	8.27334	8.29561	8.27261	7.5369	7.64309	6.78718	7.23726	6.74286	6.83208	7.5606	7.1062	6.55197	7.42871	0.507424
	699	6.90412	7.65663	7.72272	7.06289	7.47046	6.96866	7.25563	7.2146	8.16309	8.67828	7.68755	8.05718	7.02713	7.17279	7.11043	7.51487	7.37408	7.43817	7.92056	6.61757	7.45087	0.493533
	700	6.96873	8.30544	8.72452	6.54875	7.48986	6.86245	6.87434	7.66073	8.1227	8.92064	7.72545	8.223	7.55137	7.06229	7.32274	8.39183	7.44695	7.65348	7.73158	6.93686	7.62619	0.658481
	701	7.10269	8.02917	8.12199	7.28466	7.39793	6.94661	7.27726	7.39614	8.38838	8.60293	7.94137	8.30567	7.42131	7.53993	6.92236	8.88029	7.7626	7.81125	7.8271	7.26018	7.71099	0.551762
	702	7.52696	8.00213	8.00646	7.78085	7.83852	7.04602	7.53174	7.39912	7.8886	8.37179	7.9065	7.6456	7.72706	7.31782	6.38799	7.75234	7.55046	8.40707	7.30225	7.38206	7.63857	0.45288
	703	7.85093	8.36408	8.15308	7.96087	8.11373	7.50905	7.4238	7.45043	8.14752	7.77066	7.76447	7.49222	8.1661	7.50915	6.12119	7.4318	7.69293	8.41929	7.26687	7.36784	7.6988	0.511422
	704	7.49334	8.81998	7.84136	7.72054	8.2657	7.68023	7.53697	7.92423	7.63541	7.12059	7.98255	7.30629	8.52655	7.46913	7.40262	7.97171	7.2916	7.9195	7.22583	7.27946	7.72068	0.446996
	705	7.59077	8.53682	7.78985	7.64592	8.27741	7.30947	7.02812	8.69527	8.05183	7.10354	7.63292	7.70391	7.98401	7.62217	7.19935	8.17155	7.46403	7.55929	7.07914	7.68287	7.70641	0.467654
	706	7.87534	7.71761	7.95249	8.04355	8.87246	6.78964	7.21966	8.31776	8.37636	6.85221	7.35622	7.7578	7.43466	7.21734	7.72599	8.17183	7.45187	7.8907	8.08273	8.334	7.77201	0.5329
	707	7.66204	7.10351	7.08355	7.67205	8.09446	6.42258	7.51869	8.35899	8.0432	6.67954	7.23127	7.6136	7.02158	7.34835	7.57713	8.05646	7.29947	7.19594	8.64759	7.49941	7.50647	0.548133
	708	7.23244	7.19068	7.2325	7.50032	7.66187	6.98944	7.70795	7.59421	7.71446	6.60698	7.42884	6.98984	6.62796	7.13285	7.79727	7.89604	7.08139	7.20294	8.59404	7.55386	7.38679	0.460781
	709	7.02429	6.41292	7.3782	7.71424	7.7083	7.28211	7.9009	7.0452	8.00087	6.56648	7.34889	6.87013	6.70592	7.25576	8.0812	7.48343	7.02747	7.24841	7.93566	8.01369	7.3502	0.502042
	710	7.12739	6.41654	7.49644	7.8481	7.19211	7.14284	7.95389	6.82969	7.93701	6.30961	6.8214	6.90143	6.37909	7.30625	7.947	7.25391	7.29166	7.40757	7.35151	7.79061	7.2352	0.515488
	711	6.87212	6.49574	6.95744	7.66722	6.53683	6.95176	7.88289	7.54096	7.77862	6.36753	6.40479	6.45491	5.63215	7.79803	7.48959	6.70288	7.19641	6.84308	7.05452	7.10956	6.98685	0.588255
	712	7.24308	6.48418	6.91868	8.32589	6.69635	7.48461	7.71832	7.61969	7.3296	5.7721	6.58111	7.07695	6.31345	7.70548	7.6776	6.43146	7.32474	6.50408	7.29418	6.68026	7.05909	0.621388
	713	7.44933	6.69355	6.41666	8.22143	7.26963	7.51851	7.79348	7.79779	7.58231	5.8519	6.31089	7.07208	6.78176	6.71244	7.76314	6.34177	7.31521	6.44414	7.05917	6.35053	7.03729	0.641738
	714	6.96903	6.44363	6.46659	7.76916	7.38214	7.19665	7.37225	7.41586	7.39267	5.63575	6.5179	6.12678	6.89303	6.26089	6.85017	6.90055	6.98182	6.73883	6.49363	6.48262	6.8145	0.522526
	715	7.01802	6.1591	6.36662	6.66714	7.26905	6.19538	6.41282	6.55479	6.58713	6.21785	6.85924	5.82312	6.72746	6.36495	6.73955	6.98899	6.31772	7.09657	6.25018	6.17027	6.5393	0.376645
	716	6.86405	5.82263	5.95691	6.15456	6.50868	6.28946	5.95548	6.18895	6.38575	6.68156	6.26466	5.92271	6.16735	5.58787	6.61827	6.75784	5.98302	7.01085	5.94683	5.72806	6.23978	0.395822
	717	7.01492	5.41769	6.05225	6.06587	6.13289	6.13342	5.84856	6.07506	5.98195	6.21636	5.93642	5.5873	6.22455	5.84642	6.50941	6.56978	6.33726	6.10673	5.13525	6.20727	6.06997	0.406388
	718	6.57143	5.27877	5.70659	5.60311	5.90034	6.02173	6.14297	6.3425	5.67486	5.78899	5.55963	6.28428	5.5876	6.71835	6.33746	6.06763	5.78356	6.08089	5.0325	6.54635	5.95148	0.441818
	719	5.67434	5.35487	5.35269	5.44105	5.21049	5.95612	5.97158	5.66886	5.70953	5.75861	5.44857	6.5473	5.06548	5.99663	5.04872	5.70947	5.95835	5.92574	5.01494	6.14973	5.64815	0.405387
	720	5.09628	5.55919	5.32867	5.10237	4.73874	5.5071	5.26128	4.71256	5.17756	5.65692	5.45964	6.31359	5.25825	5.53209	4.37311	5.17942	4.6665	4.99165	4.47395	5.1222	5.17555	0.451791
	721	4.76545	5.48223	4.94646	4.64687	4.34062	5.42914	4.79359	3.98108	4.5972	5.76514	5.25795	5.85422	4.88133	5.26085	3.95654	4.55973	3.79097	4.80868	4.7099	5.26756	4.85478	0.573808
	722	3.49835	4.79532	4.69976	4.66223	4.63403	5.10349	4.34597	4.05861	3.91263	5.43619	4.68499	4.64615	4.97094	4.04188	3.55414	4.23028	3.72358	4.14785	3.81684	5.25086	4.41071	0.56342
	723	2.70488	4.56016	4.31643	4.18702	4.89008	4.36273	4.41109	3.85158	3.56761	4.98198	3.81476	3.93314	5.09133	3.76856	3.81098	4.03303	3.55389	4.23816	3.49699	5.54907	4.15617	0.654258
	724	2.93253	4.58227	3.59841	3.31243	3.84385	4.24809	4.52706	3.35035	3.11358	3.77376	2.97838	3.32805	4.63121	2.84447	3.43533	3.10567	3.99518	4.32453	3.36776	5.24768	3.72703	0.674902
	725	2.81295	4.19129	2.90207	2.98404	3.02031	3.94888	4.39756	2.69775	2.35767	2.96881	2.62576	2.90886	4.05152	2.55024	2.84448	2.8411	3.9298	3.15274	3.16436	4.39841	3.23743	0.651784
	726	2.89398	3.09212	2.73555	3.01154	2.82351	2.69315	3.96668	2.41248	1.78254	2.79124	2.2229	2.30017	3.25701	1.95875	2.63923	2.56544	3.69138	2.23002	1.75297	3.17494	2.69978	0.582072
	727	2.33595	2.235	2.34364	2.17227	1.92264	2.10015	3.05494	2.02732	2.25961	2.27507	1.88829	1.78784	2.19405	1.95713	1.88941	1.99044	2.48919	1.52908	1.34007	2.25682	2.10245	0.35913
	728	1.59294	1.92102	1.25342	1.28615	1.87571	1.73614	2.00135	1.6201	2.37543	0.903375	1.26516	1.34715	2.12287	1.95699	0.658778	2.06371	1.96578	1.30192	0.505889	2.34274	1.60483	0.528806
	729	1.11988	1.85867	0.762527	0.884105	1.54679	0.634822	1.41938	1.26129	1.40789	0.168721	0.34164	0.8979	1.61223	1.6071	0.114035	1.59795	1.00904	1.56647	0.464891	1.99606	1.11357	0.563196
	730	0.200591	1.53817	0.0509332	0.383672	0.902471	0.290494	0.486568	0.772129	0.50502	0.0746311	0.0843132	1.03929	0.977546	1.18906	0.800232	0.968528	1.23481	0.441827	1.07358	1.08257	0.704821	0.440844
	731	-0.219227	1.66677	-0.141236	0.133884	0.199004	0.209156	-0.330703	0.483177	-0.164073	-0.174037	0.801859	0.823521	0.266838	1.09082	0.49483	0.271235	1.09475	0.291197	1.5905	0.378087	0.438318	0.578637
	732	-0.431497	1.03483	-0.295015	-0.0801018	-0.862504	0.292534	-0.545983	0.18944	-0.290459	-0.223195	1.09929	-0.342543	0.550029	0.906452	0.0838526	0.210048	0.510992	0.382888	0.749455	0.123988	0.153125	0.546043
	733	0.250172	0.383428	-0.691035	-0.526534	-1.2182	-0.197191	-0.990267	-0.348977	-0.678936	-0.179806	-0.114586	-0.904956	-0.00242583	0.0195163	-0.567346	-0.0528585	-0.724881	0.35935	0.433423	0.192615	-0.277975	0.490662
	734	-0.430781	-0.427142	-0.946227	-0.734021	-1.32917	-0.261968	-1.59064	-0.738391	-1.11999	-0.476782	-1.46467	-1.01361	-0.638036	-0.203163	-1.13704	-0.6972	-1.58148	-0.219979	-0.073851	0.183255	-0.745045	0.517138
	735	-1.51178	-1.08181	-1.54544	-1.40626	-1.80648	-0.727214	-2.37683	-1.36721	-1.43264	-0.731917	-2.20182	-1.23485	-1.01294	-0.867106	-1.28392	-1.05712	-2.74957	-1.17712	-0.617225	-0.258547	-1.32239	0.609429
	736	-2.45195	-1.6526	-2.00229	-2.01739	-2.51635	-1.35597	-2.85777	-1.69528	-1.17651	-0.778677	-1.89148	-1.54278	-1.24626	-1.30896	-1.35788	-1.47765	-2.86176	-1.68746	-1.05678	-1.04446	-1.69901	0.597708
	737	-2.49883	-2.16415	-1.82779	-2.29102	-2.52235	-2.37947	-2.91458	-1.24145	-0.887359	-1.07326	-1.63468	-2.51516	-2.04436	-2.01277	-1.60429	-1.57273	-3.14575	-2.0076	-1.53581	-1.81347	-1.98434	0.590002
	738	-2.49545	-2.23754	-1.65572	-2.59398	-2.30731	-2.70506	-2.94606	-1.64924	-1.30063	-2.0679	-2.04058	-2.47331	-2.76148	-2.21706	-1.9271	-1.66915	-3.44616	-2.01946	-1.77282	-2.12358	-2.22048	0.514546
	739	-2.93487	-2.23614	-2.36385	-2.88947	-2.82819	-3.17424	-3.11314	-2.34939	-1.25784	-2.6268	-2.23282	-2.12744	-2.81614	-2.61228	-2.15515	-1.73754	-3.52312	-2.41129	-2.10792	-2.75759	-2.51276	0.525327
	740	-2.34903	-2.80134	-3.0067	-3.01466	-2.49877	-3.08993	-3.03409	-2.60447	-2.11139	-2.63722	-2.52412	-2.12788	-2.56141	-3.20021	-1.92679	-2.05638	-3.30297	-2.75652	-2.29125	-3.00654	-2.64508	0.410229
	741	-2.08689	-3.07182	-2.98058	-2.47536	-2.53364	-2.7716	-3.26349	-2.742	-2.29653	-2.52131	-2.7993	-2.36825	-2.41549	-3.45206	-2.13736	-3.07636	-3.03563	-3.31317	-2.00863	-3.17223	-2.72609	0.434731
	742	-2.00363	-3.10833	-2.70505	-2.18026	-2.71876	-2.50092	-2.5975	-2.87138	-2.90793	-2.72385	-3.3483	-3.21749	-2.67855	-3.27161	-2.6951	-3.46831	-2.57657	-3.36961	-2.66944	-2.9525	-2.82825	0.387326
	743	-2.24405	-3.03246	-2.70338	-2.00989	-2.97413	-2.3427	-2.71052	-2.97698	-3.45134	-2.11032	-3.47723	-3.48017	-3.18561	-2.71376	-3.06004	-3.13777	-1.78202	-3.38228	-2.76934	-2.57759	-2.80608	0.505733
	744	-1.96165	-2.97334	-2.66008	-2.04674	-3.36593	-2.95869	-2.57203	-2.61833	-3.49682	-1.61715	-3.35402	-3.25353	-3.18006	-2.62165	-2.75808	-3.02125	-1.74063	-3.33669	-2.51554	-2.33277	-2.71925	0.559779
	745	-1.83365	-2.7407	-2.28693	-2.38544	-3.42983	-2.87875	-2.39152	-2.48594	-3.35909	-2.09711	-3.34124	-2.85153	-2.96479	-2.46389	-2.42268	-3.21226	-2.18433	-3.32773	-2.45048	-2.05429	-2.65811	0.48821
	746	-2.02472	-2.32225	-2.13784	-2.21292	-3.24724	-2.80513	-2.37526	-2.32102	-2.85316	-2.20002	-2.89949	-2.96392	-2.39727	-2.07645	-2.5648	-2.70965	-2.24826	-3.24581	-2.16886	-2.30561	-2.50398	0.381443
	747	-2.08531	-2.19001	-2.25178	-2.03454	-2.83069	-2.96248	-2.11518	-1.77398	-2.43051	-2.34906	-2.33997	-3.32247	-1.95641	-1.87613	-2.48256	-1.96513	-3.15866	-2.43994	-2.27036	-2.07168	-2.34534	0.425552
	748	-1.64174	-1.62788	-1.70273	-2.2827	-2.10379	-2.74872	-1.71242	-1.09724	-2.01524	-2.82059	-1.94134	-2.8614	-1.57162	-1.41593	-2.17254	-1.61085	-2.88833	-1.67562	-2.21338	-2.19758	-2.01508	0.513164
	749	-1.26196	-1.14071	-1.18861	-1.85846	-1.48757	-2.43171	-1.2667	-0.805202	-1.28358	-2.716	-1.27456	-2.29921	-1.92679	-1.38923	-1.69879	-1.45582	-2.7343	-1.17646	-1.86847	-1.89234	-1.65782	0.54711
	750	-0.753551	-1.37291	-0.0669271	-1.16941	-1.02239	-1.62548	-0.86906	-0.378364	-0.921408	-2.33831	-0.941308	-1.11404	-1.72209	-0.916054	-1.42071	-1.51904	-1.11298	-0.700531	-1.9235	-1.6215	-1.17548	0.533544
	751	-0.946984	-0.789563	-0.820057	-1.2614	-0.584441	-0.684152	-0.546501	-0.904653	-0.867242	-1.49027	-0.382192	-0.401005	-1.39793	-0.499145	-1.07125	-1.04479	-0.310139	-0.15877	-1.18543	-0.956414	-0.815117	0.368924
	752	-0.950366	-0.44513	-0.881829	-1.03009	-0.0824549	0.102628	-0.0405891	-0.800498	-0.462433	-0.991762	-0.0859318	0.171493	-0.928624	-0.0627624	-0.255569	-0.35449	0.46016	0.723034	-0.208645	-0.518002	-0.332093	0.499051
	753	-0.439301	0.127853	-0.717676	-0.148465	-0.135173	1.08999	0.14344	-0.716734	-0.396517	-0.587484	-0.337726	0.973044	-0.570555	0.742122	0.373896	0.430554	0.279329	1.35973	0.174573	-0.380979	0.0631965	0.618759
	754	0.039398	1.04588	0.579961	0.8715	0.240057	1.07947	-0.0442892	-0.578763	-0.194649	-0.315145	-0.313138	1.08664	0.396795	1.09898	0.413744	0.313547	0.674291	0.290441	0.891554	0.0906138	0.383344	0.523394
	755	0.789588	0.298623	0.816129	1.49022	0.345688	0.622248	-0.297984	0.199941	0.0127192	0.515367	0.332296	1.17003	0.393941	0.834365	0.744883	1.04756	1.35502	-0.0353554	0.572677	0.218896	0.571342	0.468379
	756	1.51085	0.201203	1.62935	1.68511	0.633655	0.912077	0.130289	0.167999	0.795294	1.21312	0.479651	1.23114	0.943789	0.953122	1.3982	1.32208	1.4619	0.150919	0.880969	1.06094	0.938083	0.508338
	757	1.2095	0.147495	2.12322	1.63148	0.735858	1.54613	1.11843	0.717104	0.849801	1.53186	1.04216	1.88996	1.55422	1.49181	1.59604	1.28184	1.30841	1.15078	1.05509	1.77123	1.28762	0.460965
	758	1.87632	0.618593	2.35981	2.14079	0.735622	1.64489	1.48343	1.7932	1.12186	1.57678	1.79881	2.93237	2.26436	1.83331	1.70405	1.32177	1.59069	1.59998	1.27348	2.15635	1.69132	0.542254
	759	2.20019	1.07337	1.95558	2.05687	1.64854	1.75922	2.03937	1.79028	1.4536	1.75287	2.2439	3.1462	2.63921	2.4042	1.53734	1.63095	1.80753	2.04191	1.82347	2.37276	1.96887	0.457429
	760	2.59248	2.06226	2.32507	2.06992	2.52596	1.84368	2.56222	1.91399	2.03733	1.86033	2.299	2.98772	1.8797	2.73803	1.93217	2.26611	2.31636	2.70026	2.51844	2.58177	2.30064	0.340317
	761	2.68562	2.47038	2.77368	2.24144	2.6004	1.99184	2.41724	2.46149	2.91414	2.24542	2.51561	2.71032	2.71304	2.34001	2.05221	2.32816	2.89804	2.67455	3.14247	2.4096	2.52928	0.292741
	762	2.87756	3.43354	3.63245	2.96447	2.69264	1.64738	2.95484	2.87432	3.39126	2.66991	2.67063	2.41181	2.97916	3.01926	2.2387	2.46523	3.23705	2.8447	3.83858	2.50174	2.86726	0.503062
	763	3.55509	3.94643	3.65025	4.03503	2.23448	2.60507	3.59139	3.44779	3.73469	3.244	2.64126	2.90724	3.10122	3.36091	2.64096	2.57703	3.88525	3.06988	3.7123	2.94134	3.24408	0.527307
	764	3.58906	3.87493	3.1569	4.33086	2.72745	3.19792	3.12106	2.84165	4.26066	3.25984	2.8839	3.98863	3.34588	3.402	2.9638	2.93503	4.20167	3.22097	4.11135	3.44934	3.44315	0.512897
	765	3.69599	3.50288	3.16419	4.54438	3.81401	3.70803	3.83112	3.10098	4.41208	3.63655	2.90804	4.33268	3.54252	3.40101	3.90767	3.33354	4.45613	3.13342	4.31169	3.22123	3.69791	0.500224
	766	3.66612	4.0667	3.48819	5.26285	4.24387	3.74471	3.40573	3.25615	4.45435	3.1375	3.37287	3.79092	4.07955	3.30279	4.22341	3.05308	3.81638	2.74399	4.4324	3.12115	3.73314	0.605954
	767	4.21783	4.07135	3.30175	4.69605	4.43963	3.71721	3.15038	3.56765	3.81209	3.60829	3.78831	3.8626	3.7208	4.04307	4.65777	3.22069	3.71331	2.6276	4.17396	3.57376	3.7982	0.510007
	768	4.03218	4.09919	2.99094	4.52412	4.79606	3.74035	2.97509	3.65451	3.08438	4.08483	4.49282	4.01687	3.84183	3.60921	4.66741	3.25282	3.51851	2.87215	3.86354	3.62333	3.78701	0.57133
	769	3.60844	4.57197	3.53106	4.63026	3.96768	4.07719	3.22858	3.31672	3.15226	4.89278	4.95418	3.21984	4.16411	3.60487	4.57331	4.04528	3.19901	3.54185	3.8788	4.21307	3.91856	0.584633
	770	3.42142	4.77248	3.57377	4.32806	3.29156	4.6742	3.08738	3.64792	4.26774	4.7424	4.34829	3.11552	4.26546	3.52844	4.33636	4.18282	3.14795	3.72682	3.84534	4.44315	3.93735	0.563931
	771	3.62557	4.03538	3.64472	4.39066	3.37251	4.37257	3.70688	2.95662	4.24536	4.71379	4.39351	3.07937	4.35604	3.55281	3.80035	4.85377	3.04793	4.00054	4.57239	4.16461	3.94427	0.561674
	772	3.60341	3.23674	2.43928	4.2968	2.90891	3.93016	3.77412	2.89643	3.61325	4.88894	4.35843	2.78262	3.82228	3.40083	3.80046	4.96495	2.89027	3.66163	4.73542	3.89632	3.69506	0.713689
	773	3.21007	2.81581	2.03137	3.64462	3.09305	3.6913	3.54525	3.39988	3.16929	4.14274	4.14042	3.50808	3.92656	2.76566	3.60511	4.53915	2.94742	4.13868	4.46361	4.46606	3.56221	0.656413
	774	3.02829	3.12014	2.5156	3.17916	3.96318	3.77367	3.65683	3.09704	3.25022	3.7303	3.56528	3.21472	3.66966	3.21078	2.90091	3.76909	3.40479	3.82498	3.73573	3.55163	3.4081	0.374447
	775	3.10594	3.23248	2.87394	2.33102	3.70597	4.39406	3.84598	2.7146	3.08649	2.28049	2.66645	2.75863	3.02312	3.22974	2.9388	3.50998	3.7823	3.22727	2.77497	3.47702	3.14796	0.52733
	776	2.69676	2.78262	3.5207	2.2511	3.00152	3.39978	4.10314	2.1419	2.86206	1.04364	3.00143	2.93361	3.05042	2.82697	3.22975	2.94721	2.91776	2.49446	2.30612	2.90548	2.82082	0.612748
	777	2.47002	3.03746	3.11001	2.67544	2.90218	2.82301	3.31089	1.87448	3.10838	0.958429	3.2074	2.35158	3.02843	2.9095	3.08673	2.20727	2.28473	1.8054	1.82095	2.43302	2.57027	0.609103
	778	1.74944	2.77059	2.91893	2.18215	2.10423	1.88078	2.5795	1.64782	2.48603	1.23459	2.63872	2.31553	2.42946	3.35873	2.50097	2.09207	2.14437	1.35427	1.45065	1.9186	2.18787	0.546716
	779	2.25764	1.9087	2.12873	1.50462	0.932833	1.66741	2.2658	1.66224	2.13936	1.19679	1.75898	2.17325	1.94138	2.80806	1.77502	2.31742	1.76648	1.17214	1.05626	2.13394	1.82835	0.480709
	780	2.31808	1.01245	1.6156	1.09349	0.609147	1.56961	1.80119	1.92178	1.69577	1.14626	2.0206	1.5071	1.39603	2.93057	0.851394	1.95808	1.33439	1.55044	0.753926	1.68488	1.53854	0.555648
	781	1.76187	0.901113	1.34549	0.366859	0.791818	1.01579	1.16529	1.14894	1.71665	1.04023	1.48727	1.05223	1.16871	2.52718	0.569598	1.26868	0.436904	1.21156	0.480424	1.10734	1.1282	0.507404
	782	1.20188	0.54627	0.887768	0.589262	0.267513	0.67537	0.298991	1.06916	1.0166	0.904025	1.28733	0.245659	1.13832	1.58625	0.111895	0.507784	-0.0331977	0.978348	0.187295	0.485486	0.6976	0.446343
	783	0.559874	0.904027	1.1033	0.307667	0.0955709	0.502121	-0.877385	0.885777	-0.44647	0.32599	0.312373	0.199311	0.87291	0.634815	0.400967	-0.223853	-0.163788	0.307954	-0.502069	-0.162314	0.251839	0.523586
	784	-0.321853	0.21468	0.380926	-0.70914	0.118036	-0.254529	-1.53839	0.180083	-1.14413	-0.159961	-0.20839	-0.0223851	0.457845	-0.490208	0.130589	-0.600349	-0.320856	0.231938	-1.10241	-0.83468	-0.299659	0.550321
	785	-0.674358	-1.06912	-0.596543	-1.67035	0.331971	-0.937353	-2.11256	-0.365365	-0.784864	-0.184762	-0.755786	-0.415628	-0.112642	-1.26579	-0.363381	-0.461702	-0.468856	0.0190102	-1.36578	-1.21987	-0.723687	0.597467
	786	-1.12353	-2.08681	-1.17495	-1.82106	0.0331967	-1.45972	-2.33371	-0.905078	-1.10742	-0.717801	-1.6326	-1.14656	-0.457083	-1.95641	-0.739354	-0.910683	-1.21569	-0.556246	-1.1704	-1.93012	-1.2206	0.603948
	787	-1.60084	-2.55041	-1.12099	-1.89869	-0.663108	-1.9987	-2.19048	-1.72967	-1.67308	-2.1253	-2.28374	-1.48668	-1.27998	-2.52099	-1.48598	-1.54253	-2.01724	-0.788979	-1.8192	-2.24242	-1.75095	0.522624
	788	-2.15077	-2.60023	-2.32019	-2.86778	-1.12937	-2.64581	-2.2898	-2.48296	-2.11177	-2.37179	-3.29332	-1.86982	-2.12363	-2.98851	-1.90637	-1.97341	-1.79711	-1.12035	-2.3886	-2.41476	-2.24232	0.539822
	789	-2.58195	-2.70658	-2.87728	-3.28367	-1.9234	-2.93385	-2.40335	-3.09144	-2.63108	-2.71048	-3.73785	-1.82811	-2.69302	-3.26925	-2.15213	-2.14424	-2.19524	-2.25193	-2.72973	-3.18889	-2.66667	0.499139
	790	-3.33501	-3.10932	-2.74704	-3.22673	-2.9278	-3.08211	-2.30702	-3.13378	-3.23764	-3.26564	-3.50716	-2.49528	-3.32005	-3.44632	-2.63913	-2.78696	-2.82832	-3.0719	-3.2938	-3.79198	-3.07765	0.362266
	791	-3.5468	-3.41663	-3.06801	-3.81581	-3.60293	-3.4031	-2.81117	-3.43043	-3.56391	-3.98583	-3.38309	-3.41198	-4.01363	-3.52233	-3.41797	-3.42465	-3.45616	-3.59461	-3.73261	-4.04182	-3.53217	0.296552
	792	-4.27739	-3.93186	-3.60608	-4.28342	-3.69661	-3.80049	-3.71282	-3.60112	-3.65523	-4.58506	-3.85839	-4.47271	-4.44934	-4.10944	-3.83365	-4.14229	-3.8811	-4.00818	-3.92901	-3.85244	-3.98433	0.298514
	793	-4.71851	-4.45891	-3.5913	-4.15275	-4.49092	-4.37927	-4.24159	-3.79869	-4.20278	-4.96463	-4.00895	-4.48354	-4.32103	-4.36257	-4.07003	-4.46303	-4.35464	-4.02641	-4.23535	-4.2876	-4.28063	0.303477
	794	-4.65505	-4.89426	-4.04933	-4.43521	-4.5655	-4.42915	-4.63619	-3.81757	-4.43618	-5.20808	-4.66533	-4.66853	-4.48293	-4.87459	-4.48687	-4.65541	-4.57639	-4.11001	-5.06565	-4.546	-4.56291	0.325037
	795	-4.91412	-5.17118	-4.34139	-4.6417	-4.55993	-4.75902	-4.58485	-4.23275	-4.7426	-5.09892	-5.13197	-4.6952	-4.61648	-5.5609	-4.59041	-5.10789	-4.98834	-4.20993	-5.41898	-4.4906	-4.79286	0.372775
	796	-4.80294	-5.39073	-4.61093	-4.63447	-4.68542	-4.74444	-4.72326	-4.74019	-5.14279	-4.98741	-5.18983	-4.91042	-4.5454	-5.69595	-5.06963	-4.9447	-4.91668	-4.45713	-5.30346	-5.14328	-4.93195	0.313724
	797	-4.56939	-5.75609	-5.1401	-4.66387	-4.9065	-5.27341	-4.75228	-4.63568	-5.47337	-5.16198	-5.53892	-5.13778	-4.67981	-5.48343	-5.43174	-5.0059	-4.68184	-4.56924	-5.18374	-6.14419	-5.10946	0.437683
	798	-4.4378	-5.69977	-5.37189	-4.49164	-5.14173	-5.61048	-4.74314	-4.82772	-5.30477	-5.34122	-5.58572	-5.31208	-4.62984	-5.24524	-5.77517	-5.01367	-4.57147	-4.718	-5.0479	-6.16595	-5.15176	0.475904
	799	-4.36532	-5.86435	-5.67878	-4.74368	-5.2519	-5.55266	-4.85551	-4.6799	-5.4865	-5.05445	-5.6923	-5.20403	-4.63449	-5.1545	-5.57347	-5.15517	-4.63886	-4.99968	-4.9445	-5.78184	-5.16559	0.437451
	800	-4.71806	-5.30321	-5.91354	-4.87038	-5.12527	-5.08045	-4.77353	-4.77054	-5.33375	-4.91469	-4.98659	-4.85134	-4.38846	-5.06476	-5.68688	-5.31517	-4.82518	-5.02372	-4.70118	-5.35966	-5.05032	0.358231
	801	-5.077	-5.05863	-5.824	-4.77021	-4.73515	-4.48974	-4.55687	-4.81068	-5.0771	-4.75816	-4.70384	-4.84089	-4.16649	-4.9333	-5.96513	-5.25244	-4.61407	-5.05628	-4.44766	-5.11387	-4.91258	0.428768
	802	-4.80315	-4.69035	-5.49683	-4.50187	-4.79374	-3.86364	-4.50233	-4.90837	-4.49862	-4.65496	-4.601	-4.59784	-4.33128	-4.32279	-5.26266	-4.87114	-4.22103	-4.84748	-4.17257	-4.54637	-4.6244	0.370012
	803	-4.80013	-4.48336	-5.17942	-4.31397	-4.34131	-3.72251	-3.84348	-4.59828	-4.0832	-4.06411	-4.37086	-4.0712	-4.21515	-4.09517	-4.50331	-4.6353	-3.83105	-4.6106	-4.2766	-3.99256	-4.30158	0.360135
	804	-4.18546	-4.30121	-4.28573	-3.94426	-3.68472	-3.56647	-3.4974	-4.21262	-3.45635	-4.5153	-3.95817	-4.06938	-3.62679	-3.93243	-4.13259	-4.35449	-3.88117	-4.81057	-4.06876	-3.80788	-4.01459	0.352309
	805	-3.65467	-3.62366	-3.88616	-3.48394	-3.24394	-3.46643	-3.73078	-3.96805	-3.15167	-4.10543	-3.5012	-3.93542	-3.8223	-3.62624	-3.54502	-3.8943	-3.45732	-4.37886	-3.58255	-3.72966	-3.68938	0.290089
	806	-3.32304	-2.78032	-2.82049	-3.13069	-2.323	-3.25387	-3.77446	-3.50537	-3.65392	-2.73911	-3.83388	-3.84545	-3.09417	-2.85327	-2.89652	-3.48417	-2.69653	-3.4376	-3.19101	-3.93174	-3.22843	0.453398
	807	-2.84226	-2.32309	-2.13737	-3.01666	-2.01252	-2.75121	-3.30895	-2.76712	-3.31781	-1.94958	-3.55971	-3.41278	-2.37283	-2.58861	-2.68324	-2.88037	-2.19083	-2.80694	-2.74403	-2.89822	-2.72821	0.462826
	808	-2.72998	-1.97903	-1.53459	-2.52912	-2.2076	-2.35353	-2.69362	-1.90854	-2.47576	-1.53472	-2.58301	-3.29247	-1.75343	-1.8726	-2.20026	-2.0863	-2.12405	-2.05737	-1.8788	-2.31197	-2.20534	0.432414
	809	-2.40534	-2.15358	-1.18596	-1.47119	-2.21663	-2.0789	-2.25008	-1.09416	-2.22665	-1.45777	-1.53366	-2.04892	-2.34826	-1.68601	-1.34155	-1.6776	-1.52139	-1.90198	-1.41282	-1.94036	-1.79764	0.40763
	810	-1.78621	-2.10381	-1.05031	-1.11821	-1.75551	-1.29295	-2.11594	-0.865154	-1.10072	-1.09022	-0.818253	-1.932	-1.94809	-1.09824	-0.851053	-1.0187	-0.5963	-0.975856	-1.19658	-0.98739	-1.28507	0.470227
	811	-0.487368	-1.39007	-0.697469	-0.229133	-1.13019	-0.802877	-1.83219	-0.339971	-0.142715	-0.969178	-0.389495	-0.913022	-0.92424	-0.579825	0.123392	-0.354585	-0.335628	-0.295683	-1.04511	-0.633608	-0.668448	0.466618
	812	-0.0368383	-0.573542	-0.252267	0.20523	-0.635906	-0.251373	-0.581901	0.0971622	0.593212	-0.260404	0.720825	-0.12314	-0.367783	0.51584	0.901092	0.5633	0.0543213	-0.51463	-0.398826	-0.0401569	-0.0192892	0.467794
	813	0.348348	-0.262173	0.335286	0.92646	-0.0348527	0.797765	0.277419	1.06058	0.755783	0.594673	0.956506	0.549551	0.53366	1.14882	0.648914	0.751654	0.86957	-0.177711	0.00684809	0.568219	0.532766	0.408239
	814	0.9395	0.34672	1.04337	1.96214	0.991355	1.2755	1.06384	1.93952	1.16643	1.53171	2.1442	1.41696	1.73068	1.72305	1.15912	1.70479	0.834321	1.14134	0.347209	1.33881	1.29003	0.491989
	815	2.2519	1.21046	1.94819	1.91649	2.15427	1.28978	1.43183	1.8205	2.02571	1.77443	2.09248	1.90825	1.76587	2.26822	1.73089	2.52265	1.79281	2.28667	0.970086	1.7358	1.84486	0.390335
	816	2.54884	1.92314	3.00953	2.45728	2.79701	2.45743	2.7603	2.55927	3.00033	2.11363	2.01365	2.44191	2.70727	2.6426	1.91831	2.72447	2.26377	2.6699	2.00478	2.66996	2.48417	0.34053
	817	3.33701	2.89799	3.11042	3.12115	2.67937	3.09566	3.89738	3.19316	3.03068	2.47253	2.59869	3.16757	3.4328	3.25362	3.29607	2.91555	3.26653	2.70347	2.66757	3.46704	3.08021	0.346337
	818	4.00629	3.47962	2.88877	3.66546	3.22914	4.11821	4.14007	3.71666	3.13614	4.18409	4.09537	3.4787	3.50421	3.24488	4.7286	3.58614	4.15678	3.52863	3.32517	3.90611	3.70595	0.452276
	819	4.39307	3.16045	3.28353	4.25445	3.51194	4.32634	4.54574	4.42871	4.05576	4.50195	5.00687	3.85707	4.05199	3.77896	5.10151	4.47443	4.14061	3.87363	3.86148	3.81229	4.12104	0.504723
	820	5.0857	3.88414	4.61787	4.55525	4.45737	4.90699	5.29564	5.77984	5.24399	4.82508	5.3242	4.05473	5.07675	4.01038	4.76336	5.37099	4.73102	4.3542	4.85568	4.4788	4.7836	0.49778
	821	5.43803	5.07932	5.42486	4.18849	5.11333	4.29117	5.17052	5.84608	5.69311	5.5234	5.66565	4.60018	5.53176	4.08466	4.90915	5.29279	5.18573	4.77622	5.30316	4.07366	5.05956	0.554073
	822	6.16024	5.46812	5.79568	4.32239	5.44044	4.6657	5.38097	6.06905	5.68069	6.04599	5.90598	4.96091	5.61518	4.61585	5.09652	5.23388	5.50395	5.49588	5.16555	4.23789	5.34304	0.560808
	823	6.12374	5.65718	6.06777	4.83317	5.26838	4.83148	5.22918	5.10535	5.60872	6.06896	6.30216	5.14039	5.68952	5.4545	5.27543	5.43843	5.78803	6.42709	6.10567	4.94599	5.56806	0.493886
	824	5.76703	5.58648	6.42716	5.09713	5.57577	4.9761	5.66184	4.73601	5.85431	5.97727	6.26246	6.01185	5.38738	5.23364	6.04833	5.92165	5.46544	6.91029	6.17538	5.54728	5.73114	0.51959
	825	6.35539	5.6576	6.36799	5.53482	6.27553	5.82755	6.15021	4.65176	5.75519	6.14535	5.89891	6.06628	5.23904	5.92477	6.44224	6.1747	5.91934	6.73208	6.74238	6.56606	6.02136	0.505376
	826	6.4779	5.79428	6.5855	5.6755	6.43795	6.34244	6.61347	5.18892	5.84032	6.56796	5.82909	6.57754	5.66151	6.64498	5.91946	6.0936	5.80411	5.84183	5.87295	7.3119	6.15406	0.494424
	827	6.14937	5.81148	6.67821	5.55603	6.41297	5.72123	6.58391	5.80587	5.90256	6.24736	6.42529	7.18172	6.05626	6.83949	5.86077	6.44425	6.50489	6.11047	5.68476	7.20353	6.25902	0.48055
	828	6.48802	6.39539	6.25775	5.96112	6.28825	6.26617	6.28786	5.8344	5.42285	6.15795	6.27007	7.37683	6.38632	6.25012	6.74804	6.34551	7.14354	5.66943	5.75425	6.79294	6.30484	0.469693
	829	6.0082	6.44158	5.70964	6.39303	6.76362	6.24502	5.6332	5.41474	5.76804	5.83586	6.61823	7.72864	6.64019	6.14501	6.96892	6.71266	6.9072	5.69863	5.61977	6.44577	6.2849	0.585643
	830	6.25171	6.6709	5.75712	6.12626	6.0843	6.33828	5.62233	5.85856	5.75621	6.37465	6.85767	6.67885	6.25273	6.30289	7.22535	6.74516	6.55792	4.84001	6.07712	6.17445	6.22762	0.520027
	831	6.62291	6.20784	5.63844	5.65568	5.61162	5.86646	5.94875	6.04884	5.33431	6.08279	6.28143	6.41689	6.01683	6.54111	6.94189	6.37451	6.23482	4.78655	5.5246	5.6954	5.99158	0.498557
	832	5.73342	6.13895	5.68978	5.45965	5.68806	5.63702	5.49717	6.05156	4.95701	5.80484	6.01312	5.90153	5.74982	6.45753	6.10321	5.81872	5.17889	5.40562	5.7001	6.04352	5.75148	0.347808
	833	5.16757	5.71712	5.72329	5.87103	4.70526	5.48409	5.35861	5.8438	5.1246	5.70447	5.42565	5.54474	5.71311	5.7238	5.16636	5.55527	4.66091	5.34711	5.36824	6.39312	5.47991	0.400642
	834	4.85637	5.53599	5.36834	5.48577	4.464	5.64111	5.07687	5.62422	5.45035	5.49504	4.9159	5.80269	5.3153	5.18024	5.29906	5.62703	4.31653	5.05044	5.74075	5.86043	5.30532	0.42187
	835	4.52204	5.15572	5.05791	5.85188	5.36119	5.25652	4.92776	4.78201	5.85627	4.46808	4.71384	5.49153	4.66422	5.26872	5.37138	5.62216	4.41953	4.71644	6.10161	4.74001	5.11744	0.497518
	836	3.93897	4.54577	4.37906	4.6712	4.58012	5.32304	4.30432	4.49548	4.99951	4.09069	4.368	4.36766	3.77206	4.90084	4.35903	5.21178	4.53175	4.61269	4.80958	4.15218	4.52069	0.39563
	837	2.6971	4.74641	4.1122	4.15159	4.32895	5.09972	3.66954	3.75891	5.17529	3.46138	4.44282	4.11464	3.48386	4.19532	3.89662	5.11293	4.26125	4.3719	3.98255	3.35253	4.12078	0.630121
	838	2.5128	4.16636	4.22149	4.05396	4.26869	4.65304	4.04114	3.43279	4.72535	3.71004	4.41729	3.90471	3.29449	3.34426	3.47104	4.60855	3.84648	4.14005	3.18158	2.87609	3.84351	0.605725
	839	3.16534	3.67849	4.12453	3.52808	4.08468	4.26657	4.13133	3.7092	3.80969	3.36621	4.67497	3.27001	2.89322	2.94916	3.23741	3.65698	3.06954	3.88694	2.84242	2.49801	3.54214	0.559834
	840	2.81902	3.01731	3.62509	2.79731	3.9059	3.72123	3.10157	3.28907	2.62714	2.69527	3.4713	3.0331	2.05674	2.34142	2.38975	2.53149	2.61268	3.62889	1.89597	2.44881	2.90045	0.568473
	841	2.36218	2.06813	2.5097	2.43957	3.22114	2.86931	2.52532	2.89545	2.02514	2.8284	1.97796	2.70219	1.42165	1.65751	1.95484	1.63358	1.87885	3.39272	1.88158	1.97854	2.31119	0.5484
	842	2.40393	1.69614	2.43373	2.13542	3.02146	2.45325	2.01837	2.68486	1.70153	2.7481	1.30409	2.31175	1.27532	0.589926	1.42795	1.16344	1.80843	2.62428	1.7525	1.2827	1.94186	0.644225
	843	2.17011	1.34809	1.70992	1.18975	2.99982	1.82083	1.84418	2.28673	1.24407	1.98903	0.469083	1.8212	1.42754	0.539811	1.5053	0.72341	1.52654	2.17471	1.50844	1.43053	1.58646	0.607606
	844	1.21207	0.428803	0.759942	0.877037	2.16353	0.876733	1.51525	1.81504	1.16574	1.45508	0.31862	1.04939	1.11133	1.01643	1.1084	0.736415	1.33905	2.04403	1.37047	1.34199	1.18527	0.476313
	845	0.883567	0.453744	0.409375	0.628166	1.73346	0.137786	0.948458	0.922415	0.538062	0.532629	0.300787	0.237023	0.769403	0.469576	0.558412	0.387629	1.16574	1.45412	1.27446	1.11005	0.745744	0.430709
	846	0.788221	0.477438	-0.145118	0.588641	0.975392	-0.62886	0.777437	-0.0682252	-0.183481	-0.0574828	0.148423	-0.175794	0.626891	-0.15287	-0.0673805	-0.0207604	0.680166	0.802399	0.869956	0.599029	0.291701	0.470402
	847	0.400881	-0.082329	-0.150815	0.562034	0.400812	-0.877098	0.567707	-0.486556	-0.637678	-0.112318	-0.712621	-0.549695	0.682526	-0.375571	-0.553029	0.0444583	-0.382826	0.203534	0.354907	-0.189536	-0.0946606	0.476263
	848	-0.449899	-0.433763	-0.871008	-0.0509249	-0.337086	-1.06213	0.0361339	-0.77921	-1.01501	-0.846912	-1.56547	-0.69535	-0.105121	-0.42244	-1.48206	-0.216781	-1.42569	-0.396024	0.323646	-0.341814	-0.606846	0.52126
	849	-0.985372	-0.786283	-1.35635	-1.05387	-0.561543	-1.43298	-0.183207	-1.40341	-1.54944	-1.22632	-1.64287	-1.14754	-0.255335	-0.731943	-1.83495	-0.756149	-1.49827	-0.409098	0.102321	-0.796166	-0.975439	0.533043
	850	-1.21506	-0.944488	-1.5274	-1.90629	-0.65593	-1.35567	-0.802484	-1.74983	-1.67299	-1.5252	-1.80211	-1.26309	-0.536004	-1.17158	-1.98062	-1.5959	-2.22514	-1.55341	-0.89787	-1.24749	-1.38143	0.456932
	851	-1.69378	-1.65415	-1.80372	-2.1436	-0.671913	-1.41478	-1.5068	-1.99337	-1.57711	-1.53694	-1.85615	-2.09453	-1.41245	-1.4949	-2.16681	-2.1504	-1.77508	-2.35296	-1.77857	-2.07399	-1.7576	0.380465
	852	-1.41564	-1.75332	-2.38223	-2.26616	-1.12488	-1.64986	-2.12622	-1.94557	-1.75303	-1.85603	-1.62705	-2.63037	-2.35134	-1.70763	-2.30204	-2.55692	-1.79087	-2.766	-1.92677	-2.498	-2.0215	0.437078
	853	-1.81525	-2.10087	-2.96308	-2.16916	-1.69953	-1.84361	-2.58002	-2.4793	-2.25246	-2.53375	-2.14097	-2.87709	-2.77261	-1.98709	-2.71404	-2.7949	-2.08994	-3.11445	-2.65802	-2.16318	-2.38747	0.414541
	854	-2.53057	-2.51685	-3.38482	-2.44685	-2.64605	-2.72156	-2.88128	-2.58412	-2.48169	-2.802	-2.27509	-3.42117	-2.88723	-1.76037	-2.9634	-2.68124	-2.37636	-3.13803	-2.93763	-2.27599	-2.68561	0.392033
	855	-2.83394	-2.61931	-3.21719	-2.48237	-2.91684	-2.5243	-3.30489	-2.90491	-2.83574	-3.10691	-2.62621	-3.29814	-2.75193	-2.33815	-3.17394	-2.58864	-2.98186	-3.45279	-2.80394	-2.33856	-2.85503	0.328461
	856	-3.25192	-3.19663	-3.26188	-2.2966	-2.85139	-2.23277	-3.44119	-2.96737	-2.75842	-3.05001	-2.63589	-3.20821	-2.6615	-2.58277	-3.25996	-2.60811	-2.58946	-3.62462	-2.80764	-2.59211	-2.89392	0.380827
	857	-3.87997	-3.49747	-3.17042	-2.57821	-2.77649	-2.53027	-3.62184	-3.1511	-2.37935	-2.66819	-2.8141	-3.20189	-2.85925	-2.78195	-2.96221	-3.03363	-2.61619	-4.03413	-2.5767	-2.53234	-2.98328	0.467833
	858	-3.54685	-3.23622	-3.6039	-3.02911	-2.91793	-2.69199	-3.51354	-3.39359	-2.44696	-2.90528	-2.85491	-3.38397	-2.96516	-2.83457	-3.12956	-2.98364	-2.68086	-3.92633	-2.36952	-2.78342	-3.05987	0.404075
	859	-3.30074	-2.99285	-3.53488	-3.05247	-3.03276	-2.63726	-3.70144	-3.65611	-2.51693	-3.0482	-2.7841	-3.88127	-3.26534	-3.12376	-3.15793	-2.58453	-2.51227	-3.94336	-2.98759	-2.61557	-3.11647	0.446104
	860	-3.37733	-2.21771	-3.63269	-2.96162	-3.11574	-2.55158	-3.80598	-3.33144	-2.40323	-2.70701	-3.07376	-3.54051	-3.34906	-3.11723	-2.67138	-2.62492	-2.95778	-3.55361	-3.03284	-3.07048	-3.05479	0.429696
	861	-2.8405	-2.27171	-3.45162	-2.31245	-3.04581	-2.45543	-3.60363	-2.56998	-1.85637	-2.8415	-2.58017	-2.72299	-3.13131	-3.15213	-2.65403	-2.95084	-2.98522	-3.05276	-2.40894	-3.02758	-2.79575	0.419757
	862	-2.2142	-1.96911	-3.05169	-2.18515	-2.78483	-2.14017	-3.33706	-2.16069	-1.75128	-3.3595	-2.15314	-1.9508	-2.83696	-2.67725	-2.6009	-3.10212	-3.344	-2.56198	-2.01994	-2.26	-2.52304	0.51432
	863	-1.79279	-1.56923	-3.15633	-2.51645	-2.83381	-1.9111	-2.78194	-1.84236	-1.75562	-3.3324	-1.76738	-1.50606	-2.24977	-2.40813	-2.77031	-2.90436	-3.10134	-2.12779	-2.01151	-2.31426	-2.33265	0.564761
	864	-1.75409	-1.23832	-2.80974	-2.17175	-2.85186	-1.57741	-2.49475	-1.18167	-1.6754	-2.41652	-1.69627	-0.920645	-2.03419	-2.17798	-2.44451	-2.1366	-2.70602	-2.06324	-1.94249	-2.13832	-2.02159	0.535345
	865	-1.24778	-1.42089	-2.2706	-2.1358	-2.56984	-1.11174	-2.12107	-0.839966	-1.69327	-1.85548	-1.62267	-0.471814	-1.78733	-1.08656	-2.10446	-1.52502	-2.11603	-1.63616	-1.81704	-2.43558	-1.69346	0.546058
	866	-0.990519	-1.16505	-1.75669	-2.17679	-1.90505	-0.923405	-1.23231	-0.604554	-1.90627	-1.52588	-1.97889	-0.354521	-1.71856	-0.715897	-1.26177	-0.989935	-2.10446	-0.94089	-1.3145	-2.77503	-1.41705	0.613568
	867	-1.12659	-0.991363	-1.36707	-2.13786	-1.54087	-0.744694	-0.434293	-0.824585	-1.43288	-1.26872	-1.78144	-0.661681	-2.0256	-0.744971	-0.912605	-0.999639	-1.68333	-0.637714	-0.936452	-2.05272	-1.21525	0.515398
	868	-0.943971	-1.40999	-1.33021	-1.93302	-1.32695	-0.633628	-0.186665	-1.08729	-1.39632	-0.209335	-1.92847	-1.12341	-1.96977	-0.636043	-0.634859	-1.3422	-1.4065	-0.00814438	-0.715249	-0.998943	-1.06105	0.571217
	869	-0.838484	-1.49908	-0.995247	-1.05492	-0.664707	-0.868943	-0.341553	-1.03489	-0.922396	0.254729	-1.53594	-1.21986	-1.02058	-0.871576	-1.34	-1.76634	-1.25926	-0.0157463	-0.889358	-0.323675	-0.910392	0.503845
	870	-0.614821	-1.63699	-0.999375	-0.444491	-0.339103	-0.83945	0.194998	-1.19628	-0.493953	0.322611	-1.25064	-0.941781	-0.845089	-1.07321	-1.40199	-1.26802	-0.556742	-0.153362	-0.266633	-0.284286	-0.704431	0.530259
	871	-0.973925	-1.30118	-0.621321	-0.0530166	0.0228595	-0.35274	-0.169493	-1.76624	-0.700268	0.160456	-1.1479	-0.547666	-0.474012	-0.3029	-0.926245	-0.570758	-0.133253	-0.154528	-1.10123	-0.0480649	-0.558071	0.51121
	872	-0.723492	-0.899883	0.0806314	0.320169	0.724309	-0.238505	-0.234688	-1.15503	-0.448603	-0.262466	-0.796877	0.105781	-0.111642	-0.396704	-0.307832	-0.802504	0.444452	-0.432601	-1.08603	0.488536	-0.286649	0.532981
	873	-0.423148	-0.310871	0.872065	0.142172	0.982297	-0.628092	-0.353388	-0.857864	0.193959	-0.393903	-0.182425	0.542788	0.193449	-0.34348	-0.00327486	-1.08607	0.410803	0.0242563	-0.72231	-0.171602	-0.105732	0.544311
	874	-0.651606	-0.373796	1.13382	-0.237315	0.429649	-0.722565	-0.657221	-1.07209	0.394596	-0.435964	0.114966	0.645004	-0.0301366	-0.740594	-0.126279	-1.25389	0.0380131	-0.258437	-0.530873	-0.206512	-0.227061	0.583471
	875	-0.951776	-0.349524	0.61745	0.583709	0.112566	-0.0717711	-0.533434	-0.88986	-0.0530645	-0.209368	0.560239	0.504985	-0.297831	-0.752604	0.00506659	-1.2488	-0.203781	-0.0368143	-0.357396	0.0459654	-0.176302	0.524428
	876	-1.25382	-0.975573	0.590232	0.72415	-0.296616	0.217289	-0.747867	-0.430725	-0.239229	0.156256	-0.0187205	0.178978	-0.293955	-0.70916	0.121071	-0.712415	0.531623	0.202395	-0.419982	0.34512	-0.151548	0.545889
	877	-1.03257	-0.724916	0.244997	0.273189	-0.270673	-0.0446568	-0.708538	-0.125242	0.163586	-0.337546	-0.266302	-0.0978887	-0.244338	-0.03791	0.303214	-0.509936	1.17445	0.333539	-0.174991	0.563228	-0.0759651	0.496125
	878	-0.77683	-0.199609	0.520501	-0.81723	0.443801	-0.428732	-0.372701	0.0329174	0.463721	-0.0210024	-0.26597	-0.181465	0.171456	0.801934	0.83249	0.0414028	1.38692	0.242239	-0.0528563	0.498816	0.11599	0.550311
	879	-0.633728	0.265392	0.257001	-0.905138	0.392021	-0.549342	-0.476992	-0.313574	-0.207132	0.0264406	0.148946	-0.83952	0.599232	0.768753	0.493969	-0.0853616	0.825077	0.275585	-0.272761	0.23826	0.00035642	0.512911
	880	-0.29835	0.190357	-0.290299	-0.699711	0.0631947	-0.621787	-0.351704	-0.0521562	-1.07656	-0.022416	0.175961	-1.15479	0.384713	0.929977	-0.140024	-0.14417	0.678378	0.261855	0.0554764	0.1921	-0.0959981	0.522032
	881	-0.364117	-0.215012	-0.552845	-0.657301	-0.0297883	-0.954313	-0.169257	-0.348354	-0.821754	-0.150347	0.410437	-1.31818	-0.0434018	0.55762	-0.454747	-0.422487	0.308436	0.430998	-0.0201604	-0.119883	-0.246723	0.478944
	882	-0.626761	-1.02221	-0.814375	-0.920446	-0.108516	-0.804677	-0.215933	-0.528879	-0.348616	-0.103609	0.546856	-1.24887	-0.112077	0.306332	-0.292671	-0.461557	0.0028101	0.267013	-0.236716	-0.430506	-0.35767	0.463623
	883	-0.476568	-0.991557	-1.11406	-0.992942	0.0583867	-0.655048	-0.736696	-0.732499	-0.427557	-0.447637	-0.0553846	-0.989453	-0.394135	0.0133774	-0.695155	-0.576741	-0.317475	-0.127466	-0.637212	-0.204959	-0.525039	0.350755
	884	-0.910014	-1.25971	-0.954396	-1.26995	-0.217503	-0.551357	-0.960831	-1.24546	-0.618409	-0.651879	-0.704857	-1.27096	-0.820529	-0.521556	-1.37254	-1.19367	-1.12024	-0.509857	-0.995479	-0.640817	-0.8895	0.326878
	885	-1.30595	-1.89859	-1.3454	-1.05159	-1.20413	-1.19979	-1.15085	-1.64675	-0.599184	-1.43617	-1.73375	-1.78804	-1.12348	-1.34431	-1.64294	-1.85703	-1.41156	-1.14415	-1.54015	-1.34384	-1.38838	0.317965
	886	-1.64995	-2.48173	-1.87126	-1.63584	-2.1661	-2.0219	-1.43371	-1.86999	-1.22117	-1.87466	-2.40139	-1.75992	-1.59291	-2.47156	-1.9266	-2.7379	-2.4064	-1.908	-2.20952	-1.57535	-1.96079	0.398389
	887	-2.08452	-2.8699	-2.36692	-2.05467	-2.41357	-2.80259	-2.16518	-2.13423	-2.04359	-2.50331	-2.30113	-2.13139	-2.03341	-2.90781	-2.55271	-3.27853	-3.27187	-2.34422	-2.64776	-1.99714	-2.44522	0.40274
	888	-2.41874	-2.65574	-2.7335	-2.46186	-3.38088	-3.52225	-2.72054	-2.10013	-2.78017	-2.8355	-3.05426	-2.09521	-2.91078	-3.31685	-3.29471	-3.53513	-3.94338	-3.37519	-3.03354	-2.7762	-2.94723	0.488148
	889	-2.77967	-2.67289	-3.24016	-2.85433	-4.55789	-3.94494	-3.34973	-2.71819	-3.69602	-3.96072	-3.82069	-3.04994	-3.71153	-3.86829	-3.72524	-3.9405	-4.29635	-4.11614	-3.91102	-3.32396	-3.57691	0.548442
	890	-3.45785	-3.42747	-3.83696	-3.52173	-4.97939	-4.248	-4.51991	-4.12976	-4.62596	-4.70886	-4.39849	-3.56776	-4.55882	-4.80252	-4.14302	-4.63208	-4.56672	-4.58779	-4.40351	-3.88729	-4.25019	0.480753
	891	-4.45769	-4.21721	-4.55807	-4.39721	-5.00399	-4.84724	-5.08595	-5.37346	-5.15371	-5.18486	-4.97259	-4.27969	-5.18506	-5.34133	-5.05353	-5.14712	-4.85789	-5.04844	-4.55458	-4.66266	-4.86911	0.353962
	892	-4.91982	-5.43987	-4.76093	-5.08506	-5.28287	-5.62831	-5.5125	-5.77853	-5.48861	-5.98337	-5.5474	-5.32077	-5.8035	-6.15832	-5.62962	-5.4763	-5.11662	-5.42453	-5.0137	-5.42828	-5.43995	0.350425
	893	-5.65426	-6.13979	-5.74452	-5.44582	-5.93387	-6.60722	-6.08398	-6.13392	-5.94635	-6.40483	-6.40594	-5.7892	-6.30087	-6.50976	-6.38894	-5.8853	-5.82221	-6.47705	-5.58807	-6.26383	-6.07629	0.338916
	894	-6.35866	-6.69321	-6.67261	-6.3714	-6.79572	-7.44283	-6.74984	-6.68541	-6.653	-7.22138	-7.02018	-6.61786	-6.96656	-6.74226	-7.0068	-6.72511	-6.43435	-6.94551	-6.69865	-6.90389	-6.78526	0.268218
	895	-7.37196	-7.26403	-7.62832	-6.99161	-7.70973	-8.07147	-7.57084	-7.222	-7.55955	-7.51546	-7.76508	-7.38247	-7.46589	-7.38272	-7.79711	-7.45813	-6.70378	-7.22122	-7.69816	-7.58879	-7.46842	0.301885
	896	-7.97152	-7.93356	-8.25341	-7.84515	-8.51073	-8.95145	-8.28115	-8.08651	-8.38427	-7.85082	-8.41514	-8.17349	-7.91544	-7.82897	-8.27329	-7.96837	-7.15695	-7.75828	-8.08708	-8.16699	-8.09063	0.360618
	897	-8.41623	-8.62734	-8.83508	-8.63415	-9.22424	-9.1786	-8.8731	-8.73207	-8.91395	-8.59301	-8.79544	-8.72616	-8.28303	-8.19968	-8.91123	-8.48292	-8.07881	-8.4241	-8.65559	-8.95415	-8.67694	0.302979
	898	-8.94949	-9.255	-9.21057	-9.104	-9.80832	-9.37777	-9.16905	-9.48809	-9.47589	-9.25445	-9.11882	-9.42718	-8.70998	-8.70767	-9.21213	-8.83297	-9.06876	-9.27842	-8.78427	-9.18952	-9.17112	0.280506
	899	-9.48221	-9.70285	-9.53306	-9.66875	-10.4809	-9.68458	-9.4096	-9.92285	-9.86983	-9.75976	-9.65464	-9.80102	-8.97623	-9.07086	-9.44709	-9.13997	-9.71064	-9.93689	-9.33177	-9.54824	-9.60659	0.340473
	900	-9.87696	-10.0412	-9.67707	-10.0011	-10.6392	-10.0524	-9.95971	-10.3712	-10.285	-10.0804	-9.95354	-10.1026	-9.3577	-9.4797	-9.76807	-9.63465	-10.1276	-10.3283	-9.82241	-9.73559	-9.96472	0.311482
	901	-10.1099	-10.1142	-10.0561	-10.2589	-10.6322	-10.3436	-10.3923	-10.5369	-10.4508	-10.605	-10.3866	-10.3744	-10.0344	-9.92624	-10.2351	-10.1065	-10.4346	-10.8092	-10.2531	-10.3054	-10.3183	0.225044
	902	-10.4627	-10.4053	-10.4831	-10.5493	-10.7857	-10.6838	-10.7047	-10.3922	-10.5852	-10.8646	-10.5529	-10.6765	-10.5074	-10.5134	-10.5024	-10.5717	-10.7694	-11.029	-10.8185	-10.6587	-10.6258	0.166057
	903	-10.4832	-10.7651	-10.9167	-10.7514	-11.1918	-10.8505	-10.9767	-10.5652	-10.8944	-11.0363	-10.6633	-10.8945	-10.7056	-10.8399	-10.7363	-10.9382	-11.0448	-11.0635	-11.0083	-10.9491	-10.8637	0.177665
	904	-10.5157	-11.0442	-11.2434	-10.8726	-11.401	-11.0641	-11.2219	-10.8583	-11.2285	-11.3166	-10.9634	-11.2069	-10.8657	-10.9698	-10.9454	-11.2634	-11.3055	-11.2764	-11.1621	-11.2314	-11.0978	0.216712
	905	-10.6972	-11.2404	-11.4339	-11.087	-11.4577	-11.2703	-11.3119	-11.0634	-11.2799	-11.4126	-11.2517	-11.3702	-11.211	-10.9932	-11.0942	-11.4514	-11.4521	-11.364	-11.3083	-11.4781	-11.2614	0.195882
	906	-10.8454	-11.4043	-11.6036	-11.2745	-11.4111	-11.4132	-11.3995	-11.2087	-11.4764	-11.4986	-11.4784	-11.4024	-11.406	-11.1966	-11.3284	-11.5557	-11.5676	-11.4187	-11.553	-11.7505	-11.4096	0.187366
	907	-11.0647	-11.6527	-11.7139	-11.4423	-11.4497	-11.6119	-11.483	-11.3012	-11.6728	-11.5685	-11.6381	-11.4725	-11.5801	-11.3194	-11.4922	-11.5936	-11.6932	-11.4365	-11.6319	-11.8552	-11.5337	0.174901
	908	-11.1858	-11.7191	-11.8107	-11.6302	-11.6059	-11.8166	-11.607	-11.5065	-11.7826	-11.6093	-11.7551	-11.4897	-11.6639	-11.4952	-11.6679	-11.5424	-11.7979	-11.569	-11.7584	-11.879	-11.6446	0.159392
	909	-11.4659	-11.8506	-11.8601	-11.7493	-11.7747	-11.8917	-11.7958	-11.6578	-11.816	-11.7276	-11.8387	-11.7533	-11.7991	-11.6737	-11.7886	-11.5623	-11.8133	-11.7098	-11.8735	-11.9527	-11.7677	0.114166
	910	-11.6594	-11.8602	-11.875	-11.8294	-11.8223	-11.9054	-11.9276	-11.6748	-11.8303	-11.8671	-11.8004	-11.8423	-11.9224	-11.7995	-11.9033	-11.6796	-11.7902	-11.8424	-11.9827	-12.0011	-11.8408	0.0927097
	911	-11.7679	-11.8799	-11.8634	-11.8722	-11.8546	-11.9519	-11.9378	-11.8209	-11.9115	-11.9537	-11.8134	-11.9462	-11.9595	-11.8854	-12.0214	-11.8047	-11.8624	-11.9492	-12.0143	-12.0157	-11.9043	0.0734705
	912	-11.8369	-11.8542	-11.8847	-11.838	-11.8988	-12.0186	-11.9336	-11.9734	-12.0325	-12.076	-11.8108	-11.9931	-12.019	-11.9242	-12.0721	-11.863	-12.0023	-11.9507	-12.1238	-12.0281	-11.9567	0.090879
	913	-11.8919	-11.8234	-11.988	-11.8897	-11.9594	-12.0978	-11.8788	-12.0611	-12.0817	-12.1445	-11.85	-12.0376	-12.0504	-12.0045	-12.0921	-11.9314	-12.066	-12.0095	-12.1767	-12.0657	-12.005	0.100389
	914	-11.9243	-11.819	-12.044	-11.9591	-12.0225	-12.165	-11.9661	-12.1485	-12.1205	-12.1403	-11.9224	-12.1253	-12.0474	-12.036	-12.0976	-11.9338	-12.127	-12.0693	-12.2362	-12.1088	-12.0507	0.103525
	915	-11.9124	-11.898	-12.0656	-12.0105	-12.0842	-12.1948	-11.9749	-12.1457	-12.1694	-12.1771	-11.9885	-12.1789	-12.0838	-12.0369	-12.1037	-11.9801	-12.1253	-12.107	-12.2763	-12.1586	-12.0836	0.100007
	916	-11.8277	-12.0157	-12.1164	-12.0072	-12.145	-12.2022	-11.987	-12.1713	-12.2015	-12.1824	-12.0774	-12.2023	-12.1551	-12.0484	-12.1231	-12.118	-12.1786	-12.0367	-12.3015	-12.2081	-12.1153	0.105853
	917	-11.9592	-12.1144	-12.1111	-12.0042	-12.0831	-12.2102	-12.0868	-12.1985	-12.2219	-12.1837	-12.1459	-12.2259	-12.1802	-12.0934	-12.1115	-12.159	-12.1759	-12.1082	-12.308	-12.2101	-12.1446	0.0804774
	918	-12.0322	-12.1359	-12.0881	-12.0253	-12.0369	-12.2308	-12.1366	-12.229	-12.2209	-12.2118	-12.1902	-12.2308	-12.2075	-12.1249	-12.092	-12.2037	-12.1663	-12.1823	-12.3041	-12.2025	-12.1626	0.0764352
	919	-12.1016	-12.1512	-12.1066	-12.0662	-12.0272	-12.2344	-12.2054	-12.2613	-12.1895	-12.2334	-12.2146	-12.255	-12.2067	-12.1927	-12.0756	-12.2382	-12.1626	-12.2371	-12.2846	-12.2237	-12.1834	0.0725426
	920	-12.1555	-12.126	-12.1244	-12.123	-12.1075	-12.2283	-12.2599	-12.2733	-12.1633	-12.2409	-12.2251	-12.2573	-12.2105	-12.2256	-12.0584	-12.263	-12.1864	-12.2549	-12.2928	-12.2254	-12.2001	0.0655274
	921	-12.2141	-12.1571	-12.1658	-12.147	-12.1738	-12.1805	-12.285	-12.2901	-12.1615	-12.25	-12.2393	-12.2712	-12.2162	-12.223	-12.0374	-12.2767	-12.1472	-12.2666	-12.2374	-12.2051	-12.2073	0.062297
	922	-12.2663	-12.1326	-12.1368	-12.1049	-12.166	-12.0835	-12.2801	-12.2708	-12.1096	-12.1903	-12.2044	-12.2075	-12.2084	-12.1636	-11.959	-12.2429	-12.1134	-12.2399	-12.2468	-12.1796	-12.1753	0.0785802
	923	-12.2191	-12.1116	-12.076	-12.0699	-12.1207	-11.9959	-12.2089	-12.2059	-12.0358	-12.1251	-12.1287	-12.0891	-12.1955	-12.1025	-11.9186	-12.2129	-12.0706	-12.1901	-12.2357	-12.1332	-12.1223	0.0824677
	924	-12.1137	-11.9958	-11.9801	-11.9381	-12.0098	-12.0036	-12.0468	-12.1232	-12.0274	-12.0922	-12.011	-11.9421	-12.1626	-12.117	-11.9016	-12.1047	-11.9846	-12.1019	-12.1202	-12.0609	-12.0419	0.0732228
	925	-11.9375	-11.8304	-11.8333	-11.8357	-11.9134	-11.8917	-11.9114	-11.9884	-11.8686	-11.9887	-11.8812	-11.7856	-12.1406	-12.0457	-11.902	-11.9128	-11.8841	-11.9161	-11.998	-11.9342	-11.92	0.0820502
	926	-11.6547	-11.5778	-11.7021	-11.695	-11.8352	-11.7168	-11.5995	-11.7275	-11.5012	-11.8037	-11.622	-11.4862	-11.984	-11.893	-11.8019	-11.7824	-11.7896	-11.6777	-11.7549	-11.7369	-11.7171	0.123679
	927	-11.3271	-11.3467	-11.3628	-11.4015	-11.4661	-11.4068	-11.2607	-11.2914	-11.2957	-11.5616	-11.223	-11.2476	-11.6102	-11.6939	-11.4655	-11.4213	-11.5762	-11.4142	-11.2379	-11.5514	-11.4081	0.13595
	928	-10.8628	-10.8328	-10.9315	-11.0588	-10.803	-10.8428	-10.9149	-10.8446	-10.9338	-11.158	-10.888	-10.7235	-11.1535	-11.231	-11.0929	-10.935	-11.1725	-11.3363	-10.678	-11.2644	-10.9829	0.187589
	929	-10.4739	-10.2219	-10.3217	-10.4368	-10.263	-10.2358	-10.3281	-10.2592	-10.3679	-10.4782	-10.4586	-10.177	-10.5446	-10.5278	-10.4888	-10.6022	-10.378	-10.8201	-10.26	-10.8024	-10.4223	0.179214
	930	-9.61821	-9.60604	-9.92879	-9.73371	-9.73685	-9.74014	-9.66466	-9.58684	-9.55628	-9.97234	-9.95666	-9.4863	-9.77464	-9.9588	-9.87829	-10.2175	-9.99989	-9.97384	-9.65696	-10.2394	-9.81431	0.212871
	931	-9.09909	-9.00551	-9.26147	-9.06904	-9.08659	-8.80743	-9.07398	-9.0418	-8.86387	-9.57042	-9.02008	-9.09383	-8.80661	-9.05594	-9.44118	-9.29013	-9.27922	-8.89906	-8.60938	-9.50778	-9.09412	0.243727
	932	-8.19267	-8.21767	-7.9197	-8.06696	-7.92155	-7.75548	-8.3053	-7.92873	-7.78469	-8.73905	-8.14273	-8.31726	-7.7694	-8.16344	-8.33885	-8.20544	-8.31114	-7.87728	-7.94852	-8.37102	-8.11384	0.25164
	933	-7.46599	-7.30496	-6.72701	-6.99436	-7.11497	-6.30088	-7.23802	-7.08698	-6.75326	-7.69869	-7.2087	-6.83426	-7.22573	-7.15161	-7.2284	-6.89236	-7.71411	-6.71406	-7.11723	-7.22673	-7.09991	0.337629
	934	-6.42599	-6.47012	-5.61571	-6.08089	-5.819	-5.20761	-6.37228	-6.09328	-6.11814	-6.1635	-6.34984	-5.59484	-6.2178	-6.29685	-6.54935	-6.08502	-6.32138	-5.77493	-6.49778	-5.77173	-6.0913	0.35715
	935	-5.43427	-5.50876	-4.57518	-5.40621	-4.48399	-4.74627	-5.05243	-5.29788	-5.43899	-4.37221	-5.24441	-4.32323	-4.7962	-4.83604	-5.13725	-4.9205	-4.71756	-4.37546	-4.99967	-4.72908	-4.91978	0.385781
	936	-3.90938	-3.78875	-3.18142	-4.32106	-3.67898	-4.13215	-3.53332	-3.99129	-4.34827	-2.86401	-3.90373	-3.18322	-3.17546	-3.44379	-2.91889	-3.81506	-3.66979	-2.80448	-4.07308	-3.53298	-3.61346	0.47118
	937	-2.69887	-1.90995	-1.93699	-2.76546	-2.74437	-2.84789	-1.97768	-2.7935	-2.69146	-2.03421	-2.59047	-2.053	-2.34789	-1.95786	-1.88415	-2.14537	-2.3974	-2.11199	-2.75573	-1.68845	-2.31663	0.384653
	938	-1.00145	-0.52904	-1.30323	-1.74328	-1.37729	-1.29516	-0.887405	-1.03331	-0.527883	-1.05593	-0.935907	-1.60393	-1.56565	-0.817835	-0.388355	-1.85012	-0.775013	-0.632485	-0.784783	-0.540541	-1.03243	0.433855
	939	0.385148	0.233287	-0.971026	-0.47025	-0.228327	0.289969	-0.475333	0.54365	0.482119	-0.240769	0.029758	-0.330499	-0.184172	0.252196	0.934965	-0.703257	0.351607	0.285384	0.776651	0.557667	0.0759384	0.507584
	940	1.14039	1.59025	-0.15302	0.630086	0.51375	0.864697	0.753234	1.39488	1.25399	0.828625	1.3121	0.810607	1.08893	1.2967	2.3914	1.0386	0.389308	1.03783	1.82032	1.66631	1.08345	0.558125
	941	2.85912	2.5421	1.44008	1.97286	1.02723	1.66501	1.75462	2.90278	2.57983	2.09901	2.53913	1.55673	2.11532	2.06382	3.41649	2.58334	1.13775	2.60149	2.62892	2.73204	2.21088	0.633472
	942	3.75992	3.58959	2.70491	2.41684	2.46482	3.13592	3.10059	3.8623	2.7801	3.91133	3.59015	2.46614	3.46696	3.00642	3.92072	3.56844	2.92556	3.71894	3.34759	3.5515	3.26444	0.505797
	943	4.4345	4.95536	4.14298	4.18953	3.88903	4.0326	4.7701	4.53688	3.57379	5.03377	4.21982	3.95526	4.35437	3.974	4.43876	4.22718	4.54525	5.04703	3.43393	4.96264	4.33584	0.465012
	944	4.82383	5.36498	5.15783	5.95308	4.53085	5.52497	4.30368	5.49551	4.1261	5.99351	5.41198	4.68452	5.10873	5.00875	5.60886	5.14129	5.20722	5.38116	4.29947	5.32238	5.12244	0.52462
	945	6.06988	5.45678	6.06889	7.00889	5.59264	6.03672	5.13781	5.93131	5.66162	6.82353	7.06959	5.78437	5.8434	6.39416	6.19951	6.34796	6.51623	6.13569	5.28461	6.0907	6.07271	0.526213
	946	6.80635	6.40238	6.98027	6.61935	7.18036	7.0811	6.52942	6.473	7.12083	6.84578	8.11072	6.85443	6.86578	6.46425	7.10693	6.66142	7.42244	6.73307	6.36217	7.03244	6.88262	0.409406
	947	7.82701	7.34218	7.35234	7.01	8.26792	7.65927	7.5396	7.1137	7.74016	7.06429	8.70274	6.93815	7.48441	7.42509	7.52657	6.89654	8.27289	7.16739	7.73271	7.24026	7.51516	0.479315
	948	8.87122	8.48054	7.92144	7.81291	8.72059	8.30447	7.76914	8.2187	8.38308	6.93076	8.2568	8.17295	8.10537	8.16488	7.95396	7.42111	9.42715	8.38062	8.04629	7.46451	8.14032	0.542038
	949	8.78741	9.67258	9.06112	8.53826	9.12479	8.2451	8.75627	8.48713	8.67867	8.0817	8.96551	9.33925	8.90572	8.4518	8.3018	8.97353	10.1167	8.85348	8.87083	8.69393	8.84528	0.480289
	950	9.45116	10.1074	9.04518	10.2469	10.2237	8.42206	10.3088	9.06289	9.83773	8.98172	9.45554	10.1358	9.07812	8.74244	9.35569	9.96052	9.54593	9.24626	9.18185	10.6179	9.55038	0.598564
	951	10.4683	11.1188	9.79453	10.7815	10.0666	8.93773	10.0764	9.14224	9.78132	9.40248	10.0605	9.7684	10.054	9.33308	10.0914	10.5036	9.60924	9.69292	9.92359	10.8202	9.97134	0.565651
	952	10.7522	10.5006	10.3175	11.0204	10.6539	9.232	10.601	10.0809	9.74936	11.2816	11.3548	10.14	10.7902	10.6357	10.7891	11.4491	10.0233	9.83678	9.69808	11.6135	10.526	0.642504
	953	10.0852	10.2527	11.3699	12.0849	11.3757	10.1212	10.9355	10.1808	9.69448	11.5701	11.6271	10.6925	10.888	11.3801	10.9978	11.6374	10.6071	10.6593	10.1457	11.2508	10.8778	0.654659
	954	10.0625	10.9417	10.7592	12.2729	11.8881	11.1712	11.4492	10.8962	10.9578	11.4877	12.2279	11.1415	10.6625	11.7124	11.5502	13.0461	11.1586	10.7506	11.5734	11.0958	11.3403	0.671949
	955	10.6709	11.6322	11.0485	11.8324	11.744	11.4898	11.8944	12.0249	12.0011	11.5579	11.6403	10.8949	11.29	11.6053	11.3201	12.2245	10.7553	11.1746	11.3952	11.4637	11.483	0.424865
	956	10.8943	12.4668	12.1603	11.977	11.2701	11.4062	12.093	11.9445	12.2194	11.7782	12.2553	11.1098	12.1404	11.3699	11.2382	12.0076	10.7451	11.9679	11.8893	11.7369	11.7335	0.48951
	957	11.2655	12.5178	12.8148	11.4851	10.9214	11.536	11.7856	11.9338	12.5979	12.7324	11.917	11.3771	13.0482	12.4257	11.3934	11.58	11.2246	11.9866	12.0398	12.2101	11.9396	0.60057
	958	10.9018	11.893	13.1781	11.2749	11.3354	12.7856	11.7875	11.7006	12.325	12.155	11.9106	11.3606	13.2134	12.5726	11.4102	11.4663	11.5339	11.7409	11.3172	11.9363	11.8899	0.641413
	959	12.0908	11.3487	12.881	11.8276	12.3367	12.2207	11.6314	12.7512	11.4874	12.0555	12.3438	11.1666	12.4619	12.5015	11.6292	11.296	11.7209	11.1995	11.9024	12.0186	11.9436	0.510003
	960	12.754	11.3433	12.8405	11.8632	12.5258	11.9908	11.3244	12.1171	11.4679	12.0006	11.9429	11.204	13.2369	12.3495	10.9058	11.5626	12.2631	11.1978	11.9764	12.225	11.9546	0.613655
	961	12.722	11.6838	13.212	12.2794	12.44	11.9877	11.3571	11.8658	11.5728	12.4754	11.2228	10.9222	12.4068	12.9779	11.5094	11.9279	12.2916	11.8873	11.9375	12.4041	12.0542	0.586765
	962	12.0703	11.9304	12.0364	11.7546	12.4102	11.5241	11.8657	12.415	12.3721	12.2036	10.7436	11.3202	11.8863	12.4308	11.2572	11.9508	12.4712	11.7191	12.4622	12.435	11.9629	0.476054
	963	11.5782	12.5742	11.6716	11.7616	12.0617	12.4432	12.1303	11.0292	12.6439	11.4307	10.3436	12.0477	11.4481	12.4042	11.064	11.3971	12.659	11.7409	12.8708	11.851	11.8576	0.644838
	964	11.3942	12.771	11.5649	12.2008	11.8464	12.0066	11.5081	11.0582	12.7157	11.5491	10.5455	11.8715	11.2232	11.3642	10.9056	11.4512	11.0324	11.8709	11.9915	10.9963	11.5934	0.57816
	965	10.7859	12.9328	11.4248	11.7605	11.3629	11.7233	11.2379	10.3825	12.9382	11.1979	9.81665	12.3694	10.84	10.4317	11.1261	11.4543	11.1681	11.332	11.321	10.3554	11.2981	0.79985
	966	10.9888	12.3694	11.2483	11.4615	10.2505	11.6172	11.4753	10.2996	12.1688	10.748	10.2162	11.4873	11.0493	10.4554	11.2157	11.5102	11.3653	11.3329	10.5714	9.79275	11.0812	0.666883
	967	11.412	11.6846	12.3394	11.3442	9.4654	11.6095	11.033	11.3512	11.6697	11.6168	10.3008	11.291	11.0581	9.70146	12.0421	11.1167	11.6125	11.2797	10.5107	9.77482	11.1107	0.77942
	968	10.6808	10.5868	11.9136	10.6971	9.3303	10.9825	10.9727	11.0458	10.6795	11.3584	10.585	11.099	10.3777	10.3774	11.9469	11.0473	11.1427	11.0479	10.9997	10.5953	10.8733	0.559261
	969	10.1326	9.68044	11.3812	10.832	9.76401	11.0212	11.099	10.8285	10.2771	11.1216	10.5039	10.7213	10.1416	9.70431	11.154	10.973	10.5478	10.8415	10.8508	9.88882	10.5732	0.532115
	970	9.97936	9.62639	11.0782	10.3233	9.43375	9.87597	10.1811	11.0571	9.70304	10.3438	10.6196	9.61486	9.61375	9.98757	10.7865	10.4978	10.025	10.1239	10.5434	9.64285	10.1529	0.493072
	971	9.90696	9.06159	10.7287	9.81441	9.28483	9.59608	9.82102	11.0608	9.85849	8.82564	9.78189	9.10747	9.55989	9.98429	10.2333	10.2255	9.3713	9.71662	9.86723	9.29219	9.75491	0.543961
	972	9.29814	8.97926	10.0691	9.36479	9.57041	9.36997	8.91029	10.0021	8.87291	8.31743	10.21	8.35223	9.82983	9.42057	9.90568	10.2043	9.09641	9.5209	9.28652	9.56866	9.40747	0.548057
	973	9.05377	8.99683	9.68281	9.32314	9.79381	9.299	8.70125	9.81028	7.88153	8.06283	9.80371	8.28401	9.41228	8.22481	8.83444	9.58467	8.18159	8.68974	8.90963	8.93598	8.97331	0.616909
	974	9.16418	8.62712	8.29947	8.27803	10.0759	9.02346	7.55431	9.77323	8.67849	7.85408	8.99148	8.59226	8.51253	8.24515	7.76478	8.95772	8.30038	8.43211	9.33258	8.11643	8.62868	0.644308
	975	8.45602	8.37808	7.15389	8.32831	8.80978	8.4106	7.55007	9.40535	7.73162	7.76075	8.29301	9.17444	7.95971	8.29333	7.37413	8.39525	8.21395	8.49075	9.13022	7.91317	8.26112	0.590015
	976	7.56627	8.26499	6.26888	8.14907	8.34298	7.95003	7.30125	8.40562	6.80859	7.7722	7.71615	8.84419	7.59575	7.59039	7.49584	7.3251	8.40781	8.29759	8.86397	7.74189	7.83543	0.644081
	977	7.28392	7.20388	6.03036	6.80722	7.93875	6.99762	7.1772	7.58384	7.48872	7.0438	7.14201	8.40298	6.88446	7.57058	7.5128	7.31901	8.29535	7.83775	8.16141	8.18077	7.44312	0.584076
	978	6.88893	6.13888	6.06146	6.65824	7.44659	5.91884	7.04205	6.6571	7.02047	6.57726	7.09102	7.81566	6.4827	7.35837	6.24544	6.1792	6.91	7.30334	6.80141	7.16643	6.78817	0.513033
	979	5.99006	5.39015	5.43872	6.42108	6.43461	5.78672	7.44665	6.25935	6.43711	6.00919	6.67303	7.33682	5.92495	6.69146	5.57658	5.18534	6.29607	6.22931	5.59307	6.22008	6.16702	0.598818
	980	4.94409	4.5053	4.88874	5.58456	5.5511	5.5904	6.2619	5.08698	5.91215	5.22457	5.18662	5.93735	5.43498	5.64157	5.28231	5.3202	5.91194	6.23184	4.12994	5.00146	5.3814	0.544343
	981	4.69592	3.84242	5.27881	4.41411	5.2877	5.44261	5.84566	4.40406	5.866	4.67386	5.0261	5.43348	4.80675	4.96119	5.2533	5.08601	4.92971	5.32344	4.255	4.77281	4.97995	0.516357
	982	4.64812	3.32279	4.70205	3.86226	4.67628	5.09548	5.65743	3.69295	4.58265	3.88855	4.34674	4.38873	3.51539	4.43703	5.27062	4.24773	4.5919	4.28086	3.60579	4.57207	4.36927	0.598195
	983	4.13607	3.2663	3.77491	3.58779	3.80545	4.64599	4.76982	3.12533	3.67765	3.27084	3.73661	3.62553	2.69802	4.37305	4.76381	3.18254	3.73173	3.55445	3.03329	4.07697	3.74181	0.580337
	984	3.36211	2.97281	2.94881	3.12258	3.33722	3.12879	3.50354	2.44912	2.56115	3.51684	3.23179	2.93586	2.57793	3.77375	3.626	2.97895	3.45669	3.1219	2.76126	3.49037	3.14287	0.372487
	985	2.38802	1.84698	2.4084	2.30239	2.34459	2.55931	3.01212	2.5271	2.36535	3.01691	3.70177	2.36397	2.46711	3.84326	3.33101	2.48491	2.95793	2.85231	2.83031	2.60552	2.71046	0.491484
	986	2.0233	1.10046	2.2069	1.04049	1.74602	1.95314	2.13487	1.71926	1.50572	2.51356	3.02185	1.93708	1.7245	3.57597	2.49726	1.96997	2.08156	2.36332	2.27701	2.79544	2.10938	0.603047
	987	1.50529	1.05925	1.25595	1.13946	1.25224	1.68915	1.85686	0.840592	1.42799	1.68127	2.32355	1.78786	0.92712	3.02719	1.53662	1.59431	1.87729	1.87837	1.30626	2.08835	1.60275	0.511505
	988	1.20004	1.10802	0.884603	0.432013	0.909763	1.46601	1.2548	0.511685	1.30314	1.04085	1.48323	0.983903	1.02325	2.11287	0.335988	1.02299	0.905899	1.69953	0.491697	1.78706	1.09787	0.465017
	989	0.431804	0.807202	0.265937	-0.210037	0.650705	1.3654	0.50746	1.38576	1.23999	0.438667	0.128578	0.561622	0.907679	1.10008	-0.874669	0.223498	0.111511	1.3769	0.482328	1.53161	0.621601	0.6108
	990	-0.163155	0.220102	-0.629308	-0.766758	-0.1925	0.0794203	-0.264466	1.27402	0.722217	-0.205353	-0.322416	0.575417	-0.128058	-0.0562914	-1.18761	-0.71198	-0.23761	0.633737	0.190091	1.27249	0.00509917	0.642532
	991	-0.57934	-0.00618104	-1.09028	-0.924022	-0.612087	-0.925522	-0.813999	0.335272	0.323309	-0.824895	-1.01777	0.411406	-0.837715	-0.510312	-1.0869	-1.10281	-0.186892	0.282597	0.184363	0.581885	-0.419995	0.59355
	992	-0.772129	-0.204262	-1.45907	-0.995581	-0.804024	-1.06029	-1.4265	-0.114935	0.0471591	-0.749315	-1.47027	0.0383865	-0.395027	-0.535306	-0.961656	-1.65051	-0.0612819	-0.694255	-0.195162	-0.270793	-0.686741	0.540958
	993	-1.18843	-0.719982	-1.84628	-1.11698	-1.04604	-1.47952	-1.57098	-0.667435	-0.56173	-1.57016	-1.09902	-0.350265	-0.628661	-1.28814	-0.92299	-1.87196	-0.415519	-1.15013	-0.270728	-0.586982	-1.0176	0.487158
	994	-1.4675	-0.89322	-2.00311	-1.38018	-1.12747	-1.70986	-1.34296	-1.10583	-1.15306	-1.65206	-1.44056	-1.60412	-0.708081	-2.04883	-1.17355	-1.84082	-0.759424	-2.02202	-0.485583	-1.0225	-1.34704	0.454136
	995	-1.81184	-1.33199	-1.94333	-1.94028	-1.99275	-1.96871	-1.42595	-1.99005	-1.70819	-1.91998	-1.62108	-2.20428	-0.830381	-1.75758	-1.97378	-1.47741	-1.44406	-2.20737	-0.796412	-1.28466	-1.6815	0.402631
	996	-2.26507	-1.51383	-2.35748	-1.79266	-2.33291	-2.28532	-2.08208	-2.89233	-2.15721	-2.29026	-1.91051	-2.75697	-1.59463	-2.12666	-2.18838	-1.72529	-2.11857	-2.25315	-0.980891	-1.64964	-2.06369	0.436028
	997	-2.40107	-1.25316	-2.25822	-1.76937	-2.77766	-2.58736	-2.61716	-2.5649	-2.14851	-2.06549	-2.3085	-2.25838	-2.55101	-2.12196	-1.88367	-1.72148	-2.33806	-2.64307	-1.53341	-2.43516	-2.21188	0.405434
	998	-2.09938	-1.51624	-2.22122	-1.63204	-2.21886	-2.38529	-2.39695	-2.43269	-2.46518	-1.76198	-2.74603	-2.37678	-2.21182	-1.82914	-2.30683	-1.8906	-2.36636	-2.66582	-1.84554	-3.3932	-2.2381	0.431014
	999	-1.98739	-1.9948	-2.13712	-1.40762	-1.99749	-2.1324	-1.84833	-2.17285	-2.44768	-1.8764	-2.77529	-2.3139	-1.86546	-2.04833	-2.35443	-2.04646	-2.44744	-2.99987	-1.6821	-3.1647	-2.185	0.427774
	1000	-2.07825	-2.4914	-2.16459	-1.53343	-1.84784	-2.25996	-1.95851	-1.68888	-2.09474	-1.67697	-2.47674	-2.11383	-1.95872	-2.2346	-2.04959	-2.73916	-2.3984	-3.189	-2.21885	-2.80732	-2.19904	0.405263
	1001	-1.70035	-2.01174	-1.94545	-1.58035	-1.5743	-2.31964	-2.10578	-1.4702	-2.3768	-1.55656	-2.19647	-2.04668	-1.66222	-2.67404	-1.99414	-2.52612	-2.65241	-2.6585	-2.77003	-2.59339	-2.12076	0.434171
	1002	-1.67276	-1.78598	-1.29885	-1.80097	-1.15474	-2.71745	-2.5708	-1.42051	-1.88393	-1.91929	-2.51411	-1.81139	-1.4953	-3.15707	-1.89735	-2.23766	-2.57983	-2.48936	-2.88572	-2.50665	-2.08999	0.562433
	1003	-1.60866	-1.62918	-0.593782	-1.87365	-1.20286	-3.15617	-2.81919	-1.66504	-1.34028	-2.34464	-2.49672	-1.41263	-1.42571	-2.84821	-2.28542	-2.10383	-2.60785	-2.15261	-3.01488	-2.74814	-2.06647	0.69664
	1004	-1.912	-1.42977	-0.458447	-1.36277	-1.05468	-2.96356	-2.03546	-1.40581	-1.79232	-2.25021	-1.65729	-1.78551	-1.48294	-2.06934	-1.86444	-2.15918	-1.82755	-1.84631	-2.13755	-2.87031	-1.81827	0.564104
	1005	-1.48996	-2.53526	-0.289388	-1.12776	-1.0824	-2.18017	-1.60689	-1.71474	-1.83299	-2.24082	-1.28277	-1.8163	-1.24659	-1.34826	-1.77108	-2.16721	-1.39807	-1.51531	-1.09134	-2.03903	-1.58882	0.517779
	1006	-1.57412	-2.62156	-0.413438	-1.45415	-0.941271	-1.82089	-0.914298	-2.05649	-1.39605	-2.01935	-1.22807	-1.32835	-1.05078	-1.45579	-1.76557	-1.88153	-1.10703	-1.52328	-0.753077	-1.3553	-1.43302	0.511028
	1007	-1.66134	-2.39451	-0.314416	-1.55049	-0.359074	-0.792784	-0.826704	-2.12337	-1.56637	-1.63961	-1.61674	-0.473345	-0.89085	-0.752971	-1.95549	-0.944792	-0.681193	-1.26322	-0.452459	-0.749393	-1.15046	0.622311
	1008	-1.387	-2.17476	-0.185833	-1.39771	0.432084	-0.19705	-0.759219	-1.88033	-1.69151	-1.23194	-1.17498	-0.253528	-1.16284	-0.306846	-1.76883	-1.13831	-0.514353	-0.662705	-0.000986584	-1.04156	-0.92491	0.701617
	1009	-0.436016	-1.17041	-0.690804	-1.02088	-0.302874	0.19012	0.680353	-1.10432	-1.20577	-0.30282	-0.835849	0.0662037	-1.07152	-0.0876547	-0.819784	-1.03437	-0.190752	-0.748422	-0.266292	-0.801712	-0.557678	0.519419
	1010	0.528755	-0.945084	-0.867901	-0.0640113	-0.383631	0.901733	0.484789	-0.624567	-0.28011	0.497916	-0.435885	0.204816	0.0850843	0.157043	0.171324	-0.798484	0.197864	0.355421	-0.0263205	-0.290873	-0.0566061	0.5109
	1011	1.14446	-0.420702	-1.24559	0.133727	-0.0200859	1.1441	0.897465	-0.311554	1.1278	1.45199	0.323424	0.500073	0.57577	0.232523	0.584357	-0.372318	0.427853	0.508242	0.656664	0.291765	0.381498	0.645448
	1012	1.36226	0.569944	-0.834229	0.373202	0.363923	1.22393	1.02488	0.0848252	1.26226	1.59032	0.97692	0.667894	0.292505	0.397408	1.08437	0.736425	0.724046	0.900536	0.0763403	1.55647	0.721712	0.586455
	1013	1.82993	1.12942	0.247559	0.813644	0.912847	1.60767	1.45657	1.24282	1.35609	2.00275	0.69656	1.32757	0.644834	0.825823	1.90125	1.38762	1.71191	1.27034	0.640781	1.87177	1.24389	0.496337
	1014	1.63849	1.35682	1.21161	0.908045	1.04718	1.71545	2.02773	2.07476	1.93291	1.4197	1.63064	1.89712	1.24416	1.33012	2.49528	1.92439	1.80035	1.72621	1.38584	2.37108	1.65689	0.42228
	1015	2.5176	2.16112	1.83526	1.72456	1.3038	2.31497	1.94122	2.6293	1.82574	1.47608	2.0463	2.39629	1.75096	1.67249	2.13443	2.33601	2.17084	2.09301	1.82376	2.90766	2.05307	0.396098
	1016	2.90021	2.53509	2.61523	2.67357	2.27578	2.84185	1.73286	2.86916	2.24506	2.19848	3.06853	2.61446	2.55604	1.82619	2.41622	2.87756	2.67589	2.17082	3.13398	3.01711	2.5622	0.392491
	1017	3.52411	3.04196	3.25845	3.35828	2.90434	3.22396	2.05714	3.15795	2.94886	2.18485	3.62833	2.60762	3.01602	2.28125	2.98583	3.35716	2.44674	2.90133	3.33252	3.37941	2.97981	0.451169
	1018	3.73706	3.22681	3.36	3.89291	3.38984	4.15605	1.89594	3.65424	3.75343	2.83306	3.60862	2.27398	3.7781	2.89144	2.51477	4.03085	2.98293	3.78578	3.86443	3.77066	3.37005	0.619235
	1019	4.08705	4.13977	3.45972	3.97862	3.54044	4.70297	3.92499	3.17129	4.0834	3.33873	3.64836	2.72277	4.43024	4.21234	2.78069	4.9473	4.44192	4.28529	3.87788	4.20597	3.89899	0.592082
	1020	3.85481	4.3865	3.58558	4.23082	3.49145	4.42544	4.28404	3.55848	3.97876	4.0116	3.6947	3.51739	4.64103	4.26947	3.54509	5.26641	4.781	4.09293	4.44125	4.35523	4.1206	0.480148
	1021	3.02365	4.15428	3.31206	4.38808	3.2874	4.90759	3.98486	3.86141	3.91297	4.54415	4.50706	4.63092	4.37657	5.113	4.0863	4.96913	4.62464	3.83734	4.74187	5.21658	4.27399	0.614884
	1022	3.65731	4.5577	3.79734	5.48762	3.4638	4.56925	4.12567	4.51579	4.78742	4.37201	5.36651	4.73152	3.76033	5.50685	4.81264	4.19196	4.16358	3.49254	4.67618	6.09261	4.50643	0.716465
	1023	4.58845	5.51856	3.75584	5.93575	4.49923	4.44072	5.2613	4.35246	5.13269	4.83914	5.53528	5.36832	4.04817	5.58849	5.40227	4.81174	4.829	3.6226	5.22446	6.45838	4.96064	0.721875
	1024	5.34456	6.00694	4.52046	5.47923	5.05607	4.87432	5.05625	4.95805	5.01111	5.44427	5.79233	5.71881	4.14361	4.77086	5.94262	5.24401	5.65485	3.93969	5.75423	6.18225	5.24473	0.607581
	1025	5.38003	5.91926	5.01685	5.96125	5.80603	5.41619	5.04793	5.66218	5.13842	5.71489	6.13612	6.03447	4.9615	5.21226	5.5527	5.23768	5.5501	4.70272	6.02664	6.03504	5.52561	0.427228
	1026	5.43859	5.56985	5.70201	6.2718	6.74857	5.55427	5.96206	6.15264	5.66485	6.75356	6.1839	5.4684	6.12946	5.29335	4.66132	5.42419	5.66221	5.16859	5.93006	5.95176	5.78457	0.511312
	1027	5.60574	6.03999	6.01849	7.56903	7.09812	5.57207	7.12072	6.20449	5.40188	6.94051	5.92772	5.26723	6.78755	5.48389	5.53567	5.37258	5.97196	5.50657	6.20159	6.16866	6.08972	0.678183
	1028	5.89016	6.08949	6.43221	7.46348	6.93066	5.64701	7.45527	6.214	6.23966	6.17466	5.27639	5.30858	6.72666	5.24105	6.0224	6.08692	5.71053	6.32538	6.45317	6.10178	6.18947	0.623745
	1029	6.4309	6.16063	6.52943	6.65001	6.98347	6.03175	7.10598	6.09504	6.94924	5.96796	5.48676	5.53566	6.36275	4.97649	7.13943	5.93577	6.0476	5.96699	6.07417	6.17026	6.23001	0.559941
	1030	6.48297	5.98637	6.57257	6.12823	6.68486	6.13993	6.42455	6.25084	7.11055	5.78719	5.44093	6.51768	6.18952	5.37862	6.46073	6.44761	6.33611	6.15025	5.92837	5.39435	6.19061	0.44628
	1031	6.28315	6.07014	7.05215	5.96469	6.36031	5.82512	6.24444	6.51344	7.21921	6.09334	5.23205	5.74059	5.50102	5.65325	6.29677	6.2656	6.3895	6.23748	6.0707	5.20341	6.11082	0.510895
	1032	5.86823	6.39929	7.21319	6.07804	6.16239	6.01478	6.04865	6.21977	6.32853	6.18841	5.00064	5.56788	6.00277	6.11457	5.72575	6.62887	5.9012	5.34733	5.95066	4.5595	5.96602	0.563579
	1033	5.56858	5.86287	6.54718	5.62926	6.21918	6.0988	5.8738	6.40116	6.23167	5.96116	5.48617	5.75737	6.69003	6.74249	5.53064	6.30377	5.89564	5.00128	5.77324	5.73538	5.96548	0.441319
	1034	5.17238	5.18453	6.10687	5.37807	6.19127	6.76563	5.02603	6.70959	6.64598	5.82059	6.24901	6.03157	6.53593	6.65433	6.03207	6.20911	5.39433	5.17357	5.74232	6.01686	5.952	0.569677
	1035	5.9537	5.401	6.34947	5.55789	5.85988	6.13388	5.04796	6.33628	6.3821	5.96682	6.17559	6.20283	6.53781	6.20124	6.5359	5.94889	5.41617	5.82496	6.23054	5.80929	5.99361	0.399629
	1036	6.31282	5.5177	6.16742	5.58649	6.20316	6.51687	5.64237	5.64261	5.66186	6.10963	5.93102	5.74479	6.80182	5.49243	6.38731	5.9261	5.53005	6.24361	6.79799	5.76265	5.99893	0.417959
	1037	6.1983	5.68772	6.25608	6.02245	5.99018	6.55716	6.19947	5.52899	5.45865	6.23345	5.71064	5.31269	6.37846	4.92318	5.62819	6.24581	6.41658	6.50841	6.92288	5.64548	5.99124	0.491404
	1038	5.93886	5.00582	6.33293	6.21917	4.92122	6.06161	5.88609	6.0227	4.75744	6.16287	5.31512	5.45797	6.23967	5.22103	5.61424	5.80983	5.90082	6.20466	6.87557	5.12603	5.75368	0.556461
	1039	5.11871	4.72515	5.28286	5.52389	4.73169	5.75093	5.51535	5.59015	4.20424	6.22062	5.42791	5.58136	5.35808	5.86388	5.41472	5.73445	5.57192	5.95426	6.71029	4.7647	5.45226	0.564354
	1040	4.66151	5.27945	4.51267	4.95251	4.92021	5.18112	5.0817	5.8986	4.6164	5.83361	5.25772	5.70744	5.21556	5.94271	4.81344	5.69756	5.08557	6.25471	5.68064	5.22828	5.29107	0.489565
	1041	4.62186	5.8908	4.44158	4.43465	4.93356	4.96604	4.69081	4.93604	5.06005	5.6606	5.85963	5.99094	5.59925	6.15263	5.08357	5.10471	4.70435	5.64091	4.52743	5.45898	5.18792	0.550868
	1042	4.73509	5.70471	4.32976	4.92064	4.80481	4.25746	4.60631	5.26002	4.90494	5.68606	5.7674	5.88188	5.23542	6.00308	4.06385	4.99454	5.33732	5.3539	4.4324	5.77631	5.10279	0.588094
	1043	4.28829	5.33637	4.45353	5.12063	4.65035	4.20061	4.53289	4.73477	4.85321	4.8576	4.78025	6.10501	5.11573	5.22421	3.68906	5.00292	4.84857	4.61872	3.8922	5.35446	4.78297	0.545565
	1044	4.82048	4.44582	5.4123	5.08743	3.87624	3.94581	4.33839	4.61989	4.55244	4.76083	3.84139	5.51869	4.48175	4.78638	4.04216	5.13377	5.30663	4.93295	3.63563	6.08646	4.68127	0.636624
	1045	4.8488	4.62304	4.81863	5.17114	3.52636	3.68249	4.67261	4.66048	4.26867	4.687	3.85904	5.4301	4.71246	4.72255	4.31717	5.3905	4.85571	5.52928	3.5515	5.80186	4.65647	0.64632
	1046	4.41609	4.28183	4.4336	4.5156	4.0226	3.55696	4.13582	5.14868	3.98055	4.4594	4.03382	4.88806	4.51667	4.40426	3.89203	4.52238	4.8696	5.52598	3.58298	4.29741	4.37422	0.486864
	1047	4.34978	4.2784	4.34614	3.99102	3.88131	4.00282	3.86065	5.10745	3.74233	3.99797	4.76961	4.92556	3.96377	4.3895	3.55196	3.93282	4.58804	5.44162	3.62225	4.15433	4.24487	0.504961
	1048	4.13566	4.26536	3.308	4.28833	3.6727	4.06671	3.53031	4.3687	4.23719	3.70715	4.05845	4.45926	3.59056	4.14185	3.57616	3.77635	3.82494	4.68049	4.18499	4.13386	4.00035	0.358254
	1049	4.16131	4.61948	2.71445	3.50138	3.28286	3.75514	3.04915	3.69436	3.64153	2.96808	3.64963	4.16501	3.50679	4.1652	3.44357	3.03752	3.04027	3.89967	4.17362	3.77753	3.61233	0.499351
	1050	3.49368	4.08469	2.73225	3.01843	3.24048	3.66515	2.89796	3.19827	3.35776	2.70637	3.52016	2.85727	2.93129	3.6973	2.73821	2.42342	2.67994	2.98614	4.01731	2.68628	3.14662	0.472696
	1051	2.26577	3.35406	3.02566	2.93347	3.01704	3.39139	2.82647	2.3912	3.07344	2.45525	2.70209	2.6405	2.35064	3.36572	2.41323	2.92567	1.92956	3.04159	3.61086	2.28986	2.80017	0.451637
	1052	2.26418	3.31994	2.01271	2.60087	2.63853	2.47964	2.23101	1.59079	3.03784	1.72475	2.48933	1.88191	2.00538	2.66513	2.25491	3.44202	1.33516	2.47545	3.20618	1.97678	2.38162	0.57288
	1053	2.70939	2.9222	1.30097	3.2351	2.73199	1.9189	2.13204	1.55415	2.73385	1.61551	2.29633	1.44784	1.98213	2.48092	2.49786	2.74328	1.30839	1.95076	3.16667	2.12839	2.24283	0.603342
	1054	2.14984	2.68885	1.26865	2.4289	2.52349	1.23794	2.08543	1.7181	2.231	2.24329	2.35466	1.14889	2.00486	2.15545	3.01287	2.2046	0.890576	1.95981	2.02403	2.15523	2.02432	0.535934
	1055	2.34015	1.91073	1.45757	2.13174	2.23763	1.61328	2.08194	1.45108	1.94705	1.94389	2.47836	0.700224	1.84952	1.68421	2.68294	1.71507	1.08192	1.65526	1.68185	2.11878	1.83816	0.464343
	1056	2.02828	1.44798	1.36542	1.17122	1.70502	1.12206	1.61112	0.921942	1.86769	2.20788	1.83077	0.804554	1.80249	1.73847	1.95125	1.96518	1.1236	1.93155	1.16984	1.44736	1.56068	0.404133
	1057	1.24029	0.847247	1.89845	1.10368	1.21569	0.32662	2.03939	0.468949	1.54496	2.04828	1.79574	0.915013	2.11668	1.92253	1.62537	1.40811	1.30956	1.91878	1.04165	1.25501	1.4021	0.524474
	1058	0.937221	0.440812	1.94813	1.22313	0.968824	0.223165	2.04356	0.352233	1.40025	1.76793	1.95977	0.550146	1.32882	1.73185	1.34914	1.17753	1.59996	1.71965	0.681304	0.817209	1.21103	0.56991
	1059	0.318938	0.435145	1.87854	0.92417	0.971175	0.783048	2.0975	0.0674574	0.929526	1.63859	1.50688	0.267842	0.618354	1.47109	0.728409	0.837895	1.3647	1.02054	0.0462345	0.95456	0.943029	0.577478
	1060	0.882933	0.218397	2.01652	0.303061	0.762072	0.750821	1.86597	0.778133	0.581242	1.12387	1.51733	0.268076	0.263186	0.876509	0.0748877	0.625546	1.01808	0.87109	0.0177648	0.657588	0.773654	0.546955
	1061	0.902106	-0.256055	2.29008	0.0820081	0.85953	0.954635	0.473514	1.10907	0.670468	0.620539	1.20532	0.304784	0.3969	0.439175	0.217069	0.965073	0.571829	1.17735	0.422264	0.273602	0.683963	0.540677
	1062	0.939721	0.143588	1.9957	0.323401	1.03542	1.32552	0.183484	1.01326	1.05655	0.388111	0.426396	1.26153	0.102225	0.527219	0.556408	0.505958	0.833837	1.22706	0.791214	0.783949	0.771028	0.477199
	1063	0.930913	0.559677	0.949731	0.733615	0.710273	1.58529	0.362606	1.32744	0.808123	0.58253	-0.146738	1.33489	0.12893	0.664215	0.536204	0.123172	1.12385	1.37565	0.988612	1.69324	0.818611	0.496565
	1064	0.809845	0.899358	0.83764	0.353973	0.680574	1.53978	0.0842122	1.30047	0.914017	0.761247	-0.557744	1.38361	0.27246	0.367835	1.00852	0.122468	0.943132	1.15281	1.39901	1.36111	0.781717	0.538653
	1065	0.622918	0.953831	0.47739	0.312558	0.820345	0.924704	-0.0635312	0.950333	0.77993	0.607364	-0.114292	0.223831	0.232371	0.392125	0.848065	0.728524	1.1476	1.00633	1.32399	0.694519	0.643445	0.386703
	1066	0.299399	0.713268	0.193464	0.0815029	0.474831	0.276062	0.202596	0.177005	0.803907	0.663413	-0.495359	-0.0994219	0.385184	0.447826	0.557434	0.786368	0.743878	1.22902	1.39997	0.195623	0.451799	0.436238
	1067	0.069362	-0.454052	-0.156894	-0.397427	-0.124596	-0.287578	0.611208	0.102963	0.550843	0.603472	-0.535449	0.175407	0.446891	0.614753	0.494106	0.747849	0.263423	0.710718	0.841024	-0.191596	0.204221	0.442867
	1068	-0.197854	-1.0825	-0.17134	-0.162365	-0.33542	-0.303355	0.621527	0.679486	0.494852	0.425768	-0.777011	0.330518	0.826713	0.763686	0.357893	0.39779	-0.00968856	0.227628	0.292276	-0.138982	0.111981	0.508724
	1069	-0.710758	-1.28927	-0.216234	0.0728382	-0.448366	-0.113794	0.0693165	0.782741	0.221961	0.199662	-0.378028	0.310319	0.218513	0.219091	0.968833	0.409579	-0.362967	-0.299024	-0.0388003	-0.280654	-0.0332521	0.505794
	1070	-1.12136	-0.888707	-0.54204	0.191122	-0.63437	-0.550058	0.324675	0.420404	0.229853	-0.149154	-0.273492	0.0554611	0.581875	-0.0810151	0.993536	0.280126	-0.491369	-0.497448	-0.237719	0.251804	-0.106894	0.528588
	1071	-0.688064	-0.380839	-1.19042	-0.0195362	-0.806307	-0.434189	-0.290627	0.102563	-0.164956	-0.582236	-0.229356	-0.358003	0.043166	-0.861304	0.229204	-0.503164	-0.637534	-0.604624	-0.605892	0.730889	-0.362561	0.435907
	1072	-0.761433	0.265099	-1.18416	-0.533513	-0.327799	-0.457504	-0.800342	-0.466686	-0.330387	-1.20448	-0.300052	-1.22009	-1.25389	-0.63631	-0.422646	-0.654965	-0.438968	-0.591714	-0.871959	0.850104	-0.567085	0.504165
	1073	-0.474437	0.300733	-1.60611	-0.344644	-0.798341	-0.884202	-0.662353	-0.500327	-0.14983	-0.966338	-0.807396	-1.24075	-1.24557	-0.817686	-0.380257	-0.937088	-0.382123	-1.09418	-0.435297	0.0195633	-0.670332	0.462188
	1074	-0.822579	-0.741745	-1.03202	-1.25353	-1.23133	-1.22003	-1.38789	-0.705003	-0.533867	-0.85931	-0.461694	-0.97495	-0.568551	-1.68962	-0.325509	-0.800668	-0.316506	-1.81072	-1.22975	0.209613	-0.887783	0.490718
	1075	-1.0069	-0.824059	-0.537471	-1.52284	-1.18416	-1.68443	-1.57708	-1.21291	-0.727599	-1.1859	-0.324647	-0.773699	-0.283665	-1.18603	-0.755656	-0.877827	-0.351948	-1.95218	-1.52468	-0.479899	-0.99868	0.487196
	1076	-1.20355	-1.16557	-0.872575	-1.31738	-0.413628	-1.54589	-1.52995	-1.44587	-1.18051	-1.32192	-1.09785	-0.742176	-0.703968	-1.46397	-1.14043	-1.07668	-0.569486	-1.39419	-1.14893	-0.845403	-1.109	0.32422
	1077	-1.51221	-1.59229	-1.42466	-1.01836	-0.359791	-1.96387	-1.54867	-2.22888	-1.15965	-1.27928	-1.53019	-1.26219	-0.859092	-1.63484	-1.96964	-1.44164	-0.836073	-1.44365	-1.20343	-1.5146	-1.38915	0.426523
	1078	-1.60168	-1.51341	-1.90289	-1.09496	-0.466694	-1.91573	-1.54003	-2.57914	-1.3164	-1.22956	-1.4453	-1.59048	-1.26555	-1.85773	-2.15249	-1.79935	-1.44878	-1.53014	-0.950102	-2.18007	-1.56902	0.472008
	1079	-1.69362	-1.68181	-1.737	-1.61815	-0.990086	-1.49933	-1.58974	-2.46987	-2.26263	-1.67494	-1.47104	-1.84986	-1.42703	-1.17173	-1.88055	-2.23076	-1.70128	-1.43458	-0.951444	-2.22071	-1.67781	0.404551
	1080	-2.12549	-2.02795	-1.51637	-2.11326	-1.9714	-1.39574	-1.72509	-1.97144	-2.74383	-1.81764	-2.12531	-2.07552	-1.5268	-1.19337	-2.29029	-2.03041	-1.80502	-1.3288	-1.42781	-2.55821	-1.88849	0.407311
	1081	-1.74659	-2.19786	-2.1873	-1.99282	-2.13621	-1.7513	-1.68982	-2.27212	-2.83142	-2.28337	-2.60536	-2.37293	-1.66974	-1.48297	-2.0694	-2.44085	-1.92821	-1.99257	-1.55735	-3.04659	-2.11274	0.415749
	1082	-2.23155	-2.70448	-2.72953	-1.90581	-2.83203	-2.11465	-2.27535	-2.44309	-2.71129	-2.83365	-2.64592	-3.05448	-2.05836	-2.12081	-2.18171	-3.09075	-1.84961	-2.21519	-1.65046	-3.51336	-2.4581	0.477027
	1083	-2.37004	-3.35903	-3.25333	-2.43474	-3.27988	-3.18961	-2.83727	-2.86305	-2.8399	-2.98145	-2.71272	-3.41938	-2.39299	-2.85516	-2.95739	-3.12045	-2.80044	-2.35811	-2.15745	-3.30644	-2.87444	0.376931
	1084	-2.91639	-3.8036	-3.38207	-3.14261	-3.53386	-3.49775	-3.49621	-3.02186	-3.39768	-3.44707	-3.57259	-3.705	-2.8425	-3.32786	-3.16943	-3.29748	-3.56411	-2.65457	-3.07748	-3.66006	-3.32551	0.307027
	1085	-3.57578	-3.84852	-3.40804	-4.00851	-3.63552	-3.81655	-4.06706	-3.45151	-3.64934	-3.52039	-3.99185	-3.49377	-3.33382	-4.21033	-3.56203	-3.6296	-3.60364	-3.3364	-3.37107	-3.69239	-3.66031	0.25458
	1086	-3.7954	-3.73899	-3.73199	-4.65098	-3.91346	-4.14096	-4.65812	-3.71753	-3.81656	-4.13048	-4.11356	-3.57656	-3.69392	-4.44771	-4.11959	-3.59006	-3.80791	-4.41356	-3.40159	-3.73026	-3.95946	0.360637
	1087	-4.1664	-4.09156	-3.93775	-4.78909	-4.54683	-4.31376	-4.87034	-4.00763	-4.45812	-4.05413	-4.5929	-4.60819	-4.08887	-5.03799	-4.2606	-3.88333	-4.6704	-4.77691	-3.6524	-4.44688	-4.3627	0.374248
	1088	-4.53146	-4.40774	-4.26203	-5.28554	-4.81613	-4.69868	-4.95965	-4.45345	-5.12886	-4.26081	-5.41113	-5.10932	-4.50127	-4.97805	-4.54826	-4.60357	-5.07828	-5.20075	-4.59226	-4.86253	-4.78449	0.346295
	1089	-5.35341	-5.00457	-4.69598	-5.57544	-5.45757	-5.32157	-5.19952	-5.03652	-5.4212	-4.82665	-5.48529	-5.48349	-4.88911	-5.23749	-4.90174	-4.95689	-5.18552	-5.36726	-5.16565	-5.46682	-5.20158	0.257649
	1090	-5.87612	-5.64198	-5.62163	-5.8517	-5.79088	-5.79287	-5.81644	-5.09689	-4.9097	-5.52359	-5.53907	-5.70975	-5.23735	-5.72265	-5.91526	-5.58719	-5.66441	-5.26962	-5.61024	-5.99994	-5.60886	0.283905
	1091	-6.24786	-5.96817	-6.01453	-6.21931	-6.01283	-6.08387	-6.14556	-5.3411	-5.23548	-5.7401	-6.0365	-5.8502	-5.75107	-5.97857	-6.5496	-5.87684	-6.04464	-5.39624	-6.1366	-6.53369	-5.95814	0.34517
	1092	-6.6752	-6.20765	-6.5203	-6.46386	-6.40244	-6.44216	-6.73747	-6.03852	-6.25979	-6.08166	-6.73084	-6.1189	-6.46876	-6.6427	-7.18815	-6.61204	-6.32358	-5.69753	-6.86295	-6.99753	-6.4736	0.353865
	1093	-7.05659	-6.82832	-7.21056	-6.57502	-7.19818	-7.00052	-7.27892	-7.29383	-6.91462	-7.12185	-6.61264	-6.26862	-7.12668	-6.85863	-7.83573	-7.2674	-7.10155	-6.4297	-7.13886	-7.40437	-7.02613	0.361198
	1094	-7.60917	-7.28337	-7.71526	-7.21168	-7.60355	-7.35901	-7.67951	-7.80433	-7.42137	-7.76312	-6.67117	-6.92603	-7.57785	-7.34816	-8.32914	-7.63706	-7.89141	-7.1965	-7.42224	-7.91714	-7.51835	0.369179
	1095	-8.14994	-7.72184	-8.27304	-7.8682	-8.1656	-7.76929	-8.20698	-7.94238	-8.01862	-8.01045	-7.49883	-7.75253	-8.12339	-7.88308	-8.65597	-7.72736	-8.3725	-8.14098	-8.09037	-8.37764	-8.03745	0.275905
	1096	-8.49453	-8.34018	-8.81719	-8.6834	-8.18534	-7.98458	-8.6144	-8.62294	-8.42875	-8.71461	-7.94832	-8.37361	-8.75968	-8.10388	-9.09584	-7.8952	-8.47024	-8.53091	-8.70976	-8.3993	-8.45863	0.315482
	1097	-8.81616	-9.06047	-8.94704	-9.028	-8.04732	-8.43027	-8.57402	-9.12511	-8.77376	-9.18333	-8.39689	-8.90752	-9.10147	-8.2708	-9.5882	-8.51373	-8.67418	-8.98725	-9.16294	-8.68303	-8.81357	0.369221
	1098	-9.30875	-9.38935	-9.09401	-9.62559	-8.80201	-8.95228	-8.7881	-9.49343	-9.25029	-9.4482	-8.93812	-9.21334	-9.19291	-8.91318	-9.68888	-9.09926	-9.21099	-9.20144	-9.39327	-9.10871	-9.20561	0.253928
	1099	-9.64269	-9.6251	-9.50975	-9.86204	-9.34776	-9.14682	-9.25169	-9.78652	-9.60646	-9.81857	-9.54565	-9.55911	-9.62384	-9.39971	-9.78658	-9.51548	-9.63146	-9.60023	-9.60859	-9.2184	-9.55432	0.197937
	1100	-9.77879	-9.71116	-9.95837	-9.84851	-9.68067	-9.41311	-9.81051	-10.0531	-9.98356	-9.90666	-10.1158	-9.83331	-10.1743	-9.71695	-9.94249	-9.85552	-10.0183	-10.0402	-9.8578	-9.44772	-9.85734	0.198306
	1101	-10.0969	-9.76285	-10.1212	-10.1562	-9.97175	-9.92719	-10.4126	-10.2808	-10.3589	-10.1281	-10.4598	-10.1414	-10.3535	-10.2269	-10.1086	-10.262	-10.3787	-10.3607	-10.0969	-9.56737	-10.1586	0.224814
	1102	-10.4844	-10.1771	-10.3806	-10.3812	-10.1882	-10.3224	-10.7272	-10.3375	-10.5847	-10.4788	-10.7906	-10.4968	-10.4332	-10.5554	-10.3617	-10.7969	-10.6003	-10.5328	-10.3882	-9.77118	-10.4395	0.232613
	1103	-10.6545	-10.4327	-10.7787	-10.5931	-10.4843	-10.6385	-10.933	-10.5417	-10.6663	-10.8026	-10.9782	-10.6943	-10.5332	-10.8426	-10.5131	-11.1384	-10.7672	-10.5988	-10.7657	-10.0593	-10.6708	0.229158
	1104	-10.7861	-10.7128	-11.0339	-10.722	-10.7032	-10.821	-11.136	-10.8936	-10.8857	-11.1105	-11.1199	-10.9922	-10.7038	-10.9645	-10.7959	-11.3478	-10.9004	-10.7349	-10.9416	-10.5556	-10.8931	0.191979
	1105	-11.0036	-11.0235	-11.0246	-10.9694	-10.9714	-10.961	-11.2322	-11.037	-11.0832	-11.2579	-11.3232	-11.2857	-10.9356	-11.0509	-11.0599	-11.4583	-11.0422	-10.8989	-11.0773	-10.924	-11.081	0.150814
	1106	-11.1289	-11.2459	-11.0405	-11.0723	-11.2097	-11.1798	-11.2849	-11.1112	-11.1579	-11.3252	-11.4432	-11.4307	-11.1749	-11.0584	-11.259	-11.4354	-11.1537	-10.9859	-11.1887	-11.2108	-11.2048	0.130117
	1107	-11.3503	-11.4498	-11.2104	-11.1633	-11.3881	-11.3122	-11.4954	-11.2399	-11.1928	-11.4396	-11.5626	-11.3924	-11.3931	-11.1436	-11.3646	-11.5155	-11.3886	-11.1981	-11.2677	-11.3956	-11.3432	0.12241
	1108	-11.4558	-11.5255	-11.3338	-11.2694	-11.4932	-11.4521	-11.6361	-11.3269	-11.238	-11.6178	-11.6555	-11.456	-11.5937	-11.4805	-11.3763	-11.5144	-11.5327	-11.3666	-11.441	-11.538	-11.4652	0.118559
	1109	-11.5932	-11.5233	-11.4604	-11.4807	-11.5505	-11.5729	-11.7386	-11.5362	-11.3799	-11.6876	-11.6984	-11.5208	-11.89	-11.6582	-11.4627	-11.5543	-11.6371	-11.3987	-11.5895	-11.6185	-11.5776	0.121155
	1110	-11.7344	-11.6412	-11.5303	-11.5874	-11.6181	-11.6578	-11.819	-11.6952	-11.6024	-11.7189	-11.8033	-11.6461	-12.0098	-11.7691	-11.4841	-11.6193	-11.7147	-11.555	-11.7137	-11.7482	-11.6834	0.117953
	1111	-11.8705	-11.7025	-11.6274	-11.6657	-11.7041	-11.6417	-11.8082	-11.785	-11.8058	-11.7568	-11.8919	-11.7278	-12.1143	-11.8363	-11.5218	-11.711	-11.7541	-11.7265	-11.7982	-11.8392	-11.7644	0.121748
	1112	-11.9262	-11.6964	-11.7248	-11.7124	-11.7931	-11.6552	-11.8335	-11.8489	-11.8673	-11.8271	-11.9606	-11.7852	-12.1655	-11.9012	-11.5881	-11.8382	-11.8212	-11.8883	-11.8986	-11.9541	-11.8343	0.126533
	1113	-11.9115	-11.7833	-11.7839	-11.8521	-11.8058	-11.6616	-11.8643	-11.9182	-11.9243	-11.8959	-12.0264	-11.9226	-12.1587	-11.9386	-11.7155	-11.9383	-11.8979	-12.0175	-11.9914	-12.0203	-11.9014	0.115712
	1114	-11.9763	-11.9409	-11.8405	-11.9899	-11.8379	-11.8211	-11.8884	-11.9619	-11.9741	-11.9492	-12.0873	-11.9711	-12.1638	-11.9616	-11.6937	-12.0143	-11.9049	-12.1051	-12.0376	-12.1072	-11.9613	0.112136
	1115	-12.02	-12.0392	-11.8688	-12.0888	-11.8938	-11.9243	-11.9366	-11.984	-12.0039	-12.0178	-12.1235	-12.0931	-12.1959	-12.0248	-11.7064	-12.0704	-11.9237	-12.1371	-12.0629	-12.1543	-12.0135	0.11506
	1116	-12.0548	-12.1418	-11.9196	-12.1484	-11.938	-11.9884	-11.9991	-11.9931	-12.0484	-12.1033	-12.2047	-12.1165	-12.215	-12.0994	-11.8663	-12.1655	-11.9343	-12.1361	-12.0209	-12.1812	-12.0637	0.102676
	1117	-12.0538	-12.1479	-11.9567	-12.1997	-12.0419	-12.0088	-12.0312	-12.0099	-12.0646	-12.1838	-12.2277	-12.1152	-12.1987	-12.1179	-11.9133	-12.2208	-11.9826	-12.1831	-12.0287	-12.1928	-12.094	0.0966483
	1118	-12.092	-12.1331	-12.0185	-12.2025	-12.0817	-12.0303	-12.0212	-12.0335	-12.0981	-12.2142	-12.2336	-12.1271	-12.2085	-12.1156	-11.9586	-12.2504	-12.0956	-12.2067	-12.0736	-12.2065	-12.1201	0.0845434
	1119	-12.0901	-12.1339	-12.0072	-12.2213	-12.1143	-12.0873	-12.0607	-12.0829	-12.1161	-12.2522	-12.2227	-12.1066	-12.2347	-12.1718	-12.027	-12.2565	-12.2106	-12.2131	-12.0887	-12.2047	-12.1451	0.0773945
	1120	-12.0776	-12.161	-12.0099	-12.255	-12.1042	-12.1337	-12.0934	-12.1206	-12.1499	-12.2173	-12.2677	-12.1794	-12.2028	-12.2217	-12.0475	-12.2933	-12.247	-12.2182	-12.1097	-12.254	-12.1682	0.0796546
	1121	-12.0951	-12.2111	-12.0791	-12.2959	-12.0874	-12.1465	-12.0964	-12.1998	-12.1881	-12.211	-12.2827	-12.232	-12.1771	-12.2323	-12.1294	-12.3162	-12.2421	-12.239	-12.1511	-12.2701	-12.1941	0.0722914
	1122	-12.1253	-12.201	-12.1748	-12.2967	-12.0899	-12.2208	-12.1159	-12.2328	-12.2035	-12.2286	-12.2932	-12.2969	-12.2123	-12.2639	-12.1615	-12.3382	-12.2227	-12.2606	-12.1877	-12.3168	-12.2221	0.0681072
	1123	-12.1627	-12.211	-12.2451	-12.3139	-12.0797	-12.2452	-12.1299	-12.2744	-12.249	-12.2324	-12.3318	-12.3348	-12.2428	-12.2544	-12.2045	-12.3183	-12.2571	-12.2558	-12.2111	-12.3329	-12.2443	0.0673255
	1124	-12.1865	-12.2337	-12.3032	-12.3286	-12.0991	-12.2591	-12.1616	-12.3151	-12.2904	-12.2244	-12.3485	-12.3486	-12.2652	-12.2194	-12.2334	-12.2966	-12.2803	-12.2622	-12.2407	-12.3611	-12.2629	0.0663817
	1125	-12.2046	-12.2986	-12.3169	-12.3696	-12.1292	-12.3093	-12.2363	-12.3522	-12.327	-12.276	-12.3588	-12.3451	-12.2872	-12.2188	-12.3036	-12.2691	-12.3116	-12.313	-12.2201	-12.3978	-12.2922	0.0648347
	1126	-12.191	-12.3371	-12.3197	-12.4097	-12.2086	-12.3672	-12.275	-12.3745	-12.3461	-12.3182	-12.3413	-12.357	-12.286	-12.2384	-12.3411	-12.2854	-12.3206	-12.3292	-12.2162	-12.4012	-12.3132	0.0620231
	1127	-12.1672	-12.3771	-12.3313	-12.4136	-12.2636	-12.4165	-12.259	-12.3981	-12.3823	-12.3401	-12.3637	-12.3374	-12.2705	-12.2645	-12.3678	-12.3061	-12.3323	-12.3438	-12.2552	-12.4022	-12.3296	0.0657521
	1128	-12.1657	-12.3937	-12.3578	-12.4146	-12.3047	-12.4213	-12.2518	-12.4147	-12.3887	-12.3544	-12.35	-12.3135	-12.2454	-12.235	-12.3719	-12.3249	-12.3494	-12.3631	-12.2874	-12.402	-12.3355	0.0694987
	1129	-12.2367	-12.4114	-12.3843	-12.4329	-12.3583	-12.4198	-12.2815	-12.4205	-12.398	-12.3763	-12.3587	-12.306	-12.3017	-12.2523	-12.3909	-12.2867	-12.3466	-12.3731	-12.3272	-12.4065	-12.3535	0.0588688
	1130	-12.2817	-12.414	-12.416	-12.4438	-12.4104	-12.4198	-12.3104	-12.4396	-12.3949	-12.4053	-12.3737	-12.3223	-12.3375	-12.2573	-12.4281	-12.2961	-12.3644	-12.3898	-12.3419	-12.4095	-12.3728	0.0558094
	1131	-12.3093	-12.4164	-12.4195	-12.4513	-12.4288	-12.4261	-12.3488	-12.4501	-12.3679	-12.4235	-12.3961	-12.33	-12.359	-12.2529	-12.4337	-12.3087	-12.3688	-12.3971	-12.3495	-12.4218	-12.383	0.0541192
	1132	-12.3414	-12.4307	-12.429	-12.4729	-12.4164	-12.4314	-12.3738	-12.4708	-12.3319	-12.4349	-12.4078	-12.3355	-12.3808	-12.2931	-12.4326	-12.3123	-12.3767	-12.4336	-12.3659	-12.4252	-12.3948	0.0518316
	1133	-12.3558	-12.4483	-12.4281	-12.49	-12.4171	-12.4578	-12.3662	-12.453	-12.3006	-12.4393	-12.408	-12.3262	-12.3796	-12.3192	-12.435	-12.3401	-12.3753	-12.4518	-12.3934	-12.4213	-12.4003	0.052938
	1134	-12.3719	-12.4344	-12.4207	-12.4873	-12.4308	-12.4768	-12.372	-12.4098	-12.3289	-12.4438	-12.4236	-12.2633	-12.4032	-12.3244	-12.4183	-12.3578	-12.3838	-12.4692	-12.3982	-12.423	-12.4021	0.0549191
	1135	-12.4143	-12.419	-12.419	-12.4802	-12.446	-12.47	-12.3582	-12.4175	-12.3451	-12.4337	-12.4315	-12.2692	-12.402	-12.3372	-12.4376	-12.3209	-12.4028	-12.4666	-12.4092	-12.4343	-12.4057	0.05398
	1136	-12.4403	-12.3994	-12.4314	-12.4665	-12.4675	-12.4572	-12.3145	-12.4323	-12.3647	-12.4226	-12.4401	-12.2322	-12.3996	-12.3565	-12.4388	-12.2952	-12.4114	-12.4784	-12.4344	-12.4634	-12.4073	0.0646899
	1137	-12.4551	-12.4029	-12.4421	-12.4638	-12.4726	-12.4471	-12.2393	-12.4306	-12.3763	-12.38	-12.4371	-12.2336	-12.4081	-12.3392	-12.4514	-12.3177	-12.3984	-12.4743	-12.4534	-12.4652	-12.4044	0.0720497
	1138	-12.441	-12.4264	-12.3923	-12.4506	-12.463	-12.4323	-12.2474	-12.411	-12.3745	-12.3347	-12.421	-12.2085	-12.3868	-12.3575	-12.4496	-12.3427	-12.3745	-12.4732	-12.4482	-12.4424	-12.3939	0.069794
	1139	-12.3991	-12.4161	-12.378	-12.442	-12.4394	-12.4225	-12.1999	-12.3774	-12.3611	-12.2762	-12.4015	-12.1759	-12.3661	-12.3213	-12.422	-12.3561	-12.3721	-12.4465	-12.4209	-12.4196	-12.3707	0.0755712
	1140	-12.3203	-12.3841	-12.3416	-12.4101	-12.4303	-12.4128	-12.2064	-12.3355	-12.305	-12.1366	-12.3437	-12.1563	-12.3389	-12.3062	-12.3608	-12.3543	-12.3833	-12.4193	-12.3658	-12.43	-12.3371	0.0838243
	1141	-12.1815	-12.3737	-12.2412	-12.3821	-12.4094	-12.3783	-12.1906	-12.3118	-12.2173	-12.0693	-12.2968	-12.1328	-12.3009	-12.2538	-12.2823	-12.3129	-12.3403	-12.3758	-12.2829	-12.3567	-12.2845	0.0907967
	1142	-12.1541	-12.2914	-12.1376	-12.3151	-12.3137	-12.3008	-12.114	-12.2134	-12.1239	-12.0594	-12.2542	-12.1008	-12.1858	-12.1219	-12.1803	-12.3165	-12.3073	-12.283	-12.1951	-12.3297	-12.2149	0.0881691
	1143	-12.1881	-12.1354	-12.1319	-12.2202	-12.2687	-12.2552	-12.0835	-12.1098	-12.0899	-12.1095	-12.1904	-12.0117	-12.0117	-12.0199	-12.0806	-12.233	-12.1979	-12.2073	-12.2583	-12.2084	-12.1506	0.0835473
	1144	-12.2046	-12.1464	-12.1713	-12.1788	-12.1901	-12.0794	-12.1005	-11.8888	-12.1054	-12.0521	-12.2167	-11.8337	-11.9621	-12.0081	-12.0148	-12.0478	-12.0693	-12.0926	-12.1869	-12.0742	-12.0812	0.103614
	1145	-12.1273	-12.0644	-12.1211	-12.1061	-12.1441	-11.8928	-12.0277	-12.0815	-12.1081	-11.8834	-12.1173	-11.9391	-12.0055	-11.9786	-12.0791	-11.9842	-11.7253	-11.9825	-12.0413	-11.9143	-12.0162	0.106437
	1146	-12.068	-11.9054	-12.0143	-11.967	-12.1421	-11.7257	-11.7941	-12.1741	-12.0535	-11.6372	-12.0473	-12.0025	-11.9049	-11.9404	-12.1063	-11.9654	-11.7195	-11.8085	-11.8832	-11.9443	-11.9402	0.14607
	1147	-11.9226	-11.8226	-11.8223	-11.7394	-12.1155	-11.5475	-11.7707	-12.1217	-11.919	-11.565	-11.999	-11.9862	-11.9612	-11.8488	-11.9907	-12.0287	-11.8072	-11.6678	-11.9685	-11.9012	-11.8753	0.160734
	1148	-11.6953	-11.8159	-11.9289	-11.6963	-12.0458	-11.3542	-11.6267	-12.0984	-11.7933	-11.662	-11.9026	-11.9352	-12.0426	-11.6445	-11.8271	-11.8882	-11.7962	-11.5865	-11.8334	-11.7872	-11.798	0.178161
	1149	-11.6571	-11.7584	-11.9375	-11.7385	-11.8145	-11.3554	-11.5457	-11.7801	-11.6317	-11.7475	-11.7778	-11.8654	-11.9991	-11.6111	-11.7081	-11.8513	-11.4868	-11.4395	-11.7658	-11.6308	-11.7051	0.16348
	1150	-11.7476	-11.6177	-11.8483	-11.6299	-11.5695	-11.3711	-11.5914	-11.5387	-11.6073	-11.6467	-11.6886	-11.8023	-11.6993	-11.5621	-11.4455	-11.7638	-11.5733	-11.407	-11.8433	-11.704	-11.6329	0.134001
	1151	-11.687	-11.3469	-11.6013	-11.5188	-11.5496	-11.4416	-11.6202	-11.5547	-11.6385	-11.5943	-11.7089	-11.8403	-11.5138	-11.4607	-11.511	-11.6106	-11.7152	-11.5378	-11.7594	-11.649	-11.593	0.116598
	1152	-11.7469	-11.2234	-11.36	-11.6331	-11.4686	-11.5214	-11.4544	-11.4421	-11.5205	-11.5302	-11.4482	-11.9752	-11.4283	-11.4297	-11.4833	-11.3996	-11.747	-11.5691	-11.679	-11.6712	-11.5366	0.167376
	1153	-11.7153	-11.324	-11.4404	-11.5888	-11.2683	-11.4637	-11.2448	-11.4726	-11.3439	-11.4097	-11.3004	-11.8847	-11.3511	-11.2374	-11.4783	-11.1416	-11.7211	-11.4428	-11.5326	-11.5999	-11.4481	0.186289
	1154	-11.5716	-11.2825	-11.4403	-11.4992	-11.0068	-11.3776	-10.9821	-11.5536	-11.3269	-11.2432	-11.3338	-11.7244	-11.384	-11.0077	-11.3823	-10.8019	-11.6747	-11.3724	-11.2709	-11.3794	-11.3308	0.235899
	1155	-11.5878	-11.1936	-11.4052	-11.4067	-10.9185	-11.2566	-10.6763	-11.5554	-11.2932	-11.2866	-11.0693	-11.4523	-11.3561	-10.9228	-11.1879	-10.7855	-11.4855	-11.4111	-11.1193	-11.3018	-11.2336	0.252222
	1156	-11.4681	-11.2236	-11.4373	-11.3411	-10.8834	-11.1792	-10.8812	-11.4175	-11.166	-11.2713	-10.9495	-11.295	-11.2048	-11.0187	-10.8832	-10.8867	-11.2618	-11.264	-11.1115	-11.3171	-11.173	0.195019
	1157	-11.3227	-11.1911	-11.2132	-11.0607	-10.9139	-10.973	-11.1104	-11.4416	-11.0479	-11.0564	-10.8786	-11.1384	-10.9348	-11.162	-10.6934	-11.1599	-11.1222	-11.1405	-11.0775	-11.1404	-11.0889	0.161694
	1158	-11.2269	-11.0542	-11.1606	-10.941	-11.0901	-10.9564	-11.2345	-11.3814	-10.9674	-10.6246	-10.8241	-10.9375	-10.6409	-11.1208	-10.8301	-11.1417	-10.9622	-10.9034	-10.8845	-11.0307	-10.9957	0.190308
	1159	-11.0798	-10.9124	-10.9863	-10.7243	-10.8648	-11.0403	-11.0614	-10.9658	-10.9606	-10.5859	-10.8042	-10.8962	-10.5576	-10.8414	-10.9342	-11.0025	-10.9181	-10.5906	-11.058	-10.7664	-10.8775	0.161373
	1160	-10.7748	-10.6494	-10.9745	-10.4612	-10.7146	-10.9634	-10.6462	-10.4321	-10.8225	-10.6968	-10.8144	-10.6778	-10.5277	-10.575	-10.7892	-10.5003	-10.6885	-10.682	-10.7808	-10.7323	-10.6952	0.147628
	1161	-10.0604	-10.36	-10.5123	-10.2467	-10.6192	-10.7565	-10.5608	-10.2066	-10.5863	-10.7176	-10.6899	-10.2082	-10.433	-10.3765	-10.4529	-10.3504	-10.2572	-10.7652	-10.4646	-10.6128	-10.4619	0.20281
	1162	-9.60515	-9.99583	-10.067	-10.3418	-10.4339	-10.3266	-10.3217	-10.1921	-10.3603	-10.5434	-10.4571	-10.1332	-10.2596	-10.1504	-10.0465	-10.3818	-9.8876	-10.4371	-10.0994	-10.1305	-10.2085	0.225134
	1163	-9.31988	-9.80833	-9.83657	-10.2565	-10.1482	-10.1372	-10.2112	-9.91908	-9.97833	-10.5549	-10.1504	-9.91968	-10.1013	-10.1268	-10.0124	-10.1751	-9.65053	-10.1301	-9.86229	-9.85022	-10.0075	0.257278
	1164	-9.17716	-9.39795	-9.62735	-9.77869	-9.84563	-9.62126	-9.77324	-9.76983	-9.8319	-10.1762	-9.66371	-9.70501	-9.874	-9.91549	-9.88561	-9.91018	-9.46998	-9.93017	-9.67204	-9.34144	-9.71834	0.234306
	1165	-9.2951	-9.17239	-9.66831	-9.31893	-9.40533	-9.30715	-9.3939	-9.40788	-9.26144	-9.88758	-9.54626	-9.39295	-9.49418	-9.761	-9.76868	-9.85327	-9.42721	-9.3524	-9.70123	-9.26386	-9.48395	0.215258
	1166	-9.4936	-9.10253	-9.39268	-8.72801	-9.16017	-9.33042	-9.07627	-9.05747	-9.07495	-9.55689	-9.30912	-9.16916	-9.35461	-9.4861	-9.56215	-9.37974	-9.36214	-8.77594	-9.70943	-9.26141	-9.26714	0.25279
	1167	-9.17842	-8.81425	-8.94259	-8.1719	-8.66629	-9.30578	-8.81024	-8.60065	-8.83478	-9.02359	-8.97674	-8.88523	-9.09289	-8.89172	-9.40335	-9.09988	-9.12524	-8.29521	-9.36479	-8.94867	-8.92161	0.317519
	1168	-8.6152	-8.43537	-8.5535	-7.83264	-8.19433	-8.78117	-8.58572	-8.67282	-8.61932	-8.80489	-8.62431	-8.5382	-8.77711	-8.63797	-8.93679	-8.67736	-8.69931	-7.96638	-8.59153	-8.70186	-8.56229	0.272761
	1169	-8.44871	-8.50993	-8.27245	-7.50889	-8.03485	-8.21977	-8.24107	-8.26709	-8.15261	-8.56605	-8.34792	-8.10968	-8.19532	-8.29653	-8.5646	-8.44868	-8.03415	-7.37661	-7.8236	-8.15523	-8.17869	0.314986
	1170	-7.98581	-7.71387	-7.87426	-7.27471	-7.89462	-7.69902	-7.96765	-7.89303	-7.79782	-8.25773	-8.14314	-7.28495	-7.70605	-8.01694	-7.85099	-8.31008	-7.77167	-6.79023	-7.74554	-7.66309	-7.78206	0.349905
	1171	-7.21573	-7.03497	-7.01549	-6.88948	-7.80673	-7.14302	-7.80964	-7.58428	-7.58804	-7.53918	-7.59492	-6.89231	-7.39011	-7.55183	-7.08887	-8.05266	-7.21468	-5.99942	-7.26566	-6.96472	-7.28209	0.449018
	1172	-6.57049	-6.42808	-6.52165	-6.75614	-7.6755	-6.60193	-7.08787	-6.74838	-7.04815	-6.70712	-6.95017	-6.94446	-7.13444	-6.96277	-6.74895	-7.00042	-7.17537	-6.08904	-6.49312	-6.48037	-6.80622	0.3478
	1173	-6.2711	-6.12569	-6.18962	-6.35448	-6.92629	-6.07488	-6.6027	-6.2363	-6.39974	-6.03174	-6.3729	-6.21068	-6.2054	-6.67955	-6.50063	-6.12417	-6.60171	-6.10567	-6.20944	-5.77722	-6.29999	0.263043
	1174	-5.93086	-5.2528	-5.81887	-6.19162	-5.96728	-5.78015	-5.8656	-5.91631	-6.29146	-5.53137	-5.91371	-5.82783	-5.66085	-6.39963	-5.61523	-5.86216	-5.99635	-6.16619	-5.46208	-5.83673	-5.86435	0.277789
	1175	-5.56833	-4.60664	-5.22076	-5.54052	-5.19842	-5.39765	-5.27139	-5.55731	-5.57348	-5.02991	-5.35146	-5.48837	-5.26248	-5.86035	-5.29909	-5.20904	-5.66462	-5.85582	-5.39372	-5.1185	-5.37339	0.289207
	1176	-4.91683	-4.47015	-4.209	-4.73019	-4.54821	-4.99414	-5.01027	-5.10216	-4.37984	-4.44931	-4.71039	-4.81389	-5.18235	-5.48355	-4.23426	-4.43075	-4.90887	-4.94879	-4.88645	-4.77993	-4.75947	0.332439
	1177	-4.21143	-4.085	-3.97371	-4.91212	-3.46948	-4.03949	-4.31062	-3.93364	-3.34973	-4.09447	-4.22056	-3.9872	-4.68076	-4.68167	-3.82592	-3.83185	-3.98135	-4.56019	-4.02611	-4.72331	-4.14493	0.40741
	1178	-3.16661	-3.40634	-3.62343	-4.74836	-2.88944	-3.75744	-3.8479	-2.91458	-3.07702	-3.64039	-3.89434	-3.45352	-3.26386	-3.97952	-3.25696	-3.71172	-3.70684	-4.49339	-2.81553	-4.5256	-3.60864	0.545612
	1179	-3.1605	-2.6059	-3.17586	-4.38896	-3.08643	-3.07574	-3.12711	-2.91279	-2.93209	-3.30527	-2.74517	-3.18713	-3.03117	-3.6901	-2.98796	-3.31487	-3.39044	-3.69737	-2.89751	-3.30836	-3.20104	0.389904
	1180	-3.02715	-2.32942	-2.35961	-3.84037	-2.47958	-2.70639	-2.57084	-2.53545	-2.37092	-2.70069	-2.34017	-3.33087	-2.36501	-2.99693	-2.27794	-3.00254	-3.06841	-3.46277	-3.08288	-2.10497	-2.74765	0.460645
	1181	-2.18738	-2.21634	-1.72262	-2.19384	-2.51342	-2.19811	-2.15243	-2.09652	-2.56015	-2.42341	-1.74207	-3.00666	-1.87842	-1.95678	-1.55457	-2.24554	-2.2766	-3.09063	-3.17431	-1.36163	-2.22757	0.481053
	1182	-1.8049	-2.10404	-1.14015	-1.33801	-2.13001	-1.6693	-1.83606	-1.24773	-2.60253	-1.5068	-1.37232	-2.81204	-1.52803	-1.18222	-0.753927	-1.81621	-1.65703	-2.90871	-2.91307	-1.20675	-1.77649	0.627878
	1183	-1.39623	-1.64324	-0.827425	-1.16696	-1.0064	-1.24094	-1.70348	-0.660844	-1.76132	-0.903239	-1.54719	-2.11728	-1.1726	-0.700576	-1.22235	-1.33201	-1.67071	-2.48532	-2.54574	-0.750861	-1.39274	0.549393
	1184	-0.819215	-1.647	0.103222	-1.46091	-0.916556	-0.942061	-1.23669	-0.91677	-1.22227	-0.854728	-1.23715	-1.61155	-1.06691	-0.613326	-1.60661	-1.22348	-1.51822	-1.96505	-2.4317	-0.951708	-1.20693	0.534213
	1185	-0.88841	-1.55829	-0.464058	-0.816028	-0.946571	-0.539542	-1.68783	-1.19396	-0.425509	-0.660117	-1.38807	-0.766541	-0.960449	-0.37318	-1.48945	-0.970565	-0.824311	-2.02689	-1.62086	-1.13789	-1.03693	0.465604
	1186	-0.715625	-1.40402	-0.535261	-0.214636	-1.49137	-0.287242	-1.39476	-1.85974	-0.416472	-0.42868	-1.08209	-0.904163	-1.06835	-0.0318478	-1.28003	-0.610841	-0.267645	-1.31263	-0.923956	-0.911475	-0.857042	0.503409
	1187	-1.53763	-1.2635	0.0759767	-0.52117	-1.67901	-0.766203	-0.79766	-1.67215	-0.823345	-0.50306	-0.796082	-0.49847	-1.11983	-0.619038	-0.968067	-0.306372	-0.616713	-0.852088	-0.306427	-0.42055	-0.79957	0.467298
	1188	-1.49825	-1.12535	-0.465163	-0.50033	-1.30322	-0.498505	-0.510396	-1.10791	-0.969043	-0.853676	-0.466897	-0.508085	-1.34368	-0.938405	-0.507414	-0.155626	0.204926	-0.506754	-0.490723	-0.379637	-0.696207	0.430062
	1189	-1.08435	-1.25754	-0.897043	0.251128	-1.24102	-0.664145	-0.539749	-0.746033	-1.23994	-0.2015	-0.0758522	-0.190846	-1.3974	-0.751285	-0.471102	-0.413218	0.618914	-0.984961	-0.647179	-0.356407	-0.614476	0.529727
	1190	-0.434959	-1.30018	-1.17868	-0.0798326	-1.10799	-0.647544	-1.2923	-1.00555	-1.20187	-0.0677853	-0.0757113	-0.401478	-1.7771	-0.846164	-0.747526	-0.64495	-0.471013	-1.32702	-1.21127	-0.788063	-0.830349	0.47847
	1191	0.0542245	-1.18384	-1.15192	-0.438523	-0.8897	-0.804295	-0.969354	-1.40505	-1.35354	-0.668187	-0.451974	-0.325437	-1.76899	-1.1141	-0.894725	-1.11469	-1.42292	-1.03416	-1.00642	-0.373053	-0.915833	0.444232
	1192	0.0824497	-1.277	-1.90194	-0.687174	-1.1455	-1.0016	-0.448214	-1.25778	-1.67902	-1.16698	-0.535096	-0.942921	-1.22204	-1.14924	-0.929443	-1.11688	-1.80072	-0.600632	-0.51653	-1.11701	-1.02066	0.480678
	1193	-0.460991	-1.59909	-1.97617	-0.472999	-1.49887	-1.26695	-0.796859	-1.22702	-1.48125	-1.8585	-1.51327	-1.34746	-1.17483	-1.63905	-0.849134	-1.30787	-1.81826	-0.556441	-0.84869	-1.65936	-1.26765	0.464163
	1194	-1.66668	-1.83977	-2.3162	-0.881455	-1.21635	-1.333	-1.51854	-1.93967	-1.81843	-2.21083	-1.9966	-2.04726	-1.66249	-1.99715	-1.38921	-1.22454	-2.08656	-0.779043	-1.1622	-1.58235	-1.63342	0.437531
	1195	-2.60986	-2.44291	-2.88468	-1.60798	-1.60983	-1.58262	-2.3561	-2.16558	-2.57151	-2.66781	-2.36286	-2.57978	-2.10282	-2.23248	-1.72354	-1.65867	-2.02175	-1.22663	-1.72298	-2.51278	-2.13216	0.462941
	1196	-3.31926	-2.67591	-2.65916	-2.23526	-1.7792	-2.04188	-2.65072	-2.19851	-3.73738	-3.14979	-2.67992	-2.99868	-2.7942	-2.30691	-2.74354	-2.11596	-3.07538	-2.31175	-1.90733	-3.25019	-2.63155	0.520124
	1197	-4.07428	-3.44342	-2.86645	-2.83625	-2.85052	-2.78541	-3.19788	-2.90791	-4.189	-3.53525	-3.14018	-3.19839	-3.2131	-2.50217	-3.23682	-2.7038	-2.97079	-3.34017	-2.68277	-4.00733	-3.18409	0.473608
	1198	-4.55209	-3.90215	-3.88883	-4.05374	-3.66356	-3.32023	-3.49028	-3.82908	-4.64359	-4.08307	-3.91155	-3.60421	-3.33165	-3.81579	-3.75212	-3.1665	-3.41355	-3.7949	-3.58532	-3.98603	-3.78941	0.376095
	1199	-5.04691	-4.24366	-5.0435	-5.20465	-4.18797	-4.455	-4.1851	-5.04854	-4.91278	-4.77035	-5.18927	-4.52085	-3.68037	-4.43874	-4.68688	-3.83186	-4.66283	-4.63725	-4.55898	-4.38591	-4.58457	0.426175
	1200	-4.93513	-4.89519	-5.74563	-5.71634	-4.74615	-5.81513	-4.67303	-5.83009	-5.51646	-5.05147	-5.96149	-5.28853	-4.605	-5.12553	-5.27927	-4.82869	-5.23848	-5.69574	-5.15317	-5.44161	-5.27711	0.422337
	1201	-5.76285	-6.31215	-6.24976	-6.60469	-5.91781	-6.84193	-5.59106	-6.28287	-5.89066	-6.01478	-6.83692	-5.83724	-5.11385	-5.69197	-5.79932	-5.77201	-5.5385	-6.59607	-6.02951	-6.01566	-6.03498	0.447271
	1202	-7.05834	-7.21445	-6.77331	-7.30497	-6.96549	-7.38772	-6.30527	-6.85208	-6.26739	-6.53284	-6.715	-6.60101	-6.50272	-6.49873	-6.84345	-6.47321	-6.42528	-7.30052	-7.01286	-6.74716	-6.78909	0.343422
	1203	-8.09665	-7.76192	-8.06479	-8.09828	-7.73932	-7.68983	-7.09603	-7.37228	-6.40767	-7.25268	-7.42897	-7.2749	-7.38776	-7.5893	-7.78932	-7.44764	-7.12974	-8.22004	-7.82169	-7.53216	-7.56005	0.427931
	1204	-8.30062	-8.14342	-8.92446	-8.6408	-8.41399	-7.92261	-8.24316	-7.94672	-7.32012	-7.66703	-8.43764	-8.11	-8.13916	-8.45738	-8.26376	-7.94117	-8.16112	-8.60394	-8.33995	-8.13561	-8.20563	0.35339
	1205	-8.8484	-8.99282	-9.36271	-9.20276	-8.94967	-8.64569	-9.06591	-8.68505	-7.80038	-8.33791	-8.84265	-8.80152	-8.69867	-9.26024	-8.60429	-8.85093	-8.8538	-8.78805	-8.91369	-8.92897	-8.82171	0.336333
	1206	-9.32923	-9.48683	-9.5787	-9.90839	-9.45281	-9.16649	-9.59793	-9.28782	-8.76587	-9.15264	-9.31005	-9.31763	-9.48439	-9.71335	-9.23039	-9.3481	-9.73626	-8.99591	-9.49364	-9.67739	-9.40169	0.27038
	1207	-9.85214	-9.85423	-9.7175	-10.4115	-9.9467	-9.61623	-10.1034	-9.63503	-9.45517	-10.1511	-9.94382	-9.6588	-10.1244	-10.3083	-9.64928	-9.89831	-10.0914	-9.61414	-10.1801	-10.3324	-9.9272	0.277545
	1208	-10.1041	-10.204	-10.1509	-10.5886	-10.5077	-10.0962	-10.4786	-10.0862	-10.0263	-10.4547	-10.3521	-10.0721	-10.5404	-10.8307	-10.1479	-10.5189	-10.3206	-10.0733	-10.7656	-10.7292	-10.3524	0.259274
	1209	-10.5864	-10.6272	-10.521	-10.7869	-10.8386	-10.7763	-10.9215	-10.6832	-10.5003	-10.8111	-10.727	-10.4056	-10.7677	-11.0732	-10.6728	-11.0233	-10.8892	-10.5134	-11.1218	-11.0136	-10.763	0.2037
	1210	-11.0833	-10.9603	-10.8849	-10.8835	-11.1563	-11.19	-11.1106	-11.0145	-10.9225	-11.0952	-10.9759	-10.7676	-11.0744	-11.0018	-11.0086	-11.3751	-11.3082	-10.9607	-11.3183	-11.3344	-11.0713	0.167359
	1211	-11.3289	-11.1834	-11.3255	-11.015	-11.4522	-11.4597	-11.4085	-11.3765	-11.1941	-11.3337	-11.1507	-11.1823	-11.4288	-11.1429	-11.2397	-11.5349	-11.5557	-11.2967	-11.4488	-11.6378	-11.3348	0.16036
	1212	-11.5265	-11.5576	-11.5642	-11.3062	-11.6367	-11.7198	-11.6083	-11.6698	-11.2304	-11.6722	-11.2797	-11.4192	-11.6272	-11.5407	-11.509	-11.534	-11.7158	-11.4197	-11.5402	-11.8084	-11.5443	0.152222
	1213	-11.7446	-11.6829	-11.7146	-11.5265	-11.6959	-11.9043	-11.853	-11.8539	-11.4658	-11.8405	-11.4583	-11.6515	-11.7779	-11.7313	-11.7799	-11.6566	-11.8858	-11.5892	-11.7474	-11.9342	-11.7247	0.138359
	1214	-11.8729	-11.758	-11.8459	-11.75	-11.7939	-11.9857	-11.9927	-12.0414	-11.6587	-11.8923	-11.7499	-11.8724	-11.885	-11.8493	-11.9059	-11.8713	-11.9773	-11.9048	-11.9738	-12.0018	-11.8792	0.100477
	1215	-12.0147	-11.9348	-11.8831	-11.763	-11.8802	-12.0591	-12.1283	-12.1387	-11.8037	-11.9641	-12.0091	-11.9503	-12.0996	-11.9298	-11.9294	-12.0874	-12.119	-12.1014	-12.1256	-12.0575	-11.9989	0.112677
	1216	-12.1286	-12	-12.0649	-11.9259	-12.0005	-12.1344	-12.2212	-12.1577	-12.0181	-12.1122	-12.1773	-11.9977	-12.2032	-12.0748	-11.9959	-12.1631	-12.1802	-12.1988	-12.1999	-12.1415	-12.1048	0.0883417
	1217	-12.1697	-12.0939	-12.1937	-12.1206	-12.0546	-12.2006	-12.2431	-12.2204	-12.1781	-12.0989	-12.2781	-12.033	-12.2575	-12.1155	-12.13	-12.1302	-12.2241	-12.2615	-12.2621	-12.2422	-12.1754	0.0742361
	1218	-12.1987	-12.1328	-12.2907	-12.2117	-12.0931	-12.3055	-12.2329	-12.2517	-12.1694	-12.2927	-12.3346	-12.1186	-12.2705	-12.1298	-12.2305	-12.0901	-12.2341	-12.3295	-12.3142	-12.2751	-12.2253	0.0795357
	1219	-12.2188	-12.1258	-12.2971	-12.3043	-12.2084	-12.3592	-12.2741	-12.2502	-12.1863	-12.4113	-12.3742	-12.1366	-12.2404	-12.1468	-12.2498	-12.1409	-12.3008	-12.3596	-12.342	-12.2702	-12.2598	0.085322
	1220	-12.2557	-12.1177	-12.3193	-12.3555	-12.2593	-12.4178	-12.3383	-12.2835	-12.1644	-12.4338	-12.4297	-12.1387	-12.2134	-12.1708	-12.2958	-12.18	-12.3493	-12.4018	-12.3293	-12.2803	-12.2867	0.0984684
	1221	-12.2504	-12.2065	-12.3821	-12.3724	-12.2818	-12.444	-12.3974	-12.3209	-12.2182	-12.4415	-12.4219	-12.1577	-12.2194	-12.2429	-12.2866	-12.2937	-12.3737	-12.4175	-12.3498	-12.2911	-12.3185	0.0861383
	1222	-12.2504	-12.2923	-12.423	-12.4002	-12.329	-12.4553	-12.3939	-12.3506	-12.3053	-12.4292	-12.4205	-12.2975	-12.2493	-12.2599	-12.298	-12.3342	-12.4144	-12.4368	-12.3619	-12.3169	-12.3509	0.0667634
	1223	-12.238	-12.3093	-12.4379	-12.39	-12.3651	-12.4567	-12.3917	-12.3401	-12.3421	-12.3796	-12.4207	-12.346	-12.3053	-12.2691	-12.2981	-12.3504	-12.4198	-12.441	-12.3781	-12.33	-12.3605	0.0590852
	1224	-12.2508	-12.316	-12.4122	-12.3743	-12.3731	-12.4284	-12.3575	-12.3135	-12.3239	-12.2681	-12.3706	-12.372	-12.3428	-12.2212	-12.2755	-12.3645	-12.3908	-12.4382	-12.3451	-12.3325	-12.3435	0.0576663
	1225	-12.2143	-12.2967	-12.3897	-12.3187	-12.3561	-12.3729	-12.2776	-12.2568	-12.2934	-12.1552	-12.317	-12.3319	-12.3394	-12.0563	-12.2475	-12.3336	-12.3474	-12.3563	-12.2885	-12.2722	-12.2911	0.0789557
	1226	-12.1273	-12.2059	-12.3108	-12.2328	-12.2675	-12.2849	-12.2481	-12.2528	-12.2227	-12.065	-12.1922	-12.2435	-12.2273	-12.027	-12.1117	-12.2652	-12.2097	-12.3106	-12.1695	-12.182	-12.2078	0.0765326
	1227	-11.943	-12.1407	-12.169	-12.0783	-12.1529	-12.1522	-12.1088	-12.166	-12.0164	-11.9484	-12.0182	-12.0856	-12.0231	-11.8543	-11.9514	-12.1342	-11.9928	-12.178	-12.0036	-12.0165	-12.0567	0.0929639
	1228	-11.6873	-11.8775	-11.7649	-11.7656	-11.9277	-11.8472	-11.883	-11.7338	-11.5606	-11.6733	-11.717	-11.8808	-11.6951	-11.4587	-11.6208	-11.9506	-11.6903	-11.9156	-11.6693	-11.5396	-11.7429	0.138639
	1229	-11.3339	-11.4676	-11.2503	-11.2921	-11.5806	-11.4402	-11.5408	-11.3698	-10.9178	-11.2703	-11.2336	-11.621	-11.2328	-10.9823	-11.0889	-11.5549	-11.2765	-11.5435	-11.2735	-11.1056	-11.3188	0.19917
	1230	-10.5707	-10.5747	-10.7804	-10.558	-10.9781	-10.866	-11.063	-10.6474	-10.3326	-10.8365	-10.7838	-11.1216	-10.9433	-10.541	-10.7329	-10.9829	-10.5719	-10.726	-10.6068	-10.2886	-10.7253	0.227652
	1231	-9.55829	-9.79777	-9.96382	-9.39227	-10.1989	-9.96088	-10.2763	-9.41807	-9.35902	-9.96147	-9.75313	-10.1829	-10.3393	-9.89519	-9.89165	-10.2715	-9.56462	-10.0154	-9.51617	-9.27313	-9.82949	0.336528
	1232	-8.6715	-8.65031	-8.83252	-8.78578	-8.9087	-8.51414	-9.47493	-8.19443	-8.12375	-8.67922	-8.94591	-9.04928	-9.18946	-8.84703	-9.00334	-9.39935	-8.60193	-8.59408	-8.17917	-8.49938	-8.75721	0.368965
	1233	-7.62848	-7.67127	-7.25737	-7.01767	-7.69019	-7.13025	-8.01325	-6.49853	-7.24059	-7.20424	-7.53708	-7.5969	-7.57915	-7.57809	-7.71915	-8.04947	-7.32503	-7.39131	-6.96679	-6.89452	-7.39947	0.383588
	1234	-5.98826	-6.11367	-5.81228	-5.51091	-5.94556	-5.8975	-6.41604	-4.9149	-6.02032	-5.86971	-5.92772	-5.90373	-6.30799	-6.28871	-5.89917	-6.04341	-5.61257	-5.99203	-5.96352	-5.34938	-5.88887	0.34039
	1235	-4.43392	-4.0046	-4.16812	-3.89157	-4.03374	-4.07639	-4.11229	-3.80915	-4.5095	-4.19501	-4.62579	-4.12058	-4.36323	-4.3114	-4.15217	-3.66582	-3.75114	-3.90474	-4.36874	-3.77758	-4.11377	0.266499
	1236	-2.19218	-2.48727	-1.54617	-1.74906	-2.34194	-1.8862	-2.27554	-2.34319	-2.51484	-2.33574	-2.95924	-1.76186	-1.68242	-2.34784	-2.47496	-1.48589	-1.69663	-2.13036	-2.99842	-1.70701	-2.14584	0.441266
	1237	-0.25294	-0.784161	0.733671	-0.346179	-0.149531	0.30727	-0.391838	-0.510662	-0.408676	-0.37678	-0.423667	-0.299759	0.957611	-1.01404	-0.341652	0.551309	-0.0747912	-0.376491	-0.356862	0.619071	-0.146955	0.514955
	1238	1.80498	2.4683	2.03482	1.76326	0.95153	2.14881	2.051	1.33866	1.16158	1.64469	1.38647	1.45104	3.13644	1.48876	1.69338	2.43029	1.83129	1.91675	1.75859	1.91563	1.81881	0.495199
	1239	4.33938	4.09608	4.03334	3.73872	3.05494	5.02831	4.24215	3.46398	3.77363	4.2526	4.13761	3.22175	4.3137	3.95218	3.36634	4.07778	3.80952	3.36699	3.53541	4.31972	3.90621	0.476684
	1240	5.48952	5.16913	6.47155	5.59009	4.53548	6.33975	6.65843	5.64714	5.77324	6.1421	6.20516	5.41661	6.34657	6.14775	5.14859	5.5618	5.75511	5.30667	5.07082	6.38127	5.75784	0.564246
	1241	7.33742	6.97315	7.29991	7.20332	7.2124	7.17862	8.79366	7.25631	7.44504	7.62183	7.8132	7.36336	8.23064	8.60321	6.98709	7.84019	7.64474	7.03986	7.14107	7.84387	7.54144	0.516096
	1242	8.83064	9.41593	9.71677	9.56221	9.38089	8.58164	9.86522	9.66448	8.96691	9.62873	10.0653	9.10669	9.87366	9.62199	9.02656	8.50772	9.17516	9.03398	8.97729	9.46751	9.32347	0.437457
	1243	11.3422	11.8795	10.4245	10.7543	10.8328	10.6098	11.101	11.5948	10.6007	10.7692	11.3112	11.0044	10.1263	10.1813	11.6215	9.70162	11.2514	10.9713	10.8646	10.4521	10.8697	0.546985
	1244	12.5126	13.4626	11.8385	13.1186	11.446	12.3298	12.6157	13.7101	13.0661	11.9603	12.6421	13.2496	11.7897	12.6671	13.2774	11.6067	13.748	11.7223	13.4831	11.5753	12.5911	0.771574
	1245	14.1991	14.5254	13.5335	14.6021	12.9381	13.7841	13.7293	15.1603	14.2741	14.0546	14.6672	14.7042	13.2005	13.87	14.1093	14.1393	14.6943	13.3259	14.2944	12.8737	14.034	0.62681
	1246	15.6469	15.2163	14.7502	14.6351	14.3362	14.8924	14.0379	15.7105	15.437	15.7013	15.532	15.0775	14.4076	15.1654	14.8813	15.4272	15.3942	14.9647	15.0905	13.8346	15.0069	0.54349
	1247	16.6677	16.2	15.449	14.3294	16.1786	16.8313	15.3386	16.4978	15.6783	17.6388	15.7804	16.2662	16.0633	16.155	16.0889	15.9399	17.4563	16.0178	16.1384	14.8363	16.0776	0.77155
	1248	16.8104	16.3614	16.997	16.5625	16.8402	17.2123	16.9284	17.2093	16.4591	18.3477	17.4777	17.267	17.353	16.5467	17.714	16.2872	17.7955	17.3005	16.7524	16.0137	17.0118	0.57424
	1249	16.4354	17.6927	17.0968	17.1653	17.3055	17.4319	16.9668	18.0368	17.1517	17.3758	18.5209	17.9257	18.1251	18.4556	18.62	17.082	19.0304	18.2205	17.8234	17.4437	17.6953	0.663307
	1250	17.0476	18.1164	17.9153	17.1055	18.0429	18.3383	18.0577	18.5846	17.9996	17.7249	18.216	18.926	18.2686	19.011	18.4828	18.423	19.4658	18.8854	18.5971	19.1072	18.3158	0.615411
	1251	18.9108	18.9803	18.8103	17.736	18.8862	18.8171	19.5834	18.4581	18.7461	18.3887	18.0772	19.4376	18.9343	19.4851	18.9841	19.465	20.2381	19.0562	19.4227	18.8586	18.9638	0.560462
	1252	19.3782	20.0965	18.6471	18.1386	19.3029	18.5494	20.287	18.2467	19.877	18.6961	18.2285	19.7015	19.7782	19.9691	18.6326	19.8281	19.8059	19.0711	20.1809	19.1712	19.2793	0.70943
	1253	19.2054	20.0306	19.5838	18.95	20.1024	19.5375	20.3447	18.3368	19.3901	18.7636	18.614	19.7718	19.3575	19.7976	19.3689	19.8163	19.3282	19.7994	20.127	19.3183	19.4772	0.527311
	1254	19.4809	19.129	19.6824	19.1364	20.2644	19.8365	19.6672	19.3625	18.9644	18.5791	18.7478	19.7941	18.7535	19.7003	20.2618	19.8536	18.3728	19.3069	20.2642	20.3787	19.4768	0.597844
	1255	20.0849	19.5648	19.4804	19.3161	21.2807	19.1714	19.5574	19.5687	19.639	18.2787	19.2636	18.6361	18.6762	19.2196	19.9229	19.4409	18.4906	19.6455	20.4792	19.7496	19.4733	0.686979
	1256	19.4356	19.1096	19.26	20.4399	20.037	18.9485	18.5986	19.8433	20.229	18.6172	19.0466	17.4895	18.4652	17.309	19.3428	19.6	18.992	19.3003	19.0475	19.9362	19.1524	0.806605
	1257	19.3108	18.3195	18.5222	19.1403	18.9818	18.9819	19.0435	18.9856	19.5627	19.0113	19.1052	18.6174	19.7665	18.1138	18.5378	19.5547	19.054	18.5258	19.0438	19.0384	18.9608	0.421741
	1258	18.5629	17.3306	17.1852	18.8385	18.3087	19.374	18.0708	18.7763	19.7942	19.4359	19.3084	19.3332	19.9006	18.9285	17.8618	19.7181	18.3394	18.5808	18.6915	18.8939	18.7617	0.76316
	1259	19.2954	17.514	17.284	19.3975	18.4762	18.5258	17.9614	18.1653	18.4996	18.6829	19.0257	18.6514	20.1461	18.8092	17.8298	18.6122	18.6624	18.2207	18.5174	18.2884	18.5283	0.649921
	1260	18.4145	17.8695	17.9176	19.0088	17.6814	17.9743	17.7983	17.641	17.3085	18.8352	18.006	18.5166	19.7855	18.8416	17.5096	18.0551	17.6578	18.656	17.5511	18.1725	18.16	0.621296
	1261	17.2723	17.3326	17.2013	18.2189	17.4759	16.8556	17.4551	18.039	16.5735	17.8357	17.9057	17.4101	18.4149	18.7508	17.8207	17.2695	16.6608	18.4107	16.6972	17.3157	17.5458	0.618399
	1262	16.2953	16.4251	16.6683	17.3836	16.7865	16.254	17.7691	17.663	16.433	17.1357	17.2364	16.5478	18.4157	17.8079	17.4591	17.1688	16.8819	17.2456	16.1678	16.25	16.9997	0.630088
	1263	15.6941	16.9523	16.7627	16.4834	16.0172	15.977	17.2673	16.9849	16.2146	16.4121	16.8165	16.0661	16.4083	16.6159	17.306	16.619	16.6588	17.0007	16.0998	15.8699	16.5113	0.467224
	1264	15.6699	16.4129	16.6254	15.5454	15.8001	15.6941	16.213	15.8845	16.2863	16.8487	16.3453	15.5134	15.3995	16.2962	16.1576	15.2344	15.4242	15.9981	15.3373	15.1523	15.8919	0.488977
	1265	15.3079	15.2022	15.5897	15.0479	14.7134	14.8286	15.8652	14.1415	15.5625	15.7055	15.3089	15.0938	14.5367	15.4061	14.2329	14.2853	14.8665	14.9048	14.8244	14.5844	15.0004	0.497918
	1266	15.0352	13.5654	15.1983	14.1359	14.1445	14.2416	14.8801	13.7086	13.6496	15.3053	14.1919	14.8142	13.6429	15.0571	13.8455	13.4343	13.4013	14.0524	14.2139	13.7751	14.2147	0.620049
	1267	14.0543	13.181	14.2407	13.8741	13.1241	13.0475	15.0159	12.9941	12.5916	14.346	12.6671	13.6906	12.928	13.5675	12.9072	12.4328	13.4813	13.135	12.8287	12.8134	13.346	0.675594
	1268	13.2967	13.3587	13.0231	12.7542	12.6953	11.798	13.3822	12.5095	12.3669	13.2764	11.785	12.6864	12.972	12.9555	12.579	11.9255	12.606	12.7521	11.7575	12.563	12.6522	0.519104
	1269	12.3962	12.8046	12.6879	12.0286	11.6096	11.0648	11.2855	12.285	11.1768	12.0711	11.0664	11.6807	11.5301	11.5881	11.5842	11.3152	11.3562	11.9116	10.6355	11.7637	11.6921	0.563321
	1270	10.6622	11.0247	11.3595	11.1754	10.0825	10.6616	10.4863	10.9908	10.718	10.6086	10.4155	10.3481	10.0543	9.93885	10.827	10.6419	10.4936	11.1397	10.4333	10.5512	10.6307	0.379971
	1271	9.5873	9.97372	10.7938	9.95053	8.61732	10.1017	9.95127	9.27191	10.0053	9.39604	9.61308	9.40521	9.24508	9.12727	9.74142	9.81259	9.10583	10.1996	9.8049	9.63259	9.66682	0.478609
	1272	9.48442	8.8997	9.68329	8.57904	7.81758	9.48914	8.77416	7.22315	9.85684	8.43845	9.11052	8.47719	7.67587	8.7525	8.91667	8.87786	7.65896	8.73074	8.30428	7.71171	8.6231	0.728354
	1273	7.97197	6.93779	8.10518	7.35002	6.8469	7.78114	7.52777	5.94758	8.30262	6.81782	7.88201	7.0612	5.80047	7.88347	7.71265	8.08386	6.60153	7.09428	7.75628	7.4001	7.34323	0.698477
	1274	6.95179	5.36064	6.95823	5.58727	6.34104	5.85432	5.54991	5.57384	6.88819	5.61273	6.72966	6.11833	4.52985	6.87849	6.25152	6.76102	5.45961	6.49661	7.23105	6.36377	6.17489	0.709352
	1275	5.14097	4.44227	6.26619	3.88941	5.07428	5.15613	4.78885	4.27978	5.22191	4.0914	5.20746	4.99014	3.97697	5.20542	4.573	5.4945	4.44064	4.85033	5.45444	5.21048	4.88773	0.586173
	1276	3.16565	3.79779	4.51026	4.18372	4.01748	4.61304	3.83853	3.45181	3.82438	3.15007	4.30917	3.97532	3.1348	3.39384	3.29484	3.74233	3.62604	3.38889	4.48671	4.0854	3.7995	0.471081
	1277	1.99713	2.70322	3.10829	2.67666	3.18118	3.00372	3.03992	2.48273	2.52328	1.76716	3.27696	2.6184	1.61359	2.28752	1.81901	1.97757	3.47037	1.95035	2.47684	3.45728	2.57156	0.58427
	1278	1.10557	1.23391	2.44753	1.21149	2.19672	1.83652	1.04992	1.74558	0.913513	0.989877	1.47548	0.873996	0.532105	1.00368	1.27506	0.942515	2.01538	0.643894	0.465332	1.91973	1.29389	0.562223
	1279	0.290672	0.179478	1.13373	0.105538	1.21678	-0.175152	-0.164224	0.423997	-0.165493	-0.25305	0.615825	-0.201419	-0.402954	-0.813624	0.726119	-0.361864	0.926699	0.138094	-0.669089	0.602445	0.157625	0.576582
	1280	-1.24491	-1.07459	-0.710636	-1.45468	-0.129869	-1.44545	-1.44822	-1.39333	-0.67933	-1.23458	-0.79883	-1.18049	-1.7623	-1.79877	-1.05693	-1.15723	-0.83045	-0.634534	-1.28301	-1.30972	-1.13139	0.406411
	1281	-2.62004	-2.05987	-2.36557	-2.8661	-2.04539	-2.40886	-3.06885	-2.72162	-2.06709	-2.71404	-2.46556	-1.61985	-2.86074	-2.922	-2.97682	-1.81822	-1.83317	-1.66201	-2.81297	-2.12554	-2.40172	0.467313
	1282	-3.31464	-3.63014	-3.54596	-3.42064	-3.14322	-3.64321	-4.51481	-3.05514	-3.02874	-4.20058	-3.45153	-3.05174	-3.09704	-4.03003	-3.83443	-3.07471	-3.11987	-2.74824	-3.85349	-3.23015	-3.44942	0.45559
	1283	-4.11517	-4.33407	-4.11263	-4.12327	-4.31166	-4.88558	-5.23568	-3.98466	-4.45592	-5.03284	-4.11081	-4.30769	-3.43625	-5.19352	-4.76542	-4.14654	-4.14338	-3.7451	-4.68463	-3.95357	-4.35392	0.478139
	1284	-5.3389	-5.06138	-5.17067	-4.97614	-5.61637	-5.47585	-5.89294	-5.10476	-4.93504	-5.83634	-4.93966	-5.47601	-4.71975	-5.68244	-5.18558	-5.36202	-4.97706	-4.60339	-5.48346	-5.39334	-5.26156	0.354277
	1285	-6.4996	-5.75071	-6.38469	-6.03705	-6.37945	-5.81559	-6.55818	-6.161	-6.21403	-6.52412	-5.99019	-6.25355	-5.9231	-6.05563	-5.9315	-6.03588	-6.02109	-5.67541	-6.19449	-6.33739	-6.13713	0.257296
	1286	-7.51673	-6.6447	-7.44343	-6.78179	-7.37347	-6.70989	-7.00339	-7.08031	-6.93214	-6.97333	-6.71852	-7.05723	-6.7035	-6.64135	-6.85734	-6.8117	-6.90904	-7.29686	-6.68507	-6.74274	-6.94413	0.274064
	1287	-8.12446	-7.36149	-8.27435	-7.9371	-8.4138	-7.18044	-7.46426	-7.41628	-7.33237	-7.63211	-7.4181	-7.91614	-7.43215	-7.41521	-7.63408	-7.27597	-7.49096	-8.23036	-6.94768	-7.82846	-7.63629	0.399051
	1288	-8.25789	-8.16837	-8.79108	-8.78458	-8.69508	-7.75468	-8.46132	-7.76998	-7.7265	-8.03351	-8.21984	-8.35298	-8.33258	-8.05424	-8.29061	-7.98504	-7.71976	-8.55085	-7.4953	-8.50887	-8.19765	0.377434
	1289	-8.03894	-8.5806	-8.99015	-9.23111	-8.95956	-8.24407	-8.77524	-8.19121	-8.31849	-8.34155	-8.82454	-8.66716	-8.66089	-8.4086	-9.01844	-8.21113	-8.11743	-8.99633	-7.8229	-8.54883	-8.54736	0.385809
	1290	-8.2454	-8.76043	-9.29233	-9.20307	-9.12044	-8.41173	-8.86779	-8.56554	-8.70211	-8.37382	-8.83529	-8.83576	-8.7002	-8.93364	-9.49893	-8.41859	-8.72897	-9.37051	-8.78836	-8.78446	-8.82187	0.340578
	1291	-8.67332	-9.08623	-9.53767	-9.57394	-9.30692	-9.08733	-8.84101	-8.67116	-8.82415	-8.39853	-9.10955	-9.08944	-8.71554	-9.2945	-9.48549	-8.54589	-9.00457	-9.22098	-9.13965	-8.70096	-9.01534	0.335857
	1292	-8.76056	-9.10264	-9.63514	-9.37712	-9.41973	-9.43906	-9.08413	-8.86366	-9.15562	-8.3881	-9.13171	-9.27495	-8.71808	-9.42791	-9.60311	-8.75762	-9.02291	-9.19777	-9.03116	-8.46453	-9.09278	0.350935
	1293	-8.88401	-8.72471	-9.35579	-9.10466	-9.39235	-9.73482	-9.19	-8.54081	-9.16024	-8.63547	-8.86909	-9.28376	-8.84936	-9.40233	-9.30577	-8.87639	-9.07144	-9.08122	-8.78138	-8.46575	-9.03547	0.327426
	1294	-8.75994	-8.47496	-9.09094	-9.24947	-8.95466	-9.53558	-8.71304	-8.51101	-8.96538	-8.76158	-8.85918	-9.02765	-8.82334	-9.16319	-8.96925	-8.60082	-9.12801	-8.9388	-8.61907	-8.65981	-8.89028	0.266671
	1295	-8.35656	-8.23092	-8.81894	-9.03482	-8.35796	-9.11208	-8.57644	-8.62088	-8.67384	-8.54132	-8.81419	-8.61875	-8.523	-8.72117	-9.26469	-8.33088	-9.27807	-8.6665	-8.4108	-8.52403	-8.67379	0.302718
	1296	-8.00095	-8.27853	-8.53255	-8.56821	-8.03997	-8.72395	-8.45504	-8.36453	-8.51823	-8.25446	-8.44529	-8.2336	-8.09883	-8.46111	-8.82491	-7.90224	-8.86006	-8.55894	-8.18488	-8.25273	-8.37795	0.265719
	1297	-7.53564	-8.14676	-8.27182	-7.73244	-7.84655	-8.15811	-7.94979	-8.04267	-7.8936	-8.18351	-8.13392	-7.46303	-7.66399	-8.50641	-8.08086	-7.99365	-8.13428	-8.28423	-8.02821	-7.93709	-7.99933	0.25816
	1298	-7.26911	-7.94999	-7.88434	-7.28132	-7.36451	-7.9147	-7.61515	-7.57182	-6.91103	-7.68006	-7.5635	-7.00936	-7.23261	-8.11467	-7.52188	-7.66525	-7.89501	-7.87279	-6.99981	-7.51845	-7.54177	0.345795
	1299	-7.09852	-7.18826	-7.04747	-6.72546	-7.23078	-7.04491	-7.10372	-7.46459	-6.34769	-7.07257	-6.7563	-6.72726	-6.93407	-7.54205	-6.72189	-7.11664	-7.14235	-6.82224	-6.30395	-6.95261	-6.96717	0.31417
	1300	-6.17579	-6.21707	-6.39219	-6.07656	-7.00517	-6.10887	-7.09591	-7.03629	-6.13254	-6.79893	-6.37931	-6.69922	-6.26105	-6.83562	-6.33753	-6.78162	-6.56833	-6.1935	-5.82275	-6.2198	-6.4569	0.368476
	1301	-5.49201	-5.60007	-5.71141	-5.53085	-6.01763	-5.61829	-5.99151	-6.57446	-5.76619	-6.14835	-5.67125	-6.49812	-5.85378	-5.91867	-5.53604	-6.03477	-6.14216	-5.98413	-5.25317	-5.74958	-5.85462	0.331904
	1302	-5.09368	-4.64854	-4.94292	-5.31765	-5.52902	-5.28633	-5.01966	-5.22595	-5.77175	-5.46681	-4.69934	-6.23387	-6.00974	-5.0689	-4.70419	-5.61322	-5.20383	-5.36646	-4.83779	-5.14023	-5.25899	0.425764
	1303	-4.6547	-4.27781	-4.53959	-5.10391	-4.38852	-4.83052	-4.30521	-3.49998	-5.50758	-4.83984	-3.91077	-5.10465	-5.2332	-4.16701	-3.74886	-4.68724	-4.0636	-4.84827	-3.91212	-4.56001	-4.50917	0.530625
	1304	-4.00593	-3.87916	-4.51363	-4.85767	-3.39399	-4.19514	-3.55675	-3.14367	-4.76781	-3.88725	-3.55298	-4.17375	-4.28399	-3.21661	-3.3985	-4.18779	-3.65572	-4.72939	-3.50121	-4.06279	-3.94819	0.519231
	1305	-3.80095	-3.49476	-4.75735	-4.07367	-2.80138	-3.4093	-2.9444	-3.28899	-4.23639	-3.78206	-3.66785	-4.02288	-3.77738	-2.952	-3.85886	-3.04714	-3.30435	-3.54671	-3.18736	-3.46025	-3.5707	0.487984
	1306	-3.52631	-2.40401	-4.25343	-3.62581	-2.08112	-2.81938	-2.68715	-2.91288	-3.747	-3.15194	-3.3203	-3.36702	-3.22959	-2.46824	-3.67089	-2.58672	-2.95409	-2.33634	-3.02027	-2.57786	-3.03702	0.559411
	1307	-3.17541	-2.16534	-3.44828	-3.00128	-1.96482	-2.21805	-2.75497	-2.65268	-2.9758	-2.5471	-2.72382	-3.29278	-2.93732	-2.00883	-2.70462	-2.15084	-2.19471	-1.4269	-2.92122	-2.07904	-2.56719	0.522418
	1308	-2.98251	-1.60404	-2.31461	-1.91815	-2.11635	-2.13156	-2.06256	-2.59733	-1.67542	-2.40472	-2.34083	-2.87691	-2.31512	-2.21631	-1.91715	-1.77474	-2.21279	-1.65915	-2.42929	-1.45608	-2.15028	0.408285
	1309	-2.66931	-0.894407	-1.73245	-1.37089	-1.79251	-1.11017	-1.8879	-2.42491	-0.714195	-2.1791	-1.63896	-2.234	-1.50649	-2.29644	-1.50916	-1.74251	-1.56576	-2.1851	-2.25812	-0.817822	-1.72651	0.555633
	1310	-2.31302	-1.2875	-1.28869	-1.04178	-1.49604	-0.219671	-1.80327	-2.09834	-0.466302	-1.69152	-1.36845	-1.81312	-1.16011	-1.69144	-1.41227	-1.651	-1.27829	-1.99221	-1.11828	-0.11987	-1.36556	0.581905
	1311	-1.67545	-0.635376	-0.285849	-0.537602	-1.38182	0.194161	-0.89416	-1.51166	-0.613759	-1.73581	-0.387849	-1.46136	-0.772804	-1.14532	-1.43022	-1.37303	-0.752207	-1.48415	-0.700713	-0.395931	-0.949046	0.539558
	1312	-1.3303	0.0303036	0.437902	-0.33303	-0.351002	0.332557	-0.090887	-0.942838	-1.21405	-0.886164	-0.379787	-0.230739	-0.401795	-0.741128	-1.10066	-0.535055	0.0556365	-1.13851	-0.39206	-0.407284	-0.480944	0.505868
	1313	-0.864308	0.348531	0.831591	-0.273643	-0.28321	-0.288405	0.515638	-0.238177	-0.759081	0.567332	-0.375076	-0.16503	-0.49108	-0.372004	-0.543529	-0.339717	0.681678	-0.793184	-0.407369	-0.489978	-0.186951	0.501478
	1314	-0.596399	0.148857	0.653555	-0.234448	0.169851	-0.159143	-0.213494	0.0779318	-0.144677	-0.0272921	-0.967616	-0.39108	-0.540772	0.285293	-0.250146	-0.569206	0.974918	0.0405806	-0.635404	-0.145279	-0.126198	0.452799
	1315	-0.439686	-0.0555069	0.642354	-0.280511	0.311462	-0.357359	-0.502203	0.580375	0.262342	0.0872083	-1.00113	-0.397925	-0.671286	0.443244	0.139301	-0.37924	0.376801	0.875733	-0.413536	-0.498615	-0.063909	0.502397
	1316	-0.150872	-0.246747	1.02143	-0.564243	0.525701	-0.0747289	-0.75234	0.129626	0.419468	0.362049	0.00992531	0.092554	-0.243491	0.050187	0.742049	-0.0317082	0.32712	1.02631	-0.814263	-0.331559	0.0748235	0.516086
	1317	0.401592	0.303807	0.599213	-0.35707	0.565692	0.160445	-0.766286	0.440318	0.224217	0.507802	0.354092	0.174132	-0.026956	-0.726378	0.620159	0.398658	-0.797842	1.13276	-0.339073	0.419848	0.164457	0.516705
	1318	0.921091	-0.0288052	0.0907955	-0.160689	0.66326	-0.153111	-0.184725	-0.201256	0.249463	0.356866	-0.129615	-0.203747	0.208061	-0.55681	0.264182	1.0693	-1.37885	0.605416	-0.104782	0.273474	0.0799759	0.536131
	1319	0.62846	-0.299586	0.0718049	0.0227945	0.192431	-0.371957	0.0482885	-0.0423424	0.337866	0.200225	-0.423712	0.112985	-0.0778251	-0.761872	-0.106592	0.453722	-0.609483	0.217345	0.489989	0.132329	0.0107435	0.362315
	1320	0.161949	-0.646677	0.0867156	0.23173	-0.330954	-0.0798621	-0.112567	-0.0434948	0.057504	0.505422	-0.0857417	-0.458631	-0.640857	-0.892925	-0.220537	0.631397	-0.428957	0.055039	0.852644	0.0989672	-0.0629918	0.436031
	1321	0.822193	-0.304365	0.349538	0.539821	-1.1871	-0.478879	-0.13481	0.408448	-0.23122	0.0662639	-0.0176337	-0.621986	-0.170853	-0.817444	0.163279	0.825394	-0.89832	-0.866663	0.679583	0.130292	-0.087223	0.595636
	1322	0.374368	0.130091	0.395075	0.457318	-0.999883	-0.224433	0.0472531	0.195545	-0.0635931	0.246606	0.376667	-0.749172	-0.0983561	-0.467267	0.505132	0.698793	-0.865683	-0.779368	-0.00836229	-0.159611	-0.049444	0.496613
	1323	-0.361753	0.252701	0.146988	0.0347139	-1.46915	-0.783829	0.0704848	-0.116377	-0.698286	0.256343	0.493391	-0.680447	-0.00960929	-0.414638	0.931893	0.143722	-0.233717	-0.0937347	0.00427253	-0.320265	-0.142365	0.517602
	1324	-0.714178	0.280058	0.318182	-0.135955	-1.51576	-0.738816	0.0607183	-0.740605	-0.599319	0.172985	0.671675	-0.938205	-0.0381565	-0.37714	0.558963	-0.66626	-0.242575	-0.391487	-0.301416	-0.502194	-0.291974	0.541657
	1325	-1.02201	-0.362009	-0.301123	-0.427892	-1.2002	-0.444305	-0.957994	-0.966563	-0.398529	-0.273531	0.407475	-1.01755	-0.683433	-0.578786	0.670157	-1.01879	-0.470754	-0.361808	-0.542911	-0.715065	-0.533281	0.466467
	1326	-1.09878	-0.867658	-0.841425	-0.516158	-0.564765	-0.378334	-1.13329	-0.371188	-0.438078	-0.666255	-0.572468	-0.762177	-0.823836	0.148528	0.243641	-1.18554	0.397846	-0.113421	-0.687501	-1.06612	-0.564849	0.454694
	1327	-0.977038	-1.23879	-0.746018	-0.233098	0.0796303	-0.219674	-1.56312	-0.2267	-0.244156	-0.919903	-1.05776	-0.483034	-1.18708	0.122924	-0.272349	-1.24276	0.470651	-0.394896	-0.747966	-1.66138	-0.637126	0.586193
	1328	-0.590281	-0.357583	-1.30226	-0.860298	0.321485	-0.705889	-1.38549	-1.16301	-0.716935	-1.01612	-1.3901	-0.978223	-0.713153	-0.578447	-0.789317	-1.69155	0.140009	-0.648826	-0.19395	-1.99346	-0.83067	0.571299
	1329	-0.546289	-1.04976	-1.42043	-0.906986	0.581587	-0.967834	-0.689508	-1.51492	-1.00419	-1.47312	-0.941909	-0.84303	-0.546005	-0.730121	-1.10705	-1.60643	0.197001	-0.692501	-0.566143	-1.78379	-0.880571	0.571813
	1330	-0.847712	-1.26827	-0.858224	-0.837338	0.530269	-1.50179	-0.9537	-1.59794	-1.09288	-1.67994	-1.05862	-1.16973	-0.533137	-0.551333	-1.34119	-1.03897	-0.547477	-1.08304	-1.42005	-1.65179	-1.02514	0.509675
	1331	-1.37003	-1.20041	-1.03896	-1.00511	-0.354449	-1.66659	-1.0264	-1.35867	-1.19891	-1.46157	-1.27338	-1.09304	-0.622114	-1.45183	-1.12873	-0.760819	-0.558757	-0.826178	-1.39632	-0.766689	-1.07795	0.343409
	1332	-1.00751	-1.5351	-1.65172	-0.963202	-0.582013	-1.28473	-0.341608	-1.64557	-1.49194	-0.521345	-1.34808	-0.456099	-1.39438	-1.34774	-1.27547	-0.823909	-0.167738	-0.833404	-1.65952	-0.482528	-1.04068	0.485583
	1333	-0.942053	-1.21284	-1.90114	-1.14191	-0.733006	-0.965545	0.0264886	-1.81365	-1.67322	-0.314533	-1.23026	0.186235	-1.8312	-1.40441	-1.1314	-1.21437	-0.0426499	-0.949471	-1.91447	-0.137222	-1.01703	0.667433
	1334	-0.965299	-1.03936	-1.50399	-1.18198	-0.950295	-0.602468	-0.749528	-1.36416	-1.649	-0.436283	-0.817149	-0.258058	-2.11773	-1.66924	-1.12421	-1.66668	-0.723409	-1.19036	-2.04503	-0.606089	-1.13302	0.519708
	1335	-0.792254	-1.00568	-1.2191	-1.35224	-0.258292	-0.843706	-0.894613	-1.1651	-1.54077	-0.677884	-1.39106	-0.876162	-2.08294	-1.83326	-0.890184	-1.35574	-0.730661	-1.32065	-1.95737	-1.20556	-1.16966	0.456347
	1336	-1.05591	-1.05357	-1.19172	-0.989237	-0.120436	-0.98619	-1.32568	-0.857482	-0.930646	-0.721562	-1.60479	-0.794862	-1.8895	-1.22554	-1.09892	-1.43391	-1.28438	-1.38966	-1.94699	-1.32282	-1.16119	0.409587
	1337	-0.962337	-1.01724	-1.47147	-0.453109	-0.0330977	-1.01372	-1.38355	0.0636657	-1.27145	-0.541761	-1.80322	-1.71269	-2.0387	-1.16926	-0.568383	-1.08832	-1.21967	-1.68501	-1.74541	-0.822347	-1.09685	0.580025
	1338	-0.541509	-1.59091	-1.73037	-0.00679721	-0.199107	-1.04293	-1.7961	0.423705	-1.9374	0.0319535	-1.79446	-1.54464	-1.65121	-0.872174	0.328116	-0.380081	-0.95837	-1.28125	-0.995721	-0.775874	-0.915757	0.755069
	1339	-0.398413	-1.42393	-1.47021	-0.547054	-0.502658	-0.686332	-2.05113	-0.132438	-2.25133	-0.599554	-0.922132	-0.95429	-1.49841	-0.571007	0.300395	0.322927	-0.800938	-1.33354	-0.385269	-0.807679	-0.835649	0.680736
	1340	-0.387936	-1.1126	-0.967448	-0.308131	-0.71385	-0.133662	-1.52817	-0.324621	-1.35156	-0.587845	-0.114633	-0.560495	-0.839318	-0.270813	-0.207648	0.708317	-0.823684	-1.09642	0.0430564	-0.77837	-0.567792	0.525665
	1341	0.226128	-0.684565	-0.115788	0.0522833	0.0946491	0.0852364	-0.601447	-0.358806	-0.585271	-0.936644	0.281901	0.271853	-0.322991	0.362688	-0.066601	1.27812	-0.770536	-0.558705	0.581614	-0.328079	-0.104748	0.534202
	1342	0.786397	0.0192612	0.850901	-0.109812	0.327496	0.280049	-0.00781961	-0.370608	-0.421025	-1.31569	0.408714	-0.075555	0.533716	0.357554	0.173398	1.17667	0.398082	-0.607542	0.604813	-0.468236	0.127038	0.5793
	1343	1.40519	0.432926	1.29818	0.522538	0.414295	0.463156	0.153601	0.21441	0.0219006	-0.173969	0.716536	-0.250851	0.515023	0.399099	0.394028	1.40896	1.01747	-0.121353	0.785804	-0.390871	0.461303	0.528766
	1344	1.59592	1.19629	1.74589	0.637334	0.121755	0.587055	0.425635	0.907304	0.831989	1.04244	0.924702	0.276406	0.949132	0.417789	1.17981	1.16396	1.59768	0.624935	1.24874	0.205689	0.884022	0.472596
	1345	2.0929	1.74257	1.74774	0.374473	0.0952221	0.944412	1.15049	1.77997	1.22069	1.58251	1.55125	0.757019	1.41652	0.964023	1.46042	0.548699	1.76183	0.745105	1.70519	0.886716	1.22639	0.543903
	1346	2.32628	2.15979	1.67287	1.00948	0.770898	0.829055	1.62666	1.77757	1.51396	2.60898	1.94222	1.26505	2.28924	2.12438	1.71335	0.947905	1.88465	1.37292	2.15329	1.55269	1.67706	0.526854
	1347	2.27044	2.7055	2.24953	1.85033	1.35233	1.14278	1.71439	1.95765	1.58117	2.85712	2.19832	1.57975	2.68746	2.33329	1.90044	1.91497	1.8436	1.82178	2.36201	2.35003	2.03364	0.453477
	1348	2.35989	3.35545	1.97877	2.32451	2.02938	1.39267	2.07266	2.06198	1.65105	2.81347	3.09857	2.37619	2.0021	2.59556	2.64654	2.21617	1.84154	2.99925	2.40389	2.59237	2.3406	0.493119
	1349	2.71727	3.47536	2.24744	2.61949	2.57401	2.13145	3.1301	2.31992	2.53074	3.04942	3.68099	2.42444	2.00714	2.88237	2.25856	2.04198	1.93747	3.90849	2.94849	3.26783	2.70765	0.572917
	1350	2.62497	3.50817	2.78254	3.17716	3.09957	2.81835	3.74252	2.81735	3.55786	3.42394	3.29178	3.2843	2.39087	3.44347	2.65143	2.25468	1.99274	3.59968	3.36886	3.76683	3.07985	0.511835
	1351	2.81356	4.12868	2.57734	3.99138	3.73442	3.14474	3.80508	3.51871	3.55772	3.47735	2.92431	3.96488	2.85096	3.60703	3.53025	2.4156	2.13844	4.27346	3.64483	4.24351	3.41711	0.619133
	1352	3.26063	4.77128	2.5155	3.77418	3.97276	3.37137	4.44999	4.13157	4.03078	3.70786	3.06772	4.13225	3.48984	2.87032	3.72853	2.91305	2.47217	4.5967	3.52879	3.89081	3.6338	0.649648
	1353	3.96757	4.33706	2.51884	3.73943	4.30888	4.3384	4.73812	4.40355	4.80642	4.63198	3.61521	4.56337	3.89	2.92434	3.93899	3.62318	3.7081	5.43267	3.76021	3.81016	4.05282	0.66092
	1354	4.61531	4.46346	3.28054	4.17571	4.8715	4.52869	4.23922	4.07185	5.06137	4.91167	3.98876	3.90389	4.93348	4.13887	3.91189	4.66389	3.92636	4.45819	4.24919	3.9579	4.31759	0.447891
	1355	4.15893	4.88612	4.08728	4.97234	5.36831	4.77946	3.65678	4.76001	5.48636	5.27623	4.50085	3.88397	5.26726	4.95276	4.46764	5.11358	4.95907	4.47761	4.38863	3.87286	4.6658	0.536207
	1356	4.30953	5.10707	5.10338	4.79904	5.58743	5.62692	4.03008	5.21429	5.79352	5.6654	5.16707	4.47909	5.31382	5.90117	5.13643	5.07754	5.08917	4.71475	4.52197	5.01753	5.08276	0.50011
	1357	4.73518	5.18511	6.01389	4.65136	5.55586	5.39421	4.43611	5.62502	5.79774	5.63692	5.56829	4.73325	5.59786	6.13705	5.36605	5.04111	5.76305	4.56569	5.00832	5.91376	5.33629	0.512639
	1358	4.81731	4.74215	6.42052	4.75866	5.74981	4.95785	5.39297	5.72342	4.96093	5.13358	5.51474	4.89636	5.77128	5.90393	4.88618	5.6208	6.0428	4.43423	5.23307	6.09052	5.35256	0.547159
	1359	4.90572	4.77423	6.9368	4.78896	5.48439	5.82699	6.09274	6.0333	4.96914	4.6487	5.5409	5.65521	5.80044	5.71373	4.61405	6.76228	6.50215	4.50794	5.28289	5.71447	5.52775	0.718386
	1360	4.9006	5.2513	6.78755	5.53512	5.05515	6.08399	6.19446	6.41313	5.15002	5.20638	6.14095	5.86578	5.78829	6.01457	4.9305	6.97251	6.59853	5.22114	5.77743	5.78487	5.78361	0.622513
	1361	5.1375	6.20717	5.68724	5.70604	5.28913	6.10736	5.69198	5.3464	5.3111	5.48748	6.1167	5.48913	5.10167	6.10908	4.76819	6.19763	6.21582	5.90043	5.96177	5.55771	5.66948	0.427096
	1362	4.7634	6.16962	5.68752	5.50496	6.14833	6.27038	5.40396	5.83175	5.2289	6.19358	5.57041	5.3049	5.08686	5.92262	5.31721	6.34456	5.73096	5.89663	6.57427	4.8195	5.68852	0.511439
	1363	5.37098	6.50361	5.69376	5.76574	6.22607	6.25398	5.67261	6.52085	5.79925	6.20093	5.63496	5.51303	5.34009	5.79318	5.91308	5.73645	5.95956	5.84728	6.17951	5.44994	5.86874	0.34895
	1364	6.39631	6.38606	5.88999	6.39009	6.2038	7.17727	5.78171	6.51575	6.07719	6.16432	6.22635	5.96607	5.78863	5.98502	6.41925	5.98819	5.51897	5.959	5.59601	5.79622	6.11131	0.377505
	1365	5.89436	5.97583	6.07253	6.25035	6.17611	6.87461	5.97434	6.01572	6.85629	6.05022	6.59494	5.83009	5.28317	5.16866	6.90183	5.87156	5.80318	6.26204	5.75416	6.09488	6.08524	0.462338
	1366	5.99287	5.20922	6.17289	6.27282	6.03223	5.98285	5.92424	5.36044	6.29297	6.30193	5.941	5.53736	5.32935	5.44619	6.43619	6.04042	6.02412	6.28647	5.59589	5.87334	5.90264	0.367144
	1367	5.87652	5.6351	5.76434	5.44412	5.23365	6.05748	5.76342	4.81966	5.69165	6.35724	4.93093	5.94951	5.82033	5.69729	6.06339	6.35335	5.91239	7.10992	5.65824	6.32437	5.82314	0.513487
	1368	6.3821	5.84901	5.72611	5.45724	4.9945	5.98459	6.26897	5.12921	5.7708	6.50906	4.93641	5.84216	6.15737	5.79412	6.10584	5.93157	5.71767	6.23748	5.19202	6.71025	5.83482	0.496242
	1369	5.98552	5.21771	5.64971	5.49146	5.00372	5.74899	5.82167	5.85589	5.33307	5.65064	5.39128	5.84614	5.42093	5.49047	6.08604	5.48615	5.4742	5.4673	4.92353	6.26918	5.58068	0.340588
	1370	4.90591	4.35626	5.73769	5.42815	5.01664	5.6256	5.41084	6.17701	5.66356	5.07095	4.8831	5.84435	5.02586	5.76819	5.3099	5.4652	5.0474	5.09143	5.17871	6.26776	5.36372	0.468793
	1371	4.6413	5.03037	6.1658	4.92155	4.84988	5.04493	5.22578	5.4939	5.6171	4.71286	4.85458	5.79888	5.03964	5.28248	4.61099	4.73656	4.78737	5.20113	4.84626	5.32476	5.10931	0.411342
	1372	4.59452	5.28315	5.31338	4.23786	4.32382	5.40713	4.42688	4.56843	5.55149	4.93582	4.67006	5.25443	4.82757	4.27556	4.93112	4.25903	5.1778	4.6226	4.93337	4.51704	4.80555	0.417201
	1373	4.75007	5.01834	4.433	3.9192	4.22361	5.73742	4.14494	4.07408	5.42185	4.39629	4.31236	5.12383	4.6698	4.17842	5.48188	3.91777	4.72325	3.35133	4.73136	4.40344	4.55061	0.593351
	1374	4.17755	4.67328	4.29625	3.66406	4.10361	4.53001	4.4071	4.07559	4.40323	4.18007	4.20928	4.90363	4.58612	4.34461	5.24859	4.01674	4.20762	3.27048	3.96708	3.64671	4.24558	0.442508
	1375	3.73749	3.46583	3.93431	3.43409	3.67682	3.69128	4.31586	4.31813	2.96848	4.49778	3.75634	4.84015	4.12955	4.15115	4.92226	4.17504	3.72751	3.7085	3.96384	3.08567	3.925	0.511008
	1376	3.53822	2.88439	3.75299	2.44074	3.73982	2.91182	4.14393	4.15885	3.33322	3.29577	3.81914	4.75234	4.308	3.6239	4.29985	4.38384	3.20146	3.57509	3.63885	3.32387	3.65631	0.576012
	1377	3.20554	2.7859	3.30086	2.52404	3.54111	2.59224	3.08838	3.91424	3.20777	2.39087	3.21183	4.2488	3.86082	3.23899	3.92139	4.14875	3.23854	3.22265	3.58632	2.53157	3.28803	0.547895
	1378	2.57165	1.93577	3.33717	2.5375	3.20106	2.12914	2.99371	3.36777	3.36495	2.32301	2.709	3.47556	2.74917	3.21604	3.35637	3.08385	3.43808	2.61399	3.10707	2.11116	2.8811	0.491155
	1379	2.69189	1.87912	2.24098	2.73996	2.18372	2.4084	2.66975	3.22018	2.90782	1.62881	2.11112	2.85695	2.19005	2.76688	2.49052	2.17407	2.5236	2.42892	2.21232	1.99384	2.41594	0.389582
	1380	1.81749	1.98677	1.49703	2.87466	1.3055	2.02357	2.32694	2.4643	2.1886	1.35888	1.84941	2.25007	1.8481	3.23166	1.55613	1.60857	1.98864	1.86419	1.50475	1.91136	1.97283	0.488601
	1381	0.942016	1.73637	1.17608	2.54725	1.14942	1.26107	1.8181	1.64886	1.3191	0.898171	1.56883	1.48624	1.45014	2.97573	1.47514	1.39557	1.33264	1.47604	0.984945	1.87056	1.52561	0.506896
	1382	0.893355	0.989989	1.9004	2.2749	1.01055	0.447463	1.74061	0.838928	1.25773	0.883973	0.952239	1.08637	1.25046	2.56809	1.32677	1.17919	1.1269	0.925806	0.47848	2.03815	1.25852	0.567186
	1383	1.03727	0.27114	1.19451	1.41418	1.33468	-0.168248	1.05776	0.412192	1.69003	1.04606	0.876573	0.352187	0.863143	2.01061	0.438312	1.00769	1.02108	0.371787	0.649532	1.7091	0.929479	0.550489
	1384	1.25467	-0.0284797	0.864006	0.976143	1.30263	-0.196894	0.676023	0.132897	0.783949	0.328121	1.12052	-0.161848	0.92064	1.64422	0.254686	0.609146	0.65013	0.423374	0.650583	0.736439	0.647048	0.495756
	1385	1.08706	-0.0261421	0.285228	0.578027	0.620011	0.0751636	0.623116	-0.06062	-0.407912	-0.146105	0.484537	-0.0834838	0.554681	0.987197	0.269419	0.0692971	0.149397	0.811911	0.595685	0.0303259	0.324839	0.403656
	1386	0.570798	-0.266966	0.0695324	-0.289375	0.564854	-0.0112801	0.272909	-0.374095	-0.489695	-0.785309	0.167559	-0.209724	0.712038	0.0320502	0.012927	0.0509354	-0.202221	1.10263	0.914096	-0.213556	0.0814053	0.484711
	1387	0.680384	-0.251103	-0.156394	-0.476111	0.108091	-0.487629	0.0493896	-0.219198	-0.413893	-1.09101	0.0607649	-0.19498	0.437699	-0.519185	-0.0694217	0.10726	-0.168079	0.718549	0.710688	-0.609495	-0.0891838	0.471275
	1388	0.155328	-0.756315	0.0197167	-0.337819	-0.205635	-0.436123	-0.303295	0.0998239	-0.509882	-1.22107	-0.429441	-0.35447	0.0789425	-0.263674	0.185004	-0.271356	-0.257656	0.584534	0.452096	-1.13191	-0.24516	0.457763
	1389	-0.215134	-0.785721	-0.211088	-0.324792	-1.18348	-0.725472	-0.866531	-0.110949	-0.627535	-0.502356	-0.881358	-0.843211	-0.715405	-0.535667	-0.302359	-0.973682	-0.297638	0.128163	-0.0109487	-1.56367	-0.577442	0.420364
	1390	-0.966314	-0.911432	-0.4125	-0.460684	-1.40725	-1.27659	-1.42631	-0.508209	-0.681129	-0.784493	-0.856309	-0.658108	-0.784612	-0.589224	-0.396326	-0.989412	-0.909098	-0.362207	0.0211082	-1.29049	-0.782479	0.381966
	1391	-1.59555	-0.915766	-0.670689	-0.343393	-1.18816	-1.11337	-1.59452	-1.04172	-0.834073	-0.911157	-0.961644	-0.434728	-1.0569	-1.05483	-0.767852	-1.3628	-0.970447	-0.91748	0.28767	-1.67239	-0.95599	0.454923
	1392	-1.73776	-1.03422	-1.26892	-0.383772	-1.10818	-0.593389	-1.43689	-1.33887	-0.812491	-0.787707	-0.871794	-0.486816	-1.20135	-1.11889	-1.10189	-1.46505	-1.04549	-0.911311	-0.431618	-1.86178	-1.04991	0.407008
	1393	-1.91937	-0.767254	-1.74375	-0.581143	-1.10896	-0.386573	-1.7395	-1.64834	-1.10298	-0.853014	-1.37225	-1.25994	-1.10423	-0.943778	-1.02277	-1.3503	-1.16177	-0.70503	-1.49803	-2.05002	-1.21595	0.452482
	1394	-1.38708	-0.0809582	-1.96479	-0.897962	-1.16859	-0.847018	-1.48518	-1.84484	-1.38785	-0.669409	-1.63818	-0.790764	-1.20635	-0.601235	-1.07814	-0.971129	-1.33977	-0.972587	-1.82465	-1.88609	-1.20213	0.493125
	1395	-1.09647	0.0245909	-2.16572	-1.16039	-1.28427	-0.892694	-1.06906	-1.97341	-1.25451	0.164675	-1.49214	-0.888724	-0.814349	-0.437364	-1.57902	-1.22153	-1.61447	-0.962332	-1.95344	-1.58225	-1.16264	0.60687
	1396	-0.779521	-0.118335	-1.8094	-1.36632	-1.27806	-0.960237	-1.08532	-1.90615	-0.936255	0.163357	-1.31742	-0.464742	0.00263269	-0.513473	-1.59938	-1.38342	-1.44845	-1.28759	-1.48193	-1.27306	-1.04215	0.588066
	1397	-0.524844	-0.0587554	-0.757641	-1.02632	-1.2097	-0.888594	-0.792069	-1.3696	-1.09213	0.253998	-0.789948	-0.591425	-0.241012	-0.741057	-1.61371	-0.935054	-1.06351	-1.44913	-1.57288	-0.845897	-0.865465	0.48227
	1398	-0.313577	-0.300909	-0.279999	-0.480389	-1.31636	-0.926141	-0.737713	-1.14421	-1.37445	-0.641506	-0.758549	-0.953152	0.249504	-0.647823	-1.34849	-0.407553	-0.932994	-1.10471	-1.69223	-1.02768	-0.806947	0.469063
	1399	0.114457	-0.299631	-0.528088	0.192924	-1.02765	-0.347894	-0.33971	-0.834432	-1.08543	-1.07201	-0.836843	-0.54618	0.214636	-0.624363	-0.921491	-0.135229	-0.845853	-0.257056	-1.60812	-0.726122	-0.575704	0.475904
	1400	0.0478345	-0.0779084	-0.454795	0.122261	-0.231378	-0.0540949	-0.397692	-0.395917	-0.366242	-0.6709	-0.748767	-0.189807	0.69333	-0.532396	-0.583934	0.164136	-0.757043	0.257165	-1.14739	0.041374	-0.264108	0.427779
	1401	0.696504	-0.188229	-0.527549	0.430619	-0.398935	0.591139	-0.515496	0.140587	-0.181439	-0.509038	-0.403167	0.879342	0.89289	-0.530442	-0.819971	0.00932164	-0.536684	0.332932	-0.46651	0.0904064	-0.0506861	0.529675
	1402	0.540124	-0.0193078	0.297924	0.440761	0.0333411	0.936533	-0.407218	0.865588	0.211099	0.189325	0.162598	1.28235	0.411388	-0.39979	-0.665093	0.301398	-0.380187	0.476333	0.113945	0.563163	0.247714	0.484294
	1403	0.461465	0.337051	0.675794	0.485941	0.588139	1.3158	0.410411	1.04042	0.600506	0.109352	0.617053	1.54143	0.278845	-0.243832	-0.308918	0.203091	0.18129	0.777611	0.589645	1.44936	0.555523	0.49548
	1404	1.11078	0.687442	1.17371	0.265016	0.908957	1.14641	0.720876	1.947	0.973809	0.588633	1.24068	1.49058	0.991459	-0.203058	0.325778	0.220288	0.791249	1.14461	0.77404	1.61513	0.895669	0.509874
	1405	1.97238	1.14	1.83984	0.958894	1.21652	1.56445	1.42787	2.85095	1.87025	1.13348	2.17649	1.59439	1.6929	0.685335	0.405418	0.681711	1.32962	1.64717	1.35188	1.14206	1.43408	0.566439
	1406	2.64161	1.90936	2.26783	1.82515	1.56108	2.10506	1.59472	2.02727	2.08052	0.978735	2.23852	1.81525	1.76278	0.829159	1.38856	1.71374	1.8367	1.75699	2.22767	1.34726	1.7954	0.437738
	1407	2.95157	2.35951	2.0607	2.51808	2.18609	2.36963	1.89474	1.89151	2.84271	1.99533	2.95253	2.14903	1.00462	0.96143	2.33859	2.35418	2.69122	2.45268	2.18374	1.60183	2.18799	0.543786
	1408	3.30877	3.21774	1.64008	3.0994	2.18458	2.72775	2.96851	2.50175	3.55182	1.98662	3.4327	2.31881	1.29343	1.9145	2.98646	2.55662	2.44447	2.98604	2.75405	2.20351	2.60388	0.612412
	1409	3.22753	3.49331	2.22871	3.67611	1.88508	2.92787	3.78401	3.1366	4.64926	2.42365	3.8214	2.74864	1.21313	2.19056	3.31955	2.1276	2.52035	2.9775	2.92154	3.23329	2.92529	0.79172
	1410	2.85839	4.04492	3.10832	3.37092	2.5281	2.99079	3.68303	3.47326	4.34021	3.2424	4.25208	3.15963	2.04866	2.68756	3.58893	2.40019	2.73784	3.0979	3.22799	4.47498	3.26581	0.657935
	1411	3.0197	4.52989	3.23583	3.09641	3.42778	3.1755	3.68867	3.25096	3.62433	3.82773	4.96802	3.41728	2.84517	3.70167	3.96711	2.81233	3.21916	3.72055	4.0279	4.40289	3.59794	0.571566
	1412	4.1201	4.53628	4.10324	3.55482	3.63628	3.29542	3.53831	3.63731	3.90384	3.73281	5.64273	3.61053	3.06223	4.38792	4.12942	3.33598	4.25479	4.00748	4.041	4.32615	3.94283	0.56244
	1413	4.14637	4.00997	4.34124	3.9576	3.94081	3.5494	3.42041	4.53859	5.16838	3.4379	5.95944	3.96657	3.74685	4.81605	3.65674	4.16675	4.08141	3.84153	4.35802	3.63427	4.13692	0.619352
	1414	3.93684	3.87951	4.29209	3.56939	4.44082	3.58284	3.44862	4.70494	4.71957	4.04127	4.84343	4.29848	4.11844	4.87058	3.49758	4.27781	4.31621	4.35625	4.16434	3.77713	4.15681	0.440804
	1415	4.3854	4.28459	4.46876	3.47432	4.71298	4.29576	3.49702	4.55773	4.57972	4.20294	4.49401	4.17264	4.49026	4.71189	3.6521	4.18568	4.47379	4.34577	4.30454	4.06303	4.26765	0.358894
	1416	4.53424	4.44927	4.91235	3.87435	4.65256	4.00153	4.17288	4.79095	3.98243	4.17891	4.16106	4.13114	4.35011	4.77768	3.80687	4.27489	4.68028	4.42687	4.75357	4.39235	4.36521	0.326995
	1417	4.23941	4.16694	4.50835	3.69344	4.26033	4.60496	4.17105	4.91045	3.5825	4.10905	4.07503	4.94433	4.1888	4.95125	3.97238	3.75744	5.10691	5.03863	5.07697	4.60191	4.39801	0.485104
	1418	4.59173	4.27933	5.22984	3.19938	3.72401	4.86112	4.79603	4.74577	2.94429	4.47565	4.1747	5.29408	4.8843	5.08017	3.48493	3.95735	4.62531	4.46178	4.91711	4.58199	4.41544	0.656274
	1419	4.3593	4.49502	5.03348	3.38103	3.28577	6.04702	4.81798	4.70481	2.87084	4.77173	4.46541	5.38726	4.9375	4.93122	3.68589	4.52158	4.73524	4.58734	3.87632	5.11218	4.50035	0.759187
	1420	4.39626	5.07513	5.11686	3.74632	3.94858	6.08681	4.84876	4.83643	3.13705	4.60787	4.37686	4.98866	5.25819	4.88891	4.03801	5.04696	5.29162	4.6306	3.87436	4.97678	4.65855	0.667617
	1421	3.93907	4.918	5.08856	4.00461	4.4281	5.41034	4.89758	5.21633	4.05495	4.31954	4.21931	4.21647	5.12136	4.78237	4.52007	5.15673	5.14367	4.15017	4.13975	4.47057	4.60988	0.475698
	1422	4.49604	5.28479	4.62505	4.65989	4.93013	4.48372	5.03656	4.86599	4.90857	4.51425	4.00724	4.13303	5.04965	5.10886	4.17102	4.93636	4.77823	4.75037	5.04354	3.57588	4.66796	0.429544
	1423	4.73993	5.17588	4.5109	5.13106	4.8632	4.49569	4.83516	4.23569	5.1219	5.03401	4.08922	4.46476	5.10233	4.83695	4.43611	5.49268	4.64913	4.86192	4.67064	3.77156	4.72594	0.412096
	1424	5.20993	5.37592	4.49246	4.4719	4.98914	4.7994	4.95842	3.83502	5.09292	4.85009	4.13568	4.66615	4.83892	4.20073	4.39191	5.65549	3.85835	4.76331	3.97431	4.65593	4.6608	0.497554
	1425	5.45353	5.19827	4.46286	4.91072	4.85422	4.18041	4.37915	3.88373	4.99063	4.55109	4.74125	4.81096	4.29291	4.10637	4.66567	4.97413	3.53371	4.68978	4.14965	4.53029	4.56797	0.461015
	1426	4.79989	4.0982	4.61135	5.16047	4.3125	4.24116	3.98916	4.48113	5.23397	4.61798	4.52456	5.03474	4.43712	4.38142	4.2278	4.53731	3.65807	4.69995	4.31263	3.84457	4.4602	0.408977
	1427	4.08203	3.66238	4.23065	4.57553	4.37192	3.70443	3.61154	4.47995	4.20508	3.40446	4.06964	4.84033	5.29706	3.8848	4.13424	4.25036	3.54924	3.79669	4.22818	3.8262	4.11024	0.463393
	1428	3.97901	3.53963	4.14836	4.34649	4.4038	3.49708	3.35728	4.40927	3.874	3.23896	3.69423	4.12132	5.70134	3.29083	4.44792	4.32151	3.50121	3.26156	4.38407	3.67695	3.95974	0.596891
	1429	4.28564	3.29128	3.63989	4.09776	4.02302	3.55911	3.10438	4.14183	3.6184	3.38464	3.55383	4.394	5.11299	3.79224	4.28635	4.1168	3.65537	3.14342	4.05152	3.62973	3.84411	0.486807
	1430	4.0889	2.47244	3.01311	3.69746	3.86906	3.1264	3.13328	3.92005	3.17324	3.45576	3.06065	3.99288	3.79848	4.01103	3.26766	3.83098	3.47735	3.60151	3.40572	2.91664	3.46563	0.438916
	1431	3.29699	2.64123	2.44361	3.74439	2.96108	3.04236	2.99039	3.84526	3.08	4.05867	2.80916	3.71965	2.27906	3.12512	2.78502	2.7117	3.29519	2.99456	3.46179	2.17793	3.07316	0.513701
	1432	2.88201	2.71873	2.57159	3.49843	2.48719	2.9411	3.04257	3.16243	2.78796	3.25655	3.08474	3.59515	2.45439	3.17794	1.87262	1.9491	3.472	2.53462	3.22944	1.95638	2.83375	0.514264
	1433	2.10835	2.65857	2.31737	3.22022	1.91626	3.33369	2.79161	3.16799	2.33998	3.05305	2.83697	2.5799	2.28298	3.03479	2.43006	1.79216	3.84415	1.94622	3.01358	2.13965	2.64038	0.54777
	1434	2.40104	2.5426	2.50183	2.40388	1.68075	3.09329	3.1891	2.67046	2.22596	3.23055	3.03827	2.10175	1.42609	1.99879	2.38567	2.00592	3.03617	1.64685	3.04847	2.65352	2.46405	0.541956
	1435	1.94895	2.60564	2.54553	2.11099	1.85312	3.09711	3.04315	2.45702	2.13244	2.98417	2.60965	2.37109	0.824982	1.52717	2.43442	2.11191	2.08296	1.81889	2.49987	2.62435	2.28417	0.54129
	1436	2.22527	2.89027	2.385	1.85934	1.94061	1.98156	2.96167	1.91729	1.84059	2.51625	2.52033	2.17885	0.998539	1.51337	2.23668	1.86527	1.79943	2.25858	2.06683	2.66481	2.13103	0.462577
	1437	1.664	2.43792	1.95009	1.75405	2.017	1.33592	2.48611	1.34819	1.35142	2.67641	2.5643	1.24189	0.888685	2.02341	2.38831	1.61786	1.64421	2.77371	1.67907	2.07458	1.89586	0.532655
	1438	0.983696	1.91068	1.82687	0.972591	1.7096	1.30272	1.42993	1.33854	0.895843	1.92878	2.15079	0.975098	1.13964	1.49768	2.06045	1.18746	1.27188	1.77134	1.36812	1.24149	1.44816	0.389314
	1439	0.829268	2.10541	1.28178	0.854003	1.65217	0.868735	1.24743	1.57134	0.634222	0.539947	1.14412	1.58422	1.0087	1.52248	1.36437	1.21881	0.876487	1.42529	1.01734	1.31093	1.20285	0.3848
	1440	0.710181	1.25368	1.06529	0.801661	1.05318	0.912081	1.28144	0.925031	0.358539	0.00882889	0.0902991	1.00154	1.04608	1.49745	1.27149	1.30319	0.576156	1.49557	0.621397	1.39347	0.933327	0.432769
	1441	-0.0457827	0.315406	0.848805	0.535346	0.29228	0.898114	0.646903	0.280516	0.663434	-0.621326	-0.26801	0.241442	1.05605	0.671115	0.555099	1.06844	0.327574	1.50524	0.603769	0.914557	0.524449	0.488961
	1442	-0.592944	0.0445992	0.260488	0.195809	0.406776	0.896183	0.380263	-0.326366	0.0349093	-0.302346	-0.504512	0.0935674	0.91485	0.380632	0.394407	0.0678052	-0.0562737	1.09371	0.184923	-0.0082436	0.177912	0.445916
	1443	-1.4209	-0.278586	-0.294367	-0.183219	0.230615	0.405706	0.181742	-0.575247	-0.293712	0.142984	-0.834042	0.0835481	0.268068	0.105507	-0.334696	-0.359797	-0.293261	0.581635	0.225074	-0.63972	-0.164133	0.474491
	1444	-1.63499	-1.03809	-0.8499	-0.15632	-0.291206	0.0479501	-0.239011	-0.561368	-0.367128	-0.04428	-0.881822	0.167186	0.0758401	-0.508807	-0.569895	-0.370902	-0.536924	0.296604	-0.20341	-0.709262	-0.418787	0.461079
	1445	-1.7218	-1.53261	-0.960848	0.0460603	-0.534987	-0.651906	-0.654629	-0.344431	-1.01219	-0.422094	-1.12731	0.0693949	-0.175412	-0.591743	-0.574452	-0.533144	-1.23518	-0.261746	-0.89205	-0.151787	-0.663143	0.491426
	1446	-2.02187	-1.21453	-0.782233	-0.266941	-0.62359	-0.637698	-0.636869	-0.618928	-1.20699	-0.804513	-1.18526	-0.0298074	-0.627948	-0.418628	-0.669247	-1.0258	-1.23989	-0.987502	-1.2398	-0.406071	-0.832206	0.445626
	1447	-1.67171	-0.577417	-0.856507	-0.568264	-0.753226	-0.668715	-0.959121	-1.08637	-1.29955	-0.720441	-1.52419	-0.0986742	-0.956866	-0.145597	-0.920739	-1.42626	-1.20698	-0.822007	-1.06004	-0.318835	-0.882075	0.426455
	1448	-1.34721	-0.333444	-0.735212	-1.20031	-0.882454	-0.809255	-1.17971	-1.35157	-1.43196	-0.585237	-1.29514	-0.0907211	-0.882229	-0.17941	-0.382651	-1.32436	-0.844156	-0.59222	-1.07694	-0.409663	-0.846692	0.423158
	1449	-0.807894	-0.416723	-0.758675	-0.717179	-0.353281	-0.65442	-1.13877	-1.13482	-1.19908	-0.576324	-1.48179	-0.325439	-0.587279	-0.470108	-0.473242	-1.1869	-0.682259	-0.305148	-0.977798	-0.645861	-0.74465	0.337629
	1450	-1.01034	-0.147908	-0.473599	-0.801109	0.306432	-0.400494	-0.78656	-1.49727	-0.792681	-0.059017	-0.989489	-0.360825	-0.701245	-0.657629	-0.403808	-0.279473	-1.30619	-0.344907	-0.604382	-0.480841	-0.589567	0.42301
	1451	-0.718679	0.214478	-0.598978	-0.55149	-0.061452	-0.343667	-0.92139	-1.58851	-0.833488	-0.0882839	-0.676894	-0.593874	-0.769711	-0.453928	-0.978606	-0.0765205	-1.46832	-0.170122	-0.953125	-0.682545	-0.615755	0.457174
	1452	-1.3496	-0.163563	-0.308149	-0.366456	-0.966333	-0.86151	-1.16537	-1.70945	-0.439018	0.207932	0.0604537	-1.04163	-0.881428	-0.44851	-0.993655	0.489305	-1.32822	-0.275493	-0.509009	-0.337529	-0.619362	0.566806
	1453	-1.33908	-0.720143	-0.846146	-0.559468	-1.30912	-1.20669	-1.19447	-1.16789	-0.754201	0.0482779	0.44919	-1.08437	-0.480976	-0.638634	-0.533775	0.363852	-1.03105	-0.338136	-0.712284	-0.044404	-0.654976	0.533778
	1454	-1.21923	-1.13095	-1.00684	-1.26387	-0.569562	-0.91911	-0.748149	-0.60562	-0.0231305	0.397156	0.589868	-0.96962	-0.491294	-0.989175	-0.08107	-0.30342	-0.607839	-0.16628	-0.432014	-0.760896	-0.565052	0.513718
	1455	-0.913364	-0.808817	-0.973985	-0.812333	0.00487275	-0.372884	-0.139518	-0.705994	0.305216	0.173377	0.221467	-0.66359	-0.425918	-0.993782	-0.21902	-0.199883	-0.775943	-0.174063	-0.232271	-0.966692	-0.433656	0.428162
	1456	-0.404189	-0.678398	-1.1521	-0.602328	0.341741	-0.461076	0.151474	-1.14775	-0.178439	0.010666	-0.356633	-0.161514	-0.229805	-0.556544	-0.259179	-0.0334392	-0.714693	0.0188488	-0.301113	-1.11228	-0.391338	0.421498
	1457	-0.256953	-1.0498	-1.15695	-0.458608	0.578461	-0.256052	0.160717	-0.887817	-0.203729	0.165055	-0.363381	-0.256083	-0.14535	-0.65057	-0.784432	-0.525467	-0.329635	0.505075	-0.727607	-1.09253	-0.386783	0.493546
	1458	-0.137886	-1.00978	-0.800598	0.0151817	-0.105429	0.0263963	0.155821	-0.192895	-0.047449	0.241398	0.136132	-0.27823	0.11384	-0.330344	-1.00604	-0.80325	-0.174021	0.583517	-0.458333	-0.614817	-0.234339	0.432227
	1459	0.328008	-0.941257	-0.133728	0.0760228	-0.277369	0.0831592	0.267846	0.442988	0.149678	0.000305872	0.0204241	-0.00805944	0.438393	0.178917	-0.336625	-0.294655	0.156996	0.0117531	-0.960948	-0.230168	-0.051416	0.38145
	1460	0.70897	-0.462712	0.352754	0.600385	-0.0829662	-0.0856943	0.143475	0.808075	0.423767	-0.162006	0.444111	0.493281	0.253229	0.0548734	-0.539476	0.0250153	0.142854	0.0550282	-0.429901	-0.0478951	0.134758	0.379887
	1461	1.22484	0.14641	1.00535	0.752039	-0.038217	0.399633	0.921444	1.23256	0.31155	0.0817179	0.866536	0.591592	0.272888	-0.0754585	-0.54712	0.414154	0.223488	-0.140996	0.163009	0.184083	0.399475	0.476926
	1462	1.73634	0.364271	1.2358	1.18174	0.489595	0.74521	1.59793	1.15364	0.677973	0.720744	0.875543	0.849883	0.502693	-0.237526	0.211018	0.15031	0.165625	-0.0705173	0.849927	0.552132	0.687616	0.523054
	1463	1.88779	0.606574	0.912774	1.61221	1.10673	1.03456	2.0583	1.14553	0.550904	0.728247	0.894781	1.81988	0.70854	0.247775	1.10423	0.622246	0.519214	0.271146	1.52807	0.902756	1.01311	0.527634
	1464	1.63152	0.998551	1.1232	1.62107	1.45139	1.81027	1.51801	1.33951	1.00081	0.815156	1.66311	2.60041	0.954789	0.634672	1.39401	1.33678	0.854995	0.345155	1.98006	1.46644	1.32699	0.511571
	1465	1.48433	1.23974	1.69485	1.30014	1.90753	2.45022	1.05725	1.08688	1.59188	0.800623	1.93135	2.84946	1.45307	0.821336	2.12096	1.70715	1.1849	0.542539	1.93941	2.58227	1.58729	0.615823
	1466	1.73594	1.32598	1.75826	1.02354	2.21024	2.39391	1.54253	1.6664	1.94704	1.03659	1.7788	2.71081	1.56147	1.48302	2.18286	1.817	1.78576	0.641488	1.68492	2.87428	1.75804	0.545399
	1467	1.87701	1.19016	1.6288	1.42846	2.47927	2.49807	2.19095	2.09616	2.81621	1.85802	1.35073	2.35712	1.90287	2.5005	2.73456	1.99507	2.77902	1.01656	1.59412	3.09388	2.06938	0.586378
	1468	1.65509	1.7472	1.68169	1.81164	2.47296	2.6251	2.78423	2.52421	2.86131	2.14958	2.58351	1.56674	2.53282	2.81265	3.31233	2.07925	2.75412	2.22104	1.48743	2.89451	2.32787	0.529131
	1469	1.08417	2.459	1.57147	1.49592	2.07408	2.89002	2.99309	2.91441	2.61087	2.02551	3.04723	1.36246	2.73174	3.20399	3.68174	2.37933	2.92782	3.29054	1.85815	3.03595	2.48187	0.722455
	1470	0.595553	1.85027	2.11484	1.59723	2.47352	2.73426	2.70188	3.40371	2.46291	2.43101	2.67311	1.73079	3.4597	3.07887	3.33861	2.5336	3.70957	3.17335	2.14179	2.51182	2.53582	0.744558
	1471	1.36855	2.69489	2.86482	2.19858	2.59252	2.60542	2.76856	3.55582	2.17279	2.22848	2.38832	2.82739	3.5107	2.70084	2.88677	2.2375	3.96289	3.01998	2.81571	2.66304	2.70318	0.563845
	1472	2.77402	3.47003	2.81626	2.46287	2.63672	2.31507	2.75759	3.85495	2.62052	2.48505	2.32465	3.68477	3.65883	2.72306	2.73507	2.19166	3.45594	3.28935	3.19529	3.47952	2.94656	0.515863
	1473	3.03922	3.79685	2.70868	3.11998	2.74081	2.57307	3.11453	3.37615	2.96487	2.77381	2.73815	3.19713	3.44017	2.56384	3.35083	2.80615	3.84104	4.0649	3.33445	3.83501	3.16898	0.454432
	1474	3.34651	3.84898	3.11705	3.39774	2.99904	2.76495	3.62803	3.65452	2.96324	2.75205	3.52483	3.06069	3.80028	3.5484	2.83075	3.57243	3.82106	4.2058	3.50369	4.18073	3.42604	0.439858
	1475	4.00535	4.05511	3.222	3.56076	3.85767	2.40858	3.64822	3.15656	3.47345	3.09823	3.5155	3.22474	4.225	3.90123	3.42343	4.41093	3.39497	4.04971	3.31106	3.9738	3.59581	0.47316
	1476	3.44523	4.58161	3.4631	4.00805	4.16656	2.80223	3.64938	3.76729	3.71766	3.4018	3.43677	4.25915	3.50011	2.76986	3.2269	4.56789	3.52364	3.9395	3.25425	3.69729	3.65891	0.49368
	1477	3.50222	4.58354	4.18625	4.10985	4.63493	3.34174	3.62292	3.59803	4.63673	3.70258	3.27688	4.16413	3.48955	2.88596	3.23191	4.11874	3.72611	3.63866	3.09679	3.61754	3.75825	0.50905
	1478	4.14539	4.1794	4.37573	3.96974	4.59122	3.94084	3.93606	2.74733	4.42309	4.25271	2.98303	3.67285	3.24003	3.77632	3.70663	4.74335	3.74295	3.65549	3.257	3.69531	3.85172	0.521234
	1479	4.48529	3.59855	4.33644	3.87821	4.569	4.68348	3.89817	2.78354	4.65629	4.49133	3.56014	3.93657	3.11578	3.87745	3.87143	4.89742	3.70467	4.06246	3.31029	3.92294	3.98197	0.555375
	1480	4.25627	4.04328	4.44173	4.27607	5.0286	4.98543	3.9762	3.69109	4.44147	4.47435	3.89445	3.8658	3.78953	4.0689	3.89025	4.98656	3.94958	4.13458	3.25329	3.7162	4.15818	0.464857
	1481	4.29265	3.8911	4.3651	4.88334	4.45713	6.03976	4.61788	4.02443	4.21029	4.81035	4.149	4.32823	4.24083	3.77973	4.1564	3.93906	4.05259	3.84693	3.68422	4.04561	4.29073	0.52144
	1482	4.58272	3.58093	3.89447	4.80472	4.50405	6.08741	4.36322	4.62272	4.64718	5.32416	4.29617	4.03706	4.09691	4.34188	4.18299	3.85447	3.89118	3.63007	4.49816	4.41323	4.38269	0.57974
	1483	4.70707	3.65645	4.17769	4.68764	4.28586	5.22235	3.77492	4.67003	4.90204	4.79815	4.7064	4.33692	4.27695	4.9431	4.17018	3.53057	3.80396	4.10232	5.57076	4.69231	4.45078	0.533504
	1484	5.20529	3.91468	4.79588	4.391	4.40931	4.52914	4.35723	4.71343	5.21239	5.27717	4.18672	4.79287	4.25789	5.06504	5.16012	3.36751	4.19274	4.65499	5.4901	4.76311	4.63683	0.523126
	1485	5.39347	4.30225	4.633	4.4568	5.29619	4.84208	4.7049	4.71347	5.23654	5.08127	4.9377	4.27091	4.37664	4.65747	5.90588	3.81269	4.65349	4.59509	5.29617	4.771	4.79685	0.474969
	1486	5.01133	4.35782	4.78701	4.61976	5.10951	6.09682	5.48195	5.06498	5.64876	4.84305	4.99508	4.39739	4.67372	4.62351	6.16848	4.22507	6.33245	4.75262	5.39229	4.4433	5.05125	0.620891
	1487	4.65401	5.27973	4.97155	5.28569	5.23418	6.41493	5.89658	5.26932	5.12174	4.59089	4.87277	5.12418	4.49011	5.20559	6.10904	4.4417	6.68113	5.12369	5.43004	4.95302	5.2575	0.605846
	1488	4.79622	5.85556	5.2757	5.58445	5.62788	5.53729	5.90794	5.22355	4.82377	5.16271	4.735	5.88245	4.67303	5.74628	6.0294	4.23745	7.01617	5.03232	5.76176	4.94259	5.39258	0.629412
	1489	4.76504	6.56366	5.56886	6.15615	6.10687	5.38676	5.34283	5.30644	5.47666	5.5853	5.16901	6.44689	4.9629	5.93322	6.02441	4.85209	6.58907	5.86296	6.12243	4.83306	5.65273	0.58122
	1490	4.62469	6.57747	5.92684	6.09891	5.57448	5.01092	5.2934	5.30721	6.37203	5.13518	5.34385	6.00539	5.48401	6.08117	5.92902	5.69611	5.61776	6.06266	6.20526	5.35948	5.68529	0.496693
	1491	5.06712	6.61696	5.90169	6.28986	5.51575	5.3712	5.749	5.3961	6.76755	4.64854	5.53229	5.78234	6.25198	5.99062	6.08427	6.76998	5.62787	5.99103	5.56374	5.40723	5.81626	0.550237
	1492	5.46447	6.33053	6.0655	6.31378	5.92714	5.0271	5.90116	5.67908	6.66098	5.16355	5.41351	5.00861	6.49718	5.82633	6.36639	6.82512	5.14207	6.01064	5.39887	5.80352	5.84128	0.550189
	1493	5.8283	5.4865	6.40038	6.73303	6.38026	5.08457	6.6215	6.78169	6.46024	5.74227	5.83897	5.04565	6.39517	5.36664	6.41403	6.08868	5.83714	6.20876	5.37426	6.06869	6.00784	0.532492
	1494	5.46115	5.22205	6.14875	7.3371	6.83405	4.4632	6.53923	6.61004	6.8841	5.66819	6.00204	4.71806	6.6965	4.88748	6.41077	5.60892	5.88806	6.81051	5.86153	5.41846	5.97351	0.795322
	1495	5.6885	4.96678	5.91769	6.69493	6.1687	4.4001	6.55158	6.16015	6.50126	6.01672	5.88257	5.09206	6.33855	4.93118	6.18404	6.12794	6.10727	7.11	6.27172	5.36432	5.9238	0.671786
	1496	6.2331	5.84467	5.68008	5.9283	5.37036	4.96337	6.2185	6.16746	6.14985	6.07735	6.14561	5.47788	6.3101	4.93806	5.27731	5.63219	6.22752	7.24924	6.88253	6.07087	5.94222	0.574271
	1497	6.68143	5.67878	5.35242	5.33729	5.80731	5.66035	6.31375	6.08353	5.84267	5.87132	5.64476	6.22578	5.99275	4.97216	5.08367	5.14694	6.14293	6.56042	5.67719	5.73097	5.79032	0.467813
	1498	5.98006	5.43972	5.45479	5.49052	5.3645	5.80456	6.44595	6.14281	5.65736	5.52594	5.95826	6.43671	6.47809	5.37616	5.18234	5.79444	6.21125	6.00968	5.1935	5.61393	5.77803	0.413864
	1499	6.38309	5.98867	5.87224	5.58105	5.92477	5.45678	6.64885	5.98429	4.98932	5.28618	6.29976	5.82808	6.00566	5.79221	4.53149	5.78585	5.95698	5.91777	5.79153	4.83634	5.74305	0.515161
	1500	6.50033	5.83784	5.98389	5.64384	6.12448	5.17291	6.79063	6.32514	4.77492	5.43216	6.07961	6.2142	6.33141	6.0198	4.98367	6.01302	5.78873	6.08495	5.64136	4.92626	5.83346	0.544425
	1501	6.64192	6.16968	5.43607	5.62307	5.8782	5.02325	6.60111	5.44909	4.9054	5.06416	6.17942	6.20723	6.51686	6.11965	5.32932	6.25712	5.59984	6.52485	6.13016	4.88375	5.82701	0.588537
	1502	5.68068	6.2747	5.41556	5.82016	6.1872	5.56645	6.50449	5.33872	5.43896	5.24352	5.98165	5.86454	6.29877	6.36002	5.95578	6.22606	5.27772	6.44002	6.27324	5.03278	5.85905	0.457219
	1503	5.34438	5.65177	4.75543	5.94875	5.91112	5.82791	5.67379	4.73236	5.11222	5.39206	5.90563	5.47026	5.78609	6.67042	5.9171	5.72929	5.51861	5.96114	5.79909	5.1799	5.61436	0.450033
	1504	5.51394	5.38682	4.63125	6.00192	5.45912	6.01673	5.06685	4.62092	5.17165	4.85542	5.77278	5.26166	5.81756	6.92159	5.84511	5.28712	5.41281	5.60604	5.72599	5.3672	5.48712	0.526842
	1505	5.42956	5.43263	5.11977	5.70985	4.52074	5.60403	5.37154	4.42499	5.29913	4.76523	5.65132	4.57945	5.5018	6.59181	5.96915	5.28675	5.37517	4.64239	5.71986	4.67968	5.28374	0.551802
	1506	4.87353	5.44209	5.3953	4.95796	3.8829	5.47342	5.28913	4.30553	5.06059	5.22867	5.47383	4.56423	4.87435	5.56075	5.0524	4.26836	4.79434	4.48749	5.39737	4.74408	4.95632	0.472187
	1507	4.30567	5.41414	5.89014	4.43462	4.40368	5.4787	4.49489	4.70306	4.34513	5.40242	5.16379	5.05168	5.01997	4.98675	4.65536	4.09923	5.27531	4.10237	5.31309	4.63912	4.85896	0.51076
	1508	4.03098	5.13053	5.39634	3.47286	4.11411	5.46693	4.04192	4.70848	3.9656	5.49217	5.38489	4.74129	5.10319	4.88655	4.96198	4.78139	5.18473	4.1995	4.59132	4.73887	4.71968	0.579909
	1509	4.01064	4.30977	4.64777	3.27095	4.1856	5.14187	4.04865	3.90574	4.07066	5.36354	4.88095	4.59509	4.41431	4.287	4.71302	4.46719	4.87313	4.00714	4.15201	5.15009	4.42476	0.506367
	1510	3.59288	4.43287	4.49578	3.81167	3.41272	4.35539	3.61377	3.68847	3.95345	4.53056	3.71419	4.17009	3.79006	3.65205	4.04053	3.82249	3.97435	4.2443	3.61297	4.94879	3.99287	0.400899
	1511	3.29851	3.5876	4.00757	3.52232	3.02567	4.06102	2.79892	4.06651	4.05066	3.8908	3.51369	4.05574	3.44985	3.03153	3.66618	2.67854	3.43066	3.5622	3.1342	4.5299	3.5681	0.484409
	1512	2.86354	2.42135	3.54125	2.93616	2.78305	3.40875	2.48301	3.73324	3.32856	3.41682	3.17691	3.47607	2.51835	2.44901	3.36335	2.33077	3.4711	2.9883	2.70636	3.9639	3.06799	0.485017
	1513	2.59648	1.73685	3.01096	2.41516	1.81155	2.02732	2.99521	3.03422	2.47527	3.14744	2.97702	2.75415	2.10922	2.5772	3.30823	2.3412	3.26291	3.17317	2.45222	3.36304	2.67844	0.50171
	1514	2.60253	1.65139	2.38983	1.98802	1.91927	1.22415	2.23225	2.20447	2.69048	2.5909	2.06009	2.42185	1.86511	2.64738	2.77321	2.19271	2.51317	2.18055	2.01565	2.63669	2.23999	0.395393
	1515	2.37064	1.75031	1.86553	1.51787	1.79522	1.7375	1.98004	1.59471	2.2615	2.19793	1.63789	2.34432	2.05913	2.65716	2.3585	2.54165	2.07558	2.17917	1.5737	1.61698	2.00577	0.348367
	1516	1.97193	1.46932	1.22943	1.79637	1.71883	1.90466	1.39169	0.899173	1.90691	1.2184	1.54818	2.1411	1.19727	2.0247	1.7159	2.09907	1.57171	1.93947	1.63288	1.14243	1.62597	0.357339
	1517	1.36166	1.04805	1.03045	1.2246	1.19055	1.2881	1.0211	0.576476	1.50175	0.0839624	1.13555	2.03762	0.242522	1.35133	0.95414	1.53232	0.404877	1.12463	1.29028	0.474591	1.04373	0.478153
	1518	0.490079	0.749288	0.987394	0.573217	0.692857	0.529822	0.667164	-0.177775	0.867209	-0.261119	0.803747	2.19741	-0.141978	0.697815	0.792423	1.37425	0.0565569	0.554088	0.872246	0.846093	0.658539	0.55129
	1519	0.213761	0.0511385	0.0930051	-0.435929	0.306797	-0.605675	0.0642166	-0.743598	-0.0472263	-0.221845	-0.0200237	0.895361	-0.300506	-0.0338601	0.619851	0.620777	-0.232105	-0.217329	0.0749867	0.706173	0.0393985	0.432492
	1520	0.171882	-0.468323	-0.422281	-0.997544	-0.0421971	-1.36941	-0.375333	-1.05762	-0.616903	-0.839401	-0.867889	0.079825	-0.571055	-0.427728	-0.256912	0.17297	-0.675444	-0.952597	-0.252345	-0.120438	-0.494438	0.432923
	1521	0.066184	-1.32906	-0.898598	-1.62213	-0.990112	-1.54924	-0.346688	-1.32598	-1.54444	-1.44883	-0.945125	-0.93885	-1.3425	-0.525191	-0.950467	-0.154697	-1.03334	-1.38607	-0.880509	0.184453	-0.94806	0.54071
	1522	-1.23953	-1.59383	-1.7081	-1.76732	-1.66008	-1.81988	-1.24987	-1.60284	-1.93484	-1.55105	-1.40877	-1.7676	-2.0306	-1.22056	-1.65383	-0.478609	-1.49971	-1.83926	-1.1598	-0.293576	-1.47398	0.445055
	1523	-2.04763	-1.98551	-2.14915	-1.95302	-2.41908	-2.08332	-1.82947	-2.20037	-2.10619	-2.22087	-2.05809	-2.48641	-2.39497	-1.92553	-2.3823	-0.967396	-1.83207	-2.27305	-1.7438	-1.39704	-2.02276	0.36087
	1524	-2.85266	-2.42582	-2.48491	-2.50257	-3.2924	-2.61037	-1.74813	-2.39409	-2.72187	-2.46135	-2.53973	-3.29308	-2.93953	-2.56193	-2.85022	-2.25618	-2.54676	-2.77322	-2.09451	-2.19955	-2.57744	0.371249
	1525	-3.12624	-2.70902	-3.07799	-3.00785	-3.77121	-3.36141	-2.23227	-3.44244	-3.58112	-2.67645	-3.28065	-3.65938	-3.11735	-3.40246	-3.4967	-3.0536	-3.17488	-3.39087	-2.5166	-3.04441	-3.15614	0.392692
	1526	-3.5442	-3.12969	-3.45179	-3.48138	-4.1403	-3.63378	-3.11286	-3.84495	-3.62442	-2.80926	-4.23232	-3.7542	-3.18217	-3.82033	-4.07756	-4.04998	-3.9413	-4.00484	-3.19725	-4.60443	-3.68185	0.451392
	1527	-4.1977	-4.37106	-3.99204	-4.28505	-4.50712	-4.03611	-4.01774	-4.41689	-4.36921	-3.183	-4.4889	-4.11077	-3.94242	-4.35128	-4.54886	-4.45645	-4.37713	-4.5722	-4.0052	-5.24058	-4.27349	0.390339
	1528	-5.02397	-5.46608	-4.45549	-5.32554	-4.6314	-4.59405	-4.86003	-4.70973	-4.79132	-3.86979	-5.08785	-4.94472	-4.52818	-5.11821	-4.95639	-5.14573	-4.91881	-4.7734	-4.71859	-5.25562	-4.85874	0.356858
	1529	-6.04082	-6.22676	-5.06861	-6.0555	-5.35774	-5.60155	-5.77871	-5.03934	-5.37772	-4.76831	-5.66246	-5.1211	-5.29206	-5.82454	-5.26721	-5.46616	-5.64874	-5.43726	-5.91555	-5.24473	-5.50974	0.385388
	1530	-6.84669	-6.32222	-5.67097	-6.4826	-6.12384	-6.13663	-6.31532	-5.57592	-5.89094	-5.55864	-6.16204	-5.64744	-6.18978	-6.41221	-5.82248	-5.93174	-6.50398	-5.77844	-6.53888	-5.45438	-6.06826	0.388825
	1531	-7.40243	-6.47993	-6.32575	-7.02953	-6.4856	-6.48645	-6.64366	-6.00983	-6.2494	-6.83265	-6.85215	-6.24401	-6.82786	-6.81899	-6.44264	-6.3601	-7.36642	-6.53349	-6.85754	-6.07292	-6.61607	0.382138
	1532	-7.55417	-6.9358	-7.03014	-7.36533	-6.57789	-7.20963	-7.07545	-6.70932	-7.15921	-7.58091	-7.34708	-7.24497	-7.22241	-7.27434	-7.39032	-7.01345	-7.57773	-7.19944	-7.29704	-6.6864	-7.17255	0.284982
	1533	-8.12296	-7.25994	-7.08095	-7.65601	-6.8614	-7.70068	-7.50257	-7.76766	-7.6029	-8.03824	-7.55453	-8.00751	-7.95025	-7.69192	-7.91686	-7.51315	-7.67922	-7.77991	-7.52854	-7.25238	-7.62338	0.32508
	1534	-8.39643	-7.33051	-7.23022	-7.90632	-7.61525	-8.11845	-8.07562	-8.54297	-8.1515	-8.16366	-7.92159	-8.57515	-8.34114	-8.20048	-8.5491	-7.93932	-7.88998	-8.11424	-7.8895	-7.80604	-8.03787	0.367354
	1535	-8.54851	-8.07901	-8.01349	-8.38321	-8.2124	-8.39843	-8.66895	-9.13984	-8.47273	-8.26719	-8.17585	-9.18719	-8.84311	-8.80358	-9.01888	-8.13802	-8.50863	-8.32548	-8.32149	-8.31659	-8.49113	0.347756
	1536	-8.56461	-8.35327	-8.58794	-8.6933	-8.76547	-8.84369	-9.12879	-9.43515	-8.9978	-8.65071	-8.4361	-9.57872	-9.08247	-9.08113	-9.23362	-8.47985	-8.89942	-8.51773	-8.80777	-8.78806	-8.84628	0.334228
	1537	-8.96884	-8.90319	-8.79013	-9.07123	-8.91284	-9.265	-9.38966	-9.55936	-9.41629	-8.89471	-8.87552	-9.68532	-9.23896	-9.15438	-9.18088	-9.00068	-8.95824	-8.94229	-9.21499	-9.21936	-9.13209	0.244481
	1538	-9.1992	-9.27273	-8.86469	-9.32878	-8.84462	-9.5259	-9.67526	-9.9129	-9.68075	-9.01178	-9.17895	-9.48899	-9.45588	-9.18433	-9.33819	-8.95296	-9.07245	-9.49728	-9.33019	-9.49401	-9.31549	0.284562
	1539	-9.22953	-9.41837	-9.0647	-9.47811	-9.10477	-9.58687	-9.89174	-10.091	-9.6168	-9.34525	-9.39111	-9.43496	-9.67521	-9.37412	-9.4129	-9.14754	-9.36283	-9.87347	-9.44978	-9.65279	-9.48009	0.266015
	1540	-9.2305	-9.48375	-9.28762	-9.68186	-9.26422	-9.83809	-9.76041	-10.0355	-9.70264	-9.37215	-9.69233	-9.39426	-9.7414	-9.73325	-9.46964	-9.42088	-9.43141	-10.0026	-9.20002	-9.59522	-9.56689	0.247919
	1541	-9.2783	-9.66076	-9.23401	-9.75281	-9.30904	-9.97994	-9.76143	-9.88303	-9.71514	-9.19812	-9.76903	-9.35099	-9.6499	-9.67931	-9.73106	-9.84836	-9.14004	-9.80937	-9.30032	-9.4969	-9.57739	0.261399
	1542	-9.37595	-9.66231	-9.31823	-9.55814	-9.47119	-9.71657	-9.66926	-9.78864	-9.60519	-8.89064	-9.83424	-9.07804	-9.50157	-9.34541	-9.52323	-9.80703	-9.21008	-9.67513	-9.3163	-9.54167	-9.49444	0.249029
	1543	-9.27078	-9.76266	-9.38164	-9.35187	-9.57307	-9.56065	-9.5124	-9.46128	-9.12257	-8.74546	-9.57848	-8.99492	-9.06419	-9.52282	-9.2241	-9.59869	-9.04348	-9.10432	-9.35681	-9.47851	-9.33544	0.257704
	1544	-9.09248	-9.32199	-9.40683	-9.45492	-9.13813	-9.27686	-9.17564	-9.16803	-8.76208	-8.80796	-9.4725	-8.76211	-8.76911	-9.48399	-9.01187	-9.12791	-8.98255	-8.74715	-9.1212	-9.16913	-9.11262	0.248232
	1545	-8.6198	-9.05465	-9.13266	-9.19785	-8.94131	-9.03454	-8.75667	-8.80378	-8.61714	-8.62512	-8.87616	-8.60534	-8.43574	-8.94629	-8.85766	-8.56054	-8.60866	-8.66369	-8.7794	-8.74886	-8.79329	0.208116
	1546	-8.13106	-8.65035	-8.60146	-8.78159	-8.53272	-8.69989	-8.39475	-8.28252	-8.65543	-8.00514	-8.23082	-8.31923	-8.02996	-8.27353	-8.83633	-8.28756	-8.32698	-8.3044	-8.56427	-8.40681	-8.41574	0.239668
	1547	-7.65122	-8.12196	-8.17094	-8.34164	-8.05969	-8.68132	-7.81429	-8.18295	-8.13287	-7.42197	-7.80648	-8.32521	-7.67601	-7.51467	-8.8486	-8.19064	-8.11673	-7.86142	-8.17384	-7.9098	-8.05011	0.357705
	1548	-7.45187	-7.28303	-7.1098	-7.9903	-7.51746	-7.91657	-7.50708	-8.20526	-7.84877	-7.41513	-7.56246	-8.32588	-7.69562	-7.07232	-8.25376	-7.74215	-7.7628	-7.91935	-7.69042	-7.16878	-7.67194	0.368191
	1549	-7.19857	-6.56804	-6.52396	-7.42059	-6.83749	-6.92815	-6.99333	-7.52382	-7.05667	-7.18624	-7.1256	-7.83032	-7.51195	-6.82648	-7.60431	-7.57359	-7.46251	-7.60095	-7.43107	-6.33213	-7.17679	0.413386
	1550	-6.64042	-6.16645	-6.16173	-6.83421	-5.89039	-6.38269	-6.2565	-6.87969	-6.5763	-6.95531	-6.17692	-6.92185	-6.92424	-6.45297	-6.71161	-7.59749	-6.71361	-7.35182	-7.15613	-5.83405	-6.62922	0.469273
	1551	-5.91187	-5.35039	-5.87599	-6.50882	-5.54176	-5.6826	-5.63469	-6.12349	-6.25501	-6.41588	-5.52627	-6.52986	-5.78927	-6.03486	-5.76616	-7.22672	-5.81731	-6.87602	-6.69897	-5.10604	-6.0336	0.541815
	1552	-5.41744	-5.21412	-5.46199	-6.11305	-5.14983	-5.17589	-5.30271	-4.9881	-5.39935	-6.08898	-4.59097	-6.04057	-5.14736	-5.37464	-5.05421	-6.25645	-5.1424	-6.06213	-6.53539	-4.66853	-5.45921	0.540712
	1553	-5.23301	-4.79444	-4.94411	-5.45286	-4.47996	-4.45115	-4.76431	-4.41707	-5.19307	-5.20834	-3.92991	-5.21028	-4.31671	-4.99938	-4.58732	-5.64546	-3.87967	-5.5854	-5.49663	-4.55525	-4.85722	0.524661
	1554	-4.19596	-4.04588	-4.13879	-4.59756	-3.75765	-3.8076	-4.07667	-4.05413	-4.25237	-4.414	-3.10501	-3.77795	-3.61503	-4.68863	-3.99888	-5.07561	-3.81591	-4.48915	-4.77925	-4.19223	-4.14391	0.452436
	1555	-3.29446	-3.52525	-3.91758	-4.20117	-2.8321	-3.05502	-3.35985	-3.47056	-3.85468	-4.206	-2.79719	-3.01409	-3.57518	-3.9411	-3.2443	-4.24477	-4.13694	-3.68679	-3.89629	-3.83871	-3.6046	0.461212
	1556	-2.95459	-2.96883	-3.26963	-3.58021	-2.55902	-2.65935	-3.01903	-2.21702	-3.80028	-3.49002	-2.53038	-2.67141	-2.91058	-2.80897	-2.26606	-3.05454	-3.35342	-2.76012	-3.08526	-3.51022	-2.97345	0.433315
	1557	-2.36875	-2.18842	-2.68861	-3.17457	-2.23348	-2.32742	-2.55684	-2.08128	-2.88617	-2.83282	-1.54056	-2.04749	-2.28713	-1.89538	-2.01971	-1.97224	-3.075	-2.28562	-2.42892	-3.46712	-2.41788	0.479674
	1558	-1.97951	-1.05579	-1.4586	-2.32614	-1.80973	-2.03135	-2.09486	-1.49554	-1.91213	-1.86365	-1.28206	-2.16629	-1.55384	-1.6794	-1.45847	-1.54747	-2.49167	-1.27623	-1.63862	-2.38736	-1.77544	0.397295
	1559	-1.80011	-0.608432	-1.39492	-1.82398	-1.1182	-1.50603	-1.70029	-0.443902	-1.30831	-0.638406	-0.979433	-1.37447	-0.668943	-1.26237	-1.28447	-1.30887	-1.45546	-1.22644	-1.07638	-1.2959	-1.21377	0.387809
	1560	-1.18868	-0.336079	-0.881599	-0.938949	-0.60492	-0.58172	-0.941147	0.148281	-0.654396	-0.17601	0.0790874	-1.22478	-0.172598	-0.53894	-0.544319	0.280344	-0.71131	-0.768839	-0.0869224	-0.775552	-0.530952	0.430752
	1561	-0.485612	-0.0652702	-0.173316	-0.0556984	-0.552483	0.247484	-0.104183	-0.133288	0.530891	0.287781	0.579504	-0.817848	-0.259413	-0.326345	0.272084	1.26319	0.0531305	0.0454487	0.845888	0.164498	0.0658223	0.48893
	1562	0.156248	0.153617	0.0129537	1.13598	-0.222761	1.04325	0.256297	0.289648	1.51255	0.177984	0.362979	-0.593282	0.0604986	0.645376	0.00517303	0.764602	0.375985	0.510986	1.02576	0.954981	0.431441	0.516978
	1563	0.272127	0.527698	0.594564	2.30973	-0.137277	1.25416	0.741896	0.828672	1.07718	0.556226	0.99332	0.557295	0.745168	0.685137	0.599812	0.467566	1.04008	0.723494	1.15674	1.41949	0.820653	0.498869
	1564	0.462567	1.11393	0.792348	2.79865	0.468133	1.32084	1.74144	1.3359	0.781155	0.648672	1.46939	1.26288	0.939256	1.17036	1.21567	0.172508	1.70404	1.65075	1.05243	1.30591	1.17034	0.575295
	1565	0.46105	1.27024	1.2301	2.9686	0.602825	1.2744	1.63811	1.91856	0.708605	1.0903	1.35574	1.29345	0.939023	1.18346	1.60868	0.750747	1.55034	2.14992	1.93021	1.68798	1.38062	0.59018
	1566	0.484884	1.66486	1.83242	2.39929	0.969078	1.39458	2.10321	1.64078	1.34078	1.60449	1.3333	1.3984	1.54053	1.40572	2.4828	1.04054	2.10353	2.23297	1.76468	2.00748	1.63721	0.500944
	1567	0.497648	1.65309	2.17084	2.67239	1.45975	1.88425	1.84202	1.63709	1.9318	1.80252	1.32942	1.41689	2.21045	1.83297	2.54122	1.39479	2.37936	2.17918	2.15432	2.27758	1.86338	0.502045
	1568	1.36599	2.60045	2.01585	2.27441	1.40211	2.5345	1.74446	2.01997	1.92227	1.46323	1.97341	1.92986	2.62982	2.09846	2.79526	1.83312	2.89477	2.43139	2.72105	2.28861	2.14695	0.462909
	1569	2.03214	2.61309	2.2753	2.66351	1.44737	2.52677	2.43962	2.68472	1.65564	1.62397	1.45281	2.30427	2.66807	2.11843	2.52066	2.42024	2.39429	2.77018	2.94594	2.35603	2.29565	0.442477
	1570	2.57075	2.82226	2.12693	2.89921	2.17427	2.07086	3.10265	3.2879	2.18834	1.72344	1.27162	2.55381	2.6873	2.5276	2.87285	2.96367	2.49644	2.648	2.71785	2.18258	2.49442	0.484115
	1571	3.68522	2.75775	2.22269	2.7292	2.6402	2.34221	2.67316	2.72554	2.61034	2.06479	1.3953	2.91244	3.1151	2.74336	2.79997	2.38367	2.55634	1.85069	2.48892	1.83744	2.52672	0.497825
	1572	3.02562	2.05856	2.0311	2.82147	2.27999	2.10102	2.46	2.54659	2.82832	2.04296	2.22562	3.14367	2.28955	2.44193	2.68002	1.93811	1.95375	1.82263	2.26076	1.88093	2.34163	0.390941
	1573	3.10379	1.88205	1.75061	3.18773	2.1721	1.9132	3.02993	2.18105	2.72631	1.67173	2.1632	3.13299	1.86998	2.8475	2.51525	2.55616	0.994972	2.10471	2.36382	2.28526	2.32262	0.573288
	1574	3.11368	1.99161	1.74855	3.12903	2.74411	1.90682	2.02754	1.76668	1.92469	1.09978	1.98763	2.83465	1.95745	2.4248	2.26421	2.10729	1.78169	2.31167	2.39136	1.84773	2.16805	0.498877
	1575	2.73452	2.32892	1.74451	2.901	2.6036	1.41969	1.54737	1.55176	1.93261	0.890307	2.26133	1.85427	1.66283	2.17032	1.42693	1.55297	2.04019	2.13919	2.34994	1.40595	1.92591	0.51374
	1576	2.73798	1.73752	1.21489	2.05049	2.33569	1.17863	1.52648	1.58051	1.86117	1.22979	1.7021	1.80931	1.3138	1.42995	1.31739	1.84017	2.3089	1.87256	2.20775	1.37983	1.73175	0.431956
	1577	2.10274	2.12606	0.810745	1.54503	1.89678	1.01196	2.02915	1.3914	2.19729	0.880432	1.24947	0.616186	1.03974	0.848807	0.967278	1.72441	1.91461	1.30027	1.87512	1.29019	1.44088	0.509406
	1578	1.83464	1.74398	1.20001	1.04133	0.793126	1.00676	1.75992	1.15617	1.22794	1.04154	0.798263	0.145063	1.12838	0.468852	1.12035	0.720293	1.63093	0.388216	1.23464	1.09142	1.07659	0.451408
	1579	1.50467	1.30577	1.01293	0.176676	0.162965	1.07551	1.36877	1.31062	1.02499	0.501128	0.826875	0.266511	0.735598	0.129308	0.718254	0.281294	0.888777	0.25687	0.782313	0.572975	0.74514	0.441391
	1580	0.33475	0.43135	0.157567	-0.0870942	-0.309576	0.883086	0.921544	1.21771	0.407148	0.387169	0.792014	0.663857	0.729822	0.299489	0.143204	-0.0963638	0.736768	0.0412592	0.540472	-0.135114	0.402953	0.409205
	1581	-0.432581	-0.470253	-0.563577	0.16957	-1.00188	0.582615	0.707109	0.566252	-0.107441	0.379639	0.785244	0.543843	0.865947	-0.216046	-0.656865	0.0221662	-0.0392447	0.0209338	0.354478	-0.479798	0.0515057	0.538996
	1582	-0.938502	-0.739057	-1.652	0.134653	-1.15596	-0.105196	0.360382	-0.0504372	-0.00624251	-0.170154	0.00256332	-0.0236023	0.389982	-0.322496	-1.04561	-0.359831	-0.708087	-0.703459	0.161666	-0.669532	-0.380046	0.549848
	1583	-1.30017	-0.456854	-2.05208	0.221109	-1.17782	-0.789885	-0.333947	-0.145703	-0.341843	-0.664799	-0.619394	-0.54385	-0.318838	-0.320054	-1.08173	-0.86857	-1.43296	-0.859321	-0.61587	-0.561797	-0.713219	0.512117
	1584	-1.67008	-0.831559	-1.44612	-0.589928	-1.52693	-0.838358	-1.16328	-0.950025	-0.970149	-0.972592	-0.952944	-1.2036	-0.696235	-1.20172	-1.4104	-1.47633	-1.74422	-1.08627	-1.43817	-1.30883	-1.17389	0.324039
	1585	-1.93817	-1.21358	-1.31651	-1.63801	-1.4504	-1.3654	-0.92219	-2.04563	-1.65183	-1.29292	-1.8188	-1.63505	-1.79476	-2.06723	-1.94133	-2.15119	-2.18213	-1.4752	-2.64544	-1.86221	-1.7204	0.405863
	1586	-2.50589	-2.23584	-1.52077	-2.42761	-1.62842	-1.72792	-1.9591	-2.44825	-2.1546	-1.78453	-1.82948	-2.22814	-2.12769	-2.39653	-2.47584	-2.59652	-2.15601	-2.11131	-3.23959	-2.4553	-2.20047	0.398873
	1587	-2.52521	-2.3321	-1.76565	-2.82543	-2.51386	-2.69972	-2.79289	-2.59595	-2.85897	-2.55482	-2.65797	-2.89809	-2.17704	-2.47298	-3.11055	-3.00053	-2.09737	-2.26467	-3.82014	-2.6332	-2.62986	0.428795
	1588	-2.55197	-2.81262	-2.27083	-3.74504	-3.50811	-3.09282	-3.28861	-2.33505	-2.99256	-3.36911	-3.11308	-3.59399	-2.5169	-2.33363	-2.57339	-3.19486	-2.9627	-2.40955	-3.9642	-2.75399	-2.96915	0.504474
	1589	-3.48978	-3.132	-2.91866	-4.13672	-3.98974	-3.64427	-4.0133	-2.08232	-2.85927	-3.8543	-3.41819	-3.6702	-3.29138	-2.59723	-3.17081	-3.49304	-3.45691	-3.13586	-4.16964	-3.0823	-3.3803	0.534212
	1590	-3.86496	-3.7661	-3.19042	-4.0584	-4.30742	-3.9626	-3.99256	-2.64262	-3.78724	-3.89581	-3.81476	-4.19678	-4.54663	-3.5016	-4.1187	-3.98257	-3.45203	-3.51398	-4.27687	-3.60994	-3.8241	0.429653
	1591	-4.43875	-4.32378	-4.40932	-4.75936	-4.70208	-4.70848	-3.99086	-3.27173	-4.64675	-4.07897	-4.41032	-4.7935	-5.16959	-3.9268	-4.61079	-4.21911	-3.69848	-3.83964	-4.41244	-4.21349	-4.33121	0.442602
	1592	-4.95297	-4.96923	-4.78922	-5.40651	-5.38368	-5.01269	-4.80036	-4.23876	-5.10197	-4.4166	-5.44432	-4.86029	-5.35301	-4.20631	-5.04832	-4.79781	-4.51003	-4.44327	-4.70309	-4.85069	-4.86446	0.372618
	1593	-5.47307	-5.29575	-5.21703	-5.6743	-5.89174	-5.47486	-5.45503	-4.95697	-5.29936	-4.94914	-6.05993	-5.01293	-5.57834	-4.87817	-5.55489	-4.96225	-5.08203	-5.19784	-4.72774	-5.3872	-5.30643	0.348611
	1594	-5.91959	-5.83896	-5.59304	-5.76309	-6.22858	-5.32665	-5.8867	-5.32322	-5.80869	-5.28168	-6.32229	-5.33983	-5.84354	-5.37663	-6.28329	-5.15349	-5.63053	-5.95613	-5.17289	-6.04277	-5.70458	0.370756
	1595	-6.36399	-6.41173	-5.92264	-6.11253	-6.46819	-5.7517	-6.38115	-5.90275	-5.90303	-5.74365	-6.6075	-5.862	-6.08331	-5.64565	-6.69095	-5.99336	-6.1058	-6.18986	-5.93152	-6.53112	-6.13012	0.309908
	1596	-6.69042	-6.85914	-6.68093	-6.76921	-6.6804	-6.33662	-6.63282	-6.73174	-6.104	-6.23938	-6.80962	-6.34308	-6.41745	-6.12741	-7.09256	-6.3997	-6.41023	-6.64873	-6.30544	-6.51661	-6.53977	0.260542
	1597	-7.31935	-7.1651	-7.30617	-7.26961	-6.94495	-7.00655	-6.81678	-7.20183	-6.6464	-6.42741	-6.99335	-6.70886	-6.79246	-6.99068	-7.32496	-6.62328	-6.93937	-7.13913	-6.76181	-6.48064	-6.94293	0.279643
	1598	-7.70867	-7.59822	-7.72258	-7.41246	-7.22714	-7.25465	-7.07437	-7.26435	-7.44298	-7.03225	-7.39377	-6.9912	-7.11834	-7.41833	-7.48555	-7.09925	-7.3899	-7.71198	-7.11253	-7.05937	-7.32589	0.238656
	1599	-7.68668	-7.78118	-7.80513	-7.83896	-7.43003	-7.56299	-7.33029	-7.78387	-8.24599	-7.62199	-7.27836	-7.29519	-7.42545	-7.4943	-7.50936	-7.50253	-7.54344	-8.09075	-7.3599	-7.45974	-7.60231	0.258649
	1600	-7.73459	-8.28048	-7.98834	-7.91738	-7.55501	-7.84107	-7.83982	-8.2512	-8.50741	-7.89247	-7.40042	-7.66307	-7.61928	-7.90309	-7.51746	-8.05014	-7.71208	-8.39853	-7.63507	-7.73733	-7.87221	0.300627
	1601	-8.05186	-8.44778	-8.0949	-7.90078	-7.8113	-7.70147	-8.2663	-8.81273	-8.29723	-7.89823	-7.51477	-7.87525	-7.46834	-8.15087	-7.45016	-8.16396	-7.72659	-8.33272	-7.88634	-7.89822	-7.98749	0.34551
	1602	-8.34954	-8.14902	-8.5245	-8.00199	-8.31632	-7.70763	-8.60642	-8.71973	-8.25165	-7.95147	-7.64158	-8.07229	-7.70475	-8.54739	-7.40185	-8.5126	-7.94253	-8.29696	-8.3342	-8.02159	-8.1527	0.357977
	1603	-8.28549	-8.05074	-8.17582	-8.01993	-8.50656	-7.81239	-8.67434	-8.79945	-8.49121	-8.28607	-8.01931	-8.04346	-8.22254	-8.71689	-7.64249	-8.6927	-7.79484	-7.97144	-8.61751	-8.22958	-8.25264	0.340119
	1604	-8.28426	-7.94457	-7.87807	-8.294	-8.41724	-8.06258	-8.61285	-8.56794	-8.39028	-8.71749	-7.80233	-8.01585	-8.64522	-8.27887	-7.97412	-8.36055	-7.67617	-8.35288	-8.68487	-8.38882	-8.26745	0.308779
	1605	-8.24425	-8.02351	-7.72352	-8.4642	-8.25059	-8.51707	-8.94111	-8.33098	-8.24908	-8.62519	-7.79414	-7.88786	-8.51462	-8.46765	-8.19604	-7.81309	-7.7628	-8.35004	-8.59142	-8.44444	-8.25958	0.334093
	1606	-7.91777	-8.33078	-7.94809	-8.49884	-7.85522	-8.24163	-8.71107	-8.28735	-8.18393	-8.2637	-7.90191	-7.4869	-8.11139	-8.69575	-8.41677	-7.77255	-7.79006	-8.45511	-8.56292	-8.44443	-8.19381	0.336216
	1607	-7.75288	-8.33483	-8.11431	-8.14639	-7.61891	-7.89981	-8.4945	-8.0598	-8.06279	-8.05409	-8.11788	-7.09349	-7.83475	-8.52784	-8.36397	-7.75755	-8.04407	-8.46767	-8.64451	-8.34291	-8.08665	0.366652
	1608	-7.44908	-8.24558	-8.23527	-8.28341	-7.5372	-7.67063	-8.17268	-7.93142	-7.45087	-7.89646	-8.1462	-6.98401	-7.66158	-8.31485	-7.73802	-7.60445	-8.28658	-8.22807	-8.2863	-7.96576	-7.90442	0.376682
	1609	-7.40732	-8.0677	-8.28395	-8.43406	-7.43202	-7.44042	-7.84684	-7.59548	-7.20147	-7.7285	-8.16355	-7.44907	-7.63297	-8.30352	-7.71389	-7.46848	-8.20484	-7.50412	-7.96526	-7.43433	-7.76389	0.368113
	1610	-7.29353	-7.7566	-7.95626	-8.43009	-7.15861	-7.37297	-7.62282	-6.98008	-7.20452	-7.45333	-7.92803	-7.76143	-7.60327	-8.02184	-7.19472	-7.26365	-7.94724	-7.63639	-7.88975	-7.05962	-7.57674	0.385225
	1611	-7.27173	-7.36426	-7.86224	-7.94138	-7.04234	-7.11916	-7.55406	-6.80227	-7.2082	-7.0045	-7.43779	-7.54867	-7.66295	-7.67155	-6.83426	-7.2423	-7.83728	-7.64806	-7.46193	-6.7624	-7.36387	0.359374
	1612	-7.2755	-7.0567	-7.32476	-7.59087	-6.86727	-6.43118	-7.34751	-6.56028	-7.07298	-6.53778	-6.88223	-7.38926	-7.54613	-7.00413	-6.33928	-7.05742	-7.32065	-6.93053	-6.77018	-6.58922	-6.99469	0.372766
	1613	-7.08596	-6.78302	-7.02149	-7.32525	-6.36707	-6.19643	-6.82674	-6.87015	-6.64563	-6.05627	-6.47629	-6.88093	-7.30281	-6.64763	-6.01028	-6.66287	-7.15762	-6.47805	-6.40004	-6.52121	-6.68579	0.382479
	1614	-6.75727	-6.24756	-6.57699	-6.98415	-6.13106	-6.31184	-6.14581	-6.62978	-6.05068	-5.57229	-6.22964	-6.33789	-6.20515	-6.21102	-5.98603	-6.09333	-6.94038	-6.37796	-6.10775	-6.24347	-6.307	0.334782
	1615	-6.2354	-5.85666	-6.03879	-6.10486	-5.65218	-6.11598	-5.96582	-6.21588	-5.46778	-5.33003	-5.85676	-6.10981	-6.00919	-5.77366	-5.62455	-5.21529	-6.55704	-6.13745	-5.85571	-5.94797	-5.90354	0.325255
	1616	-5.58322	-5.53087	-5.4758	-5.85655	-5.61129	-5.8489	-5.87593	-5.73086	-4.85103	-5.34571	-5.26407	-5.64232	-5.53913	-5.82516	-5.08718	-4.94432	-6.11005	-5.64804	-6.10513	-5.67735	-5.57764	0.343573
	1617	-5.3944	-4.95238	-5.65482	-5.66603	-5.1152	-5.19979	-5.4327	-5.25644	-4.83138	-5.19425	-5.00043	-5.09368	-5.37413	-5.87224	-5.15855	-4.95209	-5.72592	-5.44907	-5.96137	-5.4253	-5.33551	0.318049
	1618	-5.13299	-4.46417	-4.98288	-5.60987	-4.18194	-4.45584	-5.00446	-5.35796	-5.28499	-4.68487	-4.72069	-4.43412	-5.04492	-5.2103	-4.71658	-4.41703	-5.25558	-5.43623	-5.47767	-4.79294	-4.9333	0.413801
	1619	-4.46617	-4.38821	-4.22172	-4.923	-3.79874	-3.86467	-4.15671	-4.72416	-5.08876	-4.25857	-3.84955	-4.57592	-4.93122	-4.14071	-3.96314	-4.41591	-4.30444	-4.64769	-4.70219	-4.25109	-4.38363	0.374845
	1620	-4.13333	-4.00939	-4.11381	-3.86587	-3.64099	-3.48857	-4.01885	-4.48068	-4.28819	-4.17942	-3.87772	-4.62869	-3.91092	-3.82512	-3.24406	-3.92736	-3.56151	-4.11593	-4.36538	-3.88518	-3.97805	0.336711
	1621	-3.44558	-3.41478	-3.53361	-3.30626	-3.35703	-2.92849	-3.96768	-4.10431	-3.79604	-3.84952	-3.64916	-4.40988	-3.20109	-3.53319	-3.18396	-3.92525	-3.27849	-3.55956	-3.59516	-3.34441	-3.56917	0.355495
	1622	-2.97349	-3.21959	-3.54355	-2.52426	-2.73693	-2.26395	-3.55521	-3.17112	-2.79064	-3.42783	-3.71293	-4.08716	-2.52613	-2.69347	-3.74979	-3.24818	-2.96857	-3.04261	-3.34393	-3.26905	-3.14242	0.468277
	1623	-2.65812	-2.65597	-3.04866	-2.08956	-2.37247	-2.41504	-2.95124	-2.00692	-2.5706	-2.5349	-3.16728	-3.51089	-2.13067	-2.63345	-3.57045	-2.73115	-1.997	-2.90247	-3.14458	-2.96883	-2.70301	0.461229
	1624	-2.01594	-1.94371	-2.58324	-1.54745	-2.29973	-2.59872	-2.07343	-1.40373	-2.14485	-2.27232	-2.56025	-2.86972	-1.98577	-2.0006	-3.22096	-2.19729	-2.18024	-2.47059	-2.72555	-2.66556	-2.28798	0.436348
	1625	-1.61498	-1.67751	-2.30346	-1.50386	-1.91424	-2.04637	-1.71085	-1.64345	-1.82647	-2.15364	-2.41024	-2.51368	-2.14262	-1.95162	-3.16079	-2.03868	-1.89662	-2.42005	-2.47218	-2.12053	-2.07609	0.395835
	1626	-1.50686	-1.61527	-1.68246	-1.70322	-1.48829	-1.58789	-0.970535	-1.86839	-2.3437	-2.04442	-2.09186	-1.56184	-2.11028	-1.4549	-2.43722	-1.45954	-1.30308	-2.09088	-1.81363	-1.63902	-1.73866	0.362381
	1627	-0.469176	-1.18731	-1.86246	-1.96428	-0.593065	-1.18918	-0.897668	-1.58788	-1.71935	-1.77318	-1.75613	-1.13793	-1.90458	-1.18256	-1.82065	-1.55537	-0.922923	-1.59821	-0.848518	-1.35898	-1.36647	0.454053
	1628	-0.34283	-0.941568	-1.61691	-1.85012	-0.686732	-1.35167	-0.745143	-1.43008	-1.19014	-1.62604	-0.966249	-0.817364	-1.91497	-0.55309	-1.77259	-1.1592	-0.280469	-1.24198	-1.20099	-1.46619	-1.15772	0.484959
	1629	-0.426978	-1.06876	-1.56574	-1.78153	-0.709661	-1.66564	-0.353883	-0.827989	-0.6004	-1.66581	-0.301693	-0.910657	-1.14441	-0.154958	-1.49164	-0.822925	-0.428859	-0.715008	-1.08574	-0.980318	-0.93513	0.496089
	1630	-0.487757	-0.5697	-0.875568	-1.33176	-0.259796	-1.21338	0.205109	-0.0846064	-0.251363	-0.680876	-0.064191	-0.933878	-0.562479	0.0632368	-0.871657	-0.91656	-1.00968	-0.245042	-0.697334	-0.817976	-0.580262	0.430159
	1631	-0.594296	-0.44023	-1.02673	-0.837697	0.029272	-0.874221	0.100527	-0.0130867	-0.24857	-0.388833	0.155835	-0.574902	0.0978525	-0.341636	0.0644937	-0.40464	-0.884756	0.199509	-0.201237	-0.637566	-0.341045	0.389574
	1632	-0.167401	-0.175315	-0.636644	0.151682	-0.463988	-0.213847	-0.0681569	-0.104273	0.03784	0.32578	0.363287	0.0191663	0.551545	-0.672855	0.569877	-0.0657112	-0.365057	0.27924	0.217614	-0.339098	-0.0378157	0.357956
	1633	0.298906	0.192032	-0.753058	-0.0966951	-0.614276	-0.311892	-0.596453	0.168046	0.509419	0.725763	0.325135	0.718525	0.956206	-0.640842	0.742092	-0.00690871	0.0765206	0.169158	-0.297463	-0.00796325	0.0778126	0.505089
	1634	0.167528	-0.0868017	-0.170535	-0.157403	0.048678	-0.46094	-0.480151	0.00989189	0.0931868	0.644318	0.841404	0.74102	0.663987	-0.450635	0.873039	0.296746	0.757361	0.302825	-0.123282	0.495678	0.200296	0.449202
	1635	0.188618	0.378124	0.682081	0.0820656	0.565059	-0.153119	0.0424644	-0.282757	0.479849	0.704648	0.993152	1.15675	0.62272	-0.561744	0.718096	0.722462	0.602772	0.749067	-0.22718	0.161039	0.381208	0.456691
	1636	0.321838	0.230836	0.727905	0.0878984	0.361309	0.0181688	-0.0499546	-0.650883	0.285239	0.734092	0.910301	1.04889	0.808012	-0.224875	1.16833	0.864277	0.174208	0.955536	-0.0314229	0.238136	0.398892	0.483123
	1637	0.119707	0.00742633	0.852884	0.284867	0.160392	0.527754	0.359812	-1.11582	0.946057	0.554123	0.41452	0.38782	0.703072	0.230234	1.03604	0.808764	0.262343	1.11021	0.332177	0.280542	0.413146	0.479992
	1638	0.0262766	0.197391	1.20161	0.124567	0.856854	0.301515	-0.450283	-0.804955	0.792465	0.159809	0.275915	0.607847	0.613276	0.541647	0.757515	0.985103	0.228985	0.749441	0.56622	0.324167	0.402768	0.47479
	1639	0.394823	0.538527	1.4546	0.731474	0.851084	0.453559	-0.0189372	-0.0553901	0.485585	0.372422	0.202009	0.615842	0.993033	0.786096	0.496213	0.896426	0.523761	-0.0589987	0.472918	0.20172	0.516838	0.37546
	1640	0.551311	0.908801	1.30757	0.498561	0.255401	0.29791	0.100039	0.745	0.216628	0.582416	-0.0939732	1.35526	1.20882	0.546704	0.798406	0.947557	0.483993	0.283079	0.581799	0.387293	0.598129	0.396168
	1641	1.05416	1.35268	0.884704	0.261195	0.164508	0.255063	0.646432	1.21025	-0.318758	0.182497	-0.505415	1.30825	1.34151	0.971112	1.24548	1.10188	0.348907	0.070166	0.491917	0.683251	0.63749	0.56588
	1642	1.24036	1.01373	1.07161	0.623016	0.56064	0.155164	0.692794	1.82822	-0.290214	0.203424	-0.319395	1.08642	1.13138	1.2603	1.73607	0.909586	0.0784848	-0.0433763	0.00801092	0.66024	0.680323	0.63113
	1643	0.764546	0.360163	1.05101	0.583728	0.110594	-0.247503	0.862959	1.62821	0.228902	0.189398	-0.0138654	1.04413	0.439462	1.64476	1.65983	0.539429	0.482875	0.230697	-0.359695	0.96357	0.60816	0.593782
	1644	0.511989	-0.0843789	1.3379	0.405531	-0.218513	-0.505404	0.81123	1.14656	0.301584	0.351165	0.663644	0.565842	0.182792	0.923482	1.49022	0.284005	1.12842	0.180658	0.0169075	0.597473	0.504555	0.524845
	1645	0.316593	-0.374537	0.67426	0.148204	-0.449396	-0.498062	0.441041	0.805001	0.378039	0.999657	0.555824	0.196268	0.263267	0.534537	0.803072	0.243645	0.922534	0.178788	0.820535	0.0238472	0.349156	0.439938
	1646	0.501384	-0.249496	0.559737	0.344936	-0.203033	0.145697	-0.0137221	-0.297055	-0.163709	0.91811	0.11632	0.195677	0.344099	0.963243	0.296037	0.597224	0.496659	-0.157076	0.97684	-0.0811177	0.264538	0.406619
	1647	0.751942	0.0965961	-0.0861493	0.154153	-0.377941	0.491256	-0.178622	-0.197602	-0.777224	0.433604	-0.229469	0.405131	0.182026	0.880238	0.297262	0.0586391	0.0434536	-0.261717	0.931524	0.309762	0.146343	0.433798
	1648	0.475703	0.194898	-0.598191	0.486939	-0.506158	0.327359	0.509063	-0.0944602	-0.927626	0.158252	-0.365368	-0.144803	-0.480976	0.05235	-0.0626398	-0.413485	-0.431645	0.313236	0.686952	0.190911	-0.0314844	0.442039
	1649	0.280141	0.0962402	-1.22946	0.433195	-0.300009	0.164408	0.0671876	-0.566855	-0.695972	0.366758	-0.305983	-0.84773	-0.84017	-0.548214	-0.352606	-0.334785	-0.479845	0.013334	0.282873	0.152998	-0.232225	0.46787
	1650	0.152122	-0.303425	-1.47912	0.395	-0.0506191	-0.250444	-0.325709	-1.13884	-1.14091	-0.0171141	-0.260772	-0.949615	-0.578553	-0.94711	-0.286417	-1.24783	-0.72488	-0.483373	0.0188241	-0.0648476	-0.484182	0.520374
	1651	-0.641335	-0.653012	-1.53954	-0.537655	-0.406059	-0.714569	-0.519553	-1.30615	-1.7278	-0.248728	-0.191624	-0.89356	-1.31514	-1.47461	-0.873807	-1.65826	-0.726616	-0.830596	-1.05748	-0.450729	-0.888342	0.470414
	1652	-1.10169	-1.24965	-1.85007	-1.30911	-0.98969	-1.16737	-0.853729	-1.37479	-1.91588	-1.04835	0.197869	-0.153318	-1.32508	-1.90299	-1.33995	-1.74071	-1.33857	-1.7116	-1.14944	-1.23257	-1.22783	0.529066
	1653	-1.7422	-1.38488	-2.04915	-1.65764	-1.90899	-1.49705	-1.08928	-2.16275	-1.02551	-2.32101	-0.784238	-0.515414	-1.36603	-2.25188	-1.92721	-2.12671	-1.41823	-2.13509	-1.1365	-1.48445	-1.59921	0.515984
	1654	-1.93509	-1.59132	-2.11333	-1.86729	-2.40491	-1.93553	-1.29936	-2.34987	-1.01701	-2.62908	-1.92005	-1.49402	-1.90132	-2.83381	-2.26392	-2.42428	-1.77391	-2.72979	-1.24802	-1.35703	-1.95445	0.517242
	1655	-2.46262	-2.52846	-2.20088	-1.95459	-2.61483	-2.07776	-1.03482	-2.50172	-0.985948	-3.20486	-2.84831	-2.47996	-2.4133	-2.56831	-2.58696	-2.62617	-2.03302	-2.69434	-1.78974	-1.66183	-2.26342	0.562766
	1656	-2.91362	-3.70973	-2.95203	-2.24921	-2.76031	-2.78866	-1.93433	-2.77067	-1.8921	-3.60463	-3.07126	-2.80811	-2.62321	-2.80999	-2.93329	-3.2833	-2.64164	-2.66162	-2.47649	-2.35225	-2.76182	0.46267
	1657	-3.00933	-4.09921	-3.3563	-2.27078	-2.89354	-3.65508	-2.78868	-3.01667	-2.36566	-4.12633	-3.42471	-3.61388	-3.06007	-3.01291	-3.30155	-3.73156	-3.18875	-2.54052	-3.08153	-2.84286	-3.169	0.508739
	1658	-3.37456	-4.68929	-3.96931	-2.83572	-3.13383	-4.52455	-3.08845	-3.71313	-2.88873	-4.34233	-3.95087	-4.34233	-3.36355	-3.23691	-3.71843	-3.83795	-3.5039	-2.76408	-4.05158	-3.16799	-3.62488	0.579482
	1659	-4.39473	-4.90604	-3.98015	-3.72984	-3.26637	-4.84748	-3.32864	-3.59074	-3.42148	-4.27227	-4.17147	-4.69408	-3.58834	-4.1889	-3.86407	-4.15364	-3.91618	-3.28945	-4.72287	-4.06058	-4.01937	0.519238
	1660	-5.16798	-4.74943	-4.62701	-4.5956	-3.63834	-5.08211	-3.92823	-4.16284	-4.06399	-3.97156	-3.9968	-4.61994	-4.14954	-4.68546	-4.56479	-4.30037	-4.30324	-3.89986	-5.01013	-4.60965	-4.40634	0.428554
	1661	-5.72607	-4.92849	-4.78493	-5.31688	-4.38694	-5.35237	-4.77358	-4.82168	-4.76677	-4.75519	-4.41181	-5.13413	-4.65232	-5.14408	-5.24996	-5.19778	-4.55769	-4.55798	-5.33182	-5.09567	-4.94731	0.358233
	1662	-5.82666	-5.31003	-5.02289	-5.47788	-5.40977	-5.66999	-5.20612	-5.56569	-5.09579	-4.93274	-4.7856	-5.93395	-5.41115	-5.43282	-5.57706	-5.3799	-4.791	-4.69595	-5.70701	-5.27591	-5.3254	0.351521
	1663	-6.29457	-6.25548	-5.61439	-5.70545	-5.84409	-5.8051	-5.80259	-5.84329	-5.47394	-4.69669	-5.55865	-6.05705	-5.87197	-5.95227	-6.14789	-5.58571	-5.46087	-5.36532	-5.96847	-5.62733	-5.74656	0.358915
	1664	-6.59877	-6.45192	-6.44917	-6.42707	-6.21979	-6.19452	-6.41058	-6.04704	-6.11303	-5.39158	-6.13254	-6.13012	-6.46201	-6.41356	-6.40296	-5.60366	-6.12001	-6.33987	-6.66502	-6.11094	-6.23421	0.308873
	1665	-6.88719	-6.95684	-7.43071	-6.602	-6.7103	-6.56292	-6.95916	-6.8999	-6.76063	-6.04344	-6.65945	-6.31746	-6.94335	-6.65076	-6.68528	-6.01246	-6.99841	-6.79587	-7.00442	-6.80855	-6.73445	0.329819
	1666	-6.96869	-7.07987	-7.71484	-7.19272	-7.16168	-7.1549	-7.35733	-7.2721	-7.09648	-6.87294	-7.16609	-6.72308	-7.61071	-7.03196	-6.99343	-7.07279	-7.42738	-7.01624	-7.32221	-7.38384	-7.18096	0.240122
	1667	-7.77392	-7.33609	-7.90918	-7.5905	-7.92656	-7.30721	-7.78759	-7.83582	-8.15796	-7.64104	-8.06922	-7.03737	-8.25554	-7.38445	-7.20081	-7.75749	-7.40834	-7.22253	-7.64388	-7.81056	-7.6528	0.337057
	1668	-8.18292	-7.86439	-7.99684	-8.42652	-8.46879	-7.84787	-7.82547	-7.89059	-8.68977	-8.13806	-8.47875	-7.76822	-8.77093	-7.47995	-8.0245	-8.30542	-7.93948	-7.48243	-8.11487	-8.23336	-8.09646	0.356051
	1669	-8.75113	-8.17162	-8.34126	-8.77751	-8.79854	-8.49797	-8.19714	-8.22371	-9.01233	-8.9256	-8.60246	-8.54189	-9.12262	-7.92707	-8.4856	-8.66182	-8.49021	-8.07346	-8.63796	-8.69254	-8.54662	0.318145
	1670	-9.30171	-8.93773	-8.54813	-8.85708	-9.03127	-8.67074	-8.95576	-8.89851	-9.23839	-9.2748	-8.79404	-9.29472	-9.34496	-8.79605	-9.01958	-9.23817	-9.00289	-8.49411	-9.37904	-9.39863	-9.02381	0.27793
	1671	-9.73507	-9.46392	-8.95474	-9.44983	-9.30091	-9.27428	-9.3206	-9.43892	-9.50398	-9.78973	-9.19625	-10.0366	-9.5112	-9.4829	-9.5383	-9.62924	-9.66377	-9.11641	-9.85522	-9.63699	-9.49494	0.25996
	1672	-10.0292	-9.76359	-9.356	-10.1315	-9.59928	-9.7503	-9.56599	-9.84328	-10.1983	-10.0235	-9.5533	-10.2417	-9.531	-9.69248	-9.7123	-9.92855	-10.2795	-9.60833	-10.2358	-9.8549	-9.84494	0.276462
	1673	-10.2718	-10.0024	-9.7374	-10.2991	-9.74217	-10.2938	-10.1109	-9.90758	-10.6254	-10.3132	-9.86399	-10.4095	-10.0031	-10.0364	-10.15	-10.364	-10.5803	-9.85696	-10.4725	-10.3605	-10.17	0.268502
	1674	-10.3272	-10.2939	-10.1273	-10.4481	-10.227	-10.4829	-10.372	-10.1162	-10.7243	-10.5754	-10.0627	-10.5409	-10.1004	-10.5395	-10.6998	-10.5933	-10.5317	-10.2562	-10.6239	-10.6734	-10.4158	0.214628
	1675	-10.473	-10.5802	-10.1876	-10.3563	-10.6934	-10.3756	-10.3582	-10.2293	-10.8703	-10.7489	-10.5859	-10.8292	-10.3887	-10.8469	-10.9367	-10.5996	-10.7045	-10.4763	-10.6501	-10.8514	-10.5871	0.224363
	1676	-10.6469	-10.7819	-10.3409	-10.5809	-10.9309	-10.6358	-10.4113	-10.4612	-10.8854	-10.8633	-10.9044	-10.8879	-10.7972	-11.0195	-10.9606	-10.8064	-10.9777	-10.8234	-10.4806	-10.9902	-10.7593	0.209476
	1677	-10.6185	-10.947	-10.6188	-10.8466	-10.8925	-10.6212	-10.7713	-10.7302	-10.9772	-10.7246	-11.0626	-10.8724	-10.74	-10.9744	-10.9564	-10.9577	-11.2252	-10.967	-10.3758	-11.022	-10.8451	0.195702
	1678	-10.8388	-11.0141	-10.8888	-11.0162	-10.7267	-10.8213	-10.8488	-10.8321	-11.161	-10.5813	-11.0188	-10.8368	-10.6716	-11.0489	-10.9102	-11.1529	-11.2822	-11.1115	-10.5334	-11.0296	-10.9162	0.196918
	1679	-11.0919	-11.1246	-10.7409	-11.0837	-10.6656	-11.0661	-11.0705	-10.8774	-11.0319	-10.8235	-10.9628	-10.904	-10.793	-11.1594	-10.8415	-11.1781	-11.2469	-11.2546	-10.5733	-11.0247	-10.9757	0.191786
	1680	-11.1686	-11.1034	-10.808	-10.9864	-10.5508	-11.1281	-11.2253	-10.7656	-11.0129	-10.9134	-10.9613	-10.9553	-10.6777	-11.0778	-10.8551	-11.3102	-11.0452	-11.3407	-10.6802	-10.9054	-10.9736	0.21198
	1681	-11.1784	-10.8569	-10.6573	-10.8753	-10.5553	-11.0039	-11.0216	-10.7961	-10.9146	-10.8932	-11.0042	-10.9609	-10.5256	-10.7878	-10.8073	-11.1331	-10.8379	-11.2656	-10.8186	-10.9669	-10.893	0.188098
	1682	-11.0617	-10.685	-10.5319	-10.8901	-10.3421	-10.6947	-10.8274	-10.6338	-10.9044	-10.8347	-11.0661	-10.8475	-10.529	-10.7081	-10.8657	-10.8784	-10.7844	-10.9923	-10.7038	-10.8335	-10.7807	0.181876
	1683	-10.6613	-10.4775	-10.1271	-10.8645	-10.2895	-10.4885	-10.7326	-10.6622	-10.706	-10.8203	-10.8225	-10.8171	-10.4154	-10.6202	-10.7642	-10.4736	-10.5135	-10.666	-10.5728	-10.7789	-10.6137	0.194302
	1684	-10.293	-10.1244	-9.71205	-10.7639	-10.0658	-10.0186	-10.2196	-10.3158	-10.6918	-10.6197	-10.5546	-10.6027	-10.1116	-10.3976	-10.7777	-10.4919	-10.403	-10.4178	-10.4259	-10.6132	-10.381	0.277379
	1685	-10.2591	-9.99526	-9.64555	-10.1739	-9.79549	-9.72374	-9.82204	-9.87353	-10.4055	-10.1836	-9.97895	-10.3211	-10.0353	-10.2791	-10.3598	-10.1421	-10.0885	-10.1364	-10.0581	-10.3784	-10.0828	0.224227
	1686	-9.92489	-9.68302	-9.40781	-9.86004	-9.32083	-9.63422	-9.38628	-9.67835	-10.0408	-9.78135	-9.55578	-9.80904	-9.64895	-10.1071	-9.37934	-9.90194	-9.50071	-9.54243	-9.84277	-10.0154	-9.70105	0.236269
	1687	-9.13679	-9.25451	-9.24161	-9.22173	-8.87277	-8.96145	-8.85877	-9.11304	-9.33047	-9.12629	-8.83273	-9.36761	-8.99948	-9.34666	-8.86455	-9.47995	-9.17785	-8.88725	-9.6809	-9.45202	-9.16032	0.240264
	1688	-8.54574	-9.05231	-8.80543	-8.42497	-8.25762	-8.56726	-8.31752	-8.17449	-8.70768	-8.71076	-7.89298	-8.91244	-8.79067	-8.87843	-8.53014	-8.55311	-8.99847	-8.54654	-9.19196	-8.71748	-8.6288	0.31715
	1689	-8.06235	-8.43601	-8.25181	-7.56243	-7.81346	-8.11946	-7.96952	-7.73757	-7.92685	-8.2578	-7.15418	-8.23098	-8.18491	-8.07738	-8.2293	-8.00377	-8.16559	-7.97966	-8.17373	-7.85974	-8.00982	0.288083
	1690	-7.63079	-7.6519	-7.67174	-7.1272	-7.26293	-7.46023	-7.15044	-7.25961	-7.11609	-7.58572	-6.90725	-7.6045	-7.49083	-7.07169	-7.21282	-7.17078	-7.39838	-7.30491	-7.2628	-6.87653	-7.31086	0.242321
	1691	-6.78697	-6.91983	-6.81525	-6.8591	-6.71521	-6.56173	-6.16704	-6.61614	-6.75667	-6.99959	-6.09311	-6.80755	-6.80029	-6.18721	-6.68984	-6.47763	-6.67324	-6.54941	-6.4698	-5.8464	-6.5896	0.304492
	1692	-5.82686	-6.49053	-6.10891	-6.58644	-6.07853	-5.79977	-5.87786	-5.84129	-5.33513	-6.56232	-6.02438	-5.40725	-6.57154	-5.1401	-5.85627	-5.60519	-5.97293	-5.83032	-6.11153	-5.38428	-5.92057	0.420554
	1693	-5.55891	-5.69844	-5.50297	-5.95029	-5.27302	-5.08124	-5.30966	-4.75577	-4.52887	-5.89383	-5.15707	-4.97949	-5.75354	-5.10585	-5.16153	-5.27141	-5.13628	-5.15379	-5.16722	-5.22241	-5.28308	0.357966
	1694	-4.64372	-4.50741	-4.85012	-4.71366	-4.15941	-4.13311	-4.62077	-3.85001	-3.7436	-5.33555	-4.00773	-3.94924	-5.10333	-4.64063	-4.19163	-4.62587	-4.36042	-4.82836	-4.63286	-4.85583	-4.48766	0.426479
	1695	-3.44648	-3.80681	-4.16364	-3.59747	-3.72791	-3.49971	-4.00073	-3.54558	-3.40245	-4.05739	-3.34566	-3.28288	-4.15312	-4.40968	-3.64953	-3.98865	-3.39704	-3.86558	-4.26604	-3.55844	-3.75824	0.337076
	1696	-2.91197	-2.76274	-2.62325	-3.15287	-2.81281	-3.09256	-2.85213	-2.57275	-2.78011	-2.72965	-3.19135	-2.699	-3.04989	-3.22218	-3.19885	-3.22211	-2.18582	-3.0116	-3.12809	-2.17575	-2.86877	0.314657
	1697	-1.91056	-1.65343	-1.67788	-1.82794	-2.02981	-2.21659	-2.3615	-1.64031	-1.91354	-1.73089	-2.87773	-1.93647	-1.94553	-2.51385	-2.57421	-2.28244	-1.31816	-1.85179	-2.68052	-1.00666	-1.99749	0.460936
	1698	-1.28957	-0.752186	-0.596031	-1.07007	-1.5289	-0.736548	-1.88422	-1.04864	-1.17988	-1.33869	-1.79772	-1.02092	-0.865704	-2.03149	-1.87747	-0.767779	-0.848407	-1.21941	-1.79385	-0.576352	-1.21119	0.465959
	1699	-0.650146	0.339372	-0.0804537	-1.07227	-1.20604	0.117888	-0.514933	-0.590511	-0.166717	-0.181794	-0.868889	0.0335208	0.173139	-0.630103	-0.303655	-0.13655	-0.927117	-0.716818	-0.747265	0.406754	-0.386129	0.472757
	1700	0.660682	1.14821	1.1068	0.180011	0.0848876	0.547276	0.728709	0.118511	0.258431	0.882354	-0.0253977	0.313717	1.11953	0.569313	1.0416	0.966474	-0.416211	0.205854	-0.435001	1.20616	0.513096	0.512952
	1701	1.18224	1.85844	2.01582	1.31332	1.26478	1.36565	0.929048	0.795477	1.01038	1.72709	0.974928	1.05431	1.58179	1.55362	1.79659	2.18251	0.47754	1.69681	1.36557	1.65939	1.39026	0.43781
	1702	1.6417	1.95414	1.36448	2.29689	1.98272	1.86077	1.13939	1.56591	2.03602	2.57345	2.40986	1.90994	2.12433	2.23423	2.21948	3.00923	1.60922	3.00914	2.39371	2.28431	2.08095	0.486145
	1703	2.00532	2.49685	1.76933	3.7783	3.32874	2.83507	2.47617	2.50499	2.71356	3.50437	3.28892	2.88522	2.75475	2.86645	2.50727	2.85393	2.90898	3.85666	3.3028	2.92676	2.87822	0.529912
	1704	3.08327	2.44013	3.7588	4.64654	3.60957	3.52438	3.49559	3.22712	3.09496	4.11878	3.84396	3.74043	3.18409	4.234	2.76707	3.08577	3.34267	4.34925	3.99751	3.76675	3.56553	0.553209
	1705	3.82635	3.20404	5.36667	4.83994	4.90081	4.47959	4.39387	4.04371	3.55455	3.81618	4.5802	5.09139	4.04949	4.83146	3.71135	3.61906	4.31095	5.19266	4.59281	4.89025	4.36477	0.612145
	1706	5.16069	4.64877	6.28411	5.37691	5.31187	5.23255	4.9449	4.70274	4.43798	5.12744	5.4846	6.18683	4.50905	4.7538	4.34464	4.4819	5.11779	6.18914	5.83059	5.07655	5.16014	0.596867
	1707	5.93125	5.57136	6.61246	5.79515	5.93187	5.82761	6.00474	4.88437	5.30031	6.82727	6.13187	6.32332	5.0838	5.72213	5.73684	4.97887	5.99264	6.46653	6.92693	5.06214	5.85557	0.595965
	1708	6.36214	6.3681	7.18352	5.8318	6.28488	6.68934	6.10083	5.81092	6.67603	7.00761	6.17212	6.12329	6.09517	6.58926	6.26256	6.17928	6.50071	6.53004	7.23048	4.99091	6.34945	0.507527
	1709	7.03916	7.76615	7.85305	6.34191	7.27344	7.40183	6.73723	6.96142	6.9005	7.53751	6.91342	5.9396	7.6128	7.14825	6.74651	7.0415	6.79394	6.70238	7.58271	6.10938	7.02013	0.523451
	1710	7.41851	8.54699	8.33788	7.61569	8.58439	8.03393	7.3318	6.75993	7.82296	7.74715	7.2919	7.04761	8.4167	7.37607	7.72652	6.86393	6.99813	7.53532	8.47188	7.24734	7.65873	0.577552
	1711	8.09025	9.18517	8.00593	8.03693	8.63897	8.22806	7.88221	7.26042	8.46133	8.19884	8.40023	8.08964	8.821	8.47671	8.23218	7.86201	7.50211	8.12194	8.86019	7.48514	8.19196	0.479085
	1712	8.91643	9.76137	8.06781	8.21585	8.41502	9.26703	8.1438	8.13299	8.48211	9.16474	9.16081	8.75088	9.09007	8.70231	8.65626	8.56267	8.97035	8.57875	9.34151	7.40169	8.68912	0.546515
	1713	9.32273	10.1825	8.37453	8.60315	8.93722	9.61982	8.98151	9.29539	9.20514	9.33124	10.0435	9.80316	9.79736	9.02066	9.40947	8.87392	9.19684	9.44655	9.38644	8.19611	9.25137	0.51312
	1714	9.4211	9.66776	9.2517	9.15346	8.50707	10.0002	9.2184	10.1712	10.0173	9.16385	9.94224	9.67061	10.1308	9.5595	9.42576	9.31295	8.98588	9.59513	9.71412	8.74902	9.4829	0.453439
	1715	10.3194	9.42877	9.66845	9.59574	9.55644	9.99517	9.00147	10.6097	10.7998	9.28367	9.16078	9.64521	10.3779	9.90121	10.0009	9.4997	9.2795	9.73571	10.0313	9.36679	9.76288	0.487724
	1716	11.1109	9.80528	9.9893	8.92569	9.99583	10.1385	9.3195	10.4105	10.3831	9.24518	8.84402	9.77106	10.7912	10.8418	10.6129	10.2449	9.64658	11.0226	10.5679	10.1533	10.091	0.661079
	1717	11.1548	10.1267	10.1831	9.72984	10.3057	9.90365	10.2842	10.4635	11.0542	9.13604	8.72971	9.97937	10.2287	9.86363	10.403	10.8406	9.90667	11.1399	10.5063	10.1553	10.2047	0.607685
	1718	10.9734	10.2711	10.4124	10.5119	10.9323	10.2118	10.9729	11.4549	12.1266	10.2593	9.88775	10.4982	10.197	10.3778	10.3132	10.9095	9.27679	10.4881	9.64057	10.3887	10.5052	0.620877
	1719	10.9233	10.5152	10.0467	10.8694	10.9517	10.5428	10.0903	11.7322	11.0371	10.404	10.587	10.9194	10.1642	10.5923	10.5532	10.1329	9.96812	11.0959	9.56269	10.6539	10.5671	0.492235
	1720	10.8388	10.4581	9.45085	11.1675	10.5371	10.4979	10.6391	11.8896	10.9031	10.442	11.3844	12.4864	10.3179	10.6695	9.87235	10.5301	10.793	11.1335	10.0729	10.8758	10.748	0.670665
	1721	10.6304	11.0919	9.71623	11.3918	10.1315	10.6119	10.5384	11.2014	11.3571	10.7461	10.9353	12.1252	10.4998	11.1483	10.3204	10.4389	11.1331	11.0878	10.5048	11.8591	10.8735	0.57605
	1722	10.2495	10.8808	10.339	11.5519	11.3401	10.6681	10.8177	10.4464	10.9636	10.8375	10.5706	11.0605	10.7816	11.469	11.6197	11.7158	12.0763	11.1851	10.6993	11.411	11.0342	0.496996
	1723	11.11	10.265	10.9171	11.5373	10.9399	10.8177	11.7253	10.7481	10.8898	10.9642	10.2682	10.7019	10.402	11.8273	12.5172	11.4596	11.4887	10.8814	11.6219	10.5478	11.0815	0.579405
	1724	11.3544	10.6691	11.6495	11.1601	11.2551	11.2292	11.7183	10.9003	11.1326	11.1071	10.6582	10.3652	10.9612	11.9073	12.1095	11.5047	11.174	10.114	10.7042	10.217	11.0945	0.539124
	1725	11.137	11.4085	11.0262	11.2575	10.7811	10.4321	11.3543	11.4486	11.0176	11.0688	11.1102	9.85047	11.2195	12.2847	10.9533	11.1428	11.0047	10.2612	10.4099	10.2065	10.9687	0.538702
	1726	11.3089	10.9162	11.2236	10.6408	11.1708	10.1027	10.6755	11.5569	11.074	11.2926	11.6531	10.2616	11.0174	11.9749	10.5629	11.9561	10.8139	10.601	10.2775	10.5609	10.9821	0.540578
	1727	10.8186	10.3849	11.5788	10.5278	10.8535	9.9124	10.066	11.4032	10.5183	10.8908	11.5549	10.5499	10.7916	11.0027	10.6997	11.2337	11.0113	11.0394	10.6972	11.1478	10.8341	0.442255
	1728	10.4298	10.3358	11.1465	10.2061	10.1036	10.5371	9.78173	11.5699	10.4178	10.472	11.647	10.0704	10.6293	10.8135	10.7433	10.5548	10.3886	10.9816	10.6922	10.6958	10.6108	0.465328
	1729	10.3123	10.2713	11.111	10.1297	9.77161	10.4022	9.71553	11.201	10.0837	10.0867	11.1026	9.71735	10.2702	10.3153	10.6939	9.85992	10.1107	10.1655	10.1496	10.2799	10.2875	0.437131
	1730	9.74727	9.34915	11.0664	9.90417	9.36181	9.66396	9.7455	10.7847	9.81125	9.98998	10.5422	9.5944	9.79857	9.68466	10.6184	9.41723	9.53919	9.55907	9.52664	10.1455	9.8925	0.492672
	1731	9.61495	9.07683	10.6991	8.87613	9.37073	9.40149	9.58989	10.4238	9.65999	10.0876	8.64491	9.35535	9.56788	8.67639	10.0291	9.69483	9.18847	9.38738	9.17193	9.75341	9.51351	0.528607
	1732	9.71205	8.64028	9.88366	8.08427	8.46893	9.25339	9.15009	9.87978	8.95518	9.67784	8.27907	8.8959	9.33393	8.0182	9.27082	9.08377	9.03312	9.08166	9.28661	9.76887	9.08787	0.565364
	1733	10.2141	9.09789	8.05725	7.71607	8.14404	8.80388	8.83583	9.54883	8.28846	9.07766	8.32332	8.58153	8.90742	7.70918	8.40587	8.56008	8.2899	8.4642	8.97252	9.61596	8.6807	0.633251
	1734	9.17193	8.6824	7.21528	6.84564	7.69883	8.25501	8.45048	8.70892	8.71424	8.75885	8.24855	8.64077	8.3686	7.0297	8.33341	8.25948	8.47123	8.27814	8.99847	9.50588	8.33179	0.681531
	1735	8.03139	7.67914	6.23657	7.18528	6.98407	7.64314	8.00007	7.89051	8.39691	8.31263	7.17733	8.61822	7.45176	6.95925	7.28736	7.90751	7.79145	8.21075	9.23285	8.61674	7.78065	0.699215
	1736	7.61777	7.35089	6.76316	6.92268	6.7998	7.10724	7.31703	6.74124	7.2965	6.81953	7.36362	7.4438	6.85135	6.80497	6.66401	7.46701	7.63136	7.42807	9.0719	7.48649	7.24742	0.538693
	1737	6.90558	7.20487	6.13417	7.01667	6.57978	6.97249	6.29186	6.17885	6.47306	5.71205	6.58682	7.17913	6.51971	6.01361	6.46544	6.11483	7.20947	6.6222	7.70609	6.17987	6.60333	0.501415
	1738	6.03844	6.49162	5.72603	6.40027	5.94739	7.03988	6.1456	5.72703	6.14964	5.62876	5.83887	6.86777	6.23659	5.54994	6.11679	5.25251	6.27827	5.94688	6.47569	5.8032	6.08306	0.437437
	1739	5.21563	5.6698	4.96866	5.62969	5.30039	6.32829	6.32234	5.16269	5.11683	4.89715	4.75181	6.00031	5.4751	5.53387	5.23762	5.24694	5.97367	5.34009	5.61371	5.08644	5.44355	0.444259
	1740	4.39337	5.38992	4.86208	4.6182	5.16899	5.60421	5.71989	3.9297	4.64461	4.60156	4.89476	4.67497	4.543	4.05981	4.83993	4.53509	5.92915	4.8619	5.27892	4.31618	4.84331	0.533872
	1741	4.04154	4.55133	4.11487	3.01936	4.34486	3.94354	5.37759	2.9391	4.29888	3.6551	3.93703	3.51672	3.92692	3.44801	4.33357	3.87414	4.60834	3.92276	4.627	3.38994	3.99353	0.582614
	1742	3.11763	3.42891	2.4576	2.29965	3.6375	3.1354	4.12143	2.26067	3.54719	2.41924	3.4654	3.05702	2.84059	2.66056	3.3042	2.7469	3.11642	3.08552	3.84537	2.94037	3.07438	0.512662
	1743	2.12884	2.30657	1.48069	1.5805	2.62907	1.46405	3.07048	1.63431	2.28812	1.75849	2.44493	2.44689	2.11891	1.46009	2.40359	1.97203	2.52061	2.70367	2.12664	2.0705	2.13045	0.457342
	1744	0.378757	0.690942	0.669509	1.07502	1.64514	0.45467	1.06977	0.39997	1.2353	1.30981	0.740161	1.74607	0.683051	0.848999	1.85749	1.56369	1.82453	1.876	0.397314	0.725944	1.05961	0.535138
	1745	-1.09288	-0.275369	-0.330702	0.598885	0.0665722	-0.244728	0.356241	-0.450361	0.204119	-0.16849	-0.425642	0.802332	-0.249489	0.0670635	0.447846	1.31934	0.657079	0.515157	-0.528582	-0.777438	0.0245476	0.589564
	1746	-1.79158	-1.19099	-0.929068	0.0354994	-0.981168	-1.11691	-1.1108	-0.82855	-0.792907	-1.31583	-1.64939	-0.453566	-1.32093	-0.199816	-1.10249	0.145746	-0.294571	-0.2468	-1.79838	-1.45653	-0.919952	0.585264
	1747	-2.65769	-2.61419	-1.81042	-1.27807	-2.16162	-1.83227	-2.22385	-1.20059	-2.27712	-1.83885	-1.99298	-1.93865	-1.56153	-0.940698	-2.07676	-1.32932	-1.11034	-2.10478	-2.34675	-2.34163	-1.88191	0.499867
	1748	-2.97533	-3.26239	-2.88294	-2.81386	-2.90154	-2.69764	-3.39867	-2.04041	-3.61736	-2.66266	-2.67547	-2.98529	-2.82757	-2.22371	-3.20215	-2.57933	-1.77673	-3.70558	-3.40401	-3.15024	-2.88914	0.496492
	1749	-3.65372	-4.21271	-3.97575	-4.38737	-4.29041	-3.68425	-4.22791	-2.73833	-4.44307	-3.92767	-3.45132	-4.05752	-4.14265	-3.24015	-4.15893	-3.76212	-3.01418	-5.00649	-4.52978	-4.03898	-3.94717	0.539993
	1750	-4.19302	-4.75591	-4.67912	-5.14768	-5.18212	-4.71479	-4.84983	-3.92331	-4.95283	-4.64239	-4.62312	-4.95037	-5.07893	-4.21563	-4.4088	-4.41732	-4.49999	-5.73104	-5.00264	-4.21063	-4.70897	0.424923
	1751	-5.26349	-5.4387	-5.68421	-6.00328	-6.16379	-5.62439	-5.68307	-5.64938	-5.84031	-5.26086	-5.60636	-5.85949	-5.8591	-5.69782	-5.35019	-5.25269	-5.74509	-6.22674	-5.67499	-5.02301	-5.64535	0.311862
	1752	-6.17465	-6.15079	-6.58973	-6.50241	-6.85892	-6.32001	-6.72254	-6.79453	-6.36582	-5.98101	-6.8114	-6.88113	-6.74275	-6.74555	-6.43369	-6.39204	-6.63719	-6.87612	-6.42821	-6.16282	-6.52857	0.277301
	1753	-7.04822	-7.03838	-7.7408	-7.12627	-7.26715	-7.33437	-7.51813	-7.5308	-7.6857	-6.80757	-7.42437	-7.80319	-7.42447	-7.37803	-7.38767	-7.60596	-7.36541	-7.50382	-7.5179	-7.16866	-7.38384	0.252585
	1754	-7.86242	-8.09421	-8.22683	-7.77412	-7.44353	-7.73506	-8.02173	-8.25955	-8.73033	-8.33251	-8.21311	-8.4933	-8.17098	-7.78749	-8.71813	-8.69541	-7.64388	-8.19428	-8.27614	-8.05346	-8.13632	0.359559
	1755	-8.59333	-8.89625	-8.57105	-8.25813	-8.02094	-8.52844	-8.62529	-8.74283	-9.35498	-8.89648	-9.32867	-8.7303	-8.55183	-8.56202	-9.49193	-9.52537	-8.15885	-8.74822	-8.97158	-8.89308	-8.77248	0.415109
	1756	-9.25338	-9.51988	-9.09179	-8.92096	-8.87314	-9.15661	-9.20122	-9.48138	-9.80582	-9.36561	-9.83464	-9.26132	-8.95119	-9.34798	-9.91589	-10.0055	-8.90216	-9.41925	-9.62625	-9.68492	-9.38094	0.35
	1757	-9.67619	-10.0516	-9.71344	-9.58866	-9.72977	-9.89925	-9.82229	-10.2756	-10.2381	-9.82057	-10.2985	-9.72858	-9.50878	-10.0751	-10.0655	-10.1446	-9.50074	-9.88226	-9.96709	-10.1078	-9.90471	0.247886
	1758	-10.1254	-10.3817	-10.4294	-10.1637	-10.0504	-10.2307	-10.2127	-10.5614	-10.6225	-10.1003	-10.496	-10.3866	-9.89838	-10.4496	-10.2683	-10.4019	-9.99929	-10.3508	-10.4197	-10.4614	-10.3005	0.196521
	1759	-10.5791	-10.8222	-10.8466	-10.5336	-10.4802	-10.586	-10.5935	-10.8655	-10.9095	-10.5165	-10.8002	-10.8053	-10.5873	-10.7235	-10.6029	-10.6389	-10.3518	-10.6223	-10.8861	-10.7802	-10.6766	0.1558
	1760	-11.0223	-11.0958	-11.2695	-10.8147	-11.0072	-10.8453	-10.997	-10.9787	-11.1296	-10.8859	-10.9973	-11.135	-11.0149	-11.0257	-10.8946	-11.0498	-10.5607	-10.8111	-11.2963	-11.2384	-11.0035	0.174222
	1761	-11.3689	-11.355	-11.5249	-11.0071	-11.333	-11.1389	-11.2552	-11.2215	-11.1843	-11.2161	-11.2352	-11.2943	-11.2157	-11.1925	-10.9991	-11.3096	-10.8716	-11.1364	-11.5294	-11.5072	-11.2448	0.1714
	1762	-11.4683	-11.5865	-11.7937	-11.2177	-11.506	-11.458	-11.3839	-11.608	-11.4113	-11.4391	-11.4408	-11.3921	-11.4679	-11.4199	-11.1507	-11.4535	-11.1816	-11.406	-11.6669	-11.7274	-11.459	0.164763
	1763	-11.5417	-11.6976	-11.9345	-11.5491	-11.5858	-11.6075	-11.5137	-11.8057	-11.5701	-11.5894	-11.6406	-11.5525	-11.6925	-11.6077	-11.2702	-11.5217	-11.4558	-11.5933	-11.745	-11.8555	-11.6165	0.146452
	1764	-11.5711	-11.788	-11.9717	-11.7784	-11.7036	-11.7464	-11.6765	-11.8527	-11.7035	-11.7327	-11.8405	-11.6774	-11.8044	-11.677	-11.5406	-11.4527	-11.753	-11.8107	-11.8754	-11.9384	-11.7447	0.128208
	1765	-11.5675	-11.8219	-12.0097	-11.9418	-11.7688	-11.8587	-11.8021	-11.9964	-11.7933	-11.9147	-11.9506	-11.7391	-11.8941	-11.7587	-11.744	-11.4529	-11.935	-11.9834	-11.9276	-11.9751	-11.8418	0.144974
	1766	-11.6399	-11.8948	-12.0629	-11.993	-11.7616	-11.9836	-11.9402	-12.0273	-11.9081	-12.0209	-11.9732	-11.8226	-11.935	-11.871	-11.8538	-11.5589	-12.0358	-12.0921	-12.0111	-11.9073	-11.9147	0.137059
	1767	-11.6824	-11.9683	-12.1346	-12.0433	-11.8657	-12.0891	-11.9803	-12.0555	-12.0163	-11.9556	-11.962	-11.9397	-12.015	-12.0364	-11.956	-11.7475	-12.1015	-12.1733	-12.0134	-11.9373	-11.9837	0.118102
	1768	-11.8734	-11.9972	-12.1938	-12.1078	-11.9224	-12.1001	-11.9828	-12.1909	-12.0232	-12.0042	-11.9793	-11.9719	-12.0922	-12.1062	-12.0793	-11.9602	-12.1362	-12.2454	-12.0632	-12.0569	-12.0543	0.0957926
	1769	-12.0321	-12.0957	-12.2421	-12.1286	-12.0027	-12.1724	-12.0008	-12.2261	-12.0848	-12.0879	-12.0612	-12.0171	-12.1444	-12.1175	-12.1925	-12.0595	-12.1794	-12.2485	-12.1083	-12.145	-12.1173	0.0766909
	1770	-12.0884	-12.0649	-12.2555	-12.1526	-12.0317	-12.2006	-12.0625	-12.2127	-12.0849	-12.084	-12.1152	-12.0237	-12.1865	-12.1175	-12.2018	-12.1206	-12.1799	-12.1947	-12.1448	-12.1754	-12.1349	0.065303
	1771	-12.0666	-12.0808	-12.2059	-12.0923	-12.0052	-12.1918	-12.0912	-12.127	-12.0673	-12.079	-12.1403	-12.0063	-12.1406	-12.1171	-12.1868	-12.0845	-12.1432	-12.0812	-12.1569	-12.1967	-12.113	0.0580495
	1772	-12.013	-12.075	-12.146	-11.9943	-12.0415	-12.0675	-12.0755	-12.0206	-12.0761	-12.0379	-12.1163	-11.9848	-12.1068	-12.0531	-12.0611	-12.0584	-12.079	-12.0532	-12.1617	-12.148	-12.0685	0.0487657
	1773	-11.9218	-12.0058	-11.9014	-11.7324	-11.9569	-11.9636	-11.8094	-11.8612	-12.0201	-11.9667	-12.0076	-11.9407	-11.9647	-11.9305	-11.9884	-11.7687	-11.9463	-11.8661	-12.1051	-12.0224	-11.934	0.0906805
	1774	-11.6752	-11.8103	-11.6892	-11.5709	-11.776	-11.7051	-11.6714	-11.7293	-11.7504	-11.8228	-11.7993	-11.755	-11.8665	-11.7807	-11.7197	-11.5966	-11.7088	-11.5253	-11.8858	-11.8402	-11.7339	0.0958584
	1775	-11.4995	-11.487	-11.4187	-11.1273	-11.4888	-11.2997	-11.3754	-11.5111	-11.5076	-11.4925	-11.4373	-11.4744	-11.5423	-11.5274	-11.2966	-11.2776	-11.3615	-11.2393	-11.3973	-11.4322	-11.4097	0.112116
	1776	-11.05	-10.8513	-10.9913	-10.6622	-11.0913	-10.8702	-10.9262	-11.0079	-10.9967	-10.9853	-10.8217	-11.1987	-11.0488	-11.1256	-10.8422	-10.9209	-11.1256	-10.4891	-10.9458	-10.9663	-10.9459	0.164251
	1777	-10.3925	-9.81125	-10.4438	-10.3094	-10.5116	-10.3362	-10.5279	-10.5208	-10.3247	-10.1163	-10.0856	-10.5863	-10.467	-10.432	-10.0043	-10.3752	-10.809	-9.86189	-10.0615	-10.2522	-10.3115	0.25373
	1778	-9.71389	-9.09111	-9.58336	-9.81725	-10.21	-9.75456	-9.91177	-9.80606	-9.55215	-9.45609	-9.458	-9.74648	-9.70445	-9.58219	-9.15694	-9.54103	-9.83934	-9.51488	-9.36518	-9.69891	-9.62518	0.256237
	1779	-8.10778	-8.06858	-8.66447	-9.08697	-9.18237	-8.87616	-8.73028	-8.44956	-8.41481	-8.35431	-8.71333	-8.60966	-8.59397	-8.68978	-8.042	-8.11686	-8.6065	-8.26559	-8.1545	-8.68894	-8.52082	0.330418
	1780	-6.78269	-6.93408	-7.41166	-7.98641	-7.77528	-7.79071	-6.94537	-7.53381	-6.68748	-6.97479	-7.80252	-6.8693	-7.35398	-7.45071	-7.17191	-6.10354	-7.1732	-7.16403	-7.21997	-7.77383	-7.24526	0.466247
	1781	-5.67939	-5.80972	-5.67942	-6.7496	-6.3658	-6.28281	-5.13674	-6.51301	-5.63924	-5.93733	-6.45205	-5.33549	-5.59688	-5.97498	-6.36094	-4.82177	-5.85151	-5.66793	-6.09051	-6.05198	-5.89986	0.482871
	1782	-4.85349	-4.2401	-4.26133	-5.12074	-4.98608	-4.64958	-3.92274	-5.51356	-4.31433	-4.43705	-4.81722	-4.10448	-3.90646	-4.44842	-4.659	-4.37643	-4.54281	-4.22601	-4.69622	-4.88043	-4.54782	0.407777
	1783	-3.65127	-2.61196	-3.21926	-2.9977	-3.70418	-2.94603	-2.39696	-3.61073	-3.79002	-3.0945	-3.01347	-2.70305	-2.73721	-2.88851	-3.08173	-3.09048	-3.25076	-2.68523	-2.97044	-3.76943	-3.11065	0.409494
	1784	-1.95187	-1.34816	-1.78466	-0.825944	-1.94012	-1.7591	-0.59202	-1.89111	-1.91047	-1.5475	-1.68248	-0.971649	-1.36853	-1.47506	-1.87594	-1.04981	-1.5484	-1.5676	-1.27899	-2.24131	-1.53054	0.425045
	1785	-0.647876	0.0313605	-0.590575	0.730572	0.239942	-0.0360745	0.81508	-0.101654	-0.0665872	0.158349	0.0486103	0.0664802	-0.102251	0.889073	-0.714824	0.438355	-0.218549	-0.0486971	0.458794	-0.474212	0.0437658	0.460225
	1786	1.27983	0.921072	1.53152	2.65806	2.22717	1.64968	2.02015	1.98885	1.36066	1.4316	1.77425	1.64733	1.74107	2.28885	0.465411	1.91009	0.978932	1.35591	1.72494	1.45162	1.62035	0.506897
	1787	3.26947	2.44652	3.39082	4.36705	3.47701	3.08379	3.75968	3.12815	2.22264	2.75717	3.35092	2.84884	3.33973	3.21865	2.67589	3.23369	2.25345	2.3214	3.00723	3.18458	3.06683	0.529318
	1788	5.00003	3.60138	5.5646	5.50367	4.75975	4.59454	5.35885	4.6826	3.96165	4.38135	4.9536	3.53117	4.59215	4.46479	4.94945	4.99498	3.57084	3.77476	4.90108	4.43256	4.57869	0.6233
	1789	5.99078	4.17019	7.25288	6.03761	6.09898	6.24704	6.1557	5.85861	5.76178	5.92447	5.80877	5.3451	5.72722	5.57513	6.61279	6.36012	4.5991	5.00856	6.31836	6.45813	5.86557	0.696524
	1790	6.80186	6.27492	7.65615	7.36738	7.38541	7.49942	7.04202	6.87572	7.69775	7.7202	5.9897	7.36717	6.24717	7.0493	7.43458	7.1505	7.49474	6.43187	7.1704	8.26154	7.14589	0.57353
	1791	7.68703	7.48251	8.86603	8.71224	8.66358	8.31194	7.78973	8.18013	9.08702	9.16311	7.76515	8.70386	8.19225	8.38822	8.85599	7.59974	8.80734	7.76749	7.94973	8.32709	8.31501	0.524841
	1792	8.94065	9.50688	9.59863	9.66884	9.63778	9.31364	8.48145	9.88667	11.1371	10.6004	8.56515	9.24341	8.82768	9.2083	9.68021	9.0068	9.94616	8.6143	9.88843	9.48126	9.46169	0.662563
	1793	10.7728	10.7309	10.6367	10.7175	10.6033	10.5719	9.15503	11.4273	11.6125	11.3168	10.2215	10.2414	9.73886	10.0775	10.3972	10.0605	11.8184	10.1043	10.7736	10.6816	10.583	0.638838
	1794	11.3269	12.15	11.1561	11.337	11.2062	11.6868	11.4709	11.7142	12.3873	11.2343	10.8839	11.1064	11.0356	12.1281	11.7827	10.7214	12.1573	11.4095	11.7313	10.7074	11.4667	0.489554
	1795	11.9878	12.9048	12.5765	12.4244	11.7376	11.4154	12.7088	12.5926	13.0206	12.0777	11.3324	11.4265	11.8263	12.2768	12.563	11.7918	11.9	12.4816	11.6597	11.2653	12.0985	0.542342
	1796	12.2279	13.3289	13.1377	13.0877	12.9954	12.0166	12.9599	13.7538	13.7868	12.7797	12.2149	11.9352	11.6763	13.2181	12.8921	13.1079	12.6393	12.8829	12.5799	12.7156	12.7968	0.565876
	1797	12.7757	14.4884	13.4616	13.6842	13.5074	12.2711	13.0834	13.5801	14.0763	13.5138	12.6452	12.7696	11.7175	13.3589	13.8299	13.9584	12.3372	13.5267	13.4825	13.3572	13.2713	0.675381
	1798	13.4849	14.2029	13.7151	13.0886	14.3974	12.7588	13.637	14.072	14.2409	14.1083	12.8709	12.3656	13.331	13.0663	14.1851	13.7909	13.3083	13.8268	14.4973	13.9092	13.6429	0.59295
	1799	14.5089	13.8275	14.663	12.8827	14.1186	14.6474	13.9658	14.5371	14.7677	13.8358	14.0093	13.2602	13.9496	13.4448	14.4747	14.2821	13.8482	15.0333	14.2452	14.4051	14.1353	0.534465
	1800	14.6258	14.4257	14.4436	13.3993	13.611	14.7344	14.7393	14.2359	15.0188	14.0934	14.1928	14.0273	14.1852	13.7223	13.5772	14.6923	14.4363	15.3052	14.2993	15.3138	14.3539	0.537102
	1801	14.6675	14.2052	14.3812	13.9769	13.6751	14.6078	14.5009	14.1347	14.0303	13.802	13.7766	14.5168	14.6319	14.3946	13.1041	14.9145	14.6463	15.1421	14.3427	14.7408	14.3096	0.481212
	1802	14.3111	13.6957	14.1476	13.9598	14.3613	14.2672	14.6894	13.183	13.3016	13.36	13.5968	14.4128	14.5777	14.9714	13.4805	14.3849	13.8379	15.1968	13.8601	14.7642	14.118	0.574305
	1803	14.3847	14.9375	14.6056	13.4611	13.759	14.132	14.188	13.6763	13.4672	14.0802	13.6178	13.9051	14.5082	14.6436	13.7271	14.3905	14.9384	14.6691	13.7666	14.6623	14.176	0.483756
	1804	14.6163	15.3349	14.145	13.3639	13.726	14.6252	13.9905	13.5534	13.9856	14.3119	14.0009	13.8182	14.2113	14.0875	13.4113	14.1678	15.1763	14.1188	13.3604	15.1366	14.1571	0.581085
	1805	14.4127	14.8383	13.6422	14.0066	13.8363	13.9859	13.0832	13.7786	13.9732	14.2392	14.7679	14.1788	13.8757	14.1103	14.1209	13.3963	14.9778	13.6406	12.9761	14.3805	14.011	0.527159
	1806	14.0038	14.1118	13.5657	13.6884	13.9112	13.6504	13.6405	14.867	13.8892	14.2643	14.1525	13.3509	14.1257	13.2717	13.3834	13.3183	14.4243	13.1902	13.5348	14.1729	13.8259	0.441438
	1807	14.3073	14.3883	13.1983	13.1598	12.9043	13.3725	13.5296	13.8993	13.6875	14.2683	13.7982	12.9351	14.2614	13.1395	13.5078	12.3796	14.1408	13.3262	13.1032	13.8742	13.559	0.5547
	1808	13.6794	13.3621	12.9836	13.426	12.638	13.1141	13.5831	12.8109	12.7073	13.2222	13.0028	12.3945	13.6915	13.0367	14.1743	12.5461	13.3951	12.8587	12.7187	13.4188	13.1382	0.453586
	1809	13.5748	12.0867	12.1584	13.3069	12.4538	13.182	12.783	12.2107	12.448	11.9684	12.6919	12.054	13.1918	12.4349	13.682	13.758	12.0106	12.8206	12.454	13.2993	12.7285	0.591488
	1810	12.6185	10.4471	12.1724	13.1293	12.3501	13.2161	12.8265	11.3346	11.6611	11.0406	11.6701	11.4346	12.5734	11.6011	12.5746	12.3483	11.4761	13.2801	12.0325	12.1849	12.0986	0.760324
	1811	12.0624	9.80042	11.8016	11.7077	12.2005	12.7957	12.2873	11.308	11.023	11.148	12.0958	11.1156	12.5148	11.4454	11.7142	10.7394	11.3722	12.6992	12.2764	12.0677	11.7088	0.732124
	1812	11.7045	9.41865	10.2795	11.3004	11.7769	11.0957	11.6482	11.229	10.8317	11.4024	12.604	10.6651	12.0733	10.8195	10.9347	9.31164	10.9083	12.133	11.3662	10.95	11.1226	0.818671
	1813	11.5442	9.68805	9.88236	10.6292	10.3036	10.2631	10.1671	10.6499	9.71843	10.4294	11.1759	9.8985	11.4824	9.66978	10.6582	9.38608	10.0075	10.6443	10.4651	9.81402	10.3239	0.600222
	1814	10.8012	9.21507	8.92043	9.5279	9.78484	8.77531	9.45186	10.0657	9.00474	8.71217	11.2303	9.54481	9.9369	8.89729	9.70293	9.39765	9.51615	9.41774	9.98863	8.38017	9.51359	0.688386
	1815	9.97016	8.63589	8.17493	9.68024	9.56068	8.73699	9.06933	8.78854	8.28537	8.19971	10.1581	8.79431	8.61711	8.80827	7.98505	8.28995	8.51768	8.42982	9.71234	8.51479	8.84646	0.637911
	1816	8.84237	8.35628	7.46895	8.77394	9.10252	7.87026	8.94138	7.53933	7.58677	8.07468	9.11074	8.4449	7.86301	8.24156	7.94724	7.17827	7.60678	7.61622	8.62495	8.32049	8.17553	0.588952
	1817	7.82568	7.18895	7.40445	8.33931	8.31716	7.08466	8.38505	6.52176	6.85831	7.41583	8.04095	8.10622	8.00376	7.92567	7.358	7.0766	7.12534	6.84609	6.96636	7.74021	7.52652	0.566924
	1818	7.49233	6.61865	7.07987	7.12228	7.81441	6.72155	7.88947	7.13748	6.44725	6.26596	6.65559	7.13195	7.83211	7.06507	6.50671	6.44074	6.51107	5.93302	6.08437	6.66491	6.87074	0.570646
	1819	6.54155	5.88079	5.8239	6.23335	7.33738	6.12379	6.72729	6.41407	5.94221	5.63691	5.62593	6.81587	7.1582	6.47809	5.23148	5.61643	6.05756	5.38223	5.83068	5.86652	6.13621	0.571522
	1820	5.68205	5.32395	5.13164	5.27352	5.92193	5.19831	5.15358	5.69379	5.73521	4.53987	5.07359	5.8913	6.1494	4.93077	4.96118	4.14903	5.98214	5.01894	5.41111	4.782	5.30017	0.515019
	1821	4.14786	4.83338	4.48891	4.41019	4.46919	3.76666	3.57098	5.00488	5.02172	3.97985	5.14583	5.7051	5.2486	3.96928	5.02814	4.11718	4.88792	3.83809	4.66111	4.33374	4.53143	0.57134
	1822	3.32517	3.40959	4.50766	3.09786	3.09145	3.56059	2.65542	4.49971	3.47351	3.37252	4.5396	5.23761	3.97186	3.58535	4.18046	3.57256	4.01731	3.48134	4.18876	3.58448	3.76764	0.616922
	1823	2.21145	2.84735	3.47875	2.84443	2.83059	3.51466	2.21548	3.44861	2.48618	2.47411	3.66933	4.22871	3.73715	2.96753	3.76963	3.322	3.27694	2.59765	3.48711	3.25338	3.13305	0.558833
	1824	2.22014	2.19021	3.06994	2.46345	1.9767	3.28421	1.65471	3.15687	1.69994	2.35559	2.713	3.21431	2.21573	2.07975	3.02933	2.74387	2.87672	1.68395	2.83694	1.89943	2.46824	0.54342
	1825	2.13586	2.31249	2.90021	2.17713	1.56624	2.81338	1.24932	2.52345	1.31183	2.00674	2.23385	2.26328	1.43889	1.46833	2.65354	2.2124	2.16479	0.507777	2.50224	0.565704	1.95037	0.681583
	1826	1.50249	2.4394	1.90119	1.97167	1.16047	1.81195	0.29583	1.4112	1.37243	1.08862	1.26085	1.97751	0.461265	1.54892	1.94365	1.49801	2.07724	0.158511	1.90237	0.386321	1.40849	0.651025
	1827	1.10426	1.83213	0.876534	1.38167	0.533603	1.56996	0.0672968	1.05796	1.14073	0.542681	1.20838	1.45039	0.493642	1.52213	1.15509	0.937807	1.44274	0.445095	1.43715	0.525902	1.03626	0.470474
	1828	0.776225	1.02639	-0.153432	0.865216	0.56412	1.34466	-0.483157	0.593961	0.956893	0.483968	0.947552	1.15287	0.293615	1.74529	0.85709	0.713954	1.28805	0.847091	1.30613	0.400414	0.776345	0.517221
	1829	0.781591	0.759334	-0.727304	0.645743	0.678753	0.208586	-0.584729	0.310144	0.864378	-0.162083	0.498831	0.622118	0.0804963	1.12627	0.209038	0.480598	0.411192	0.373468	0.648635	-0.130525	0.354727	0.473751
	1830	0.570308	-0.193054	-0.1302	0.191273	0.454101	0.234356	-0.168052	0.242643	0.434809	0.0051607	0.239086	0.405578	0.0919407	0.301703	-0.00371016	-0.120484	0.491836	0.0750027	0.0329219	-0.0426362	0.155629	0.235649
	1831	0.315284	-0.229028	-0.224989	0.0482659	0.674345	0.141383	0.102997	0.0547699	0.2694	0.0120241	0.136756	0.045181	0.314925	-0.490107	0.0202984	-0.592429	0.328372	0.782556	-0.0476033	0.125725	0.0894062	0.328938
	1832	0.259916	0.365565	-0.114165	-0.423074	0.957195	-0.348481	-0.0145788	0.168093	-0.409699	0.619488	-0.0980612	-0.134443	0.764793	-0.99207	-0.399505	-0.659154	0.231311	0.719684	0.0530938	0.523505	0.0534706	0.51263
	1833	0.577998	0.114799	0.716339	-0.76006	0.750926	-0.424878	0.0501607	0.530995	-0.0492311	0.833174	-0.427447	-0.0298518	0.338586	-0.443314	-0.393095	-0.483516	-0.0296684	0.911792	0.0140263	0.164714	0.0981225	0.498084
	1834	1.10238	0.59983	0.896616	-0.583433	0.155017	0.223651	0.25691	1.08388	-0.277993	0.911417	-0.316625	-0.107593	0.324394	-0.0908067	0.0914682	-0.0292029	-0.0992905	1.01601	0.230499	0.139922	0.276352	0.500742
	1835	1.40164	0.668173	1.0857	-0.00394972	0.344367	0.720701	0.686506	1.13166	0.258192	0.908789	0.222905	0.453865	0.770514	0.321377	0.614703	0.314003	4.91609e-05	1.2635	0.703389	-0.21391	0.582608	0.43828
	1836	1.09169	0.279004	1.17993	1.23498	0.784619	0.661331	0.437864	0.707362	1.09189	1.46152	0.677824	0.727031	0.801281	0.366907	1.0373	1.0949	0.15215	1.22417	1.13155	0.126846	0.813508	0.389482
	1837	0.657145	0.313812	1.11597	2.01648	0.857234	1.55259	0.898786	1.21333	1.88619	2.0322	0.935734	1.76458	1.2707	0.64178	1.00118	1.69248	0.628344	1.50977	1.49441	0.503788	1.19933	0.524717
	1838	1.67647	1.0886	2.25237	2.63383	1.51511	1.96559	1.63369	1.90811	2.01144	2.17155	1.50286	2.55942	1.62514	0.926118	2.12673	2.33756	0.815182	1.7182	1.81411	0.885398	1.75837	0.532399
	1839	2.54432	2.76596	2.48729	3.19224	1.89168	2.36038	2.81979	3.0026	2.02026	2.64477	2.40821	2.38994	1.83289	0.92269	2.43452	2.70764	0.862994	2.13517	1.66795	2.00595	2.25486	0.611121
	1840	3.33655	3.52877	2.66402	3.59591	2.42372	3.07523	3.6806	3.43782	2.59682	3.11888	3.54624	3.44195	3.25181	2.06784	3.08801	3.67571	1.46815	2.42266	2.55227	3.33746	3.01552	0.603061
	1841	3.58726	3.76835	3.75749	4.04249	3.38858	3.77329	4.33502	3.54374	3.92067	3.83263	3.5766	3.43906	4.18505	2.82626	3.41439	3.99065	1.77921	2.75335	3.54322	4.67343	3.60654	0.622615
	1842	3.71193	4.54878	4.12872	4.00031	4.0269	4.82662	4.21504	3.88119	4.39183	4.14498	3.86344	4.06353	4.52142	3.67764	3.37779	4.2463	3.468	2.79524	4.71455	5.24477	4.09245	0.552006
	1843	4.46265	4.96283	4.82808	5.01126	4.8681	5.77103	4.32638	4.56331	5.26731	4.28291	4.23646	4.84169	5.32422	4.7419	3.57294	4.83314	4.53836	4.1219	4.03753	5.9876	4.72898	0.581414
	1844	4.67028	5.4353	5.168	5.71715	5.00533	6.83002	5.06683	5.1298	5.78968	5.37211	4.47441	5.51872	6.29719	5.84437	4.26019	5.18271	6.11983	5.06914	4.29567	5.64781	5.34473	0.660646
	1845	5.57539	5.95283	6.47676	5.96571	5.14908	7.02658	6.60541	5.82339	5.85871	6.58573	5.43775	6.54822	7.07742	6.60127	5.19647	5.96095	6.49999	6.33444	5.4592	5.72869	6.0932	0.575375
	1846	6.2332	6.93972	7.25179	6.59395	5.25344	6.68589	7.07124	6.43484	6.29952	7.33329	6.81587	6.73727	6.94231	8.14391	5.91274	6.99524	6.59671	6.67257	6.44529	6.60172	6.69803	0.58059
	1847	7.05592	7.80654	7.24097	6.93508	5.91015	7.08089	7.28729	6.94077	6.48269	7.8075	7.12246	6.87432	7.86149	8.5409	7.1702	7.95512	6.8338	6.76472	7.21944	7.65766	7.2274	0.586424
	1848	7.14009	7.66928	7.86747	7.70502	6.96023	7.66581	8.16441	7.28532	6.84489	7.99464	8.1588	6.96223	8.09366	8.46332	7.78186	7.86039	7.9462	7.62898	7.92341	8.2238	7.71699	0.459154
	1849	7.59969	7.97042	8.34346	8.34202	7.35824	8.21152	8.04694	7.8528	7.48851	8.53585	8.74009	7.59341	8.31821	9.13016	8.33239	8.2908	8.57145	7.81438	8.52278	8.79681	8.19299	0.472183
	1850	8.3238	7.99313	8.45043	8.20235	7.9542	8.75744	8.27696	8.05434	7.9673	8.91504	9.0827	8.66794	8.40459	8.97198	8.45332	8.99213	8.90723	8.1395	8.4299	8.90506	8.49247	0.380803
	1851	8.49273	7.90917	8.8431	8.28896	8.55843	8.80776	8.79692	8.43699	8.70229	10.4205	8.65636	9.17954	8.58001	8.74402	8.6031	9.566	9.10838	9.2632	9.21674	8.65114	8.84127	0.52766
	1852	9.02225	8.76271	9.20984	8.55029	9.29956	9.15132	9.16533	8.62602	9.65364	10.0772	8.32935	8.76775	9.63892	9.23002	9.62137	10.2734	9.7112	9.47777	9.50097	8.6071	9.2338	0.522598
	1853	9.58942	9.66282	9.81094	9.02244	9.72031	9.90615	9.43195	9.15396	9.06615	10.239	8.84523	9.41948	9.51796	9.49619	10.6341	10.8042	9.41785	9.0457	9.59343	9.20905	9.57932	0.514775
	1854	9.87648	10.4648	9.93834	9.0161	9.52886	10.112	9.04954	9.38388	9.16748	9.64821	9.19388	10.0514	9.69093	9.36014	10.6417	10.5654	9.96657	9.37691	9.34569	9.34714	9.68627	0.497445
	1855	10.3857	9.69782	9.6335	8.91558	10.3115	10.3996	9.41213	10.3487	9.42548	10.5249	9.95118	9.85535	10.2624	9.20132	11.7978	10.4658	10.3762	9.5167	9.76628	9.70398	9.9976	0.631466
	1856	9.19826	9.26579	9.94684	10.0002	9.99726	9.80701	9.46606	10.2211	10.9703	9.92479	10.4097	10.148	10.0133	9.42077	12.2197	9.89707	10.2511	9.12796	9.99574	10.0265	10.0154	0.68
	1857	8.90012	9.38735	9.91191	10.165	10.0397	9.60376	9.36503	10.3934	11.3676	9.63316	10.6618	10.1373	9.03871	10.0792	11.5228	8.99729	10.9347	9.1724	9.24854	10.1955	9.93777	0.765611
	1858	9.15817	9.08475	9.26109	11.1051	10.791	9.96223	9.84417	10.1184	10.6149	9.58934	10.7047	9.53968	8.55954	10.3774	10.4644	9.68292	10.5868	10.4683	9.54901	10.4698	9.99658	0.678822
	1859	8.96928	8.82174	9.09048	10.5062	10.47	9.94317	9.89626	10.4987	9.57791	9.7781	10.751	9.10153	8.69637	9.20859	9.84686	9.3566	9.889	10.3844	10.0304	10.0562	9.74364	0.616845
	1860	8.79021	9.0675	8.86651	9.49641	9.7995	9.83279	9.55295	10.3085	9.16671	9.15217	10.3156	9.6766	8.84466	8.84279	9.41022	9.43974	9.42802	10.4977	10.0914	9.11525	9.48476	0.525371
	1861	8.46852	8.25284	8.29282	8.41907	9.85655	9.79277	8.9215	9.89779	8.05371	9.39513	9.52972	9.12998	8.90701	9.07762	9.50366	9.11759	9.26614	10.1156	8.76462	8.89155	9.08271	0.595141
	1862	8.11987	8.36093	8.29711	7.91356	9.8291	9.25937	8.67857	9.03453	8.3103	9.11059	9.21229	9.05354	8.73085	8.97316	9.10217	8.6248	9.09052	8.80426	8.24368	8.47682	8.7613	0.471813
	1863	8.14782	8.73463	8.21565	7.59354	9.30963	9.10086	9.09346	7.55814	8.01021	8.26036	8.75225	8.91751	8.35384	9.11929	8.48702	8.34999	8.67818	8.66373	8.45765	7.61788	8.47108	0.519211
	1864	8.25211	8.73963	7.83797	7.8034	8.76517	8.21018	8.52043	6.90409	7.89031	7.82938	8.49648	8.57526	8.14039	8.86623	7.56794	7.6653	8.08652	8.05436	8.58132	7.34608	8.10663	0.513654
	1865	8.31421	8.20185	7.51358	8.2397	8.29651	7.79822	8.12091	6.81252	7.70622	7.7813	7.80103	7.38252	7.8065	7.63321	7.38634	6.93424	7.28812	7.56762	7.88576	6.91751	7.66939	0.454152
	1866	7.55585	7.35606	6.88061	7.59438	7.59509	7.45722	7.4403	6.53941	7.13138	6.88934	6.70328	6.61088	7.23202	6.85548	6.73524	7.50733	7.07525	6.48227	6.82683	6.39598	7.04321	0.402285
	1867	7.19773	7.01651	6.99504	7.12006	6.95364	7.10643	5.9201	5.91512	6.68044	6.24619	6.05117	5.875	6.75796	6.78927	5.47812	7.4607	6.24039	5.94337	5.82356	5.84017	6.47055	0.593578
	1868	6.70446	6.78278	7.05873	6.17674	5.40682	6.29256	5.81662	5.01869	5.5671	5.99272	5.36747	5.78898	6.38109	6.30667	4.74238	6.3819	5.51876	5.96094	5.35029	5.18946	5.89026	0.622615
	1869	5.88024	5.7371	6.0151	5.53052	4.71832	4.97613	6.10618	4.8776	4.50444	5.49789	4.13899	5.04522	5.57641	5.19996	4.18186	5.18218	4.55684	5.42183	4.78468	4.95259	5.1442	0.574329
	1870	5.11332	4.92476	4.75046	5.12783	4.11862	4.07291	5.46559	3.97216	4.03925	4.6373	3.72307	4.68845	4.43595	4.56924	3.50223	4.36413	4.08201	3.96062	4.05058	4.22287	4.39107	0.510551
	1871	3.3782	3.90486	3.51524	4.02042	2.95063	2.97712	4.61661	3.84493	2.86492	4.61812	3.41627	3.56956	3.01669	3.91997	3.83134	3.92	3.46206	2.99667	3.10281	4.02262	3.59745	0.525561
	1872	2.56197	2.95274	2.41869	2.84648	2.52541	2.19921	3.71752	2.7016	1.88128	3.35604	3.44731	3.09886	2.56563	2.87378	3.42343	2.46012	3.09955	2.53185	2.18703	3.78459	2.83165	0.524568
	1873	1.14209	2.04163	2.58451	1.95463	2.0975	1.59908	2.04895	1.2726	1.76377	2.23154	2.84142	1.85979	2.32761	2.39129	1.84409	1.47162	2.36781	2.33562	1.86934	2.53298	2.02889	0.442277
	1874	0.123927	1.38782	2.21748	0.700259	1.14745	0.852665	1.16824	0.540911	1.34159	0.732288	1.79413	1.1263	1.62821	1.51189	0.85095	1.02005	1.5363	1.63603	0.810501	0.818975	1.1473	0.492773
	1875	-0.502392	0.521179	0.929584	-0.283878	-0.38496	-0.0380494	-0.208818	-0.035381	0.674033	-0.238028	0.514149	-0.15988	0.649592	0.379967	0.164454	0.43051	0.655809	0.790707	0.230872	0.0566527	0.207306	0.4289
	1876	-0.19372	-0.248978	0.0841659	-1.23267	-1.05852	-0.952764	-0.864837	-0.756692	-0.30981	-1.02431	-0.545646	-0.658837	0.110954	-0.453275	-0.227465	-0.400629	-0.688029	-0.0239465	-0.999536	-0.428234	-0.543639	0.399169
	1877	-0.835912	-0.725294	-0.988544	-2.12651	-1.70456	-2.03939	-1.44657	-1.3297	-1.7069	-1.5994	-1.54456	-1.09261	-0.899571	-1.91037	-2.02123	-1.27604	-1.8609	-0.467923	-2.19122	-1.32739	-1.45473	0.502277
	1878	-2.15444	-1.76644	-2.19683	-3.3415	-2.92748	-2.67551	-1.9917	-2.28912	-2.30083	-2.57783	-2.55107	-2.13703	-2.14528	-2.55043	-2.73157	-2.67681	-3.04606	-1.28419	-2.65204	-1.90236	-2.39493	0.4759
	1879	-3.24184	-2.8532	-3.14833	-4.15955	-3.79006	-3.05893	-2.96108	-3.00264	-2.91498	-3.42835	-3.28775	-3.31247	-3.32552	-2.92726	-3.35035	-3.77001	-3.32778	-2.3762	-2.94263	-2.7553	-3.19671	0.401293
	1880	-3.83737	-3.42625	-3.94232	-4.67289	-4.77043	-4.03199	-3.85151	-3.69284	-3.86214	-4.34431	-3.96216	-3.88623	-4.58386	-3.73753	-4.44739	-4.36423	-3.53111	-3.6853	-3.81819	-3.52734	-3.99877	0.396868
	1881	-4.60018	-4.32958	-4.49803	-5.10396	-5.21251	-5.36434	-5.09734	-4.13625	-4.99285	-5.1283	-4.30351	-4.41159	-5.23634	-4.55993	-5.015	-4.75703	-4.41017	-5.04259	-4.73194	-4.34952	-4.76405	0.376508
	1882	-5.46902	-5.03819	-5.18668	-5.4788	-6.04615	-6.38428	-5.86623	-4.88547	-5.7787	-5.73035	-5.0887	-5.22174	-5.70913	-5.69071	-5.56192	-5.49469	-5.42468	-5.42621	-5.43304	-5.21259	-5.50636	0.360083
	1883	-6.05129	-5.78131	-5.70456	-6.22549	-6.57992	-7.16571	-6.34407	-5.63481	-6.70152	-6.21366	-6.26437	-5.80748	-5.74123	-6.37147	-6.01359	-6.20101	-6.35928	-5.7588	-6.16399	-6.17901	-6.16313	0.379734
	1884	-6.77108	-6.47124	-6.24841	-6.85607	-7.15774	-7.48732	-6.63746	-6.33512	-7.61051	-6.62083	-6.97203	-6.44384	-6.1589	-7.14078	-6.42278	-6.97596	-7.00498	-6.29726	-6.35858	-6.98001	-6.74755	0.414988
	1885	-7.10242	-7.21262	-6.88332	-7.07008	-7.72058	-7.71016	-7.57102	-7.25203	-7.94307	-7.48467	-7.28347	-7.13327	-6.96889	-7.54248	-7.01384	-7.30064	-7.5887	-7.07208	-7.12098	-7.39926	-7.31868	0.289307
	1886	-7.52044	-7.88741	-7.39737	-7.43762	-8.16953	-7.97649	-8.24033	-8.00031	-8.06876	-8.16322	-7.81696	-7.92137	-8.07368	-8.05714	-7.8158	-7.7286	-8.05682	-7.75257	-7.85189	-7.78237	-7.88593	0.237311
	1887	-8.06506	-8.36975	-7.86183	-7.54288	-8.23299	-8.35586	-8.71402	-8.08089	-8.22849	-8.39807	-8.38304	-8.36315	-8.64003	-8.32547	-8.23577	-8.08127	-8.27861	-8.29019	-8.34144	-8.07133	-8.24301	0.25503
	1888	-8.23177	-8.78143	-8.2093	-7.81717	-8.40158	-8.81787	-8.99902	-7.94145	-8.3455	-8.64197	-8.89149	-8.78044	-8.83898	-8.44235	-8.45094	-8.01553	-8.62744	-8.87306	-8.59818	-8.29746	-8.50015	0.341128
	1889	-8.60023	-8.83304	-8.5286	-8.17217	-8.64676	-8.80173	-9.01686	-8.26104	-8.46258	-8.93223	-9.0945	-9.05283	-8.78561	-8.28489	-8.41485	-8.1198	-8.91917	-9.15849	-8.54837	-8.57741	-8.66056	0.315818
	1890	-8.66445	-8.89728	-8.72116	-8.26142	-8.97732	-8.90115	-8.7449	-8.63416	-8.57213	-8.83736	-9.13379	-8.99797	-8.68059	-8.10569	-8.58949	-8.42279	-8.77889	-9.14218	-8.36522	-8.75216	-8.70901	0.274
	1891	-8.34816	-8.53643	-8.59164	-8.58531	-9.0266	-8.62263	-8.39533	-8.96914	-8.57753	-8.74624	-8.85558	-8.69248	-8.58839	-7.76258	-8.65151	-8.75482	-8.82226	-8.87406	-8.67663	-8.90361	-8.64905	0.27402
	1892	-8.39934	-8.41975	-8.45801	-8.71256	-8.73512	-8.50058	-8.07703	-8.71702	-8.57625	-8.62894	-8.37139	-8.53391	-8.72509	-7.51046	-8.53872	-8.83657	-8.56919	-8.66852	-8.73863	-8.77428	-8.52457	0.297609
	1893	-7.7514	-8.25851	-8.53669	-8.70887	-8.40105	-8.29858	-7.6574	-8.26702	-8.31053	-8.37422	-7.99782	-8.17835	-8.5903	-7.22649	-7.6125	-8.57686	-8.10058	-8.57682	-8.31138	-8.46751	-8.21014	0.386002
	1894	-7.31182	-7.56475	-8.58759	-7.99572	-8.22355	-8.07568	-7.60665	-7.95272	-7.65437	-8.09389	-7.74513	-7.42414	-8.13825	-7.25757	-7.65013	-7.6758	-7.60924	-8.37556	-7.96054	-8.06198	-7.84825	0.354093
	1895	-7.27442	-6.99359	-7.97316	-7.56412	-7.7483	-7.49982	-7.36323	-7.27407	-7.09299	-7.62358	-7.3137	-6.77792	-7.72381	-7.03061	-7.18487	-6.97092	-7.42645	-7.7519	-7.82182	-7.38162	-7.38955	0.324106
	1896	-7.23591	-6.62372	-7.3955	-7.39679	-7.13193	-6.62831	-7.17487	-6.26065	-6.79825	-7.07048	-6.93706	-6.21972	-7.55928	-6.89906	-6.67051	-6.55226	-6.94274	-7.12327	-7.33978	-6.62535	-6.92927	0.377568
	1897	-6.7892	-6.05356	-6.73422	-6.62383	-6.50679	-6.1562	-6.85595	-5.50391	-5.64558	-6.5513	-5.95648	-5.65968	-7.07222	-6.41888	-5.96014	-5.64997	-5.9061	-6.54638	-6.58058	-6.24384	-6.27074	0.461593
	1898	-6.09638	-5.51236	-5.73778	-5.7674	-5.8554	-5.26978	-5.81748	-4.92954	-4.88237	-5.54008	-5.4331	-5.32324	-6.11313	-5.47639	-4.94022	-4.75907	-5.15918	-6.06678	-5.42571	-5.49047	-5.47979	0.409227
	1899	-4.99918	-4.955	-5.01752	-5.15011	-4.58157	-4.27923	-5.09728	-4.28504	-3.59749	-5.21343	-4.55324	-4.81226	-5.30676	-4.0138	-3.98394	-3.89396	-4.78943	-4.95584	-4.48525	-4.18512	-4.60777	0.497804
	1900	-4.18195	-4.47615	-4.02856	-4.02597	-3.58807	-3.66933	-4.33961	-3.13943	-3.28104	-4.24203	-3.17507	-3.89221	-3.91411	-3.29626	-3.42878	-2.96486	-4.38564	-4.34178	-3.64135	-3.17193	-3.75921	0.485828
	1901	-2.90196	-3.13778	-2.89492	-3.08347	-2.79015	-3.26374	-3.15277	-2.86425	-2.35814	-2.9672	-2.18877	-3.00872	-2.70631	-2.67956	-2.66587	-2.21403	-3.46422	-2.94298	-2.52969	-2.30524	-2.80599	0.352536
	1902	-2.07089	-2.16826	-1.60067	-2.0789	-2.27149	-2.01034	-2.30041	-1.85087	-1.45731	-1.85206	-1.54879	-2.75161	-1.57552	-1.72651	-1.98807	-0.98706	-1.97814	-2.0064	-1.70489	-2.01362	-1.89709	0.371865
	1903	-1.10951	-1.14306	-0.313416	-0.307373	-1.20497	-1.08229	-1.22995	-0.780143	-0.229997	-0.379182	-1.20646	-1.74512	-0.441969	-0.902285	-0.446404	-0.150595	-0.839484	-1.30969	-0.781981	-1.17366	-0.838877	0.443597
	1904	0.453679	-0.773141	0.145752	0.405311	-0.231957	-0.0892532	-0.00633241	0.708	0.667894	0.876465	0.0933133	-0.854222	0.570554	0.133545	0.696518	0.291478	0.954118	-0.217551	0.202599	-0.23655	0.189511	0.500247
	1905	1.87515	0.169312	0.604001	0.751144	0.545332	0.86578	1.07362	1.36156	1.02865	1.69202	1.62964	-0.0543427	1.09543	1.26034	1.21595	0.633052	2.21543	0.6301	1.07955	1.18568	1.04287	0.557233
	1906	2.52762	1.93813	1.47692	1.73899	1.0951	1.89104	1.85939	1.69634	1.36952	1.93269	2.52553	2.03669	2.47143	1.98156	1.85404	1.36992	2.57852	1.22196	2.31594	2.0722	1.89768	0.442645
	1907	2.943	3.40032	2.21907	2.73085	2.22568	2.60988	2.42153	3.05428	2.07823	2.04559	2.72293	3.88686	2.92468	2.64066	2.4452	2.36979	2.70028	2.12737	2.69472	2.64167	2.64413	0.455307
	1908	3.39061	3.63099	3.31241	3.46393	3.18246	2.67988	3.41639	3.86276	3.25088	2.75035	3.48264	4.67675	3.95196	3.12573	3.21245	3.7939	3.78929	3.30914	3.32587	3.84465	3.47265	0.444522
	1909	3.60835	3.9899	3.78842	4.20622	3.56195	3.69511	4.33039	4.41112	3.99616	3.84859	4.17515	5.58184	4.74299	3.00245	3.62521	4.29694	3.88612	3.93102	4.11378	4.1293	4.04605	0.520141
	1910	4.13322	4.50875	4.04991	4.34692	4.61272	4.51619	4.79166	4.1945	4.24461	4.01911	4.47594	5.75156	5.23981	3.49123	4.50099	4.47497	4.69508	5.04527	3.66674	4.47357	4.46164	0.512063
	1911	4.30113	5.66576	4.65433	4.56047	5.4891	5.1296	5.26947	4.66187	4.97365	4.45236	4.859	6.2855	5.37622	4.15925	4.70683	4.29397	4.79146	5.61479	4.29862	4.93421	4.92388	0.557011
	1912	4.24159	6.08833	5.63909	5.27877	6.65971	5.10556	6.13137	4.95195	5.39316	4.87107	5.1328	6.54019	5.7272	5.45685	5.28775	4.77262	4.65287	5.27461	4.98916	5.18161	5.36881	0.617103
	1913	4.84706	6.21576	6.54931	5.82987	6.72389	5.73138	6.87241	5.23189	6.18537	5.66868	5.52419	6.5092	5.57842	5.90092	5.73868	5.00593	5.3916	5.34006	6.09699	4.97118	5.79564	0.587854
	1914	5.64344	6.35103	6.83512	6.53918	6.63918	6.07497	6.58169	5.89769	6.3839	6.55163	6.08229	6.73705	5.82869	6.19899	6.1688	5.73739	6.38419	5.94571	6.61465	6.43391	6.28147	0.348051
	1915	6.25087	7.17552	6.71924	7.18853	6.84353	7.20201	7.27421	6.48291	7.37633	7.39239	6.05252	6.65943	6.06944	6.44721	6.61876	5.81547	6.74579	6.87007	6.72834	7.18395	6.75483	0.466254
	1916	7.91633	7.81645	6.72636	8.04854	6.89126	8.05411	7.33034	6.79074	7.37135	7.46422	6.73185	6.56606	6.55134	6.28283	6.79802	5.98999	7.14234	6.95996	6.88656	7.33957	7.08291	0.578527
	1917	8.15659	7.85112	6.90149	8.28291	6.99933	8.3985	7.12118	7.22132	7.88909	7.12075	6.86098	6.49924	6.32088	6.80497	6.67335	5.95447	7.29798	7.20479	7.67843	7.72165	7.24795	0.664654
	1918	7.89533	7.93064	7.68441	8.34142	6.86626	8.39039	6.63153	7.35734	7.64188	7.36143	7.41246	6.98348	6.6359	6.98595	6.80662	6.48575	7.61829	7.30225	7.97356	8.0584	7.41816	0.577753
	1919	8.00938	7.49129	8.24729	7.93167	7.51886	8.49041	7.2123	7.36444	7.50813	8.19962	7.95257	7.49486	7.30672	7.21006	7.11575	7.35102	8.4383	7.02416	7.93886	8.17698	7.69913	0.460951
	1920	8.08966	6.97618	8.43163	8.05307	8.44046	8.57508	7.3606	6.94064	7.55637	8.43193	8.22592	7.89379	7.56356	7.23394	7.81051	7.35274	7.94586	7.58285	7.64662	8.90484	7.85081	0.545529
	1921	7.93675	7.40903	8.72062	7.66501	8.8329	8.67785	7.42234	6.78782	8.38619	8.38509	8.15981	7.99559	7.74658	8.3084	7.89525	7.89934	8.16201	7.578	8.41027	9.09907	8.0739	0.557997
	1922	7.70356	8.15937	8.6136	8.17314	9.13895	8.44133	7.91924	7.35436	8.19216	8.35188	7.90406	7.92406	7.62777	8.6784	8.0368	8.36943	7.81814	7.59863	9.25666	8.90279	8.20822	0.516503
	1923	8.51522	8.44437	8.22141	8.29162	8.46022	8.6179	8.35993	7.5115	8.40674	8.58151	8.30473	8.20176	8.10503	8.70029	7.88736	8.35738	7.4861	7.99313	8.52507	8.01136	8.24913	0.335325
	1924	8.11709	7.915	8.67143	8.04068	8.51438	7.83722	8.38719	7.75875	8.44719	8.52151	8.21086	8.01938	7.97275	7.95286	7.66072	8.76816	7.7988	8.11995	7.56941	6.7865	8.05349	0.450332
	1925	7.96446	7.86681	8.33355	8.03832	7.6829	7.12855	7.8566	7.58694	7.77843	7.50215	7.65197	7.75079	7.23404	7.73001	7.71266	7.74567	7.93463	8.18658	6.81451	7.08561	7.67926	0.376479
	1926	7.31934	7.5506	7.52815	7.51614	7.18639	6.47141	8.08002	7.59023	7.6461	7.33837	7.61008	7.82946	6.99364	7.75673	7.52236	7.33295	7.88967	8.24809	6.9414	6.6756	7.45134	0.441992
	1927	7.35658	7.78963	7.48148	7.12196	6.87608	6.52548	7.421	7.0992	7.43186	7.31828	8.12633	7.35988	7.01252	7.70527	7.32603	6.34395	7.78109	8.44546	7.31222	6.26583	7.30501	0.54389
	1928	7.33261	7.24802	6.54106	7.36367	6.35337	6.16728	7.00299	6.74601	6.6376	7.07973	7.74446	7.21301	6.88963	7.28001	6.97812	6.19766	7.74201	8.23323	6.99067	6.02692	6.9884	0.570269
	1929	7.08905	6.52331	5.53736	6.85103	5.84163	6.17071	6.45364	6.1839	5.97564	6.23883	6.5689	6.83838	5.82526	6.6101	6.71106	6.14165	7.55132	7.60799	6.29989	5.38778	6.42037	0.590597
	1930	7.06094	6.29066	5.45496	6.17325	5.52666	5.91454	6.23845	5.79315	5.43716	6.18521	5.64272	6.62487	5.90021	5.84014	6.2051	5.72929	6.67177	7.04042	6.16279	5.96969	6.0931	0.474399
	1931	6.10865	5.65041	5.18959	5.54263	4.96609	5.27542	6.0565	6.02734	5.06787	5.4848	5.47735	5.88525	5.28102	5.82513	5.56923	5.78435	5.88123	6.64813	5.71727	5.90799	5.66731	0.404389
	1932	5.39959	4.90245	5.16209	5.18791	4.79622	5.01241	6.05317	5.93003	4.53707	5.04111	5.23261	5.0013	5.14772	5.79409	5.44711	5.0879	5.2297	5.77593	4.89445	5.3344	5.24836	0.392081
	1933	4.83492	4.63156	4.63535	4.53312	4.63051	4.12197	5.11952	5.2005	4.27902	4.41072	5.04405	4.85213	4.42804	4.88113	5.51336	4.66119	4.9707	5.13367	4.42378	4.44555	4.73754	0.352944
	1934	4.44539	4.6046	3.90554	3.84181	4.62028	3.85698	4.34078	4.72971	3.88072	4.56747	4.68646	4.35299	4.03555	3.87857	5.26227	4.5772	4.79539	4.25468	3.84154	4.04365	4.32608	0.405503
	1935	4.11765	4.34235	3.60347	3.54548	4.45849	3.90378	3.47829	4.19319	3.59039	4.33418	4.55728	4.23787	3.76721	3.05266	4.45733	4.30422	4.01226	3.81151	3.24227	3.78799	3.93989	0.429583
	1936	3.53519	3.5311	3.12032	3.35357	3.96693	3.88482	2.84329	3.61558	3.45929	4.10563	3.89382	3.26386	3.57486	2.12209	4.00884	3.93268	3.69449	4.05914	3.14491	4.14068	3.56255	0.498259
	1937	3.32748	3.05974	2.92853	2.41772	3.19934	3.79994	2.53178	3.66222	3.46157	3.76792	2.58821	2.12959	3.39802	1.75541	3.20581	3.07785	3.41012	3.45542	2.86761	4.11716	3.10807	0.593196
	1938	3.01912	1.86437	2.5022	2.17322	2.14994	2.78078	2.67234	3.94772	3.24785	3.13769	2.99603	2.17615	3.29584	1.53062	2.68698	2.94417	3.1053	3.39077	2.33471	3.95288	2.79543	0.639977
	1939	2.72191	1.74779	2.30393	1.99087	1.70631	1.67321	2.24917	3.24183	3.05622	3.27197	2.33722	1.4674	3.18665	1.43245	2.09186	2.71698	2.57797	3.17325	2.3098	2.83128	2.4044	0.610645
	1940	2.28969	1.89231	2.14758	2.06807	2.34896	1.52619	2.21021	1.7449	2.73431	2.77007	2.19882	1.74922	3.19814	1.92221	1.80827	2.26084	1.66599	2.66776	1.77806	2.71648	2.1849	0.446905
	1941	1.54799	1.48542	1.73501	2.10501	1.81146	1.73645	2.19982	1.39149	2.25802	1.70847	1.75139	0.674798	2.22231	1.85324	1.75886	1.55515	0.978281	2.23395	1.4399	2.26306	1.7355	0.425781
	1942	1.2771	0.914216	1.42179	1.7882	0.867469	1.86947	1.86109	1.67003	1.63167	1.02873	0.86227	0.0331158	1.68578	1.19467	1.35756	1.43388	0.621556	1.68861	1.51107	1.91125	1.33148	0.488643
	1943	0.768144	0.739378	0.957031	1.24057	0.630731	1.72702	1.57494	1.37648	1.10167	0.382823	0.582289	0.166356	0.985581	0.894968	0.555301	0.974858	0.663509	0.859035	0.955938	1.61578	0.937621	0.412013
	1944	0.809064	0.94329	0.39978	0.87711	0.526588	1.17508	1.22305	1.55434	1.19052	1.15345	0.334882	0.230091	0.663815	0.811013	0.231585	0.411326	0.764816	0.154861	1.06497	1.07086	0.779524	0.398299
	1945	0.806152	1.36682	0.327101	1.42483	0.560832	0.185978	0.355898	1.03791	1.02828	1.45456	0.378238	-0.0419202	0.45455	0.443869	0.313289	0.35749	0.748195	-0.171409	1.02271	0.730211	0.639179	0.467529
	1946	0.477466	1.54854	0.925215	1.41198	0.466656	-0.190364	-0.344463	0.740911	0.603364	1.24745	0.103436	0.343998	0.272754	0.288868	0.568031	0.328512	0.862413	-0.448298	0.916733	0.615146	0.536917	0.534731
	1947	0.121557	1.10671	0.836054	0.620678	0.0683373	-0.60268	0.0129186	0.105981	0.257052	0.611421	-0.423292	0.0353848	-0.00977274	0.328332	0.389312	0.0408428	0.367196	-0.320389	0.598183	-0.21774	0.196304	0.426526
	1948	0.108924	0.31397	0.423702	0.0577571	-0.153202	-0.539015	-0.133235	-0.0469794	-0.260924	0.00132049	-0.667702	-0.1737	0.17899	0.248094	0.288077	-0.178912	0.273926	-0.42218	-0.0675319	-0.967764	-0.0858192	0.357405
	1949	0.0840798	-0.0199572	0.566454	-0.568963	-0.0133932	-0.346064	0.010585	-0.340434	-0.675963	-0.337422	-0.882604	0.397245	0.147221	0.55426	0.305049	-0.851511	0.213548	-0.7696	0.0523915	-0.75798	-0.161653	0.472124
	1950	0.228131	0.427183	0.466069	-0.991284	0.140699	-0.470974	0.497892	-0.541177	-0.745346	-0.0801823	-0.695666	0.724219	0.41671	0.521217	0.297126	-0.636063	-0.13379	-0.921388	-0.367536	0.188367	-0.0837896	0.54398
	1951	0.126633	0.569755	0.0272397	-1.02048	0.348412	-0.421206	-0.12129	-0.317702	-0.900626	0.00982692	-0.739703	1.00135	0.502507	0.29116	0.0499095	-0.246896	-0.395959	-0.592058	-0.524961	0.304205	-0.102494	0.524373
	1952	0.106671	0.297587	-0.327814	-0.756319	0.683671	-0.359716	-0.627702	0.131595	-0.567456	-0.0503794	0.0729257	1.16435	-0.0402481	0.341216	0.200232	0.13409	-0.401009	-0.39502	-0.41584	0.171911	-0.0318625	0.467258
	1953	-0.172625	-0.072793	-0.360378	-0.662867	0.813968	-0.107175	-1.41339	0.290014	-0.37333	-0.506967	-0.0624669	0.378835	0.101314	-0.12658	0.300517	0.327668	-0.0756874	-0.077591	-0.346037	-0.197148	-0.117136	0.4602
	1954	0.237057	0.202884	-0.189706	-0.719111	0.688799	0.0136043	-1.56178	0.227212	-0.319983	-0.637915	-0.0183676	0.431027	0.578788	-0.19784	0.809163	0.304836	-0.033054	0.390022	-0.334723	-0.20767	-0.016838	0.549442
	1955	0.614199	0.398371	0.156999	-0.521319	0.259748	-0.030913	-0.542602	0.410728	0.1747	-0.547294	0.326126	0.345846	0.340967	-0.241599	0.742468	0.217696	0.187178	0.819059	0.0182418	0.00718026	0.156789	0.391207
	1956	0.782657	0.594393	0.0767637	-0.131546	-0.106037	-0.0829398	-0.148513	0.71392	0.661891	-0.0313243	0.482917	0.354829	0.239712	-0.256378	0.245493	0.665802	0.288973	0.540263	0.281228	0.623421	0.289776	0.334631
	1957	0.673003	0.463375	0.0970202	0.569378	0.446487	-0.326345	-0.107146	0.885113	0.423029	0.294578	0.37119	0.346716	-0.285322	0.039944	-0.498213	0.933904	0.419425	0.457141	0.133764	0.643373	0.299021	0.387813
	1958	-0.092081	0.280071	-0.0362626	0.829359	-0.10374	-0.109121	-0.569711	0.455068	0.637124	0.201408	0.395567	0.0286537	0.0665353	-0.0966281	-0.769769	0.84774	0.722974	0.363202	0.513262	0.528352	0.2046	0.436441
	1959	-0.214593	-0.126344	0.139448	1.07756	-0.0442188	0.224172	-0.103127	0.853714	0.774742	-0.0764066	0.559367	0.291002	0.139507	0.102099	-0.903516	1.04719	0.966639	0.238656	0.572021	0.733248	0.312558	0.506957
	1960	-0.00199483	-0.414709	-0.495394	0.631625	0.0287677	0.576898	0.209184	0.711995	1.02155	-0.0198834	0.377871	0.330086	-0.00774867	-0.0150356	-0.497135	0.819352	0.682225	-0.291312	-0.21481	0.517431	0.197448	0.458809
	1961	0.156176	-0.497207	-0.371108	0.398579	-0.165627	0.66976	-0.115917	0.544405	0.992097	0.54543	-0.0197904	0.113967	0.371497	-0.0404182	-0.118058	1.02132	0.205849	-0.0412599	-0.27456	0.0643819	0.171976	0.421646
	1962	0.0141034	-0.297876	-0.233129	0.622563	-0.205807	1.0182	-0.0569731	0.613164	1.07295	0.562919	0.768622	-0.0464095	-0.113521	-0.226742	-0.178111	1.19601	-0.787076	0.305276	-0.11065	-0.135435	0.189104	0.543125
	1963	0.11931	-0.253207	-0.0313263	0.33019	-0.0551019	0.840013	0.3381	0.38301	0.748045	1.04134	1.09298	0.040151	-0.697879	-0.0803374	0.913249	1.00817	-0.647745	0.114797	-0.100525	0.324392	0.271381	0.533965
	1964	0.275392	0.0518434	0.451859	0.924318	0.800258	0.156726	0.226921	-0.0302118	0.610786	1.44902	1.16338	0.456194	-0.655868	-0.258594	1.16369	0.281674	-0.492551	0.53629	0.301093	0.174827	0.379353	0.542536
	1965	0.252468	0.103147	0.872327	1.4233	0.57989	0.165493	0.714769	0.0095931	0.447771	1.48722	0.876576	0.123132	-0.194267	0.0465872	1.00716	0.375939	0.308223	0.512815	0.657177	0.422627	0.509597	0.453172
	1966	0.0324591	0.605283	1.30766	1.25535	1.08059	0.705168	1.08536	0.0991612	-0.0747038	1.2647	0.749463	-0.433609	0.529735	0.5638	0.915312	0.213021	0.302333	0.241684	0.0954302	0.459764	0.549898	0.495509
	1967	0.471211	0.602078	1.34995	0.953367	1.24076	0.576994	1.09662	0.202462	-0.195202	0.861608	0.722554	-0.657606	0.523808	0.506022	0.128189	0.277287	0.180155	0.502873	-0.0670624	0.769196	0.502263	0.493466
	1968	0.836567	0.28992	1.19316	0.821097	0.5834	0.0732178	1.14858	0.101996	-0.51178	0.5976	0.685024	0.0745419	0.577383	1.2394	0.368639	0.392899	-0.215539	0.379124	-0.0296331	0.833998	0.471979	0.472508
	1969	1.14437	-0.0244707	0.974328	0.187269	0.705648	-0.280476	0.505187	-0.101901	-0.812426	-0.0482907	0.538546	-0.137244	0.0997846	1.40486	-0.00820256	0.129696	-0.381805	0.410367	-0.190641	0.51021	0.231241	0.545309
	1970	1.33249	-0.446725	0.428979	-0.586747	0.387213	-0.252184	0.226808	-0.311153	-0.723282	-0.776716	0.623951	-0.648122	-0.41385	0.908741	0.416429	0.23924	-0.371164	0.0466379	-0.327921	0.2235	-0.00119373	0.577021
	1971	0.581205	-0.721137	0.163818	-0.83418	0.0805199	-0.230918	0.324416	-0.917957	-0.664577	-0.927295	0.296994	-1.13987	-0.796598	-0.0284263	-0.136879	-0.188452	-0.585599	0.108816	-0.570307	-0.362519	-0.327447	0.493852
	1972	-0.112445	-1.02143	-0.0257881	-1.28688	-0.135025	-0.0746001	-0.0295425	-1.06469	-0.783585	-0.580821	0.309454	-1.17193	-0.891842	-0.19687	-0.426391	-0.712888	-0.581103	0.314877	-0.17064	-0.976918	-0.480953	0.492556
	1973	-0.990966	-1.39354	-0.652565	-1.26637	-0.838977	-0.555606	-0.262585	-0.925485	-1.05485	-0.851795	-0.25643	-1.48421	-1.01486	-0.501367	-1.3006	-1.18431	-1.28227	0.119787	0.154377	-1.16439	-0.83535	0.484273
	1974	-1.38591	-1.60708	-1.15297	-1.30171	-0.967722	-0.657921	-0.981191	-0.947266	-1.17265	-1.36507	-0.737252	-2.02601	-0.853945	-0.959468	-1.94416	-0.979937	-1.57051	-0.17134	-0.572004	-1.33284	-1.13435	0.452936
	1975	-1.35535	-1.90429	-1.8291	-1.96297	-1.23799	-1.23489	-0.999156	-1.51775	-1.63293	-1.77621	-1.26675	-2.12849	-0.939683	-1.81375	-1.90756	-1.18779	-1.80168	-0.888377	-1.5982	-1.52398	-1.52535	0.368419
	1976	-1.56223	-2.1204	-2.08953	-2.76712	-1.67311	-1.85069	-0.69931	-1.83493	-2.02603	-1.9379	-2.32468	-2.22277	-1.94122	-1.93911	-1.75439	-1.52327	-2.4743	-1.91117	-2.35167	-1.36954	-1.91867	0.442889
	1977	-2.04818	-2.1863	-2.5579	-2.76804	-2.46887	-2.1525	-1.22994	-2.18124	-2.20756	-2.52998	-2.87241	-2.11736	-2.60275	-2.6376	-1.72211	-1.53592	-2.85281	-2.65049	-2.764	-2.12674	-2.31064	0.446545
	1978	-2.62193	-2.50241	-3.12455	-2.64503	-2.73884	-2.71202	-2.41981	-2.75356	-2.39196	-2.67508	-3.04716	-2.43362	-3.00423	-3.60955	-2.24115	-2.24505	-3.11955	-2.90726	-2.84616	-2.4422	-2.72405	0.342668
	1979	-3.19225	-3.01877	-3.4765	-3.26119	-3.25776	-3.37458	-3.01474	-3.24287	-2.89237	-3.41855	-3.58103	-2.84823	-3.43533	-4.07586	-2.6264	-2.83678	-3.46687	-3.49605	-3.2449	-2.76563	-3.22633	0.341324
	1980	-3.87843	-3.4527	-3.7389	-3.98075	-4.03857	-4.09776	-3.61529	-3.42126	-3.20185	-4.01535	-3.61673	-3.56227	-3.78721	-4.33759	-3.34079	-3.65632	-4.12452	-3.84	-3.85423	-3.45611	-3.75083	0.297447
	1981	-4.26129	-3.7517	-4.35849	-4.51182	-4.05637	-4.6446	-3.72979	-3.87734	-3.49456	-4.29552	-4.21732	-3.93208	-4.12632	-4.64522	-4.09933	-4.47025	-4.59398	-4.50409	-3.8906	-4.36706	-4.19139	0.332938
	1982	-4.41598	-4.38445	-4.8121	-5.16379	-4.27693	-4.91389	-4.36294	-4.20346	-4.05362	-4.44743	-4.75635	-4.59013	-4.16515	-4.98645	-4.89528	-4.77913	-4.75608	-5.19341	-3.89341	-5.00544	-4.60277	0.377218
	1983	-5.01457	-5.18689	-5.10414	-5.61631	-4.60715	-5.3529	-5.24728	-4.59919	-4.73017	-4.98342	-5.28129	-5.20095	-4.88093	-5.3253	-5.74816	-5.08394	-4.6148	-5.8303	-4.67235	-5.48071	-5.12804	0.373758
	1984	-5.67749	-5.59063	-5.59421	-6.00183	-4.77966	-5.46724	-6.16618	-5.31413	-5.51466	-5.87839	-5.61325	-5.53546	-5.30774	-6.04837	-6.18776	-5.69466	-5.03077	-5.96854	-5.42751	-6.12545	-5.6462	0.377908
	1985	-6.22479	-6.13132	-6.35056	-6.29334	-5.34075	-5.72843	-6.57464	-6.10552	-6.39024	-6.43834	-6.09972	-6.0388	-5.92971	-6.63794	-6.49419	-6.28453	-5.81127	-6.30381	-6.30881	-6.66476	-6.20758	0.326291
	1986	-7.15162	-6.50483	-6.94275	-6.92543	-6.49598	-6.36993	-7.14941	-6.56648	-6.77605	-6.88044	-6.63023	-6.67771	-6.39633	-6.78576	-6.45271	-7.10826	-6.33001	-6.71668	-6.78211	-6.87407	-6.72584	0.256918
	1987	-7.7962	-7.24815	-7.39115	-7.46904	-7.29552	-7.02445	-7.7064	-6.88781	-7.36018	-7.32973	-7.2041	-7.40765	-7.1668	-7.3075	-6.97432	-7.41474	-7.06592	-7.28717	-7.35192	-7.25965	-7.29742	0.219842
	1988	-8.01761	-7.80444	-7.95719	-8.04719	-7.67525	-7.77126	-7.87177	-7.49632	-7.81065	-7.49157	-7.6501	-7.85471	-7.75861	-7.77436	-7.30593	-7.80604	-7.45103	-7.73483	-8.10999	-7.62572	-7.75073	0.207505
	1989	-8.25777	-8.30791	-8.63437	-8.50994	-8.14421	-8.20013	-8.13085	-7.76194	-7.86283	-8.00873	-8.27028	-8.27877	-8.24045	-8.27421	-7.70299	-8.01918	-7.82403	-8.02753	-8.51673	-8.15435	-8.15636	0.249546
	1990	-8.75376	-8.75336	-9.06646	-9.02952	-8.89161	-8.69343	-8.7208	-8.30972	-7.91225	-8.75777	-8.90866	-8.75671	-8.66348	-8.56229	-8.12273	-8.34819	-8.49781	-8.41944	-8.91842	-8.34966	-8.6218	0.30382
	1991	-9.20334	-9.05108	-9.35534	-9.44475	-9.41519	-9.24021	-9.40993	-9.07737	-8.10981	-9.19289	-9.30387	-9.13636	-9.03829	-8.94143	-8.74892	-8.59037	-8.9303	-9.00591	-9.23351	-9.19769	-9.08133	0.317446
	1992	-9.4637	-9.38279	-9.64365	-9.6726	-9.89453	-9.51851	-9.5439	-9.61172	-9.05902	-9.70349	-9.78655	-9.29653	-9.27328	-9.35493	-9.07192	-8.96391	-9.24875	-9.45967	-9.45243	-9.7028	-9.45523	0.251983
	1993	-9.75886	-9.69532	-9.84225	-9.87711	-10.0755	-9.76698	-9.88884	-9.99311	-9.71158	-10.1715	-10.0875	-9.44769	-9.45762	-9.72297	-9.55459	-9.26187	-9.58758	-9.8744	-9.75395	-9.86173	-9.76954	0.230118
	1994	-9.92898	-9.76063	-9.94025	-10.2749	-10.1344	-9.95645	-10.0563	-10.2676	-9.97327	-10.4045	-10.3456	-9.81813	-9.77996	-9.9402	-9.90635	-9.75271	-9.96317	-10.0736	-9.86643	-10.0595	-10.0101	0.192095
	1995	-10.0381	-9.72913	-10.0362	-10.4044	-10.1903	-10.1164	-10.1266	-10.4118	-10.2285	-10.5308	-10.3119	-10.0384	-10.0496	-10.179	-10.1146	-10.119	-10.0371	-10.503	-10.1356	-10.3034	-10.1802	0.189874
	1996	-10.0416	-10.1072	-10.298	-10.481	-10.175	-10.245	-10.2045	-10.4894	-10.2106	-10.5807	-10.1644	-10.4336	-10.3287	-10.2724	-10.237	-10.1466	-10.2782	-10.6525	-10.2619	-10.3203	-10.2964	0.158755
	1997	-10.1021	-10.3052	-10.4713	-10.3478	-10.1326	-10.3504	-10.4439	-10.7318	-10.0909	-10.6273	-9.98878	-10.579	-10.3852	-10.3998	-10.1449	-10.3298	-10.4966	-10.5569	-10.2285	-10.23	-10.3471	0.198216
	1998	-10.2523	-10.3088	-10.519	-10.2173	-10.2562	-10.2773	-10.5105	-10.7836	-9.99708	-10.4112	-9.95544	-10.4126	-10.1186	-10.4634	-10.0376	-10.3642	-10.2922	-10.587	-10.0886	-10.2089	-10.3031	0.210406
	1999	-10.1835	-10.1303	-10.3282	-10.1933	-10.1927	-10.024	-10.7922	-10.6267	-9.90469	-10.17	-10.0443	-10.3745	-9.70217	-10.0624	-9.81917	-10.5263	-10.0744	-10.2768	-9.8008	-10.1164	-10.1671	0.2727
[truncated: 1 more rows]

## Sheet: 50HzBG05
	Time (ms)	Run1	Run2	Run3	Run4	Run5	Run6	Run7	Run8	Run9	Run10	Run11	Run12	Run13	Run14	Run15	Run16	Run17	Run18	Run19	Run20	Mean	SD
	1	-13.0115	-13.0174	-13.0051	-12.9996	-13.0032	-13.0076	-13.0235	-13.0223	-13.0248	-13.0192	-13.016	-13.0197	-13.0286	-13.0095	-13.0035	-12.9966	-13.0157	-13.018	-13.0152	-13.0302	-13.0144	0.00953759
	2	-13.0832	-13.0891	-13.0768	-13.0713	-13.0749	-13.0793	-13.0952	-13.094	-13.0965	-13.0909	-13.0877	-13.0914	-13.1003	-13.0812	-13.0752	-13.0683	-13.0874	-13.0897	-13.0869	-13.1019	-13.0861	0.00953759
	3	-13.0423	-13.0482	-13.0359	-13.0305	-13.034	-13.0384	-13.0543	-13.0531	-13.0556	-13.05	-13.0468	-13.0505	-13.0594	-13.0403	-13.0343	-13.0274	-13.0465	-13.0488	-13.046	-13.061	-13.0452	0.00953759
	4	-13.0254	-13.031	-13.0187	-13.0137	-13.0173	-13.0212	-13.0376	-13.0364	-13.0388	-13.0333	-13.0301	-13.0338	-13.0427	-13.0236	-13.0171	-13.0102	-13.0298	-13.0312	-13.0283	-13.0434	-13.0282	0.00954944
	5	-13.0135	-13.0294	-13.0171	-13.0087	-13.0122	-13.0196	-13.0325	-13.0314	-13.0338	-13.0282	-13.025	-13.0287	-13.0376	-13.0185	-13.0155	-13.0086	-13.0247	-13.033	-13.0301	-13.0452	-13.0247	0.0100749
	6	-13.0117	-13.0231	-13.0116	-13.0154	-13.017	-13.0155	-13.0348	-13.0397	-13.0405	-13.0324	-13.0298	-13.0357	-13.0396	-13.0202	-13.0087	-13.0041	-13.0292	-13.0157	-13.0132	-13.0274	-13.0233	0.0114264
	7	-13.0081	-13.0117	-12.9969	-12.9781	-12.9914	-12.9735	-13.0177	-12.9968	-13.0182	-13.0037	-13.0042	-13.0075	-13.0285	-13.015	-12.9885	-12.9801	-13.0096	-13.0039	-13.0061	-13.0014	-13.002	0.0142165
	8	-12.9863	-13.0081	-12.986	-12.9491	-12.9765	-12.9535	-13.0198	-12.9423	-12.99	-12.9912	-12.9876	-12.977	-13.0256	-13.0119	-12.9855	-12.9649	-12.9963	-13.0142	-12.9965	-12.9825	-12.9872	0.0227801
	9	-12.951	-12.9743	-12.916	-12.9114	-12.947	-12.937	-12.9632	-12.8734	-12.9403	-12.9483	-12.9189	-12.9123	-13.0118	-12.9927	-12.9406	-12.9091	-12.9342	-12.9796	-12.9468	-12.9536	-12.9431	0.0320571
	10	-12.8608	-12.919	-12.8844	-12.8638	-12.8734	-12.8828	-12.875	-12.7662	-12.8134	-12.852	-12.861	-12.8491	-12.9588	-12.9395	-12.8792	-12.8948	-12.8836	-12.9465	-12.8167	-12.9234	-12.8772	0.0469478
	11	-12.7172	-12.7323	-12.7483	-12.6406	-12.7097	-12.7603	-12.7356	-12.7268	-12.6589	-12.7323	-12.6509	-12.7049	-12.8346	-12.8394	-12.7092	-12.6959	-12.7871	-12.8505	-12.6169	-12.7744	-12.7313	0.064418
	12	-12.3772	-12.4181	-12.5941	-12.2807	-12.4888	-12.4267	-12.4225	-12.5649	-12.299	-12.6373	-12.361	-12.4942	-12.6698	-12.6912	-12.4529	-12.4952	-12.4782	-12.5894	-12.3239	-12.6036	-12.4834	0.122559
	13	-11.9732	-12.1365	-12.2359	-11.6254	-12.2768	-11.924	-11.9937	-12.2354	-11.9178	-12.4114	-12.0436	-12.143	-12.354	-12.425	-12.2288	-12.1133	-12.2967	-12.188	-12.1245	-12.1786	-12.1413	0.191149
	14	-11.5976	-11.5274	-11.4552	-11.0584	-12.0086	-11.4471	-11.4398	-11.8532	-11.5687	-11.9511	-11.5839	-11.8096	-11.7629	-11.7427	-11.501	-11.6446	-11.7672	-11.8166	-11.6766	-11.7487	-11.6481	0.215637
	15	-11.0218	-11.0799	-10.8368	-10.5078	-11.1585	-10.8481	-11.1284	-11.0096	-10.7908	-11.2392	-10.8412	-11.1954	-11.1587	-11.0556	-10.946	-11.015	-11.2528	-11.051	-11.0865	-10.9474	-11.0085	0.179418
	16	-9.77559	-10.3588	-10.1514	-9.67602	-10.4592	-9.91858	-10.5975	-10.2917	-9.79344	-10.0846	-9.9218	-10.4774	-10.2411	-10.3283	-10.2545	-9.88012	-10.2171	-10.155	-10.0882	-10.2968	-10.1484	0.253638
	17	-8.55861	-9.2235	-8.8857	-9.07214	-9.105	-8.36589	-9.67998	-9.60349	-8.77714	-8.82694	-9.08353	-9.60759	-9.10105	-9.15344	-9.11064	-8.79492	-9.10135	-8.83509	-8.83628	-9.40102	-9.05616	0.34094
	18	-7.49641	-7.4609	-7.70915	-7.92539	-7.48014	-7.61839	-8.14199	-8.69847	-7.45537	-7.89491	-7.73456	-8.3155	-7.381	-7.51755	-7.56183	-7.53137	-7.71477	-7.36872	-7.65595	-8.31972	-7.7491	0.363099
	19	-5.42216	-6.18923	-6.02688	-6.38764	-6.22756	-6.22125	-6.68204	-6.99427	-6.54646	-6.48029	-6.41456	-6.61927	-5.75074	-6.13986	-6.11699	-6.36025	-5.96308	-5.87547	-6.2016	-6.49162	-6.25556	0.353775
	20	-4.10673	-4.10248	-3.85647	-5.1259	-4.8843	-4.72122	-4.82783	-4.71337	-4.2554	-4.2583	-5.2127	-4.56232	-3.77563	-4.43768	-5.00309	-5.16798	-3.90427	-4.04559	-3.68473	-5.44726	-4.50466	0.535531
	21	-2.43479	-2.27228	-2.21288	-3.36219	-3.2619	-1.67686	-3.18535	-2.47806	-2.14746	-2.3039	-3.05019	-2.57667	-2.00414	-2.57477	-2.68443	-3.31782	-2.77026	-2.77033	-2.29188	-3.18389	-2.628	0.479323
	22	-0.992094	-0.721037	-0.666333	-1.62202	-1.34237	-0.29524	-1.46199	-0.830987	-0.489511	-0.852361	-1.45045	-1.04001	-0.0610845	-1.03541	-1.14187	-0.959222	-0.744041	-1.37359	-1.53523	-0.8943	-0.975457	0.417651
	23	0.802506	0.21008	1.23051	0.8603	0.680087	0.987072	0.259274	1.11503	0.59517	1.0909	-0.0672221	0.164564	0.587563	0.106467	1.7074	0.913963	1.52929	0.469111	0.0557626	0.650979	0.69744	0.493642
	24	2.87314	2.45004	3.1389	3.40438	2.56996	2.199	2.51745	3.06384	1.91007	2.38494	2.15469	2.17636	1.6463	2.15469	3.77458	2.65739	3.82918	2.10711	2.04363	1.81431	2.5435	0.625167
	25	4.33064	4.1145	4.43835	4.56959	5.21211	3.7151	4.2026	4.16587	4.0447	3.9598	4.25355	3.97716	4.0926	3.89353	5.47115	4.68376	4.54545	3.84994	3.61069	3.91659	4.25238	0.469193
	26	5.82595	4.98108	6.13365	6.05222	6.82719	4.68382	6.30188	5.84687	6.8851	5.48354	5.97586	5.48386	5.96723	5.9778	6.11183	6.26588	5.85829	5.83498	5.11188	6.05437	5.88316	0.542321
	27	6.92531	7.22569	7.59485	8.21075	7.32908	6.99351	8.00253	8.43162	7.9634	7.12313	7.24523	7.37033	7.54986	8.22245	7.28153	7.86341	7.79089	7.64739	7.12634	7.65397	7.57756	0.436369
	28	8.17695	9.04715	9.25077	9.2831	9.24589	9.69172	8.60417	9.40621	8.90965	8.77945	9.64104	9.59945	9.54317	9.88501	8.49331	10.1781	10.0008	9.85526	8.96713	10.0651	9.33117	0.557648
	29	9.88787	10.1964	10.5554	10.6582	10.496	11.6138	10.1032	10.6977	9.63605	10.4084	10.7229	11.777	10.7539	11.5788	10.8039	11.5517	10.8266	11.8721	10.4958	12.3312	10.8483	0.714866
	30	11.1918	11.7212	11.1267	12.4224	11.2246	13.2236	11.0532	11.3835	11.2725	11.6572	11.1473	13.1824	12.7609	12.8087	12.2857	11.4597	12.3398	13.1648	12.2709	12.5482	12.0123	0.770123
	31	12.2414	13.0848	12.1604	13.2361	12.7919	13.4824	13.3656	12.2899	12.6717	13.6458	11.683	13.687	13.4227	13.9588	12.5484	12.4476	13.6591	14.2804	14.2595	13.9146	13.1415	0.750153
	32	14.2434	14.1579	13.6693	14.3981	14.6382	14.0916	14.1183	13.6162	13.1694	15.9064	13.0184	14.7106	13.9156	14.5542	13.8626	13.4301	14.6415	15.095	14.8882	15.3445	14.2735	0.72878
	33	15.2336	15.0499	14.6231	15.6979	15.4876	15.4838	15.3397	15.9134	14.8153	15.694	14.6852	15.0446	15.0676	15.5344	14.9461	14.7432	15.346	15.0714	15.3968	16.3537	15.2764	0.439549
	34	16.2942	16.2433	16.4219	16.614	16.5721	16.0578	16.5674	17.0179	16.1097	16.7344	15.8277	17.1851	15.9954	16.2591	16.8446	16.7328	15.5679	16.0016	16.7492	16.6344	16.4215	0.416082
	35	16.8795	15.5207	17.0241	16.3087	16.2859	16.5335	17.7824	16.3264	16.9661	17.1567	16.9192	18.1072	17.4561	16.2292	16.7357	17.3656	16.35	16.3575	16.6969	16.9651	16.7983	0.600582
	36	18.0114	16.1805	16.9994	17.2153	16.1275	17.2266	18.2247	17.4639	16.993	17.381	17.3949	18.0267	16.8283	16.7297	17.587	18.3097	16.6651	16.3726	17.3493	16.8947	17.1991	0.633809
	37	17.5989	17.2662	16.9906	16.8955	16.1035	16.6863	18.5202	17.8714	17.5476	16.731	17.9125	17.5291	17.4746	17.3295	17.2686	18.1878	16.9306	16.0986	17.1371	18.0157	17.3048	0.637622
	38	17.243	17.6059	17.4175	16.2681	16.102	16.5263	18.4298	18.0452	18.0142	17.1433	17.5249	17.2699	16.6099	16.6306	16.6794	18.4196	16.9012	15.8117	17.5507	17.1899	17.1692	0.73617
	39	17.2046	17.4503	17.0335	15.6976	16.3042	16.4166	18.1885	18.3424	17.1731	17.0798	17.5042	17.22	17.6131	16.0161	16.5183	18.2616	16.9229	16.2321	16.9124	16.6678	17.038	0.731703
	40	15.9965	16.7133	16.7835	16.0706	16.6639	16.1942	17.2436	16.6599	16.6117	16.1353	17.2947	16.0196	16.6031	16.3907	16.3109	16.8782	16.1565	16.2693	17.4851	16.684	16.5582	0.434045
	41	15.0106	16.0302	15.0123	15.3273	16.1639	15.3361	16.0657	14.9879	16.2964	15.5261	16.5157	15.3793	16.1771	16.1403	15.9103	16.5195	16.1514	16.6737	16.7185	15.948	15.8945	0.560543
	42	14.0762	15.7074	14.879	14.4218	15.6293	15.0519	15.0435	13.9805	15.5318	15.3437	15.4967	14.0079	15.0117	15.1117	15.3722	14.9956	14.6825	15.4624	15.465	14.348	14.9809	0.556052
[truncated: 1,958 more rows]

## Sheet: 100HzBG05
	Time (ms)	Run1	Run2	Run3	Run4	Run5	Run6	Run7	Run8	Run9	Run10	Run11	Run12	Run13	Run14	Run15	Run16	Run17	Run18	Run19	Run20	Mean	SD
[truncated: 2,000 more rows]

[truncated: 2 more sheets: 200HzBG05, 500HzBG05]
