# Supplementary material for: Microsaccadic sampling of moving image information provides Drosophila hyperacute vision
Source: eLife. 2017 Sep 5;6:e26117. doi: 10.7554/eLife.26117 (PMC5584993; doi:10.7554/eLife.26117)
Supplement: Figure 3—source data 3. [file elife-26117-fig3-data3.xlsx]

## Sheet: 20HzBG05
	Time (ms)	Run1	Run2	Run3	Run4	Run5	Run6	Run7	Run8	Run9	Run10	Run11	Run12	Run13	Run14	Run15	Run16	Run17	Run18	Run19	Run20	Mean	SD
	1	-13.0288	-13.0503	-13.0542	-13.0455	-13.0442	-13.0283	-13.0357	-13.0414	-13.0518	-13.046	-13.0444	-13.0427	-13.0364	-13.0432	-13.0293	-13.0494	-13.0402	-13.0313	-13.0347	-13.0296	-13.0404	0.0082069
	2	-13.0307	-13.0523	-13.0562	-13.0474	-13.0462	-13.0303	-13.0377	-13.0434	-13.0538	-13.048	-13.0464	-13.0447	-13.0384	-13.0452	-13.0312	-13.0514	-13.0422	-13.0332	-13.0366	-13.0315	-13.0423	0.0082069
	3	-13.0308	-13.0524	-13.0545	-13.0466	-13.0462	-13.0304	-13.0378	-13.0435	-13.0538	-13.0481	-13.0465	-13.0447	-13.0385	-13.0444	-13.0313	-13.0515	-13.0423	-13.0324	-13.0367	-13.0316	-13.0422	0.00806261
	4	-13.0302	-13.0518	-13.0614	-13.0498	-13.0415	-13.0297	-13.0372	-13.0429	-13.0532	-13.0474	-13.0459	-13.0398	-13.0379	-13.0475	-13.0307	-13.0508	-13.0417	-13.0355	-13.0361	-13.031	-13.0421	0.00879993
	5	-13.0328	-13.0561	-13.0474	-13.0434	-13.0384	-13.0326	-13.0405	-13.0483	-13.0558	-13.0503	-13.053	-13.0399	-13.0411	-13.0411	-13.0347	-13.0555	-13.045	-13.0292	-13.038	-13.0357	-13.0429	0.00824158
	6	-13.0278	-13.0419	-13.0442	-13.0309	-13.0328	-13.0228	-13.0333	-13.0346	-13.0508	-13.0405	-13.03	-13.0421	-13.034	-13.0336	-13.0254	-13.044	-13.0378	-13.0166	-13.0352	-13.0242	-13.0341	0.00839239
	7	-13.0349	-13.0361	-13.0279	-13.0117	-13.0278	-13.0256	-13.0366	-13.0116	-13.0558	-13.0448	-12.9939	-13.0213	-13.0372	-13.0167	-13.021	-13.03	-13.0409	-13.0154	-13.0366	-13.0158	-13.0271	0.0141251
	8	-13.0004	-12.9844	-13.013	-12.9732	-12.9864	-12.991	-12.9739	-12.979	-13.0158	-13.0003	-12.9569	-12.9984	-12.9922	-13.0067	-12.9704	-13.0208	-12.9834	-12.9779	-13.0323	-12.969	-12.9913	0.0195814
	9	-12.9587	-12.9073	-12.9264	-12.9473	-12.9664	-12.9535	-12.8968	-12.936	-12.9858	-12.9386	-12.9119	-12.9534	-12.926	-12.9417	-12.9091	-12.998	-12.9144	-12.9153	-12.9793	-12.9103	-12.9388	0.0287162
	10	-12.9112	-12.8228	-12.8018	-12.7545	-12.8515	-12.8944	-12.8028	-12.8489	-12.9109	-12.8701	-12.8508	-12.8624	-12.7799	-12.7972	-12.8364	-12.944	-12.7382	-12.8456	-12.8417	-12.86	-12.8413	0.0524535
	11	-12.7611	-12.6969	-12.6108	-12.4793	-12.6855	-12.6959	-12.6012	-12.7118	-12.7689	-12.7234	-12.6917	-12.6805	-12.6245	-12.5391	-12.6528	-12.836	-12.4854	-12.705	-12.6455	-12.7884	-12.6692	0.0935986
	12	-12.5361	-12.4359	-12.3015	-12.1711	-12.4002	-12.4413	-12.4406	-12.3752	-12.4841	-12.4799	-12.3846	-12.3636	-12.3588	-12.2198	-12.431	-12.591	-12.2288	-12.4023	-12.3346	-12.5199	-12.395	0.107604
	13	-12.1616	-11.9995	-11.6495	-11.7028	-12.0331	-11.9233	-12.1088	-11.8434	-12.0248	-12.0648	-11.7657	-11.864	-11.84	-11.8444	-12.0421	-12.1766	-11.823	-12.0036	-11.9856	-11.9752	-11.9416	0.146101
	14	-11.6123	-11.0942	-11.1523	-11.0554	-11.6888	-11.4083	-11.3016	-11.2125	-11.4119	-11.3037	-11.176	-11.1544	-10.8199	-10.939	-11.4185	-11.6771	-11.1978	-11.4055	-11.4616	-11.3666	-11.2929	0.230488
	15	-10.6431	-9.82005	-10.4692	-10.2424	-10.7121	-10.4823	-10.5747	-10.3496	-10.6274	-10.5283	-10.2777	-9.99034	-9.97868	-9.99979	-10.6992	-10.8984	-10.5317	-10.5175	-10.5731	-10.8103	-10.4363	0.298418
	16	-9.70403	-8.75141	-9.19708	-8.95273	-9.49728	-9.48053	-9.69999	-9.07483	-9.6307	-9.17229	-9.22147	-9.22075	-9.0963	-8.60979	-9.865	-9.55619	-9.12639	-9.49669	-9.4416	-9.68587	-9.32405	0.335971
	17	-8.49837	-7.79676	-7.90477	-7.91941	-7.90486	-8.29443	-8.62057	-7.7367	-8.61496	-8.39456	-8.35414	-7.97228	-7.31884	-6.93876	-8.8005	-8.32313	-7.87412	-8.54143	-8.44435	-8.59313	-8.1423	0.475953
	18	-6.98478	-6.42805	-6.42352	-6.68503	-6.64297	-6.86384	-7.64532	-6.61032	-6.71702	-7.19767	-7.15744	-6.71138	-6.39045	-5.86366	-7.10369	-6.51428	-6.78709	-7.05961	-7.1897	-7.02647	-6.80012	0.39044
	19	-5.34094	-5.32392	-5.46735	-5.09259	-5.70089	-5.49738	-5.96675	-5.19991	-4.88661	-5.98785	-5.61089	-5.52517	-5.23959	-4.60103	-5.48833	-4.91804	-5.44107	-5.19883	-5.26708	-5.48737	-5.36208	0.338863
	20	-3.61093	-3.86458	-4.86204	-4.02193	-4.08826	-4.30189	-4.05647	-3.69462	-3.2635	-4.14343	-4.18405	-3.54587	-4.21824	-3.43821	-3.67037	-3.74919	-3.85248	-3.57052	-3.38934	-3.69817	-3.86121	0.379163
	21	-2.20003	-2.32547	-3.43977	-2.92062	-2.48626	-3.01007	-2.70812	-2.73311	-2.0314	-3.18805	-3.126	-2.55403	-2.91566	-2.94706	-1.86679	-2.47632	-2.85427	-2.57435	-2.3739	-2.1677	-2.64495	0.412797
	22	-0.866549	-1.4632	-1.3928	-2.0626	-1.49836	-1.52024	-2.03154	-1.47721	-0.66092	-2.01429	-2.00275	-1.54207	-1.84777	-2.52946	-1.16066	-1.2787	-1.3388	-1.68403	-1.90643	-1.14706	-1.57127	0.448976
	23	-0.249176	-0.217476	-0.249624	-1.01963	-0.463429	-0.912015	-1.218	-0.681724	0.238208	-0.992696	-0.850253	-1.05502	-0.507202	-1.8316	0.141526	-0.546995	-0.372065	-0.442294	-0.59918	-0.131201	-0.597992	0.490648
	24	0.92294	0.712788	0.41661	0.026993	0.368109	0.147547	-0.246624	0.495377	0.295361	0.0703265	0.655716	-0.412749	0.774315	-0.692953	0.706488	0.198825	0.705086	0.348212	1.12582	0.699378	0.365878	0.459189
	25	0.902688	1.43798	1.03468	1.42967	0.910764	1.61556	1.00777	0.982778	0.492448	0.841708	2.09996	0.0914752	1.10105	0.27252	1.07826	1.60621	1.31762	0.941657	1.80234	1.96743	1.14673	0.526096
	26	1.3899	1.47801	1.39822	2.44395	2.01548	2.53103	1.74346	1.65814	0.839972	1.32155	2.92749	1.22758	1.76361	1.33286	1.57243	2.59274	1.84937	1.62549	2.15863	1.87371	1.78718	0.526408
	27	2.12124	1.72688	1.76349	3.0987	2.07131	2.72686	2.17829	2.19573	0.975171	1.94724	2.8047	1.64345	2.55753	2.21129	1.82636	2.72372	2.16805	2.40282	2.85632	1.82957	2.19144	0.508501
	28	2.31381	2.60107	1.71446	3.13173	2.23635	3.00226	2.57323	2.57885	1.70519	3.05756	2.84664	2.61253	3.44641	2.95564	2.18955	3.00404	2.54011	2.68039	3.20409	2.00417	2.61991	0.48187
	29	2.40589	3.06308	1.85352	3.10806	2.76982	2.94405	3.00839	2.59327	2.32219	3.59815	2.92962	3.669	3.89942	2.55406	2.42087	3.49098	3.00477	2.81803	3.56941	2.10885	2.90657	0.549431
	30	3.19927	3.39593	2.74999	3.24442	3.1779	3.10202	2.96644	2.81383	3.04328	3.27709	2.97137	2.85398	3.63746	2.78508	3.31248	3.20123	3.15184	3.02787	3.30535	2.96062	3.10887	0.225901
	31	3.75551	3.98641	3.53342	3.42347	3.34613	2.82474	2.70463	3.02448	3.62911	3.20747	3.47034	2.55638	3.23349	3.2506	4.07961	2.91556	2.72968	3.19408	3.5707	3.36269	3.28992	0.415472
	32	3.40768	4.14804	4.04956	3.53091	3.67669	3.02071	2.78707	3.26425	3.82787	3.07746	4.5501	2.89367	3.28602	2.96993	4.088	3.29022	2.92602	3.26913	3.80687	3.39718	3.46337	0.486112
	33	3.35289	4.38157	3.90726	3.54989	3.81909	2.99397	3.34	3.14642	3.53047	3.46528	4.49217	3.49455	3.07131	3.00526	3.93828	3.49264	2.42015	3.7425	3.61341	3.35706	3.50571	0.477958
	34	2.80435	4.19649	3.89737	3.68915	3.7521	3.36272	3.7027	2.65752	3.48646	3.98209	3.8194	3.55086	2.46217	3.71306	3.7662	3.70934	2.22153	3.90961	3.17798	3.85228	3.48567	0.542717
	35	3.17926	3.25544	4.05668	2.82575	3.55566	3.448	3.89508	2.84373	3.94478	4.15329	2.81825	3.4449	2.16238	3.57645	3.33506	3.35792	2.35667	3.2438	3.44113	3.82844	3.33613	0.533202
	36	3.5466	3.42995	3.86218	2.43564	3.04573	3.06067	3.88862	3.36645	3.35644	3.98935	1.793	3.48379	2.18805	3.8635	3.10563	3.25304	2.80222	2.61565	3.23972	3.66285	3.19945	0.591166
	37	3.04429	3.10314	3.17464	3.11912	2.78163	2.69768	3.6024	3.4174	2.70421	3.97409	1.62698	3.5729	2.36827	3.87044	2.78379	2.79713	3.08179	2.4222	2.48611	3.49503	3.00616	0.565536
	38	3.02027	2.57559	3.18605	2.6579	3.10653	2.90897	3.16779	3.99234	2.52781	3.44508	1.42861	3.23714	2.23534	3.76508	3.00635	2.39189	3.34431	2.57098	1.97193	3.28927	2.89146	0.609519
	39	2.64545	2.72147	2.94518	2.15293	3.71178	2.85377	3.04302	3.52299	2.58436	3.09	1.63002	3.20479	2.48055	3.44036	3.09574	2.11253	3.25883	2.6989	2.43136	3.47899	2.85515	0.532034
	40	2.69244	2.12648	2.36742	2.05672	3.47771	2.90082	2.76058	3.35547	2.48669	3.10682	2.24685	2.85695	2.18916	3.21727	2.81259	2.19798	3.01185	2.33006	2.8339	2.49567	2.67617	0.426029
	41	2.88045	1.47854	2.11976	1.27603	2.49238	2.22425	2.54738	2.61789	2.31132	2.17997	1.9477	2.70072	1.81235	2.58787	2.48893	1.97936	2.33582	2.20622	2.43793	1.80731	2.22161	0.410716
	42	2.13808	0.541378	1.08341	1.12346	1.44872	1.66703	2.11659	2.44513	1.75244	1.87157	1.66637	2.57613	1.9823	1.75007	1.64672	1.76339	1.71071	1.8058	2.41823	1.42572	1.74666	0.486054
	43	1.93512	0.181847	0.846459	1.01262	1.32845	1.26383	1.94741	2.18121	1.85114	1.65729	1.14112	2.19098	1.91639	1.49629	1.53172	1.85581	1.44486	2.13146	2.18376	1.90369	1.60007	0.524565
	44	1.85655	0.131748	0.832242	1.1921	1.22776	0.723936	1.96463	1.62528	1.89946	1.48697	1.17269	1.25996	1.61785	1.32582	1.59151	1.72508	1.21635	2.92599	1.03122	1.73889	1.4273	0.569427
	45	1.76975	0.174377	0.628084	1.47174	0.669288	0.75221	1.34101	0.968912	1.6697	1.60069	1.06761	0.792389	1.47079	0.623825	0.986113	1.64833	0.960132	2.46031	0.217886	1.16026	1.12167	0.563782
	46	0.7459	0.213131	0.331322	1.21801	0.45508	0.361223	0.85222	0.500801	0.799826	1.29997	1.32099	0.806136	0.813838	0.791152	0.965631	0.864832	0.864833	1.89849	-0.266257	0.711553	0.777434	0.461362
	47	0.0611178	-0.125198	0.406137	1.2414	0.0987127	0.588103	0.3957	0.0439714	0.105322	0.682963	1.15857	0.293759	0.723628	0.159678	0.808219	0.281526	0.74027	1.49411	-0.220019	0.352187	0.464508	0.462529
	48	0.0164147	0.00505682	0.486501	0.375077	-0.0308368	0.802364	0.775894	-0.270843	0.425857	0.740424	0.807991	-0.451271	0.0354521	-0.100557	-0.00882582	0.460257	0.58033	0.728334	-0.134348	-0.279992	0.248164	0.412892
	49	0.0326661	-0.129801	0.426124	-0.510771	0.712062	-0.0492359	0.542401	-0.453318	-0.108603	0.387432	0.173848	-0.274461	-0.416169	-0.0999996	-0.482838	0.370802	0.256443	0.26484	-0.0248173	-0.372105	0.0122249	0.367266
	50	-0.178031	-0.129545	-0.274335	-0.707282	0.391145	0.00406703	0.394271	-0.318386	-0.318054	-0.476767	0.350039	-0.592021	-0.226165	-0.151073	-0.811791	-0.0988782	-0.0122293	-0.317119	-0.329741	-0.671012	-0.223645	0.343159
	51	-0.528738	-0.124441	-0.533497	-0.766162	0.496726	0.154713	-0.0689562	-0.660681	-0.797137	-0.908641	-0.0770014	-0.811403	0.0490183	-0.461498	-1.07537	-0.169465	-0.23528	-1.06567	-0.812992	-0.499613	-0.444804	0.432194
	52	-1.06586	-0.0462972	-0.965841	-0.707977	0.427276	-0.397482	-0.341764	-0.929498	-1.47999	-0.895275	-0.446329	-0.889454	-0.299969	-1.41645	-1.17511	-0.582897	-0.68132	-1.33696	-0.820372	-0.883439	-0.74675	0.472685
	53	-0.845344	-0.824188	-1.34188	-1.18123	-0.40053	-0.913867	-0.907776	-0.778929	-1.71087	-1.01837	-0.866394	-1.47104	-1.35662	-1.26803	-0.389855	-1.10537	-0.883599	-1.31043	-0.707436	-1.2572	-1.02695	0.34056
	54	-0.608017	-1.36501	-1.43597	-1.65907	-0.70545	-1.48632	-1.35937	-0.946706	-1.7688	-1.51548	-1.14056	-1.48479	-1.79812	-1.18648	-0.662028	-1.22154	-1.28807	-1.66201	-0.348663	-1.69157	-1.2667	0.417661
	55	-1.22874	-1.95561	-1.6476	-1.8709	-1.05738	-1.77245	-1.56514	-1.03655	-1.55781	-1.83593	-1.45035	-1.44328	-2.06074	-1.35771	-1.64785	-1.51257	-1.44177	-1.79225	-1.27714	-2.07517	-1.57935	0.303629
	56	-2.14415	-2.23396	-1.7922	-1.53388	-1.58201	-1.66373	-1.42017	-0.96521	-1.90726	-2.08002	-2.37488	-1.31432	-1.92304	-1.17973	-2.16385	-1.83413	-1.55354	-1.35446	-1.63023	-1.94537	-1.72981	0.375938
	57	-2.31109	-1.81541	-1.91241	-1.51869	-2.23941	-1.66237	-1.71553	-1.13101	-1.77152	-2.95063	-2.91895	-1.30259	-2.00308	-1.58152	-2.5257	-2.11618	-2.30691	-1.8855	-1.80122	-2.61415	-2.00419	0.494866
	58	-2.45976	-1.9545	-2.0264	-1.29858	-2.70057	-1.70747	-2.07164	-1.0364	-2.38469	-2.91921	-2.62405	-2.31117	-2.2023	-1.81086	-3.0837	-2.3876	-2.72741	-2.28065	-2.40449	-2.12108	-2.22563	0.506001
	59	-2.69962	-2.39613	-2.6097	-1.61309	-2.73358	-2.67358	-2.50684	-1.42788	-2.25312	-2.73075	-2.27293	-2.84492	-2.25443	-2.07608	-3.54081	-2.47903	-3.01395	-2.31403	-2.61871	-2.10878	-2.4584	0.465843
	60	-2.45517	-2.57226	-2.67074	-2.10924	-2.40407	-3.04691	-2.94047	-1.77847	-1.96133	-2.5788	-2.12244	-2.42908	-2.37389	-2.4866	-3.23257	-2.87698	-3.13283	-2.79873	-1.78559	-2.4964	-2.51263	0.419759
	61	-2.57184	-2.39998	-2.53816	-2.36612	-2.74429	-2.74793	-3.0359	-2.6706	-2.20607	-2.64893	-1.98739	-2.21635	-2.13218	-2.66288	-3.39279	-2.98562	-3.23953	-2.94913	-1.76604	-2.32443	-2.57931	0.417441
	62	-2.99025	-2.04917	-2.10207	-2.70321	-2.69231	-2.03109	-2.97842	-2.94563	-2.68756	-2.43805	-1.90261	-2.93816	-2.4405	-2.53683	-3.22514	-3.5828	-3.13275	-3.3018	-2.40492	-2.45831	-2.67708	0.461434
	63	-3.15475	-1.89801	-1.84133	-2.87446	-2.19545	-2.39199	-2.84134	-2.50909	-2.88397	-2.21243	-2.65714	-2.91093	-2.63996	-2.42808	-2.93152	-3.31002	-3.21564	-3.66107	-2.39197	-2.41593	-2.66825	0.469586
	64	-2.79495	-1.89474	-1.82242	-2.36918	-2.55622	-2.46784	-2.37452	-2.71263	-2.61297	-2.39451	-2.60866	-2.91898	-2.71864	-2.38394	-2.55096	-2.84588	-2.25917	-3.21355	-2.67607	-2.07299	-2.51244	0.337706
	65	-1.98538	-1.70589	-1.34711	-1.61241	-2.18307	-2.30659	-2.05474	-2.65925	-2.62265	-2.3452	-2.68178	-2.60194	-2.65105	-2.50166	-2.50494	-2.46506	-1.56182	-2.9484	-2.82332	-1.80806	-2.26851	0.463013
	66	-1.6975	-1.45196	-1.58847	-1.37871	-1.90701	-2.36999	-1.46559	-2.28476	-2.42948	-2.58489	-2.54127	-2.21928	-1.82072	-2.0937	-2.31729	-2.77665	-1.46884	-2.69982	-2.77166	-1.86206	-2.08648	0.476202
	67	-1.5224	-1.41683	-1.61837	-2.19778	-2.02578	-1.69644	-1.59596	-2.17191	-2.14466	-2.29034	-2.35361	-2.1334	-1.50915	-1.56026	-1.96247	-2.60478	-2.01859	-2.59836	-2.53825	-1.81579	-1.98876	0.381656
	68	-1.14126	-2.00536	-1.85537	-1.79163	-1.57005	-1.92632	-1.45031	-1.96961	-1.6365	-2.39488	-1.81235	-1.89689	-1.98881	-1.22455	-1.2646	-2.13117	-1.94501	-1.66164	-2.13502	-1.86248	-1.78319	0.32469
	69	-1.24668	-1.69115	-2.11386	-1.57184	-1.61257	-2.01877	-1.54668	-1.6538	-1.70457	-1.89769	-1.14319	-1.88079	-1.78452	-1.02446	-1.02246	-1.18419	-1.51939	-1.26346	-2.28816	-1.38727	-1.57777	0.36032
	70	-1.14878	-1.04683	-1.73624	-1.4217	-1.51082	-1.49965	-1.51649	-1.77086	-1.52486	-1.50779	-0.634873	-1.66736	-1.72413	-0.839328	-0.700566	-0.956401	-0.762457	-1.38795	-1.95173	-1.07844	-1.31936	0.393939
	71	-1.05256	-0.691656	-1.83569	-1.40024	-1.30972	-0.842476	-1.25045	-1.63459	-0.985115	-1.09794	-0.574454	-1.25609	-1.71571	-0.419571	-0.739384	-0.78494	-0.211181	-1.02844	-1.35353	-1.13277	-1.06583	0.425587
	72	-1.06674	-0.433546	-1.2211	-0.681765	-1.05503	-0.410249	-0.41818	-1.29322	-0.212649	-0.686323	-0.378553	-0.826832	-1.07359	-0.308473	-0.181351	-0.351055	-0.428985	-0.424689	-0.89539	-1.07717	-0.671245	0.360744
	73	-0.872626	-0.647714	-0.205349	-0.495915	-0.391081	0.542922	0.0368012	-0.656576	-0.215171	-0.0367983	-0.859272	-0.370992	-0.663393	-0.332044	0.130366	-0.0907436	-0.139599	0.0226232	-0.545928	-0.805617	-0.329805	0.372763
	74	-0.554515	-0.590407	0.386787	-0.604146	0.174418	0.63607	0.390166	0.0541153	0.418969	0.648251	-0.785515	-0.355374	-0.328537	0.0981335	-0.0821041	0.229753	-0.10444	0.00236781	0.120533	0.0455047	-0.00999847	0.416914
	75	0.399956	-0.194737	0.786813	-0.362318	0.664853	0.529048	0.0676414	0.280479	0.776954	1.23032	-0.486769	-0.0827258	-0.468172	0.342643	-0.130583	0.874953	0.0332064	0.402047	0.661495	0.413247	0.286917	0.478945
	76	0.984745	0.45257	1.33628	-0.216976	0.513095	0.849405	0.306238	0.877357	1.24639	1.36449	0.40423	0.852727	0.0582912	0.985594	0.16057	0.94358	0.363901	0.85456	0.787833	0.450282	0.678758	0.43068
	77	1.55712	0.974508	1.59229	0.33274	0.664485	1.53301	1.39475	1.50099	1.15652	1.56981	0.617752	1.20538	1.3889	1.03915	0.985603	1.12004	1.54132	0.938193	0.951137	0.857781	1.14607	0.363329
	78	1.94305	1.51118	1.86261	1.23559	1.08255	2.53895	1.41133	1.38249	1.62023	2.31243	0.850355	1.90469	2.04713	0.911925	1.27417	1.6632	2.54632	1.31727	1.13895	1.32617	1.59403	0.500958
	79	2.58889	1.94883	2.21507	1.50755	1.94893	2.68518	1.92308	1.40459	2.07036	1.69052	1.63547	2.42097	2.57552	2.32615	1.47301	2.32234	2.70308	1.97538	1.74333	1.76022	2.04592	0.41529
	80	3.13976	2.23117	1.394	2.61095	2.85865	2.81682	2.57121	2.68488	2.06326	1.57414	2.15017	3.05971	3.15086	3.32311	2.09273	2.23243	3.1384	2.18076	2.76799	2.14789	2.50944	0.538568
	81	3.68152	2.28496	2.55183	3.35113	3.67252	3.01231	2.81761	3.37091	2.86025	2.41926	2.92791	3.37709	3.81414	3.48525	2.50646	2.47883	3.55564	2.98378	3.09709	2.96063	3.06046	0.463836
	82	4.31865	2.90303	3.17033	3.69865	3.7577	3.15352	3.49803	3.39794	3.71242	2.49433	3.2381	3.84122	4.07689	3.83961	3.0385	2.91438	3.92243	3.19484	4.11849	3.5276	3.49083	0.474085
	83	3.62837	3.91002	3.77628	4.26466	3.90438	3.69326	4.1234	4.15955	3.72148	2.58381	3.20223	3.91577	4.17383	3.81751	3.663	3.53639	4.25428	3.80125	4.44236	3.60738	3.80896	0.413778
	84	4.22186	4.74175	3.76112	4.49702	4.43582	3.90306	4.50818	4.31137	3.82428	2.79113	3.7294	3.83468	4.63943	3.83209	4.59	4.00897	4.20345	4.46595	4.85694	4.24072	4.16986	0.47627
	85	4.57312	5.39274	4.0671	5.06117	4.6748	4.49462	4.33974	5.24574	4.0979	3.7887	5.0773	4.09043	5.53003	4.35997	4.96668	5.22959	4.0578	5.28516	5.09187	4.39506	4.69098	0.531149
	86	5.25397	5.55263	5.11625	6.25729	4.9546	4.79439	5.13461	6.07074	4.21793	5.48327	5.18187	4.62384	5.37311	4.87519	5.52334	5.46697	4.27985	5.37715	5.12159	4.76903	5.17138	0.512024
	87	5.38108	6.13332	5.18962	6.35502	5.43024	5.05645	6.36144	6.37334	4.18024	6.0718	6.01697	5.41662	5.35722	4.75353	5.66243	5.67791	5.49974	5.46257	5.26879	5.33785	5.54931	0.560082
	88	5.79056	6.56327	5.82761	6.09651	5.77132	5.70904	6.69958	6.53157	4.5682	6.02526	6.18999	5.63705	5.64786	5.90736	5.16385	5.5769	6.03184	5.89663	6.02151	4.95568	5.83058	0.516418
	89	6.21477	6.49293	5.94262	6.14914	6.10862	5.95686	6.00594	6.02832	5.66668	6.15683	6.13318	5.86685	5.76097	6.37638	5.60507	6.03518	7.21443	6.57553	6.66274	5.73311	6.13431	0.384712
	90	6.42652	6.64854	5.87527	6.33002	6.17914	6.2306	5.99748	6.09472	6.90071	6.22081	7.04744	6.21721	5.68343	6.79014	6.46811	6.74062	6.89692	7.02054	6.88616	6.51816	6.45863	0.39807
	91	6.74499	6.84789	6.05666	6.08677	6.41488	6.89061	6.79785	6.25385	7.07924	6.54362	6.97611	7.29237	6.47801	6.54408	6.62183	6.9878	6.78691	6.70757	6.38108	6.53244	6.65123	0.323456
	92	6.95926	6.56312	7.18571	5.53696	6.60851	7.19897	6.68654	6.19027	7.2374	6.98147	7.2783	6.75668	6.44549	6.95128	6.46916	6.78116	6.80018	6.71353	6.21495	6.77599	6.71675	0.418707
	93	7.39931	6.70779	7.46208	5.90541	7.10341	7.6732	6.75493	6.46252	7.44735	6.96406	7.33161	7.28067	7.12153	6.72424	7.13624	6.842	7.55196	6.99197	6.13723	6.71387	6.98557	0.465699
	94	8.01546	6.47873	7.19334	6.59144	7.30754	7.30084	7.13775	7.10232	7.4338	7.6525	7.6308	7.26235	7.38772	6.86336	7.57974	7.23339	7.89646	7.7274	6.75233	7.05102	7.27992	0.409852
	95	8.15266	7.28754	8.22666	7.08333	8.00873	7.20228	7.30786	6.92505	7.2418	7.75089	7.65092	7.10768	7.81816	7.25461	7.76736	7.62094	7.9847	7.79862	7.73937	7.16222	7.55457	0.38916
	96	7.89233	7.16433	7.84396	7.77949	7.86084	7.21661	7.6386	7.26762	7.4794	8.03534	8.3542	6.90965	8.68475	7.42844	7.91831	7.44727	7.54581	7.69696	7.63287	7.69989	7.67483	0.409468
	97	7.87004	7.24562	7.49224	7.49055	7.79895	8.30593	7.59702	7.05521	7.59396	8.09	7.90568	6.31027	8.20797	7.6093	7.64771	7.61593	7.60983	7.25339	7.57266	7.84778	7.606	0.435752
	98	7.57563	7.26862	7.31162	7.96448	8.06126	8.27397	7.13569	6.66826	7.65746	7.65433	7.32118	6.97593	7.81343	7.69421	7.74899	7.56779	7.2694	7.02145	7.83089	8.36416	7.55894	0.439844
	99	7.38542	7.42196	7.81567	8.21385	7.99553	7.97111	7.35021	6.77218	7.3641	7.8624	6.88312	7.84583	7.6111	7.72351	7.97833	8.11072	7.52888	7.44209	7.68866	8.35786	7.66613	0.409485
	100	7.01618	7.3144	7.89343	8.74061	7.3968	7.46006	7.61782	6.50032	7.22798	7.80239	6.5696	7.42076	7.64569	7.98354	7.83583	8.28356	7.33641	7.85886	7.39863	8.45019	7.58765	0.55829
	101	7.03749	7.89655	7.52118	8.34353	8.0287	7.44308	8.1192	7.66225	7.04449	8.37432	7.34712	7.53776	7.26036	8.0434	7.62905	7.18638	6.82092	7.39747	7.64811	8.19591	7.62686	0.452833
	102	7.55	7.67639	7.23844	8.09588	8.10883	7.22753	7.5596	8.48064	7.61804	7.62024	7.45151	7.33801	7.29982	7.90608	7.34718	6.77747	6.95209	7.73614	7.38958	7.74179	7.55576	0.399934
	103	7.56588	6.96526	7.46155	7.3373	8.23833	6.87831	7.03433	8.17777	8.12229	7.43702	8.29813	8.01719	7.2423	7.59661	7.23061	7.28359	6.89004	8.2678	7.06547	7.61113	7.53605	0.489558
	104	7.5629	7.37581	7.0339	7.20826	7.93086	7.28053	7.15141	8.02999	8.08385	7.544	8.1237	7.57301	6.38245	6.52615	7.33338	7.83496	7.0556	8.44845	7.19028	7.24746	7.44585	0.524678
	105	7.36228	7.46977	7.37192	7.161	7.67986	7.23274	7.01362	8.32479	7.6382	7.49853	7.74418	7.5666	6.33193	6.1623	7.37595	7.70318	6.82562	8.26029	7.83539	7.31364	7.39359	0.534053
	106	6.6126	6.96487	7.10692	6.96491	7.43795	6.35569	7.01591	8.9338	7.54147	7.54367	6.9078	7.76112	6.38	6.84467	7.35119	7.42556	6.58052	8.37966	7.72052	7.09052	7.24597	0.640601
	107	6.83479	7.33425	7.37215	7.10968	7.43768	6.52248	7.27628	8.59409	7.68282	7.01359	6.928	7.35549	6.64707	7.19794	7.52422	6.62666	6.37086	7.22765	7.27462	6.80023	7.15653	0.490726
	108	6.7725	7.10495	7.8587	7.08233	6.11524	6.68564	7.39088	8.27089	7.73751	6.59748	6.89606	7.58327	6.31855	7.25954	7.27715	6.42737	6.23436	7.10427	7.8247	7.19891	7.08701	0.590059
	109	6.8077	6.64684	7.92159	6.89585	5.99508	7.3769	7.3617	7.43046	7.89644	6.29119	6.79352	7.39345	6.18464	6.6307	7.43941	6.20612	6.99721	6.73814	7.59326	7.22259	6.99114	0.565984
	110	6.61691	6.69726	7.42144	7.33239	6.62387	6.95419	7.12286	6.62485	7.81859	6.05394	7.41084	8.1222	6.06977	6.37512	7.15962	6.61768	7.31364	6.18735	7.55995	6.64302	6.93628	0.578798
	111	7.00622	6.83858	7.23947	6.49145	6.95384	6.54944	7.09513	6.13409	7.32405	6.77099	7.49751	7.82038	6.3213	6.69897	6.90457	6.8008	7.02422	5.95976	6.7513	6.43508	6.83086	0.451639
	112	6.66948	6.87396	6.49067	5.67409	6.72558	5.5391	6.53586	6.35137	6.15043	7.42997	6.21575	6.89158	6.39622	6.62716	6.47252	6.96702	6.84328	6.16742	6.12605	6.07219	6.46098	0.44934
	113	6.71061	6.46497	5.6278	6.16818	6.52903	5.14756	6.46675	6.32873	5.84536	7.21871	5.45849	6.21334	6.01159	6.77928	6.1421	6.63979	6.60787	6.03168	6.35054	5.96182	6.23521	0.486321
	114	5.97365	5.83436	5.09754	6.47632	5.84266	5.53004	5.90076	6.41422	5.75012	6.38172	5.49481	5.26504	5.93659	6.49947	6.41237	6.22179	5.56006	5.79122	5.94987	5.38823	5.88604	0.418451
	115	5.59354	5.92471	4.7791	6.14341	5.49728	6.18722	5.52487	5.7572	5.03988	5.62137	5.39992	5.29191	6.28185	6.25131	6.4464	5.5877	4.96208	5.40619	5.72183	5.30103	5.63594	0.461011
	116	4.91246	5.73405	4.91758	6.12856	5.05684	6.25809	4.78339	5.21291	5.17091	5.37133	5.22121	5.05772	5.86485	5.20675	5.47154	5.06019	4.75908	5.33467	5.56059	5.66854	5.33756	0.42262
	117	4.91053	4.54978	5.65544	5.96496	4.64931	6.14322	4.63375	5.17319	5.46855	5.68623	5.72359	5.04807	5.42604	5.1694	4.75886	4.4459	5.61026	5.59902	5.94777	5.40446	5.29842	0.511411
	118	5.08085	4.17126	5.96388	5.41625	4.36892	5.4535	5.25378	4.68329	5.06024	5.58864	4.99469	5.29904	5.23228	4.93014	4.32263	4.59126	5.86434	5.26389	5.73215	5.6283	5.14497	0.5138
	119	4.84805	4.19631	4.96797	5.58846	3.83809	4.40838	4.75419	4.5308	4.97422	5.61624	5.06497	5.98828	5.21284	5.59129	4.02962	4.70781	5.50956	4.72043	5.32082	4.78863	4.93285	0.570107
	120	4.95874	4.4701	4.04581	5.28495	3.83239	3.98603	4.39131	4.45993	5.16316	4.77881	5.48824	5.50688	4.87781	5.57932	3.97526	4.50057	5.54793	4.97459	4.73995	4.38939	4.74756	0.562678
	121	4.51261	4.258	3.93016	4.77476	4.08123	4.2389	4.67118	4.29979	4.51789	4.42219	4.62205	4.46732	4.31422	5.27196	3.68341	4.28491	5.13621	5.17993	4.70789	4.09196	4.47333	0.410409
	122	4.48039	4.01593	3.92013	4.2864	4.51292	4.15449	4.11017	3.75587	3.43979	4.08546	4.07059	3.83929	4.66109	5.39207	3.94557	4.17598	4.4795	4.72881	4.62229	4.34257	4.25097	0.425808
	123	3.80355	3.62965	3.56766	4.54173	4.05804	3.81784	4.12926	4.32396	3.66088	3.68023	4.15398	3.69429	4.5729	4.64966	3.9646	4.36759	4.32907	4.39871	3.61156	4.31179	4.06335	0.360593
	124	3.15806	3.27093	3.83852	3.98433	4.25493	3.94065	3.97555	3.6112	3.97582	3.2907	4.27598	3.39221	3.90453	4.04051	3.87093	4.38564	3.5937	3.95836	3.18717	4.25196	3.80808	0.3816
	125	3.19535	2.79086	3.86224	3.59135	3.77494	3.98244	3.62454	3.79842	3.66912	2.87977	3.99324	3.22407	4.34766	3.98385	3.39886	4.4603	3.23546	3.7238	3.10749	3.5604	3.61021	0.447261
	126	3.07802	3.58674	3.99642	3.25668	3.39323	3.92733	3.31692	3.99968	3.12201	2.70466	3.44613	3.45694	4.13974	3.8964	3.63825	3.87771	3.32097	3.28057	2.31019	3.10702	3.44278	0.462352
	127	3.27412	3.12284	3.29969	3.62195	3.05193	3.88996	3.17207	4.0154	2.44932	2.4114	3.264	3.33836	3.42392	3.37735	3.48783	3.0219	3.27979	3.27839	2.20652	3.05805	3.20224	0.446473
	128	3.30202	2.60202	2.66604	3.04961	3.32756	3.08239	2.62054	3.16301	1.94747	2.10442	3.14843	3.12954	2.93058	3.54858	3.23847	2.97766	2.93161	2.86051	1.9269	2.71302	2.86352	0.449887
	129	3.3728	2.99315	2.70525	2.85402	3.38889	2.49244	2.10949	2.35105	1.80887	2.34595	2.76989	3.02018	2.9533	2.49673	2.84354	2.90876	3.21187	2.65774	2.363	1.75852	2.67027	0.458435
	130	2.87926	2.42514	2.50767	2.66301	2.49285	2.49047	2.04743	2.31841	2.56828	2.26969	1.82408	2.3746	2.47	2.07822	2.69698	2.47859	2.9645	2.23152	2.09757	1.65241	2.37653	0.326519
	131	2.91385	2.6445	2.88908	2.43415	1.93827	2.31641	2.29422	2.21642	2.65245	2.1164	1.47615	2.01139	2.74987	1.78343	2.74727	2.53815	2.99297	2.04969	2.50013	1.64005	2.34524	0.43662
	132	2.31856	2.34221	2.54653	2.63488	2.1273	1.74222	2.00873	1.5011	2.47809	2.40091	1.02371	2.33575	2.38888	1.51626	2.53039	2.70559	2.96159	1.67532	2.55417	1.79588	2.1794	0.492399
	133	1.93404	2.34709	2.19577	2.50701	2.08696	1.66292	1.76995	1.30405	2.46244	2.13114	1.18991	2.1094	2.37772	1.21445	1.86966	2.30203	2.4636	1.35496	2.62602	2.10994	2.00095	0.451947
	134	1.79223	2.08759	1.84393	2.31514	2.34756	1.80945	1.3941	1.4798	2.11552	2.22221	1.97081	1.82593	2.44475	1.64108	2.1896	1.91688	2.06898	1.42915	2.91885	1.91016	1.98619	0.370764
	135	1.35542	1.79192	1.37669	2.16061	1.6757	1.65904	1.5502	1.82984	2.14722	2.21583	2.42315	2.16717	2.19929	2.74279	2.05256	2.04013	2.32874	1.6655	2.97918	2.45615	2.04086	0.432272
	136	1.36772	1.15789	1.14699	2.20668	1.93946	1.59014	1.4948	2.09781	2.06187	1.97408	2.51117	2.35388	1.62198	3.07961	2.52716	1.78465	1.84709	2.44552	2.69549	2.32583	2.01149	0.520555
	137	1.59077	1.65908	1.18251	1.62635	1.46129	1.59346	1.38877	1.68757	1.7605	1.94911	1.98492	2.12776	1.20334	2.42112	2.19228	1.9349	1.60533	1.94236	2.46039	2.36874	1.80703	0.377685
	138	1.77839	2.21354	1.31013	1.62376	1.09556	1.98012	1.58607	2.05552	2.08884	1.52977	1.98161	1.78076	1.42673	1.84201	1.75231	1.33774	1.65769	1.8836	1.92157	2.32348	1.75846	0.317112
	139	1.83619	2.03797	0.832779	1.48094	1.1597	2.19319	1.45528	1.24951	1.93575	0.616089	1.66577	1.23813	1.2056	1.7908	1.19005	1.14279	1.39264	1.66801	2.00996	1.77907	1.49401	0.419784
	140	1.6908	2.27888	0.736506	1.56567	1.25577	2.2571	1.75355	1.97351	1.83378	0.500035	1.48612	1.04362	0.980204	2.16068	0.990482	1.06279	1.16259	1.35348	1.91502	0.989	1.44948	0.520453
	141	1.04229	1.60154	0.660192	1.12323	1.49931	2.00265	1.0859	2.43101	1.86101	1.16949	1.30406	1.09098	1.2132	1.79774	0.895763	1.32433	0.816823	0.901112	1.79346	0.914249	1.32642	0.460096
	142	1.30487	1.6322	0.958023	0.783579	1.45779	1.32452	0.823163	2.56975	1.92083	0.952217	1.51505	1.26709	1.31527	0.940431	1.00906	0.75008	0.920286	1.15319	2.04487	0.991245	1.28167	0.472319
	143	1.461	1.8152	1.07191	1.00777	1.0412	1.41673	0.928974	1.7663	1.66785	0.869732	1.77639	0.662042	1.76128	0.500101	0.986182	0.531527	0.848026	1.67011	1.5072	0.73314	1.20113	0.451346
	144	1.78822	1.91861	1.37682	0.845832	0.544315	1.23311	1.22616	1.22036	1.06419	1.11946	1.13557	0.741909	1.7302	0.463599	0.827669	0.517292	0.488824	1.34446	0.59894	0.817002	1.05013	0.441508
	145	2.17965	1.2483	1.41282	0.593687	0.412418	0.858015	1.51404	1.09832	0.746306	1.25204	1.19036	0.95226	1.54	0.402314	0.833026	0.221846	1.01733	0.684853	1.0275	0.62878	0.990693	0.465275
	146	1.44434	0.901904	1.43272	0.545719	0.768253	0.221368	1.62623	0.597542	0.774778	1.17823	1.40916	1.23782	1.03791	0.457011	1.06064	0.128522	1.18064	1.41287	0.403934	0.775091	0.929734	0.440747
	147	1.1487	0.401243	1.00069	0.481436	1.08317	0.242974	1.19893	1.18028	0.651873	0.816001	0.929499	1.52723	0.477484	0.268136	0.840696	0.875003	1.00413	1.4834	0.0978115	0.918043	0.831337	0.402273
	148	0.797152	0.470036	0.550491	0.443866	0.545462	0.481687	1.20688	1.00812	0.372552	1.02948	0.564064	1.39551	0.14472	0.619163	0.450553	1.21949	0.70444	0.704817	0.142908	0.865149	0.685827	0.345824
	149	0.610431	0.140475	0.0344456	0.591374	0.240297	0.1777	1.16856	0.13183	-0.137572	0.507407	0.490355	0.835417	0.220829	0.334548	-0.202098	0.740097	0.720086	0.114996	0.168536	0.661989	0.377485	0.350039
	150	0.671515	-0.154873	-0.211233	0.300347	0.250023	0.0261704	0.698865	-0.234503	-0.368604	0.0910149	0.174663	0.50579	0.192065	-0.00925916	-0.158908	0.643105	-0.0157575	0.231431	0.654543	0.542159	0.191428	0.337633
	151	0.500526	-0.179674	-0.492101	0.254285	0.370962	0.390726	0.002011	-0.0986181	0.0141463	-0.554132	0.278023	-0.26597	-0.421494	-0.790113	-0.00610863	0.0193945	-0.216153	0.25524	0.647222	0.321574	0.00148736	0.38261
	152	0.0974934	0.153975	-0.646931	0.091941	-0.30672	0.40977	-0.264655	-0.0490746	-0.309149	-0.893282	-0.447919	-0.635725	-0.586684	-0.940505	-0.0312993	-0.534495	-0.707103	-0.0449855	0.288892	0.0237144	-0.266637	0.395533
	153	-0.615716	-0.358153	-0.462367	-0.490408	0.142612	-0.152736	0.0921344	0.295025	0.126226	-0.710364	-0.723032	-1.00057	-0.782721	-1.55603	-0.303017	-0.578606	-1.06209	-0.390205	0.112059	-0.530015	-0.447399	0.468832
	154	-1.18626	-0.611753	-0.699646	-0.777474	0.00165309	-0.805744	0.0102928	0.00697712	-0.921337	-0.786778	-0.780324	-1.31379	-1.1555	-1.41456	-0.335869	-0.802033	-1.30454	-0.730465	-0.426742	-0.539455	-0.728668	0.429766
	155	-1.37391	-0.87058	-1.00388	-0.475717	-0.0711677	-1.23453	-0.194867	-0.557107	-0.998448	-0.893493	-1.14947	-1.71065	-1.67352	-1.55286	-0.689558	-0.846563	-1.48497	-1.36609	-0.931961	-0.3221	-0.970072	0.482699
	156	-1.55068	-1.34337	-1.58904	-0.923513	-0.358412	-1.65611	-0.426658	-1.20179	-1.24663	-1.08656	-1.247	-2.06748	-1.70542	-1.33706	-1.13243	-0.716038	-1.68832	-2.04734	-1.00379	-0.789999	-1.25588	0.474013
	157	-1.30271	-1.46212	-1.80524	-1.19278	-0.825612	-2.0015	-1.15123	-1.59483	-1.55439	-1.10006	-1.1483	-1.79947	-1.64886	-1.52053	-1.45923	-1.16137	-1.03363	-2.55976	-1.48422	-1.37643	-1.45911	0.390865
	158	-1.54951	-1.76637	-2.16309	-1.31544	-1.65009	-1.87232	-1.58966	-2.59171	-1.80254	-1.19659	-1.19568	-1.50062	-2.02262	-1.42857	-1.55708	-1.46677	-1.35108	-2.67228	-1.83303	-2.06775	-1.72964	0.413073
	159	-2.21779	-2.21274	-2.02938	-1.67862	-2.10425	-1.78984	-1.87593	-2.77498	-2.41148	-2.13401	-1.71692	-2.21365	-2.2699	-1.92835	-2.25539	-2.29959	-1.64974	-2.8316	-2.21666	-2.42495	-2.15179	0.324025
	160	-1.90546	-2.22819	-2.36172	-2.36462	-2.34684	-1.92121	-2.59279	-3.23799	-2.51504	-2.62811	-2.35776	-2.23648	-2.4768	-1.92035	-2.54482	-1.84259	-1.99135	-2.76573	-2.68102	-2.17728	-2.35481	0.347788
	161	-2.43066	-2.14152	-2.60367	-2.444	-2.57798	-2.2325	-2.74135	-3.66558	-2.67814	-2.88555	-2.91139	-2.64247	-2.55949	-2.10911	-3.18346	-2.0152	-2.37321	-2.58855	-3.26912	-2.37122	-2.62121	0.410922
	162	-3.1405	-2.51756	-2.6142	-3.05367	-3.18094	-2.72525	-2.73811	-4.04956	-3.24605	-3.39768	-3.61717	-2.87097	-3.1849	-2.65424	-3.5115	-2.63036	-2.58921	-2.73201	-3.58152	-2.76734	-3.04014	0.426211
	163	-3.95084	-3.71499	-2.91374	-3.15666	-3.66659	-3.47106	-2.823	-4.14012	-3.47664	-3.84985	-4.12432	-2.76653	-3.50406	-3.04831	-4.15618	-3.34534	-2.66939	-3.03504	-3.70064	-3.67063	-3.4592	0.47346
	164	-4.30897	-3.93225	-3.04649	-3.50524	-3.86851	-4.14551	-3.03568	-3.97865	-3.26366	-4.02366	-4.3092	-3.23492	-3.88978	-3.53265	-4.26744	-3.35322	-3.19331	-3.06496	-4.01019	-4.0238	-3.6994	0.452219
	165	-4.85681	-4.13823	-3.51804	-4.10595	-4.12623	-4.37955	-3.76392	-3.93732	-3.3223	-4.15384	-4.80397	-3.83924	-4.04175	-3.85284	-4.59587	-3.44156	-3.63278	-3.48368	-4.0237	-4.25875	-4.01382	0.430849
	166	-5.2698	-4.89456	-3.65548	-5.10215	-4.26799	-4.76433	-4.21514	-4.09469	-3.72639	-4.75669	-5.13112	-4.44956	-4.2843	-4.4871	-4.57506	-4.53677	-3.86091	-4.11186	-4.54311	-4.55241	-4.46397	0.450136
	167	-5.34923	-5.13046	-4.29432	-5.59332	-4.77867	-4.88313	-4.73849	-4.76743	-3.81415	-4.84654	-5.38937	-4.62446	-4.42635	-4.7121	-4.72714	-5.07241	-4.45464	-4.75955	-5.27078	-5.3074	-4.847	0.425691
	168	-5.5992	-5.25712	-4.99265	-5.84047	-5.49423	-5.09218	-5.01849	-5.19078	-4.68928	-5.62737	-5.57483	-5.18104	-5.2158	-5.12005	-4.91619	-5.38499	-5.04815	-5.52398	-5.43132	-5.56231	-5.28802	0.291155
	169	-6.06086	-5.75999	-5.66529	-6.10903	-6.11963	-5.57537	-5.67556	-5.56337	-5.67313	-5.9889	-5.6775	-5.41342	-5.52662	-5.62477	-5.21671	-5.74967	-5.46518	-6.11475	-4.90721	-5.50891	-5.66979	0.309985
	170	-6.62508	-6.08274	-5.87087	-6.19036	-6.33355	-5.90152	-6.33876	-6.09123	-5.93295	-6.12432	-5.94829	-5.70978	-6.15291	-6.02971	-5.55929	-5.66056	-5.723	-6.18034	-5.69297	-5.55975	-5.9854	0.283602
	171	-6.86768	-6.42023	-6.13894	-6.6419	-6.50897	-6.14654	-6.42586	-6.0366	-6.29447	-6.04662	-5.92905	-6.13093	-6.52852	-6.29566	-5.83179	-6.11642	-6.28374	-6.05023	-6.31693	-5.87091	-6.2441	0.266767
	172	-7.09092	-7.12393	-6.19597	-7.21968	-7.11239	-6.77774	-7.04111	-6.6617	-6.69173	-5.72522	-6.3579	-6.45249	-6.81225	-7.06222	-6.28393	-6.84088	-6.64088	-5.95322	-6.86572	-5.79985	-6.63549	0.45489
	173	-7.13113	-7.77657	-6.75108	-7.59284	-7.41964	-7.14277	-7.50974	-6.98504	-6.85805	-6.13369	-7.08194	-7.06555	-6.99012	-7.51752	-6.6396	-7.35565	-7.11035	-6.44373	-7.21691	-6.30764	-7.05148	0.434752
	174	-7.31247	-8.03617	-7.05399	-7.7456	-7.49285	-7.42764	-7.92059	-7.50291	-7.53073	-7.19528	-7.55267	-7.58104	-7.53082	-7.7342	-7.00442	-7.58111	-7.66552	-7.19911	-7.62451	-6.79417	-7.47429	0.307247
	175	-7.70422	-8.54637	-7.80637	-7.7021	-7.45249	-7.90484	-8.36536	-7.92308	-7.96441	-7.80353	-7.61631	-7.90121	-7.77913	-7.85291	-7.3108	-7.83532	-7.98079	-7.7744	-8.07032	-7.46366	-7.83788	0.285442
	176	-8.03973	-8.58697	-8.34151	-7.61957	-7.79854	-8.06945	-8.60318	-8.40523	-8.24875	-8.28556	-7.92047	-7.84195	-8.19139	-7.68098	-7.25696	-7.78997	-7.83771	-8.34301	-8.19539	-7.96565	-8.0511	0.341929
	177	-8.1719	-8.64753	-8.6951	-7.77326	-8.16016	-8.33728	-8.27111	-8.60364	-8.4207	-8.47067	-8.2162	-8.23977	-8.38271	-7.69465	-7.58977	-7.90255	-7.94528	-8.70328	-8.23011	-8.27799	-8.23668	0.323501
	178	-7.86478	-8.67904	-8.92625	-8.11273	-8.23625	-8.54874	-8.15894	-8.51467	-8.54832	-8.65002	-8.5103	-8.20983	-8.11961	-7.76127	-7.91736	-7.8819	-8.41063	-8.54303	-8.43161	-8.37526	-8.32003	0.312802
	179	-7.72681	-8.64773	-8.56962	-8.15584	-8.38675	-8.4405	-8.46157	-8.13492	-8.53945	-8.87719	-8.6127	-8.38716	-8.05463	-7.96415	-8.02627	-7.86611	-8.92158	-8.14281	-8.62156	-8.56107	-8.35492	0.330702
	180	-8.02096	-8.68458	-8.03774	-8.29364	-8.5076	-8.65343	-8.40399	-8.03898	-8.40456	-9.08183	-8.60293	-8.4945	-8.28495	-7.91175	-8.14139	-8.16324	-9.05045	-8.22988	-8.90973	-8.63373	-8.42749	0.341383
	181	-8.45417	-8.47169	-8.00023	-8.39479	-8.08791	-8.65284	-8.36184	-8.10819	-8.18679	-8.75891	-8.29884	-8.46071	-8.13805	-8.26718	-8.55913	-8.50728	-8.95188	-8.13577	-8.97814	-8.6013	-8.41878	0.27808
	182	-8.77382	-8.25058	-8.0211	-8.25473	-7.88529	-8.41783	-8.12498	-7.82494	-8.17325	-8.15417	-8.24248	-8.34406	-8.11155	-8.78999	-8.69537	-8.86736	-8.87826	-8.26999	-8.85109	-8.61449	-8.37727	0.337471
	183	-8.81746	-7.92033	-7.92467	-8.12178	-8.12638	-8.28418	-8.17285	-7.59343	-7.97142	-8.09858	-8.36543	-7.98351	-8.1303	-8.78636	-8.71309	-8.92269	-8.75785	-8.46394	-8.58714	-8.50557	-8.31235	0.36744
	184	-8.2904	-7.37274	-8.07895	-7.9027	-8.09113	-8.15584	-7.9826	-7.96309	-7.74957	-8.26702	-8.21928	-7.99689	-8.12754	-8.63125	-8.52629	-8.8806	-8.54303	-8.40771	-8.51943	-8.37535	-8.20407	0.341509
	185	-7.97192	-7.26044	-8.00925	-8.23082	-7.78282	-8.04752	-7.60907	-7.91727	-7.65717	-8.25739	-7.96388	-8.07271	-8.05591	-8.22896	-7.9209	-8.53914	-8.19477	-8.0759	-7.83859	-8.49591	-8.00652	0.296281
	186	-7.49858	-7.15862	-7.8545	-7.97794	-7.34895	-7.66377	-7.45717	-7.49372	-8.03241	-8.01194	-7.7277	-7.90789	-7.51359	-7.95213	-7.29405	-8.01722	-7.6247	-7.74913	-7.18234	-8.37825	-7.69223	0.325355
	187	-7.24905	-6.89264	-7.51994	-7.58004	-7.08962	-7.3989	-7.05796	-6.7374	-7.87192	-7.30239	-7.88516	-7.49863	-7.15075	-7.28397	-6.70991	-7.58478	-7.36709	-7.29873	-6.76111	-7.4084	-7.28242	0.339176
	188	-7.11953	-6.50816	-7.29122	-7.23155	-6.79407	-7.05798	-6.74613	-6.38627	-7.24515	-6.89405	-7.64054	-7.2344	-6.75039	-6.97292	-6.27193	-7.44343	-6.83559	-6.948	-6.8307	-6.623	-6.94125	0.350887
	189	-6.60874	-5.97232	-6.51968	-6.68408	-6.44225	-6.38777	-6.57961	-6.25733	-6.86913	-6.27925	-7.19705	-6.86505	-6.52938	-6.73974	-6.04464	-6.87255	-6.18707	-6.19904	-6.61489	-6.21899	-6.50343	0.31579
	190	-6.06829	-5.31845	-5.72196	-6.16161	-5.55326	-5.81223	-6.162	-6.19411	-6.08942	-5.75312	-6.80932	-6.64107	-6.00996	-5.79792	-6.13873	-6.36149	-5.42933	-5.56758	-6.3775	-5.83169	-5.98995	0.389235
	191	-5.53992	-5.08946	-5.31016	-5.62761	-4.78473	-5.53697	-5.40415	-5.90166	-5.59473	-5.16671	-5.91772	-6.07246	-5.64273	-4.72769	-5.55887	-6.02079	-4.92194	-4.66686	-5.52285	-5.17043	-5.40892	0.422476
	192	-4.95593	-4.63869	-4.71808	-4.53321	-4.54984	-4.85203	-4.80366	-4.94836	-4.74167	-5.07589	-4.76501	-4.60977	-4.57327	-4.21176	-4.8788	-5.86075	-4.2078	-4.44181	-4.85028	-4.93936	-4.7578	0.349935
	193	-3.97788	-4.42008	-4.20799	-4.23026	-4.23369	-4.26385	-3.99431	-4.30861	-3.78248	-4.17323	-3.96151	-3.65066	-3.98448	-3.92156	-4.43632	-5.02482	-3.90631	-3.98204	-3.81904	-4.25409	-4.12666	0.301414
	194	-3.23295	-4.3167	-3.52088	-3.55028	-3.87913	-3.79942	-2.92216	-3.63962	-3.0245	-3.36188	-2.79708	-2.66296	-3.16356	-3.75493	-3.49462	-3.69108	-3.86	-3.52442	-2.7759	-3.50772	-3.42399	0.430528
	195	-2.67263	-3.21315	-2.44745	-2.43197	-2.96802	-2.36411	-2.16054	-3.03137	-2.2372	-2.50827	-1.76689	-2.02122	-2.62124	-2.82914	-3.44786	-2.31178	-3.27349	-2.9171	-1.17659	-2.75325	-2.55766	0.542649
	196	-2.09417	-2.66675	-1.85116	-1.61155	-2.20685	-1.54211	-1.42449	-2.25714	-1.68011	-2.03039	-1.26162	-1.78419	-2.11966	-2.18986	-2.71459	-1.52271	-2.40806	-2.24534	-0.938902	-1.91532	-1.92325	0.458952
	197	-1.01927	-2.21785	-1.45569	-1.06015	-1.46483	-0.46517	-0.637103	-1.15655	-1.14583	-1.22597	-0.695479	-1.12496	-1.73475	-1.26317	-2.28856	-1.01415	-1.81906	-1.57262	-0.87149	-1.62029	-1.29265	0.486159
	198	-0.075991	-1.2968	-0.819385	-0.3876	-0.691428	-0.110362	-0.442601	-0.107691	-0.38504	-0.685036	-0.300081	-0.743045	-1.0365	-0.287482	-1.41307	0.0561358	-0.790953	-1.13111	-0.791456	-1.11189	-0.627569	0.430072
	199	0.290659	-0.308354	-0.413838	-0.012888	-0.343974	0.739587	0.0538286	0.694967	0.384539	-0.035398	0.491698	-0.556283	0.0053737	0.207985	-0.378769	0.413953	0.331364	-0.30042	-0.511189	0.283396	0.0518118	0.400567
	200	1.11004	0.586864	0.889635	1.04782	0.577439	0.952922	0.527489	1.42367	1.42371	0.456965	0.909462	0.269633	1.32838	0.766626	0.556282	1.34399	1.31363	0.405543	0.484828	1.23264	0.880379	0.381096
	201	1.60883	2.04994	1.90536	1.7771	1.65905	1.14734	1.49648	1.58059	2.02525	1.26008	1.19457	1.56398	2.27637	1.61553	1.63994	2.2361	1.63013	0.719425	0.891222	2.21866	1.6248	0.430528
	202	3.00161	2.61961	2.94936	2.74021	2.09623	1.96885	2.24022	2.20987	2.38227	2.35709	2.26031	2.47457	2.61359	2.3623	2.82301	3.26853	1.8263	1.36732	1.96078	2.85543	2.41887	0.456754
	203	3.4994	2.6111	3.39775	3.42904	2.60357	2.28704	2.98814	2.82565	2.65695	2.23532	2.99284	3.29724	2.75115	3.06777	2.7733	3.73833	2.20775	2.66525	2.76683	3.39417	2.90943	0.439988
	204	4.08941	3.76457	3.9374	3.63303	3.6933	2.93796	4.19437	3.69257	2.93958	3.02017	3.64244	3.68374	3.35512	3.86959	3.36001	3.69816	2.80579	3.45571	3.87617	4.56146	3.61053	0.448475
	205	4.56184	3.85031	4.49976	3.65388	4.74796	3.62227	4.81923	4.31677	3.17929	3.65841	3.5361	4.53781	4.01422	4.72281	4.2622	3.45631	3.54196	4.19885	4.1244	5.18435	4.12444	0.548719
	206	4.72045	4.85276	4.64761	4.44103	5.05606	4.61464	5.24622	4.93032	3.87337	4.68447	4.47426	4.91147	4.23207	5.10865	5.38779	4.66671	4.58212	4.39251	4.6662	5.4764	4.74826	0.389614
	207	5.12937	5.36912	5.48241	5.30043	5.71933	5.05189	5.74407	5.47616	4.99287	5.86199	5.04102	5.54464	4.77347	5.70242	5.80421	6.12289	5.2567	4.53389	5.29582	5.54083	5.38718	0.393048
	208	5.98588	6.15198	6.27749	6.26128	6.2233	5.86553	5.58196	6.31344	6.14891	5.82574	6.11676	6.59036	5.85867	6.3448	6.03124	6.11325	5.91454	5.27618	5.73888	5.78653	6.02034	0.300312
	209	6.69557	6.38891	6.339	6.71514	6.69194	6.73846	6.4056	6.61297	6.66033	6.7674	6.15703	6.87087	5.87966	6.73689	5.62282	6.38353	6.23817	6.20093	6.02256	6.02109	6.40744	0.344772
	210	6.6329	7.06434	6.77821	6.81832	6.80835	7.22441	7.11821	6.5004	6.65087	6.74273	7.02879	6.76779	6.8777	6.35081	6.52194	7.06568	7.24057	6.8881	6.5898	6.75341	6.82117	0.245344
	211	6.86195	7.64631	7.33982	6.64315	7.42017	7.91826	7.25857	6.49813	6.75721	7.47539	7.30628	7.57445	7.71583	6.7795	7.46163	7.23766	7.99001	7.6776	7.16136	7.43583	7.30796	0.417759
	212	7.30325	8.31125	8.10346	7.35414	8.06007	8.33675	7.49031	7.26633	7.35453	7.43732	7.80858	7.89293	8.41782	7.4027	7.35748	8.06139	8.75491	8.24621	7.4618	7.91829	7.81698	0.453723
	213	7.86579	8.17841	8.44711	6.94133	7.69492	8.56035	7.55499	8.22467	7.26179	7.61923	7.91337	8.10112	8.38647	7.69107	7.26245	7.84295	8.62161	7.86772	7.33511	8.26389	7.88172	0.469211
	214	8.30728	8.44812	8.38329	7.91779	8.14317	8.62642	7.6739	8.35492	7.61524	8.25433	8.2813	8.56788	7.98818	7.62549	7.69336	7.58987	8.78154	8.18671	7.88892	8.21331	8.12705	0.362139
	215	8.74192	8.59122	8.61905	8.40502	8.20647	8.23931	8.39429	8.61307	7.94945	8.82185	8.18161	8.83148	8.06589	8.17683	8.34118	7.29156	8.98237	8.70565	8.20911	7.89777	8.36326	0.398205
	216	8.76016	8.26766	8.23406	9.09562	8.00257	8.67458	9.32208	8.34207	8.10841	8.76461	8.51775	8.94449	8.64365	9.01141	8.83002	8.01254	8.41531	9.10757	8.48445	8.62505	8.6082	0.379323
	217	8.67095	8.44259	8.37144	9.24336	8.66496	8.55234	9.11718	8.71003	8.74869	8.45682	8.50067	8.60513	9.05483	9.12902	8.93302	8.51079	8.49899	9.46093	8.682	8.94105	8.76474	0.305371
	218	8.25794	8.57105	9.16527	8.69855	8.71026	8.68936	8.88556	9.34609	8.79	8.83913	8.40551	8.70204	8.89987	8.80305	9.62569	8.6452	8.66682	9.33805	8.91701	8.46171	8.82091	0.334426
	219	8.42243	9.01979	9.36879	8.85321	8.56673	9.10003	9.0413	9.33403	9.10302	9.45049	8.69433	8.7562	9.28378	9.11442	9.36624	9.21039	8.45057	9.65421	8.95371	7.86972	8.98067	0.425691
	220	8.86315	8.55617	9.16197	9.50769	8.94559	9.28182	9.33423	9.23462	9.09838	8.93445	8.39907	8.70051	9.51165	9.33175	8.52997	9.63376	8.47054	9.63463	8.85602	7.72112	8.98535	0.48899
	221	8.93755	8.51052	8.66211	10.0037	8.82605	9.32012	9.25454	8.95767	9.67957	8.72519	8.4587	8.80586	8.97536	9.23845	8.96846	9.22533	7.85551	9.20247	9.00626	8.24069	8.94271	0.481414
	222	9.28028	8.90487	8.46854	9.50388	8.50461	8.76349	9.01235	8.40644	9.23304	8.17269	8.09761	9.02834	8.80507	8.97939	9.17367	8.90976	7.78054	8.54547	9.45617	8.84931	8.79378	0.457813
	223	8.8871	8.4703	8.42027	9.09086	9.13558	8.88704	8.83619	8.31683	8.83302	8.58507	8.08655	8.31488	8.53207	8.52569	9.46997	9.07607	8.25335	8.83395	10.0917	8.46956	8.7558	0.470295
	224	9.07826	8.22847	8.045	8.44951	9.18345	8.83112	9.03297	8.19657	9.00213	8.15329	8.59697	8.39333	9.39608	8.63645	9.14222	8.56629	8.88268	8.49142	9.65952	8.70753	8.73366	0.437949
	225	8.21905	8.27337	8.23489	8.02805	9.33	7.94485	8.43855	8.43359	8.96908	8.04738	9.26872	8.38276	8.80959	8.56533	9.00685	7.99843	8.49856	8.71684	9.46978	9.0696	8.58526	0.472023
	226	7.93843	8.11788	8.36129	8.22609	9.9559	7.90219	7.8205	8.19557	8.31727	8.07371	8.79223	7.85948	8.21593	8.05723	8.46961	8.29044	8.48025	8.2561	8.8843	9.07381	8.36441	0.502025
	227	7.80572	8.4214	8.49722	8.12784	9.12463	7.69729	8.03119	7.71323	7.75568	7.9447	8.8132	7.96915	7.68909	8.44898	8.415	8.05652	8.96932	7.86571	8.48834	8.49267	8.21634	0.436488
	228	7.54716	7.92529	7.79973	8.17887	8.30554	7.85073	6.97074	8.04596	7.1769	8.08799	8.7894	8.08985	7.82065	7.95736	8.21569	8.02882	8.70815	7.38921	7.81546	7.50611	7.91048	0.450141
	229	7.41473	7.68493	7.861	8.1598	7.94029	7.64099	6.65015	8.12622	7.1412	7.33819	8.35701	7.72157	7.91349	8.12415	7.83724	7.93006	8.21987	7.29873	7.43125	7.75911	7.7275	0.418546
	230	7.37188	7.40242	7.17409	7.99052	7.44509	7.25907	6.50057	7.76258	6.82856	7.55337	7.69188	6.9877	7.22254	7.96014	7.29843	7.66503	7.22805	6.72598	6.92292	7.92945	7.34601	0.418483
	231	7.25632	7.61529	6.55418	7.74327	6.55947	6.91158	6.70931	7.25953	7.31025	7.5193	7.47254	6.36795	7.01037	7.51713	7.08555	7.41684	7.09632	6.53418	5.88977	7.01292	7.0421	0.48178
	232	7.0436	7.28897	6.19036	6.73482	6.72418	7.10014	6.75582	7.17723	7.55183	7.39456	6.9318	6.15431	7.45975	7.14672	7.63148	6.97219	6.30698	6.49762	5.85471	7.28785	6.91025	0.500891
	233	6.49719	7.27059	6.05012	6.14584	6.47855	6.85038	6.59013	6.11376	7.35525	6.50297	5.75773	6.2208	7.21294	7.06868	7.2259	6.34459	5.36725	6.02598	5.66185	6.65433	6.46974	0.569447
	234	5.9545	6.43762	5.95624	6.16534	5.35733	6.61725	5.86607	5.52533	6.49894	6.02572	5.38023	6.10246	6.7188	6.57675	6.62095	6.07624	5.37143	4.73372	5.42287	5.89478	5.96513	0.536236
	235	5.65426	5.95907	6.17402	5.54782	4.99033	6.43107	5.34903	5.61727	6.02027	5.67617	5.47302	5.17222	5.5319	6.08903	6.19392	5.79737	6.10699	4.6153	6.16507	5.41258	5.69884	0.458402
	236	5.6034	5.41904	5.84462	5.07997	5.19864	5.2963	5.12453	5.15384	6.11773	4.77648	5.25244	4.9109	5.09095	5.38319	5.38044	5.81505	5.68436	5.5419	5.44719	4.80309	5.3462	0.352781
	237	5.25263	4.74419	4.60703	4.7505	5.05996	4.61331	4.78099	4.30749	5.39973	4.54594	4.7558	4.63312	5.47148	4.9936	4.65068	5.33645	4.96185	5.17551	4.65449	4.84454	4.87696	0.317672
	238	4.90945	4.01019	3.74156	4.36601	4.45276	4.40762	4.25363	4.06057	4.2714	4.28124	4.81281	4.81269	4.37418	5.04077	4.26951	4.6571	4.43028	5.14105	4.28705	4.23174	4.44058	0.356121
	239	4.37379	3.54792	3.15143	3.74692	4.0305	3.63044	3.60908	3.66489	3.63092	3.77495	4.36761	4.46558	3.58439	4.59675	4.1474	4.01475	3.94268	4.30832	4.23932	3.5559	3.91918	0.386796
	240	3.62327	3.21699	3.53947	3.8282	3.85437	2.78952	3.70102	3.30203	3.4391	3.46258	4.04509	4.03127	3.28949	4.16338	3.79246	3.41408	3.76346	3.97372	3.99564	3.12593	3.61755	0.361236
	241	2.82493	3.08608	3.54151	3.279	3.83436	2.10843	3.4062	2.76618	3.20316	3.34175	3.66173	3.71445	3.21195	3.60114	3.19533	2.96008	2.98198	3.70853	3.08898	2.94174	3.22287	0.409908
	242	2.48145	2.21776	2.83957	2.43228	3.58889	2.32988	3.52645	3.33571	2.38054	3.12695	2.74085	2.91266	2.69346	3.16506	2.68382	2.06559	1.69625	3.00129	2.68996	2.7022	2.73053	0.482088
	243	1.90416	1.86463	2.61588	2.35711	3.14509	2.40825	3.17357	2.998	1.89571	2.84146	2.31884	2.19758	1.88287	2.68866	2.30561	1.02993	0.918101	2.57588	2.33371	2.36939	2.29122	0.599179
	244	1.1866	2.20898	2.31687	2.44697	2.36778	2.18215	2.46738	1.929	1.37313	1.99407	2.04206	1.84887	1.49536	1.32552	1.77159	1.08391	1.00336	2.45407	2.23113	2.4961	1.91125	0.500392
	245	0.84672	1.73495	2.30554	1.64897	1.74263	2.22006	1.98579	1.61202	1.26659	1.49922	1.76727	2.05552	0.890767	0.387122	1.48524	1.18415	1.01967	1.56822	2.15286	2.37087	1.58721	0.532671
	246	1.18851	1.5191	2.00453	0.758422	1.01969	1.88918	1.29966	1.07449	0.63609	1.09986	1.60214	1.78801	0.905817	0.230916	0.969765	0.972608	1.08107	0.695955	1.8957	1.53762	1.20846	0.47617
	247	0.546171	1.29812	1.29507	0.224943	0.404091	1.18578	1.07752	0.949424	0.135491	0.752386	1.3943	0.882538	1.0467	0.7819	0.353615	0.724499	0.690515	0.0118327	2.02962	1.08007	0.84323	0.489333
	248	0.290003	0.482836	0.109758	0.585568	-0.169916	0.87569	0.324338	0.438046	-0.125635	0.604562	1.0574	0.204928	1.27126	0.781428	0.120132	0.243113	0.703232	0.244555	1.36082	0.805456	0.510379	0.426231
	249	0.0515706	-0.230422	-0.129194	0.51769	-0.531032	0.286761	-0.53123	0.457065	-0.0504762	0.307753	0.52497	-0.0671553	0.713729	0.443181	-0.00691354	-0.176465	0.3757	0.317625	0.638114	0.251929	0.15816	0.364371
	250	-0.375828	0.0564445	-0.0928969	0.0932957	-0.850969	-0.165419	-0.608703	0.33778	0.028529	-0.0444099	0.268651	-0.159468	-0.0850262	-0.53647	-0.434619	-0.250387	0.279329	0.383804	0.705518	0.000280046	-0.0725283	0.374361
	251	-0.672662	-0.398851	-0.254668	-0.164531	-0.938882	-0.244101	-0.571892	0.334782	-0.473747	-0.310136	-0.126931	-0.186382	-0.262356	-0.837994	-0.697608	-0.213953	-0.42693	0.255793	0.216054	-0.270116	-0.312256	0.338413
	252	-0.748539	-0.592259	-0.23465	-0.635989	-0.828959	-0.402866	-0.630574	0.182864	-0.619502	-0.320916	-0.498798	-0.478166	-0.25511	-1.00172	-0.801968	-0.331573	-0.643383	-0.223444	-0.531361	-0.257005	-0.492696	0.270892
	253	-1.06357	-0.75116	-0.29355	-0.474272	-0.550444	-0.640537	-0.782791	0.130489	-0.553916	-0.625662	-1.06523	-0.645226	-0.668358	-1.24671	-0.480492	-0.763457	-0.716076	-0.240775	-0.68924	-0.61731	-0.636914	0.301512
	254	-1.38427	-0.870623	-0.569724	-0.966543	-1.17504	-0.493318	-0.831041	-0.239733	-0.90553	-1.12688	-0.942374	-0.629873	-0.648619	-1.51329	-0.416833	-0.799629	-0.86307	-0.502429	-1.59972	-0.89226	-0.86854	0.360485
	255	-0.967984	-1.01444	-1.198	-1.41252	-1.23881	-0.60225	-0.883716	-0.983619	-1.12879	-1.21745	-0.572208	-0.650948	-0.684449	-1.38352	-0.588921	-0.963703	-0.756523	-0.254938	-1.63257	-0.853225	-0.949429	0.341071
	256	-1.39484	-1.31938	-1.7541	-1.44794	-1.23182	-0.761756	-0.384948	-1.38425	-1.60224	-1.37469	-0.653928	-0.67831	-0.920039	-1.58337	-0.671103	-1.08112	-1.20223	-0.782532	-1.54563	-1.19837	-1.14863	0.386271
	257	-1.12104	-1.18536	-1.78291	-1.50919	-1.56891	-0.795854	-0.104363	-1.2225	-1.56242	-1.70874	-1.39137	-0.827429	-1.10903	-1.52723	-0.764576	-1.28555	-1.53653	-1.79194	-1.06184	-0.941354	-1.23991	0.419137
	258	-1.42878	-1.37253	-1.5657	-1.45507	-1.4777	-1.15122	-0.63097	-1.17371	-1.20186	-1.77645	-1.58229	-1.1644	-0.985849	-1.87373	-1.3624	-1.32674	-1.74174	-1.96921	-0.949644	-1.09816	-1.36441	0.334382
	259	-1.11727	-1.50803	-1.50038	-1.56008	-1.36892	-1.05705	-0.944662	-1.52063	-0.962711	-1.87687	-1.43159	-1.6695	-0.900138	-0.989339	-1.21281	-0.774702	-2.00914	-1.84808	-1.25201	-1.23359	-1.33688	0.351411
	260	-0.888215	-1.44825	-1.34291	-1.23462	-1.36091	-1.02815	-0.825924	-1.68419	-0.817695	-1.62178	-1.33179	-1.53782	-1.74447	-0.77814	-0.861994	-0.824769	-1.73563	-1.8209	-1.94785	-1.55945	-1.31977	0.388605
	261	-0.900189	-1.65643	-1.12128	-1.68913	-1.03354	-0.844347	-1.00275	-2.04918	-1.11858	-1.89335	-1.42571	-1.3014	-2.10467	-0.986851	-0.697473	-0.789765	-1.48966	-1.5454	-2.10605	-1.36415	-1.356	0.450471
	262	-0.550349	-1.51109	-1.00051	-1.76241	-1.05984	-1.01569	-1.45458	-1.8588	-1.29428	-1.71909	-1.94577	-1.46868	-2.15955	-1.28457	-1.00757	-0.595444	-1.51638	-1.58708	-2.17165	-1.04174	-1.40025	0.463484
	263	-1.17157	-2.06478	-0.869821	-1.29958	-1.81705	-1.10995	-2.05865	-1.3559	-1.3193	-1.38285	-2.06618	-1.8872	-2.08528	-1.50585	-1.59821	-0.828001	-1.14872	-1.44942	-2.33674	-1.12765	-1.52413	0.442684
	264	-1.4741	-2.40622	-1.53972	-0.910024	-1.86398	-0.943082	-1.93205	-1.5894	-1.22678	-1.25723	-1.73084	-2.22979	-2.08324	-0.811528	-1.54725	-1.16574	-0.902377	-0.966506	-1.75536	-1.30586	-1.48205	0.469863
	265	-1.74808	-2.29007	-1.54434	-0.68345	-1.22401	-0.726997	-1.57317	-1.78228	-1.22019	-1.07351	-1.424	-2.14348	-1.562	-0.707516	-1.50466	-1.09378	-1.00018	-0.819342	-1.22203	-1.43603	-1.33896	0.451075
	266	-1.76725	-2.26998	-1.61496	-0.483768	-0.814058	-0.880087	-1.30254	-1.81788	-1.19766	-1.03215	-1.52973	-1.71623	-1.78037	-1.05419	-1.31513	-0.925551	-0.892943	-1.208	-0.625327	-2.08014	-1.3154	0.490884
	267	-0.934789	-1.9333	-1.89264	-0.483316	-0.949633	-0.832985	-0.661563	-1.30627	-0.956966	-1.04197	-0.948933	-1.37375	-1.48378	-1.34653	-1.60937	-1.0175	-0.584839	-1.09995	-1.04824	-1.92362	-1.1715	0.429139
	268	-0.810944	-1.4052	-2.01511	-0.503941	-0.608281	-0.805224	-0.51511	-1.43645	-0.332564	-1.0348	-1.20471	-1.07969	-1.55885	-1.36616	-1.5715	-1.28904	-0.938187	-1.34036	-1.3032	-1.01954	-1.10694	0.42477
	269	-1.29828	-0.813864	-1.68534	-0.469678	-0.744364	-0.657821	-0.729767	-0.92881	-0.634263	-0.179265	-1.25218	-0.522943	-1.33206	-0.902424	-1.39417	-1.19817	-0.913219	-1.0909	-0.932649	-0.0670073	-0.887359	0.409435
	270	-1.22771	-0.523126	-1.42175	-0.285077	-0.789583	-0.242632	-0.698737	-0.74793	-0.565242	0.145012	-0.743505	-0.143814	-1.25327	-0.382721	-0.590709	-1.45038	-0.883786	-0.86155	-0.65871	-0.168226	-0.674672	0.434021
	271	-0.794562	-0.722824	-1.24199	-0.388705	-0.606947	0.180872	-0.236078	-0.470576	0.0028964	0.644667	-0.475474	0.113361	-1.37325	-0.566923	-0.31707	-1.18681	-0.344072	-0.684523	-0.277596	0.148031	-0.429879	0.507135
	272	-0.612328	-0.837903	-0.907105	-0.349189	-0.167077	0.0408922	-0.0195985	-0.145199	0.0082232	0.673151	-0.680103	0.492088	-0.417891	-0.199522	0.111891	-0.602072	-0.400884	-0.33301	-0.19251	0.162641	-0.218775	0.410267
	273	-0.314379	-0.575922	-0.268083	-0.0400203	0.451815	0.161211	0.0966856	-0.331022	0.137915	0.829335	-0.250933	0.464924	0.264954	0.0622566	-0.220999	0.330771	-0.945372	-0.703001	-0.263802	-0.0287089	-0.0571188	0.42701
	274	0.326843	0.00697899	0.824246	-0.392411	1.14462	0.277108	0.372213	-0.0659105	0.392283	0.570841	0.334293	0.460714	0.262269	0.303485	0.252221	0.173011	-0.297287	-0.492313	-0.416367	-0.370702	0.183307	0.429061
	275	0.362222	0.0959318	1.02629	-0.630904	1.62227	0.0615666	0.0582951	0.446487	0.223472	0.433373	0.89547	0.415179	0.525775	0.476277	0.697974	0.0115426	0.190492	-0.0719853	-0.130588	-0.630072	0.303953	0.525175
	276	0.180735	0.0398349	1.11698	-0.111903	1.3909	0.328955	0.16236	0.49255	-0.015426	0.0111049	0.928541	0.316783	0.714278	0.775728	0.0567926	0.226575	0.317436	0.46404	0.434825	-0.132467	0.384931	0.416431
	277	0.368575	0.4935	0.787429	-0.000585451	0.913458	0.771586	0.338416	0.661642	-0.120531	0.136482	1.40241	0.2712	0.891713	1.43634	0.275979	0.158199	-0.00967916	1.02121	0.550785	0.289788	0.531896	0.446412
	278	0.98443	0.939581	1.00253	0.232462	1.07006	0.853208	0.436449	0.888662	0.217206	0.31768	1.14339	-0.34218	1.15717	1.93299	-0.00545159	0.45738	0.764087	1.72566	1.00385	0.456892	0.761802	0.552162
	279	2.05642	1.37529	1.37113	0.9692	0.519944	1.08223	0.0318092	1.37323	0.710612	0.647163	1.01802	-0.215632	1.48823	1.65593	0.122882	1.03548	1.29807	1.47226	0.675042	0.949979	0.981866	0.573466
	280	1.8392	1.89334	1.26074	1.95754	1.26196	1.14591	-0.323673	1.5214	0.960681	1.0979	1.24619	0.270621	2.00162	1.62477	0.6254	1.69738	1.07291	0.844025	0.573179	0.993801	1.17825	0.598309
	281	1.69002	2.53593	1.45866	2.31664	1.40766	1.1006	0.386098	1.86074	1.51072	0.667476	1.73336	0.376289	1.94582	1.63423	1.09923	2.42288	1.19509	1.4381	1.13381	1.34649	1.46299	0.597513
	282	1.62	2.62988	1.8465	2.15908	1.05796	1.39318	1.08913	2.09986	1.3173	0.736386	1.42856	1.01382	2.0863	2.05376	1.70639	2.6084	1.29752	1.45492	1.96978	2.01616	1.67924	0.525558
	283	1.45133	2.83148	1.75071	2.32722	1.18892	1.65938	1.89187	2.03382	1.19952	0.948041	1.15864	1.57515	1.65377	1.83441	1.49142	2.0311	1.50519	1.51769	2.12823	2.19185	1.71849	0.455189
	284	1.4887	3.10734	1.86367	2.19156	1.85244	1.98291	2.05948	1.21639	1.31833	1.78424	1.25693	1.61404	1.88628	1.62727	1.20393	2.33201	1.555	2.18881	2.09396	1.92034	1.82718	0.455507
	285	2.35637	3.10591	1.9566	2.45823	2.12316	2.50061	2.64885	1.99444	1.97407	2.24432	1.5952	2.08401	1.72264	1.57499	1.60639	2.21979	1.87851	2.57068	2.20502	2.0975	2.14586	0.391168
	286	2.42662	2.90185	2.06198	2.56753	2.35324	2.75808	2.55922	2.38059	2.05679	2.97572	2.24122	2.43492	2.02335	2.62795	1.89675	2.01151	1.74031	2.52973	2.64838	2.50526	2.38505	0.336001
	287	2.69596	2.7778	1.9871	2.3233	3.46079	2.91035	2.43923	2.43485	2.17376	3.0849	2.90111	2.5825	2.07229	2.71854	2.31627	2.42999	2.12825	2.63274	2.99952	2.83486	2.59521	0.379132
	288	2.99511	2.66939	2.42699	2.4992	3.56737	3.26444	1.88356	2.37552	1.94197	3.21886	3.07869	2.86045	2.24218	2.5036	2.81275	2.77783	2.01143	2.575	3.0888	2.56285	2.6678	0.456796
	289	2.7399	2.97895	2.29889	2.60896	3.38294	3.53022	1.96471	2.5746	2.56913	3.22105	3.40727	3.16623	2.71057	2.73171	3.18325	3.17043	2.74042	2.65806	2.85445	2.65074	2.85712	0.394617
	290	2.61134	2.73824	2.92339	3.59514	3.3552	3.67409	2.48201	2.83644	2.45558	3.21377	3.47495	2.91801	3.06083	2.92267	3.39544	2.35651	3.31893	2.47387	3.19871	2.78054	2.98928	0.402207
	291	2.72741	2.9311	3.29171	3.5418	3.01513	2.9749	2.87939	3.06549	3.21703	2.59011	3.45003	3.9654	3.09329	3.01608	3.94686	2.08577	3.38613	2.06005	3.20911	2.60488	3.05258	0.499763
	292	3.26701	3.27566	3.34176	3.56914	2.8158	3.14143	2.83355	3.52986	3.55351	2.96318	3.13375	3.68541	3.38363	3.0383	4.03304	2.37724	3.72678	2.20542	3.3295	2.77723	3.19906	0.451588
	293	3.46866	3.16651	3.42231	3.30454	2.89346	2.71893	3.09533	3.54525	3.65805	2.95467	2.60998	3.4862	3.28643	3.25046	4.40616	3.47945	4.17014	2.67875	3.96089	2.89656	3.32264	0.48206
	294	3.76191	3.56143	3.89766	2.63847	3.01646	2.27034	3.54502	2.945	3.9035	2.89919	2.38228	3.6509	3.4354	3.26928	4.33732	3.09238	3.76838	3.69448	3.63262	2.90345	3.33027	0.545622
	295	3.4907	4.50773	4.53608	3.29634	2.96579	2.25114	3.69114	3.44224	3.78792	3.37208	2.90425	3.8797	3.61178	3.45631	3.83213	2.23846	3.28469	3.57888	4.00329	2.87732	3.4504	0.605866
	296	3.49069	4.32451	4.69867	3.64095	3.23463	2.57161	3.77687	3.46936	3.94279	3.34712	3.23084	3.83144	3.52344	3.61081	3.38714	2.54536	3.46378	3.76702	3.27564	3.04524	3.5089	0.503321
	297	3.35495	3.76855	4.71351	3.41743	3.38153	2.46611	4.12875	3.4263	3.6221	4.14998	3.78588	3.77288	3.36172	3.31335	3.79362	3.11167	3.30146	3.73781	3.03469	3.09221	3.53673	0.480825
	298	4.07547	2.78334	4.2115	3.34929	3.19437	2.20347	4.28776	3.36769	3.59477	3.82121	4.39592	3.71185	3.26013	3.1722	4.07359	3.51005	3.07646	4.70202	2.82938	3.30693	3.54637	0.620197
	299	4.57043	3.27877	3.61489	3.18213	2.583	2.88969	3.63923	3.24698	3.20917	3.94515	4.32224	4.14868	3.34561	3.6114	3.80691	3.36497	3.97387	4.11056	2.62824	2.85408	3.5163	0.557403
	300	4.15406	3.76818	3.15892	3.10407	3.09921	3.58657	3.29417	3.11102	3.74174	3.97039	4.25168	4.56431	3.51443	3.49754	3.50041	3.68632	4.34563	3.89776	2.58812	3.258	3.60463	0.496911
	301	3.66795	3.77343	2.99125	2.96003	3.67003	3.47184	3.54201	3.04544	3.96253	4.36214	3.87624	4.4526	3.8153	3.57627	3.34696	4.43045	4.42235	4.20046	2.61832	4.22906	3.72073	0.541337
	302	3.9282	3.18721	3.38097	3.63795	3.97827	3.20778	3.41535	2.7647	4.41488	4.20824	3.76026	4.38016	3.90772	3.59024	2.94154	4.27027	4.141	4.06969	3.14547	5.16168	3.77458	0.587204
	303	4.34343	3.64081	2.95048	3.26472	3.74517	3.35288	3.59204	3.25313	4.43821	3.96939	3.62179	4.31349	4.14313	3.31633	3.25123	3.86323	3.28992	3.82913	3.33243	5.10904	3.731	0.531155
	304	3.98752	3.67303	3.22595	3.89281	3.52862	3.63788	3.51652	3.39586	3.77829	3.66009	3.96906	3.96606	3.93367	2.77123	3.23276	3.89367	3.52966	3.60795	4.06585	4.78028	3.70234	0.408261
	305	4.35548	3.72906	3.93837	4.57801	3.57123	3.85892	3.46884	3.99099	3.91714	4.12369	4.00693	3.59154	4.45471	3.04495	4.14307	4.25699	3.83194	3.69733	4.48904	4.89872	3.99735	0.434357
	306	4.57364	4.23969	4.72374	4.62424	3.98554	4.39749	4.08337	4.02244	4.0091	4.43474	4.48484	3.32527	4.99552	3.72591	4.72642	4.94114	3.87183	3.70924	4.39123	4.30898	4.27872	0.436523
	307	4.92385	3.82569	4.57104	4.84441	4.84892	4.16979	4.14676	4.53232	4.25893	4.35667	5.09568	3.423	4.85782	4.02451	4.52568	4.84708	4.0124	3.96172	4.394	3.96913	4.37947	0.442081
	308	5.10829	3.74079	4.7767	4.7261	4.97916	3.87295	4.14196	4.6205	4.4112	4.50625	5.05405	4.17936	4.6365	4.109	4.52268	4.65069	3.41281	3.77322	4.59842	4.30933	4.4065	0.460744
	309	4.29062	4.19915	4.61105	4.54766	4.44655	3.85598	4.63594	4.78654	4.80797	4.47721	4.53994	4.43308	4.58439	4.19256	4.68152	4.25741	3.16299	3.67548	4.84923	4.49544	4.37654	0.413367
	310	4.1162	4.97139	4.49446	5.12445	4.57537	3.89434	5.03017	5.18129	4.7994	4.28304	4.04491	5.08555	4.48628	4.10277	4.54446	4.39421	3.2855	3.98075	4.78949	4.14395	4.4664	0.495648
	311	4.12981	4.5595	4.42881	5.43211	5.02583	4.48688	5.27051	4.84356	4.26198	4.42836	3.7675	4.60516	4.58831	3.91404	4.62403	4.08452	3.31199	3.99385	5.12957	4.05853	4.44724	0.530867
	312	3.73331	4.12989	4.68082	5.27822	4.59109	4.55853	4.65399	4.3644	4.16632	4.38173	3.71218	4.68927	3.80539	3.7967	4.50814	4.37869	3.80278	4.23656	5.17135	4.04552	4.33424	0.450377
	313	3.81044	3.82411	5.05438	4.59333	4.58047	4.45463	4.42572	4.2506	4.01756	4.32942	3.31538	3.99994	3.982	4.01372	4.18163	4.79057	4.26859	3.67806	4.78931	4.37571	4.23678	0.42134
	314	3.85065	3.0887	4.34279	3.93529	4.20624	4.44083	4.23293	3.94261	4.35248	4.53422	3.49553	3.90525	3.84618	4.81517	3.77051	4.75772	4.0991	3.99296	3.99912	3.53032	4.05693	0.424425
	315	3.84834	3.36715	4.05519	4.13187	3.052	4.20481	3.85699	4.26882	4.90078	4.00002	3.45595	3.63114	4.18183	4.90052	4.02419	4.12578	3.80033	4.61422	3.22331	3.26882	3.9456	0.516923
	316	3.34389	3.64172	3.78695	3.91125	3.39338	3.77437	4.15617	4.33093	4.97109	3.66632	3.50229	4.0826	4.1672	4.03958	4.15415	4.21561	3.75074	4.59272	3.56031	3.01842	3.90299	0.456278
	317	3.2252	3.9391	3.92144	4.20946	3.59308	3.78646	3.68439	4.68992	4.72001	3.88407	3.80187	3.50575	4.17287	3.87094	4.404	4.17688	4.22618	4.81022	3.91671	3.44355	3.9991	0.430511
	318	3.26974	3.81938	3.71167	3.45145	3.90046	3.98525	3.18657	4.69184	4.08735	3.18938	4.26492	2.96688	3.6186	4.12496	4.17523	3.74634	4.27799	4.47672	4.01085	3.36841	3.8162	0.469417
	319	3.5739	4.13137	3.44609	2.97796	4.05781	3.54794	3.23353	3.86683	4.13285	3.10765	3.93005	3.32984	3.05175	4.21639	3.95177	3.44946	4.00141	3.57487	3.90801	3.48306	3.64863	0.388631
	320	3.54322	3.68769	2.48215	2.9157	4.04451	3.0994	3.37501	3.72458	3.62718	2.80026	4.15711	3.06625	2.90007	4.36797	3.45576	3.41271	3.66243	2.82211	4.04249	3.52857	3.43576	0.507038
	321	3.32667	3.10137	2.29167	2.20582	3.35576	3.01023	3.06356	3.91863	3.53792	2.06988	3.92102	2.40532	3.34627	3.57417	2.76028	2.91303	3.11503	2.6187	3.65443	3.73744	3.09636	0.563824
	322	3.2558	2.96783	2.56966	2.16842	2.43298	2.75002	2.98104	3.2477	3.29079	1.78919	3.52866	2.21371	3.08804	2.80345	2.80565	3.10692	3.10216	2.54309	2.91134	4.04937	2.88029	0.511677
	323	2.89594	2.98139	3.10974	2.81836	2.20556	2.84792	3.09445	2.87041	2.67089	1.91735	3.2037	2.36739	2.52635	2.96721	2.4247	3.14972	3.24457	2.60123	2.71233	3.54577	2.80775	0.390503
	324	2.44257	2.79841	2.95874	2.36048	1.76553	2.66466	3.09266	2.43807	2.11394	2.89148	2.30358	2.07044	2.71263	2.7479	2.54233	2.24094	3.27214	2.44589	2.61945	3.67621	2.6079	0.441819
	325	2.23541	2.96049	2.53289	1.68148	2.03238	2.79844	2.59951	2.32549	1.84174	2.9223	2.61787	1.63782	2.3967	3.03617	2.54614	1.86036	3.1429	2.61872	2.60496	3.38029	2.4886	0.491521
	326	2.33492	3.04766	2.34266	1.85684	2.64128	2.41038	2.74775	1.9818	1.42899	3.11632	2.679	1.72936	2.16821	2.68227	2.5491	2.32056	3.08157	2.15132	2.66317	2.83441	2.43838	0.457486
	327	1.99871	2.90955	2.60504	1.90253	2.39041	2.01366	3.10826	1.27068	1.45214	2.93871	2.65969	2.17917	2.01976	1.9522	2.02843	2.33701	3.272	2.15969	2.49575	2.43079	2.30621	0.517119
	328	1.72572	2.61783	2.97251	1.77613	2.52195	1.76376	2.34064	0.850228	1.45518	3.0955	3.06898	1.82152	2.42733	1.83357	1.41667	1.42168	2.66097	2.13724	2.31214	2.09499	2.11573	0.610003
	329	1.37647	2.08107	2.62319	1.56106	1.99035	1.80055	2.2815	0.812972	1.30175	2.26189	2.50168	2.15151	1.86969	1.35496	1.60866	1.21982	2.17728	1.56859	1.84156	2.48743	1.8436	0.487811
	330	0.909959	2.01902	2.5687	1.38849	2.24952	2.28443	1.95894	1.0785	1.71169	1.28691	2.30138	1.53707	1.17441	1.45982	1.18805	1.88314	1.97381	1.56712	1.32578	2.0192	1.6943	0.46999
	331	0.564952	1.7595	1.67659	1.80831	2.37842	1.97956	1.52444	0.989994	1.40895	1.20807	2.13419	1.44272	1.11441	1.37744	1.19682	2.12821	1.43193	1.19826	1.38574	1.47618	1.50923	0.434502
	332	0.183121	1.20589	1.46051	1.72779	2.03072	1.61644	1.16399	0.293201	1.31651	1.01077	1.88922	1.93049	1.2463	0.623867	1.16736	1.78778	1.26771	0.826687	1.42439	1.36291	1.27678	0.508309
	333	-0.0272504	0.84629	1.07358	1.55612	1.29606	1.29292	0.859632	0.0801851	0.56669	0.641443	1.02075	1.33495	1.19499	0.591472	0.931451	1.03211	0.907563	0.473635	1.35193	0.88232	0.895342	0.415274
	334	0.570326	0.889542	0.560507	1.22876	0.707414	0.758988	0.662277	0.271459	0.109658	0.457321	0.578335	1.12791	0.608182	0.43287	0.677399	0.885368	0.296643	0.406676	0.418412	0.231538	0.593979	0.288648
	335	0.666638	0.720155	0.0679514	0.491292	0.3009	0.517228	0.605108	0.0774886	-0.286859	0.672709	0.248914	0.563269	0.68989	0.410299	0.302094	1.00473	-0.0152258	0.54852	0.0325899	-0.557366	0.353016	0.378275
	336	0.0154643	0.138018	0.00867005	0.0638355	-0.129756	0.315708	0.104733	-0.367064	-0.686477	-0.00706706	-0.126694	-0.0170631	0.656012	0.261425	-0.202376	0.829738	-0.301872	0.514365	-0.126165	-0.753821	0.00948073	0.393331
	337	-0.328713	0.186889	-0.513771	-0.367421	-0.897351	-0.735612	-0.309187	-0.739958	-0.472122	-0.563475	-0.554623	-0.2699	-0.0176694	0.0936201	-0.974229	0.459942	-0.625806	-0.54585	0.306506	-0.643156	-0.375594	0.397214
	338	-0.38608	0.105647	-1.17835	-0.775262	-1.53501	-1.4734	-0.40804	-1.15221	-0.955305	-0.71835	-0.873934	-0.402865	-0.623835	0.0469822	-1.48245	0.119202	-0.85222	-1.01431	-0.114332	-0.605733	-0.713993	0.516482
	339	-0.0999344	-0.434441	-1.50243	-0.911391	-1.89214	-1.46458	-0.602346	-1.27207	-1.28823	-1.21856	-1.35056	-0.703825	-1.49362	-0.299199	-1.36997	-0.31006	-1.36978	-1.39	-0.422036	-1.19577	-1.02955	0.511296
	340	-0.803902	-1.43928	-1.29069	-1.20667	-1.92263	-1.69282	-1.12147	-1.54844	-1.9125	-1.22068	-1.54895	-0.886832	-1.56241	-0.468778	-1.52239	-1.32194	-1.77748	-1.84389	-1.08039	-1.71124	-1.39417	0.390515
	341	-1.38303	-2.19332	-1.45505	-1.42931	-2.36586	-1.77091	-1.21538	-1.8218	-2.15446	-1.27276	-1.84016	-0.670003	-1.34564	-0.96605	-1.64531	-1.357	-1.82336	-2.18628	-1.40908	-1.61067	-1.59577	0.432662
	342	-1.59035	-2.57063	-1.51615	-1.48079	-2.77086	-1.7155	-1.42089	-1.9806	-2.11329	-1.6131	-2.11747	-1.14899	-2.11976	-1.37683	-1.46387	-1.27878	-1.70584	-2.61335	-1.66836	-1.48438	-1.78749	0.46193
	343	-2.19468	-2.45989	-1.59671	-1.86676	-3.08635	-1.67403	-1.43429	-2.4875	-2.19801	-2.19076	-2.51278	-1.81615	-2.51232	-1.67386	-2.34297	-1.66851	-2.1547	-2.58282	-2.43056	-1.56141	-2.12225	0.440397
	344	-2.53972	-1.87864	-2.04539	-1.89074	-2.96105	-1.60106	-2.41406	-2.5632	-1.82615	-2.66502	-2.7288	-1.93354	-2.6114	-2.07787	-2.37356	-2.27744	-2.51559	-1.93334	-2.52909	-1.72459	-2.25451	0.38569
	345	-2.80717	-1.89362	-2.47601	-2.4895	-3.12808	-1.82127	-2.71025	-2.30134	-1.74686	-2.80208	-2.76449	-2.26447	-2.68782	-2.22286	-1.88357	-2.6339	-2.42764	-2.04966	-3.28961	-2.27845	-2.43393	0.428509
	346	-2.65714	-2.25265	-2.42394	-3.18727	-3.11148	-2.80072	-2.82565	-1.99323	-1.88717	-2.62722	-2.78807	-2.91141	-2.78948	-2.40187	-1.61172	-2.88612	-2.03567	-2.03514	-3.51401	-3.02735	-2.58836	0.494634
	347	-2.43441	-2.20911	-2.16238	-3.29436	-2.66883	-3.16453	-2.84661	-2.47216	-2.43897	-2.77917	-2.7355	-3.08316	-2.7304	-2.84846	-1.9777	-2.48254	-2.109	-1.8863	-3.36895	-3.40924	-2.65509	0.457683
	348	-2.7968	-2.66376	-2.19151	-2.91704	-2.68463	-3.34475	-2.63103	-2.97168	-2.84222	-2.81424	-2.92068	-2.81324	-2.51726	-3.16122	-2.73992	-2.65857	-2.17184	-2.66029	-2.94662	-3.12355	-2.77854	0.285847
	349	-3.10924	-2.78335	-2.64141	-2.84835	-2.83641	-3.38701	-1.97522	-2.92458	-3.19167	-3.10083	-3.12606	-2.74504	-2.63973	-3.20619	-3.52227	-3.04017	-2.39575	-2.87283	-2.98155	-3.03562	-2.91816	0.345368
	350	-3.39107	-3.07745	-3.10431	-3.12634	-2.73773	-3.2907	-2.09111	-2.97485	-3.46235	-3.19664	-3.63095	-3.12994	-2.96883	-3.76	-3.55277	-2.87193	-3.00107	-3.37966	-2.9239	-2.72522	-3.11984	0.375003
	351	-3.2342	-2.83792	-3.32857	-2.98796	-2.52253	-3.39558	-3.1115	-3.16269	-3.57738	-2.94346	-3.80749	-3.21408	-2.88992	-4.20263	-3.55523	-2.79722	-3.10916	-3.37614	-3.13573	-2.78914	-3.19893	0.389312
	352	-3.00134	-2.61869	-3.56771	-3.24584	-2.3133	-3.70159	-3.72734	-3.17251	-3.64487	-3.18566	-3.55535	-3.26824	-2.98159	-3.77026	-3.7712	-2.69286	-3.61993	-3.04971	-3.19248	-3.24401	-3.26622	0.41231
	353	-2.61041	-2.88383	-3.33067	-2.93218	-3.09473	-3.78389	-4.02485	-3.52245	-3.56335	-3.00734	-3.17029	-3.62991	-3.06563	-3.48088	-3.75988	-3.21483	-3.79875	-2.61187	-3.1287	-3.36169	-3.29881	0.395939
	354	-2.74699	-3.32591	-3.40948	-2.70028	-3.42461	-3.44833	-4.42886	-3.42416	-3.51027	-3.39327	-3.47453	-3.66734	-3.21958	-3.34221	-3.29204	-3.10511	-3.70546	-2.28848	-3.41467	-3.51222	-3.34169	0.428032
	355	-2.94243	-3.58271	-3.6488	-2.97712	-3.53542	-3.39483	-4.31721	-3.08489	-3.55122	-3.54927	-3.43413	-3.57598	-3.0378	-3.59171	-3.06973	-3.40324	-3.49482	-2.86206	-3.46247	-3.473	-3.39944	0.332797
	356	-2.68836	-3.85861	-3.70327	-2.8006	-3.63944	-3.44699	-3.99894	-2.99165	-3.73404	-3.00857	-3.41994	-3.99434	-2.95261	-3.1011	-2.70253	-3.46223	-3.92761	-3.06771	-3.48734	-3.36844	-3.36772	0.430903
	357	-2.61851	-3.72939	-3.64221	-2.71983	-3.58363	-3.26897	-3.89691	-3.13357	-3.23453	-2.77872	-3.45184	-4.02874	-2.96358	-2.77372	-2.95332	-3.50941	-3.74219	-3.23735	-3.52978	-3.91715	-3.33567	0.432857
	358	-3.05804	-3.41393	-3.60836	-2.9909	-3.17872	-3.1782	-3.45434	-3.15259	-3.76524	-3.04655	-2.66569	-3.7147	-3.12613	-3.27634	-3.03026	-3.66504	-3.43917	-3.12946	-3.34497	-3.92947	-3.30841	0.314088
	359	-3.02679	-3.25968	-3.7065	-3.15301	-2.29093	-3.13256	-3.74046	-3.36463	-4.05139	-2.99934	-2.96606	-4.06583	-3.09	-3.55504	-2.90173	-3.47043	-3.58573	-3.36509	-3.63999	-3.37045	-3.33678	0.419068
	360	-3.20523	-3.10764	-3.50105	-3.40501	-2.12657	-3.14377	-3.64527	-3.56798	-3.99734	-3.48457	-3.15279	-3.45388	-3.31213	-3.98622	-2.58136	-2.90334	-3.45667	-3.24524	-3.66172	-3.17434	-3.30561	0.433703
	361	-2.90473	-2.85026	-3.10084	-3.14566	-2.70135	-3.08708	-3.20481	-3.21329	-3.74544	-3.57673	-3.29262	-3.10996	-3.02844	-3.87692	-2.8127	-2.3279	-3.45885	-3.00954	-3.37872	-2.97724	-3.14015	0.359197
	362	-2.97971	-2.7074	-2.83257	-3.07102	-3.56387	-2.7053	-2.86132	-2.78589	-3.15335	-3.56489	-3.08187	-2.98967	-2.99977	-3.38698	-2.63085	-2.70373	-3.45158	-3.01633	-3.17076	-2.16104	-2.99089	0.343952
	363	-2.97483	-3.0124	-2.92176	-3.00662	-3.27878	-2.64901	-2.55987	-2.801	-2.7017	-3.52992	-2.59183	-2.59285	-2.91711	-2.65386	-2.30847	-2.90938	-2.8621	-2.87478	-3.34778	-2.16843	-2.83312	0.328206
	364	-3.07217	-2.45833	-2.80962	-3.01252	-2.43703	-2.59292	-2.09988	-2.42705	-2.36453	-2.97378	-2.32457	-2.01665	-2.63928	-2.66408	-2.11428	-2.64992	-2.36216	-3.04562	-3.12957	-2.39775	-2.57959	0.339296
	365	-2.93552	-2.53107	-2.77583	-2.59746	-2.62276	-2.48341	-2.87483	-2.353	-2.42723	-2.98322	-2.49567	-1.84959	-2.5596	-2.54067	-2.61505	-2.90148	-2.39993	-3.27703	-3.09856	-2.68695	-2.65044	0.311996
	366	-2.56546	-2.71619	-2.62531	-2.48464	-2.66616	-2.59439	-2.88401	-2.90627	-2.30412	-2.77879	-2.58819	-1.99568	-2.65053	-2.24526	-2.82991	-2.98136	-2.15116	-2.7659	-3.0219	-3.22915	-2.64922	0.305511
	367	-2.33716	-2.4275	-2.61728	-2.68191	-2.34372	-2.9373	-3.03053	-2.95531	-2.085	-2.45528	-2.59245	-2.46602	-2.43187	-2.34786	-2.74282	-2.57615	-2.42053	-2.45616	-3.12557	-2.92948	-2.59799	0.276395
	368	-2.49647	-2.46231	-2.15171	-2.44526	-1.94084	-2.88048	-1.94586	-2.22282	-1.75644	-2.14258	-2.70889	-2.65625	-2.37891	-2.31538	-2.81471	-2.48065	-2.71551	-2.32604	-3.01929	-2.27882	-2.40696	0.33135
	369	-2.42461	-2.65597	-1.50378	-2.16574	-1.78268	-2.5232	-0.652802	-2.01221	-1.74747	-2.08692	-2.38751	-1.90686	-2.29737	-2.41654	-3.02725	-2.32729	-2.42157	-2.39432	-3.1359	-1.24238	-2.15562	0.579835
	370	-1.71153	-2.6116	-1.44212	-1.73355	-1.88473	-1.37049	-1.28657	-2.24895	-1.88029	-1.76121	-2.18283	-1.84624	-1.7975	-1.69136	-2.50999	-2.05554	-1.99245	-2.499	-2.93733	-0.993016	-1.92181	0.479434
	371	-1.74112	-2.73511	-1.5065	-1.61054	-1.94079	-0.966568	-1.21764	-2.54481	-1.56224	-1.64056	-2.14793	-1.20483	-1.42576	-1.23687	-1.8637	-1.8822	-2.29641	-1.79736	-2.23739	-0.860274	-1.72093	0.504153
	372	-1.70546	-2.74027	-1.55754	-1.56557	-1.7888	-1.06705	-1.7124	-2.24427	-1.31187	-1.51198	-1.79826	-0.821484	-1.30224	-1.59626	-1.25731	-1.40757	-2.42693	-1.19407	-1.5823	-0.953597	-1.57726	0.475585
	373	-1.85756	-2.00504	-1.21937	-1.30714	-1.64957	-0.911524	-1.10314	-2.34558	-1.04333	-1.47093	-1.24986	-1.07131	-1.17153	-1.37206	-1.12558	-1.28715	-2.05213	-1.27606	-1.40953	-0.402858	-1.36656	0.442263
	374	-1.77303	-1.79107	-1.39295	-0.951223	-1.80395	-1.04129	-0.947786	-2.11413	-1.06487	-1.34846	-1.29902	-0.528611	-1.21422	-1.1019	-0.752701	-0.934324	-1.76365	-1.09757	-1.45812	-0.518049	-1.24485	0.43932
	375	-1.49424	-1.25653	-1.35975	-0.849805	-2.01009	-1.45711	-0.986945	-1.6231	-0.891408	-0.931967	-1.06067	-0.533866	-1.19426	-0.856896	-0.132485	-0.478588	-1.39533	-0.868414	-1.31555	-0.267221	-1.04821	0.468109
	376	-1.06363	-0.729894	-1.20859	-0.844672	-1.96375	-1.8259	-1.00625	-1.3156	-0.626381	-0.568841	-0.446319	-1.10559	-1.11056	-0.460296	-0.374794	-0.472081	-1.49425	-0.862335	-1.11441	-0.831409	-0.971277	0.444838
	377	-1.25339	-0.914614	-1.48945	-0.983255	-1.55062	-1.95053	-0.857509	-1.05714	-0.652087	-0.493702	-0.192916	-1.20584	-0.971095	-0.993955	-0.639199	-0.70877	-1.11418	-0.0589783	-0.911687	-1.13388	-0.95664	0.4422
	378	-0.870409	-0.786587	-1.50605	-1.26913	-0.789038	-1.05241	-1.30523	-0.827832	-0.731422	-0.53783	-0.857332	-1.18826	-0.929373	-1.41004	-1.20763	-0.655259	-0.455955	-0.296892	-0.547906	-1.50125	-0.936291	0.355581
	379	-0.905565	-0.0416524	-0.956636	-1.32651	-0.49716	-0.537523	-1.39834	-0.948042	-1.10003	-0.0136589	-1.01219	-1.08265	-0.895209	-1.34826	-1.02233	-0.909274	-0.642232	-1.36054	-0.714372	-1.77761	-0.924489	0.436795
	380	-1.41576	-0.286477	-0.735799	-0.997791	-0.719688	-0.590589	-0.780777	-0.346935	-1.1937	-0.0954139	-0.588657	-0.540689	-0.477826	-0.737013	-0.798818	-0.5488	-0.806792	-0.9676	-0.528143	-1.97789	-0.756758	0.41854
	381	-1.23512	-0.675378	-1.03198	-0.681179	-1.47305	-0.280495	-0.668886	-0.0109269	-1.15361	-0.387644	-0.493639	-0.463642	-0.145881	-0.531728	-0.489459	-1.0244	-0.772084	-0.906509	-0.578545	-2.05671	-0.753043	0.480164
	382	-1.00867	-0.506007	-0.953913	-0.885891	-1.21605	-0.12548	-0.531001	-0.29291	-0.738801	-0.790821	-0.324637	-0.111179	-0.346202	-0.579439	-0.643251	-0.841644	-0.677376	-0.744344	-0.759389	-1.10046	-0.658873	0.309116
	383	-0.919496	-0.670614	-0.630043	-1.30442	-0.689956	-0.480948	-0.594925	-0.624978	-0.433038	-0.860911	-0.0859113	-0.227804	-0.214828	-0.419389	-1.11623	-0.839635	-0.883888	-0.555267	-1.02011	-0.449869	-0.651113	0.312892
	384	-0.454953	-0.838468	-0.259407	-0.812452	-0.374361	-0.666195	-0.657964	-0.225443	-0.751577	-0.28764	-0.149044	-0.489146	0.0443521	-0.802526	-1.25669	-0.579159	-0.610355	-0.686416	-0.405221	-0.471681	-0.536717	0.294149
	385	-0.0771822	-0.802055	-0.320746	-0.330441	-0.0985541	-0.268674	-0.642955	-0.538931	-0.50047	-0.322681	-0.573789	-0.311177	-0.301047	-1.57065	-0.938264	-0.490796	-0.234042	-1.10925	-0.190547	-0.46531	-0.504378	0.366821
	386	-0.00521965	-0.95707	-0.317872	-0.641443	0.187569	-0.364744	-0.504775	-0.695273	-0.0101783	-0.21482	-0.0628213	-0.739357	-0.246057	-1.15414	-0.550759	-0.422639	-0.38627	-1.06179	-0.282733	-0.100259	-0.426533	0.365219
	387	0.0142534	-1.47199	-0.186345	-1.06877	-0.262872	-0.101112	-0.654252	-0.41956	-0.205764	-0.34513	0.111403	-0.685463	-0.622495	-1.0356	-0.39619	-0.230511	-0.104536	-1.19504	-0.55389	0.0650434	-0.467441	0.442552
	388	-0.104217	-1.02853	-0.0824226	-1.12064	-0.869788	-0.0428107	-0.545254	-0.27111	-0.199966	-0.510597	-0.317518	-0.432961	-0.607479	-0.887384	-0.496759	-0.478709	0.367317	-1.07773	-0.385196	0.0129278	-0.453942	0.397732
	389	0.0968253	-0.955017	-0.426776	-0.984115	-1.3025	-0.0953332	-0.0905386	0.157663	-0.453885	-0.754991	-0.70772	-1.15145	-0.790369	-0.571874	-0.296809	-0.113438	-0.176491	-0.568515	-0.476728	-0.368766	-0.501541	0.407357
	390	-0.120405	-0.589464	-0.819656	-0.891495	-0.973565	-0.274133	0.144319	0.228908	-0.727931	-1.2865	-1.19492	-0.822297	-1.04877	0.122516	-0.34019	0.074956	-0.571121	-0.0997288	-0.240103	-0.423462	-0.492652	0.468424
	391	-0.221174	-0.494639	-0.871059	-1.3118	-0.9079	-0.174459	-0.477631	-0.0926486	-0.682752	-1.28467	-1.52544	-0.619451	-0.587899	0.178259	-0.0497221	-0.233932	-0.481419	-0.63566	-0.73942	-0.375443	-0.579443	0.443363
	392	-0.312065	-0.696144	-0.334062	-1.61259	-0.470058	-0.20794	-0.888142	-0.44413	-0.683479	-0.794655	-0.84191	-0.602885	-0.547644	-0.0583081	0.00902673	-0.375508	-0.36305	-0.873824	-0.695773	-0.783038	-0.578809	0.359225
	393	-0.507252	-0.970331	-0.166394	-1.10637	-0.46461	0.106204	-1.60533	-0.658512	-0.970396	-0.63146	-0.405211	-0.807893	-0.508567	-0.633282	-0.192212	-0.541321	-0.427215	-0.73311	-0.881096	-0.876416	-0.649039	0.375204
	394	-0.810771	-0.776573	-0.198812	-0.712265	-0.751333	0.187676	-1.44843	-0.753834	-0.944614	-0.501241	-0.315557	-0.562374	-0.50482	-0.779423	-0.567122	-0.551915	-0.903356	-0.120817	-0.922471	-0.876701	-0.640738	0.352471
	395	-1.03339	-0.0627001	-0.488244	-0.848808	-1.00491	0.0986551	-0.938156	-0.816396	-0.822358	-0.729215	-0.766656	-0.355965	-0.238295	-0.793178	-1.1896	-0.525103	-1.07612	-0.313851	-1.10463	-1.40751	-0.720822	0.394859
	396	-1.41645	-0.170455	-1.13046	-0.368896	-0.640685	-0.787306	-1.11828	-0.262524	-0.735998	-0.762057	-1.0719	-0.723338	-0.560747	-1.13075	-1.20316	-0.535045	-0.947611	-0.535436	-0.401618	-1.12149	-0.78121	0.349332
	397	-1.04262	-0.0415854	-0.920511	-0.218522	-0.433054	-1.18138	-1.00255	-0.46446	-0.503916	-1.1829	-0.938584	-0.330662	-0.354001	-1.46408	-1.26704	-0.922993	-0.854421	-0.335365	-0.445321	-0.612035	-0.725801	0.399817
	398	-0.578659	0.191503	-0.89018	-0.812644	-0.161672	-1.52456	-1.17675	-0.355452	-0.149976	-1.48487	-0.756597	0.414671	-0.290107	-1.31209	-0.552391	-1.16617	-0.623479	-0.354706	-0.151417	-0.175417	-0.595548	0.543046
	399	-0.592932	0.00460632	-0.767586	-0.558738	0.085072	-1.1502	-1.08658	-0.698925	0.0309586	-1.052	-0.700621	0.241514	-0.420969	-0.891814	-0.31054	-1.03265	-0.552504	-0.247779	0.373157	0.379985	-0.447427	0.496884
	400	-0.326115	-0.151184	-0.831424	-0.0500949	0.151208	-0.665244	-0.811581	-0.873642	-0.724456	-1.03474	-0.579084	0.130199	-0.263553	-0.700575	-0.152815	-0.872472	-0.177525	-0.279803	0.853032	0.326775	-0.351655	0.485255
	401	-0.0327571	-0.715807	-0.576497	0.0387671	-0.0869677	-0.540687	-0.375525	-0.266669	-0.958718	-1.0096	-0.397156	-0.0988049	-0.230027	-0.652892	0.11001	-0.0579135	0.0745089	-0.521624	0.337002	0.154404	-0.290348	0.376195
	402	-0.0867286	-0.803593	-0.202482	0.332458	-0.13621	-0.122952	-0.400016	-0.282997	-1.21095	-0.646546	-0.677988	-0.305712	0.0153566	-0.553067	0.131043	0.147917	0.759147	-0.606655	-0.330329	-0.00391319	-0.249211	0.439656
	403	-0.404371	-0.677661	-0.292864	0.646211	-0.401968	0.0427251	-0.770546	-0.150214	-0.381555	-0.250029	-0.21425	-0.208557	-0.131212	-0.427381	0.399917	0.0921563	0.117034	-0.789996	-0.99667	0.260691	-0.226927	0.412998
	404	0.230422	0.0767745	0.292104	0.667041	-0.13401	0.154574	-0.659598	-0.120828	0.174306	0.133695	0.264835	-0.328991	-0.313321	-0.276212	0.246398	0.0500527	0.499451	-0.200451	-0.657642	0.269111	0.0183856	0.350404
	405	-0.155478	0.335882	1.11195	0.223914	0.0415338	0.459798	-0.24712	-0.168735	0.828591	0.381946	0.0067364	0.178581	0.148953	-0.0492722	0.498326	0.0861497	0.463182	-0.265705	-0.314419	0.298677	0.193174	0.36977
	406	-0.385312	0.301596	0.756865	0.11528	0.17218	0.445798	-0.226477	0.0778575	0.587408	0.779165	-0.488401	0.49506	0.292094	0.00588338	0.749691	0.216876	0.181162	-0.0477388	0.153262	-0.249138	0.196656	0.369115
	407	-0.0768936	0.341497	0.953049	-0.305328	0.0330331	0.528272	0.237841	0.353599	0.205362	0.802539	-0.0119711	0.205598	0.241301	0.203547	0.693317	0.136305	0.0268223	0.400293	0.0517211	0.0628906	0.25414	0.306873
	408	0.0377161	0.688458	0.594277	-0.204178	0.175278	0.118951	-0.0980893	-0.0359416	0.337266	1.25611	0.144347	0.0442294	-0.474106	-0.258369	0.837713	0.276616	0.431274	1.02859	0.0540138	0.698715	0.282644	0.450004
	409	0.710513	0.392556	0.018214	0.0196931	-0.259004	-0.315928	0.152635	0.0687438	0.0221364	0.909391	0.202327	0.452841	-0.396027	-0.0485192	0.314707	0.547847	0.323454	0.742163	0.0267335	0.602062	0.224327	0.362636
	410	0.716637	0.418785	-0.620217	0.0875015	-0.0285976	-0.245547	0.541327	0.0949334	0.332258	0.819779	0.225405	0.491062	-0.236023	0.0521126	0.0226736	0.969902	-0.398462	0.53687	-0.117225	0.332629	0.19979	0.416219
	411	0.649934	0.29747	-0.580115	0.0761822	0.567	-0.200756	0.768051	0.608456	0.371716	0.470077	0.448221	0.789574	0.0848298	0.95879	-0.269049	1.16827	-0.767205	0.882938	-0.590927	-0.157585	0.278793	0.557722
	412	-0.294594	0.442852	-0.574148	-0.13359	0.705108	-0.150534	1.0302	0.691404	0.0167811	0.763659	0.84633	0.149233	-0.359192	0.691217	-0.269459	0.70842	-0.568509	0.704998	-0.434796	-0.166069	0.189966	0.538417
	413	-0.13505	0.557918	-0.609927	0.236991	0.885289	0.235638	0.113983	0.223947	-0.762423	0.731205	1.11441	-0.0993511	-0.25375	0.475464	0.00748832	0.134271	-0.715281	0.71594	-0.215274	0.196757	0.141912	0.515182
	414	0.0526701	0.191499	-0.471031	0.362328	0.904842	0.471209	-0.00670046	-0.189175	-0.625395	0.810127	0.81122	-0.0994428	-0.0593658	0.22341	0.306935	0.190019	-0.409126	-0.080104	0.342721	0.646113	0.168638	0.429706
	415	-0.0866087	0.142499	-0.651722	0.492235	0.588668	0.331274	-0.151647	-0.172415	-0.432892	0.524609	0.401302	-0.522207	-0.0279273	0.578483	0.492633	0.228404	-0.219335	-0.0599411	0.418888	0.817522	0.134591	0.414455
	416	-0.298443	0.174703	-0.216007	0.377033	1.02912	0.387296	0.171808	-0.00293067	0.241442	0.145649	0.308076	-0.658205	0.0964613	0.14395	0.286553	-0.242864	0.495967	0.483745	0.0817159	0.67518	0.184013	0.36929
	417	-0.0111823	-0.030065	0.0094823	0.585627	1.05781	0.0844761	0.546123	-0.0242183	0.703191	-0.355948	0.19515	-0.747991	-0.362478	0.254478	0.0110788	-0.729386	0.42914	0.214846	0.609529	0.381592	0.141063	0.462574
	418	0.21746	-0.22487	0.0428347	0.696271	0.86686	0.197439	0.572491	-0.138656	0.155878	0.0282429	0.289238	-1.0081	-0.558697	0.134826	0.387819	-0.808297	0.455362	0.354141	0.533092	0.0279707	0.111066	0.478594
	419	0.264298	0.206745	0.0123743	0.609396	0.669424	0.664203	0.467705	0.0711918	-0.0448149	0.27121	-0.301147	-1.0122	-0.484567	0.502539	0.164548	-0.408234	0.389353	0.642596	0.448764	-0.051902	0.154074	0.445027
	420	-0.352928	0.698804	-0.106362	0.0393523	0.222991	0.802737	0.322311	0.119031	0.00893148	0.384509	-0.199196	-0.755248	-0.228413	0.420544	0.144219	-0.437133	0.434435	0.596104	0.520496	-0.0246068	0.130529	0.404688
	421	-0.817351	1.16064	-0.0326135	-0.590431	-0.0159796	0.293696	0.224659	-0.290186	-0.0811157	0.239522	-0.51131	-0.691038	-0.0260876	0.0498257	0.192141	-0.606661	0.296955	0.241501	-0.167951	0.273489	-0.0429146	0.45939
	422	-0.940745	0.711535	0.194856	-0.712528	-0.0342376	0.383666	-0.0857148	-0.520515	-0.56296	0.211222	0.069085	-1.13726	-0.569227	-0.0150036	0.132965	-0.473063	-0.00334952	-0.389191	0.0703354	0.262668	-0.170373	0.472054
	423	-1.08999	0.0841425	-0.182875	-0.692951	-0.498448	0.257962	-0.355943	-0.213929	-0.278715	0.149773	0.157008	-1.01782	-0.582974	-0.0297637	0.135726	-0.441651	-0.279903	-0.389775	0.146772	0.248383	-0.243748	0.399764
	424	-0.653004	-0.380929	-0.381917	-0.598399	-0.463927	0.463674	-0.358503	-0.0998419	-0.241942	0.160489	-0.216001	0.0030875	-0.499478	-0.476968	0.0325801	-0.379145	-0.358821	0.331225	0.17977	0.262675	-0.183769	0.329376
	425	-0.416774	-0.549751	-0.291941	-0.804528	-0.848384	0.0785719	-0.778119	0.141984	-0.512241	-0.50337	-0.264889	0.072536	-0.403587	-0.109641	-0.534503	-0.776367	-0.17898	-0.0476433	0.13447	-0.260156	-0.342666	0.323321
	426	-0.129828	-0.5602	-0.0585276	-1.08404	-0.649824	-0.157899	-1.02228	-0.343453	-0.487718	-0.566217	-0.357819	0.257345	-0.206606	-0.369919	-1.09458	-1.0038	-0.434216	-0.324692	-0.497949	-0.711481	-0.490185	0.362734
	427	-0.150462	-0.617232	-0.0175648	-1.29492	-0.508205	-0.237874	-0.861111	-0.545674	-0.675953	-0.63927	-0.818725	0.0287478	-0.450907	-0.646096	-1.17309	-0.668148	-0.435497	-0.505022	-0.927892	-0.832219	-0.598856	0.343406
	428	-0.408669	-0.872419	-0.231269	-1.1252	-0.342123	-0.293716	-1.39987	-0.71303	-0.898191	-0.693999	-0.920941	-0.0667896	-0.381697	-0.735223	-1.1839	-0.816483	-0.859542	-0.599506	-1.04445	-1.3097	-0.744836	0.371578
	429	-0.471467	-0.934856	-0.0214257	-1.14026	-0.190812	-0.118177	-1.65081	-1.1763	-0.751266	-0.977235	-1.18746	-0.380905	-0.330076	-0.858773	-1.22753	-0.755874	-0.580344	-1.26181	-1.37409	-1.97091	-0.868019	0.52253
	430	-0.309362	-0.92492	-1.03644	-1.14939	-0.449997	-1.0358	-1.61013	-1.52985	-0.822188	-0.575755	-1.45178	-1.1117	-0.378291	-0.742748	-1.3274	-0.675178	-1.10436	-1.70178	-1.34048	-1.77802	-1.05278	0.44281
	431	-0.438233	-1.26544	-0.983413	-1.08014	-1.34553	-1.46005	-1.30438	-1.96775	-1.43093	-1.38076	-0.723863	-1.35611	-0.65704	-1.01478	-0.92894	-0.691383	-1.12537	-1.78049	-1.35322	-1.52745	-1.19076	0.38422
	432	-0.845276	-1.57274	-1.54482	-1.09378	-1.58367	-2.53082	-1.13139	-2.1017	-1.92389	-1.82614	-0.92837	-1.54778	-1.07864	-1.04686	-1.15953	-1.17115	-1.95473	-1.80805	-1.40806	-1.70707	-1.49822	0.443874
	433	-0.308955	-1.84616	-1.92241	-1.27689	-1.66584	-2.79386	-1.47297	-2.41034	-2.13766	-1.62412	-1.2198	-1.84959	-1.15497	-1.51717	-1.35553	-1.45843	-2.45388	-1.62345	-1.6486	-2.13692	-1.69388	0.545964
	434	-0.55086	-1.86733	-2.34755	-1.33322	-1.6703	-2.77599	-1.51111	-2.38745	-2.18144	-2.11372	-1.46594	-2.18307	-1.5826	-1.80373	-1.28589	-1.85243	-2.44738	-1.53245	-1.66033	-2.54502	-1.85489	0.528259
	435	-1.12821	-2.01869	-1.87693	-1.93928	-1.72725	-2.62577	-1.80737	-2.27296	-2.1129	-2.64083	-2.28376	-2.74147	-1.98834	-1.94487	-1.72359	-1.95904	-2.7667	-1.85893	-2.56945	-2.15506	-2.10707	0.411577
	436	-1.9335	-2.44599	-1.53672	-2.23115	-1.68897	-2.27899	-2.1836	-2.42686	-2.1172	-2.74983	-2.52467	-3.06199	-2.42059	-2.74472	-1.98383	-1.72459	-2.68162	-2.10754	-2.70585	-2.51559	-2.30319	0.400679
	437	-2.59443	-3.0016	-2.35771	-2.78717	-1.30224	-2.2635	-2.54446	-1.94874	-2.06426	-2.4225	-2.7194	-2.87052	-2.34434	-3.25292	-2.46823	-1.87653	-2.86292	-2.93829	-3.07529	-2.29043	-2.49927	0.471306
	438	-3.05193	-3.05261	-2.88283	-3.11836	-1.98508	-2.20646	-2.66352	-2.08459	-2.54289	-2.39283	-3.18203	-3.22909	-2.79814	-3.59136	-2.78841	-2.07861	-3.367	-3.2611	-3.17591	-2.47765	-2.79652	0.474072
	439	-3.34417	-3.17626	-3.23979	-3.22065	-2.49841	-2.60802	-2.8615	-2.5635	-2.66858	-2.42652	-3.22636	-2.98861	-2.59292	-3.6426	-3.05028	-2.40515	-3.18609	-3.22331	-3.18022	-2.73737	-2.94201	0.356479
	440	-3.42578	-3.31666	-3.2721	-3.31411	-2.68663	-3.01811	-3.06691	-3.20856	-2.96131	-2.83372	-3.1748	-3.62991	-3.22862	-3.71032	-3.22406	-3.01569	-2.77713	-3.29179	-3.37455	-2.92545	-3.17281	0.266351
	441	-4.23576	-3.12619	-3.31522	-3.48867	-3.14907	-3.32634	-3.48554	-3.69854	-3.26274	-3.10316	-3.49495	-3.82308	-3.30185	-3.34637	-3.54292	-3.36592	-2.60184	-3.82972	-3.50722	-3.19788	-3.41015	0.336736
	442	-4.01262	-3.12691	-3.6808	-3.67352	-3.65094	-3.27708	-3.90141	-3.44664	-3.57926	-3.05745	-3.37401	-3.5076	-2.93676	-3.5789	-3.35458	-3.12574	-2.32873	-3.9781	-3.92957	-3.6914	-3.4606	0.410041
	443	-3.56117	-3.50296	-3.84184	-3.92606	-3.71294	-2.97795	-4.05918	-3.90459	-3.66448	-3.13315	-3.15107	-2.88952	-3.01762	-3.611	-3.24941	-3.19597	-2.72332	-4.12452	-3.95116	-3.46054	-3.48292	0.419602
	444	-3.56679	-3.75731	-3.96073	-3.97306	-4.36067	-2.68631	-3.90886	-3.78635	-3.76467	-3.21751	-3.33996	-3.45903	-3.22612	-2.86988	-3.53231	-3.59394	-3.22131	-4.02994	-3.73766	-3.60255	-3.57975	0.404976
	445	-3.48805	-3.68612	-3.81247	-4.01895	-4.66813	-2.85697	-3.90398	-3.82519	-3.97575	-3.29188	-3.92934	-3.49253	-3.6696	-3.47327	-3.88748	-4.03353	-3.83849	-3.93665	-3.69318	-3.87259	-3.76771	0.356523
	446	-3.15316	-3.78685	-3.72283	-3.85572	-4.64238	-3.41391	-3.77206	-3.58255	-3.84879	-3.31813	-4.14769	-3.58235	-4.37424	-3.7918	-4.21722	-4.15499	-4.13621	-3.68807	-3.58019	-4.29144	-3.85303	0.378799
	447	-3.38554	-4.21466	-4.00692	-3.59508	-4.47537	-3.56737	-3.73982	-3.63414	-4.43206	-3.90443	-4.31526	-3.98081	-4.42518	-4.02516	-4.48997	-3.99158	-3.76111	-3.75956	-3.94506	-4.41694	-4.0033	0.341127
	448	-3.83549	-4.27765	-4.32453	-3.83784	-4.04942	-3.70719	-4.22142	-4.01287	-4.67597	-3.42828	-4.15172	-3.94035	-4.2426	-4.15204	-4.44948	-3.70889	-3.47823	-3.86047	-4.24872	-4.3927	-4.04979	0.32529
	449	-4.26318	-4.17932	-4.19043	-4.29768	-3.73673	-4.08572	-4.52127	-4.07996	-4.72353	-3.30898	-3.91851	-4.07479	-4.73887	-4.69883	-4.78236	-3.76197	-3.73901	-4.17874	-4.03554	-4.44127	-4.18783	0.389855
	450	-4.40065	-4.311	-4.15208	-4.65028	-3.98948	-4.48484	-4.45575	-4.0993	-4.76396	-3.69906	-3.87417	-4.27715	-4.69437	-4.4191	-4.88558	-3.96794	-3.75841	-4.4142	-3.79412	-4.23692	-4.26642	0.346012
	451	-4.41649	-4.36872	-4.39946	-4.55471	-4.16249	-4.7594	-4.09262	-3.69493	-4.58851	-4.13136	-3.97441	-4.46741	-4.71844	-4.6763	-4.85606	-3.94	-3.81084	-3.84365	-3.85286	-4.28907	-4.27989	0.353392
	452	-4.74019	-3.80549	-4.75095	-3.95048	-4.33694	-4.75577	-4.30977	-4.18722	-4.11742	-4.58558	-4.03534	-5.12091	-4.64618	-4.74632	-4.70753	-4.29589	-4.55343	-3.73889	-4.13941	-4.60872	-4.40662	0.3701
	453	-5.07644	-3.53164	-4.98277	-3.73363	-4.42638	-4.76377	-4.52233	-4.21659	-4.36254	-4.66891	-4.28984	-4.79079	-4.39534	-4.71516	-4.54205	-4.52833	-4.51975	-3.69775	-4.21441	-4.64992	-4.43142	0.406275
	454	-5.06156	-3.47214	-5.03139	-3.92139	-4.26365	-4.72255	-4.78544	-3.71491	-4.58817	-4.83763	-4.29886	-4.14788	-3.90298	-4.63028	-4.56143	-4.77573	-4.64683	-3.9113	-4.59947	-4.25102	-4.40623	0.446967
	455	-4.59698	-3.53093	-4.55114	-3.89023	-4.0969	-4.765	-4.67447	-3.37914	-4.08411	-4.69887	-4.29375	-4.05105	-3.53312	-4.35326	-4.34266	-4.51347	-4.57264	-3.93722	-4.56496	-4.46039	-4.24452	0.416924
	456	-4.66987	-3.7574	-4.1201	-4.07051	-4.2579	-4.99075	-4.86376	-3.27318	-3.43004	-4.03378	-4.29335	-4.16692	-3.69875	-4.22186	-4.12835	-4.22968	-4.57019	-4.25779	-4.77754	-4.58024	-4.2196	0.451132
	457	-4.64978	-3.59299	-3.99358	-4.26832	-4.37359	-4.87708	-4.60563	-4.04434	-3.44501	-4.57313	-3.83611	-4.15502	-3.99652	-4.08835	-4.07388	-4.39312	-4.45659	-4.39853	-4.50128	-4.71545	-4.25192	0.373739
	458	-3.96102	-3.77907	-4.22725	-3.65174	-4.58006	-4.3782	-3.96206	-4.77832	-3.61224	-4.44989	-4.20578	-3.83389	-4.32631	-4.28597	-3.65115	-4.57857	-4.10322	-4.42278	-4.07734	-4.31528	-4.15901	0.337677
	459	-3.95661	-4.05796	-4.13054	-3.66071	-4.2626	-4.28491	-3.5476	-4.8114	-3.33942	-4.59036	-4.3128	-3.29135	-3.96312	-4.07161	-3.39077	-4.54868	-4.14694	-4.41904	-3.99772	-4.07256	-4.04284	0.421773
	460	-4.22392	-3.96116	-3.85522	-3.85928	-3.7747	-3.93427	-3.30991	-4.33937	-3.40251	-4.59133	-4.14106	-3.44787	-3.91512	-3.59248	-3.28859	-4.35194	-4.03109	-4.10538	-4.11417	-4.31605	-3.92777	0.369508
	461	-3.94713	-3.74677	-3.56686	-3.74381	-3.57148	-3.59996	-3.23269	-4.13287	-3.6004	-4.29809	-3.85509	-3.5417	-3.93304	-3.5674	-3.58553	-3.46598	-3.87383	-4.27233	-3.80867	-4.33554	-3.78396	0.299492
	462	-3.6862	-3.78246	-3.266	-3.80318	-3.57232	-3.36126	-3.33483	-4.33276	-3.47801	-4.19227	-3.7833	-3.70881	-3.8567	-3.5897	-3.60222	-2.99269	-3.3547	-4.19277	-3.80564	-3.61642	-3.66561	0.330272
	463	-3.36837	-3.93328	-2.88202	-4.28164	-3.57216	-3.26028	-3.20419	-4.31193	-3.61532	-3.77802	-3.5922	-3.75455	-3.36376	-3.49769	-3.81262	-3.16001	-3.62011	-3.62923	-3.50169	-3.42515	-3.57821	0.349248
	464	-3.39407	-3.75566	-2.57291	-4.06683	-3.35225	-3.17183	-3.28701	-4.20099	-3.59885	-3.30431	-3.27318	-3.84187	-2.82811	-3.24136	-3.638	-3.64647	-3.63557	-3.28808	-3.24366	-3.3583	-3.43497	0.381365
	465	-3.08945	-3.79258	-2.32003	-3.69287	-2.99885	-3.63425	-3.44824	-3.70464	-3.46984	-3.24651	-3.13769	-3.5807	-2.85256	-2.91404	-3.35806	-3.56562	-3.49676	-3.54286	-2.86522	-3.61235	-3.31616	0.378973
	466	-2.72749	-3.03297	-2.74232	-3.06166	-2.97716	-3.64386	-2.87765	-2.74738	-3.04709	-3.43687	-3.03505	-3.30019	-3.15373	-2.68957	-3.17408	-3.71439	-2.90207	-3.43038	-2.35606	-3.36084	-3.07054	0.342179
	467	-2.671	-2.27671	-2.8978	-2.47387	-2.87115	-3.60728	-2.24575	-2.30131	-3.09009	-3.18233	-2.85637	-3.24227	-3.33316	-2.81497	-2.3812	-3.89819	-2.81358	-3.20062	-2.77964	-2.72553	-2.88314	0.443814
	468	-2.63368	-2.24505	-2.73533	-2.08551	-2.6082	-3.20696	-2.24967	-1.98091	-3.17644	-3.04036	-2.88055	-2.93119	-3.59804	-2.43171	-2.20361	-3.41432	-2.46519	-2.72245	-2.59521	-1.83902	-2.65217	0.481319
	469	-2.13451	-2.35714	-2.70611	-1.81405	-2.51171	-2.78645	-2.33292	-1.34235	-2.51015	-2.47016	-2.52051	-2.52321	-3.36532	-2.02551	-2.44504	-3.02474	-1.76745	-2.37979	-2.02735	-1.77039	-2.34074	0.46854
	470	-1.92003	-2.49396	-2.4617	-1.87655	-2.30027	-2.81333	-2.35551	-0.816173	-2.15881	-2.10051	-2.25137	-1.86594	-2.70425	-1.86548	-2.25335	-2.70094	-1.64543	-1.95062	-1.93401	-1.27739	-2.08728	0.483772
	471	-1.37916	-1.93163	-1.77822	-2.18405	-1.9676	-2.02548	-2.12031	-0.71345	-1.36119	-1.978	-1.88183	-1.40939	-1.39428	-1.86624	-2.18513	-2.19065	-1.74779	-1.7077	-1.72775	-0.913649	-1.72317	0.413076
	472	-0.783802	-1.56502	-1.54488	-1.6052	-1.29694	-1.19555	-1.82185	-0.616339	-0.828644	-1.87196	-1.4527	-1.39304	-1.07985	-1.73747	-1.84382	-1.61112	-2.05064	-1.791	-1.55163	-1.27476	-1.44581	0.390505
	473	-0.851729	-1.60692	-1.02983	-1.2044	-0.87307	-1.12671	-1.40095	-0.479692	-0.808043	-1.9509	-1.21903	-1.57297	-0.730289	-1.58715	-1.67418	-1.09539	-1.85954	-1.87003	-1.67768	-1.67076	-1.31446	0.430562
	474	-0.689847	-1.13591	-0.68409	-1.04565	-0.291367	-0.603102	-0.57791	-0.98545	-0.440119	-1.38649	-0.925168	-1.14779	-0.813685	-1.64102	-1.3848	-0.54552	-1.64202	-1.85478	-1.27579	-1.43346	-1.0252	0.443623
	475	0.102231	-1.25187	-0.368359	-0.767699	-0.100214	-0.740049	-0.0494081	-1.26351	-0.217705	-0.702788	-0.81007	-0.182466	-0.709638	-1.13908	-0.9946	-0.640726	-1.07906	-0.991723	-0.743259	-0.759812	-0.67049	0.408943
	476	0.263881	-0.720351	-0.247937	-0.341717	-0.751299	-0.556513	0.486389	-1.16153	-0.611868	-0.109239	-0.511835	0.0998557	-0.606227	-0.723825	-0.462045	-0.353117	-0.26948	0.0384928	-0.0654349	-0.742343	-0.367307	0.400375
	477	-0.0877254	0.119124	0.0649572	-0.269914	-0.777709	-0.394829	0.604091	-0.513093	-0.476344	0.574856	-0.16626	0.24681	-0.0995065	-0.496551	-0.334235	0.344408	0.228624	0.472642	0.194047	-0.260871	-0.0513739	0.393979
	478	-0.253999	0.748873	0.562316	-0.110132	0.198563	0.346993	0.29933	0.0841765	-0.24169	0.478317	-0.105093	0.0112415	-0.209793	0.664228	-0.581262	0.551464	0.166961	0.570046	0.352258	-0.366374	0.158321	0.380136
	479	0.28649	0.866721	1.29834	0.151202	0.855755	1.27421	0.292497	0.388752	-0.104915	1.03486	0.0610491	0.233942	-0.114704	0.824307	-0.568941	0.387218	0.214799	0.539264	0.392828	-0.177566	0.406806	0.494927
	480	0.428867	0.748343	1.50703	0.488107	1.01877	1.36491	0.455749	0.825717	-0.0513852	1.21627	0.810962	0.946243	0.939343	0.640436	0.098127	0.24153	0.899074	0.995071	0.803978	0.817654	0.75974	0.397925
	481	0.488583	1.34738	1.41019	1.15123	1.23606	0.964134	0.772441	0.863369	0.169551	0.904363	1.14591	1.6152	0.975342	1.13458	0.398703	0.901417	1.35648	0.39828	1.07653	1.44876	0.987925	0.389523
	482	0.410179	1.64666	0.842157	1.29681	1.41485	1.30171	1.13123	1.26676	0.45542	1.39046	1.71458	1.49803	0.829012	1.03459	0.906762	1.39011	1.97007	0.415078	1.5337	1.76352	1.21058	0.45269
	483	0.259032	1.74486	0.641863	1.71821	1.65323	2.32035	1.69956	2.055	0.896962	1.31787	1.99582	1.49686	0.971647	1.52583	1.63458	1.36759	2.05843	0.737132	1.95509	1.9573	1.50036	0.547553
	484	0.214324	1.35305	1.15523	2.07438	1.91157	2.64591	1.90456	2.13499	2.1492	1.83805	1.75901	1.71653	1.10454	2.00785	2.42778	1.42804	1.92043	1.28524	2.17375	1.65916	1.74318	0.543968
	485	1.16848	1.26849	1.95382	2.29993	1.92056	2.1364	2.01803	2.62651	2.91276	2.02719	1.44958	1.77244	1.34271	1.63704	2.27437	1.22646	1.98334	1.54385	2.37536	1.80902	1.88732	0.475405
	486	1.80471	0.571022	1.71246	2.75713	1.61824	2.81998	2.25142	2.31967	3.1289	2.21263	1.54128	1.25517	1.2835	1.73257	2.04658	1.71693	2.03285	1.80948	2.45775	2.34123	1.97068	0.599021
	487	1.95738	1.05892	2.16046	3.00084	1.68682	3.18965	2.92769	2.82215	2.84116	2.73651	2.18339	1.86804	1.51569	2.21138	2.33995	2.27528	1.61061	2.4178	2.34958	2.6155	2.28844	0.557232
	488	1.61578	1.51967	2.59618	2.77204	1.77501	3.03201	3.28541	3.18459	2.70951	3.51512	2.34621	1.72324	2.00754	2.82212	2.87479	2.2636	1.85433	3.27469	2.02453	2.47561	2.4836	0.615701
	489	1.74592	2.6231	2.48834	2.35397	1.81244	2.46692	2.96141	3.00047	2.72957	3.95688	2.06528	2.09808	2.58403	3.95664	2.66935	2.73833	2.27146	3.0944	1.88638	2.26342	2.58832	0.605439
	490	1.77581	3.41864	2.92665	2.08459	1.92855	2.60623	2.72302	2.69945	2.15413	3.53677	2.55923	2.75365	2.95981	4.01016	2.63402	2.95196	2.75455	3.04425	2.03733	2.81399	2.71864	0.554621
	491	2.23088	3.20092	2.71898	2.57282	2.65824	2.48324	3.11753	2.55163	2.02584	3.26226	2.87395	2.82687	3.10196	3.58516	2.42158	3.11925	3.08222	2.88895	2.54808	3.1307	2.82005	0.387303
	492	2.56866	3.22421	2.02799	2.56941	2.54432	2.46101	2.73651	2.19356	2.15144	2.96633	2.91767	3.08206	3.42448	3.19765	2.10899	3.39339	2.73857	2.85724	2.82645	3.25865	2.76243	0.431887
	493	2.62775	3.29977	1.96316	2.59504	2.25871	2.6208	2.45847	2.20397	2.86032	2.32869	2.95675	2.48702	3.2734	2.45613	2.86504	2.7333	2.53577	3.30528	2.74954	2.94905	2.6764	0.367239
	494	2.54663	3.17367	1.70121	2.98667	2.69766	3.25541	2.4531	2.44152	3.24945	1.91264	3.19342	2.96208	3.77839	2.71117	3.36157	3.06914	2.56691	3.14341	3.09403	2.15372	2.82259	0.518211
	495	3.04196	2.9576	1.80295	3.16055	2.8085	3.14862	2.57712	2.18934	3.34084	1.57076	3.47214	3.39183	3.65403	2.56322	3.25199	3.37762	2.61578	3.16573	2.99697	2.25754	2.86725	0.566193
	496	3.35097	2.67401	2.32109	3.0599	2.44939	2.80613	2.84428	2.05605	3.05169	2.06215	3.3416	3.25545	3.12823	2.63223	2.40056	3.5137	2.21672	2.59921	3.48202	2.3723	2.78088	0.471803
	497	3.919	2.54694	3.23893	2.41174	3.26392	2.74903	3.06493	1.54436	3.29186	2.33955	3.16351	3.03719	3.01375	2.64648	2.27242	3.08398	2.62341	2.07077	3.33591	2.81297	2.82153	0.534882
	498	3.7096	2.56038	3.29974	2.40664	3.52992	2.7614	3.46659	2.07675	2.75129	2.65321	3.47087	3.08013	2.67285	2.4954	2.36293	3.57991	2.8395	2.16135	3.39176	3.1321	2.92012	0.50435
	499	3.47096	2.52599	3.25185	2.92609	3.65331	3.03343	2.91057	2.59766	2.98388	2.36659	2.83447	3.15711	2.88292	2.3732	2.57995	3.39023	3.21254	2.42119	3.53765	2.86946	2.94895	0.393114
	500	3.299	2.69662	3.21967	2.81339	3.67661	3.20127	2.53962	2.92576	2.71586	2.17518	2.77084	2.90717	2.75062	1.89704	3.20186	2.80858	3.41551	2.65465	3.55537	2.61182	2.89182	0.43983
	501	2.95823	2.53247	3.12671	3.1097	3.75689	3.04473	2.26419	2.65067	2.70119	2.66414	3.10221	2.54629	2.44832	1.99577	3.29292	2.9856	3.66895	2.78799	3.12216	2.72284	2.8741	0.433537
	502	2.65268	3.26727	2.56271	3.02216	3.76415	2.91312	2.78778	3.25383	2.84448	2.72389	3.50961	2.56176	3.06242	2.1064	3.15279	3.00396	3.96101	3.08927	3.08537	3.00218	3.01634	0.422781
	503	3.01915	3.15397	2.94593	3.3078	3.35312	2.65012	2.82636	3.33403	3.34535	3.06436	3.54578	2.29296	3.31706	2.29592	2.94556	3.3765	3.16585	3.31961	3.16022	3.88149	3.11506	0.386641
	504	2.79455	3.3474	3.30393	2.93522	3.13611	1.88021	3.50428	3.38587	3.51002	3.4684	3.80218	2.30595	3.31674	3.2544	3.23039	3.90776	2.99526	3.42303	3.29771	3.16048	3.19799	0.464039
	505	3.17551	2.6206	3.30427	3.16225	2.91171	2.28377	3.45932	3.21097	3.6324	3.67119	3.36682	2.9147	3.50138	3.36529	3.06808	3.58058	2.65035	3.62081	3.63282	2.63689	3.18849	0.405108
	506	3.15928	2.563	3.52411	2.89306	2.8204	2.22111	3.67621	3.72611	3.13466	3.62158	3.53473	3.179	3.42634	3.01728	3.29279	3.53089	3.53039	3.776	3.19315	2.35827	3.20892	0.450594
	507	2.97893	2.61273	3.18012	2.59358	3.11009	2.51661	3.52016	3.7657	2.97875	3.36812	3.39888	2.92357	3.01624	3.05584	3.18145	2.83441	4.11379	3.8706	3.02674	2.48738	3.12668	0.444636
	508	3.21932	2.4954	2.77378	2.87989	2.83882	2.83376	3.34484	3.52946	2.70448	2.89746	2.96095	2.91553	3.05061	3.27318	2.85138	2.48229	3.40868	3.29494	3.01976	2.41908	2.95968	0.312405
	509	3.0202	2.6247	2.80062	2.73989	2.10076	2.4549	3.82352	2.74144	2.76489	2.85041	2.65525	2.46626	3.09389	3.03856	2.74344	2.63359	3.07416	3.28582	3.08497	2.34646	2.81719	0.373062
	510	2.78689	2.75504	2.54661	2.23867	1.92308	2.50554	3.42603	2.78604	3.81763	2.79269	2.60964	2.74697	3.03178	2.98895	2.6852	2.40704	3.46225	2.92921	3.25244	2.82879	2.82602	0.435784
	511	2.52093	2.75241	2.19178	2.72518	1.80254	2.23024	3.21753	2.76345	4.03312	2.25576	2.43358	2.36979	3.82333	2.97098	2.56625	2.28284	3.3216	2.66889	3.39579	2.79249	2.75592	0.566196
	512	1.90162	2.30031	1.95759	2.94311	1.82047	2.33994	2.70851	2.91999	3.16753	1.99981	2.04278	2.58687	3.08211	2.70205	2.7271	2.84923	2.8636	2.66764	3.26295	3.00387	2.59236	0.452308
	513	2.43868	2.8199	1.78492	2.82239	2.16538	2.92939	2.86921	3.08454	2.67568	2.32946	2.31089	2.68549	2.834	2.85071	2.46636	3.09978	3.00778	2.47572	2.58038	2.55849	2.63946	0.332502
	514	1.96342	2.7799	2.339	2.28003	2.52777	2.91888	3.0144	3.06959	3.12507	2.83347	2.29897	2.57465	2.50661	2.43635	2.27569	2.95701	2.57575	2.27376	2.09789	2.39081	2.56195	0.338012
	515	2.03054	2.36659	2.80163	1.77513	3.31964	3.0262	2.41637	2.47193	2.43828	2.9288	2.77251	2.29022	2.41668	2.41395	2.86625	2.37283	2.79534	2.17811	1.82238	3.02575	2.52646	0.410015
	516	2.10752	2.05029	3.06687	1.94518	2.99763	2.43164	2.55056	2.18535	2.10003	3.03576	2.82845	2.95623	2.57265	2.71147	2.41558	1.8889	2.72172	2.37817	1.82109	2.82497	2.4795	0.407499
	517	2.19505	2.50475	2.89095	2.46872	2.91595	2.22924	2.27505	2.00978	1.87647	3.1272	3.16465	3.47365	2.46916	3.09899	2.18865	1.88925	2.6557	2.68184	1.79685	2.69176	2.53018	0.478813
	518	1.83349	2.588	2.1911	3.38661	2.81578	2.05911	1.74586	2.16489	1.6108	3.13349	3.82793	3.09393	2.2984	3.25877	2.39598	1.76656	3.05209	2.70911	1.83076	2.46052	2.51116	0.631512
	519	2.10608	2.09133	2.30544	3.42076	2.41991	1.88179	1.39176	1.92494	1.92567	2.29911	3.9375	2.79761	2.34799	2.4586	2.68834	1.61815	2.81899	3.14172	2.08688	2.28776	2.39752	0.608608
	520	2.18709	2.07704	1.97294	3.0727	2.21747	2.43944	1.61861	1.81619	2.16743	2.51265	3.00293	2.94163	2.70216	1.66752	2.68792	2.39872	2.73818	2.74897	2.11853	2.39039	2.37392	0.429631
	521	2.17437	2.01293	2.12855	2.52913	1.75742	2.86749	2.33143	2.37865	2.06907	2.40404	2.50494	2.68656	2.7237	1.74826	2.27825	2.79735	3.14116	2.05513	2.13499	2.31391	2.35187	0.365064
	522	2.21037	2.25963	2.9072	2.23095	1.81482	3.04365	2.53357	2.78105	2.34325	2.58893	2.47763	2.39634	2.75645	1.97091	2.42558	2.56626	2.86721	1.81223	2.04455	2.47739	2.4254	0.350104
	523	2.83818	2.73053	2.56207	2.73073	2.08299	2.84923	2.75032	2.77617	2.39926	2.5779	2.70549	2.91164	2.53763	2.60053	2.56234	2.08366	2.44411	1.62301	2.27689	2.7392	2.53909	0.318275
	524	3.19593	2.57814	2.53379	3.13678	1.7076	2.6662	2.63668	2.58745	2.42872	2.57124	2.62823	2.21121	2.43259	2.69814	2.77599	2.21499	2.18148	2.27185	2.66682	2.42671	2.52753	0.329407
	525	3.05381	2.32586	2.59166	3.13147	2.13076	2.77948	2.50708	2.83553	2.86042	2.13649	2.26724	1.83351	2.45608	2.67563	3.15238	2.07019	2.79652	2.30887	2.69032	1.97017	2.52867	0.390665
	526	2.78249	2.72739	2.67588	2.55718	2.21705	2.89715	2.47718	2.7974	2.93139	2.1532	2.22336	1.87484	2.32709	2.55687	3.25323	2.20028	2.43451	2.39674	2.88717	1.87395	2.51222	0.363486
	527	2.52001	2.82227	2.37578	2.22319	2.42144	3.12834	2.98711	2.98417	2.65489	1.94218	1.68812	2.20698	2.43348	2.71765	3.11057	2.17578	2.65545	2.53298	2.47379	2.04422	2.50492	0.391492
	528	3.21475	2.6746	2.60455	2.66002	2.7275	2.95058	2.41228	2.61382	2.87526	1.89523	1.92751	2.32122	2.61226	2.33801	3.20303	2.09022	2.3085	2.46788	2.47976	2.02239	2.51997	0.375489
	529	2.89518	2.58613	2.57351	2.64825	3.01307	2.99438	1.53736	2.7863	2.78274	2.13458	2.58927	2.52257	2.90948	2.87909	3.18273	2.07615	2.34041	3.05533	2.39284	1.98324	2.59413	0.418113
	530	3.08933	2.59577	2.44112	2.9418	3.21171	2.40242	1.48759	2.43533	2.23684	2.41043	3.24557	2.81301	2.39967	3.24005	2.83814	2.44769	2.65251	3.09581	2.57403	2.19669	2.63777	0.435429
	531	2.90477	2.62748	2.72481	2.72108	3.46251	2.11938	1.90409	2.29459	2.4155	2.6623	3.99401	3.3455	1.95702	3.58438	2.73854	2.71706	2.96097	2.71132	2.18753	2.09118	2.7062	0.56077
	532	2.75313	2.39015	2.82722	3.26166	3.33249	2.16709	2.40816	2.62696	2.70146	3.28247	3.28138	2.45284	1.65157	3.00947	2.47903	2.81892	2.69851	2.88677	2.16549	2.61755	2.69062	0.430847
	533	3.18681	2.8067	2.84109	3.43608	2.91039	2.38359	2.92901	3.03247	2.79607	3.74567	2.63615	2.35835	2.12359	2.63979	2.92836	2.64481	3.03752	3.01868	2.78335	2.79244	2.85155	0.363001
	534	3.86749	2.94285	2.59747	3.09861	3.04824	2.22754	3.21032	3.44373	3.1844	3.93225	2.83725	2.49941	3.01257	2.52935	3.45073	2.17713	2.9693	3.13161	3.02058	2.58447	2.98826	0.472309
	535	3.59866	3.16591	2.92479	2.98138	3.90567	2.41315	3.26846	3.48041	3.24873	3.91601	3.01855	3.18201	3.44425	2.31171	3.45924	2.24726	3.26453	3.02858	3.48986	2.51568	3.14324	0.47999
	536	3.80549	3.43086	3.05508	3.13947	3.80376	2.9507	3.13592	3.42774	3.1092	3.4755	3.00458	3.60702	3.26254	3.01269	3.54284	2.87281	3.79484	2.94426	3.9918	2.4554	3.29112	0.391579
	537	3.6212	3.49445	3.61638	3.54023	3.13799	3.10313	2.97481	3.46185	3.6058	3.82147	2.99704	3.76669	3.72893	3.4554	2.98335	3.45595	4.46436	2.87745	4.59116	3.29786	3.49978	0.453446
	538	3.59168	3.72468	4.03809	3.93862	3.05183	3.89609	3.13615	3.24616	3.76056	3.73625	2.83534	4.08131	3.65022	3.34605	2.8055	3.67587	4.03773	3.55076	4.41499	3.69264	3.61053	0.427972
	539	3.52559	4.06689	4.01669	4.64945	3.47587	4.55172	3.11251	3.42315	3.46601	3.24022	3.218	4.04843	3.55922	3.54744	3.29109	3.89792	3.71807	3.96909	4.4074	4.11198	3.76484	0.452617
	540	3.9155	4.13718	3.45143	4.79226	3.45852	5.12821	3.23053	3.78882	3.71832	3.29506	3.85291	4.15127	3.69627	3.99348	4.14938	4.01247	3.33959	4.32815	4.54981	4.66587	3.98275	0.521962
	541	4.0521	4.54513	3.58005	4.95468	3.90631	4.26754	4.07581	4.16087	4.00534	3.85432	4.01209	3.86786	4.30227	4.25069	4.55347	3.94663	3.51643	4.89721	4.65702	4.23326	4.18195	0.388293
	542	4.03315	4.80932	4.16211	5.30648	4.19454	4.38333	4.79733	4.35388	4.27929	4.45299	4.34771	3.37374	4.47456	4.51218	4.53383	4.34203	4.01227	4.57372	5.16129	3.94016	4.4022	0.427175
	543	3.76406	4.81028	4.70432	5.31781	4.29695	4.78475	5.11127	4.58321	4.61453	4.2684	4.74979	3.47427	4.57902	5.13699	4.45785	4.92825	4.83956	4.89955	4.7723	4.77858	4.64359	0.437944
	544	3.7457	5.26152	4.96134	5.9562	4.79789	5.22642	5.06543	4.98499	5.2055	4.76252	5.51491	4.64186	5.16774	5.96984	5.02036	4.85874	5.60391	4.99849	4.21265	4.78816	5.03721	0.519971
	545	4.1835	5.58031	4.84791	6.17591	5.26034	5.49079	4.85202	5.69241	5.28637	5.75954	5.95713	5.34953	5.37573	5.54884	5.00751	4.98807	5.55197	5.24338	3.72266	5.11402	5.2494	0.56771
	546	4.97107	5.08487	4.88649	6.01052	5.10569	5.54328	4.75481	6.23249	5.72942	6.67452	5.58281	5.42214	5.50463	5.36896	5.19245	5.54154	5.60223	5.22237	4.58888	5.33299	5.41761	0.497714
	547	5.60586	5.75648	5.37225	5.83313	5.67404	5.96616	5.03978	6.73268	5.9885	6.77886	6.17518	6.04628	5.38275	5.61172	5.05193	6.29006	5.70999	5.73321	4.97157	5.9476	5.7834	0.493885
	548	5.86839	6.2612	5.70286	5.84156	6.09452	5.76674	5.78711	6.88951	6.49534	5.99039	5.91277	6.03511	5.89224	6.01825	5.97707	6.09174	6.00734	6.10001	5.57419	6.21479	6.02606	0.290005
	549	6.02143	6.68973	6.35267	5.72682	6.3105	6.36762	7.01183	6.4354	6.47119	6.34793	6.74607	6.70542	6.55947	6.66735	6.44226	6.16269	5.9053	6.59215	6.60244	6.54576	6.4332	0.304785
	550	6.39279	6.59787	6.48898	6.23952	6.33939	6.30374	6.71453	6.23174	6.4167	6.90785	7.27367	7.26208	6.57884	6.40563	6.64059	5.96014	6.57923	7.03423	7.37531	6.51786	6.61303	0.380646
	551	6.57304	6.83581	6.63034	6.33102	6.28965	6.22049	7.23705	6.01837	6.32457	6.73718	6.56184	6.93511	6.72877	6.4544	6.96948	6.04888	7.11719	6.99746	6.95018	6.73377	6.63473	0.351118
	552	7.02977	6.85944	7.00337	6.16213	6.18361	5.90567	6.66423	6.2073	6.52251	6.63786	6.36666	6.71557	6.49335	6.91998	6.97362	6.86324	7.20702	6.95721	6.93604	6.77755	6.66931	0.35263
	553	7.96517	7.36471	7.6679	6.80458	6.99418	5.85938	7.12083	6.59036	6.66563	7.34874	6.9531	7.1643	6.55504	7.64178	6.85428	7.39507	7.63112	7.04621	6.71842	6.58065	7.04607	0.497108
	554	7.63756	7.31829	7.5579	6.72997	7.12402	5.81019	7.60006	7.22119	7.0679	6.86159	6.81285	7.6231	7.01916	8.03269	7.62462	7.18404	7.87809	7.56467	6.34287	6.47327	7.1742	0.555457
	555	7.60385	7.15973	7.64829	6.72485	6.3344	7.49176	7.94291	7.34937	7.40234	6.77822	6.86387	7.46795	7.60618	7.34281	7.8177	6.82996	7.31017	7.838	6.57437	7.28083	7.26838	0.449043
	556	7.2495	7.27637	8.2152	6.4988	6.55244	8.17103	7.36175	6.89454	7.67716	7.08803	7.54282	7.94364	7.80839	7.49857	7.81238	6.85196	7.29938	7.44457	6.844	7.70185	7.38662	0.493654
	557	7.45068	7.35607	8.24075	6.46466	6.8121	7.49574	7.41819	6.65027	7.83534	7.06431	7.35337	8.10411	7.87197	7.32215	7.68003	7.58011	7.613	7.50445	7.31081	7.40911	7.42686	0.440882
	558	7.09597	7.45362	8.28541	6.70199	7.02288	7.56159	7.63188	6.51867	7.97039	7.73503	7.40618	7.8912	8.04551	6.73278	7.43819	7.48648	7.44919	7.10755	7.43921	7.29665	7.41352	0.459493
	559	7.18885	7.5714	7.15444	7.31425	7.24605	8.14624	7.83609	7.09335	7.93896	7.30606	7.3573	7.65829	7.85269	6.92097	7.34386	7.55438	7.26963	7.20359	7.20325	7.59718	7.43784	0.319552
	560	7.11843	7.39518	6.52075	6.99066	7.50394	8.11805	7.85517	7.09507	7.76713	6.93326	6.90966	7.71077	7.40907	6.79188	7.31924	7.56073	7.4329	6.72799	7.1361	7.75696	7.30265	0.422934
	561	7.83942	6.88908	6.58627	6.72003	7.31507	8.46877	7.32475	7.09847	7.39451	7.37489	7.07484	7.64293	7.35757	7.19954	7.14993	7.69812	6.80262	6.93854	6.91051	7.45316	7.26195	0.436167
	562	7.46295	7.16958	6.71624	6.68134	7.03705	8.22377	7.15218	7.72897	7.62826	7.70109	7.30387	6.95259	6.74208	7.69918	7.12477	7.55305	6.9888	6.99166	6.99547	7.47276	7.26628	0.406649
	563	7.22175	7.53825	7.78658	7.00892	6.34082	7.79175	7.34343	7.27751	7.2306	7.75473	7.32768	6.49531	6.69153	7.83951	6.88008	7.34665	6.94569	6.95016	6.75136	7.27811	7.19002	0.432606
	564	6.96091	7.36244	7.53716	7.14519	7.30222	7.55667	7.90137	7.53649	7.06426	7.27466	6.80303	6.39557	6.93035	7.66123	6.9645	6.44987	7.07753	6.75433	6.4031	7.50578	7.12933	0.430276
	565	6.66826	7.20191	7.32249	7.12654	7.40185	7.13862	7.54209	7.9004	7.19138	6.69667	6.49546	6.43313	7.29575	7.87806	6.92295	6.35756	7.00665	6.68136	6.1817	7.25279	7.03478	0.478412
	566	6.55834	6.81779	7.35873	6.76146	7.33981	7.20713	7.29498	7.03678	7.38845	6.37855	6.32202	6.35481	7.05332	7.92114	6.53295	6.63842	6.95124	6.36336	6.51492	6.98985	6.8892	0.43958
	567	6.41492	6.50456	7.00645	6.88553	7.20344	7.00521	6.6028	6.74658	7.45698	6.60178	6.53834	6.15349	6.1027	7.60563	6.66296	6.72844	6.56264	6.24852	6.68761	6.97997	6.73493	0.395331
	568	6.82379	6.75631	6.31757	6.18045	6.53409	6.46941	6.13133	6.41903	6.98194	6.81047	6.50484	6.04269	6.19427	7.23722	6.33139	6.86214	6.84391	5.95459	6.83096	7.09015	6.56583	0.367906
	569	6.97932	6.449	5.98589	6.71071	6.34653	6.42624	6.41237	6.75255	6.35869	6.47083	6.46143	6.16239	6.70114	7.01116	6.15777	6.7679	6.29088	6.53688	6.8781	6.94841	6.54041	0.29244
	570	6.82154	6.17812	6.10637	6.86534	6.47197	6.14951	6.29628	6.21697	5.94654	6.08707	6.86618	5.56776	6.31599	6.58616	5.99808	6.35516	5.99929	6.97881	6.80438	6.46495	6.35382	0.375663
	571	6.62312	6.50338	6.41076	7.24977	6.40084	5.50311	6.38276	5.8446	5.4884	5.78726	6.33571	5.36968	5.3776	5.79915	6.34435	5.41129	6.25739	6.48124	6.53386	6.23496	6.11696	0.514263
	572	5.97893	6.56904	5.95258	6.63024	6.1236	4.87326	5.73964	5.48393	5.35947	5.60317	5.98588	5.32248	5.24657	5.59093	5.94337	5.17468	5.84962	6.15211	6.20836	6.03333	5.79106	0.459182
	573	6.0664	6.16119	5.81112	6.53322	6.09039	4.96126	5.61833	5.06467	5.62044	5.9224	6.2045	5.13103	4.95496	5.23024	5.29585	5.2087	5.76278	5.47155	5.90108	5.61082	5.63105	0.458022
	574	5.43258	5.7782	5.40295	6.02808	5.05332	5.46027	4.6622	4.78948	5.78209	5.82001	5.76296	5.43084	5.55462	4.59883	4.89218	5.30282	5.58708	5.13849	5.68581	4.7152	5.3439	0.432786
	575	5.05316	4.82009	4.70315	5.23347	4.97454	4.75214	4.59	4.49467	5.36686	4.92086	5.82816	5.1168	4.89414	4.33103	4.99708	5.08876	5.26981	4.98587	5.0289	4.65291	4.95512	0.334376
	576	5.21778	4.27808	4.22896	4.46703	5.50775	4.57716	4.06904	3.70062	5.1891	4.49079	5.42571	4.50739	5.16448	4.24579	4.23521	4.60786	4.45385	4.73372	4.67966	4.78127	4.62806	0.472688
	577	4.95083	3.77591	3.91301	4.32821	4.92346	4.12365	3.89622	3.3887	5.01497	4.53106	5.4274	4.09325	5.13772	4.34299	3.79349	4.05425	3.87493	4.5065	4.61694	4.5326	4.3613	0.536252
	578	4.45169	3.66268	3.68072	3.97608	4.0842	3.42434	4.03133	3.25458	4.79571	3.1502	4.92897	3.76309	4.50773	3.61582	3.96626	4.01133	3.46512	4.50326	4.04146	3.70896	3.95118	0.490683
	579	4.16778	3.33348	3.47904	3.40631	3.81762	3.01412	3.69369	3.07274	3.81718	2.52222	4.32428	3.68626	2.97452	3.43809	4.36488	3.58043	3.04471	4.07464	3.48278	3.28819	3.52915	0.481817
	580	3.62972	3.23776	3.84163	3.78408	3.27312	2.3984	3.90513	2.94673	3.38893	2.11252	3.86853	4.42033	2.29082	3.49195	4.14103	3.21175	2.68886	3.52933	3.34128	2.88406	3.3193	0.620061
	581	3.31647	2.9058	3.16332	3.45245	3.01236	2.18867	4.0328	2.53024	3.16742	2.40204	3.47331	4.47838	2.358	3.37174	3.275	2.62581	2.57099	2.73534	2.95184	2.80177	3.04069	0.567079
	582	2.76334	2.74712	2.48014	3.01801	2.35078	2.21416	3.05697	2.62475	3.10342	2.4366	2.8233	3.62966	2.3793	2.96475	2.67966	2.10143	2.36998	2.27463	2.87313	2.31845	2.66048	0.378653
	583	2.06465	2.47418	2.02929	2.05619	2.10939	2.3877	2.07743	2.08547	1.81612	2.22447	2.12557	2.57353	2.03457	2.65725	1.58971	2.08335	2.19881	1.87809	2.32738	2.39393	2.15935	0.256992
	584	1.71698	1.90023	1.64216	1.5473	1.58026	2.02223	1.28357	2.49466	1.32756	1.92204	1.01596	1.93105	2.0363	2.11168	1.60314	1.58586	2.03983	1.94193	1.70788	1.8494	1.763	0.334147
	585	1.16841	1.38358	1.58391	1.27234	0.616645	1.72874	1.112	2.37222	0.299522	1.06843	0.332882	1.10859	1.6162	1.8871	1.30351	1.44284	1.46063	2.11341	0.8996	1.28089	1.30257	0.527211
	586	0.918973	0.99724	1.42662	1.08848	0.341835	1.46414	0.629703	1.79154	-0.073552	0.89471	0.341402	0.704432	0.777388	2.0707	1.29049	1.74196	1.14276	1.72826	0.637671	0.657265	1.0286	0.557596
	587	0.435952	0.769461	1.4199	1.02209	0.32044	1.28853	0.283196	0.973298	0.210714	0.797317	0.451038	0.405319	0.600596	1.60551	1.15956	1.28747	0.496709	1.61598	0.438989	0.52331	0.805269	0.457527
	588	-0.288089	0.379125	1.01853	0.767587	0.119616	0.809216	0.37113	0.414531	-0.0185911	0.827269	-0.102463	0.201799	0.152315	1.27109	0.566683	0.710212	0.731677	1.18683	0.273631	0.203998	0.479805	0.428494
	589	-0.397217	-0.246019	0.584937	0.565258	-0.255415	0.489662	-0.403796	0.0769068	-0.225152	0.400314	-0.161152	-0.319014	0.211502	0.46801	0.111218	0.467905	0.337672	-0.0104739	-0.537693	-0.357145	0.0400153	0.376023
	590	-0.570622	-1.01847	-0.142945	-0.336592	-0.90098	0.226332	-0.742469	-0.116445	-0.185845	-0.29602	-0.654911	-1.04101	-0.421048	0.159997	-0.255452	-0.04571	-0.217023	-0.702133	-1.36041	-0.383825	-0.45028	0.417546
	591	-0.916844	-0.694531	-0.573389	-0.86792	-1.37316	-0.680369	-0.900129	-0.519473	-0.293625	-0.6937	-1.05889	-1.17749	-1.1523	-0.242105	-0.547106	-0.254045	-0.456643	-1.01148	-1.32901	-0.594967	-0.766859	0.344082
	592	-0.817398	-0.991167	-0.968686	-1.68972	-1.4589	-0.985029	-1.25715	-0.235521	-0.837641	-0.954129	-0.749457	-1.40631	-1.57987	-1.29862	-0.617219	-0.830356	-1.12357	-0.811246	-1.11909	-0.958764	-1.03449	0.345765
	593	-1.44891	-1.29495	-1.22031	-1.89263	-1.27849	-0.860304	-1.93237	-0.534938	-1.24765	-1.13802	-0.78605	-1.79335	-1.54313	-2.10201	-0.584087	-1.16714	-1.73054	-1.19589	-0.852266	-1.25935	-1.29312	0.442789
	594	-1.1498	-1.48653	-1.56223	-1.80976	-1.51478	-1.14176	-1.94162	-0.821691	-1.10494	-1.28992	-1.24659	-1.86637	-1.4977	-2.38058	-0.649986	-1.42598	-2.0753	-1.28619	-0.882084	-1.56511	-1.43495	0.43447
	595	-1.29635	-1.8993	-1.44215	-2.32762	-1.32178	-1.12625	-1.9016	-0.816563	-0.920682	-1.85204	-2.16788	-1.95846	-1.7598	-2.74309	-1.45594	-1.67867	-2.38355	-1.64086	-1.27003	-1.34366	-1.66531	0.501719
	596	-1.60812	-2.27953	-2.20623	-2.19855	-1.34583	-1.80309	-2.13038	-1.3895	-1.29618	-2.06403	-2.2791	-2.17641	-2.27619	-2.9177	-2.09847	-1.92199	-2.5168	-1.99379	-1.9997	-1.26887	-1.98852	0.429924
	597	-1.77102	-2.22388	-2.79005	-2.05082	-1.47617	-2.55597	-2.63096	-2.14839	-2.121	-2.78063	-2.53409	-2.31135	-2.63037	-2.60958	-2.49898	-1.85925	-2.44127	-2.21952	-2.10464	-2.02778	-2.28929	0.352272
	598	-2.46295	-2.04235	-2.96701	-2.25928	-2.4431	-3.21104	-2.3079	-2.66604	-2.61068	-3.06794	-3.11247	-2.67266	-2.45259	-2.8956	-2.58184	-2.72176	-2.40707	-2.78558	-2.12346	-2.52277	-2.6157	0.322756
	599	-3.06315	-2.0788	-3.48149	-2.89064	-3.28396	-3.83792	-2.62175	-2.83924	-2.96304	-3.27152	-3.3449	-3.07828	-2.29925	-3.20181	-2.93188	-3.00564	-2.77662	-2.77782	-2.51951	-3.08213	-2.96747	0.403952
	600	-3.06797	-2.56011	-3.80452	-3.51917	-3.5478	-3.9989	-3.19246	-3.31038	-3.69284	-3.34711	-3.50874	-3.42887	-2.53754	-3.82339	-3.81665	-2.99689	-3.28637	-2.91019	-2.3583	-3.2161	-3.29622	0.455486
	601	-3.3639	-3.18937	-3.73868	-4.1594	-3.99404	-3.75537	-3.65312	-3.73418	-4.01667	-3.53618	-3.99089	-3.6312	-2.76995	-4.16885	-4.26453	-3.23261	-3.35422	-3.05607	-2.97612	-3.45767	-3.60215	0.425689
	602	-3.95965	-3.47938	-4.07648	-4.21363	-3.9633	-3.47532	-3.55256	-4.24367	-4.35233	-3.86382	-3.57113	-3.68235	-3.0676	-4.46302	-4.22342	-3.32727	-3.57434	-3.13437	-3.62071	-3.75775	-3.78011	0.400007
	603	-4.15614	-3.55352	-4.29241	-4.4246	-4.114	-3.81375	-3.39261	-4.38383	-4.52399	-3.97359	-3.90144	-3.53611	-3.22451	-4.3435	-4.60296	-3.46121	-3.82004	-3.67894	-3.51182	-4.07782	-3.93934	0.412508
	604	-4.39041	-3.94625	-4.50726	-4.2061	-4.30842	-3.91752	-3.53964	-4.23581	-4.45421	-4.29729	-3.90888	-3.38947	-3.36939	-4.36844	-4.531	-3.74825	-3.99571	-3.75293	-3.37764	-4.05443	-4.01495	0.385662
	605	-4.50297	-4.14607	-4.26214	-4.36557	-4.2231	-4.33397	-4.19924	-3.87656	-4.56348	-4.33075	-3.793	-3.65456	-3.62068	-4.34486	-4.33316	-4.07319	-4.34541	-4.18874	-3.99875	-4.20181	-4.1679	0.260872
	606	-4.61025	-4.25164	-4.01957	-4.36204	-4.32143	-4.59977	-4.44058	-3.82366	-4.69116	-4.14715	-4.49702	-4.11996	-3.85235	-4.12337	-4.16767	-4.29761	-4.62393	-4.2777	-4.14685	-4.14909	-4.27614	0.24656
	607	-4.47079	-4.41424	-4.74866	-4.35341	-4.6061	-4.7493	-4.77638	-3.64195	-4.69475	-3.67358	-4.14764	-4.57091	-4.22718	-4.43177	-4.2176	-4.89807	-4.37539	-4.15893	-4.28175	-4.47307	-4.39557	0.333014
	608	-4.41987	-4.62301	-4.90363	-4.12849	-5.1904	-5.4505	-4.90094	-4.2895	-4.50892	-4.13081	-4.03202	-4.53585	-4.53	-4.80717	-4.03508	-5.26152	-4.36247	-4.72271	-4.67988	-5.31407	-4.64134	0.430402
	609	-4.24192	-4.86512	-4.74489	-4.80975	-5.47716	-5.61841	-5.69539	-4.95522	-4.75697	-4.6008	-3.94772	-4.41789	-4.65973	-4.63832	-4.08235	-5.58573	-4.74581	-4.61869	-5.11944	-5.65226	-4.86168	0.52079
	610	-4.12119	-4.74377	-4.68246	-5.05049	-5.46821	-5.29749	-5.70964	-5.16245	-5.02438	-4.8132	-4.15443	-4.57359	-4.95625	-4.95951	-4.20813	-5.76131	-4.76909	-4.65006	-5.5005	-5.54213	-4.95741	0.492334
	611	-4.73274	-4.95162	-4.26414	-4.69919	-5.40907	-5.19604	-5.1187	-5.21331	-5.08018	-5.34489	-4.35169	-4.85618	-5.33635	-4.89817	-4.46834	-5.44859	-4.43096	-4.87812	-5.62783	-5.51386	-4.991	0.406534
	612	-5.02963	-4.94394	-4.37592	-4.46698	-5.22254	-5.47719	-5.25714	-4.93519	-5.25018	-5.41569	-3.86591	-4.58269	-5.09929	-4.84185	-4.98639	-5.08666	-4.63375	-4.78814	-5.79817	-5.6422	-4.98497	0.45811
	613	-4.98519	-5.15196	-4.38749	-4.89385	-5.15974	-5.07556	-5.17742	-4.43264	-4.90908	-5.53764	-4.48565	-4.39537	-5.50265	-5.19974	-4.9131	-5.16514	-4.81151	-4.5479	-5.46971	-5.62556	-4.99135	0.390652
	614	-4.77506	-4.99371	-4.61937	-5.06199	-4.96857	-4.35859	-4.82909	-4.04997	-5.08264	-5.62075	-5.02291	-4.42126	-5.60673	-5.32863	-4.69458	-5.17028	-4.84832	-4.47507	-5.43436	-5.36701	-4.93644	0.423687
	615	-4.6811	-4.97845	-5.30426	-5.36	-4.70908	-3.88461	-4.63588	-4.27683	-5.49313	-5.49388	-5.33619	-4.41718	-5.36149	-5.25181	-4.66552	-5.28184	-5.17557	-4.24363	-5.53327	-5.17438	-4.96291	0.487961
	616	-4.28118	-5.06053	-5.58224	-5.11513	-4.6243	-4.10159	-4.78997	-4.53341	-5.44891	-5.56539	-4.99462	-4.76835	-5.21986	-5.34282	-5.20264	-5.14044	-5.03197	-4.68303	-5.4803	-5.00338	-4.9985	0.411443
	617	-4.22743	-5.08532	-5.61656	-5.08566	-4.51959	-4.37359	-5.16104	-4.75032	-5.4249	-5.08935	-4.60338	-4.96689	-5.00645	-5.23386	-5.47491	-4.98595	-4.88232	-4.54304	-5.73838	-4.83942	-4.98042	0.404999
	618	-4.40551	-5.03673	-5.6977	-5.06839	-4.66967	-4.88225	-5.69494	-5.27599	-5.13627	-4.68574	-4.4213	-5.20159	-5.04226	-5.04714	-5.07456	-5.16942	-4.73729	-5.01799	-5.79989	-4.91479	-5.04897	0.378913
	619	-4.75292	-5.09355	-5.63495	-5.11967	-4.25382	-5.11672	-5.87485	-5.1455	-5.12489	-5.02506	-4.25372	-5.27981	-5.13885	-5.18758	-5.19336	-5.27325	-5.22543	-5.23135	-5.31686	-5.07121	-5.11567	0.370236
	620	-5.00817	-5.54563	-5.38308	-5.21842	-4.50578	-4.97264	-5.66548	-5.12308	-5.43819	-5.16547	-4.72864	-5.07526	-4.88734	-5.41992	-5.14484	-4.94559	-5.3846	-5.35192	-4.70639	-5.28468	-5.14776	0.299939
	621	-4.98652	-5.61479	-5.01836	-5.02257	-4.77443	-5.09133	-5.82129	-5.01855	-5.61349	-5.23471	-5.39668	-5.41737	-5.29978	-5.24142	-5.17548	-4.96358	-5.48837	-5.34628	-4.52524	-5.21649	-5.21334	0.305802
	622	-5.43113	-5.7309	-4.65085	-5.18551	-4.8471	-5.08132	-5.5228	-5.12005	-5.75988	-5.30416	-5.40916	-5.5472	-5.32353	-5.01411	-5.09137	-4.90993	-5.54234	-5.1697	-4.57576	-5.25024	-5.22335	0.326064
	623	-5.36648	-5.50281	-4.4147	-5.17896	-4.55127	-5.21557	-5.36574	-5.11139	-5.99991	-5.32068	-5.41347	-5.19696	-5.3395	-4.81002	-4.89164	-5.41623	-5.19288	-4.97661	-4.49278	-5.60094	-5.16793	0.390455
	624	-5.35985	-5.57644	-4.44976	-5.28093	-5.2972	-5.16628	-5.43566	-4.98866	-5.5265	-5.35225	-5.57941	-4.8719	-5.75476	-4.63337	-4.4978	-5.30092	-4.9995	-5.00391	-4.79294	-5.44262	-5.16553	0.372785
	625	-5.28606	-5.4002	-4.43874	-5.52355	-5.55525	-4.59681	-5.67387	-5.05345	-5.28116	-5.72868	-5.02931	-4.95006	-5.7133	-4.58551	-4.44948	-5.11894	-5.03155	-5.01046	-4.8038	-5.36347	-5.12968	0.410743
	626	-5.44405	-5.25011	-4.80025	-5.95692	-5.82887	-4.70884	-5.50472	-4.87485	-4.86218	-6.0422	-5.39795	-4.90969	-5.26342	-4.83701	-4.848	-4.85506	-5.22571	-4.67798	-4.66364	-5.06079	-5.15061	0.428407
	627	-5.8966	-5.10623	-4.75741	-6.00204	-5.96495	-5.067	-5.21213	-5.20385	-4.49371	-6.34019	-5.52964	-4.83531	-5.2377	-4.84065	-5.30049	-5.08332	-4.87226	-4.43607	-4.67708	-5.03366	-5.19452	0.519236
	628	-6.11697	-4.94726	-4.91029	-5.64301	-5.73823	-5.1511	-4.85078	-5.281	-4.69929	-5.85645	-5.17901	-4.58861	-5.14355	-4.84746	-5.53183	-5.03208	-4.92909	-4.31052	-5.28967	-4.80556	-5.14259	0.452446
	629	-6.00352	-4.53417	-5.216	-5.48767	-5.19683	-5.07565	-4.37839	-5.18503	-4.92153	-5.37479	-4.70193	-5.02402	-4.98459	-5.0543	-5.50795	-4.81183	-5.33292	-4.47966	-5.82871	-4.38904	-5.07443	0.449392
	630	-5.55857	-4.90402	-5.45812	-4.88127	-4.92245	-5.22549	-4.50663	-5.11333	-5.24978	-4.5161	-4.74038	-5.4509	-4.84471	-4.85612	-5.23371	-4.60134	-5.78941	-4.88822	-5.84286	-4.44561	-5.05145	0.415768
	631	-5.29981	-4.91157	-5.35977	-5.0112	-4.98504	-5.34065	-4.75191	-4.78713	-5.46221	-4.8071	-5.26116	-5.2038	-4.73093	-4.36517	-5.26876	-4.50791	-5.4573	-5.38676	-5.29928	-4.37048	-5.0284	0.357567
	632	-4.95365	-4.57743	-5.13563	-5.3624	-5.27813	-5.05838	-4.58967	-3.98226	-5.14293	-4.85665	-5.09836	-5.08505	-4.70805	-4.24698	-5.47239	-4.66426	-5.13533	-5.37037	-4.80519	-4.6918	-4.91075	0.383235
	633	-4.79251	-4.43327	-4.7107	-5.40187	-5.30424	-4.44043	-4.58528	-3.43345	-5.31399	-4.53334	-4.59877	-4.88899	-4.54526	-4.36409	-5.28973	-4.7591	-5.09856	-5.37568	-4.65786	-4.78659	-4.76568	0.464498
	634	-4.73472	-4.54188	-4.88082	-5.20935	-5.24409	-4.13548	-4.63279	-3.46992	-5.50805	-4.50042	-4.72789	-4.82052	-5.04617	-4.33953	-5.11597	-4.65852	-5.21423	-5.39488	-4.62334	-4.71662	-4.77576	0.471389
	635	-4.69158	-5.03297	-4.65153	-4.8522	-4.97521	-4.10044	-4.72479	-4.17211	-5.44744	-4.66499	-4.60837	-4.97126	-5.08705	-4.76973	-4.87716	-4.83581	-5.48589	-5.34945	-4.68838	-4.90982	-4.84481	0.352547
	636	-4.92311	-4.9843	-4.41464	-3.96222	-5.05871	-4.70392	-4.64089	-4.55292	-5.08888	-4.83922	-4.32122	-5.40964	-4.94552	-4.62684	-5.1719	-5.04482	-4.89172	-5.1966	-4.89393	-4.86903	-4.827	0.337329
	637	-5.03117	-4.84978	-4.11008	-4.02331	-4.65614	-4.46559	-4.27452	-4.65614	-4.84731	-5.02141	-4.38089	-5.48511	-5.2125	-4.77827	-5.38635	-4.90633	-4.45684	-4.94626	-4.83785	-4.70864	-4.75173	0.38993
	638	-4.9963	-4.60802	-4.06361	-3.83059	-4.36205	-4.34678	-4.70467	-4.65738	-4.12735	-4.71738	-4.52498	-4.939	-5.13755	-4.90075	-4.74878	-4.45156	-4.03814	-4.78354	-4.43352	-4.67433	-4.55231	0.34719
	639	-4.66625	-4.39683	-3.99709	-3.6966	-4.22072	-4.26068	-4.68022	-4.89168	-3.31632	-3.61057	-4.24191	-4.46522	-4.49793	-4.93705	-4.21689	-4.17273	-3.78568	-4.75907	-4.32302	-4.16816	-4.26523	0.429968
	640	-4.27892	-3.9053	-3.70041	-3.90226	-3.91203	-4.38231	-4.23748	-4.55539	-3.43879	-3.33617	-3.60347	-4.14635	-4.28588	-4.82994	-3.97501	-4.42973	-3.59179	-4.3562	-4.29096	-3.80924	-4.04838	0.394881
	641	-4.17412	-3.59559	-3.58775	-3.60808	-3.43815	-4.34484	-3.86591	-4.18406	-3.11878	-2.48169	-3.47767	-3.58079	-3.88907	-3.99406	-4.43958	-4.30561	-3.53776	-4.03445	-3.83003	-4.09539	-3.77917	0.465139
	642	-4.20016	-3.29804	-3.82538	-3.43012	-3.31911	-3.98276	-3.42309	-4.08365	-2.56707	-2.46961	-3.62905	-3.27344	-2.93284	-3.63919	-4.4239	-3.60125	-3.41057	-3.62686	-2.77875	-4.42586	-3.51704	0.555109
	643	-3.79959	-3.20464	-3.95989	-3.2488	-2.74866	-3.71985	-3.15078	-4.01764	-2.52846	-2.43368	-3.27138	-3.00257	-2.68741	-3.37587	-3.85006	-2.82253	-3.33486	-3.52785	-2.73316	-4.46114	-3.29394	0.551689
	644	-3.66734	-3.30081	-3.95623	-3.50872	-2.41408	-2.70316	-2.8771	-3.64517	-2.49331	-2.40731	-3.62775	-2.99106	-3.17804	-2.72128	-3.41797	-2.14708	-3.29147	-3.71343	-3.07871	-4.15993	-3.165	0.561322
	645	-3.41392	-3.30679	-3.20558	-3.10766	-2.13017	-2.31356	-2.66575	-3.03593	-2.06614	-2.78289	-3.17722	-3.05426	-3.17558	-2.17144	-2.91831	-1.99835	-3.25695	-3.41094	-2.82921	-3.43206	-2.87263	0.484895
	646	-3.0771	-3.05525	-2.24701	-2.82766	-1.83769	-2.56288	-2.17302	-2.98272	-2.30064	-2.98633	-2.79318	-2.57304	-2.7097	-1.92544	-2.90643	-2.18853	-3.14168	-2.88114	-2.55006	-2.77	-2.62447	0.392137
	647	-2.35482	-2.71832	-2.44455	-2.38482	-1.63307	-2.55797	-2.43589	-2.24713	-2.55341	-2.70367	-2.39419	-2.10426	-2.2814	-2.55048	-2.68149	-2.33111	-3.04782	-2.38694	-1.99612	-2.22539	-2.40164	0.297419
	648	-1.99281	-2.44311	-1.92201	-1.9674	-1.61731	-2.47193	-1.96613	-1.73027	-2.43742	-1.95886	-2.07266	-1.7679	-2.6112	-2.37557	-2.44046	-2.19764	-2.42511	-1.81711	-1.83223	-2.03408	-2.10406	0.29677
	649	-1.54494	-1.85081	-1.70021	-1.80904	-1.19599	-2.05619	-2.16566	-1.65245	-1.75055	-2.11886	-1.78398	-1.31313	-2.26428	-2.36278	-1.70639	-2.00686	-1.63239	-1.39756	-1.93236	-1.92464	-1.80845	0.308694
	650	-1.33947	-1.32689	-1.59964	-1.75545	-1.30403	-1.91175	-2.05381	-1.91896	-1.48192	-2.29546	-1.41851	-1.29352	-2.17783	-2.01713	-1.10582	-1.72739	-1.18233	-0.901797	-1.59107	-1.88453	-1.61437	0.38325
	651	-0.714134	-0.965512	-1.05907	-1.22511	-1.11687	-1.59767	-1.54485	-1.27757	-1.48269	-1.882	-1.31244	-1.03507	-2.09983	-1.89122	-0.765036	-1.08411	-0.696126	-0.382377	-1.74186	-1.63014	-1.27518	0.45679
	652	-0.600499	-0.863684	-1.05212	-0.761849	-1.19363	-0.768404	-0.669318	-0.814031	-1.42536	-1.63737	-1.07579	-0.435923	-1.43133	-1.378	-0.613575	-0.775716	-0.587445	-0.0351685	-1.30293	-1.28387	-0.935301	0.404063
	653	-0.546072	-0.766503	-0.533187	-0.202525	-0.88554	-0.46934	-0.730122	-0.238589	-0.823906	-1.41265	-0.455019	0.0200936	-0.770382	-0.905067	-0.835382	-0.790426	-0.270986	-0.0387194	-0.666267	-0.624982	-0.597279	0.340064
	654	-0.306768	-0.639442	-0.179593	-0.552716	-0.403632	-0.245374	-0.305081	0.685721	-0.18182	-0.837537	0.386169	-0.0279207	-0.0698081	-0.199177	-0.185125	-0.461679	0.350025	0.0801902	-0.797196	-0.489029	-0.21899	0.387165
	655	0.00699572	-0.15823	0.272728	-0.22278	-0.138591	0.466026	0.261582	0.688662	-0.0866974	0.657252	0.613902	-0.083854	0.0679257	0.0921859	0.462005	-0.0532878	0.418614	0.0964432	-0.846533	-0.00592149	0.125421	0.367606
	656	0.769941	0.360519	0.729415	0.0806111	-0.138353	0.840696	0.248231	1.17964	0.116734	0.967011	0.696822	0.202325	0.435145	0.132979	0.659016	0.866598	0.92232	0.313079	-0.343832	0.503769	0.477133	0.402332
	657	1.10052	0.912275	1.10039	0.245932	0.557625	1.09143	0.868232	0.889304	1.33668	1.37956	0.580079	0.4364	0.658384	0.55828	0.750133	0.563288	0.988794	0.322334	0.338841	0.927737	0.780311	0.331105
	658	1.03584	1.54861	1.01179	0.945311	1.35045	1.48782	1.69089	0.477722	1.76469	0.981672	0.968105	0.672538	0.70105	1.1126	0.506752	0.376848	1.58572	0.613599	0.47273	0.943317	1.0124	0.436119
	659	1.81906	1.93964	1.38656	1.49272	1.17419	1.2836	2.29077	0.76289	1.69241	0.859634	0.883447	0.49889	1.06521	1.40128	0.918337	0.791203	1.96079	1.03781	1.22844	0.985562	1.27362	0.472285
	660	2.1759	1.74902	1.71098	2.3385	1.40564	1.63557	2.24427	1.37492	2.10954	1.55485	1.22352	0.846526	1.69771	1.59742	1.55487	1.44856	1.89507	1.37787	2.01045	1.65163	1.68014	0.37
	661	2.03917	1.75555	2.08788	2.61383	1.92173	1.60952	2.18222	1.89615	1.50421	1.62728	1.75215	1.47189	2.1573	1.24197	1.88134	1.88429	1.90319	1.90637	2.9068	2.39763	1.93702	0.391991
	662	2.54075	2.2785	1.8028	2.39733	1.99372	1.61241	2.55974	2.41883	1.40752	1.85496	2.31419	2.0694	2.4371	1.23165	1.90449	1.58258	2.09877	1.55194	2.74721	2.27143	2.05377	0.424934
	663	2.4234	2.49428	1.97185	1.72063	2.16866	1.40312	3.09705	2.89928	1.73157	2.30298	2.74383	2.30907	2.66521	1.75611	2.47146	2.19573	1.89311	2.3648	2.44566	2.47367	2.27657	0.429946
	664	2.26788	2.67334	1.74629	1.77103	2.54858	1.59192	3.1003	2.93713	2.6703	2.53859	2.32863	2.61324	3.11951	1.98475	2.72211	2.45389	1.87521	2.40471	2.731	3.27988	2.46791	0.479895
	665	2.41278	2.84741	1.74487	2.38104	2.7256	2.61464	2.58317	2.73026	3.4226	2.95903	1.75696	2.98921	3.52558	2.2904	2.5773	2.34021	2.42572	2.47765	2.55125	3.51494	2.64353	0.483624
	666	2.68052	3.68346	1.79784	2.71182	2.90585	3.05566	2.67118	2.70361	3.40905	3.26908	2.72659	3.37972	3.60717	2.02772	2.63533	3.29479	2.59563	2.82234	3.45159	3.19841	2.93137	0.494286
	667	2.86135	3.45777	2.71994	2.3974	2.90769	3.65457	2.74726	2.80728	3.33091	3.74654	3.43493	4.1803	2.93024	2.11364	3.08043	3.25951	2.81514	3.21919	3.81486	3.01392	3.12464	0.500392
	668	3.39362	3.60663	3.5567	2.74873	3.12164	3.19597	3.07958	3.432	3.38416	3.26089	3.49638	4.15131	2.99063	2.70314	3.70314	3.16722	3.29402	3.39797	4.06581	3.07815	3.34138	0.369657
	669	3.83275	3.11024	4.12246	3.32947	2.97222	3.06546	2.86712	3.76997	3.53754	2.87008	3.5076	4.32517	3.17016	3.32902	3.5462	3.35506	2.83191	3.47957	3.62607	3.0696	3.38588	0.413442
	670	4.08909	3.29328	3.69471	3.76047	3.64216	3.38265	2.78845	3.30445	3.48483	3.64587	3.57981	4.13419	3.50804	3.48841	3.00902	3.64939	2.89553	3.52903	3.74582	3.2468	3.4936	0.344707
	671	4.44268	3.60021	3.18635	3.89143	4.44002	3.29822	3.15793	3.10141	3.08999	4.26572	3.50504	3.41339	3.90531	4.13261	2.60743	3.66268	2.63721	3.39294	3.69052	3.68811	3.55546	0.526465
	672	4.06334	3.43102	3.29829	3.9696	4.01568	3.11698	3.50453	2.96562	2.37801	4.1515	3.29782	3.4689	4.00945	4.27945	1.92271	3.32143	2.78884	3.47452	3.55985	3.86563	3.44416	0.605884
	673	3.86773	2.75574	3.2173	3.5418	4.06821	3.03298	3.09174	3.50653	2.44077	4.46545	3.08483	3.49807	4.01702	4.00791	2.13112	3.05636	3.00549	3.08122	3.19743	3.95293	3.35103	0.588201
	674	3.71103	2.93804	3.45106	3.93254	3.75313	3.15635	3.13611	4.05573	3.34796	4.16309	3.02112	3.41924	4.88499	3.73114	2.5507	3.15568	3.12173	3.42038	3.63034	4.02782	3.53041	0.527643
	675	3.76956	2.92104	3.85026	4.13708	3.30269	3.14362	3.57946	4.63444	3.43713	3.68272	3.26265	3.69283	4.29794	3.59527	2.99144	3.25337	2.79635	3.55579	3.6281	3.36621	3.5449	0.45791
	676	3.33532	3.42013	4.24815	4.15787	3.40821	3.44445	3.61049	4.24808	3.24412	3.23484	3.31567	3.76282	3.49763	3.79908	3.14939	3.54264	3.44602	3.39568	3.44229	3.7296	3.57162	0.326839
	677	3.53489	3.1396	4.36733	4.32075	3.32361	3.53011	3.93144	3.93899	3.33755	3.93378	3.53827	3.52201	3.73143	4.17014	3.56682	4.00063	4.02882	2.89613	3.27496	3.12298	3.66051	0.414471
	678	3.70469	3.30722	3.96368	4.06734	3.12567	3.64009	4.65178	3.43653	2.96761	3.61655	3.33876	3.79627	3.82688	3.92577	4.03566	4.3253	4.20526	2.88176	3.21319	2.65908	3.63445	0.517115
	679	3.44992	3.70111	3.48635	3.33151	3.12207	3.40063	4.05725	3.71064	3.07762	3.8561	3.42973	3.05206	4.34872	3.61807	4.03201	4.16716	4.04016	3.19983	3.43224	2.5984	3.55558	0.440687
	680	3.20697	3.30507	2.58884	2.79582	3.55797	3.20104	3.71655	3.44096	3.21388	3.39197	4.23775	2.70308	4.57462	3.29411	3.8132	4.02923	3.68521	4.01487	3.39066	3.27823	3.472	0.501901
	681	2.72144	3.04479	3.40832	2.25217	3.60102	3.37594	3.56704	3.09513	2.9752	3.20422	4.10069	3.24434	4.31899	3.30691	3.75805	4.12635	3.66287	3.4602	3.53052	3.57197	3.41631	0.482484
	682	2.49612	3.7547	3.32564	2.37002	3.34021	3.14195	3.41968	2.88198	3.35429	3.02039	3.83361	3.45764	3.26068	3.19852	3.86359	3.83602	3.86877	3.46892	3.33262	3.25376	3.32396	0.415833
	683	3.38926	3.62602	3.30563	2.72021	3.57748	3.31479	3.00428	2.8084	3.27803	2.70764	3.41617	3.35192	2.31702	2.62944	3.37011	3.74879	3.97177	3.39143	3.26647	3.04176	3.21183	0.411579
	684	3.74194	3.11291	3.2963	2.74543	3.29355	3.79981	3.52634	2.91646	3.53938	2.98359	3.5273	2.77627	2.13557	2.64689	2.69363	3.19964	3.81874	3.09393	3.14181	3.31405	3.16518	0.435458
	685	3.37234	2.73777	3.12831	2.84734	2.80876	3.8254	3.43936	3.11693	3.55378	3.18772	2.9459	2.66398	2.69716	2.87945	2.0715	2.97852	3.47883	3.33009	2.93292	3.46315	3.07296	0.400597
	686	3.64578	2.67575	3.13093	3.01665	2.7653	3.89091	3.77377	3.21473	3.52754	3.13712	2.99511	2.81362	2.69858	2.84499	2.83356	2.8649	3.97577	3.61593	3.09442	3.59031	3.20528	0.421273
	687	3.06989	2.94453	3.21215	3.04446	2.46027	3.56485	3.74749	3.0654	3.60844	3.24248	3.02402	2.73558	3.38251	2.80297	3.87264	3.15925	3.79966	3.57008	2.61013	2.81903	3.18679	0.40725
	688	2.68969	3.38995	2.90214	3.48213	2.45695	2.92368	3.60637	2.88261	3.11274	3.20132	3.07574	2.96295	3.41428	3.01037	3.60603	3.47956	3.39946	3.1905	2.59118	3.33922	3.13584	0.333316
	689	2.73045	3.67669	3.06019	3.96086	3.08227	2.87119	3.02169	3.30035	3.1877	3.06854	3.07611	3.07845	3.59463	2.84562	3.15759	3.34797	3.15388	3.27786	2.76243	2.77573	3.15151	0.315829
	690	2.38595	3.61412	3.38425	3.82036	2.94625	3.13202	2.73479	4.24553	3.04481	3.25139	3.07697	2.93167	3.1303	2.91332	3.02612	2.87654	2.61298	3.38453	3.10386	3.10113	3.13584	0.415657
	691	2.82587	3.52938	3.26382	3.84137	3.41361	3.22081	2.47941	3.87666	2.86212	3.64688	2.78323	3.31422	3.32462	3.29434	3.23062	3.12614	2.8844	2.81299	2.56356	2.90121	3.15976	0.392687
	692	3.24978	3.46578	3.45445	3.65011	3.436	3.11366	2.24688	3.98743	2.65665	3.91183	2.7926	3.95789	3.78281	3.31329	3.58416	3.27947	3.05122	2.47519	2.967	2.65806	3.25171	0.503816
	693	3.22999	3.32482	3.36558	3.42217	2.94963	3.13192	2.31741	3.47376	3.31263	3.646	2.7466	2.99823	3.77858	3.55426	3.29208	3.81301	3.15974	2.60659	2.54228	2.61002	3.16377	0.424577
	694	3.59988	3.06676	3.22319	3.575	2.46567	3.24189	2.78656	3.72743	3.18926	3.49251	2.57775	2.69038	3.45094	3.29721	3.36019	3.25325	3.40719	2.41439	2.67594	3.14462	3.132	0.396549
	695	3.66881	2.41573	3.33456	3.0327	2.59043	3.62542	2.66375	3.57271	3.44995	3.11355	2.32482	3.05658	2.7502	3.04752	3.5163	3.20589	3.19303	2.36657	2.70419	3.06054	3.03466	0.426447
	696	3.04472	2.1826	4.06957	2.58279	2.70639	4.05811	3.1539	3.17463	3.67783	2.80793	2.45139	3.18351	3.26125	3.11311	3.51769	2.93404	3.42027	3.02878	2.93739	3.49553	3.14007	0.484882
	697	3.14642	2.09871	3.90744	2.74582	2.73178	3.57625	3.06388	3.40918	3.4895	2.9084	2.53892	3.25531	3.39144	3.31407	3.03083	3.2573	3.79939	3.20779	3.30737	3.34539	3.17626	0.424062
	698	3.59178	2.0093	3.74556	3.13959	3.65654	3.07798	3.18983	3.48106	3.63561	2.89921	2.44845	2.67877	3.4628	3.30798	2.55937	2.96407	3.53655	3.20159	2.97375	3.2727	3.14163	0.455382
	699	3.5084	1.50288	3.56485	3.38871	3.49119	2.60395	3.82737	2.85629	3.31476	2.36844	2.56207	2.75787	3.70301	3.87828	2.46002	2.85629	3.41202	3.21823	3.02788	3.62062	3.09616	0.599029
	700	3.4088	2.43604	3.17268	3.59886	3.94106	3.11556	4.15227	2.40661	3.28174	2.55485	2.98129	3.24616	3.46545	3.71146	2.61649	2.4073	2.76698	3.45239	3.11015	3.78471	3.18054	0.525508
	701	2.99664	3.02879	3.48391	3.54295	4.28517	2.35327	4.08548	2.12872	3.24171	3.17362	3.16525	3.69059	3.57238	3.43601	2.43073	2.15441	2.86415	3.49833	3.57033	3.69944	3.22009	0.598206
	702	2.74929	3.74818	3.5123	3.38199	3.85373	1.96222	4.00314	2.14502	3.6121	3.42431	3.10856	4.00041	3.7736	3.67764	3.35321	2.95277	3.65465	3.51571	3.67473	3.22673	3.36651	0.554436
	703	2.46514	4.50456	3.30589	3.14793	3.39044	2.46089	4.07347	2.89027	3.73905	3.62336	3.31102	3.55561	3.38921	3.77469	3.84721	2.88018	3.5771	3.20052	3.55678	3.17635	3.39348	0.498123
	704	2.06433	4.30843	3.4628	3.04553	3.42374	3.07083	3.58506	3.4236	3.62983	4.04058	3.52086	3.15551	3.2505	4.10033	3.73391	2.86691	4.17633	3.71168	3.56836	2.94453	3.45418	0.523427
	705	2.76526	4.67557	3.00481	2.97784	3.12391	3.38587	3.45041	3.7355	3.13677	3.98297	3.81067	3.33764	3.71387	4.71714	3.46728	3.05644	3.7946	3.94225	3.34973	3.51609	3.54723	0.519397
	706	2.82029	3.77719	3.0551	3.51176	2.93893	3.5291	3.42329	3.56559	2.74133	3.50445	3.28354	3.84198	3.53998	3.98492	3.96358	3.14956	3.74824	3.70044	3.37272	3.93833	3.46952	0.37474
	707	2.72732	3.83889	3.57471	4.04236	3.31853	3.51882	2.86354	3.27636	3.14981	3.63675	3.37322	4.07534	3.91398	3.86388	3.91128	3.19308	3.62977	4.06785	2.75179	3.57319	3.51502	0.42646
	708	2.87246	3.94245	3.4603	4.10794	3.36411	3.23257	2.03822	3.09155	3.72117	3.63708	3.63584	3.99804	3.98632	4.22982	3.29894	3.27181	3.85228	3.82601	3.3993	3.11794	3.50421	0.509712
	709	3.61261	3.68815	3.72789	3.91426	3.44271	3.64062	2.48515	3.42764	3.90441	2.70266	3.41607	4.01592	3.32328	3.95218	2.96178	3.15585	3.76874	3.76912	4.36577	3.35721	3.5316	0.455423
	710	3.73315	3.77647	4.17961	3.45937	3.48589	3.35914	2.3751	3.75045	4.18394	2.34431	3.37072	4.11451	3.29424	3.34689	3.27488	3.12753	3.39821	4.01147	4.36201	3.12542	3.50367	0.540491
	711	4.05714	3.62633	3.81414	3.67036	3.46351	3.29235	2.11138	3.30548	3.70816	2.75124	3.42471	3.81248	3.77065	3.17694	3.06202	4.18084	2.98777	3.82515	4.62649	3.19245	3.49298	0.54943
	712	3.8515	3.58795	4.44065	4.07221	3.59917	3.29123	2.66991	3.5393	3.23083	2.81486	3.31444	3.64034	3.81304	3.46234	2.98606	4.49421	3.36719	3.58969	3.92456	3.37292	3.55312	0.470229
	713	3.88103	3.66402	4.48796	3.61208	3.47632	3.06844	2.87222	3.86033	3.22484	3.09064	2.96105	3.413	3.43157	3.50335	2.58105	4.6947	3.534	3.34747	3.13876	3.2413	3.45421	0.506232
	714	3.93316	3.41126	3.67364	3.20658	3.39936	3.14973	3.21136	3.67835	3.2253	3.06554	3.11324	3.60363	2.83802	3.70166	2.49982	3.85719	3.77674	3.40684	2.79577	3.40531	3.34763	0.378145
	715	3.90969	3.37824	2.99704	3.19758	3.62204	3.27844	4.04064	3.83562	3.46492	2.91583	3.10342	3.12307	3.06806	3.72444	2.96088	3.34639	3.41992	3.10571	3.24625	2.93015	3.33342	0.33912
	716	3.67622	3.76155	2.30259	2.82922	3.21491	3.21269	3.96203	3.92536	3.08244	2.89407	3.10826	2.83802	3.13269	4.02967	3.53914	2.97785	3.69542	3.34145	3.39162	2.84513	3.28802	0.457075
	717	3.40799	3.80132	1.97819	3.25977	3.30894	3.57194	3.74852	3.12116	2.2283	3.00666	2.84194	3.12541	3.07239	3.58375	3.58133	3.04297	3.76454	3.44762	3.85474	2.83882	3.22931	0.498919
	718	3.37326	3.84503	1.88431	3.50751	2.93686	3.55223	3.41866	3.49303	2.18611	2.63155	2.81487	2.76548	3.17467	2.93069	3.29277	3.38484	3.77715	3.66559	3.03791	3.3506	3.15116	0.510623
	719	3.05781	3.24577	2.48863	3.04125	2.92693	3.00071	3.39606	3.73616	2.61033	2.40843	2.56003	2.36818	2.91872	2.53656	3.12379	3.29346	3.26814	3.81302	3.0158	2.75995	2.97849	0.412309
	720	2.97958	3.30153	2.59783	2.38035	2.95311	2.58723	2.97782	3.40825	2.83686	2.4429	2.86701	2.66287	2.81429	1.89334	2.27295	2.8261	3.14736	3.65573	3.00817	2.32362	2.79684	0.419708
	721	2.39774	2.85465	3.04198	2.21634	2.50907	2.70423	3.23265	3.08249	2.98846	2.75757	3.47352	2.71258	2.76776	1.94455	2.43757	2.50047	2.70312	2.96516	3.01074	2.26648	2.72836	0.372783
	722	2.41323	2.56228	2.81882	2.63045	2.75401	2.56463	2.8465	2.6785	2.96143	2.87045	3.5879	2.77915	2.73336	1.41377	2.3582	2.87867	2.73841	2.92149	3.20236	2.64814	2.71809	0.407731
	723	2.27136	2.16939	2.51807	2.18101	2.72907	2.00193	2.54776	2.78642	2.22615	2.31378	3.13759	2.46062	2.13719	1.08921	2.20289	2.45854	2.56059	2.27686	2.83864	2.79969	2.38534	0.421353
	724	1.96685	2.24743	2.51578	2.14875	2.89551	2.11442	2.64156	2.85617	2.53343	2.22766	3.00734	2.52381	1.40589	0.794334	2.06839	1.79992	2.1103	1.93233	2.70385	2.48707	2.24904	0.52795
	725	2.40941	1.75017	1.88375	1.84253	2.54439	2.32135	2.09695	1.98068	2.87927	1.96047	2.65546	2.08971	1.10265	1.46322	1.53071	1.46212	1.68171	1.95251	2.3176	2.31485	2.01198	0.446844
	726	2.24894	1.47015	1.574	1.66951	2.16732	2.4501	1.70579	1.41059	2.32864	1.53228	2.10408	1.68103	1.81753	1.25939	1.3811	1.39622	1.62843	1.62077	2.09418	2.36541	1.79527	0.373652
	727	1.7476	1.37375	1.58307	1.78014	1.65338	2.26754	1.0778	0.6967	1.75133	1.56367	1.71633	1.4553	1.70979	1.40707	1.87009	1.38515	0.992343	1.08303	1.86447	1.97357	1.54761	0.374235
	728	1.19147	1.10379	1.51672	1.4943	1.0876	1.81122	0.994259	0.494688	1.28197	1.59442	1.3578	1.59107	1.38523	1.53051	1.75353	1.07891	0.772838	0.792463	1.14807	1.10974	1.25453	0.342355
	729	1.16371	0.137211	1.20955	0.817963	0.329799	1.24597	0.844866	0.0786478	0.957374	1.16695	0.553303	0.939987	1.03345	1.15559	1.29331	1.08696	0.888979	1.30117	0.519987	0.738328	0.873155	0.374359
	730	1.41605	-0.207593	1.20738	0.704294	0.409386	0.51875	0.982775	0.158081	0.654861	0.679027	0.53418	0.321059	0.728321	1.00691	0.901896	0.645882	0.694101	1.52802	0.35768	0.217044	0.672906	0.424173
	731	0.8593	0.209023	0.70412	0.706153	0.257265	0.416784	0.749543	-0.0413803	0.758159	0.845661	0.360404	-0.449048	0.686448	0.912618	0.376607	0.0797381	0.270725	1.11817	0.833942	0.266602	0.496042	0.385438
	732	0.534839	0.592997	0.309385	0.941553	0.218117	0.113096	0.196213	0.274601	0.738369	1.13202	0.159384	-0.293692	0.365576	0.989199	0.340751	-0.0274324	-0.0942393	0.791496	1.22987	0.341161	0.442663	0.417187
	733	0.386649	1.07339	0.109442	0.769086	0.460878	-0.106861	-0.545428	0.619096	0.543449	1.01544	0.204849	-0.406173	0.164033	0.450436	-0.0772614	-0.421566	-0.393377	0.320874	1.08013	0.695912	0.29715	0.507799
	734	-0.423066	0.332448	0.0769736	0.0409235	0.0336575	-0.305447	-0.867134	0.345524	0.187286	0.619487	-0.095853	-0.305587	-0.20413	0.431672	-0.0555908	-0.469777	-0.396224	0.146045	0.437457	0.360811	-0.0055262	0.379426
	735	0.094961	0.311883	-0.124965	-0.145602	-0.294061	-0.412506	-1.07725	-0.284125	-0.441209	0.14907	-0.406224	-0.0118118	-0.552009	-0.0889617	-0.350384	-0.128325	-0.153389	-0.362122	-0.134685	-0.147429	-0.227957	0.292906
	736	0.213806	0.128717	-0.0692115	-0.366146	0.161638	-0.154592	-1.43011	-0.430616	-1.40859	-0.541282	-0.468847	0.267105	-0.424909	-0.799064	-0.0534676	-0.113405	-0.256437	-0.233479	-0.497371	-0.709257	-0.359276	0.468702
	737	-0.172937	-0.634728	-0.138519	-0.26185	0.741295	0.379698	-1.4317	-0.827841	-1.56267	-0.667592	-0.277697	-0.128008	-0.154664	-0.726527	-0.50632	-0.593946	-0.212349	-0.425851	-0.313581	-0.868425	-0.439211	0.52876
	738	-0.592174	-0.319887	-0.629456	-0.678334	0.46493	0.104467	-0.949244	-0.651433	-1.92018	-1.09	-0.261874	-0.451304	-0.599737	-1.10837	-0.52649	-0.699502	-0.197345	-0.98207	-0.254678	-0.73207	-0.603737	0.496204
	739	-0.351773	-0.0473793	-1.5	-0.845475	0.465294	-0.471061	-0.861926	-0.396507	-1.73281	-1.46155	-0.288203	-0.715634	-1.15442	-1.20295	-0.563244	-1.11185	-0.471794	-0.830208	-0.534768	-0.477342	-0.72768	0.529738
	740	-0.940624	-0.345961	-1.37426	-1.24966	0.449348	-0.728339	-0.790835	-0.840786	-1.30942	-1.46231	-0.609483	-0.3852	-1.05577	-0.992433	-0.22715	-1.10697	0.120027	-1.26873	-0.870415	-0.427729	-0.770834	0.510402
	741	-0.654976	-1.04659	-1.26308	-1.53273	-0.0175566	-0.968322	-0.922984	-0.780377	-1.22323	-0.955837	-0.852111	0.190204	-1.01106	-0.588168	0.224721	-1.0965	-0.671852	-1.3143	-1.36011	-0.711409	-0.827814	0.486138
	742	-0.524446	-1.21067	-0.654505	-1.09777	-0.802877	-1.55769	-0.778718	-0.495925	-1.44185	0.292443	-0.492216	0.153843	-0.772374	-0.425574	0.475608	-1.29952	-1.19138	-1.1606	-1.42086	-0.579948	-0.749251	0.576497
	743	-1.0523	-1.08201	-0.445635	-0.890007	-1.10658	-1.85659	-0.529243	-0.678015	-1.03389	0.593044	-0.649884	-0.506272	-0.340111	-0.751722	-0.199972	-1.44855	-1.04353	-0.638152	-1.12876	-0.499008	-0.764359	0.509528
	744	-0.765575	-0.674213	-0.295474	-0.20099	-1.03528	-2.14076	-0.126165	-0.600924	-1.43532	1.06994	-0.184705	-0.519529	-0.133006	0.0682342	-1.02049	-0.849784	-0.849809	-0.522895	-1.20971	-0.52863	-0.597754	0.652409
	745	-0.721063	-0.712092	-0.171418	-0.274392	-0.524165	-1.98387	-0.248957	-0.412949	-1.14893	0.770639	-0.336326	-0.552546	0.29431	0.820679	-1.01146	-0.712202	-0.480329	0.00157521	-0.941781	-0.356807	-0.435104	0.634785
	746	-0.650732	-0.387139	-0.574928	-0.475463	-0.555427	-1.3896	-0.54395	-0.698496	-0.822956	-0.237017	-0.672099	-0.43617	0.140848	1.03685	-0.979581	-0.214376	-0.251598	0.308918	-0.537786	-0.169955	-0.405533	0.503499
	747	-0.655444	-0.34775	-1.01176	-0.617764	-0.435904	-0.758832	-0.34447	-1.19175	-0.780753	-0.72206	-0.692011	-0.301385	0.0547434	0.60497	-0.828353	0.0258691	-0.339736	0.117304	-0.0609782	0.22597	-0.403005	0.456115
	748	-0.365794	-0.0625934	-0.425296	-0.574501	0.0810275	-0.352159	0.0428947	-0.635737	-0.372198	-0.653254	-0.696078	-0.714814	0.571302	0.104108	-0.265752	0.0336583	-0.301149	-0.537681	0.147827	0.0241021	-0.247604	0.350266
	749	0.0217872	-0.123663	-0.509465	-0.112113	0.138792	-0.485578	-0.325389	0.147983	0.0573541	-0.795163	-0.240023	-0.343015	0.414221	-0.165741	-0.0873285	0.514795	-0.115004	-0.580077	0.228154	-0.205726	-0.12826	0.329938
	750	0.231417	-0.221857	-0.211246	0.144553	0.24117	-0.0620202	-0.463951	0.847696	1.11356	-0.334239	0.456741	-0.285357	-0.0854256	-0.00248961	-0.300472	0.632022	0.05101	-0.52134	0.512247	-0.314962	0.0713529	0.449393
	751	0.517817	0.0320179	-0.118105	0.152665	0.251285	0.341746	-0.0691841	0.595204	0.698243	-0.163019	0.567669	0.114557	-0.481377	0.262523	0.0354947	1.08849	-0.266273	-0.134603	0.614974	-0.5861	0.172701	0.422762
	752	1.10612	0.215292	0.437021	0.354539	0.295541	0.891121	0.149929	0.389527	0.377189	-0.167358	0.496631	0.13199	-0.32945	0.760919	0.55736	1.20686	0.0634138	-0.20921	0.67513	-0.368159	0.35172	0.441064
	753	0.91496	0.720987	0.481748	0.89415	0.470426	0.196069	0.818652	0.468977	0.245366	-0.24073	1.13256	0.196098	0.0332488	0.921776	0.70228	1.35544	0.731662	-0.262988	0.663521	-0.538874	0.495266	0.491415
	754	1.03702	1.13273	0.503644	1.32421	0.534933	0.289765	0.741366	1.40831	0.704128	0.132264	1.16333	0.42516	0.831446	1.11908	0.559692	1.45312	0.458524	-0.295763	0.985291	-0.169769	0.716924	0.497485
	755	1.46799	0.977713	0.831401	1.79957	0.482643	0.532557	0.451045	1.88545	0.752505	0.844744	1.20484	1.03294	0.929828	1.73094	0.505062	1.74372	0.582733	-0.360258	1.01424	1.01648	0.971307	0.558799
	756	1.69811	0.85851	1.18287	2.14433	0.972014	1.15347	0.447413	1.75219	0.794238	1.43775	1.29431	1.24913	0.931009	1.88447	1.14802	1.97529	0.991453	0.732432	1.6591	1.70194	1.3004	0.463542
	757	1.63959	1.39833	1.78999	1.73358	1.88077	1.71918	0.7697	1.81025	1.06351	1.72087	1.03939	1.8174	1.39673	1.96785	1.90538	1.95644	1.76089	1.41039	1.20368	2.38431	1.61841	0.38464
	758	1.99841	2.24721	2.43917	1.74095	2.34225	1.89826	1.20662	1.60851	1.98964	1.97845	1.21911	2.07976	1.89292	1.70467	1.86841	1.42474	2.27878	1.61873	1.59051	2.32465	1.87259	0.360296
	759	1.78445	2.10809	2.88406	1.87004	2.15194	2.47488	2.05393	1.54703	2.01569	1.88628	1.58594	1.2492	2.53041	2.02776	1.51032	1.80684	2.44897	2.03278	1.65771	1.85137	1.97388	0.393972
	760	1.72117	1.9636	2.67746	1.72525	2.74935	2.04984	2.88709	2.00283	2.47505	2.1408	1.80427	1.84339	2.75666	1.459	1.74601	2.04717	1.8556	1.99578	1.51847	2.05522	2.0737	0.420018
	761	2.28476	1.80986	2.16654	1.88263	3.22411	2.4074	2.61666	2.12943	2.16099	2.57706	1.91669	2.17271	3.03911	1.45389	2.25043	2.231	1.77896	1.88626	1.36468	2.34993	2.18516	0.45953
	762	2.21539	2.11129	2.35129	2.43812	3.2925	1.99776	2.94444	2.28603	2.44066	2.64842	2.97837	1.87107	3.24738	1.60739	2.74159	2.33083	1.84382	2.51071	1.6168	2.74972	2.41118	0.491465
	763	1.92554	2.11989	2.27487	2.74733	2.7792	2.04007	2.19022	2.35648	2.1249	2.63954	3.11812	1.7635	3.19584	2.0187	3.06745	2.88375	2.08198	2.32971	1.96776	2.85625	2.42405	0.444898
	764	2.55576	2.12549	2.41382	2.6551	2.90747	2.4085	2.28832	2.86603	2.06899	2.72212	3.15466	1.82796	2.73513	2.06666	3.02505	2.75076	2.81906	3.24879	2.42871	2.48617	2.57773	0.381956
	765	3.1278	2.37865	2.42815	2.6533	2.82963	2.77411	2.80251	2.95107	2.12546	3.62719	2.72334	2.31793	2.60242	2.44573	3.16258	2.52349	3.64617	4.02296	2.90426	2.29371	2.81702	0.496947
	766	2.28921	2.81927	2.7575	2.94915	2.41429	2.69207	2.98395	3.20134	2.34077	3.48563	2.98501	3.07026	2.57276	3.29232	3.51897	2.41462	3.24498	4.22397	3.5205	2.10039	2.94385	0.523591
	767	2.39953	3.01842	3.26139	2.8304	2.87655	2.82534	3.28691	3.341	3.38243	2.58116	3.28188	3.19834	2.5987	3.66257	3.68332	2.19239	3.11892	4.08072	3.52035	3.22215	3.11812	0.46369
	768	2.98769	3.23717	3.4571	3.33233	2.83098	3.06263	3.434	3.02105	4.16541	2.39939	3.62411	2.87818	2.3765	3.48885	4.22135	2.17208	2.8382	4.13032	3.53482	3.60717	3.23997	0.577291
	769	3.17763	3.49159	3.54447	3.59044	2.8558	3.34288	3.36726	3.15532	4.80135	2.17213	3.53127	2.39142	2.47093	2.99225	3.80049	2.57255	2.34114	4.03913	3.2737	3.50036	3.22061	0.639399
	770	2.8973	3.57549	3.47879	3.3372	2.91301	3.77407	3.37592	3.50675	4.97239	2.16966	2.92352	2.21837	2.64739	2.92941	3.83261	2.91804	2.92894	3.71672	2.84891	2.97312	3.19688	0.627545
	771	2.69706	3.51814	3.60833	3.26407	2.40439	3.62391	3.50378	3.40866	4.14718	2.21454	2.30147	2.53984	3.10531	2.66214	3.04319	3.28103	2.97671	3.10159	3.35777	2.62539	3.06922	0.512319
	772	2.98724	2.73244	2.84685	2.57086	2.43498	3.45942	3.41466	2.89612	3.51904	2.67988	2.26461	2.86443	3.28995	2.80602	2.12217	3.1606	2.68684	3.10004	3.70502	2.74265	2.91419	0.42088
	773	2.9324	2.53386	2.26158	2.603	2.52707	3.19063	2.78223	2.25038	3.19598	2.00365	1.97006	2.77563	3.06711	2.43788	1.94423	2.7803	2.16554	3.30475	3.55586	3.02137	2.66517	0.474409
	774	2.57243	2.50253	1.57255	1.95721	2.36985	3.01473	2.0086	2.23403	2.39519	2.09043	1.88248	2.39669	2.97418	2.56955	2.26423	2.58725	2.32805	3.10846	3.24125	2.93876	2.45042	0.441906
	775	2.57321	2.45805	1.44455	1.57058	2.01111	2.82956	1.75423	2.14064	2.21153	2.26396	2.17678	2.03665	2.80688	2.68806	2.45346	2.76836	1.97753	2.63906	2.07167	2.58791	2.27319	0.406157
	776	2.55033	2.24202	1.52081	1.27203	1.7695	2.57046	1.6563	2.29942	2.12183	2.18568	2.27663	2.10654	2.23806	2.57714	2.34183	2.65948	1.94708	2.35286	1.31722	2.13357	2.10694	0.408379
	777	2.54659	1.5094	1.69185	1.33981	1.58117	2.17251	1.34293	1.64242	1.47049	2.21934	2.06645	2.14539	2.16262	2.27096	1.93528	2.76967	1.99555	1.98978	1.40127	1.42173	1.88376	0.417277
	778	1.78502	1.25599	1.95332	1.72474	2.42746	1.64971	1.28539	1.62212	1.21171	2.11352	1.4415	2.08462	2.0131	1.51746	1.63885	2.52397	2.19678	2.01505	1.31911	1.3236	1.75515	0.396631
	779	1.48224	0.818528	2.1853	2.17686	1.94524	1.54174	1.32475	0.961538	0.691001	1.9499	1.40495	1.9283	1.69719	1.33971	1.59367	2.65893	1.64593	1.77497	0.928011	1.45971	1.57542	0.496879
	780	0.761627	1.21214	1.77466	1.91525	1.42479	1.31399	0.798471	0.280593	0.592664	1.82164	1.04373	1.74341	1.02455	0.708199	1.26994	2.21811	1.58452	1.76033	0.896853	1.03728	1.25914	0.513173
	781	0.876267	1.27562	1.9847	1.20804	1.3036	1.02357	0.609171	0.196955	1.04009	1.38678	0.59639	1.29246	0.217902	0.156576	1.18143	1.96066	1.66717	1.44783	0.819255	0.857483	1.0551	0.528699
	782	0.534226	0.998299	1.31955	1.08297	1.29501	1.05403	0.45659	0.614477	0.350705	0.83791	0.197413	1.0791	0.217489	-0.065521	0.549363	1.21832	1.2208	1.18667	0.477594	0.957679	0.779134	0.419218
	783	0.360357	0.656066	1.04208	0.894096	0.627683	0.604911	0.576382	0.991779	-0.501198	0.788252	0.683179	1.09168	0.272204	-0.346575	0.692062	0.329343	0.682592	0.0119663	-0.492173	0.545686	0.475518	0.476707
	784	0.126351	0.49154	0.257037	0.578337	0.428123	0.232876	0.505748	-0.13421	-0.495996	0.310803	0.602023	0.309131	0.273351	0.0457352	0.30735	-0.265922	-0.183112	-0.585456	-0.634454	0.530806	0.135003	0.391225
	785	-0.261735	0.161004	-0.531835	0.447962	0.135986	-0.190036	0.610802	-0.870024	-0.563313	-0.0960942	0.17039	-0.253848	-0.25651	-0.0281575	-0.233845	-0.33129	-0.204978	-0.185567	-0.573531	0.986092	-0.103426	0.43392
	786	-0.720164	0.224393	-0.991624	0.344283	0.112552	-0.174725	-0.0930666	-1.11757	-0.67939	-0.730628	-0.131068	-0.569857	-0.940071	-0.0952961	-0.249807	-0.45398	-0.205708	0.0723676	-0.702278	0.534698	-0.328347	0.466831
	787	-0.777874	-0.461101	-0.822863	-0.0570656	-0.179985	-0.378833	-0.283823	-0.91796	-0.724157	-1.29598	-0.212446	-0.547639	-1.1928	-0.503909	-0.114185	-0.664899	-0.242762	-0.185399	-1.11521	-0.173152	-0.542602	0.380903
	788	-0.62909	-1.34594	-1.16423	-0.718752	-0.887271	-0.678941	-0.426927	-0.790464	-0.776035	-1.66126	-0.591388	-0.723907	-0.591851	-0.793147	-0.645897	-1.26493	-0.828872	-0.865021	-1.00491	-0.694841	-0.854184	0.299332
	789	-1.3069	-1.46436	-1.3619	-1.60849	-1.17987	-1.29688	-0.872837	-0.842594	-1.11486	-1.88787	-0.756402	-0.637975	-1.24386	-1.194	-0.785851	-1.81831	-1.46318	-1.25696	-1.05083	-1.28693	-1.22154	0.337237
	790	-1.62482	-1.17583	-1.33722	-1.77984	-1.41289	-1.70454	-1.04229	-1.07846	-1.16164	-1.72852	-0.888277	-1.02785	-1.52927	-1.23208	-1.31281	-2.15596	-1.69906	-1.71224	-1.25038	-1.37851	-1.41162	0.321954
	791	-2.1751	-1.76179	-1.62411	-2.30591	-1.92951	-1.98411	-1.06464	-0.934638	-1.84463	-1.70316	-1.09866	-1.53756	-2.11275	-1.63142	-1.69778	-1.91266	-1.78959	-1.60227	-1.25838	-1.43876	-1.67037	0.371186
	792	-2.91985	-2.36954	-1.78389	-2.65809	-1.82335	-2.31428	-1.30598	-1.12138	-2.36184	-2.1242	-1.56238	-2.01315	-2.05699	-2.26468	-1.84845	-2.06627	-2.35864	-1.75836	-1.27598	-2.1519	-2.00696	0.45987
	793	-3.21706	-2.42618	-2.18833	-2.58906	-2.3886	-2.81058	-1.6507	-1.53173	-2.39007	-2.53029	-1.73662	-2.30507	-1.6758	-2.55629	-2.45957	-2.25117	-2.72494	-2.06055	-1.97149	-2.54151	-2.30028	0.429148
	794	-2.94151	-2.23219	-2.47743	-2.50994	-2.89814	-2.56349	-2.3078	-1.68568	-2.45582	-2.88119	-1.90598	-2.35266	-1.86265	-3.3511	-2.88285	-2.48785	-2.82605	-2.4573	-2.14558	-2.93218	-2.50787	0.419793
	795	-2.24044	-2.70302	-2.72415	-2.85421	-2.93784	-2.80006	-2.36573	-2.15131	-2.45515	-3.29869	-2.67253	-2.13175	-2.26129	-3.73541	-3.20987	-2.93744	-3.16346	-3.22469	-2.41322	-2.8997	-2.759	0.434104
	796	-2.18837	-2.52049	-3.12719	-3.16133	-3.04514	-2.76975	-2.52873	-2.9621	-2.60267	-2.95163	-3.44273	-1.93649	-2.63807	-3.80224	-3.43796	-2.69776	-3.27435	-3.57693	-2.58891	-2.96787	-2.91104	0.468723
	797	-2.65205	-2.65293	-3.26896	-3.10197	-2.3644	-2.67538	-2.72551	-3.07946	-2.94523	-2.82735	-3.30837	-2.70854	-2.85447	-3.93444	-2.84774	-2.34246	-3.12938	-3.93112	-2.56716	-3.70081	-2.98089	0.460715
	798	-2.61205	-2.83313	-3.31867	-2.76356	-2.03509	-2.86631	-3.26153	-3.45799	-2.85368	-2.69968	-2.95389	-3.48287	-3.03467	-3.39742	-2.82293	-2.60646	-2.85328	-3.83139	-2.513	-3.28018	-2.97389	0.414851
	799	-2.69018	-2.86723	-3.12756	-2.75484	-2.18704	-2.83187	-2.9388	-3.196	-2.20892	-2.1859	-2.70835	-3.69632	-2.90518	-2.91104	-3.22981	-2.31242	-2.87171	-3.54543	-2.58952	-2.96014	-2.83591	0.41472
	800	-2.62907	-2.5886	-2.67536	-2.58752	-2.36972	-2.65665	-2.65727	-3.06004	-2.28121	-1.85161	-2.71971	-3.60165	-2.20489	-2.60825	-3.06911	-2.44166	-2.88943	-3.16099	-2.64624	-2.93172	-2.68153	0.379496
	801	-2.6359	-2.81017	-2.51017	-2.54382	-2.4637	-2.62279	-2.28423	-2.53635	-2.13175	-2.68783	-2.63749	-3.22769	-1.42711	-2.58596	-2.78291	-2.7179	-2.93532	-3.19689	-2.71899	-2.56841	-2.60127	0.377595
	802	-2.79328	-2.59311	-2.53051	-2.14758	-1.98633	-2.58548	-2.05067	-2.55777	-2.54272	-2.71056	-2.89913	-2.74972	-1.4238	-2.56621	-2.64289	-2.62626	-2.93138	-3.29242	-2.63947	-2.01852	-2.51439	0.411936
	803	-2.39458	-1.52553	-2.30095	-1.90714	-1.7622	-2.50152	-1.85939	-2.51592	-2.55275	-2.46271	-2.68088	-2.77368	-1.58076	-2.83912	-2.6721	-2.19443	-2.42435	-3.05687	-2.54109	-1.41518	-2.29806	0.469059
	804	-1.81627	-1.84429	-2.28692	-1.80444	-1.81541	-2.26875	-2.88967	-2.73859	-2.40927	-2.29462	-1.95393	-2.5636	-1.98989	-2.31729	-2.73995	-2.03875	-2.38621	-2.80283	-1.95261	-1.46895	-2.21911	0.394938
	805	-1.51241	-2.317	-1.8854	-1.77407	-1.77943	-2.18262	-2.55536	-2.4623	-2.0475	-1.66699	-1.78509	-2.05298	-1.88689	-1.50283	-2.76258	-1.89327	-1.84189	-2.07518	-1.89444	-1.61339	-1.97458	0.340273
	806	-1.39244	-2.6422	-1.61607	-1.72095	-1.74155	-1.88896	-2.15857	-1.98824	-1.31171	-1.18002	-1.29429	-2.0362	-1.65944	-1.65958	-2.00812	-1.92368	-1.54453	-1.69698	-1.65332	-1.60975	-1.73633	0.338398
	807	-0.87294	-1.94251	-0.99277	-1.64928	-2.07406	-1.18588	-1.56267	-1.61524	-1.2223	-0.386342	-1.07237	-2.3092	-1.57563	-1.89178	-1.31582	-1.91335	-1.07704	-1.41525	-1.32803	-0.822509	-1.41125	0.478492
	808	-0.707001	-1.29176	-1.0542	-1.59573	-1.76956	-0.80646	-1.51365	-1.29598	-1.4282	-0.62099	-1.10168	-1.81965	-1.56897	-1.39277	-1.30514	-1.89691	-0.667936	-1.17068	-1.54734	0.063559	-1.22455	0.484296
	809	-0.410774	-0.777125	-0.455475	-0.940111	-1.31517	-0.676916	-1.33195	-0.409335	-1.1485	-0.122086	-1.2988	-1.17907	-1.23642	-0.614625	-0.622932	-1.56159	-0.299297	-1.16365	-1.33624	0.383453	-0.825831	0.50648
	810	-0.00645466	0.0860943	0.213556	-0.651499	-1.48134	-0.481956	-1.18157	0.183289	-0.388613	-0.149015	-1.31471	-0.849422	-1.09089	-0.425279	-0.319395	-0.531997	0.0393869	-1.04077	-0.688661	0.521566	-0.477883	0.560853
	811	0.591964	0.248033	0.539532	0.154816	-1.43544	0.074857	0.0451826	0.208773	-0.635303	-0.274384	-0.383605	-0.418014	-0.573835	0.141061	-0.00660802	-0.184629	0.420355	-0.367043	-0.0032137	0.282631	-0.0787435	0.47518
	812	0.598551	0.325583	0.853872	0.534688	-0.858673	0.0558165	0.771044	0.540169	0.254309	-0.271002	0.035236	0.29754	-0.141044	0.505986	-0.00591904	0.522245	0.669184	0.249868	-0.209119	0.686245	0.270729	0.425601
	813	0.674331	0.600231	0.983374	0.626488	-0.084013	0.884177	1.20903	0.436299	1.13141	0.667851	0.547452	0.694437	-0.0423374	0.569213	0.764739	0.521437	0.855315	0.556595	0.079448	0.422445	0.604896	0.341373
	814	1.14439	0.879022	0.727803	0.917292	1.01135	0.782108	1.17722	1.02845	1.01214	0.739877	0.882937	0.761801	0.346817	1.17895	1.3291	0.70017	1.11358	1.48597	0.441641	0.774908	0.921776	0.279142
	815	1.72051	0.688586	0.719131	0.768057	1.48144	1.19843	1.75216	1.46481	1.11958	1.10311	1.01686	1.70181	0.832914	1.47735	1.63145	0.882844	1.12718	1.40082	0.879929	1.02579	1.19964	0.354115
	816	1.85321	1.54434	1.00764	1.07294	2.42018	1.74308	1.84678	1.40219	1.27306	0.739494	1.62434	1.6116	1.32395	1.42527	1.40506	1.47686	1.46036	1.45381	1.16982	1.20967	1.45318	0.358672
	817	2.11334	1.66191	1.57346	1.78637	2.42032	1.82251	1.94267	2.14769	1.69924	0.746738	1.88371	1.8574	1.6981	1.4356	1.83949	2.31278	2.16416	1.55395	1.63999	2.06166	1.81805	0.363716
	818	1.37861	2.32988	2.05358	1.99888	2.19976	1.82156	1.76553	2.14358	1.9836	1.53082	2.35188	1.75459	2.66097	1.50896	2.34298	2.01393	2.06226	1.76034	1.92873	1.98332	1.97869	0.316478
	819	1.31065	2.33789	2.53596	2.25001	2.14051	1.83241	1.90828	2.02069	2.68092	1.81467	2.18289	2.05131	2.98632	1.8309	2.82355	1.68235	2.3536	1.57588	2.36769	2.39584	2.15412	0.425021
	820	1.92788	2.46135	2.06789	1.79811	2.49299	1.9002	2.59231	2.32301	3.30462	2.05953	2.15702	2.51809	2.9258	2.21222	2.52807	2.09296	2.26824	2.42606	2.77964	2.63945	2.37377	0.372473
	821	2.78923	3.0112	2.24344	2.33745	2.12367	2.20332	3.33506	2.98679	3.62026	2.2238	2.82428	2.64269	3.80875	2.29884	3.11021	2.95895	1.87793	2.40308	3.45395	2.90504	2.7579	0.539711
	822	2.52595	2.989	2.8296	2.52699	2.00526	2.88717	3.43068	3.06562	3.46755	2.47718	3.28868	2.57515	3.61478	2.69087	3.23208	3.84422	2.36724	2.78299	3.5278	2.80104	2.94649	0.479797
	823	2.09097	3.35641	3.00577	3.21073	2.67052	3.24781	4.11915	3.19119	3.76074	2.91309	3.19017	2.78491	3.55033	2.9899	3.39248	3.76681	3.18621	3.22613	3.3807	2.66793	3.1851	0.44876
	824	2.2307	3.44684	3.14935	3.71667	2.91421	3.52429	3.63516	2.60201	3.00916	3.45612	3.23322	3.13602	3.50909	3.32404	3.40283	3.87358	3.24729	3.41342	3.46642	2.47346	3.23819	0.418909
	825	2.61461	3.20937	2.70907	3.97399	2.8843	3.90417	3.39136	2.3518	2.61813	3.51362	3.36881	3.24496	3.61124	3.42654	3.59862	4.15637	3.01455	3.49336	2.93768	3.18858	3.26056	0.481876
	826	3.02344	3.25961	2.57878	4.05073	3.25763	3.79963	3.3652	2.87657	2.89364	3.45127	3.19443	3.08813	3.41463	3.17858	3.14712	4.05244	3.36985	3.35794	2.67981	3.82941	3.29344	0.405915
	827	3.2657	2.98994	2.97122	3.32515	3.29968	3.56687	3.47715	3.07487	3.10394	3.70287	2.6167	3.54804	3.19444	3.36558	3.4912	4.25846	3.05122	3.5797	2.63551	3.81526	3.31668	0.390731
	828	3.80317	3.18491	2.69062	3.13628	3.5495	3.24091	3.08128	3.04774	3.01283	4.20125	3.18245	3.71064	3.6284	3.25476	3.47117	3.83597	3.33251	3.67482	2.60621	3.44994	3.35477	0.392748
	829	3.83491	3.10936	3.08017	3.44755	2.79631	3.15732	2.95395	3.03665	2.59183	3.58199	3.8112	3.16511	3.81103	3.26728	3.69926	3.15458	3.79389	3.45595	2.75304	3.27982	3.28906	0.378675
	830	3.55536	3.22285	3.08755	3.17849	2.60806	3.1988	3.18328	2.51255	2.72729	2.57177	3.53634	2.73202	3.55434	3.1061	3.2517	2.58804	3.14136	3.84602	3.33417	3.08805	3.10121	0.375646
	831	2.87054	3.17912	3.938	2.99962	2.97079	3.16081	2.85058	2.18413	3.15255	2.47773	3.25311	2.40706	2.92001	3.21479	3.18774	2.61457	3.27137	3.34359	3.47975	2.83885	3.01574	0.399622
	832	2.53411	2.26473	3.64497	2.42521	3.14222	3.31551	2.71285	2.38454	2.53958	2.61618	2.81538	2.64426	2.38649	3.38311	2.54648	3.12351	3.05505	2.27161	3.26308	2.25887	2.76639	0.423623
	833	2.66809	1.78937	3.25327	2.79976	2.50605	3.07611	2.92149	2.41723	2.84364	2.35603	2.90412	3.25824	2.04475	2.8721	2.18692	2.72344	3.13115	2.45172	3.19486	1.70982	2.65541	0.464676
	834	2.89064	2.35579	2.78887	2.76995	2.14607	2.56611	1.87951	2.50237	3.22699	2.73113	2.63448	2.89559	1.97984	1.96765	2.58706	2.45368	2.54893	1.88548	2.87703	1.55406	2.46206	0.432419
	835	2.65685	2.47407	2.46296	2.72884	2.47783	1.76455	1.74938	2.31166	3.16443	2.78337	2.54603	2.68259	1.94937	1.7468	3.12546	1.79393	2.18233	2.29998	2.39175	1.73285	2.35125	0.449292
	836	1.87129	1.83021	2.28932	2.13367	2.84531	1.46069	2.1718	2.06148	3.1069	2.31876	1.95316	2.33323	2.17248	2.05039	3.01115	1.20451	2.51016	2.19984	2.53835	1.7313	2.1897	0.473274
	837	1.57737	1.17665	2.08789	1.10046	2.22478	1.09753	2.11348	1.68543	2.95981	2.6961	1.98416	2.2513	1.93251	1.55158	2.48979	1.20735	2.44999	2.14872	2.6245	1.58818	1.94738	0.558289
	838	1.8295	1.19967	1.4382	0.805829	1.14531	1.42267	2.22521	1.64957	2.76037	2.56491	2.05106	2.10543	2.12003	1.29977	2.05819	1.00787	2.04111	1.90639	2.1524	1.05314	1.74183	0.545278
	839	2.18341	1.44684	0.976864	1.67109	0.855831	1.99708	1.64446	1.7909	1.54653	2.05004	1.97114	2.12225	2.15093	1.28293	1.59337	1.43634	1.84464	1.80444	2.03838	0.930122	1.66688	0.410836
	840	1.86893	1.5743	0.767622	1.41521	1.02662	1.98877	1.57797	1.61768	1.28821	2.08696	1.52982	1.75973	0.770698	1.66894	1.02217	0.761578	1.34445	1.35743	1.3905	0.997079	1.39073	0.399374
	841	1.37042	1.28684	0.954418	0.879594	1.18926	1.52304	1.03311	1.31018	0.994478	1.51636	0.792323	1.61047	0.271239	1.43264	0.77621	0.209947	0.874365	1.08267	1.28146	0.751714	1.05704	0.384994
	842	1.13917	1.54235	0.924271	0.763281	0.378637	0.530176	0.709346	1.0143	1.27729	0.535152	0.658533	1.23564	1.05235	1.1829	0.880872	0.0888357	0.967041	1.21168	1.18758	0.833901	0.905665	0.351177
	843	0.548122	1.36455	0.722841	1.23821	0.718562	0.198689	0.469422	0.323905	0.761455	0.495999	0.341784	1.35014	1.45246	0.693882	0.426312	0.172393	0.716344	1.34565	1.0526	0.80277	0.759804	0.410233
	844	-0.138907	0.8953	0.335724	0.5113	0.357746	0.297683	0.372935	0.126084	0.726419	0.298544	0.0385707	1.2993	1.25616	0.569266	0.133493	0.146408	0.576212	0.841772	0.786315	0.598979	0.501465	0.384066
	845	0.185705	1.01235	0.263566	0.0311727	-0.0763534	0.348855	0.401694	0.509751	0.724191	0.128834	-0.257869	0.849814	0.418237	0.262072	0.344705	0.0952444	0.463695	0.571587	0.372377	0.212743	0.343119	0.303557
	846	0.00952794	0.865072	0.570763	0.392745	-0.695292	0.272333	0.00369906	0.28673	0.494458	-0.0543167	-0.281997	0.422015	0.39766	0.183198	0.261622	-0.249331	0.379225	0.468872	-0.114381	-0.187234	0.171268	0.364243
	847	-0.550944	0.514925	-0.160451	0.504559	-0.733534	0.0907426	0.0932475	-0.013638	0.151142	-0.167858	-0.328449	0.133508	0.471712	0.130873	0.400195	-0.218064	-0.00320957	0.388939	-0.78782	-0.567843	-0.0325984	0.40402
	848	-0.482169	0.0416526	-0.566252	0.42914	-0.315174	-0.459176	-0.271236	-0.387596	0.169519	-0.528622	-0.325063	-0.230953	0.614897	0.00805543	0.122887	-0.762483	-0.501016	-0.229015	-1.14131	-0.608845	-0.271138	0.411753
	849	-0.678364	-0.26827	-0.732964	0.249411	-0.342225	-1.02812	-0.80116	-0.698856	-0.0159936	-0.664808	-0.77366	-0.300149	0.163145	-0.0581915	-0.125741	-0.970155	-0.682573	-0.737739	-1.22936	-0.802228	-0.5249	0.410938
	850	-0.941641	-0.120311	-0.834626	-0.115524	-0.196806	-1.35151	-0.924071	-0.672458	-0.333964	-0.810001	-1.17617	-1.05769	-0.633446	-0.110149	-0.484607	-1.32295	-0.442417	-1.08117	-1.17575	-0.989982	-0.738762	0.414373
	851	-0.909514	-0.249129	-0.735091	-0.448567	-0.370319	-0.936169	-0.536526	-0.763202	-0.939929	-1.02161	-1.28999	-1.28703	-1.39394	-0.265917	-0.486653	-1.73706	-0.400083	-1.41636	-0.79381	-0.937362	-0.845913	0.422645
	852	-0.870726	-0.769818	-0.249921	-1.17745	-0.538068	-0.831624	-0.63729	-1.04133	-1.64848	-0.657802	-1.2981	-1.476	-1.69683	-0.900317	-0.51959	-1.58524	-0.32765	-1.28785	-1.04981	-0.89254	-0.972822	0.428881
	853	-0.940728	-1.48229	-0.304031	-1.58615	-0.585526	-0.879	-0.832184	-1.52591	-1.4495	-0.279659	-0.92295	-1.54275	-1.64035	-1.1994	-1.15623	-0.807749	-0.308199	-0.637693	-1.28145	-0.742367	-1.00521	0.449723
	854	-0.93665	-1.38456	-0.69147	-1.36608	-0.693248	-1.24636	-0.736984	-1.76328	-1.82176	-0.011413	-0.656002	-1.65423	-1.54395	-1.03632	-0.991761	-0.640505	-0.809586	-0.669481	-1.29684	-0.97273	-1.04616	0.45911
	855	-1.27591	-1.54068	-1.31563	-0.855983	-0.739954	-1.35439	-0.869941	-1.2601	-1.96293	-0.617761	-1.04323	-1.92698	-1.28259	-0.765029	-1.21957	-0.970804	-0.806531	-1.15266	-1.27299	-1.32006	-1.17769	0.36212
	856	-1.64364	-1.71425	-1.67385	-0.704577	-1.21584	-1.33838	-1.00642	-1.42306	-2.07847	-1.26205	-1.29426	-2.06661	-1.03368	-0.832638	-0.997376	-1.09077	-0.421248	-1.06154	-1.0242	-1.32697	-1.26049	0.4223
	857	-1.4586	-2.01607	-1.49019	-1.26666	-1.65508	-1.20445	-1.42189	-1.70386	-1.85408	-1.62792	-1.21155	-1.4703	-0.783164	-0.677365	-0.431936	-0.894919	-0.645344	-1.38674	-0.600212	-1.34541	-1.25729	0.447421
	858	-1.10932	-1.67983	-0.847664	-1.59572	-2.03391	-0.689441	-1.65175	-1.47756	-1.61502	-1.83865	-1.34043	-0.811987	-1.39749	-0.879659	-0.346916	-0.575354	-1.02554	-1.23417	-0.0719117	-1.49316	-1.18577	0.520749
	859	-0.937165	-1.67021	-1.2593	-1.36363	-2.4301	-1.4114	-1.86089	-0.812644	-1.61707	-1.73913	-1.54097	-0.810104	-1.64262	-1.04306	-0.215129	-0.876559	-1.70717	-1.05789	-0.318587	-1.0733	-1.26935	0.536427
	860	-1.07612	-1.46258	-1.23542	-1.23928	-2.12857	-1.80887	-1.5983	-0.248419	-1.57931	-1.22542	-1.23034	-0.688067	-1.06945	-1.23041	-0.482901	-1.03969	-1.67183	-1.14315	-0.562067	-1.08835	-1.19043	0.458433
	861	-1.21232	-1.3445	-1.43107	-1.50329	-2.20424	-1.69636	-1.44701	-0.440627	-1.46598	-0.63437	-0.924345	-0.694646	-0.479944	-1.33444	-0.816881	-0.834348	-1.5745	-1.02311	-0.804669	-1.42839	-1.16475	0.456138
	862	-1.36804	-1.27809	-1.45533	-1.41603	-1.8423	-1.48405	-1.50378	-0.767527	-1.5311	-0.891799	-0.700389	-0.735916	-0.429015	-1.13249	-1.28452	-0.825133	-0.996504	-1.04557	-0.82591	-2.09012	-1.18018	0.418308
	863	-1.56571	-0.653576	-1.10594	-1.52015	-1.14414	-1.07665	-1.38381	-0.644661	-1.79124	-0.786971	-1.10089	-0.444302	-0.648386	-1.18455	-1.52342	-0.990936	-1.0031	-0.894389	-1.20714	-1.84056	-1.12553	0.389984
	864	-1.3765	-0.90275	-0.925974	-1.30008	-0.477609	-0.796526	-1.49685	-0.563842	-1.15012	-0.66814	-1.18747	-0.831292	-1.01843	-1.17793	-1.85057	-1.23301	-1.1272	-0.549513	-1.33958	-1.89794	-1.09357	0.395355
	865	-1.6192	-0.802535	-1.24497	-1.14781	-0.120376	-0.488742	-1.24749	-0.594265	-0.585755	-0.655627	-1.1263	-1.23476	-0.988463	-1.2773	-1.81096	-1.12109	-0.787936	-0.463635	-1.02712	-1.46873	-0.990653	0.424711
	866	-1.32668	-0.393232	-1.16494	-1.40858	-0.187694	-0.526386	-0.2699	-0.624112	-0.695721	-1.31817	-1.05769	-1.03163	-0.875528	-1.5066	-1.44132	-1.31666	-0.564363	-0.897243	-1.17723	-0.884969	-0.933432	0.40712
	867	-0.844597	-0.185794	-0.752662	-1.53663	-0.527112	-0.862713	-0.180978	-0.879877	-0.829017	-0.972566	-0.944449	-0.583547	-0.649048	-1.55834	-1.32447	-0.885096	-0.772041	-0.673234	-1.1737	-0.535656	-0.833576	0.368097
	868	-0.390776	-0.152182	-0.472358	-1.22971	-0.224046	-0.757778	-0.120667	-0.462369	-0.336673	-0.708786	-0.0690341	-0.359939	-0.603368	-1.16681	-1.84128	-0.548753	-1.07364	-0.486863	-0.812315	-0.348829	-0.608309	0.441375
	869	-0.106017	-0.00261473	-0.0742699	-0.521998	-0.236252	-0.347324	-0.666977	-0.455321	-0.118556	-1.28574	-0.185053	-0.0635907	-0.524984	-0.859053	-1.23113	-0.279784	-1.32561	-0.619436	-0.801629	-0.258668	-0.4982	0.417843
	870	0.279589	-0.306313	-0.373522	-0.470129	-0.0172352	-0.270862	-0.917913	-0.503523	-0.582778	-0.906762	-0.609779	0.0518869	-0.913181	-0.767185	-0.745708	-0.00818862	-1.52929	-0.454524	-0.653544	-0.745198	-0.522208	0.416187
	871	0.531709	-0.142995	-0.374835	-0.851298	0.00615577	-0.0885175	-0.55179	-0.607603	-1.04407	-0.549904	-0.922168	-0.417147	-0.531005	-0.692801	-0.403776	-0.0758218	-1.62232	-0.354121	-0.765523	-0.39546	-0.492665	0.44973
	872	-0.000831455	-0.384604	-0.333038	-1.33095	-0.0974087	-0.47042	-0.161832	-0.324546	-0.822156	-0.287964	-0.788479	-0.0971221	-0.0560062	-0.756239	-0.0521284	-0.140556	-1.33698	0.277714	-0.13158	-0.0298926	-0.366251	0.434082
	873	-0.0803345	-0.445027	-0.387965	-1.60918	-0.451835	-0.314467	-0.373048	-0.118191	-0.594712	0.0917576	-0.509341	0.284936	0.20175	-0.46695	0.274895	0.197609	-0.608868	0.00953264	-0.109798	-0.0290697	-0.251915	0.434755
	874	-0.328047	-0.349634	-0.746825	-1.45897	-0.72986	-0.392435	-0.434984	-0.280154	-0.627102	0.0289593	-0.762726	0.424749	0.109928	0.0671207	-0.248418	0.12051	-0.155794	-0.378358	-0.133561	-0.125162	-0.320038	0.414991
	875	-0.23186	-0.572329	-0.783122	-0.850551	-0.689808	-0.629814	-0.476004	-0.414971	-0.736832	-0.0910348	-0.714068	0.0921027	-0.376133	0.114981	-0.280497	0.198067	-0.545764	-0.00636038	-0.308393	-0.140392	-0.372139	0.322366
	876	-0.260459	-0.564961	-0.969192	-0.535474	-0.442887	-0.383256	-0.774264	-0.225045	-0.561284	0.612656	-0.708561	0.308527	0.134837	0.184615	0.342345	0.161787	-0.453633	-0.0933227	-0.925097	-0.357499	-0.275508	0.445417
	877	-0.605731	-0.218896	-0.760943	-0.261546	0.00655669	-0.502423	-0.679933	-0.26699	0.0289682	0.280247	-0.318715	0.618711	0.407337	-0.0726148	0.169798	-0.056634	-0.174007	-0.613165	-0.292254	-0.382387	-0.184731	0.367831
	878	-0.918505	0.248402	-0.309445	0.393217	-0.0907666	-0.0898974	-0.472811	-0.0913713	-0.292565	0.118828	0.376637	0.528251	-0.285062	-0.356705	0.174358	-0.334322	0.0746597	-0.913519	-0.362386	-0.38637	-0.149469	0.393976
	879	-1.02269	0.224779	-0.174784	0.375415	0.171434	0.227147	-0.494719	-0.128138	-0.0531713	0.472243	0.338337	0.0919369	-0.73729	-0.0474978	0.188756	-0.423626	0.782312	-0.897847	-0.646076	-0.0124667	-0.0882975	0.481202
	880	-0.811336	-0.541467	-0.0741727	0.326035	-0.189891	-0.0844186	-0.574215	-0.314277	0.547501	0.432741	-0.0624128	0.0291822	-0.643718	0.156163	0.388265	-0.328794	0.235076	-0.579614	-0.139392	0.0950017	-0.106687	0.39178
	881	-0.530441	-0.618207	-0.0339061	0.0642391	-0.120686	-0.246183	-0.286709	-0.912372	0.991681	0.422408	-0.317047	0.0518079	-1.14846	0.452885	0.0550944	0.274507	0.172914	-0.643136	0.331741	0.251135	-0.0894369	0.512107
	882	-0.418168	-0.234858	-0.316509	0.041022	-0.408516	-0.664902	0.278198	-1.18709	0.593868	0.105713	0.0691711	-0.44804	-1.64638	0.913768	-0.342558	0.164399	0.0343224	-0.886769	-0.00656708	0.129912	-0.211499	0.589225
	883	-0.499444	-0.540516	-0.000144658	0.273882	-0.306768	-1.12377	0.572612	-1.45125	0.124026	-0.747613	-0.150459	-0.684614	-1.19841	0.162072	-0.899113	0.075638	-0.180348	-1.31529	-0.537942	-0.268036	-0.434774	0.566289
	884	-0.561085	-0.986989	-0.68977	0.532704	-0.764257	-0.140251	0.365058	-1.11362	0.17395	-1.31174	-0.530204	-1.1045	-0.889859	-0.375757	-1.17704	-0.293886	-0.675911	-1.04021	-0.160184	-0.231324	-0.548743	0.527065
	885	-0.890422	-0.571511	-0.772806	-0.399724	-0.915035	-0.266696	-0.366113	-0.999977	-0.453996	-0.865279	-1.10405	-1.35897	-0.790364	-0.791834	-1.18437	-0.894192	-0.764343	-0.8428	-0.367409	-0.56125	-0.758057	0.294237
	886	-0.921935	-1.06766	-0.944882	-0.865507	-1.65671	-0.696337	-0.880668	-0.991998	-1.31458	-1.10259	-1.3175	-1.62245	-1.41666	-1.21356	-1.05525	-1.17525	-1.12225	-0.489678	-0.549917	-1.13685	-1.07711	0.307627
	887	-0.813402	-1.71987	-1.1723	-1.29868	-1.40404	-0.9202	-1.19543	-1.07007	-2.24441	-1.48629	-1.48956	-1.70872	-1.6187	-1.04451	-1.22051	-1.28546	-1.34616	-1.39968	-0.91925	-1.86456	-1.36109	0.351863
	888	-1.42322	-2.09952	-1.25389	-1.7572	-1.05519	-1.61298	-1.62506	-0.724069	-2.20799	-1.57024	-2.11695	-1.44672	-1.91397	-1.47056	-1.55204	-1.68378	-1.16383	-1.88993	-0.857989	-1.89296	-1.5659	0.408046
	889	-1.79674	-1.77845	-1.48163	-2.19788	-1.56641	-2.04496	-1.8123	-0.750994	-1.93236	-2.14701	-2.17032	-2.23618	-2.25735	-1.89283	-1.71937	-2.14505	-1.68531	-1.89831	-1.30532	-1.84623	-1.83325	0.365016
	890	-1.9486	-2.22008	-2.31841	-2.72926	-2.08414	-2.27646	-1.68124	-1.5847	-2.11216	-2.0167	-2.13612	-2.87696	-2.64364	-2.15308	-1.97047	-2.36109	-2.42397	-2.06483	-1.76194	-2.37524	-2.18695	0.331954
	891	-2.3215	-3.18378	-2.78065	-3.47914	-2.48465	-2.88622	-1.97465	-2.65993	-2.05071	-2.56041	-2.0273	-3.21173	-3.10631	-2.58439	-2.55597	-2.9202	-3.0531	-2.52106	-2.41432	-2.84148	-2.68087	0.413828
	892	-2.33206	-3.68959	-2.75313	-3.56364	-2.52268	-3.40396	-2.48505	-2.89731	-2.54849	-2.59326	-2.74	-3.12739	-3.34461	-3.5202	-3.07569	-3.03467	-3.60026	-2.7499	-3.04078	-2.83995	-2.99313	0.414581
	893	-2.81105	-3.31769	-3.02331	-3.56848	-2.92533	-3.57619	-3.41999	-3.12456	-3.01776	-2.44887	-2.97749	-3.0956	-3.53193	-3.787	-3.30268	-3.28353	-3.17382	-3.03899	-3.58029	-3.19471	-3.20996	0.316438
	894	-3.66679	-3.76332	-3.77454	-3.78025	-3.65829	-3.92989	-4.19682	-3.56763	-4.12758	-3.20883	-3.38659	-3.82198	-3.83012	-3.89852	-3.75616	-3.70188	-3.72584	-3.6867	-3.54606	-4.1428	-3.75853	0.238948
	895	-4.14737	-4.19107	-3.96239	-3.83026	-4.14274	-4.52362	-4.6572	-4.40157	-4.53779	-3.96874	-3.62912	-4.26118	-4.46787	-4.43282	-4.53426	-4.54309	-3.79184	-4.63983	-3.96727	-4.77939	-4.27047	0.329026
	896	-4.78565	-4.77735	-4.70127	-4.09186	-4.56231	-4.85247	-5.126	-5.27124	-5.03246	-4.7094	-4.35484	-4.69343	-5.21205	-4.91965	-5.05775	-4.95626	-3.74171	-4.89593	-4.74194	-4.95219	-4.77179	0.368927
	897	-5.027	-4.70822	-5.22942	-4.45051	-4.89928	-5.14609	-5.19385	-5.74454	-5.27003	-5.51827	-5.07906	-5.17884	-5.00014	-5.106	-5.38705	-5.38405	-4.58856	-5.24611	-5.58076	-5.51186	-5.16248	0.328734
	898	-5.73243	-5.12	-5.55719	-4.80115	-5.42191	-5.58693	-5.60393	-5.8954	-6.01573	-6.13801	-5.58616	-5.49866	-5.00233	-5.46069	-5.72099	-5.54669	-5.31855	-6.30384	-6.37631	-5.90626	-5.62966	0.405711
	899	-6.24107	-5.48543	-6.02025	-5.43468	-6.05644	-5.93115	-5.86204	-6.21524	-6.1725	-6.56973	-5.95003	-5.52367	-5.24009	-6.05952	-6.44275	-5.6267	-6.01954	-7.01626	-7.09767	-6.04533	-6.05051	0.481521
	900	-6.40069	-6.31974	-6.67668	-6.02715	-6.59627	-6.15371	-6.14129	-6.77571	-6.9346	-7.08903	-6.47656	-6.00294	-5.60143	-6.68074	-6.86864	-6.44473	-6.54727	-7.1483	-7.33616	-6.35143	-6.52865	0.430475
	901	-6.43387	-6.78228	-7.45391	-6.6916	-7.09573	-6.98199	-6.48446	-7.42447	-7.52861	-7.4893	-7.16627	-6.59991	-5.73649	-7.25364	-6.91927	-7.3051	-7.28164	-7.35807	-7.58442	-6.88936	-7.02302	0.466914
	902	-7.00162	-7.59496	-7.62625	-7.60483	-7.65144	-7.55131	-6.55798	-8.1418	-8.02774	-7.51853	-7.42547	-7.1504	-6.34369	-7.76437	-7.5358	-7.87619	-7.57782	-7.50789	-8.00876	-7.5798	-7.50233	0.449374
	903	-7.84742	-8.09575	-7.7228	-8.48176	-8.31416	-7.67596	-7.58945	-8.55014	-8.49401	-8.06283	-8.27035	-7.96303	-7.368	-8.38738	-8.0592	-8.03816	-7.82578	-8.08624	-7.98107	-7.99437	-8.04039	0.316122
	904	-8.0755	-8.4605	-8.00856	-9.16085	-9.14817	-8.10243	-8.15765	-8.87473	-8.66883	-8.48746	-8.58769	-8.46716	-8.03973	-8.72921	-8.51655	-8.33297	-7.88609	-8.5764	-8.35626	-8.65162	-8.46442	0.357392
	905	-8.76489	-8.9315	-8.65123	-9.67625	-9.45001	-8.37713	-8.99129	-8.92978	-8.91364	-9.25059	-8.84977	-9.01671	-9.0007	-9.26341	-8.92503	-8.89873	-8.28045	-9.05084	-8.61326	-9.24533	-8.95403	0.332502
	906	-9.05574	-9.27778	-9.22229	-10.0487	-9.31292	-8.98154	-9.68658	-9.29916	-9.42239	-9.66308	-9.07018	-9.28264	-9.52629	-9.92003	-9.18116	-9.38217	-8.8388	-9.52869	-9.0901	-9.4637	-9.3627	0.307066
	907	-9.57349	-9.79772	-9.70942	-10.2581	-9.89163	-9.21655	-9.99542	-9.41071	-10.1258	-10.0344	-9.37458	-9.68276	-9.8076	-10.2433	-9.56958	-9.60285	-9.35334	-9.65403	-9.55959	-9.5827	-9.72218	0.295316
	908	-9.99143	-10.2495	-9.88082	-10.6191	-10.3086	-9.44955	-10.2217	-9.61559	-10.2635	-10.2405	-9.77865	-10.0652	-10.044	-10.4815	-9.88313	-10.0426	-9.78029	-9.95309	-10.0775	-9.88548	-10.0416	0.28281
	909	-10.2714	-10.4986	-10.2569	-10.5681	-10.5489	-10.0549	-10.5298	-10.0873	-10.3723	-10.5021	-10.2518	-10.5335	-10.4924	-10.6259	-9.95903	-10.6292	-10.1292	-10.3497	-10.4506	-10.1307	-10.3621	0.206552
	910	-10.6451	-10.7023	-10.4546	-10.7381	-10.6735	-10.3916	-10.6592	-10.5373	-10.4773	-10.8299	-10.5291	-10.8976	-10.9602	-10.7269	-10.112	-11.0065	-10.5622	-10.6998	-10.9362	-10.3472	-10.6443	0.225794
	911	-10.9363	-10.9166	-10.6246	-10.8006	-10.7913	-10.6847	-10.8821	-10.9133	-10.6876	-11.0269	-10.8649	-11.0134	-11.2654	-10.6443	-10.3547	-11.3228	-10.9073	-10.9263	-10.9489	-10.4476	-10.848	0.235081
	912	-11.1818	-11.0944	-11.0779	-11.1891	-10.7945	-10.9977	-11.1458	-10.926	-10.9725	-11.326	-11.1554	-11.153	-11.3078	-10.7046	-10.7459	-11.4507	-11.1599	-10.9979	-10.9789	-10.7071	-11.0533	0.206722
	913	-11.3081	-11.1844	-11.2529	-11.2804	-10.9197	-11.2093	-11.3504	-11.0459	-11.0572	-11.4428	-11.4273	-11.223	-11.3659	-10.7124	-10.8593	-11.4603	-11.3568	-11.0487	-11.0699	-11.0585	-11.1817	0.205776
	914	-11.1859	-11.2652	-11.4852	-11.2178	-10.9516	-11.4108	-11.4519	-11.1235	-11.1441	-11.3365	-11.5843	-11.2287	-11.383	-10.7675	-10.8555	-11.3741	-11.3827	-11.0665	-11.2708	-11.3328	-11.2409	0.210478
	915	-11.0963	-11.2773	-11.6445	-11.3081	-11.1715	-11.2303	-11.6322	-11.2166	-11.1101	-11.3821	-11.6498	-11.3009	-11.3561	-11.0441	-11.1025	-11.4665	-11.24	-10.9425	-11.2813	-11.2773	-11.2865	0.195813
	916	-11.0464	-11.1336	-11.5311	-11.2662	-11.1662	-11.198	-11.6314	-11.2461	-10.9738	-11.5352	-11.6664	-11.3759	-11.3598	-11.0334	-11.3077	-11.2753	-11.2206	-10.6321	-11.143	-11.0891	-11.2416	0.242568
	917	-11.0216	-11.1575	-11.2771	-11.2152	-11.2671	-11.4348	-11.4693	-11.034	-11.0819	-11.5084	-11.5425	-11.2119	-11.3257	-10.9991	-11.0577	-11.1679	-11.208	-10.69	-10.9899	-10.9972	-11.1828	0.210638
	918	-10.763	-11.1086	-11.2711	-10.9995	-11.4622	-11.3449	-11.5207	-10.6858	-11.1697	-11.4492	-11.4285	-10.9771	-11.1383	-10.9704	-10.902	-11.0965	-11.1968	-10.7883	-10.9234	-10.7308	-11.0963	0.258931
	919	-10.4052	-11.1406	-11.1882	-10.5639	-11.3863	-11.1559	-11.345	-10.6066	-11.1441	-11.1066	-10.9611	-10.8233	-10.8784	-10.7804	-10.8468	-10.8123	-10.8389	-10.8226	-10.3437	-10.5933	-10.8871	0.293078
	920	-10.4041	-11.0848	-10.8519	-10.029	-10.9052	-10.884	-10.7374	-10.518	-10.809	-10.7698	-10.5505	-10.4469	-10.7971	-10.5291	-10.7401	-10.3889	-10.5118	-10.7762	-9.99073	-10.4742	-10.6099	0.280284
	921	-10.4147	-10.7024	-10.2662	-9.76023	-10.4378	-10.5135	-10.5295	-10.3676	-10.3428	-10.4287	-10.5163	-10.2068	-10.7334	-10.1733	-10.3894	-9.5925	-10.0564	-10.6418	-9.9934	-10.1524	-10.311	0.296047
	922	-10.3461	-10.3672	-9.84996	-9.7222	-10.0473	-10.2154	-10.1876	-10.1567	-9.94357	-10.1102	-9.93563	-9.99636	-10.3912	-10.0104	-10.3277	-9.55964	-9.4434	-10.149	-9.97883	-9.84257	-10.029	0.259247
	923	-10.0034	-9.85313	-9.41579	-9.63035	-9.65054	-9.71947	-9.85399	-9.99003	-9.64731	-9.49316	-9.5812	-9.7355	-10.0898	-9.83209	-9.90844	-9.33889	-9.19496	-10.131	-9.50961	-9.28546	-9.6932	0.267927
	924	-9.32763	-9.49173	-9.03662	-9.2995	-9.16263	-9.11389	-8.87604	-9.68615	-9.29922	-8.91807	-9.0116	-9.19811	-9.39791	-9.40903	-9.20742	-9.12481	-8.70433	-9.83907	-8.8259	-8.93633	-9.1933	0.286923
	925	-8.77436	-8.83149	-8.43671	-8.98357	-8.8469	-8.64148	-8.27231	-9.40457	-8.99231	-8.90413	-8.60534	-8.88201	-8.7298	-8.6133	-8.41566	-8.60156	-8.54923	-9.25674	-8.21676	-8.68496	-8.73216	0.298311
	926	-8.48739	-8.31402	-7.79423	-8.48899	-8.36853	-8.07335	-7.431	-9.06128	-8.66606	-8.40117	-8.48762	-8.77917	-8.21432	-8.08772	-7.79652	-7.88695	-8.38647	-8.4915	-7.79918	-8.25229	-8.26339	0.388897
	927	-8.01897	-7.68244	-7.42765	-7.64838	-7.62894	-7.48464	-6.65152	-8.60966	-7.81493	-8.10695	-8.16266	-8.09587	-8.07176	-7.35029	-7.55117	-7.47851	-8.04692	-7.71051	-7.40495	-7.81946	-7.73831	0.412364
	928	-7.12472	-7.52342	-7.19796	-7.15592	-6.74789	-6.87505	-6.07331	-7.99608	-7.07766	-7.389	-7.38473	-7.31368	-7.15848	-6.73544	-6.96752	-7.14453	-7.50868	-6.61967	-6.92221	-7.37252	-7.11442	0.403296
	929	-6.74348	-6.75816	-6.47224	-6.7028	-6.04507	-6.54905	-5.76015	-7.13616	-6.36882	-6.62165	-6.81437	-6.27684	-6.53634	-6.44157	-6.38198	-6.4387	-7.19619	-5.88998	-6.28696	-6.60101	-6.50108	0.358704
	930	-5.68697	-5.80616	-5.97778	-5.76789	-5.45418	-5.6462	-5.33999	-6.49621	-5.5313	-5.8894	-5.92253	-5.6763	-5.58067	-5.74273	-5.78424	-5.79698	-6.70451	-5.18952	-5.55703	-5.75838	-5.76545	0.346022
	931	-4.81518	-4.70379	-5.36228	-4.80081	-4.85571	-5.10048	-4.95135	-5.38032	-4.64752	-4.80529	-4.8632	-4.98546	-5.30192	-5.11059	-5.07299	-4.90173	-5.81377	-4.4474	-5.11452	-5.00316	-5.00187	0.303563
	932	-3.79672	-3.86095	-4.62892	-4.76191	-4.23888	-4.77529	-3.92844	-4.47263	-4.22241	-4.07487	-3.77141	-4.09567	-4.7852	-4.49302	-4.67653	-4.18791	-5.04248	-3.67861	-4.21611	-3.99918	-4.28536	0.397401
	933	-3.34949	-3.36643	-3.86874	-4.02962	-3.37593	-4.27597	-3.43237	-3.72111	-3.19412	-4.31326	-3.31406	-3.69451	-4.01334	-3.39534	-4.17583	-3.78678	-3.57614	-3.16276	-3.9036	-3.69973	-3.68246	0.357275
	934	-3.18024	-2.78053	-2.46409	-3.3651	-2.45962	-3.81041	-2.9688	-3.06696	-3.04997	-3.76716	-2.93143	-3.33186	-3.18412	-2.60669	-3.5608	-3.21941	-2.62617	-2.9069	-3.0878	-3.41659	-3.08923	0.389528
	935	-2.49244	-2.28109	-1.40959	-2.52597	-2.25119	-3.1329	-2.68508	-2.14348	-2.91647	-2.92906	-1.79977	-2.68507	-2.85376	-2.45783	-2.80886	-2.7928	-2.74145	-2.16214	-2.49674	-3.09009	-2.53279	0.432301
	936	-1.81106	-1.52038	-1.40795	-1.69532	-2.1045	-2.10713	-2.1168	-1.76085	-2.56068	-1.9071	-0.913177	-2.07606	-1.92237	-2.2159	-2.13151	-2.85272	-2.34434	-1.24165	-1.6254	-2.22855	-1.92717	0.452448
	937	-1.30589	-1.00451	-1.47293	-0.891648	-1.29083	-1.25735	-0.726331	-1.14747	-2.20319	-1.20028	-0.649915	-1.59852	-1.04531	-1.68434	-1.53865	-2.41213	-1.43697	-0.995919	-1.12999	-1.6328	-1.33125	0.442089
	938	-0.532927	-0.841626	-1.0737	-0.110787	-1.30559	-0.882979	-0.123266	-0.777746	-1.33357	-1.01813	-0.122889	-1.48691	-0.762308	-0.74551	-0.968385	-1.05773	-0.718645	-0.49743	-0.777921	-0.664922	-0.790148	0.385302
	939	-0.658546	0.253518	-0.20538	0.608558	-1.06257	0.170385	-0.183885	0.193182	-0.434874	-0.707954	0.127119	-1.37869	-0.631845	0.0318722	-0.499634	-0.0306036	-0.0398416	-0.109254	-0.541745	-0.196924	-0.264856	0.477967
	940	-0.105624	1.01374	0.00260925	0.57919	-0.430536	0.667454	0.0657894	0.960423	-0.0590807	0.131064	0.759323	-0.234498	-0.245189	0.395123	-0.168606	0.525323	0.253337	0.0978787	-0.530259	0.755517	0.221649	0.461572
	941	0.573269	1.1611	0.83705	0.568661	0.0759398	1.1982	0.546705	1.38981	0.836764	0.878585	1.08459	0.569042	0.868169	1.4141	0.468255	1.04682	1.30026	0.677172	0.137012	1.16873	0.840011	0.386277
	942	1.12732	1.59962	1.25893	1.36723	0.621369	2.26343	0.966421	1.70438	0.910433	1.72172	1.2693	0.842024	0.950758	1.89623	1.33042	1.42784	1.81799	0.997186	0.897904	1.24172	1.31061	0.419724
	943	2.05672	1.75431	1.76042	1.63119	0.956695	2.38189	1.05477	2.28352	1.88697	2.35043	1.3845	1.62423	1.5676	2.17556	1.32945	1.59136	2.45777	1.18933	1.7514	1.69803	1.74431	0.439339
	944	2.96198	1.53614	2.05143	2.27758	2.13782	2.926	1.83599	2.76792	2.53131	2.6897	1.74803	2.0123	2.41448	2.27453	2.12327	2.02813	2.54835	2.15584	1.82936	2.54974	2.26999	0.397125
	945	3.49364	1.95134	2.59532	2.72137	3.41119	2.88225	2.5686	3.03623	2.77926	3.26502	2.17374	2.42599	2.61086	2.27404	3.04478	2.17785	3.04705	2.36765	2.57099	3.07346	2.72353	0.429535
	946	3.26879	2.52749	3.38357	2.48181	3.58099	3.25196	3.31367	2.62667	2.71214	3.2819	2.56692	2.99759	2.85808	3.06561	3.71122	2.75723	3.74466	2.81746	3.40211	3.12168	3.07358	0.393708
	947	3.13873	3.6622	3.32615	2.98208	3.41165	3.40771	3.52546	2.93905	3.61049	3.97831	2.88193	4.18466	3.13717	3.68246	4.18559	3.52069	3.60405	3.13562	3.19391	3.40746	3.44577	0.377046
	948	4.11813	3.50731	4.08118	2.90364	3.8852	3.3075	3.5654	3.43085	3.90443	4.1676	3.50447	4.51708	3.75518	4.18157	3.49988	3.9553	3.45188	3.76659	3.81521	3.72809	3.75232	0.370074
	949	4.97889	3.74428	4.21499	3.5959	4.13789	3.51647	3.52661	4.41333	4.15202	4.62856	3.90247	4.71145	3.86915	5.14365	3.58732	3.93686	4.09235	3.7445	4.14762	4.54968	4.1297	0.479881
	950	4.62941	3.47083	4.1208	3.76889	4.423	4.10379	3.52301	4.50678	4.03208	4.74302	4.0554	4.7666	4.44227	4.87314	3.94085	3.87482	4.34744	4.45444	4.68261	5.14602	4.29526	0.453188
	951	4.60816	4.1664	4.51131	4.32541	5.31685	4.32861	4.38428	4.11799	4.47117	5.15976	4.30194	4.67171	5.03837	4.33541	4.12015	4.30176	4.16149	4.78885	5.14283	4.36685	4.53097	0.371675
	952	4.39383	4.68073	4.55581	5.46592	5.47282	5.14005	4.28971	4.76216	4.90356	5.22253	4.66617	4.29103	4.8381	4.49587	3.71982	4.94948	4.55071	5.31356	5.20371	4.37636	4.7646	0.453351
	953	4.26193	5.39185	4.50231	5.23229	5.89492	5.27765	4.70686	5.03067	4.75075	4.92542	4.71537	4.68959	5.30125	4.45476	4.42526	5.118	5.15887	5.51031	5.04612	4.52662	4.94604	0.422759
	954	4.60236	5.81906	4.30579	5.21574	5.8973	5.68194	5.08267	4.88636	5.05481	4.83322	5.19088	5.41504	5.14312	4.19083	5.22487	5.12732	5.62266	5.29241	5.50866	4.91441	5.15047	0.45395
	955	4.69385	4.89557	4.60513	5.11169	5.41977	5.71447	5.36863	5.21694	5.12762	4.92818	5.59454	5.34379	5.22785	4.52393	5.68754	5.17782	6.3151	5.19261	5.5023	5.12572	5.23865	0.417654
	956	4.96806	5.06626	4.73468	4.93863	5.79188	5.92684	6.14457	5.79316	4.97283	4.95056	5.416	5.59767	4.99949	5.13069	5.70861	5.13793	5.98886	5.39605	5.83144	5.48918	5.39917	0.426434
	957	5.46175	5.67355	5.49092	5.35307	6.01817	5.96241	6.04142	5.92852	5.70866	5.22733	5.21538	5.6442	5.16825	5.7268	4.98407	5.42947	6.02623	5.49011	5.38835	5.90597	5.59223	0.320267
	958	5.54947	5.64542	5.93817	5.97075	5.61528	6.26971	6.74355	5.91142	6.02981	5.43818	5.52588	6.08376	5.35383	6.02657	5.05078	5.18609	5.93458	5.22997	4.72933	5.21756	5.67251	0.477047
	959	6.15821	5.75351	5.59096	5.96379	5.74385	6.07237	6.51479	5.86656	5.75961	5.80376	5.63867	6.04512	6.05698	6.13159	5.30266	4.99386	5.57124	5.05	3.9628	5.56538	5.67729	0.547658
	960	6.37688	6.50596	5.82794	5.8753	5.47974	6.28435	6.16371	5.97388	5.93049	6.01718	6.14449	6.13306	5.55388	5.4652	5.09433	5.96124	5.07111	5.61614	4.2765	5.69447	5.77229	0.523635
	961	5.97334	6.32843	6.37874	5.63151	5.88975	6.44952	5.59771	6.56234	5.54519	6.24765	6.38359	5.94999	4.96264	4.95208	5.61678	6.43641	5.18656	6.10292	5.62259	5.61591	5.87168	0.494305
	962	5.97896	6.54555	6.56654	5.45583	5.95087	6.04248	5.60518	6.69115	4.99907	5.9638	5.92931	6.37069	5.83467	5.42981	5.95448	6.4022	5.24731	6.49023	5.32803	6.18998	5.94881	0.484329
	963	5.91809	5.97356	6.85801	5.85847	6.54251	5.73283	5.72314	6.34686	5.42931	4.78104	5.86866	5.91041	5.86305	5.49682	5.99184	7.1007	6.03652	6.008	4.88225	6.25026	5.92862	0.55527
	964	5.77817	6.44533	6.25628	6.26041	6.652	5.52977	5.76157	6.38011	5.18449	4.97547	5.88494	5.90408	5.33149	5.38003	6.19765	6.86084	6.32037	5.68952	5.12355	6.36133	5.91387	0.539323
	965	5.74829	6.81634	5.67507	5.72006	6.10063	4.71868	5.30167	6.18279	6.10264	5.87255	5.78759	5.81231	5.74874	5.76488	6.26094	6.09526	6.25148	5.28464	5.41379	5.65022	5.81543	0.444204
	966	5.82011	6.48854	5.47258	4.97397	5.40587	5.09571	5.34127	5.28241	6.85865	6.38346	6.10911	5.62229	6.01457	5.80852	6.28213	5.59384	6.14552	6.28648	5.60068	5.1621	5.78739	0.518223
	967	5.58047	5.78669	5.99829	4.60327	5.32359	5.74105	5.03853	5.17972	6.23044	6.33024	5.36651	5.07091	5.97261	6.15573	6.46269	5.3377	5.26141	5.25305	6.1306	5.2179	5.60207	0.511131
	968	5.54355	5.94633	5.74832	4.40047	5.13276	5.98986	5.36357	4.88777	6.06387	6.31235	5.02165	5.36628	5.99482	5.90307	5.98169	5.04062	5.3842	5.52926	5.88375	5.2082	5.53512	0.488658
	969	5.43145	5.75918	5.59014	4.76223	5.19075	6.04368	5.27201	4.56535	5.49928	5.92907	5.12619	5.22734	5.812	5.86001	5.18609	4.37571	4.83458	5.12618	6.1506	5.36369	5.35528	0.488515
	970	5.30309	4.82463	5.21667	4.8739	4.82941	5.91923	4.97178	4.79874	4.75674	4.97726	5.34196	4.79005	5.54971	5.18681	4.86039	4.27152	4.20202	4.52654	4.88843	5.32842	4.97086	0.408662
	971	4.89974	4.9509	4.68326	4.9819	4.25825	5.26437	4.41865	4.85553	4.59319	3.9122	5.03168	4.23677	5.84867	4.99644	4.96221	4.55771	3.74648	4.46257	4.4026	5.35692	4.721	0.498909
	972	4.67617	4.30246	4.30477	4.7798	4.41447	4.89519	4.34519	4.4012	4.57165	3.8144	5.30726	4.2136	5.21986	4.19521	4.48783	3.86883	4.49614	4.6681	4.78599	5.28247	4.55153	0.414943
	973	4.74558	3.98431	4.22689	4.51251	4.34288	4.44118	4.02743	4.02819	4.47309	3.89647	4.88767	4.16964	4.75994	4.3324	3.71961	3.43075	3.87713	4.17457	5.28223	4.55431	4.29334	0.435404
	974	3.6989	3.65699	3.567	4.64706	4.4889	4.14965	3.96535	3.88914	4.30181	3.95181	4.65774	4.35797	4.46364	4.53675	3.47446	3.72742	3.6403	4.26258	4.88535	3.74686	4.10348	0.424835
	975	3.97525	3.98526	3.53613	3.95416	4.11301	3.73508	3.53127	3.60234	4.4842	3.68661	4.34589	3.81707	3.86757	4.02567	3.17834	3.65143	3.56007	4.21301	4.24143	3.56685	3.85353	0.32729
	976	3.34813	3.64942	3.51589	3.57839	3.4968	3.40994	3.89618	3.25471	3.54432	3.89598	3.97878	4.04853	3.68405	4.16989	3.53018	3.82751	3.37622	3.46354	3.70951	3.41575	3.63969	0.25486
	977	3.25301	3.29418	3.25604	4.12068	3.38525	3.05198	3.54742	2.65007	3.08258	3.7544	3.58927	4.46799	3.39925	3.09346	3.91605	3.29233	3.49968	3.40202	3.15534	3.40335	3.43072	0.404185
	978	3.02759	3.184	3.00201	3.4769	2.8946	2.74098	2.74106	2.86542	2.87167	3.26289	2.93464	4.04695	3.3401	2.78879	3.37625	2.8902	3.16818	3.54122	2.63952	3.22346	3.10082	0.342056
	979	2.99421	2.46086	2.79	2.13147	2.93498	2.39776	2.78638	3.15156	2.72437	2.62419	2.4269	3.65485	2.8786	2.53842	3.44444	2.99263	2.25862	3.00204	2.94455	2.80992	2.79734	0.376406
	980	2.59348	2.21387	3.00806	2.38419	3.33788	1.71731	2.73462	2.89808	2.20697	2.38508	2.71178	2.81828	2.11483	2.63998	2.95006	2.15423	1.9569	2.66925	2.8854	2.82043	2.56003	0.405769
	981	2.35553	2.13254	2.62675	2.88573	2.55475	1.56121	2.44998	2.35602	1.72342	1.49549	2.80268	2.43206	2.17501	2.76748	2.79177	2.00464	2.36811	2.81753	2.60229	2.79833	2.38507	0.422886
	982	2.24605	1.56334	1.80722	2.61852	2.25387	1.08024	1.68106	1.76665	1.87434	1.14388	2.17733	1.78769	1.77731	2.33333	1.73835	2.37981	2.80539	1.97068	2.0356	2.0273	1.9534	0.431905
	983	1.82482	1.58979	1.85572	2.61792	2.02613	0.893031	1.5149	1.55447	1.38035	1.48661	1.50123	1.78615	1.62056	2.08088	1.04944	2.45705	2.28545	2.26348	1.85553	2.1418	1.78926	0.445457
	984	1.31607	2.02058	1.54195	2.24037	2.10192	0.891697	1.11727	1.45288	1.26255	1.81999	1.0649	0.925252	1.10044	1.4522	0.816775	1.86336	1.79125	1.90885	1.27871	2.08865	1.50278	0.448523
	985	0.857339	2.2428	1.64726	1.249	1.92283	1.08159	1.80249	1.6355	1.34274	1.58488	0.588288	0.57874	0.775721	1.19737	0.802385	1.79337	1.73391	1.5566	0.966497	1.60636	1.34828	0.476138
	986	0.827432	1.41068	1.95525	1.32996	1.74243	0.815014	1.52667	1.33988	1.0308	1.3613	-0.0110388	0.733509	0.259528	1.22498	0.875121	1.4419	1.67075	1.26132	0.622561	1.48889	1.14535	0.497879
	987	1.02223	0.735371	1.04256	1.16243	1.01007	0.306612	1.39738	1.38742	0.572018	1.4882	-0.141313	0.466976	0.609043	1.09583	1.03791	1.04705	0.997631	1.34679	0.301112	0.750573	0.881795	0.426305
	988	0.758979	0.488213	0.666816	0.816535	0.322526	0.00857475	1.11255	1.10779	0.117908	1.61629	0.204703	0.821452	1.10133	0.876542	0.90462	0.827352	0.865095	1.30263	0.597314	0.628083	0.757265	0.400619
	989	0.41255	0.614385	0.466473	0.642174	0.309945	-0.42057	0.986649	0.90639	0.0743664	0.838287	0.162616	1.28944	1.03176	0.823338	0.648089	0.231576	0.524019	0.777051	0.0111952	0.791147	0.556044	0.409092
	990	0.326322	0.325915	0.118974	0.409431	-0.224019	-0.0851457	0.0603729	0.00474706	-0.0290734	0.208392	0.220387	0.878288	-0.0187222	0.886249	0.257226	0.200428	0.512057	0.569469	-0.28857	0.3232	0.232796	0.316419
	991	0.56843	-0.151965	0.265895	-0.317286	-0.443164	0.413332	-0.384208	-0.317837	-0.111482	-0.0915533	0.654223	0.503479	-0.340325	1.55241	0.243869	0.218666	0.231198	0.297698	-0.223004	0.18494	0.137666	0.4766
	992	0.113713	-0.512277	0.0740838	-0.52865	-0.69196	0.416798	-0.366434	-0.547436	-0.105851	0.0608896	0.708968	0.118103	-0.141195	0.628693	0.527495	-0.299595	0.218481	-0.050205	-0.0326477	-0.201549	-0.0305287	0.399658
	993	-0.665786	-0.936553	-0.363438	-0.292645	-0.634241	0.199555	-0.467537	-0.632502	-0.194405	0.150583	0.490104	-0.209085	0.333879	0.140823	0.666928	-0.739714	-0.419034	-0.478719	0.100388	-0.505721	-0.222856	0.443896
	994	-0.992814	-1.39072	-1.27008	0.26041	-0.880485	0.0442816	-0.650718	-0.62712	-0.479728	-0.0686629	0.265922	-0.0801495	0.182591	-0.168539	0.280355	-0.934294	-0.659333	-1.17907	-0.0537205	-0.573652	-0.448776	0.545255
	995	-0.93347	-1.95749	-1.77552	-0.0631103	-0.619616	0.141889	-0.587201	-0.571871	-0.525993	-0.608172	-0.526429	-0.404504	-0.323706	-0.913609	-0.686832	-1.01854	-0.386647	-0.840099	-0.391577	-0.701273	-0.684688	0.491818
	996	-0.358519	-1.96363	-1.72045	-0.81447	-0.759891	-0.321032	-0.249145	-0.421028	-0.550689	-0.887214	-0.598951	-1.43752	-1.33415	-1.3803	-1.00597	-1.61455	-0.970822	-0.767466	-0.512885	-1.03743	-0.935306	0.498521
	997	-0.0750697	-1.41896	-1.87133	-1.3743	-1.30679	-0.520053	0.035928	-0.723642	-0.51704	-0.978142	-0.785124	-1.54063	-1.83116	-1.81608	-0.978775	-1.24744	-0.871507	-0.65771	-0.906032	-0.635787	-1.00098	0.546286
	998	0.143884	-0.493502	-1.88719	-1.55285	-1.05319	-1.09583	-0.573623	-0.779131	-0.908305	-0.989279	-1.30601	-1.74613	-1.63034	-2.10296	-1.51605	-0.743445	-0.568047	-1.02191	-1.02348	-0.393428	-1.06204	0.561191
	999	-0.582793	-0.609159	-1.62205	-1.52384	-0.677492	-1.09467	-1.00152	-0.617504	-0.764045	-0.855948	-1.25323	-1.47953	-1.51889	-1.98932	-1.5468	-0.641831	-0.594861	-0.902218	-0.851947	-0.729325	-1.04285	0.430751
	1000	-0.625089	-0.497521	-1.04761	-1.584	-0.719987	-0.985006	-1.26363	-0.52628	-0.524154	-1.61351	-1.63456	-1.37082	-1.18975	-1.61574	-1.54689	-0.703564	-0.429581	-0.801793	-0.546922	-1.07339	-1.01499	0.436786
	1001	-1.23084	-0.331517	-0.465068	-1.33877	-0.617367	-1.24166	-1.52655	-0.865703	-0.462743	-1.50135	-1.5244	-1.18191	-1.22127	-1.33742	-0.935055	-0.705766	-0.849538	-0.832574	-0.302701	-0.942137	-0.970716	0.399074
	1002	-1.36523	0.0152996	-0.644056	-1.53307	-0.729747	-0.893712	-1.37784	-0.957468	-0.237052	-0.606696	-1.0614	-1.2232	-0.819432	-0.980892	-0.751624	-0.411345	-0.928888	-0.946405	-0.609839	-1.07431	-0.856845	0.383292
	1003	-1.47979	-0.159695	-0.754252	-1.58415	-1.06395	-0.304427	-1.0866	-0.53562	-0.384272	-0.378429	-0.832352	-0.972127	-0.328816	-0.738364	-0.820121	-0.350586	-0.332991	-1.17645	-1.14459	-0.866997	-0.764729	0.411925
	1004	-0.956774	-0.241345	-0.464294	-1.7628	-1.05019	-0.270133	-1.21857	-0.438737	-0.830362	-1.02074	-0.45632	-0.854112	-0.409074	-0.793086	-0.419682	-0.523291	0.110287	-1.43607	-1.10825	-0.450532	-0.729704	0.45432
	1005	-0.545909	-0.184046	-0.0721666	-1.01135	-0.915596	-0.530916	-0.771459	-0.438063	-0.843847	-1.01539	0.0633283	-0.547518	-0.466267	-1.10145	-0.649933	-0.55385	-0.268532	-1.45751	-1.01157	-0.184373	-0.625321	0.391152
	1006	0.529733	-0.600409	-0.358397	-0.512803	-1.01984	-0.692971	0.0582838	-0.275686	-0.427231	-0.420714	0.699674	-0.557451	-0.354844	-0.855986	-0.630641	-0.55993	-0.302304	-1.2579	-0.947921	0.0966577	-0.419534	0.482499
	1007	0.537059	-0.701911	-0.793053	-0.49638	-0.864929	-0.425888	0.100985	0.0533523	0.390393	0.0296301	0.233069	-0.203428	0.575604	-0.393001	-0.216186	-0.131704	0.122429	-0.781989	-0.13137	-0.158611	-0.162796	0.43144
	1008	0.0199972	-0.232333	-0.377378	-0.121391	-0.492617	-0.183296	-0.217597	0.712455	0.454915	0.0975505	-0.144252	0.0932427	1.05282	-0.0687169	0.0685055	0.104436	0.20145	-0.326975	0.0785828	-0.234376	0.0242512	0.370938
	1009	-0.233861	-0.0844308	0.267725	0.324848	-0.225335	0.24294	0.439504	0.459206	0.381641	0.281053	-0.304391	0.503409	0.350152	0.262098	0.0420201	0.880888	0.72483	0.0569108	-0.190515	0.071269	0.212498	0.32114
	1010	0.086357	0.00909991	1.21591	0.951988	0.263432	0.486222	1.20358	0.436545	0.567666	0.62273	-0.030238	0.915067	0.217748	0.31723	0.0317766	1.24101	0.567282	0.646499	-0.189056	0.360298	0.496058	0.432775
	1011	0.52174	0.648428	1.41265	1.01828	0.563796	0.820203	1.15926	0.60095	1.32603	0.798263	0.732219	1.30178	0.606742	0.25844	0.317419	1.1402	0.68799	0.450234	-0.14318	0.27612	0.724878	0.406958
	1012	0.803799	0.548568	1.0252	0.849714	1.10251	1.59401	1.13216	0.873602	1.7963	0.864014	1.06745	1.60041	1.27873	0.456283	1.09765	1.04467	1.06767	1.01612	0.264516	0.402901	0.994314	0.395132
	1013	1.14064	0.680322	1.05273	0.389793	1.32286	1.46354	1.03847	0.33231	1.58597	0.621251	1.5572	1.4485	1.2684	0.587357	0.803727	0.87062	1.54771	1.01559	0.786624	0.346558	0.993008	0.418725
	1014	1.63791	0.932875	1.69595	0.651371	1.10716	0.930142	0.965702	0.702499	1.55799	0.57153	1.28105	1.69304	1.85574	0.407049	0.934269	0.790609	1.9395	1.82068	1.04187	0.576406	1.15467	0.490359
	1015	1.27254	1.77486	1.74861	1.06591	1.22347	1.35136	1.25022	0.806629	1.46915	1.0786	1.57951	2.27813	1.90702	1.07914	1.32609	1.15709	2.02011	1.8433	1.10307	1.03235	1.41836	0.392798
	1016	1.69431	2.15413	2.03671	1.69529	1.76318	1.8026	1.82019	0.816688	1.69836	1.97979	1.81253	2.44548	2.34548	1.29231	1.95045	1.61837	1.86883	2.44763	1.3235	1.6724	1.81191	0.391169
	1017	2.04134	2.34108	2.21746	2.1082	1.90996	2.28437	1.8337	1.02253	1.92829	3.12954	1.42963	2.42412	2.63606	1.73258	2.2124	1.77885	1.83546	2.78357	1.80371	1.87749	2.06652	0.470807
	1018	2.6793	2.73833	1.81584	2.42057	2.19603	2.55968	2.40093	1.25041	1.40781	3.33419	2.0295	2.64455	2.91212	2.05877	2.71289	1.86153	1.87689	3.0343	2.00846	2.20972	2.30759	0.535002
	1019	2.51654	2.63814	1.81353	2.33414	2.18961	2.53031	3.28814	1.78873	1.71774	2.79681	2.27892	2.75397	3.53808	2.20046	3.11999	2.36363	2.1205	2.76863	2.32818	2.64631	2.48662	0.480663
	1020	2.20512	3.10168	2.36402	2.5473	2.26487	2.82687	3.0684	2.48715	2.09082	2.6741	2.35874	2.55806	3.55512	2.98632	3.31939	3.32024	2.68918	2.25491	2.80501	2.74984	2.71136	0.412182
	1021	1.57678	2.68193	2.90033	3.08278	2.71001	2.47174	2.3879	2.47129	3.0793	2.57266	2.45807	2.81919	3.38236	3.56972	3.16933	3.01292	2.88503	2.01209	2.83438	3.14783	2.76128	0.463086
	1022	2.43891	2.25584	2.99332	2.89248	3.21296	2.0216	2.26868	2.45064	3.426	2.89189	3.0115	2.63765	2.58386	4.03856	3.43881	2.8075	2.91153	2.36637	3.17931	3.52063	2.8674	0.507123
	1023	2.42678	2.53279	2.96992	3.37666	3.16511	2.07959	2.62882	2.98069	3.31723	3.03399	2.851	2.33177	2.5701	4.44071	2.93221	2.24143	2.49697	2.96399	3.32473	3.93794	2.93012	0.573772
	1024	2.70491	3.05783	3.02865	3.76517	2.8264	2.51943	3.05741	3.88152	2.85781	3.1274	3.02428	2.45686	2.48065	4.33779	2.97482	2.06415	3.22796	2.76963	4.08069	4.0329	3.11381	0.609866
	1025	3.48378	3.41574	2.85398	3.69404	3.41106	3.08249	2.98638	4.22793	3.22563	3.4677	3.49202	2.77326	2.5427	4.26581	2.47274	2.31102	2.82776	2.48942	4.09786	4.26191	3.26916	0.62239
	1026	3.75213	3.47869	3.35824	3.65355	3.56522	3.16806	3.11852	4.15024	3.5232	3.4486	3.72696	2.83621	2.78215	3.24961	3.02604	3.00218	2.83063	1.9496	3.50755	3.49466	3.2811	0.471828
	1027	3.99441	3.81268	3.6988	3.7665	3.58621	3.5367	3.30092	4.30176	3.73082	2.96753	3.48975	2.83161	2.63546	2.5706	3.41772	4.27947	2.90494	2.59125	3.67596	3.15344	3.41233	0.529671
	1028	4.19354	4.13132	3.84467	3.38588	3.88261	4.07686	3.45855	4.4986	3.97032	3.43255	3.42579	3.23271	2.81915	2.8445	3.74767	3.91942	3.12783	3.26605	4.2165	3.21612	3.63453	0.478368
	1029	3.83784	4.40538	3.96305	2.92455	3.82103	4.45301	3.12164	4.28631	4.08423	3.61417	3.59058	3.23542	3.08486	3.30208	3.40886	3.79331	3.67902	3.81551	4.31653	3.61614	3.71768	0.450421
	1030	3.70847	3.95443	3.99119	2.72221	4.40649	3.98074	2.93736	3.42492	3.58981	3.66555	3.7157	3.21494	3.5072	3.79541	3.72578	3.72601	3.12306	4.08765	4.56021	2.77157	3.63044	0.493412
	1031	3.61329	3.32807	3.87081	3.18374	4.30301	3.88744	2.93419	3.17457	3.35651	3.51757	3.9528	3.28188	4.14533	3.26687	4.18408	3.62261	3.23406	4.8098	4.35974	2.49034	3.62584	0.559906
	1032	3.70206	2.78777	3.84363	4.26032	4.02331	4.04588	3.75559	3.28431	3.48205	4.14141	3.92544	3.35616	4.308	3.1784	4.49055	4.31651	3.00776	4.53451	4.1897	2.77577	3.77046	0.552283
	1033	3.69477	2.82471	3.90273	3.77999	3.76532	4.02066	4.00826	3.55953	4.04824	3.86064	3.96296	3.52411	5.15304	3.9398	3.94712	4.26973	2.85917	3.91205	4.13311	3.03367	3.80998	0.511899
	1034	3.68002	2.65667	3.49455	3.61024	3.33512	3.31814	4.43529	4.02251	4.09357	3.86675	3.89398	3.85184	5.00248	4.076	3.76468	4.17704	2.72875	3.74356	3.481	3.38262	3.73074	0.535617
	1035	3.58686	3.09785	2.66621	4.03473	3.0751	2.62641	4.28293	3.97011	3.95168	3.75909	3.85084	4.29286	4.38796	4.2732	3.54472	3.94583	3.28373	3.70559	3.60196	3.766	3.68518	0.514136
	1036	3.59088	3.7138	2.78128	4.17409	3.29438	3.12714	4.43295	4.64162	3.94455	4.18029	3.86524	4.51132	3.44411	4.06576	3.69789	3.888	3.57525	3.5242	4.09099	3.40306	3.79734	0.476065
	1037	3.89859	3.62898	2.99693	4.1679	4.02293	3.32337	3.7645	4.54451	3.463	3.87651	3.72743	4.44718	2.74713	3.88016	3.85744	3.4244	3.92188	3.98626	3.90735	3.39017	3.74883	0.437168
	1038	3.94403	4.08239	3.37872	4.22706	4.88897	3.30524	3.67446	4.28783	3.63315	3.63492	3.52876	3.81329	3.20955	3.15905	3.99346	3.50767	4.35231	4.30873	3.99412	3.64988	3.82868	0.445061
	1039	3.62208	3.91755	3.51677	3.95847	4.13551	3.3781	3.56316	3.6167	3.36935	4.04306	3.2499	3.51668	3.47722	3.81455	3.49521	3.57608	4.24421	3.72311	3.90013	4.03466	3.70762	0.281311
	1040	3.2735	4.19555	3.57942	3.5485	3.86768	2.95983	3.51586	3.826	3.4637	4.04362	3.03293	3.34421	3.73284	3.3414	3.59649	3.43472	4.42323	2.82709	3.42815	4.18423	3.58095	0.420332
	1041	3.43009	4.41762	3.5405	3.28464	3.69331	3.04581	3.25708	4.00847	3.27224	3.5139	3.24643	3.37497	3.18579	2.8103	3.63102	3.72051	4.47163	2.13931	3.35557	4.25261	3.48259	0.543145
	1042	3.71347	3.33431	3.48264	3.32415	3.49431	3.19302	2.56999	3.95555	3.05591	3.45036	3.33081	3.79181	3.05566	2.63773	3.22353	3.68359	3.41655	2.7676	3.48324	3.66854	3.33164	0.372802
	1043	3.69246	3.0073	3.28152	3.3152	3.23684	3.22243	2.189	3.31421	3.04134	3.36685	3.37516	3.7801	3.18221	3.0515	2.92266	3.63129	3.00388	2.78873	3.30934	3.32556	3.20188	0.34621
	1044	3.29954	2.52698	3.42027	3.60344	2.90006	2.80887	1.87575	2.29884	2.86468	3.06008	2.89203	3.65584	3.11597	3.1209	2.88121	3.06049	3.11014	2.86419	3.0893	3.00316	2.97259	0.409711
	1045	3.3011	2.49636	3.29694	3.42731	2.63546	2.64697	2.24987	2.68144	3.35171	3.19475	2.91699	2.85422	3.34759	3.39135	2.77184	3.10023	2.87456	3.19457	3.00483	3.09004	2.99141	0.334261
	1046	3.00927	3.16465	3.57674	2.89279	2.43759	2.92613	2.55122	3.19855	3.31358	2.56392	3.48425	2.32146	3.39783	3.59776	2.28662	2.95809	2.26909	3.38999	2.80698	2.87236	2.95094	0.437416
	1047	2.68054	3.23057	3.78229	2.46814	2.47283	2.88026	2.65399	3.07076	3.27562	2.98711	3.02039	2.53999	3.29544	3.11383	2.99589	2.78141	2.01988	4.17701	2.92387	2.13485	2.92523	0.507403
	1048	2.3915	2.79381	3.1522	2.70668	2.42016	2.64502	2.96658	2.63949	3.47284	3.31918	2.63049	1.85722	3.67349	2.71882	3.18649	2.99957	1.89946	3.77841	3.43504	1.89401	2.82902	0.56641
	1049	2.50558	3.01696	2.43	2.62251	1.95185	2.18163	2.95064	1.59848	2.9455	3.75323	2.08563	1.89448	2.68567	2.8863	2.6486	2.81348	2.12651	3.07954	3.50845	2.57556	2.61303	0.540897
	1050	2.58776	2.95083	2.6472	3.00886	1.88007	2.36294	3.09768	1.82574	2.79052	3.29296	2.34597	1.59466	2.31387	2.89927	2.48149	2.73555	1.78999	2.60094	2.89303	2.62052	2.53599	0.468498
	1051	2.56494	2.65102	2.35282	2.83416	1.78769	2.18973	3.17251	1.60311	2.92969	2.34076	2.12033	1.46168	2.71175	2.3676	2.412	2.39842	1.8551	1.99213	2.18293	2.67355	2.3301	0.444884
	1052	2.51607	2.12837	1.73242	2.16716	2.04302	1.59135	3.07081	1.35989	2.69466	1.63685	1.97844	1.71521	2.45683	2.36874	2.42009	2.06358	1.57913	2.69002	2.03785	2.22329	2.12369	0.442916
	1053	1.54621	2.18507	1.51762	2.21856	2.2164	1.91345	2.31249	1.72587	1.85312	1.89399	1.95749	1.47419	1.88172	2.17225	2.39467	2.19637	1.76315	2.44842	2.49156	2.02475	2.00937	0.307323
	1054	1.37523	2.38955	1.72737	2.22271	2.00633	2.17551	2.33121	1.83881	1.73228	1.62762	1.81663	2.00483	2.0532	2.07867	2.32555	2.05425	2.26324	2.55552	2.472	1.84912	2.04498	0.305859
	1055	1.2374	2.41677	1.82895	1.63657	2.31095	2.45364	2.06746	2.08562	1.85625	1.51187	1.36532	2.29136	2.01759	1.53992	2.32761	1.82176	1.91619	2.18288	2.15142	2.15171	1.95856	0.353982
	1056	1.12683	1.94034	1.61926	2.13678	2.2124	2.2191	2.60778	2.11513	1.55137	1.59873	0.801203	1.68863	1.65181	1.84927	2.55138	1.96146	1.66648	1.86698	1.39296	1.8468	1.82023	0.436844
	1057	1.19661	1.58465	1.59657	2.66716	2.05124	1.85279	2.24277	2.02963	1.54254	1.37502	0.479844	1.51696	1.39072	1.61356	2.08634	1.61239	1.85539	1.27254	1.92093	1.95464	1.69212	0.458534
	1058	1.03617	1.93324	1.99852	2.32149	1.76875	1.30323	2.16697	1.25982	1.78024	1.58222	0.385868	1.50596	1.42927	1.86711	1.55469	2.03544	1.44077	1.23478	1.34484	1.92131	1.59353	0.446991
	1059	1.09194	1.59487	1.83418	2.18519	1.17518	0.81715	1.61574	0.493152	1.39602	1.74508	0.758775	1.52748	1.76446	1.73758	1.62376	1.34981	1.02706	1.27287	1.82391	1.68418	1.42592	0.425827
	1060	1.48135	0.880328	1.43053	1.50797	0.874754	1.02512	1.39938	0.218334	1.19185	1.60649	1.15031	1.34975	1.30226	1.47281	0.910679	0.990351	0.829633	1.11778	1.34534	1.10641	1.15957	0.325495
	1061	1.86482	1.09172	0.62262	1.34115	1.16792	1.29763	1.23717	0.391601	1.35427	1.10279	1.14153	1.21699	1.38874	0.911677	0.654906	1.06232	1.06621	1.11275	1.41622	0.997334	1.12202	0.319206
	1062	1.47991	0.940335	0.728332	1.43039	1.05412	1.38308	0.416956	0.844825	1.07147	1.164	1.12711	1.30674	1.11334	1.11078	0.535693	0.790874	1.01926	0.763104	0.939342	0.762118	0.99909	0.285624
	1063	1.41028	1.26755	1.07715	1.18782	1.3732	1.57216	0.566338	0.953284	1.20046	1.59955	1.19815	1.19251	1.00471	0.936905	0.349209	0.479503	1.03362	0.768568	0.568574	0.825949	1.02827	0.353
	1064	1.42217	1.69001	1.25841	1.02314	1.39898	1.53859	0.544983	1.38637	1.57866	1.49686	1.00374	0.980064	1.04512	1.14365	0.468872	0.358964	0.799955	0.718587	0.334341	0.425821	1.03086	0.441171
	1065	1.68873	1.72891	0.690246	0.645697	1.12482	1.32659	0.711228	1.5908	1.52559	0.933273	0.411006	1.04799	1.05231	0.720045	0.280083	0.377095	1.27328	0.866437	0.51774	0.832734	0.96723	0.443118
	1066	1.24151	1.15633	1.3118	0.446669	1.21434	1.57464	1.01294	1.65621	1.45306	0.687585	0.890563	1.19666	1.00665	0.804239	0.154261	0.601903	1.71935	1.17036	0.853228	1.00135	1.05768	0.401329
	1067	0.707107	1.19445	0.810067	0.277088	1.30608	1.83964	0.985174	1.95919	1.47881	0.801573	0.889682	0.963297	0.61479	1.00968	0.0755447	0.560812	1.51871	1.74137	0.819239	0.95112	1.02517	0.498441
	1068	0.233171	0.931058	1.02761	0.29835	1.07467	1.30186	0.804549	1.216	1.05155	0.802842	1.21387	1.26642	0.472124	0.703955	-0.207044	0.957874	1.25842	2.09152	0.625335	0.841226	0.898268	0.484901
	1069	0.573477	0.411612	0.958264	0.272498	0.315066	1.57061	1.08222	0.831346	0.910872	1.01527	0.897576	0.684106	0.452037	0.851503	-0.109701	1.13203	0.889905	1.98187	0.666547	1.03429	0.82107	0.460374
	1070	0.998299	0.265566	0.963554	0.650668	-0.0659377	1.47552	1.22235	1.06175	0.770454	1.59425	0.770113	0.530157	-0.199314	1.12947	0.316033	0.9349	0.967882	1.30475	0.425429	0.875979	0.799593	0.476892
	1071	0.964107	0.101496	1.23216	0.863242	0.0507935	1.16351	0.699488	0.725392	0.887446	0.759703	0.668325	0.602052	-0.573639	0.608875	0.707484	0.62202	0.871719	0.623786	-0.14768	0.753349	0.609181	0.438442
	1072	0.83572	0.18054	0.967337	0.802298	0.0133527	0.897006	0.31368	0.202331	0.765159	0.498899	1.03663	0.456376	-0.545896	0.410466	0.486461	0.486095	0.599961	0.552722	-0.202772	0.913833	0.48351	0.408931
	1073	0.451563	0.0240876	-0.0484936	0.382386	-0.434973	0.911062	0.0830817	0.294226	0.360138	-0.061969	0.61336	0.434406	-0.905036	-0.0693336	0.0113645	0.3472	0.528546	0.683248	-0.208079	0.61742	0.20071	0.427588
	1074	-0.063213	-0.000251859	-0.572654	0.216694	-0.413037	0.70487	-0.178737	0.746936	-0.273865	-0.635732	0.182914	0.531082	-0.340629	-0.051096	-0.361366	0.258142	0.106423	0.261175	-0.40982	0.651885	0.017986	0.42381
	1075	-0.227991	-0.393073	-0.15097	0.174281	-0.222182	0.273436	-0.550884	0.529714	-0.504605	-0.547893	0.0310751	-0.00998475	-0.13955	-0.330754	-0.514235	-0.0102675	0.421346	0.141763	0.187179	0.63611	-0.0603743	0.361397
	1076	-0.342675	-0.456956	-0.145582	-0.231524	-0.2334	-0.210024	-0.780632	-0.0214991	-0.632384	-0.63601	-1.00447	-0.269624	-0.378562	-0.781592	-0.405218	-0.263894	0.0261373	-0.0261279	0.503411	0.276064	-0.300728	0.363161
	1077	-0.535633	-0.620319	-0.606097	-0.457148	-0.0230166	-0.860522	-0.275597	-0.232414	-0.686891	-0.786421	-1.07149	-0.298042	-0.501289	-0.966532	-0.0993932	-0.624007	0.0765871	-0.199282	0.211216	0.0853305	-0.423548	0.365671
	1078	-0.498032	-0.642759	-0.792235	-0.438239	-0.788724	-0.907413	-0.0416017	-0.0555143	-0.58009	-0.912953	-1.29037	-0.31983	-0.523818	-0.718579	-0.0677974	-0.755882	-0.691622	-0.724369	-0.301789	-0.380986	-0.57163	0.319477
	1079	-0.354155	-0.713845	-1.28291	-0.860714	-0.491206	-1.45603	-0.352397	0.0730392	-0.95501	-1.06755	-1.59867	-0.136321	-0.9036	-1.02469	-0.703144	-0.721441	-0.295608	-1.11713	-0.220459	-0.844452	-0.751315	0.44883
	1080	-0.653646	-0.939799	-1.17227	-1.49745	-0.679034	-1.52157	-0.510863	-0.851473	-0.965946	-1.21106	-1.63377	-0.544589	-0.846773	-0.691491	-0.944088	-1.05486	-0.76923	-1.81646	-0.544663	-0.80568	-0.982736	0.382213
	1081	-0.791832	-1.48274	-1.00032	-1.66019	-1.10959	-1.38183	-0.929393	-1.21548	-0.671921	-1.20094	-1.34293	-0.937361	-1.15623	-0.955536	-1.19205	-1.26616	-1.44586	-1.96314	-0.518001	-1.10633	-1.16639	0.335718
	1082	-1.31184	-1.76038	-1.03807	-1.48116	-1.08535	-1.73003	-1.32928	-0.783518	-1.12822	-1.37758	-1.033	-1.73204	-1.34815	-1.33354	-1.70322	-1.19258	-1.95425	-1.57318	-0.703416	-1.38487	-1.34918	0.332501
	1083	-2.00247	-1.5607	-1.19219	-2.09052	-1.61373	-2.06715	-1.69805	-0.892705	-1.17527	-1.2992	-1.24575	-2.72262	-0.890702	-1.28037	-1.50915	-1.6216	-2.00785	-1.52003	-1.4274	-0.905037	-1.53612	0.468665
	1084	-2.5703	-1.96529	-1.23779	-2.09748	-1.8573	-2.07769	-1.89779	-1.03304	-1.22114	-0.976221	-1.43825	-2.53578	-0.787479	-1.07558	-1.26519	-1.4829	-1.67946	-1.63522	-1.50219	-0.761029	-1.55486	0.529838
	1085	-3.2339	-2.63451	-1.26012	-2.17291	-2.07197	-1.9234	-1.88256	-1.19566	-1.73482	-1.18746	-1.64302	-2.60521	-0.816853	-1.57892	-1.37065	-1.59526	-1.47173	-1.45527	-1.89814	-1.14218	-1.74373	0.586876
	1086	-3.16326	-2.5844	-1.48702	-2.56617	-2.34488	-1.89238	-1.84812	-1.90761	-2.08118	-1.62484	-2.15586	-2.81518	-1.30494	-1.57605	-1.38585	-1.6971	-1.72547	-1.64199	-2.16565	-1.36605	-1.9667	0.513968
	1087	-2.81858	-2.64973	-2.58841	-2.86499	-2.87542	-2.06578	-1.63831	-2.57438	-2.65305	-2.22789	-2.23927	-2.88747	-1.8498	-2.19756	-2.0876	-2.24911	-2.08885	-2.2877	-2.04296	-2.52828	-2.37076	0.362378
	1088	-2.61767	-2.53869	-3.22595	-2.66949	-3.33571	-2.20857	-1.98318	-3.45306	-3.21593	-2.31737	-2.21481	-3.00726	-2.28624	-3.0223	-2.55599	-2.61558	-2.78831	-3.45539	-2.65099	-2.93229	-2.75474	0.438725
	1089	-2.40123	-3.08504	-3.40216	-2.73186	-3.06719	-2.44258	-2.26324	-3.83881	-3.27976	-2.50898	-2.43904	-3.18461	-2.1114	-3.24497	-3.06173	-3.07689	-3.15056	-4.05982	-3.34181	-3.03171	-2.98617	0.510335
	1090	-2.95802	-3.8381	-3.78319	-2.94109	-3.23934	-2.80799	-2.79685	-3.86615	-3.10423	-2.98597	-2.83651	-3.59676	-2.80407	-3.1004	-2.86948	-3.31773	-3.16357	-3.88058	-3.67705	-3.39825	-3.24827	0.394268
	1091	-3.28814	-3.9086	-3.62654	-3.10949	-3.44797	-2.80197	-3.33035	-3.93044	-2.70756	-3.54849	-3.24908	-3.3211	-3.48783	-2.89204	-3.3985	-2.96144	-3.18996	-3.78765	-4.02403	-3.77948	-3.38953	0.381636
	1092	-3.79501	-3.68554	-3.67273	-3.37119	-3.52001	-3.17631	-3.54868	-3.89123	-2.8652	-4.37365	-3.56244	-3.63993	-3.25605	-3.02935	-3.51355	-3.4702	-2.86456	-3.48929	-4.08208	-4.04689	-3.5427	0.39106
	1093	-3.68143	-3.63113	-3.9203	-3.5381	-3.85202	-3.74316	-3.92076	-4.04572	-3.7362	-4.45962	-3.71104	-3.89407	-3.07186	-3.54958	-3.51879	-3.91086	-3.26864	-3.50351	-3.96267	-4.44285	-3.76812	0.335322
	1094	-3.78129	-3.80658	-4.32927	-3.88004	-3.91738	-4.21487	-4.40043	-4.03665	-4.23622	-4.21719	-3.79325	-3.99955	-3.56626	-4.04665	-3.40143	-4.23173	-3.69748	-3.78983	-4.03426	-4.38764	-3.9884	0.276747
	1095	-4.01275	-3.80957	-4.77464	-4.49142	-3.71132	-4.48328	-4.72819	-4.16516	-4.56836	-4.51605	-4.0347	-4.02017	-4.2244	-4.04635	-3.74722	-4.87983	-4.4538	-4.19099	-3.92685	-4.23839	-4.25117	0.34616
	1096	-4.51405	-4.25059	-5.04531	-4.96381	-3.49655	-4.86452	-4.83079	-4.73359	-4.74893	-5.23869	-4.11674	-4.47541	-4.68747	-4.52222	-4.41349	-5.12175	-4.90453	-4.44052	-4.18372	-4.63571	-4.60942	0.404556
	1097	-4.71999	-4.78367	-5.6483	-5.04074	-4.62973	-5.25385	-5.31609	-5.24769	-4.96214	-5.43531	-4.33428	-5.53225	-5.06992	-4.73581	-5.01242	-5.47025	-4.84078	-4.94327	-4.83622	-5.08605	-5.04494	0.336057
	1098	-5.17136	-5.36355	-5.89881	-5.55979	-5.38469	-5.26591	-5.58706	-5.71952	-5.38891	-5.09876	-4.85199	-6.14796	-5.26176	-5.13423	-5.26047	-5.82954	-5.00042	-5.34832	-5.47196	-5.54129	-5.41431	0.31714
	1099	-5.4778	-5.7578	-6.20629	-5.55222	-5.36034	-5.60791	-6.03371	-6.25427	-6.00085	-5.00334	-5.39261	-6.32303	-5.54473	-5.26847	-5.92997	-6.02145	-5.41945	-6.06231	-5.78185	-5.85728	-5.74278	0.362967
	1100	-6.33623	-5.84838	-6.59418	-5.56648	-5.86289	-6.34045	-6.42082	-6.44312	-6.33806	-5.18875	-6.00856	-6.56788	-5.97013	-6.0276	-6.14681	-6.03108	-5.94138	-6.52805	-6.07365	-6.06031	-6.11474	0.350365
	1101	-6.96922	-6.23652	-7.0016	-6.17295	-6.58148	-6.53784	-6.70171	-6.84494	-6.52298	-5.86125	-6.43849	-6.84635	-6.83778	-6.44361	-6.00311	-6.26989	-6.56628	-6.80364	-6.12083	-6.29391	-6.50272	0.328312
	1102	-7.11145	-6.83721	-7.30192	-6.70103	-6.8948	-7.26751	-7.03706	-7.21808	-7.34847	-6.42951	-6.48985	-6.9795	-7.28214	-7.04783	-6.30359	-6.17366	-6.67678	-6.89371	-6.75308	-6.49498	-6.86211	0.35242
	1103	-7.45444	-7.31792	-7.37042	-7.24317	-7.50753	-7.09168	-6.94452	-7.55298	-7.62055	-6.8878	-6.98188	-7.112	-7.60905	-7.64135	-6.65862	-6.78511	-7.00198	-7.2995	-7.41585	-6.40702	-7.19517	0.346923
	1104	-7.48578	-7.54158	-7.33496	-7.68788	-7.65126	-7.13258	-6.89477	-7.43837	-7.82322	-7.47688	-7.3276	-7.05677	-7.47875	-8.06356	-7.28164	-6.89302	-7.36137	-7.54229	-7.87411	-6.93362	-7.414	0.323762
	1105	-7.19446	-7.87792	-7.22109	-7.62139	-8.10247	-7.23672	-7.05669	-7.75441	-7.40174	-7.6412	-7.81244	-7.07174	-7.35099	-8.29899	-7.91188	-7.12078	-7.30671	-7.67732	-8.0666	-7.45018	-7.55879	0.372057
	1106	-7.5277	-8.1835	-7.35495	-7.68648	-7.87156	-7.36858	-7.34173	-7.99226	-7.51179	-7.87682	-7.84383	-7.11108	-7.53198	-8.14245	-8.43353	-7.52569	-7.27899	-8.0283	-8.12566	-7.83386	-7.72854	0.357642
	1107	-7.64473	-8.21892	-7.59062	-7.86172	-8.18072	-7.82158	-7.97219	-8.28846	-8.09098	-8.08044	-7.87963	-7.35293	-7.84653	-7.97379	-8.50327	-7.84407	-7.84829	-8.22075	-8.06137	-8.0711	-7.96761	0.263447
	1108	-8.22479	-8.34593	-7.9749	-8.37294	-8.21561	-8.32637	-8.19303	-8.3295	-8.33293	-8.39471	-8.24394	-7.84177	-7.99006	-8.38998	-8.45119	-8.17057	-8.22852	-8.48047	-7.97175	-8.44079	-8.24599	0.179583
	1109	-9.07143	-8.21484	-8.1111	-8.73984	-8.2055	-8.80279	-8.43236	-8.28078	-8.64474	-8.79067	-8.68033	-8.08133	-8.36132	-8.80645	-8.47289	-8.4779	-8.35457	-8.94814	-8.43496	-8.91837	-8.54152	0.293979
	1110	-9.46082	-8.21867	-8.33411	-8.95447	-8.46235	-9.27302	-8.42294	-8.31719	-8.97288	-8.9556	-9.12943	-8.21618	-8.71107	-9.09558	-8.80054	-8.8781	-8.64988	-9.17425	-8.69762	-9.22427	-8.79745	0.376017
	1111	-9.30809	-8.50153	-8.78966	-9.16025	-8.71973	-9.62594	-8.51274	-8.73527	-8.98092	-9.03994	-9.07121	-8.43012	-8.71117	-9.08116	-9.10566	-9.28229	-9.09381	-9.32371	-8.71394	-9.3873	-8.97872	0.327686
	1112	-9.39133	-8.73331	-9.37504	-9.35865	-8.90395	-9.52838	-8.71997	-8.86125	-8.87159	-8.87566	-9.04286	-8.56096	-8.77386	-9.34688	-9.17596	-9.59336	-9.12972	-9.24473	-8.94831	-9.447	-9.09414	0.304581
	1113	-9.54849	-8.9869	-9.6082	-8.98653	-9.13792	-9.41438	-9.22231	-8.81451	-9.04231	-8.84335	-9.22151	-8.96869	-9.23478	-9.40274	-9.51202	-9.62685	-9.06931	-9.2252	-9.12988	-9.49732	-9.22466	0.251808
	1114	-9.69197	-9.16023	-9.63447	-9.05296	-9.21378	-9.35561	-9.27339	-8.88692	-9.29563	-9.21512	-9.35277	-9.24826	-9.42957	-9.43103	-9.53693	-9.14613	-8.99478	-9.37188	-9.19251	-9.48801	-9.2986	0.205142
	1115	-9.67929	-9.4704	-9.52181	-9.07568	-9.39169	-9.41828	-9.58359	-8.9982	-9.29912	-9.24415	-9.25969	-9.76704	-9.92056	-9.69439	-9.59804	-9.147	-9.14306	-9.64744	-9.28301	-9.1336	-9.4138	0.257146
	1116	-9.66684	-9.85323	-9.44359	-8.9696	-9.67466	-9.23118	-9.89135	-9.32352	-9.5078	-9.18488	-9.41712	-10.3993	-9.78644	-9.7858	-9.59784	-9.3459	-9.23804	-9.7089	-9.32164	-9.39162	-9.53696	0.321561
	1117	-9.4793	-9.76345	-9.32109	-9.04054	-9.71246	-9.34047	-10.0349	-9.53285	-9.90648	-9.04427	-9.61906	-10.5187	-9.6836	-9.74399	-9.58842	-9.39676	-9.35116	-9.45429	-9.25881	-9.54035	-9.56655	0.340487
	1118	-9.74135	-9.65575	-9.29397	-9.40374	-9.64735	-9.00665	-9.88781	-9.66535	-10.1942	-8.88499	-9.70119	-10.287	-9.56248	-9.49909	-9.31401	-9.51241	-9.73542	-9.21417	-9.25629	-9.67787	-9.55705	0.34783
	1119	-9.68174	-9.92156	-9.26755	-9.43465	-9.48986	-9.06652	-9.51266	-9.74583	-9.95977	-8.76096	-9.5648	-9.76968	-9.50886	-9.26842	-9.15544	-9.67196	-9.83595	-9.05994	-9.44908	-9.84493	-9.49851	0.322993
	1120	-9.59428	-9.94215	-9.13571	-9.41047	-9.31358	-8.98126	-9.60875	-9.71551	-10.0688	-8.38127	-9.55436	-9.60255	-9.73422	-8.97729	-8.89023	-9.52933	-9.68047	-8.94405	-9.36323	-9.49765	-9.39626	0.406636
	1121	-9.82466	-9.71911	-8.97039	-9.4806	-9.29408	-9.28289	-9.58754	-9.80683	-9.88772	-8.6043	-9.44034	-9.53012	-9.72423	-9.15249	-8.79612	-9.41264	-9.57033	-8.91027	-9.14855	-9.15858	-9.36509	0.361693
	1122	-9.6921	-9.61156	-8.85531	-9.31193	-9.54459	-9.36333	-9.43056	-9.69081	-9.65606	-8.91778	-8.90153	-9.24173	-9.62065	-9.27691	-9.01241	-9.426	-9.75168	-9.08232	-9.03081	-8.91328	-9.31657	0.306699
	1123	-9.42573	-9.12594	-8.77332	-9.08715	-9.53851	-9.33589	-9.536	-9.31479	-9.36272	-9.04375	-8.88287	-9.35358	-9.44592	-9.13528	-9.31188	-9.47782	-9.67328	-9.11345	-9.21181	-9.18465	-9.26672	0.227412
	1124	-9.22028	-8.98541	-8.95461	-9.1358	-9.26448	-9.29515	-9.13635	-9.38202	-9.39098	-9.53939	-8.98621	-9.48958	-9.15106	-9.23598	-9.49105	-9.51803	-9.50897	-8.95702	-9.02905	-9.23755	-9.24545	0.202065
	1125	-9.16325	-8.84433	-8.61422	-8.91532	-9.13098	-8.70206	-8.59458	-9.03591	-9.0621	-9.27372	-8.7743	-9.26106	-8.75697	-9.48312	-9.45603	-9.5427	-8.96565	-8.78145	-8.79484	-9.24872	-9.02007	0.291649
	1126	-9.04667	-8.84473	-8.55739	-8.84193	-8.56707	-8.80812	-8.53964	-8.8014	-8.88613	-9.08631	-8.80206	-8.97182	-8.62923	-9.0802	-9.5885	-9.02557	-8.45689	-8.59788	-8.3084	-8.95277	-8.81964	0.286601
	1127	-8.62262	-8.52034	-8.06142	-8.88231	-8.15942	-8.90261	-8.49035	-8.79632	-8.8494	-8.75802	-8.79755	-8.80034	-8.43072	-8.59566	-9.20945	-8.49219	-8.13287	-8.76451	-8.25314	-8.7133	-8.61163	0.296173
	1128	-8.38504	-8.14632	-8.02121	-8.65801	-7.99412	-8.57006	-8.38215	-8.62307	-8.59454	-8.34481	-8.65181	-8.66148	-8.41703	-8.38091	-8.83992	-8.12402	-8.14378	-8.73215	-8.49133	-8.45477	-8.43083	0.243841
	1129	-8.3755	-8.12645	-8.05278	-8.16882	-7.85551	-8.14354	-8.60357	-8.13135	-8.37461	-7.95556	-8.33862	-8.4599	-8.42751	-8.06535	-8.50206	-8.13657	-7.69411	-8.78776	-8.35944	-8.23506	-8.2397	0.260259
	1130	-8.11042	-7.95472	-8.06696	-7.82251	-7.80958	-7.91805	-8.60174	-7.91574	-7.71013	-7.77608	-7.75188	-8.04927	-8.58302	-7.74446	-8.20376	-7.8263	-7.49768	-8.48374	-8.19468	-7.99766	-8.00092	0.29573
	1131	-7.95622	-7.74989	-7.84871	-7.47243	-7.86258	-8.15381	-7.9476	-7.85235	-7.42871	-8.1446	-7.21343	-7.90339	-8.47285	-7.8448	-7.85846	-7.84645	-7.37675	-8.06742	-7.88581	-7.34369	-7.8115	0.309964
	1132	-7.78922	-7.66718	-7.41417	-7.20814	-7.76374	-7.89176	-7.55496	-7.79156	-7.26508	-7.96174	-7.3068	-7.83785	-8.61787	-7.64571	-7.62798	-7.78604	-7.3213	-7.9435	-7.44402	-7.31786	-7.65782	0.330142
	1133	-7.08826	-7.70038	-7.2631	-6.88973	-7.80881	-7.66823	-7.57851	-7.7509	-7.24064	-7.78095	-7.389	-7.59928	-7.86815	-7.28174	-7.29686	-7.53828	-7.1722	-7.73847	-6.67374	-7.03532	-7.41813	0.336717
	1134	-6.81791	-7.25091	-6.87525	-6.79154	-7.26226	-7.52847	-7.54124	-7.71308	-6.69183	-7.516	-7.04931	-7.2698	-7.48454	-7.11729	-6.81503	-6.9579	-7.04591	-7.33508	-6.22863	-6.99185	-7.11419	0.360866
	1135	-6.89502	-6.9396	-6.64854	-7.0645	-6.94218	-7.11146	-7.16379	-7.66012	-6.50879	-7.37357	-6.8364	-6.55647	-7.53296	-6.95417	-6.25778	-6.80477	-6.74697	-6.8332	-6.22623	-6.90645	-6.89815	0.369354
	1136	-7.04039	-6.67652	-6.53029	-6.63683	-6.54359	-6.85554	-6.80657	-7.10033	-6.04155	-7.01441	-6.68919	-6.28108	-7.02748	-6.58481	-6.37586	-6.64053	-6.27914	-6.50208	-6.05367	-6.89179	-6.62858	0.314176
	1137	-6.79149	-6.23473	-6.2858	-6.57915	-5.95296	-6.89702	-6.3114	-6.34492	-5.75398	-6.7145	-6.33422	-5.73489	-6.29704	-6.12112	-6.24344	-6.39071	-5.8789	-6.4761	-6.20538	-6.57355	-6.30606	0.318571
	1138	-6.37863	-5.98026	-6.18005	-6.90645	-6.08448	-6.82873	-6.17258	-5.94017	-5.41679	-6.3035	-6.05079	-6.06791	-6.35711	-6.07284	-6.53068	-5.89171	-6.30243	-6.21285	-6.21044	-6.33513	-6.21118	0.323808
	1139	-5.99794	-6.01017	-6.23747	-6.65747	-6.04967	-6.6315	-6.04018	-5.7139	-5.44488	-5.98895	-5.74398	-6.33184	-5.77061	-5.93427	-6.53587	-5.41487	-6.46731	-6.02961	-6.57877	-5.76021	-6.06697	0.374582
	1140	-5.68144	-5.87747	-6.01703	-6.49427	-5.68569	-6.16748	-5.77104	-5.65845	-5.49813	-5.75066	-5.80034	-6.30446	-5.37018	-5.90369	-6.05226	-4.95592	-6.1872	-6.02321	-6.19266	-5.2038	-5.82977	0.37902
	1141	-5.23614	-6.06328	-5.39656	-6.1118	-5.36494	-6.21765	-5.94733	-5.81529	-5.51357	-5.40329	-5.87689	-6.11182	-5.37522	-5.60848	-6.03506	-4.91963	-6.26556	-5.79053	-5.96191	-4.98916	-5.70021	0.405502
	1142	-5.38185	-6.45957	-5.29479	-5.89287	-5.27439	-5.75142	-5.97103	-5.75218	-5.30536	-5.07099	-5.51065	-5.61295	-5.22132	-5.32121	-6.0737	-5.13352	-6.10615	-5.39618	-5.78774	-5.04431	-5.56811	0.391657
	1143	-5.27387	-5.85523	-5.27086	-6.1577	-5.16748	-5.67039	-5.76473	-5.69533	-5.45815	-5.0531	-5.71995	-5.00331	-4.88449	-5.41144	-5.82864	-5.51608	-5.77075	-5.30652	-5.12167	-5.366	-5.46478	0.336294
	1144	-4.98818	-5.01114	-5.27756	-6.09662	-5.26395	-5.37895	-5.65834	-5.38239	-5.41977	-4.83079	-5.77076	-4.96819	-5.22297	-5.19702	-5.5248	-5.25126	-5.22707	-4.90572	-4.90735	-5.29954	-5.27912	0.316261
	1145	-4.93672	-4.86517	-5.37185	-5.53757	-5.25056	-5.14196	-5.31546	-5.3772	-5.54042	-4.73887	-5.58603	-4.723	-5.02764	-5.22776	-5.16787	-5.31201	-5.07959	-4.87516	-5.25294	-5.11781	-5.17228	0.255354
	1146	-4.7817	-4.47161	-5.25515	-5.32047	-5.46277	-4.85014	-5.07807	-5.13297	-5.67008	-4.57068	-5.47154	-4.88186	-4.72994	-5.37989	-4.82454	-5.2543	-4.76953	-4.93862	-5.35607	-4.99775	-5.05988	0.32842
	1147	-4.88084	-4.56231	-5.20919	-5.44715	-5.46336	-4.60174	-5.30142	-4.649	-5.622	-4.69423	-5.7863	-4.73011	-5.01275	-5.19141	-4.70045	-5.34815	-4.72214	-4.89897	-5.20691	-4.79113	-5.04098	0.369662
	1148	-5.1122	-4.95077	-4.7357	-4.94431	-5.62672	-4.99866	-4.90836	-4.78551	-5.54417	-5.43562	-5.64382	-5.30211	-5.29035	-5.07529	-4.4925	-5.09068	-5.05539	-5.19813	-4.9955	-4.87292	-5.10293	0.301675
	1149	-5.00748	-5.14485	-4.92936	-4.89299	-5.48523	-4.68762	-4.53291	-4.85891	-5.86354	-5.48855	-5.64922	-5.40508	-5.10447	-5.03459	-4.88121	-4.94437	-5.41933	-5.07972	-5.01628	-5.06463	-5.12452	0.331219
	1150	-4.39152	-4.82365	-5.27638	-4.91962	-5.20888	-4.33058	-4.64712	-4.77445	-5.74614	-5.39098	-5.33113	-5.43583	-4.77179	-4.96263	-5.40883	-5.06041	-5.17698	-4.78404	-4.91005	-5.4624	-5.04067	0.373573
	1151	-3.84479	-4.84701	-5.15991	-4.8531	-5.29148	-4.03063	-4.58485	-4.83707	-5.16974	-5.42882	-5.06677	-5.21381	-4.70922	-4.5193	-5.34726	-4.77856	-4.90532	-4.99391	-5.07882	-5.2661	-4.89632	0.413444
	1152	-3.9315	-4.73056	-5.17205	-4.80706	-5.14348	-4.01216	-4.51568	-4.92881	-4.86588	-5.20019	-4.79428	-4.85715	-5.33326	-4.28461	-5.16707	-4.85575	-5.18796	-5.51939	-5.13354	-4.97048	-4.87054	0.416637
	1153	-4.26411	-5.07027	-5.01438	-4.43709	-4.75938	-4.50562	-4.49644	-4.56576	-4.48968	-5.14353	-4.73096	-4.31	-5.32573	-4.40945	-4.88498	-4.80054	-5.32514	-5.70177	-4.88771	-5.13111	-4.81268	0.388763
	1154	-4.39339	-4.8253	-4.90627	-4.32711	-4.59561	-4.98845	-4.65841	-4.39986	-4.62557	-5.07679	-4.50386	-4.13549	-4.85144	-4.42013	-4.61437	-4.51628	-5.1484	-5.76315	-4.85315	-5.5522	-4.75776	0.406432
	1155	-4.70104	-4.41545	-5.09354	-4.2305	-4.18809	-4.94695	-4.61179	-4.69846	-4.63511	-4.63796	-4.44198	-4.35009	-4.41207	-4.17751	-4.68087	-4.32074	-4.90654	-5.31125	-4.74886	-5.38815	-4.64485	0.349108
	1156	-4.72626	-4.44895	-5.10469	-4.10645	-4.19535	-4.92958	-4.63554	-4.59475	-4.30581	-4.61201	-4.31677	-4.20532	-4.27146	-3.76201	-4.98487	-4.74422	-4.52267	-4.47564	-4.81221	-4.74317	-4.52489	0.331396
	1157	-4.4627	-4.65845	-5.05567	-3.88318	-4.59007	-4.59571	-4.66006	-3.90918	-4.34908	-4.37784	-4.30928	-4.48262	-4.08798	-4.12906	-5.01733	-4.89274	-4.00933	-4.17356	-4.6243	-4.26527	-4.42667	0.341947
	1158	-4.30452	-4.16213	-4.69349	-3.81246	-4.59109	-4.21653	-4.5004	-4.11135	-4.13832	-4.10575	-4.3797	-4.37687	-3.74477	-4.18633	-4.87659	-4.80234	-3.5392	-4.19532	-4.27871	-3.83526	-4.24256	0.348028
	1159	-3.95566	-4.34591	-3.94706	-3.89186	-4.22336	-3.93013	-4.49752	-4.63439	-3.94788	-3.83531	-4.18962	-3.97808	-3.98067	-3.72192	-4.59342	-4.09487	-3.7771	-4.3445	-4.28651	-3.76526	-4.09705	0.277503
	1160	-3.72971	-4.53627	-3.08629	-4.1437	-3.97018	-4.0893	-4.29628	-4.58869	-3.75766	-3.99631	-4.41743	-3.39941	-4.64924	-4.29897	-4.511	-3.79427	-4.18076	-4.28327	-3.78976	-3.89228	-4.07054	0.406306
	1161	-3.35298	-4.45438	-3.30905	-3.96248	-3.80003	-4.12047	-3.9414	-4.71623	-3.72957	-4.35167	-4.28581	-3.81789	-4.45176	-4.17322	-4.57825	-3.90788	-4.15435	-3.95855	-3.81812	-4.01904	-4.04516	0.368614
	1162	-3.07608	-4.68489	-3.61919	-3.94969	-3.43422	-3.65756	-3.78235	-4.42648	-3.34461	-4.15114	-4.02136	-4.23462	-4.33427	-3.68519	-4.37973	-3.94889	-4.47727	-4.07548	-4.15478	-4.17963	-3.98087	0.415794
	1163	-3.55075	-4.24567	-3.96315	-4.12275	-3.29999	-3.42005	-3.83282	-4.27182	-3.41253	-4.49276	-3.69313	-4.36298	-3.96518	-3.65056	-4.18851	-3.62343	-4.09013	-3.65891	-4.29177	-4.38622	-3.92616	0.367854
	1164	-3.63282	-4.33924	-3.98598	-3.61571	-3.60816	-3.56116	-3.6354	-4.14655	-3.64804	-4.58748	-4.03535	-3.94974	-3.99747	-3.51331	-3.75442	-3.28868	-4.14499	-3.38372	-4.41076	-4.24394	-3.87415	0.36176
	1165	-3.48836	-4.42142	-3.91659	-3.22787	-3.49101	-3.42559	-3.09529	-4.01269	-3.32554	-4.04912	-4.36638	-3.49762	-3.68579	-3.677	-3.68426	-3.45289	-3.82613	-3.73055	-4.23748	-3.84281	-3.72272	0.365805
	1166	-3.54769	-4.0567	-3.74857	-3.01725	-3.11839	-3.09504	-2.54117	-3.70265	-3.53534	-3.84654	-4.35502	-3.69445	-3.69257	-3.63094	-3.55855	-3.58026	-3.60751	-3.16875	-4.34807	-3.64242	-3.57439	0.434164
	1167	-3.58938	-3.76867	-3.46679	-2.83916	-3.17352	-3.40598	-2.82659	-2.94469	-3.15448	-3.37366	-4.28465	-3.79429	-3.59393	-3.1142	-3.54318	-3.58361	-3.17784	-2.99479	-4.33699	-3.41415	-3.41903	0.418973
	1168	-3.63567	-3.54209	-3.6879	-3.01542	-3.34409	-3.25593	-2.93951	-2.61087	-2.84269	-3.40907	-3.94819	-3.77996	-3.56701	-2.86033	-3.16847	-3.60817	-2.83734	-3.01932	-3.88239	-3.04405	-3.29992	0.394529
	1169	-3.42794	-2.96832	-3.26047	-3.16462	-3.22939	-2.97882	-3.19951	-2.81179	-3.14921	-3.61769	-3.17882	-3.59221	-3.41411	-3.25488	-2.54348	-3.5292	-2.44714	-2.85777	-3.29185	-3.12916	-3.15232	0.314769
	1170	-3.57448	-2.94816	-3.27106	-3.39606	-3.12965	-3.14736	-3.3349	-2.98762	-3.23403	-3.20994	-2.80021	-3.40806	-3.02043	-3.08266	-2.72146	-3.4089	-2.24205	-2.64993	-2.96131	-2.88793	-3.07081	0.314727
	1171	-3.72454	-3.28849	-3.34282	-3.26733	-3.13383	-3.36627	-3.22721	-2.49916	-3.31884	-2.81217	-2.3588	-3.04171	-2.66745	-3.24384	-3.08659	-3.34279	-2.67493	-2.66353	-2.66486	-2.61392	-3.01695	0.36786
	1172	-3.32572	-3.16262	-3.46128	-3.59264	-3.1089	-3.54624	-3.10049	-2.44092	-3.07179	-2.7356	-2.37485	-2.762	-3.02743	-3.63564	-3.014	-2.99798	-2.73623	-2.74494	-2.38613	-2.88486	-3.00551	0.382585
	1173	-2.4185	-2.73837	-3.41537	-3.50167	-2.46265	-3.28392	-2.40902	-2.67643	-2.17104	-2.11903	-2.84858	-2.56836	-2.54852	-2.85294	-2.94936	-3.29903	-2.86933	-2.65569	-2.08287	-2.81048	-2.73406	0.413092
	1174	-2.06604	-2.32824	-2.87729	-3.0696	-2.89289	-3.05354	-2.10426	-2.85182	-1.50989	-1.99928	-2.80221	-1.92687	-2.55299	-2.354	-2.81589	-2.98854	-2.83543	-1.86577	-1.87995	-2.60865	-2.46916	0.477448
	1175	-1.71046	-1.91698	-2.29621	-2.57	-3.06868	-3.03736	-1.77963	-2.82978	-1.94201	-2.18613	-2.34205	-1.76273	-2.71463	-2.22328	-3.00179	-2.57183	-2.67629	-1.91218	-1.71168	-2.50906	-2.33814	0.463493
	1176	-1.62171	-1.6742	-1.8158	-2.26462	-2.89884	-2.93122	-1.81857	-2.43817	-2.24277	-1.9237	-2.82696	-1.22386	-2.1413	-1.91466	-2.73404	-2.27505	-2.42953	-2.12558	-1.58712	-2.47166	-2.16797	0.474335
	1177	-1.98536	-1.556	-1.86736	-1.90937	-2.95915	-2.80843	-1.73814	-2.15272	-1.9156	-1.43031	-2.41223	-1.09914	-2.17557	-2.01408	-1.94888	-1.84839	-1.97884	-1.70631	-1.46756	-2.28872	-1.96311	0.440376
	1178	-1.92994	-1.20027	-1.58338	-1.78186	-2.439	-2.5134	-1.95891	-2.28223	-1.9246	-1.08664	-1.78847	-1.31842	-2.1553	-2.00764	-1.48262	-1.83412	-1.74588	-1.01707	-1.38611	-1.59419	-1.7515	0.423589
	1179	-2.0668	-1.37929	-1.03654	-1.60637	-2.18203	-1.83803	-2.18266	-2.62645	-1.60971	-0.797756	-1.65304	-1.47781	-1.84621	-2.29268	-1.25293	-1.57833	-1.51003	-0.742758	-1.13178	-1.33843	-1.60748	0.498678
	1180	-1.55996	-1.35872	-0.719169	-1.48405	-1.9038	-1.17926	-1.75488	-2.38307	-1.42621	-0.641063	-1.1117	-1.20229	-1.86975	-2.1176	-0.869734	-0.830621	-1.00742	-0.432429	-1.36777	-1.06608	-1.31428	0.5124
	1181	-1.0373	-1.03585	-1.24363	-1.67336	-1.29372	-1.65653	-1.12515	-1.95018	-1.00809	-0.445428	-1.03012	-1.40175	-1.50596	-1.70072	-0.7735	-0.852774	-0.831928	-0.503229	-1.41189	-0.468623	-1.14748	0.431225
	1182	-1.06369	-1.14459	-1.54652	-1.58453	-0.75454	-2.07341	-1.31784	-1.35448	-0.798282	-1.25713	-1.01785	-1.49341	-1.13614	-1.33658	-1.21815	-0.650867	-0.735512	-0.762262	-1.2241	-0.24546	-1.13577	0.406119
	1183	-0.708915	-0.807055	-1.46409	-0.957329	-1.04117	-1.61405	-0.948206	-0.846179	-0.424498	-1.05165	-0.376248	-1.29182	-1.66299	-0.802239	-0.894338	-1.09969	-0.620181	-0.802537	-1.28117	-0.0542771	-0.937431	0.405911
	1184	-0.541719	-0.579033	-1.23797	-0.957022	-1.35525	-1.33395	-1.12669	-0.890938	-0.197457	-1.4086	-0.560079	-0.556894	-1.466	-0.509136	-0.814627	-1.0328	-0.493642	-1.40802	-1.50335	0.0261803	-0.89735	0.454473
	1185	-1.03221	-1.01248	-1.15136	-0.822141	-0.942529	-1.0329	-0.720419	-0.575598	-0.142154	-1.70474	-0.595391	-0.389847	-1.2413	-0.440021	-0.551916	-0.909216	-0.415491	-1.3519	-0.985998	-0.455427	-0.823652	0.384438
	1186	-0.879067	-0.752294	-0.948224	-0.459577	-0.825167	-0.908841	-1.0279	-0.608026	-0.165778	-1.60271	-0.707724	-0.689836	-0.937374	-0.836423	-0.286459	-0.523248	-0.681048	-1.21416	-0.555237	-0.774202	-0.769165	0.316447
	1187	-1.10229	-0.674628	-0.945676	-0.461535	-0.715585	-0.463091	-1.47511	-0.22605	-0.301462	-1.82828	-1.08952	-0.660807	-0.554868	-1.46597	-0.115042	-0.774878	-0.664504	-0.685827	-0.863578	-0.593404	-0.783105	0.435503
	1188	-1.01875	-0.64075	-1.03716	-0.818298	-0.686277	-0.0478465	-1.56219	-0.449918	-0.420945	-1.79503	-1.09353	-0.652015	-0.141427	-1.62431	-0.87661	-0.647145	-0.66164	-0.765002	-0.77567	-0.493856	-0.810419	0.453567
	1189	-0.928806	-0.602896	-0.810467	-0.740581	-0.205239	-0.217987	-1.54989	-0.399589	-0.305736	-1.44992	-0.920027	-0.578234	-0.514904	-1.49118	-1.18243	-1.14479	-0.717498	-0.38074	-0.64263	-0.583774	-0.768366	0.414395
	1190	-0.488506	-0.0996878	-0.30913	-0.396958	0.458236	-0.329409	-1.30639	-0.117357	-0.736605	-0.68227	-0.392864	-0.484475	-0.575799	-1.12573	-1.28569	-1.11149	-0.658644	-0.692607	-0.892578	-0.692085	-0.596002	0.4298
	1191	-0.560255	-0.407047	-0.663603	-0.786343	0.320908	-0.368344	-0.889208	0.192436	-0.885831	-0.848173	-0.702979	-0.377701	-0.784996	-1.14882	-0.897932	-1.37138	-0.496419	-0.899733	-1.44645	-0.336933	-0.667941	0.44173
	1192	-0.565868	-0.875163	-0.664575	-1.04386	0.00708639	-0.791889	-0.988588	-0.346279	-1.38556	-0.866938	-0.589686	-0.80219	-0.820631	-1.22967	-1.0039	-1.4906	-0.369751	-0.895625	-0.975247	-0.680996	-0.818997	0.352302
	1193	-1.16911	-0.887019	-0.76281	-0.749576	-0.584485	-0.603915	-1.03142	-0.996701	-1.97506	-1.11285	-0.264615	-0.519032	-1.19357	-1.13668	-0.965181	-1.72831	-0.634955	-1.19223	-0.439858	-1.11202	-0.952969	0.414636
	1194	-1.4452	-1.14705	-1.09026	-0.592416	-0.6049	-0.520964	-0.9644	-1.30448	-2.04208	-1.30883	-0.0441261	-0.407036	-1.39756	-0.738274	-0.688742	-1.94933	-0.85784	-1.60216	-0.344338	-1.33528	-1.01926	0.536196
	1195	-1.70984	-1.28364	-1.33767	-0.955105	-1.46354	-0.455331	-1.00901	-1.54252	-2.22446	-1.60334	-0.0408906	-0.59512	-1.70626	-1.14672	-0.765465	-1.25142	-1.45692	-1.259	-0.953303	-1.37369	-1.20666	0.495
	1196	-1.25422	-1.42296	-1.61563	-0.975172	-1.87855	-0.830155	-1.35273	-2.26254	-2.1598	-1.75058	-0.936638	-0.944672	-1.68201	-1.06915	-1.49973	-1.16556	-1.7209	-0.911641	-1.54523	-1.55334	-1.42656	0.416552
	1197	-1.38235	-1.74251	-1.57817	-0.847218	-2.20792	-1.45067	-1.57836	-2.35353	-1.8147	-2.30369	-1.50872	-1.11808	-1.58582	-1.20458	-2.24505	-1.5828	-2.02574	-1.11436	-2.1269	-2.44356	-1.71074	0.465146
	1198	-1.91245	-2.37354	-1.40445	-1.57849	-2.06771	-1.92392	-1.70976	-2.43429	-2.11349	-2.27633	-2.10091	-1.37015	-1.63416	-1.72805	-2.57487	-1.76167	-2.28956	-1.95103	-2.41633	-2.4315	-2.00263	0.362709
	1199	-2.3904	-2.87655	-1.76683	-2.29032	-2.42219	-2.27805	-1.93044	-2.85668	-2.14195	-2.33221	-2.84031	-1.9754	-2.09434	-2.23104	-3.19373	-2.05017	-2.6382	-2.61483	-2.70804	-2.91319	-2.42724	0.387335
	1200	-2.67323	-3.51266	-2.37105	-3.18271	-2.73957	-3.25612	-2.26481	-2.99369	-2.26509	-2.70345	-3.30688	-2.72846	-2.2771	-2.90892	-3.20866	-2.64731	-2.78844	-2.70979	-3.23703	-3.08422	-2.84296	0.374609
	1201	-3.59821	-4.04104	-2.66252	-3.79238	-3.44641	-3.59894	-2.56406	-3.45375	-2.11082	-2.93546	-3.79207	-3.49533	-2.4069	-3.305	-3.39489	-2.72104	-3.33901	-2.78172	-3.44085	-3.4111	-3.21458	0.517508
	1202	-3.66622	-4.56717	-3.20756	-4.1239	-4.01269	-3.81572	-2.90803	-3.66523	-2.46009	-3.59643	-4.16956	-4.26553	-3.46485	-3.75701	-3.24666	-2.81804	-3.95822	-3.08959	-4.23919	-3.23149	-3.61316	0.554595
	1203	-4.37955	-5.4587	-4.03017	-4.3112	-4.65534	-4.23157	-3.38163	-4.00489	-2.68882	-3.98731	-4.32764	-4.1906	-3.97313	-4.19431	-3.35999	-2.93361	-4.37342	-3.87731	-4.22009	-3.18734	-3.98833	0.630123
	1204	-5.23592	-5.47365	-4.40505	-4.54946	-5.18719	-4.53781	-4.35889	-4.3037	-3.48011	-3.99622	-4.75548	-4.21683	-4.62432	-4.6713	-3.59449	-3.41116	-5.07558	-3.97157	-4.41436	-3.70277	-4.39829	0.588013
	1205	-5.41543	-5.56118	-4.90011	-4.96429	-5.55772	-4.5666	-5.19739	-4.6178	-4.1609	-4.08828	-5.15868	-4.61373	-4.69349	-5.19942	-4.09013	-4.53821	-5.61182	-4.76675	-4.81315	-4.36852	-4.84418	0.48363
	1206	-5.84541	-5.47099	-5.53411	-5.65627	-5.67607	-4.67105	-5.67752	-5.12396	-4.93046	-5.05187	-5.529	-5.0897	-5.20771	-5.75635	-5.40391	-5.53032	-5.99395	-5.91367	-5.08356	-5.00753	-5.40767	0.366566
	1207	-6.1694	-5.52604	-5.72214	-5.83022	-6.09325	-5.58266	-6.28338	-5.82832	-5.64839	-5.96168	-6.22328	-6.14483	-6.13382	-6.32734	-6.03379	-6.42162	-6.06294	-6.08004	-5.57727	-5.88274	-5.97666	0.265947
	1208	-6.62431	-6.08105	-6.58694	-6.17271	-6.46216	-6.30444	-6.90911	-6.56356	-6.59093	-6.2333	-6.56481	-6.48835	-6.86014	-6.70857	-6.15737	-7.01214	-6.85714	-7.0032	-5.95395	-6.47755	-6.53059	0.308995
	1209	-7.3769	-7.13839	-7.46376	-6.58444	-6.85953	-6.96342	-7.18532	-7.44954	-7.58764	-6.66489	-7.32178	-7.00492	-7.38232	-6.7809	-6.89337	-7.29476	-7.27908	-7.52229	-6.59008	-7.18237	-7.12629	0.315652
	1210	-7.82013	-8.16491	-8.15239	-7.3384	-7.21278	-7.45766	-7.67456	-8.06887	-7.81377	-7.35096	-8.05815	-7.48544	-7.5767	-7.56036	-7.54997	-7.4829	-7.65908	-8.0587	-7.12304	-7.4559	-7.65323	0.315503
	1211	-8.0107	-8.4957	-8.47157	-8.31622	-7.7243	-8.13425	-8.11281	-8.57469	-8.39907	-8.22507	-8.44849	-7.93594	-7.92239	-8.21932	-7.78837	-7.80974	-8.34407	-8.66909	-7.93586	-7.89039	-8.1714	0.285633
	1212	-8.12775	-8.91771	-8.51351	-9.17904	-8.14881	-8.98726	-8.21579	-9.0428	-9.19447	-8.95901	-8.73819	-8.66611	-8.18484	-8.7883	-8.46944	-8.23937	-8.71236	-9.15177	-8.65929	-8.751	-8.68234	0.357802
	1213	-8.48966	-9.15719	-8.70232	-9.46234	-8.71564	-9.16781	-8.52024	-9.17321	-9.72193	-9.64366	-8.83461	-9.04261	-8.61033	-9.04812	-8.66133	-9.07054	-9.33194	-9.71285	-9.2244	-9.32902	-9.08099	0.386684
	1214	-8.84775	-9.37012	-9.11389	-9.71933	-9.52614	-9.34938	-9.4351	-9.59388	-9.94108	-10.0458	-9.545	-9.53817	-9.1514	-9.47014	-9.3731	-9.56101	-9.67781	-10.1913	-9.61392	-9.63484	-9.53496	0.310376
	1215	-9.49398	-9.59442	-9.49164	-10.0112	-9.74552	-9.73969	-9.89964	-9.63192	-10.0695	-10.2689	-9.96646	-10.1018	-9.56525	-9.91938	-9.83676	-10.0147	-10.1271	-10.4381	-10.0868	-9.95247	-9.89776	0.259252
	1216	-10.1584	-9.96275	-10.1017	-10.404	-10.2272	-10.2199	-10.2331	-10.0287	-10.4741	-10.6049	-10.4569	-10.3364	-10.2268	-10.3149	-10.2582	-10.6073	-10.4592	-10.6235	-10.3809	-10.7399	-10.3409	0.207899
	1217	-10.6338	-10.5812	-10.6418	-10.7985	-10.6689	-10.7498	-10.6945	-10.5763	-10.7494	-10.8735	-10.7097	-10.5915	-10.5545	-10.5309	-10.7149	-10.9115	-10.5243	-11.0126	-10.7192	-11.1846	-10.7211	0.169274
	1218	-11.0363	-10.9337	-10.979	-10.9328	-10.8599	-11.1127	-11.175	-10.9011	-11.0096	-11.0596	-10.9425	-10.6603	-11.0634	-10.8185	-11.0285	-11.369	-10.8393	-10.9977	-11.0904	-11.3558	-11.0083	0.168415
	1219	-11.2892	-11.0674	-11.2445	-11.0419	-11.0969	-11.4003	-11.3945	-10.7674	-11.2019	-11.2704	-11.0751	-10.9861	-11.2194	-10.9919	-11.2663	-11.5919	-11.0956	-11.0517	-11.2201	-11.286	-11.1779	0.181688
	1220	-11.3097	-11.2608	-11.4769	-11.2336	-11.4661	-11.3232	-11.5321	-11.0039	-11.3442	-11.4498	-11.3212	-11.1988	-11.4057	-11.1771	-11.2928	-11.8086	-11.3403	-11.2138	-11.2378	-11.3251	-11.3361	0.164582
	1221	-11.1571	-11.5454	-11.6227	-11.3299	-11.6189	-11.2453	-11.4528	-11.1268	-11.2251	-11.5469	-11.1991	-11.3532	-11.5247	-11.1213	-11.437	-11.8509	-11.3898	-11.3326	-11.2158	-11.4137	-11.3855	0.193456
	1222	-11.2226	-11.4099	-11.6132	-11.1907	-11.4842	-11.1718	-11.307	-10.9301	-11.1956	-11.4039	-11.28	-11.3447	-11.2795	-11.0579	-11.3491	-11.5972	-11.2618	-11.3758	-11.0083	-11.4242	-11.2954	0.177184
	1223	-11.0948	-11.0288	-11.2553	-11.147	-11.3161	-11.0649	-11.3323	-10.7138	-11.1085	-11.1685	-11.2539	-11.4202	-10.9728	-10.9985	-11.1306	-11.2806	-11.1652	-11.142	-10.842	-11.2051	-11.132	0.168054
	1224	-10.6512	-10.56	-10.9469	-11.0167	-11.1688	-11.0505	-11.3789	-10.7552	-10.8447	-10.8398	-11.1002	-11.1048	-10.5435	-10.7849	-10.7416	-11.127	-10.9061	-10.982	-10.8258	-11.0626	-10.9196	0.214639
	1225	-10.4365	-10.3792	-10.8322	-10.6295	-10.8965	-10.8837	-10.9722	-10.7344	-10.4618	-10.5132	-10.8886	-10.6846	-10.1366	-10.6386	-10.3414	-10.7001	-10.6726	-10.6462	-10.7767	-10.8213	-10.6523	0.217441
	1226	-10.2966	-10.2272	-10.4948	-10.2506	-10.0356	-10.3027	-10.5732	-10.6242	-10.1372	-9.8986	-10.5077	-10.1632	-9.73733	-9.93919	-10.1232	-10.2442	-10.1803	-9.92728	-10.4598	-10.4143	-10.2269	0.241792
	1227	-9.77352	-9.95561	-9.63396	-9.69258	-9.40243	-9.65048	-9.82505	-10.0197	-9.77767	-9.30786	-10.0569	-9.99614	-9.0947	-9.18449	-9.59765	-9.95269	-9.54906	-9.27547	-9.6529	-9.6523	-9.65256	0.28357
	1228	-9.30262	-9.5278	-8.75151	-9.16882	-8.76477	-9.34369	-8.99618	-9.41461	-9.39329	-8.82628	-9.40346	-9.83328	-8.91556	-8.64668	-9.35723	-9.59695	-8.94001	-8.70876	-9.18138	-9.35703	-9.1715	0.334371
	1229	-8.44762	-9.11964	-8.2309	-8.44452	-8.05459	-9.15938	-8.28096	-8.76287	-8.67283	-8.23342	-8.54482	-9.21146	-8.67593	-8.30924	-8.899	-8.9198	-8.4417	-8.06323	-8.56732	-8.72014	-8.58797	0.349189
	1230	-7.43581	-8.16425	-7.77805	-7.42354	-7.2409	-8.40777	-7.51216	-7.74705	-8.07204	-7.80367	-7.44709	-8.30511	-7.98044	-7.53024	-8.1887	-8.09413	-7.62873	-7.52813	-8.04323	-7.51905	-7.7925	0.341205
	1231	-6.82177	-7.0455	-6.91221	-6.50354	-6.44508	-7.58876	-6.48863	-6.85987	-7.14229	-7.11111	-6.47211	-6.7473	-7.1973	-6.79232	-7.22807	-6.7688	-6.52773	-6.75239	-7.31822	-6.72235	-6.87227	0.318117
	1232	-6.14378	-6.05552	-6.35173	-5.96676	-5.22874	-6.67263	-5.511	-5.89472	-6.15326	-7.02911	-5.68879	-5.66067	-6.45158	-6.30211	-6.60316	-5.73233	-5.83264	-6.03525	-6.32344	-5.8368	-6.0737	0.430613
	1233	-5.71568	-5.03845	-5.08271	-4.93512	-4.64087	-5.55345	-4.9374	-5.08392	-4.97738	-6.20371	-4.89305	-4.09463	-5.10588	-5.52869	-5.33119	-4.84936	-5.13948	-5.07824	-5.22635	-5.16091	-5.12882	0.425839
	1234	-4.85324	-4.13323	-4.01155	-4.13178	-4.27512	-3.77948	-4.44157	-4.42426	-4.35611	-4.83422	-3.79295	-3.3795	-4.30454	-4.63664	-4.30182	-4.11864	-4.21177	-4.05752	-3.98119	-4.17352	-4.20993	0.348954
	1235	-3.88565	-3.03137	-3.27494	-3.01017	-3.53241	-2.23647	-3.66182	-3.86577	-3.26211	-4.05692	-2.84129	-2.97706	-3.17674	-3.57238	-2.89461	-3.73396	-3.2236	-3.41362	-3.33282	-3.2936	-3.31387	0.428156
	1236	-2.63162	-2.13698	-2.08781	-2.04272	-3.09026	-1.52676	-2.1255	-2.83678	-2.44474	-2.4807	-2.18476	-1.70205	-2.01253	-2.7466	-1.96868	-2.63244	-2.15018	-2.85368	-2.21973	-2.23448	-2.30545	0.400966
	1237	-1.93672	-1.57152	-1.52431	-1.08108	-2.38823	-1.17299	-1.51416	-1.47651	-1.60255	-1.72547	-1.78242	-0.952213	-1.06488	-1.45484	-0.818708	-1.44864	-0.794983	-2.07732	-1.33186	-1.75587	-1.47376	0.415378
	1238	-0.762294	-0.148239	-0.528508	-0.0345256	-1.13817	-0.16006	-0.513234	-0.0372755	-0.430915	-0.668259	-0.808642	-0.27507	-0.393741	-0.293776	-0.36338	-0.110879	-0.241624	-0.960071	-0.304619	-0.728094	-0.445069	0.312733
	1239	0.208476	1.05625	0.406305	0.579099	0.180999	0.998661	-0.0520763	0.754231	0.478565	0.643584	0.402274	0.602088	0.368779	0.558153	0.00139498	0.739373	0.425705	0.0369044	0.538889	0.63612	0.478188	0.301517
	1240	1.2598	1.71854	1.47508	1.07005	1.66724	2.09374	1.04341	1.47016	1.06694	2.0148	1.4453	1.06335	1.10495	1.35435	0.915428	1.38411	1.08545	1.14753	1.4367	1.60418	1.37106	0.327499
	1241	2.62568	2.5018	1.82876	1.3556	2.38151	2.75336	2.363	1.90301	1.88618	2.66144	2.37187	1.66805	2.36966	2.6616	2.30546	2.38876	1.49523	2.05645	2.35979	2.1578	2.20475	0.399589
	1242	3.5323	3.14875	2.27837	2.32755	3.26992	3.25392	3.12954	2.77656	2.8378	3.51142	3.3269	2.28807	2.80291	3.53654	3.57081	2.76668	2.41995	3.0791	3.09974	2.71306	2.98349	0.430455
	1243	4.79334	3.47853	3.56069	3.18472	3.81932	3.92641	3.9898	3.7148	3.61028	3.93017	3.95291	3.68492	3.40688	4.17573	4.36059	3.31965	3.84537	3.83901	4.00396	3.34574	3.79714	0.381631
	1244	4.90528	4.3229	4.6861	4.3633	4.37556	4.92569	4.7612	4.65243	4.3157	4.18852	4.95236	4.40802	4.31967	4.57968	5.34486	4.12442	3.9939	4.74827	5.02882	4.22776	4.56122	0.35329
	1245	5.08134	5.02805	5.28526	5.1496	5.31798	5.67578	5.72288	5.47112	4.63654	4.24819	5.28879	5.02677	5.94578	5.34092	5.88315	5.73348	5.22547	5.38494	5.26958	6.09283	5.34042	0.439603
	1246	5.91509	5.40684	6.14172	5.84636	5.88874	6.73128	5.86928	5.66646	5.29922	5.04057	5.78044	6.12557	6.24459	6.1354	6.38061	5.96492	6.67056	6.02576	5.76633	5.91104	5.94054	0.411682
	1247	6.51093	5.89427	6.19058	6.73974	7.10966	6.65388	6.06413	6.29799	6.13285	5.69732	6.46332	6.70427	6.27172	6.22213	6.38051	6.28213	7.39115	7.17513	6.79956	6.79054	6.48859	0.434143
	1248	7.48649	6.64479	6.499	6.45465	7.72092	7.02958	6.58038	6.68529	6.69748	6.49931	7.3541	7.13115	6.97813	6.75021	7.11016	6.93811	7.22614	6.93926	8.51541	7.03965	7.01401	0.493086
	1249	8.01893	7.68152	7.23732	7.39917	8.2543	7.62749	7.15519	6.81871	7.84671	7.35715	8.19613	7.74133	7.31335	7.42074	7.40344	7.29171	7.72728	7.69343	8.29645	7.42971	7.5955	0.388851
	1250	7.88349	8.12026	8.34509	8.51239	8.27865	7.6572	7.5675	7.50109	8.02236	8.28957	8.49081	8.38677	7.37639	8.02762	7.18214	8.06938	8.73254	8.31632	8.68211	8.425	8.09333	0.440535
	1251	8.46119	8.7218	8.86007	8.72596	8.62496	8.2491	7.44898	7.99896	8.33053	8.57883	9.18583	8.98623	7.83918	8.31128	7.84482	8.12616	8.64757	8.64161	8.86098	9.10454	8.47743	0.45746
	1252	8.7899	8.42916	8.27922	8.37624	8.23221	8.96283	8.33516	9.07725	8.57749	9.00616	9.72979	8.70513	8.62016	8.96941	7.75607	9.07655	8.31952	9.35713	8.57131	9.2355	8.72031	0.463357
	1253	8.77787	8.91563	8.23069	8.61582	8.08658	8.88767	8.7146	9.57519	9.34443	9.94612	9.5992	9.1386	9.32541	9.67534	8.17172	9.00166	8.95473	8.93188	8.60724	9.06193	8.97812	0.505257
	1254	9.65926	8.75041	8.32684	8.96237	8.49822	8.98458	8.7506	8.90585	9.65709	9.87249	9.81543	9.49073	9.33193	9.92676	8.65154	9.48405	9.4201	9.11544	9.83077	9.35544	9.23949	0.489751
	1255	9.48971	8.96443	8.75153	9.24108	8.58498	9.35913	9.25754	8.63866	8.95598	10.5851	9.27921	8.98666	10.028	9.76786	9.05177	9.55515	9.65076	9.31441	9.91217	9.62525	9.34997	0.497614
	1256	8.51372	9.27904	8.80093	9.44929	8.93412	9.18836	9.74084	9.49051	9.35959	10.2997	8.98092	8.69133	9.79536	9.11195	9.37211	9.72709	9.42152	9.79779	9.6875	9.78099	9.37114	0.444473
	1257	8.74336	9.72507	9.96593	8.9807	9.02998	8.68982	9.8603	10.4278	9.90006	10.2561	8.84687	9.3085	9.92459	8.95825	9.17174	9.33591	9.43765	10.0003	9.20023	9.8353	9.47993	0.524645
	1258	8.68043	10.0179	9.95042	9.89952	9.26105	8.75612	9.9524	10.4788	9.99706	9.81371	10.2519	9.14624	9.53037	8.91894	9.29497	9.47071	8.91694	9.80411	9.07211	9.64863	9.54312	0.517759
	1259	8.23275	9.99333	9.56557	9.90351	9.60301	8.68317	9.93205	9.84514	9.78155	9.69917	10.3895	9.47812	9.38736	9.10371	9.44289	9.31111	8.90574	9.00628	9.26127	9.72214	9.46237	0.502319
	1260	8.58992	9.40309	9.38704	10.9001	9.5028	9.21788	9.73947	9.06977	9.30394	9.04266	9.4014	10.0049	9.5153	8.67871	9.9772	9.54585	9.66043	8.90491	8.93169	8.89851	9.38377	0.530336
	1261	8.76726	9.16944	9.06804	10.7275	9.45566	8.66715	9.34637	8.83555	9.50426	9.28741	8.72702	9.55165	8.95776	8.00431	9.65778	10.1325	9.40021	8.95579	8.59214	9.01166	9.19097	0.587617
	1262	8.38715	8.99309	8.78975	10.0327	9.58528	8.75265	8.86564	8.49962	9.0576	9.15092	8.34091	9.11355	9.14828	8.56941	9.56573	9.59098	9.15754	8.30013	8.02754	8.70984	8.93191	0.510948
	1263	8.38451	8.44694	8.79416	9.37276	9.1605	8.96523	8.73244	8.29494	8.68222	9.11457	8.47613	8.52155	8.23752	8.5592	9.03907	9.1042	8.65888	8.11382	8.13169	8.19737	8.64939	0.377558
	1264	8.1455	8.48671	8.63927	8.87421	8.31375	8.20529	7.99205	8.0854	8.54537	8.79156	8.80919	8.3218	7.79211	8.66009	9.12511	8.34789	7.71513	7.46992	7.65174	8.02024	8.29962	0.448126
	1265	7.89702	7.97924	8.6743	8.02828	7.64637	8.06185	7.57368	8.14021	7.13627	8.44909	8.43922	7.60085	7.71103	8.04523	8.75096	8.26465	7.02998	7.29685	7.24571	7.50443	7.87376	0.499865
	1266	6.95798	7.36974	8.38089	6.73482	7.32846	7.47002	6.97289	7.08329	6.08267	7.42579	7.46608	7.02325	6.74491	7.2864	8.01404	7.59657	6.73973	7.22901	7.33336	7.15242	7.21962	0.487414
	1267	6.54069	7.21954	7.16338	6.7357	7.02517	6.79811	6.46056	6.4145	6.01001	7.31479	6.63981	6.81302	5.5691	6.75933	6.92484	7.50972	7.45155	7.23225	6.9535	6.6385	6.8087	0.475971
	1268	6.09535	7.11795	5.82201	6.11693	6.79028	7.03148	6.04122	5.75449	5.64537	5.92236	5.67164	6.64061	5.33904	6.46792	6.41666	6.60558	6.91395	7.15835	6.75173	6.35609	6.33295	0.540601
	1269	5.80111	6.6748	5.23135	5.76364	6.04402	6.68615	5.37603	4.8049	5.42599	5.13457	5.51021	6.06569	5.23229	5.93443	6.43408	6.24455	6.05859	7.3636	6.56087	6.21962	5.92832	0.637404
	1270	5.25726	5.60952	5.27064	5.57472	5.70856	5.93944	5.15299	4.84266	5.67345	5.31216	4.88199	5.23402	4.88426	5.32337	6.05176	5.67359	4.91807	6.06919	6.04788	5.5687	5.44971	0.403805
	1271	5.31135	5.31725	4.66183	4.60099	5.4038	5.10065	4.6539	5.38024	5.23806	5.27337	4.37353	4.83331	4.55772	4.80282	5.02013	4.59288	4.10957	5.78085	5.0379	5.15252	4.96013	0.414001
	1272	4.78448	4.40138	3.37138	3.43414	4.81551	4.81424	4.64192	4.93315	5.06646	4.44135	4.92814	4.59913	3.94747	4.53325	4.70557	3.86754	4.12678	4.58704	4.31463	4.93698	4.46253	0.487569
	1273	3.85048	3.5808	2.67956	3.27622	3.66995	3.96088	4.52084	4.4155	4.42379	4.19143	4.48277	3.53427	4.21702	3.787	3.94852	3.34908	4.06232	3.57084	3.82257	4.63032	3.89871	0.492926
	1274	3.04432	3.54417	2.74931	2.80825	3.49019	2.90778	4.1296	3.74061	3.6078	4.30822	3.87186	2.7556	4.19877	3.2828	2.82252	2.26106	3.31521	3.06587	3.51422	4.02913	3.37236	0.56756
	1275	3.03062	3.35758	2.92226	2.20966	3.13008	2.84892	3.2345	2.87985	2.87282	4.04222	2.65299	2.44565	3.51371	3.30115	2.382	2.04859	2.89259	2.36964	2.54591	3.42336	2.9052	0.494979
	1276	2.48836	2.41881	2.74742	2.13254	2.75516	2.36657	2.556	2.17152	2.40516	2.59148	2.05653	2.3311	2.93592	2.407	2.23058	1.8185	3.08094	2.03619	1.85183	2.5641	2.39729	0.335686
	1277	1.87886	1.66249	2.22782	1.86177	1.80795	1.89266	1.77828	1.31414	1.91932	1.15074	1.02587	1.83034	2.07579	1.74387	1.54045	0.932721	2.79648	1.02907	1.22184	1.64497	1.66677	0.457827
	1278	1.6474	0.625219	1.65212	1.30718	0.653877	1.2571	1.37972	0.361252	1.25799	0.646861	0.933946	1.02525	1.27738	1.38245	1.06831	-0.0520506	2.02627	0.51569	0.646631	0.498162	1.00554	0.51361
	1279	0.993067	0.370437	1.7406	0.657082	-0.129086	0.439896	0.725682	0.151495	0.946889	0.326021	0.352601	0.573018	1.12504	0.963873	0.271378	-0.105715	1.5561	-0.565644	0.365121	0.325234	0.554154	0.558121
	1280	0.204301	-0.718269	1.65831	-0.404104	-0.697778	0.0897221	-0.2336	0.0599748	0.499274	-0.584085	-0.278192	-0.0604472	0.499907	0.189176	-0.716903	-0.0911642	0.653885	-0.948516	0.0488185	0.159575	-0.0335057	0.59983
	1281	-0.811155	-1.13263	1.0679	-0.864848	-0.627224	-0.579012	-0.724907	0.162348	0.144854	-1.17467	-0.282944	-0.207947	0.307586	-0.611538	-1.23167	-0.779045	-0.299502	-0.910641	0.00881508	-0.0233315	-0.428478	0.58373
	1282	-1.35833	-1.06492	-0.30936	-0.919344	-1.67794	-1.69862	-1.51988	-0.800327	-0.619946	-2.0613	-0.799956	-0.819929	-0.1974	-1.5858	-1.48007	-1.0126	-0.758942	-1.06314	-0.841174	-0.54193	-1.05655	0.495683
	1283	-1.76718	-1.34693	-1.06606	-0.826311	-2.36842	-2.20739	-2.23923	-1.76156	-1.46525	-2.71587	-1.37677	-1.09908	-1.16481	-1.736	-1.52445	-1.44636	-1.38775	-1.26053	-1.40221	-1.40548	-1.57838	0.481171
	1284	-2.02066	-1.92039	-2.04169	-1.58794	-3.08289	-2.0559	-2.91629	-2.58906	-1.95716	-2.33637	-2.07661	-1.98448	-1.40996	-1.46166	-1.76625	-1.874	-2.33294	-1.885	-2.09407	-1.97427	-2.06838	0.423662
	1285	-2.50968	-2.47106	-2.54666	-2.11671	-3.23742	-2.47761	-3.16196	-2.66408	-2.19235	-2.43436	-3.14454	-2.7179	-2.31864	-2.24977	-1.77315	-2.45239	-2.92332	-2.46008	-1.99972	-2.25127	-2.50513	0.386604
	1286	-3.00619	-2.90774	-3.11313	-2.84529	-2.75841	-3.32526	-3.38352	-2.75553	-2.67566	-2.84625	-3.50326	-3.14021	-2.93104	-2.71251	-2.90509	-2.60697	-3.00847	-2.49147	-2.53929	-2.35977	-2.89075	0.300094
	1287	-3.33546	-3.07195	-3.60568	-3.5512	-2.51514	-3.72387	-3.47062	-2.59643	-2.99532	-3.58352	-3.4078	-3.60724	-3.02158	-3.46447	-3.45091	-2.82522	-3.12706	-2.6425	-3.11489	-3.02844	-3.20697	0.366971
	1288	-3.45768	-3.37934	-3.86271	-4.02583	-2.74795	-3.99432	-3.72745	-3.40229	-3.2159	-3.38136	-3.58441	-3.46363	-3.29305	-3.56642	-3.15606	-3.08067	-3.97407	-3.01651	-3.30248	-3.7384	-3.46853	0.346013
	1289	-3.61855	-3.57968	-3.4056	-3.97863	-3.27843	-3.695	-3.74216	-3.72414	-3.42257	-3.62952	-3.37234	-3.14383	-3.8396	-3.18749	-3.30359	-2.98924	-3.95647	-3.53025	-3.54484	-3.77894	-3.53604	0.27105
	1290	-3.9331	-3.82232	-3.7708	-3.83034	-3.44143	-3.60195	-2.98992	-3.57365	-3.36084	-3.89669	-3.17305	-2.94105	-4.20534	-3.09746	-3.40782	-2.69678	-3.98022	-3.9165	-4.18038	-4.014	-3.59168	0.436837
	1291	-3.87998	-3.76722	-4.20424	-3.80015	-3.50386	-3.75266	-2.97869	-3.34936	-3.36727	-3.75137	-3.56064	-2.69143	-4.14386	-3.5181	-3.339	-2.80907	-4.21531	-3.58965	-4.68167	-3.74804	-3.63258	0.483552
	1292	-3.57059	-3.67118	-3.84383	-3.9828	-3.72478	-3.96071	-3.0843	-2.91434	-4.19086	-3.50715	-3.6289	-2.69479	-4.08999	-3.34911	-3.67495	-3.47677	-4.45534	-3.33342	-4.50454	-3.43495	-3.65467	0.469256
	1293	-3.69	-3.38806	-3.76302	-4.08473	-3.95615	-4.16588	-2.88169	-2.85336	-3.60795	-3.3725	-3.45312	-2.97019	-3.97807	-2.93423	-3.78458	-3.53396	-4.12403	-3.70072	-4.25181	-3.90889	-3.62015	0.442875
	1294	-3.42204	-3.15518	-3.77983	-4.15602	-3.64164	-3.83306	-2.76059	-2.68332	-3.18793	-3.40085	-3.23645	-3.27569	-3.91929	-2.91936	-3.97043	-3.45587	-3.90122	-3.48937	-3.82972	-4.1472	-3.50825	0.437026
	1295	-3.58758	-2.96533	-3.49899	-3.99913	-3.3908	-3.13313	-2.74043	-3.30683	-3.57648	-3.55955	-3.09922	-3.79949	-3.39523	-3.38186	-3.89395	-3.26128	-4.30534	-3.66945	-3.46477	-4.13806	-3.50835	0.389639
	1296	-3.48458	-3.46575	-3.59491	-3.42969	-3.51062	-2.92727	-2.49815	-3.36141	-3.44872	-3.75406	-3.0816	-3.94176	-3.02127	-3.51573	-3.60429	-3.58804	-4.06563	-3.10279	-3.18135	-3.70757	-3.41426	0.364702
	1297	-3.07385	-4.07579	-3.51283	-2.71486	-2.8628	-2.84324	-2.56091	-3.00005	-3.21164	-2.48749	-2.80919	-3.09382	-2.81058	-3.40639	-2.57663	-3.38289	-3.39097	-2.55724	-3.01441	-3.23996	-3.03128	0.398018
	1298	-2.78462	-3.61716	-3.16752	-2.73561	-2.79682	-3.23589	-2.83734	-2.48326	-3.31122	-1.84686	-2.44988	-2.66105	-3.21205	-3.12989	-2.857	-2.85429	-3.47822	-2.26482	-2.99126	-3.279	-2.89969	0.429756
	1299	-2.71903	-2.91545	-3.00527	-2.65247	-2.68639	-3.30898	-2.74113	-2.421	-3.14208	-1.57105	-2.50133	-2.83661	-3.265	-2.53148	-2.51401	-2.53809	-3.08535	-1.88155	-2.71498	-3.10294	-2.70671	0.429771
	1300	-2.52256	-2.18876	-2.85422	-2.51826	-3.47668	-2.93251	-2.53781	-2.52273	-2.69418	-2.22781	-2.61327	-2.83265	-3.06695	-2.1179	-2.47863	-2.45053	-2.99673	-1.99799	-2.85698	-3.01832	-2.64527	0.365951
	1301	-2.49438	-1.42486	-2.60889	-2.68263	-3.34049	-2.70548	-2.2851	-2.51675	-2.43782	-2.54559	-2.21905	-2.43591	-2.8142	-1.75014	-1.94892	-1.93177	-3.01048	-2.06776	-2.38726	-2.59193	-2.40997	0.440056
	1302	-2.40708	-1.16961	-2.29234	-2.16222	-2.7303	-1.71189	-1.68835	-2.20132	-1.88724	-2.27501	-2.22111	-2.00055	-2.14737	-1.8314	-1.89816	-1.58934	-2.29471	-2.35987	-1.72746	-2.16678	-2.03811	0.353691
	1303	-2.01811	-0.984691	-1.66223	-1.57128	-2.08259	-0.707024	-1.45582	-2.16616	-1.55463	-1.49098	-2.00696	-2.10715	-1.98239	-1.67155	-1.49314	-1.44378	-1.19837	-2.11669	-1.70607	-1.66573	-1.65427	0.393273
	1304	-1.36303	-0.720053	-1.33486	-1.14837	-1.64914	-0.249853	-1.53609	-1.84369	-1.40195	-1.31723	-2.04273	-1.92997	-1.52775	-1.2485	-0.855818	-1.19363	-1.57926	-2.07372	-1.20035	-0.798069	-1.3507	0.461689
	1305	-1.01712	-0.00123761	-0.846026	-0.653523	-1.04589	-0.0542431	-1.1893	-1.34561	-1.53096	-0.95625	-1.54998	-1.35049	-1.16691	-0.974353	-0.593089	-1.05275	-0.839523	-1.83092	-1.13353	-0.159904	-0.964581	0.487428
	1306	-0.917162	-0.505905	-1.02392	-0.419983	-1.01625	0.281402	-1.33992	-1.0808	-1.14313	-0.478041	-1.13865	-0.83289	-0.154307	-1.07899	-0.62072	-0.931833	-0.185664	-1.32612	-0.763973	0.0093694	-0.733374	0.457946
	1307	-0.640092	-0.242847	-0.903325	-0.353606	-0.695102	-0.10367	-1.49358	-0.416999	-0.972392	-0.325765	0.025147	-0.272578	0.0178295	-1.04941	-0.857999	-0.793043	0.308138	-0.718883	-0.0969291	0.124472	-0.473031	0.462431
	1308	-0.450889	-0.251964	0.0117845	-0.352967	-0.359519	-0.190956	-0.931203	-0.131546	-0.932345	0.174118	0.0955315	-0.0804479	0.0816259	-1.04402	-0.679209	-0.843391	0.194126	-0.457491	0.324654	-0.360155	-0.309213	0.410133
	1309	0.0314445	-0.309598	0.313611	0.115032	0.548968	-0.324155	-0.813264	-0.297547	-0.58622	0.102497	-0.128311	-0.0390587	0.338252	-0.948981	-0.683759	-0.255161	-0.462398	-0.193746	0.75242	-0.339663	-0.158982	0.442
	1310	0.0958111	-0.543481	0.179028	0.0795638	0.741591	-0.35702	-0.538554	-0.0451374	0.304086	0.183219	-0.284837	0.365791	0.351321	-0.512457	-0.28163	-0.436274	-0.914013	0.0481493	1.20447	-0.0900243	-0.0225201	0.491803
	1311	0.385077	-0.175826	0.167499	0.30465	0.513388	-0.112253	-0.0764911	-0.298732	0.595546	0.150331	-0.151019	0.553099	0.446087	-0.131371	0.320135	-0.663898	-0.806083	-0.175286	0.73808	0.170011	0.0876473	0.412779
	1312	0.279421	0.345276	0.213863	0.794373	0.755368	0.0189629	0.451153	-0.192683	0.91934	-0.0368551	0.204726	0.306718	0.538245	0.0800476	0.318145	-0.174094	-0.631554	-0.528833	0.368653	0.763014	0.239664	0.419503
	1313	0.596922	0.657486	0.275716	1.02602	0.87099	0.212343	1.01963	0.166862	1.01635	0.096091	0.650703	0.163137	0.599677	0.121559	-0.0793696	0.545181	0.0204987	-0.172867	0.152059	1.12629	0.453264	0.408571
	1314	1.24095	0.448461	-0.0524412	1.2299	0.713091	0.0985309	1.11074	0.216902	1.2792	0.00263688	0.964685	0.539103	0.649438	-0.0256541	0.730296	1.09869	0.364475	0.0972837	1.03458	0.966317	0.635359	0.467286
	1315	0.966523	0.810357	-0.0938668	0.806662	0.325654	0.0775327	0.545596	-0.0996745	1.01602	0.133649	1.37475	0.905849	0.825022	0.81855	0.933651	1.30076	0.336501	0.991249	0.980958	0.386475	0.66711	0.438404
	1316	0.722304	0.840356	0.218176	0.456389	0.180151	0.186811	0.0676034	0.0758989	0.880981	-0.076974	1.50377	0.721804	0.892929	1.02917	0.276644	1.95345	0.358224	1.00338	0.770371	0.304954	0.618319	0.515551
	1317	0.257823	0.862946	0.524475	0.553955	0.344584	0.0583199	0.706532	0.713221	0.993873	0.273803	1.43436	0.904601	0.552285	0.0717507	-0.0407825	1.83689	0.995195	1.50276	0.0530068	0.684447	0.664202	0.515253
	1318	0.318517	0.477428	0.845268	0.291222	0.253076	0.0539678	0.658885	1.0873	1.03302	0.568676	1.20069	0.521015	0.281093	0.526912	0.272458	1.16133	1.35747	1.62196	0.605532	0.888655	0.701224	0.428632
	1319	0.921728	0.898994	0.954407	0.575289	0.663703	0.40185	0.439401	0.909692	0.586897	0.693412	0.973207	0.0166138	0.205823	0.396104	0.727914	0.513372	1.25774	1.11637	0.727052	0.999493	0.698953	0.313943
	1320	1.35815	1.26769	0.915374	0.507334	1.10983	0.506706	0.371741	1.17074	0.113343	0.844898	0.683887	0.306033	0.211553	0.578711	0.851892	0.674339	1.11884	0.80792	0.441981	1.60469	0.772282	0.406453
	1321	1.72043	1.0982	0.846657	0.704575	0.824455	0.803978	0.683663	0.610431	0.222711	0.930522	0.440203	0.572219	0.702044	0.540311	1.16048	0.982446	0.827558	0.10058	0.244786	0.979864	0.749806	0.366316
	1322	1.54499	0.550219	0.172558	1.28265	0.970187	0.702523	0.567113	0.252366	0.431406	0.654754	0.690464	0.53389	0.626568	0.448464	1.19124	1.14993	0.786101	0.520439	0.151928	0.0979973	0.666289	0.393311
	1323	0.741791	0.283215	0.50327	1.24801	0.580399	0.303833	0.734083	0.481226	0.354719	0.636494	1.52887	0.577049	0.687867	0.497824	1.13078	1.55381	0.609887	0.956371	-0.245698	-0.465061	0.634937	0.500349
	1324	0.253685	0.286691	0.353168	0.485153	0.240439	0.327142	0.804381	0.285292	0.478057	0.717722	0.974102	0.237982	0.87533	0.173939	1.02318	0.830024	0.784656	1.31701	0.415641	-0.27002	0.529679	0.374591
	1325	0.321484	0.500092	0.604998	0.670821	-0.057425	0.530567	0.952454	0.204549	0.668477	0.556217	0.734868	0.304184	1.02144	0.471668	0.840442	0.466491	0.782931	0.559865	0.861901	-0.229093	0.538346	0.316834
	1326	0.779885	-0.0704825	0.793873	1.16794	0.194348	0.506958	0.746023	0.439085	0.488401	0.29219	0.400494	0.781399	0.925471	0.501631	0.517497	0.409896	0.152004	-0.152795	1.01011	0.157641	0.502078	0.350972
	1327	0.525303	-0.040978	0.381032	1.36828	-0.292447	0.555788	0.618422	0.56581	0.490766	0.298727	0.471632	0.143684	0.552201	0.810003	-0.37577	0.170217	0.503088	-0.0188315	1.17419	0.0595517	0.398034	0.433074
	1328	0.479197	0.408319	0.440857	0.615628	-0.293608	0.195792	0.284734	0.359871	0.584169	0.326844	0.585718	0.0952487	0.0901051	1.00499	-0.694263	0.277904	0.44558	0.0559652	0.633799	0.124584	0.301072	0.361897
	1329	0.650683	0.214508	0.54218	-0.147079	0.15521	-0.101182	-0.507403	0.46652	0.272263	0.0165056	-0.098818	0.389567	0.194805	0.123537	-1.14515	-0.111696	0.0295954	0.282012	0.0674277	0.410599	0.0852041	0.398402
	1330	0.293726	0.0119179	0.203333	-0.4536	0.296397	-0.410352	-0.552807	0.61666	0.356192	-0.263884	-0.590203	0.0742257	0.0280657	-0.0719739	-0.735578	-0.111234	0.014703	0.297597	-0.00993206	0.274433	-0.0366156	0.364386
	1331	0.0656153	0.214168	0.0924895	-0.38648	0.207484	-0.500732	0.138015	0.295419	0.0728888	-0.693669	-0.402507	0.0657882	-0.0735024	0.267373	-0.820489	-0.0445092	0.012046	0.309443	-0.0822131	0.139412	-0.0561981	0.330234
	1332	-0.148633	0.661107	-0.244841	-0.821125	-0.0581811	-0.341262	0.252064	-0.429409	-0.266462	-0.28755	-0.0243739	0.0620113	0.212353	0.676559	-0.746562	-0.357892	0.18144	0.178744	-0.113192	-0.109413	-0.0862309	0.387193
	1333	-0.159831	0.550801	0.0753589	-0.459639	0.138442	0.00670732	0.526386	-0.934064	-0.198606	-0.162918	0.423854	0.0946414	0.210504	0.522651	-0.489349	-0.587824	0.343151	-0.475392	-0.952865	-0.391698	-0.0959845	0.464111
	1334	-0.119978	0.38787	0.0644792	-0.575399	0.166356	0.352052	0.184945	-0.61543	-0.308236	-0.527237	0.0523205	0.18249	0.181687	0.723652	-0.156087	0.141418	0.578394	-0.876638	-0.947605	-0.352276	-0.0731612	0.464121
	1335	-0.363007	0.0635481	0.748713	-0.484935	0.704624	0.643825	0.43012	-0.287577	-0.194452	-0.399499	0.00827205	0.342044	0.00907092	0.750126	0.527257	0.190597	0.206816	-0.879492	-0.382575	-0.0587906	0.0787344	0.467014
	1336	-0.187174	0.0827877	0.730559	-0.0481534	0.433352	0.523464	0.544507	-0.986048	-0.123354	-0.356354	-0.00577848	0.479037	-0.172415	0.565514	0.670753	0.372282	0.254402	-0.116485	0.573922	0.136957	0.168589	0.427739
	1337	-0.200675	-0.0466446	0.8207	-0.0385328	0.815441	0.0458278	0.588098	-0.774128	-0.139829	-0.326089	0.418682	0.629709	-0.480732	0.177225	0.894667	0.176624	0.31425	-0.00225949	0.98265	0.0930364	0.197401	0.482056
	1338	0.406302	-0.145076	0.394754	0.157508	0.802295	0.166356	0.662209	-0.0809181	0.500817	-0.0683157	0.569092	0.665389	-0.425721	-0.030684	1.09782	0.566636	-0.0613241	-0.0697033	0.787468	-0.147526	0.287369	0.4112
	1339	0.260445	0.0230056	0.103378	-0.0177201	0.831938	0.0746869	0.834472	0.761588	1.23956	0.180114	0.535343	0.855557	-0.868519	-0.0733965	0.881835	0.938886	-0.484558	0.258296	0.0158393	-0.0529989	0.314887	0.532189
	1340	0.373527	-0.00633983	0.517748	-0.497663	0.807783	0.211103	0.137871	1.14236	0.810512	0.454638	-0.0480594	0.8119	-0.40616	0.7031	0.551634	0.986528	0.0141854	0.180053	0.509791	-0.435267	0.340962	0.475461
	1341	0.19582	0.139096	0.430559	0.153134	0.554559	0.0676068	0.109065	1.01734	1.12872	0.413435	-0.483678	0.538107	0.864345	0.334635	0.729152	1.16198	0.413442	0.89201	0.433214	-0.176077	0.445823	0.431948
	1342	0.279731	0.295208	0.661138	-0.0658224	0.181627	0.0930361	0.0779826	1.1062	0.915355	0.83568	-0.202301	0.375045	1.53446	0.50077	0.897215	0.710761	0.660326	1.13186	-0.00360108	-0.40148	0.479159	0.502521
	1343	0.472214	0.292978	0.512021	0.269131	0.517669	0.628592	0.664765	0.833872	0.469608	0.7362	0.190584	-0.116055	1.47781	0.387346	0.693439	0.437727	0.690391	0.692702	0.290178	-0.00905009	0.506606	0.337972
	1344	0.596952	0.267087	0.511729	0.621853	0.0566202	0.584791	1.10893	0.669476	0.652967	1.04652	0.293103	-0.360027	1.09258	0.390608	0.558599	0.551356	0.188714	0.320976	0.816545	-0.00152075	0.498393	0.372493
	1345	0.782099	1.28575	1.07336	0.374229	0.0717906	0.813641	0.664641	1.08164	0.755541	1.26067	-0.32943	-0.000678882	0.594692	0.715253	0.696549	0.849	0.308156	0.125809	0.915508	0.429825	0.623402	0.431449
	1346	0.720157	2.14817	1.38221	-0.179572	0.285573	1.29292	0.57808	1.22491	0.834318	1.24416	-0.0739503	0.174906	0.733713	1.03704	0.794639	1.27947	0.661249	0.264023	1.11301	0.991003	0.825301	0.558736
	1347	0.825673	2.82094	1.56892	-0.301062	0.804389	1.74565	0.897563	0.792186	0.83937	1.36126	0.25127	0.522647	0.956487	0.619276	1.21728	1.55185	1.2846	1.20159	1.17719	1.01518	1.05761	0.629989
	1348	1.2623	2.30978	1.34054	0.208386	0.82703	2.22723	1.36506	0.503411	0.689543	1.02551	1.232	0.845098	1.57131	0.916862	1.98119	1.30329	1.8066	1.05887	1.3591	1.84239	1.28378	0.556671
	1349	1.55134	2.00938	1.54383	0.687182	1.3776	2.21064	1.61374	1.28112	0.666138	1.17396	1.99133	1.35194	1.68541	1.19356	1.7668	1.25912	1.93355	1.68876	1.81389	2.50313	1.56512	0.462919
	1350	2.13485	2.05145	1.45086	1.69817	1.86996	2.08187	1.58526	1.64323	1.15078	1.37846	2.05121	1.90076	1.96792	1.24398	1.46987	1.42926	1.94359	1.68316	1.96044	3.04238	1.78687	0.417949
	1351	2.66615	2.20698	2.44495	1.63461	2.11498	2.3353	2.10566	2.08462	1.96736	2.13772	2.81284	2.43973	2.14498	1.1127	1.72471	1.58859	2.32513	2.16259	1.74398	3.137	2.14453	0.456659
	1352	2.14971	2.48104	2.39863	1.82949	2.77557	2.40787	3.13157	2.07405	2.88435	2.38712	2.92199	2.59824	1.65719	1.49662	1.64379	1.9619	2.4372	2.30628	1.53753	3.3417	2.32109	0.531717
	1353	1.77876	2.3765	2.65196	2.35131	3.25186	2.75951	3.55206	2.35398	2.8621	2.24568	2.81014	2.38836	2.23707	2.17551	2.46571	2.04803	2.31427	2.992	1.83522	3.19633	2.53232	0.470622
	1354	1.63195	2.17074	2.76946	2.87988	3.42135	1.94039	4.40384	2.74963	2.96734	2.10895	3.38497	2.66397	3.02757	3.04267	2.21462	2.40496	2.44491	3.45009	2.27559	2.85513	2.7404	0.636554
	1355	2.24118	1.86364	2.44698	2.9777	3.50027	1.89305	3.56041	3.17654	3.44299	2.59852	2.99562	3.2047	3.48065	3.29903	2.73803	2.62641	2.86157	3.43275	2.86378	2.47588	2.88398	0.520768
	1356	2.11163	2.35683	2.77219	3.21675	3.22354	2.13037	3.85452	3.04848	3.73427	2.72666	2.75212	3.29476	4.05044	3.32699	2.53763	2.61123	3.82064	3.44939	3.13734	3.03	3.05929	0.562085
	1357	2.78052	2.80154	3.11884	3.29301	3.06096	2.17655	3.4958	2.8238	3.64021	3.33522	2.95606	2.97807	3.87154	3.26165	2.6684	2.55368	3.73155	2.99265	3.65521	2.80798	3.10016	0.435817
	1358	3.40383	3.38941	2.95152	3.6131	2.86466	2.81697	3.08102	2.68475	3.05001	3.63832	3.15292	2.86563	3.3229	3.5717	3.10085	3.15131	3.44237	2.82713	3.82333	3.25253	3.20021	0.318863
	1359	3.09727	3.66526	2.36099	4.13282	3.35696	3.07777	3.03062	3.10165	3.25324	3.62547	3.03025	3.16801	3.22748	3.88619	3.30517	3.24801	3.71654	2.83206	3.57647	3.50761	3.30999	0.395655
	1360	3.60552	3.46594	2.67996	4.02094	3.33644	3.3411	2.64403	3.85605	3.6549	3.61676	2.78505	3.39116	3.64439	4.10204	4.01754	3.60728	3.31898	3.18099	3.61976	2.88832	3.43886	0.431589
	1361	3.59913	3.4233	3.41004	4.30875	3.19357	3.51606	2.74505	3.64945	3.35329	3.34574	3.02507	3.59948	3.8986	3.99045	4.69443	3.76055	2.88944	3.24644	3.77641	3.29473	3.536	0.462759
	1362	3.55231	3.6004	3.50629	4.87844	3.05389	3.81943	2.90258	3.5865	3.97198	3.29506	3.55351	3.44494	4.04698	4.45859	4.70737	4.07521	3.06645	3.11959	3.63231	4.22614	3.7249	0.548762
	1363	3.21072	3.92776	3.55065	4.56083	3.48451	3.68802	3.05904	3.212	3.93954	3.0942	3.93218	3.51509	3.95129	4.1765	4.27589	4.28403	3.18515	3.54152	3.73367	4.32851	3.73256	0.452522
	1364	3.25021	3.50759	3.92383	3.72847	3.26854	3.90877	3.4104	3.12069	3.47933	2.83326	3.95557	3.50363	3.56989	3.59729	3.88744	4.34178	3.40982	3.41985	3.40481	3.55928	3.55402	0.337264
	1365	3.44336	3.25872	3.73703	3.20242	3.01251	3.35467	3.40497	3.29759	2.92475	3.23496	3.94076	3.40951	3.82504	3.40525	3.49616	4.165	3.52994	3.21831	2.97675	3.64649	3.42421	0.319212
	1366	3.82676	3.16916	3.20362	3.69661	3.45315	3.00411	3.00053	3.324	3.22347	3.46681	3.59055	3.4563	3.18344	3.59717	2.96569	3.95632	3.25349	3.20547	3.03961	3.42855	3.35224	0.28006
	1367	4.11809	3.27543	3.23153	3.98768	3.25602	2.86244	2.61702	3.34534	3.35855	2.77786	3.90328	3.41474	2.90746	3.80079	3.1668	3.3192	3.21499	3.02318	2.95155	2.85706	3.26945	0.414751
	1368	3.90327	3.14512	2.72294	3.77696	2.97656	3.0321	3.3493	3.13981	2.95011	2.66098	3.39673	3.66738	2.27161	3.51593	3.31771	3.26175	3.34067	2.86292	2.82346	2.67704	3.13962	0.412143
	1369	3.50346	3.02645	3.01426	3.46826	2.40955	3.64838	3.68147	3.41834	2.67359	3.04489	3.15231	3.44682	2.10678	3.21029	3.18535	3.51068	3.15108	2.74914	2.62513	2.34588	3.06861	0.453683
	1370	3.66558	2.74065	3.51364	3.43746	2.2468	3.79196	3.26957	2.62517	2.83033	2.74598	3.55943	3.73547	1.54643	2.88562	2.43489	3.29144	3.28149	2.59118	3.10941	2.32915	2.98158	0.58724
	1371	3.30042	2.86529	3.74747	2.86642	2.17015	3.56971	2.546	2.0788	2.60368	2.67365	3.16289	3.24202	1.64275	2.41722	2.53884	3.11664	3.25889	2.55717	2.91106	2.87621	2.80727	0.515703
	1372	3.17842	2.59735	3.56665	2.67971	2.18969	3.46744	2.53597	1.54545	2.58739	2.93336	2.82903	3.2061	2.0425	2.241	2.42948	2.78708	2.52365	2.30467	3.06722	3.21245	2.69623	0.505154
	1373	2.87859	2.29862	3.0073	2.63285	2.10294	2.39431	2.47337	1.66499	2.74869	2.83001	2.43835	3.12289	2.45071	2.59021	2.3013	2.69004	1.75633	2.50802	3.06452	3.33753	2.56458	0.426998
	1374	1.97996	2.0796	2.36239	2.87461	1.92773	1.68753	1.54486	2.14887	3.05481	2.10808	2.11093	2.88192	2.275	2.14282	2.44098	2.30594	2.48749	2.39871	2.99281	2.40027	2.31027	0.407229
	1375	2.37595	2.03868	2.0901	2.94698	2.09215	1.99966	1.41619	2.50762	2.49433	2.32472	1.65665	1.93123	2.3008	1.23524	1.90457	2.40071	2.58084	2.13433	2.67813	1.83602	2.14725	0.42182
	1376	2.76486	2.41847	2.19757	1.97651	2.65311	2.23493	1.65866	2.10081	2.43745	1.84498	0.916637	1.95861	1.79991	0.973838	1.34867	2.12484	2.40715	1.65398	2.44215	2.00722	1.99602	0.503279
	1377	2.90112	1.9951	1.77617	1.50257	2.06913	1.76451	1.95764	1.85284	2.27823	2.25046	1.15844	1.80972	1.46119	1.6983	1.71701	1.30994	2.44641	1.61976	2.26214	1.83629	1.88335	0.409278
	1378	2.21481	1.62762	1.65306	1.86759	1.95137	0.902511	1.57435	1.69006	1.98757	2.12242	1.49315	1.32978	1.67396	2.04154	1.75029	1.69329	1.60453	1.43088	1.80666	1.74301	1.70792	0.296473
	1379	1.6728	1.22986	1.79137	2.36445	1.99103	1.09051	1.86905	1.25151	1.50503	2.66959	1.04295	1.03514	1.20567	1.45103	1.63743	1.48872	1.23954	1.68658	1.63247	1.57449	1.57146	0.42713
	1380	1.20293	0.966103	1.27831	2.00636	1.57614	1.23244	2.30078	0.778572	1.41854	2.43101	1.12938	0.684541	1.01373	1.12467	1.22198	0.859555	1.36554	1.72398	1.03226	1.06363	1.32052	0.475266
	1381	0.738196	0.342174	0.677021	1.0173	1.50381	1.46023	2.08002	0.635181	0.900236	1.96759	0.941847	0.745367	1.1686	1.47298	0.38104	0.275793	1.26997	1.65009	0.505991	0.467001	1.01002	0.541286
	1382	0.436648	0.0239639	1.10662	0.466131	1.58183	1.12378	1.57159	0.825163	1.19929	1.76387	0.394345	0.262993	0.722308	1.16055	0.162199	0.153166	0.91324	1.57718	0.459101	0.318677	0.811133	0.548524
	1383	0.540796	0.877025	1.04956	0.508211	0.967626	0.702523	1.2504	1.21649	1.03502	1.71287	0.770032	-0.00793863	0.545512	0.639254	-0.156391	-0.218444	0.512364	0.806217	0.575211	0.279045	0.680269	0.477779
	1384	-0.133271	1.50506	0.645646	0.523497	0.655248	-0.0569833	1.42465	0.57687	0.358981	0.829164	0.815938	-0.182785	0.507311	0.666887	0.0662956	-0.22116	0.0882767	0.231445	0.301632	0.426086	0.45144	0.475604
	1385	-0.121824	1.83427	0.597195	0.712608	0.748997	0.13096	0.993028	0.402384	-0.209619	-0.00514691	0.525578	-0.544945	0.641366	0.188345	0.266578	-0.291045	0.360425	0.22375	-0.119558	0.376516	0.335493	0.526892
	1386	0.176925	1.20918	0.159128	0.141592	0.421973	0.267501	0.182743	0.822244	-0.43227	-0.497665	0.266831	-0.119412	0.394562	-0.100876	0.330436	-0.0518075	0.350167	-0.523697	0.298164	0.226401	0.176106	0.411184
	1387	0.0366589	0.499575	0.19844	-0.181593	0.258301	0.0982813	0.00619157	1.07164	-0.639944	-0.694237	0.28115	0.00853517	-0.130774	-0.115922	0.216534	0.401853	0.461313	-0.53384	0.158771	0.215226	0.0808078	0.410157
	1388	-0.168883	-0.275203	-0.0367981	0.401115	-0.23367	-0.481156	-0.525808	0.357274	-0.494918	-0.590258	0.12359	-0.357706	-0.586735	-0.402316	-0.0605915	-0.16309	0.33001	-0.538612	0.326025	-0.407567	-0.189265	0.339092
	1389	-0.925725	-0.821057	-0.429171	-0.194121	-0.329832	-0.495641	-1.05434	0.0599625	0.114075	-0.509282	-0.442898	-0.633879	-0.686218	-0.6016	0.0263709	-0.146361	0.0159825	-0.1593	0.130765	-0.293907	-0.368809	0.352184
	1390	-0.681659	-1.14264	-0.567697	-0.375035	-0.387885	-0.625179	-1.3676	0.159932	0.029636	-0.861117	-0.356094	-0.505589	-0.754785	-1.02801	-0.124242	-0.241028	-0.305528	0.172619	0.105116	-0.268185	-0.456249	0.43153
	1391	-1.03225	-1.22168	-0.436191	-0.819859	-0.89221	-0.481621	-1.60633	-0.0404901	0.4557	-1.0571	-1.16727	-0.495007	-0.676879	-1.34484	-0.108763	-0.666297	-0.729697	-0.384219	0.318192	-0.134599	-0.62607	0.545111
	1392	-0.952398	-1.37118	-0.994092	-0.894177	-1.37788	-0.792224	-1.17697	-0.322412	0.517936	-0.536765	-0.882388	-0.48052	-0.355019	-0.977778	-0.349739	-0.632627	-1.22538	-0.705173	-0.0112749	-0.325935	-0.6923	0.474644
	1393	-0.962229	-0.895461	-0.838004	-0.849655	-1.21842	-0.816947	-1.28956	-0.75967	-0.0933601	-0.0923002	-0.75022	-0.271744	-0.456263	-0.326157	-0.307205	-0.731591	-0.775423	-0.729986	-0.444625	-0.350622	-0.647972	0.340232
	1394	-0.44835	-1.07401	-0.783319	-1.07587	-0.684747	-0.989048	-0.980544	-0.691677	-0.425606	-0.254212	-0.273191	0.247615	-0.545093	-0.458396	0.236448	-0.39102	-0.264279	-0.0169052	-0.487495	-0.0684892	-0.471409	0.395919
	1395	-0.151072	-0.677457	-0.541934	-1.26437	-1.22907	-0.663494	-1.16389	-0.453694	-0.542412	-0.775856	-0.321293	0.515094	-0.603313	-0.960824	0.227279	-0.352872	-0.401839	-0.210019	-0.876843	0.378256	-0.503481	0.4953
	1396	0.419192	-0.27964	-0.215638	-0.855715	-1.12438	-0.300532	-0.901006	0.0129501	-0.646688	-0.356229	0.0545679	0.192865	-0.762443	-0.595957	0.194778	-0.552355	-0.394842	-0.924791	-0.718255	0.471721	-0.36412	0.468024
	1397	0.0693682	-0.329768	-0.374009	-0.766407	-0.589314	0.0380066	-0.731312	-0.178291	-0.0336377	-0.349658	0.103192	0.217826	-0.538477	-0.634458	0.165822	-0.420466	-0.34933	-0.948004	-0.772669	0.171957	-0.312481	0.364827
	1398	-0.0212435	-0.574558	-0.160679	-0.495958	0.0188304	0.41085	-0.469063	0.110365	0.226889	-0.538842	-0.352533	0.542813	-0.145506	-0.310262	-0.167405	-0.138511	0.0597149	-0.307208	-0.614958	0.129915	-0.139867	0.326935
	1399	-0.367347	-0.882904	0.0663881	0.150042	-0.154643	0.6573	0.0492483	-0.0177726	0.541097	-0.491248	-0.447202	0.565734	0.0890749	0.342179	-0.6299	0.236102	-0.267482	-0.125034	-0.152544	-0.0572535	-0.0448081	0.404276
	1400	-0.0287913	-0.788663	0.068071	0.286074	0.127224	0.356641	0.169167	-0.200244	0.612148	0.149343	-0.276718	0.520699	0.221316	0.663724	-0.884816	0.286418	-0.389749	-0.0531695	-0.421373	-0.173887	0.0121707	0.421783
	1401	-0.0703255	-0.265605	0.409271	0.30102	0.376527	0.519607	0.158578	0.0969324	0.4267	0.354866	-0.144689	0.255212	0.37242	0.282117	-1.04908	0.451506	-0.260779	0.0576484	-0.30058	-0.0186691	0.0976337	0.374734
	1402	-0.610369	0.383742	0.500383	-0.00774054	0.718686	0.287566	0.264452	0.0565279	0.32939	0.443817	0.207172	0.341426	0.394795	0.361844	-0.26859	0.151775	0.391208	0.725052	-0.143972	-0.0212979	0.225293	0.322352
	1403	-0.24205	0.618768	0.423655	0.803063	0.669346	0.499076	1.02513	0.386907	0.334788	0.529939	0.746911	0.2948	0.483588	0.691602	0.535205	0.0703435	0.849973	0.967097	0.217885	0.430925	0.516848	0.303756
	1404	0.493487	0.637575	0.215362	1.6775	1.06242	0.465406	1.20665	1.12363	0.814514	0.524114	0.809911	0.320573	0.710716	1.38603	0.972628	0.730652	1.02954	1.1636	0.610287	0.882312	0.841845	0.367636
	1405	0.699923	0.903527	0.299248	1.17816	1.09663	1.00405	0.787194	1.43522	0.890905	0.439519	0.87598	0.146959	1.07264	0.904541	1.40663	1.36491	1.25503	1.40118	0.814856	0.860822	0.941897	0.359848
	1406	1.1205	0.605787	0.564339	0.693597	1.1382	1.38238	0.546943	1.26943	0.946717	0.483574	0.56934	0.0304258	1.27892	0.993262	1.54499	1.65599	0.902884	1.56981	1.07456	0.255863	0.931376	0.452843
	1407	0.503135	1.16252	0.798471	0.711019	1.71579	1.56382	0.558532	1.27495	1.16036	0.613495	0.86633	0.545844	1.43512	0.843022	1.73754	1.31523	0.809497	1.41398	1.07366	0.580436	1.03414	0.405262
	1408	0.909684	1.09271	1.26714	0.993436	1.60254	1.61102	1.13085	1.57028	0.817414	1.0908	0.627343	1.37475	1.54801	1.10949	1.17041	1.14882	0.859027	1.37257	1.77987	1.04795	1.20621	0.305221
	1409	1.51898	1.90871	1.64561	0.987183	1.76514	1.47602	1.83156	1.7904	0.358467	1.38829	0.923186	1.87655	1.79834	0.950063	0.950355	0.901376	1.01764	2.05889	1.12257	1.26897	1.37692	0.458634
	1410	2.28655	2.2706	2.03966	0.723651	1.37274	0.965429	1.77331	1.80154	0.955213	1.32559	1.24856	1.68324	1.63698	0.964073	0.665531	0.858393	1.22465	2.18078	0.753192	1.36849	1.40491	0.530415
	1411	2.52611	1.91495	2.56398	1.19598	1.11864	1.29105	1.78121	2.44589	1.33374	1.14632	1.86719	0.997473	1.13755	1.35498	0.767525	1.36307	0.727775	2.11802	1.0726	2.05314	1.53886	0.575688
	1412	2.74474	1.88292	2.56738	2.02514	1.22177	1.55702	1.25209	2.28074	1.95595	1.58282	1.93167	1.34103	1.68723	1.3311	0.734955	1.65612	1.23045	2.01264	1.20434	2.19592	1.7198	0.508004
	1413	2.67074	2.06007	2.70876	2.33499	1.77665	1.77458	1.36023	2.21204	2.20172	1.96005	1.95298	1.33171	2.12032	1.30545	1.12972	1.45466	1.50535	2.07939	1.96618	2.30066	1.91031	0.449998
	1414	2.52023	2.22492	2.44637	2.50248	1.79947	2.4439	1.83875	1.74535	1.69151	2.04953	2.28934	1.25991	1.81849	2.24554	1.55583	2.08349	1.51312	1.94334	2.1556	1.92559	2.00264	0.355225
	1415	2.40766	1.9611	2.35575	2.07002	1.57684	2.65125	2.15605	2.72743	1.0889	2.02256	2.21461	1.18284	1.01711	2.42917	1.80806	2.50462	1.97773	1.90493	1.75001	1.80669	1.98067	0.489034
	1416	2.25242	2.25041	1.90975	2.16497	1.94838	1.64705	2.017	3.03069	1.3436	2.30477	2.54161	1.78052	0.767398	3.07707	1.78678	2.43555	2.46629	2.12457	1.95633	1.31179	2.05585	0.551436
	1417	2.29624	2.44848	1.65607	2.10299	1.84351	1.13435	2.01283	2.92749	1.58282	2.21281	2.80969	2.1925	1.32151	3.20928	2.25624	2.7883	2.62618	2.36691	2.65754	0.993743	2.17197	0.604976
	1418	2.45289	2.63958	1.32343	1.88844	2.30236	1.55733	1.8769	2.59959	2.37308	2.56315	2.98368	2.39137	1.24179	2.94686	2.76699	2.53049	2.79047	2.54521	3.20253	1.28449	2.31303	0.58871
	1419	2.58979	2.63577	1.51639	2.15604	2.51053	1.25104	1.93165	2.59322	2.32194	3.13438	3.11078	2.70619	1.76438	2.15089	2.88581	1.9558	3.03182	2.29341	2.98139	1.99318	2.37572	0.536409
	1420	2.61446	2.26378	2.2191	1.96008	2.61425	1.48579	2.14106	1.6214	1.67671	2.58754	3.23653	3.05261	2.04178	1.71747	2.50038	2.68482	3.00181	2.08412	2.80322	2.20829	2.32576	0.500851
	1421	2.43442	2.17932	2.49036	1.39531	2.79059	1.26997	2.43807	1.03658	1.53732	2.61841	2.9783	2.78966	1.97134	2.34717	2.51229	2.56912	2.75969	2.09511	3.20749	2.36032	2.28904	0.584582
	1422	2.87565	1.84522	2.98771	1.55326	2.86282	1.39549	2.26387	1.30949	1.61325	2.15451	2.77606	2.32878	2.25495	2.49444	2.26745	2.35052	2.36568	2.26034	3.3293	2.68297	2.29859	0.545883
	1423	2.24959	2.0259	2.87683	1.93193	2.86962	2.06343	1.93488	1.36657	1.47913	2.17179	1.92673	2.83988	2.23916	2.11999	1.69713	2.13973	2.25676	2.47965	2.94361	2.63802	2.21252	0.452292
	1424	1.78726	2.2612	2.21948	2.73175	2.57407	2.34294	2.50771	1.58777	1.72273	2.52394	1.79297	3.22227	2.25607	2.10356	1.40612	2.0979	2.40926	2.22507	2.78182	2.63965	2.25968	0.446546
	1425	1.75381	2.40846	2.02535	3.04996	2.3729	2.89088	3.23065	1.86795	2.12317	2.47609	2.20806	2.78384	1.93848	2.22228	1.81112	2.48393	2.28893	2.12748	1.84813	2.14139	2.30264	0.418561
	1426	2.13378	2.04205	2.3677	2.3873	1.93233	2.65544	3.14075	1.77081	2.14559	1.94259	2.25015	2.12301	2.17457	2.38908	2.0194	1.92378	1.47004	1.85589	1.17077	1.63147	2.07633	0.422504
	1427	2.40203	1.7202	2.09451	2.2944	2.24333	2.52218	2.72818	1.71869	2.84979	1.99494	1.21191	2.02722	1.71215	2.35176	2.2146	1.69991	1.22404	1.64298	0.800194	1.90149	1.96772	0.519182
	1428	2.11838	1.49662	1.5907	2.29688	2.18563	2.8069	2.659	1.97022	2.82658	2.13457	0.92298	2.03659	2.04994	2.03281	2.42264	1.09838	1.40698	1.33707	1.02219	1.82622	1.91206	0.567746
	1429	2.14484	1.76834	2.29036	2.3009	1.24042	2.01934	2.79719	2.1992	2.65015	2.0628	1.44305	1.97246	1.64148	2.03773	2.42832	1.01392	1.32543	1.58396	1.36059	1.35343	1.8817	0.497388
	1430	1.93608	1.76578	2.15836	2.42007	0.888894	1.71881	2.77092	2.04726	2.48369	1.11358	1.36165	1.61661	1.13708	1.4097	2.4149	1.41561	0.827459	1.70505	1.62422	1.06956	1.69426	0.559645
	1431	1.58638	1.31662	0.937228	2.7492	0.60604	1.00032	1.84495	1.84853	2.61228	0.817188	1.28355	1.71703	1.06089	0.884098	2.30266	1.20577	1.03425	1.82064	1.33771	1.16528	1.45653	0.595079
	1432	1.00246	1.01364	0.228923	2.8988	0.914361	0.923782	1.57388	1.69173	2.4861	1.3103	1.73635	1.51229	1.00111	0.709401	2.51446	1.11176	1.13328	1.46805	0.759452	1.19178	1.3591	0.659889
	1433	0.64864	1.1607	0.150014	1.79629	1.07791	1.42654	0.932135	0.931142	2.00387	1.52826	1.80348	1.17057	0.920877	0.535315	2.1305	1.48104	0.910241	1.35648	0.710838	0.743027	1.17089	0.517941
	1434	0.47955	1.05206	0.268539	1.34056	1.40536	0.703749	0.411757	0.48418	1.44481	1.26709	1.37599	1.02436	1.21531	0.578535	1.79182	1.48858	0.765333	1.16534	0.454996	0.655023	0.968647	0.44535
	1435	0.689581	1.5637	0.57553	0.802521	1.48979	0.319339	-0.130474	0.423879	1.19319	0.917623	1.14483	1.05412	1.26393	1.00565	1.31641	1.08197	0.554161	1.76298	0.562206	0.565662	0.90783	0.469166
	1436	0.914078	1.71187	1.52482	0.603936	1.5103	0.144374	0.152843	0.56218	0.915452	0.985233	1.08067	0.981755	1.22986	1.09489	1.14509	0.671632	1.02039	1.92879	0.506012	0.407516	0.954584	0.485045
	1437	0.508792	0.779907	1.49557	0.574426	0.924151	0.369549	0.826351	0.436118	0.328824	1.01129	1.20497	0.6441	1.02762	0.609452	0.74043	0.359515	0.850027	1.27287	1.36253	0.627045	0.797676	0.345399
	1438	0.00213903	0.438078	1.1324	-0.42838	0.710731	0.461755	0.928345	-0.0977009	0.0226314	0.944003	1.5197	0.888122	1.15235	0.409465	0.585038	0.2726	0.884168	0.9092	1.06423	0.449016	0.612395	0.491592
	1439	-0.292449	0.75879	0.903546	-0.149823	0.32226	0.00806938	0.916415	0.0741351	-0.0986447	0.151494	0.985761	0.607261	0.879925	0.835159	0.619704	0.521999	0.982113	0.47794	0.753735	0.579154	0.491827	0.410996
	1440	-0.165247	0.378875	0.785593	0.074147	0.619686	0.262632	0.742062	-0.0119521	0.187683	-0.261059	0.704074	0.313775	0.381665	0.957081	0.345067	0.265874	0.848463	0.350528	0.591543	0.458345	0.391442	0.331226
	1441	-0.461644	0.509164	0.727754	0.0844336	0.578313	0.585679	0.216883	0.0873934	-0.246438	0.164684	0.504195	-0.0923546	0.283237	0.616144	0.298741	0.114088	0.820761	0.313902	0.723526	0.312523	0.307049	0.337306
	1442	0.0404511	-0.136401	0.307805	-0.134687	-0.158091	0.432184	0.512099	0.543661	-0.172041	0.695879	-0.356361	0.108656	0.493422	0.502367	0.0389385	0.26354	0.23445	-0.204368	0.0400069	0.897823	0.197467	0.343873
	1443	-0.0420975	-0.329834	-0.164921	0.407798	-0.266312	0.0378446	0.849351	0.544405	0.395992	0.798856	-0.538104	0.148444	0.516504	0.312406	0.165658	0.225744	-0.0867009	-0.408163	-0.0422044	0.447852	0.148626	0.38921
	1444	-0.494914	-0.985941	-0.795455	1.03842	-0.417641	0.106099	0.80515	0.469777	0.580728	0.256752	-0.290469	0.0766995	0.538404	0.261971	0.212829	-0.095866	-0.708603	-0.353664	-0.114465	0.440115	0.0264964	0.54816
	1445	-0.718819	-0.576976	-0.598775	0.814271	-0.214007	0.137647	0.133462	0.250306	0.365269	-0.129896	-0.311735	-0.164327	0.370788	-0.241757	0.528784	-0.470941	-0.377461	-0.401968	0.0940654	0.594338	-0.0458865	0.436024
	1446	-0.573139	-0.324467	-0.245265	0.247876	-0.178469	0.0680353	0.083554	0.109091	0.0176128	-0.857501	-0.0970862	-0.565476	0.474007	-0.265124	-0.0803387	-1.05401	-0.457961	-0.360123	0.472867	0.332098	-0.162691	0.412428
	1447	-0.975918	0.406712	-0.477439	-0.406975	0.081684	-0.333395	-0.271469	0.144843	-0.110042	-0.825328	-0.278031	-0.988599	0.4012	-0.340905	-0.819227	-0.59219	-0.735685	-0.4117	0.492812	-0.328476	-0.318406	0.447487
	1448	-0.901678	0.540637	-0.702519	-0.541907	0.00584154	-0.372352	-0.253268	-0.0214638	-0.419913	-0.924652	-0.762721	-1.07793	0.493632	-0.168543	-0.968416	-0.687355	-0.555286	-0.288391	0.440196	-0.363895	-0.376499	0.483181
	1449	-0.497992	0.571872	-0.615221	-0.369668	-0.404764	-0.181644	-0.274205	-0.035064	-0.509272	-0.698113	-0.715441	-0.754304	0.480538	-0.642543	-1.01634	-0.088804	-0.681038	-0.171079	0.401359	-0.0746136	-0.313817	0.433208
	1450	-0.418624	0.345848	-0.514414	-0.387226	-0.153044	0.0146414	0.0370017	0.118048	-0.564639	-0.498437	-0.789166	-0.25651	0.839369	-0.594188	-0.440403	0.142179	-0.772355	0.0838419	0.066314	-0.2424	-0.199208	0.407108
	1451	-0.654906	0.126691	-0.383308	-0.212309	0.0454248	0.131944	-0.535734	-0.0876921	-0.0878965	-0.379086	-0.440998	0.0878875	0.391557	-0.729597	0.356831	0.41855	-0.564825	-0.319513	0.281469	-0.0473381	-0.130142	0.359586
	1452	-0.615249	-0.071213	0.226671	-0.0457593	-0.267502	-0.028674	-0.900359	0.0286123	-0.326428	0.07824	0.180166	0.430741	-0.160514	-0.596757	0.521531	0.546078	-0.415613	-0.280344	0.360224	0.221891	-0.0557129	0.395496
	1453	-0.247055	-0.311126	0.297003	0.0668037	0.446974	0.318344	-0.870027	0.607047	-0.330403	0.261008	0.384124	0.588116	0.297886	-0.482291	0.0495423	1.30484	-0.0790123	-0.196796	-0.449108	0.170718	0.0913291	0.485755
	1454	0.473021	-0.654989	0.360291	-0.00802899	0.261719	0.3063	-0.549433	0.823602	-0.473647	0.590667	0.287	0.900139	0.0643872	-0.208355	-0.0436186	1.11425	0.26594	-0.461034	-0.823394	-0.0082077	0.110831	0.532999
	1455	0.957713	-0.644147	0.238508	-0.30898	-0.127645	0.17584	-0.325441	0.856816	0.0281114	0.674572	0.398827	1.1248	0.137785	-0.184529	-0.28173	1.08793	0.746241	0.138062	-0.343476	0.0380278	0.219364	0.528193
	1456	1.06897	-0.466507	0.663199	-0.426524	-0.12401	0.359522	0.0265714	0.421101	0.668239	0.912099	0.0177509	0.72052	0.167805	-0.109871	0.0116532	0.812558	0.554462	0.318736	0.0824117	0.148618	0.291365	0.431846
	1457	1.46948	-0.390452	0.909201	0.0637754	0.26975	0.303857	0.216655	0.0413936	0.923928	0.41209	-0.439345	0.49038	0.304438	0.410697	0.232118	0.6043	0.152336	-0.201927	0.333348	-0.0622268	0.30219	0.449928
	1458	0.823159	-0.429702	0.696088	0.397839	0.28557	0.397481	0.267202	0.260561	0.98925	0.419442	-0.664998	0.207292	0.615144	0.8655	0.693679	0.365232	0.15322	0.0538678	0.561284	0.274098	0.36156	0.40182
	1459	0.339375	-0.240615	0.262631	0.773228	0.859133	0.447844	0.494035	0.957651	1.34554	0.627434	-0.563203	-0.135974	0.764576	0.785047	1.02578	0.362767	0.570387	0.319379	0.541437	0.262182	0.489932	0.450315
	1460	0.0908753	0.291345	0.588908	0.829063	1.29665	1.19713	0.687527	0.993874	1.07557	0.757987	0.0707343	0.474084	0.478948	1.16113	0.0632405	0.977949	0.901421	0.808925	0.368945	0.388361	0.675133	0.386558
	1461	0.563372	0.64917	0.952702	0.916907	1.21983	1.56707	0.656454	0.906961	1.13426	-0.0231807	0.941473	0.499235	0.942867	1.18623	0.0817483	0.808133	0.845167	1.01954	0.459439	0.50425	0.791581	0.380447
	1462	-0.0306463	0.677171	1.42919	1.17357	1.60793	0.900342	0.715449	1.23835	1.29964	-0.4702	0.761775	0.458444	1.02677	0.977089	0.649759	0.560701	0.751942	1.05082	0.876641	0.285121	0.796993	0.4911
	1463	0.232682	1.28767	1.677	1.29954	1.26151	0.884578	1.25044	1.15041	1.12581	-0.00795295	0.546708	0.168424	0.667535	0.529517	0.794391	0.44147	0.919655	0.903935	1.0711	0.0780634	0.814124	0.469111
	1464	0.680515	2.17673	1.39424	1.52711	1.02279	0.977132	1.34572	0.666744	1.24242	0.733093	1.00169	0.641476	0.519767	0.585123	0.716268	0.062546	1.2175	1.02246	1.0783	0.746394	0.967901	0.451309
	1465	0.860912	1.76458	1.99308	1.61978	0.890924	1.3974	1.48447	0.517403	1.29977	1.62664	1.52965	0.752773	0.355066	1.40399	0.75279	0.379773	1.1262	1.21601	0.890741	0.760212	1.13111	0.4729
	1466	1.38522	1.80381	2.16933	1.74105	0.980279	1.61858	1.12876	1.11046	1.43463	1.91624	1.91541	0.498587	0.157162	1.64561	0.801202	0.370533	0.67803	0.990081	0.774866	0.828837	1.19743	0.571593
	1467	1.6826	2.01701	1.95409	1.80071	1.33798	1.97465	0.627708	1.68259	1.28136	1.65235	2.02542	0.496473	0.527171	1.16627	0.654902	0.658538	0.278833	0.967658	1.0646	1.03766	1.24443	0.578056
	1468	2.15117	2.05165	1.44661	1.57427	1.2105	1.65988	0.63467	1.48557	1.33063	1.8438	1.95655	0.727487	0.4489	1.82434	1.07815	1.46761	0.457057	1.29208	1.07188	1.00873	1.33608	0.510643
	1469	2.28648	1.71328	1.19486	1.30138	1.38984	1.6028	1.26894	1.57454	1.38076	2.10591	2.05946	0.896309	0.947397	2.40537	1.47027	2.03895	0.929254	1.5591	1.29101	1.17577	1.52958	0.448036
	1470	2.22354	2.00589	1.07574	1.448	1.43394	1.36972	2.09324	1.87153	1.42103	2.33246	1.94361	1.38849	1.55369	2.17529	1.83147	2.18599	0.671653	2.0689	1.06712	1.37857	1.67699	0.459213
	1471	2.36438	1.7995	1.23382	1.18068	1.11739	1.46193	2.28101	2.41803	1.69432	2.60299	1.43413	1.57581	1.75149	2.09276	1.97918	1.87465	0.716296	2.03674	1.27944	1.06266	1.69786	0.513938
	1472	2.54898	2.11907	1.41605	0.93509	1.28088	1.30005	1.81075	2.46936	1.03548	2.70876	1.41299	1.75622	2.24002	2.05233	1.818	1.17935	1.29318	1.98388	1.31488	1.33933	1.70073	0.526751
	1473	2.38927	2.16236	1.62124	0.534096	1.47479	1.99839	1.56643	2.31776	1.12421	2.48902	2.27324	1.67113	2.13555	2.1626	1.66899	1.08008	1.67664	2.25093	1.53268	1.74018	1.79348	0.503934
	1474	2.11385	1.95964	1.84575	0.899591	1.68356	2.20111	1.23609	2.48491	1.06927	2.01412	2.24396	1.56825	2.28476	1.98334	1.47942	1.2908	1.90874	1.91221	1.47137	2.19427	1.79225	0.438077
	1475	1.66767	1.87341	1.45114	1.79033	2.21536	2.33885	0.844949	1.86826	1.59682	1.501	2.27732	1.50324	2.5248	2.39148	1.66269	1.42794	2.35006	2.10686	1.5697	2.42536	1.86936	0.444145
	1476	1.3129	1.24377	1.65677	1.91602	2.61865	2.54445	1.4349	2.10061	1.4119	1.73229	2.00671	1.87465	2.07446	2.25136	1.82554	2.17195	2.31003	1.9694	2.00598	2.99836	1.97303	0.448317
	1477	1.43241	1.39114	1.50183	2.42839	2.44885	2.35024	1.89984	1.95742	1.93413	1.65116	2.25207	2.48803	2.23233	1.64545	1.56222	2.34043	3.06464	2.17814	1.7568	3.07575	2.07956	0.493669
	1478	1.97367	1.41248	1.81352	2.97866	1.79631	2.21401	2.46307	1.19951	2.05467	1.93792	2.4517	2.31647	2.37251	1.79966	1.57706	2.02249	3.12218	2.15317	1.60695	3.36769	2.13168	0.55778
	1479	2.2536	1.23882	2.49058	2.7573	1.66951	2.24873	2.69272	1.43825	2.47051	1.67188	2.54715	2.41804	1.94714	2.6806	2.06754	1.99667	3.266	2.00462	1.59661	2.97323	2.22148	0.534583
	1480	2.72255	2.02005	2.66595	1.90666	2.18391	2.50796	3.03891	1.96552	2.4528	1.74244	2.62834	2.70635	1.78603	3.5466	2.7863	2.41856	3.03361	2.72174	1.84928	3.04392	2.48637	0.498097
	1481	2.87516	2.3644	3.4484	2.11343	2.52502	2.80971	3.56651	1.51456	2.62949	2.38461	2.31961	2.08598	1.97212	3.27631	2.73107	2.56189	3.14188	3.25176	2.16061	3.38719	2.65599	0.560945
	1482	3.14834	2.71488	3.07167	2.53392	2.5458	2.5542	3.60936	2.0459	2.62828	2.51672	2.63976	2.02597	2.11872	2.77115	2.71264	2.96402	3.3784	3.73179	2.71264	3.77093	2.80975	0.513359
	1483	3.1311	2.63235	3.14001	2.58845	2.91155	2.29832	3.13954	2.41375	2.78506	2.51244	2.52826	2.45103	2.24192	2.8465	3.01333	2.99188	3.34524	3.18779	2.47869	3.42337	2.80303	0.358395
	1484	2.80656	2.96582	2.97268	2.80984	2.88749	2.42698	2.91231	3.00058	2.79023	2.44749	2.66118	2.2224	2.50469	3.12878	2.77283	2.80459	3.19383	2.96982	2.33812	2.41217	2.75142	0.274427
	1485	2.7755	2.93516	3.151	3.03316	2.7365	2.22797	3.40833	3.24384	3.03608	2.71415	2.79617	2.64784	2.55742	2.89671	2.48237	3.13812	2.69558	3.0531	2.87463	1.36908	2.78864	0.434675
	1486	2.26563	2.94609	2.82319	2.41629	3.01321	2.42975	3.36529	2.93018	3.01394	3.0015	3.04686	2.91043	2.02065	3.12514	2.43321	2.49415	2.63523	3.32287	3.23587	1.5436	2.74866	0.464007
	1487	2.47919	3.16611	2.7299	2.35726	3.14861	2.75384	3.43647	2.58502	3.17314	3.30706	3.16379	3.13338	2.24237	2.83475	3.20279	3.01973	2.81228	3.21379	3.22804	1.9215	2.89545	0.405197
	1488	3.20741	2.83327	2.68218	2.55426	2.9531	2.70412	3.41477	3.36274	3.39879	3.22716	3.41089	3.38903	2.93329	2.77362	3.30103	3.30998	2.83476	3.05284	3.91614	2.72301	3.09912	0.34692
	1489	4.36917	3.19484	2.84682	2.92428	2.86642	2.88834	3.33805	4.1109	3.74318	3.25127	3.31933	3.45588	3.14798	2.97692	3.04304	3.39268	3.36813	3.15236	3.56663	3.60467	3.32804	0.405059
	1490	4.08479	3.07195	2.99267	3.22653	2.68738	3.23381	3.29529	3.85031	3.31955	3.79028	3.53166	3.12269	2.8614	3.48595	3.20468	3.49861	3.06025	3.16587	3.84875	3.4371	3.33848	0.356697
	1491	3.07044	3.41408	3.69089	3.12928	3.16861	3.68635	3.79774	3.96117	3.0817	4.39055	3.60444	2.95419	2.82527	3.45497	3.81182	3.55512	3.1751	3.21401	3.8164	3.2113	3.45067	0.395249
	1492	3.54656	3.78823	3.41346	3.33082	3.44031	3.67287	3.88104	4.37253	3.05409	4.06919	3.34806	3.10059	3.33976	3.26794	3.59061	3.6253	3.09185	3.21725	3.63485	3.60599	3.51957	0.335487
	1493	3.57523	4.00215	3.43933	3.74865	3.47764	3.82602	3.85926	4.29199	3.39975	2.90941	3.47069	3.19065	3.65532	2.96723	3.78158	3.38837	2.70482	3.06673	3.49013	4.19897	3.5222	0.419298
	1494	3.48155	3.64565	3.54839	4.18012	3.36733	3.98828	3.61228	4.41388	4.17133	2.93433	3.41431	2.93244	2.91623	3.2672	3.72166	3.66967	2.96465	2.94062	3.60624	4.03661	3.54064	0.460493
	1495	3.45585	3.57486	3.46695	4.61389	3.27559	3.87178	3.52099	3.63888	4.06572	3.44789	3.81161	2.79521	3.24116	3.42799	3.46282	3.90565	3.47276	3.35022	3.84095	3.91671	3.60787	0.376462
	1496	3.66263	4.07004	3.74725	3.84926	2.79102	4.37192	3.82467	3.51382	4.41731	3.51553	4.19478	3.34581	4.06288	3.61138	3.42093	3.98147	4.32042	3.03439	4.09269	3.27431	3.75513	0.447732
	1497	3.97283	4.14132	3.66947	3.25408	3.51386	4.34673	3.6405	3.46433	4.65764	3.83284	3.91078	3.83806	4.26335	3.31412	3.98651	3.93467	4.26328	3.37925	4.05589	2.98609	3.82128	0.41958
	1498	4.20915	3.94411	3.68468	2.80613	4.14326	3.82943	3.79	2.79849	4.18333	4.19196	3.44743	3.7893	4.31751	3.94608	4.24965	3.78649	4.60222	3.90917	4.39465	3.15471	3.85889	0.49117
	1499	3.51046	3.23795	3.80923	2.78866	4.18422	4.0972	3.73583	3.01977	3.59417	3.94396	3.10051	3.85724	4.65059	4.25642	4.25193	3.62933	4.37071	4.12191	4.04592	3.89472	3.80504	0.486155
	1500	3.57913	3.09288	3.88477	3.12698	4.11411	4.08614	3.6305	2.63391	3.09589	3.91666	3.1758	3.93013	4.381	3.96304	4.52708	3.72802	3.84348	3.52317	4.14299	3.58302	3.69794	0.482689
	1501	4.06268	3.34619	3.69989	3.46454	4.18339	4.4288	3.55376	2.22772	3.14683	4.26426	3.29729	3.96331	4.24807	3.63794	4.40852	3.74981	3.67966	3.15912	4.4503	3.78067	3.73764	0.550821
	1502	4.02791	3.97075	3.56989	3.82569	3.20659	4.23434	3.72264	2.57043	3.464	4.37113	3.74772	4.34503	4.51968	3.63879	3.68126	3.99064	4.17559	2.84948	4.42679	4.40846	3.83734	0.528469
	1503	3.72139	3.72305	3.12256	3.6197	2.69985	3.30709	3.90531	2.78717	3.76751	4.40639	3.72442	4.46351	4.37754	3.95309	3.46242	4.00143	3.42701	2.85385	3.97415	4.31597	3.68067	0.531436
	1504	3.1772	3.80435	2.86635	3.11789	3.05086	3.48213	3.87994	3.41765	3.39275	3.83666	3.91876	4.60448	3.34063	3.70796	3.89949	3.50531	3.42331	3.37126	3.68208	4.05598	3.57675	0.403456
	1505	3.38407	3.80998	3.06718	3.16411	3.1758	3.12313	3.63594	3.53341	3.49257	3.37835	3.89004	4.08279	2.9338	3.1294	4.14374	3.55419	3.44903	3.99898	4.01015	3.53431	3.52455	0.367012
	1506	3.76329	4.5711	3.15022	3.0982	3.18629	2.91508	3.40087	3.5502	3.57153	3.35879	3.54501	3.53663	2.88204	3.16684	4.0277	3.30101	3.13291	3.41694	3.43059	3.23728	3.41213	0.387548
	1507	3.07684	4.04662	2.89522	2.73907	2.9045	2.41725	3.08591	3.26858	3.48085	3.85562	2.99265	3.42851	2.14211	2.84078	3.62081	3.09154	2.77788	3.18731	3.16711	3.32235	3.11708	0.45031
	1508	2.82466	3.4995	2.70328	2.58636	2.22044	2.52467	2.38732	2.86915	2.92317	3.10547	3.07939	3.44484	1.55414	3.16848	2.9714	3.61124	2.46001	3.2315	2.83486	2.62494	2.83124	0.482515
	1509	2.77746	3.08976	2.90294	2.34426	2.22268	2.68868	2.06294	3.02793	2.23911	2.86539	2.96305	3.42863	1.47712	2.89069	2.52697	2.94746	2.24324	2.93472	2.30548	2.49312	2.62158	0.451257
	1510	2.44528	2.86312	2.92269	2.24925	1.91596	2.44114	1.87372	2.83086	1.8356	3.05854	2.7947	2.86858	1.82306	2.7587	2.02842	2.3657	2.09828	2.77341	2.29383	2.70371	2.44723	0.412233
	1511	2.2794	2.38478	2.70306	1.83622	2.09896	2.60944	1.48867	2.68316	1.8026	2.59372	2.31753	2.35136	2.85303	2.52903	2.16872	2.21236	2.21499	2.38877	1.82139	2.50662	2.29219	0.350329
	1512	1.85411	2.17353	2.26478	1.92746	2.19579	2.51057	1.93588	2.0455	2.22264	2.05284	2.07307	1.33484	2.53148	2.2066	2.13294	1.87621	1.88348	2.63021	1.5954	2.06396	2.07556	0.303886
	1513	1.67146	1.82599	1.2432	2.06717	1.93948	1.63633	2.53741	1.2268	2.46474	1.7532	1.76922	1.3766	2.26755	1.93642	1.9788	1.47221	1.14771	2.40138	1.64718	1.44289	1.79029	0.413854
	1514	1.56675	1.36032	0.919108	1.81363	1.79898	1.60977	2.27277	0.564336	1.72531	1.51873	1.18049	1.68693	1.87404	1.68268	1.68397	1.29355	0.932962	2.14648	1.74849	1.45415	1.54167	0.412969
	1515	0.970587	0.90706	1.15931	1.56443	1.50625	1.43639	1.44657	0.303921	1.29565	1.04176	0.457642	1.29747	1.12893	0.849764	1.35999	1.39673	0.662355	2.13806	1.63552	1.63668	1.20975	0.43653
	1516	0.406457	0.553081	1.34994	1.32518	0.800135	1.00464	0.951326	0.638387	0.944319	0.607007	0.473803	0.597456	0.481198	0.779858	0.94396	1.44585	0.428261	1.72173	1.29459	1.22292	0.898505	0.387133
	1517	0.484068	1.10759	1.11768	1.0165	0.287046	0.67235	0.739353	0.762059	0.115714	0.53463	0.221574	0.598834	-0.175997	0.817267	0.802558	1.00505	0.440025	1.57846	1.08901	0.482628	0.684821	0.409743
	1518	0.925843	0.923157	0.707206	0.37638	0.0151165	0.0817054	0.760599	0.885257	-0.0750923	0.185972	0.0026982	0.383871	0.193164	0.765507	0.369149	0.0226771	0.833961	1.09024	1.17911	0.341779	0.498415	0.403333
	1519	0.307244	0.474973	0.688409	0.131225	-0.246995	-0.202784	0.835005	0.61704	0.0152488	-0.003281	0.374042	0.547539	-0.0262776	0.59826	0.364165	0.204502	0.5626	0.295416	0.522333	-0.0378838	0.301039	0.31033
	1520	0.197996	0.0111494	0.189093	-0.272499	-0.146793	-0.282285	0.3411	-0.0187964	-0.0302756	-0.968615	0.401521	0.264235	0.376905	0.183087	0.233355	-0.0560643	0.255984	-0.805819	-0.222401	0.000160687	-0.0174481	0.364826
	1521	-0.281838	-0.354167	0.226467	-0.0537229	-0.502717	-0.278009	-0.016409	-0.53251	-0.69446	-1.03125	-0.424591	-0.506826	-0.215532	-0.403305	-0.3642	-0.555087	-0.188473	-0.941717	-0.47288	-0.250614	-0.392092	0.29377
	1522	-0.617468	-0.815314	-0.852914	-0.433615	-0.601866	-0.583096	-0.327231	-0.811666	-0.544194	-0.899236	-0.863373	-0.813247	-0.669318	-0.359487	-1.24789	-0.958655	-0.126169	-1.20938	-0.687146	0.102408	-0.665943	0.331362
	1523	-0.904364	-1.41756	-1.41478	-0.553909	-0.470603	-0.860523	-1.16897	-0.679112	-0.954262	-1.01339	-1.12447	-1.43329	-1.46482	0.0493929	-1.79813	-0.845347	-0.82797	-1.1182	-1.15108	-0.606137	-0.987876	0.422279
	1524	-0.919681	-1.94088	-2.06925	-1.02557	-0.603624	-1.58618	-1.38807	-1.62255	-1.288	-1.03165	-1.43134	-1.5714	-1.64363	-0.293312	-1.91682	-1.24009	-1.05231	-1.22295	-1.52698	-0.91856	-1.31464	0.449544
	1525	-0.863463	-2.08411	-2.08437	-1.85838	-0.463812	-1.59094	-1.66135	-2.21408	-1.73812	-1.47995	-1.56564	-1.64298	-1.93523	-0.589728	-1.89473	-1.59195	-1.58333	-1.81614	-1.9223	-1.82284	-1.62017	0.470104
	1526	-1.32937	-2.78704	-1.71118	-2.28633	-0.599203	-1.85829	-1.70904	-2.14143	-1.90816	-2.13996	-1.33346	-1.94076	-2.00133	-1.22262	-1.54891	-1.8293	-1.87197	-1.97593	-2.2715	-2.07024	-1.8268	0.466226
	1527	-1.57466	-3.04008	-2.07596	-2.50768	-1.11497	-1.85196	-2.12761	-2.33778	-2.24414	-2.29079	-1.63422	-2.18137	-2.35232	-1.8867	-1.57111	-2.12963	-2.36128	-2.19719	-2.81845	-1.70187	-2.09999	0.449476
	1528	-2.07954	-3.45681	-2.81949	-2.53886	-1.73689	-1.94892	-2.53477	-2.34448	-2.10402	-2.14125	-1.82874	-2.35855	-2.77198	-2.43356	-2.22519	-2.33956	-2.52272	-2.37875	-2.9837	-1.50302	-2.35254	0.45022
	1529	-2.92949	-3.52703	-3.60439	-2.65456	-1.9758	-2.55529	-2.92488	-1.99902	-2.21842	-2.57397	-2.10326	-2.3763	-3.11242	-2.53325	-2.74459	-3.0361	-2.84552	-3.01425	-3.30579	-2.16225	-2.70983	0.48339
	1530	-3.37059	-3.96789	-3.54938	-2.81533	-2.45222	-3.09207	-3.39519	-2.77113	-2.71515	-2.82737	-2.73156	-2.67892	-3.12552	-2.61275	-3.17089	-3.65886	-3.37388	-3.49566	-3.52737	-2.74577	-3.10387	0.420194
	1531	-3.5172	-4.02379	-3.38763	-3.02439	-2.80653	-3.36868	-3.47784	-2.91529	-2.96273	-3.34636	-3.31431	-3.00935	-3.68561	-3.12623	-3.80619	-4.04536	-3.74878	-3.70334	-3.69069	-3.43394	-3.41971	0.36432
	1532	-4.10915	-3.95285	-3.59267	-3.81184	-3.86709	-4.15414	-3.09969	-3.33251	-3.26324	-3.85168	-4.1228	-3.24878	-3.38797	-3.64452	-4.33639	-3.79881	-4.01869	-3.36481	-3.67029	-3.7591	-3.71935	0.348462
	1533	-4.544	-3.8519	-3.91304	-4.30245	-4.44443	-4.23902	-3.285	-3.31074	-3.93311	-3.87378	-4.59821	-3.16056	-3.62465	-4.06523	-4.25513	-3.35457	-4.13952	-3.20571	-3.23733	-4.13666	-3.87375	0.475702
	1534	-4.44034	-3.87569	-4.06668	-4.7102	-4.5188	-3.95155	-3.60265	-3.45171	-4.1383	-4.05611	-4.30812	-3.4234	-3.8843	-3.97993	-3.72405	-3.60159	-3.81856	-3.86734	-2.96565	-4.00847	-3.91967	0.406394
	1535	-4.33124	-3.44613	-4.04858	-4.60759	-4.45586	-4.23776	-3.46284	-4.16216	-4.06482	-4.58444	-4.49462	-3.41152	-4.01972	-4.78429	-3.92008	-3.93722	-3.87493	-4.24853	-3.34214	-4.5296	-4.0982	0.430884
	1536	-4.20064	-3.57276	-4.47631	-4.95826	-4.77117	-4.70202	-3.90576	-4.70456	-3.92603	-4.87384	-4.39653	-3.8142	-4.20893	-5.21598	-4.1452	-4.30581	-4.03105	-4.21397	-3.77508	-4.70323	-4.34507	0.445379
	1537	-3.80773	-3.53976	-4.63522	-5.19755	-4.64594	-4.88959	-4.05737	-4.82989	-4.17716	-4.77817	-4.34785	-4.0964	-4.28836	-5.26503	-3.66314	-4.17807	-4.35281	-4.38516	-4.12305	-4.80454	-4.40314	0.473938
	1538	-3.7171	-4.21578	-4.43938	-4.73273	-4.44549	-4.90162	-4.20466	-4.85783	-4.30309	-5.02123	-3.97192	-4.73233	-4.00697	-4.9632	-4.18942	-3.82426	-4.53818	-4.5699	-4.8611	-4.44332	-4.44698	0.388577
	1539	-4.05412	-4.47359	-4.23634	-4.04569	-4.34749	-4.79174	-4.18592	-4.82187	-4.42487	-4.65361	-4.03292	-5.02923	-3.68498	-4.6337	-4.75169	-4.11243	-4.67895	-4.37201	-5.32218	-4.59021	-4.46218	0.391563
	1540	-4.04392	-4.23709	-3.98145	-4.06627	-4.65589	-4.753	-4.28139	-4.65307	-4.38261	-4.33327	-4.44248	-4.89546	-4.08211	-4.35713	-4.91107	-4.36839	-4.80408	-4.26691	-4.99769	-4.99197	-4.47526	0.332501
	1541	-4.29413	-4.67409	-3.45857	-4.09061	-5.05217	-4.55874	-4.43314	-4.62617	-4.48765	-4.89787	-5.07774	-4.71975	-4.49112	-4.33706	-4.7725	-4.56397	-4.90542	-4.54318	-4.60848	-5.20345	-4.58979	0.384618
	1542	-4.69242	-4.65109	-3.32321	-4.13218	-4.97366	-4.28916	-4.63801	-4.42151	-4.84032	-5.06879	-5.19056	-4.67376	-5.03505	-4.49162	-4.52543	-4.73626	-4.6098	-4.25957	-4.53214	-4.62211	-4.58533	0.404148
	1543	-4.68941	-4.78851	-3.50526	-4.10271	-4.20117	-3.79217	-5.08644	-4.62025	-4.86261	-4.89382	-5.10708	-4.43221	-4.86348	-4.41354	-4.3005	-4.4764	-4.55909	-3.78652	-4.32779	-4.13952	-4.44743	0.439599
	1544	-4.32079	-4.66712	-3.68702	-4.44922	-3.93583	-3.68004	-4.7496	-4.33948	-4.91322	-4.54715	-4.38506	-4.35852	-4.8707	-4.51374	-4.1172	-3.79275	-4.55347	-3.64294	-4.83065	-4.15077	-4.32526	0.407228
	1545	-3.871	-4.7572	-3.93894	-4.1687	-3.61993	-4.06441	-4.21122	-4.26332	-4.88291	-4.04695	-3.42455	-4.41067	-4.47963	-4.73871	-3.80262	-3.48923	-4.08782	-3.6118	-5.01077	-3.69267	-4.12865	0.469341
	1546	-4.10111	-4.09087	-4.01916	-3.6953	-3.88207	-4.17302	-3.89562	-4.22614	-4.76245	-3.71765	-2.98455	-4.10801	-3.80292	-4.59405	-3.73609	-3.69452	-3.99168	-3.45552	-4.81737	-3.29693	-3.95225	0.452447
	1547	-4.04094	-3.91062	-4.19208	-3.29572	-3.73113	-3.87813	-3.96778	-3.64787	-4.18567	-3.42458	-2.79905	-3.9127	-3.65471	-4.38315	-3.6468	-3.88108	-3.72653	-3.13292	-4.51432	-3.17197	-3.75489	0.432272
	1548	-3.81195	-3.60536	-3.81625	-3.2056	-3.56547	-3.10435	-3.38937	-3.15508	-3.52151	-3.31816	-2.51445	-3.60877	-3.10453	-4.1243	-3.3088	-3.55899	-2.61068	-3.50772	-4.06394	-3.17347	-3.40344	0.411614
	1549	-3.43799	-3.03865	-3.44417	-3.28741	-3.10381	-2.48547	-3.20131	-2.3474	-3.13851	-3.1204	-2.27243	-3.37644	-3.18567	-3.52942	-3.46215	-3.39495	-2.23502	-3.60124	-3.84305	-3.16255	-3.1334	0.454922
	1550	-3.19619	-2.48223	-3.03851	-3.10998	-3.22681	-2.45122	-2.83842	-2.18912	-3.00715	-3.04821	-2.03093	-3.19929	-2.69894	-3.75451	-3.01263	-3.22705	-2.67374	-3.21644	-3.36822	-2.67714	-2.92234	0.418122
	1551	-3.01502	-2.27506	-2.6196	-2.47644	-3.1105	-2.61974	-2.91853	-2.37296	-2.47826	-3.31385	-2.22912	-3.14868	-2.7672	-3.45376	-2.60093	-2.84411	-2.75688	-2.86903	-2.8991	-2.66256	-2.77157	0.331552
	1552	-2.6026	-1.99395	-2.45187	-2.4607	-2.26284	-2.76115	-2.40047	-2.42662	-2.37945	-2.88437	-2.65889	-2.46186	-2.37803	-2.58523	-2.38191	-2.40769	-2.50268	-2.58865	-2.67451	-2.37878	-2.48211	0.190623
	1553	-1.99262	-1.91414	-1.89879	-2.29495	-1.49036	-2.29981	-2.12486	-1.91844	-2.33441	-2.58518	-2.74118	-1.82074	-1.95518	-2.31016	-2.30917	-2.33902	-2.14645	-2.18762	-1.99965	-2.16444	-2.14136	0.281447
	1554	-1.6156	-1.89172	-1.19695	-1.674	-1.02089	-2.05827	-1.85464	-1.34373	-2.00256	-2.20499	-1.92165	-1.67234	-1.49922	-2.18221	-1.82048	-1.97325	-2.08072	-1.88062	-2.24203	-2.25086	-1.81934	0.346901
	1555	-1.36211	-1.32171	-1.20274	-1.52024	-1.17043	-2.00873	-1.37046	-1.45768	-1.71634	-1.84787	-1.6695	-1.53517	-1.48822	-2.75699	-1.22306	-1.62729	-1.99869	-1.59132	-2.25998	-1.8879	-1.65082	0.392465
	1556	-1.43594	-1.85873	-1.2095	-1.06386	-0.806965	-2.14454	-1.07227	-1.25634	-1.44318	-1.78299	-1.51033	-1.3557	-1.53621	-2.01572	-0.652386	-1.42028	-1.69811	-1.40779	-2.62594	-1.87255	-1.50847	0.464228
	1557	-1.05519	-1.61487	-1.13104	-1.1874	-1.01459	-1.38012	-0.426842	-0.854492	-0.856115	-1.80341	-1.21082	-1.27363	-1.21456	-1.23436	-0.645611	-1.26644	-1.51166	-0.886776	-2.50673	-1.81468	-1.24447	0.460211
	1558	-0.877597	-0.742693	-1.05707	-1.1559	-1.01886	-1.08278	-0.354906	-1.10772	-0.101513	-1.04034	-0.827444	-0.772791	-0.908748	-1.02149	-0.367173	-0.858938	-1.38091	-0.666396	-1.51919	-1.5347	-0.919857	0.3661
	1559	-0.173705	-0.307413	-0.43299	-0.553999	-0.845778	-0.126987	-0.435305	-0.842701	0.48102	-0.46507	-0.706562	-0.0968066	-0.0285539	-0.736832	-0.0785972	-0.464595	-1.23809	0.0329598	-0.724212	-1.14658	-0.44454	0.422585
	1560	0.179558	-0.293641	0.547314	0.19326	-0.420814	0.137595	-0.93079	-0.814959	0.733416	-0.068254	-0.484989	0.235757	0.548855	-0.228885	-0.0340558	0.191849	-1.04886	0.31096	0.468241	-0.714074	-0.0746257	0.524225
	1561	0.73482	0.139771	0.21286	0.331815	0.556573	0.627763	-0.826763	-1.00423	0.265379	0.0876684	-0.304554	-0.109637	0.683004	-0.146184	0.808243	0.243518	-1.17958	-0.104492	1.26841	-0.158081	0.106315	0.620026
	1562	0.5501	0.398432	0.301938	0.320877	0.946882	0.284586	-0.477302	-1.0034	0.115032	0.556588	-0.0971021	-0.111303	0.810362	0.587522	1.02948	0.860926	-0.932905	-0.284976	1.05774	0.634042	0.277376	0.604762
	1563	-0.187456	0.752852	0.248513	0.60526	1.03567	0.806825	0.208989	0.0628935	-0.681448	0.245709	-0.315019	-0.0483309	0.0877549	0.857278	0.791086	0.740503	-0.221618	0.444231	1.30417	1.14986	0.394386	0.538176
	1564	0.200508	0.698029	-0.00554081	0.971345	0.760399	0.59364	0.773284	0.414498	-0.300391	0.000436402	-0.0868859	0.0561074	-0.0766943	0.907935	0.630896	0.310464	0.322267	0.644283	1.46031	0.798804	0.453685	0.44544
	1565	0.557913	0.526348	0.480462	1.17117	0.837894	0.481902	0.767585	0.544669	0.168818	0.314234	0.189324	0.401089	0.163988	0.913593	0.823412	0.374448	1.09074	0.655979	1.14978	0.540611	0.607698	0.313134
	1566	0.452065	0.95827	0.294443	0.682873	0.786415	0.482457	0.625212	1.1301	0.516519	0.581298	0.646643	0.521417	0.71047	0.730503	0.964045	0.421301	1.60732	0.755102	0.642488	1.04725	0.72781	0.299468
	1567	0.839209	1.3079	0.484562	0.771935	1.51871	0.633819	0.665764	1.3906	1.18406	0.619527	0.432291	0.631032	1.40458	1.0294	0.530337	0.44024	1.05962	0.749699	0.146636	1.61774	0.872883	0.416386
	1568	0.478274	1.50736	0.962027	0.937228	1.00299	0.347336	0.647468	1.93893	1.43171	0.395479	0.585425	0.89107	0.674942	0.94117	0.491965	0.255271	0.455361	0.608797	0.603823	1.17567	0.816615	0.434628
	1569	0.56912	1.55421	0.578209	0.332742	0.263535	0.100372	0.474072	1.86524	1.61236	0.657635	0.472804	1.66623	0.66045	0.656713	0.872734	-0.0115325	0.516996	0.201427	0.875926	0.908565	0.741391	0.539816
	1570	0.63273	1.58165	0.501454	0.559761	0.459855	-0.0391452	0.275457	1.24103	1.81693	0.967783	1.25599	1.58024	0.436359	0.466099	0.826273	-0.0297512	0.519186	0.0544581	1.11447	0.753649	0.748723	0.541457
	1571	0.871423	1.04409	0.685787	0.798951	1.12554	0.449376	0.672562	0.983399	1.10629	0.960539	1.24794	0.719112	0.472091	0.322586	0.562878	0.449938	0.903686	0.625077	1.08008	1.0858	0.808358	0.271215
	1572	1.19061	0.154165	0.550436	0.89261	1.51059	0.827988	0.812778	0.304779	1.15521	0.919897	1.40858	0.578938	0.681005	0.544609	0.867172	1.05446	0.773838	0.693873	1.16919	1.50853	0.879963	0.371518
	1573	1.72282	0.10772	-0.06554	0.78067	1.14477	0.687138	1.3456	0.435417	1.08348	1.09101	1.47904	0.782373	0.785614	0.304896	0.788516	1.65916	0.796697	0.538171	1.15926	1.0342	0.883051	0.479429
	1574	1.46398	0.0580836	-0.448277	0.653694	1.0366	0.332584	0.969503	0.543323	0.641239	0.938695	0.90248	0.616744	0.672964	0.382054	0.704126	1.70924	0.416338	0.348531	1.20544	0.417046	0.678219	0.482356
	1575	1.44407	-0.165918	-0.264433	0.453117	1.05914	-0.00571154	0.696673	0.392975	0.268377	0.727525	0.621561	0.935761	0.681051	0.108392	0.387169	1.0827	0.698324	-0.18565	1.20785	0.200818	0.51719	0.485711
	1576	1.43344	0.256866	-0.235314	0.0432336	0.842463	0.272639	0.573459	0.652804	0.357726	0.965888	0.387207	1.47674	0.437711	0.0590155	0.193189	0.24898	0.940296	-0.460649	0.763087	0.305631	0.475721	0.494651
	1577	0.665881	0.632629	0.345405	-0.0324915	0.307896	0.490498	0.69144	0.400809	0.0141483	0.565263	0.467657	1.32982	0.0853353	-0.0695292	-0.285129	-0.0277347	0.814429	-0.0191898	0.341678	0.69448	0.370665	0.38757
	1578	0.559815	0.753003	0.667236	0.0781477	0.049513	0.942398	0.744218	0.115734	0.163119	0.310317	0.556067	0.959547	-0.160025	-0.0959793	-0.413445	-0.0235801	0.0767449	0.189662	-0.166598	1.25903	0.328246	0.450061
	1579	0.504175	0.5465	0.494832	0.161216	-0.0776567	0.524713	0.531656	0.0743912	0.077674	-0.000311021	0.192127	0.38373	-0.149767	-0.375516	-0.623348	-0.231072	0.233089	0.560139	-0.0940482	1.67535	0.220394	0.481288
	1580	0.262117	0.115645	0.764526	0.0548339	-0.478737	0.0600821	0.184065	-0.426306	-0.708216	-0.306089	-0.18541	-0.186741	-0.477438	-0.522049	-0.925352	-0.254202	0.447435	0.466157	-0.570268	1.424	-0.0630975	0.557
	1581	0.301298	-0.170508	0.410868	0.0161266	-0.768588	-0.345728	0.381632	-0.896348	-1.07106	-0.170243	-0.385223	-0.627088	-0.381027	-0.555377	-1.36336	-0.0585586	0.0726717	-0.366588	-0.509191	0.193689	-0.31463	0.483326
	1582	0.0428278	-0.178236	0.165399	0.149224	-0.799873	-0.867559	0.450332	-1.10219	-1.2001	-0.615322	-0.0606037	-0.565865	0.0180235	-0.666846	-1.15701	0.38835	-0.242665	-0.795258	-0.798022	0.304343	-0.376553	0.540735
	1583	-0.339091	0.0219854	0.234463	-0.626375	-0.846952	-1.3418	0.236251	-0.985105	-1.39395	0.0151719	0.00153696	-1.04356	0.0613895	-1.01905	-1.16872	0.64147	-0.541643	-0.837481	-1.16007	0.151822	-0.496985	0.623337
	1584	-0.428832	-0.545582	-0.308948	-0.408164	-0.869177	-0.883716	-0.154958	-0.619933	-0.803124	-0.101041	-0.731974	-1.46189	-0.154204	-0.71865	-1.05306	-0.436574	-0.733499	-0.604847	-1.68676	-0.772462	-0.673869	0.405225
	1585	-0.717942	-1.07308	-0.756087	-0.716729	-1.31897	-1.2711	-0.4978	-1.12397	-0.838418	-0.666485	-1.08858	-1.81	-0.537009	-0.65152	-0.845082	-1.37963	-0.713867	-0.683792	-2.05212	-1.30363	-1.00229	0.420123
	1586	-0.833759	-1.48597	-1.53443	-1.2696	-1.73455	-1.41087	-1.66836	-1.69283	-0.768752	-0.842298	-1.12676	-1.83981	-0.849704	-0.973277	-1.17912	-2.2792	-1.61458	-0.702061	-2.00505	-1.25396	-1.35325	0.446864
	1587	-1.0249	-1.61739	-1.86143	-1.58548	-1.76334	-1.1187	-2.35663	-2.2286	-1.04627	-0.878427	-1.73397	-1.85552	-0.960479	-1.25124	-0.803509	-2.42622	-1.99822	-0.834148	-1.8962	-1.21345	-1.52271	0.525482
	1588	-1.68267	-1.72233	-1.80558	-1.75982	-1.56308	-1.24591	-2.42913	-2.03808	-1.68697	-1.38933	-1.78026	-1.7297	-1.20499	-1.70536	-1.13753	-2.07967	-2.3436	-1.17271	-1.65291	-1.52195	-1.68258	0.356599
	1589	-2.31199	-2.39499	-1.79745	-2.08611	-1.45255	-1.60108	-2.47708	-1.65177	-2.17517	-1.62611	-1.89687	-2.4482	-1.23557	-1.71823	-1.56068	-2.10377	-2.638	-1.43374	-1.74268	-2.08584	-1.92189	0.399886
	1590	-2.82617	-2.62675	-2.46396	-2.47572	-1.6196	-1.39295	-2.26248	-2.01272	-2.45436	-2.27587	-2.2158	-3.01808	-1.40071	-1.75467	-1.95691	-1.97858	-2.66637	-1.7991	-2.03934	-2.53085	-2.18855	0.455563
	1591	-2.81393	-2.33787	-2.79143	-2.32429	-2.43293	-2.21595	-2.34142	-2.42268	-2.66144	-2.24985	-2.53986	-2.70457	-1.89003	-1.57165	-2.14717	-2.12235	-2.66872	-2.20346	-1.81776	-2.98667	-2.3622	0.357548
	1592	-3.22641	-2.26199	-3.08511	-2.51026	-2.56461	-2.53225	-2.37	-2.54608	-2.42091	-2.64492	-2.41119	-2.45329	-2.31385	-1.35322	-1.98627	-2.44489	-2.45549	-2.42015	-2.07851	-2.98301	-2.45312	0.396061
	1593	-3.185	-2.71083	-3.01815	-3.06761	-3.01289	-2.43724	-2.84403	-2.47523	-2.48979	-2.89248	-3.11093	-2.2301	-2.65995	-1.79818	-2.19513	-2.68391	-2.7095	-2.54991	-2.07351	-3.06828	-2.66063	0.381865
	1594	-2.9337	-3.28501	-2.84036	-3.22736	-3.84384	-2.5431	-3.40319	-2.95052	-2.78315	-3.06795	-3.15593	-2.78225	-3.03164	-2.08646	-2.48087	-2.85198	-2.97894	-2.66135	-2.18718	-2.87098	-2.89829	0.402917
	1595	-2.86403	-3.4683	-2.71831	-3.3875	-4.34378	-2.59512	-3.92469	-3.77966	-2.95982	-2.55081	-3.82382	-2.89906	-3.08055	-2.58072	-2.58011	-2.93165	-3.68147	-2.69071	-2.62794	-3.06162	-3.12748	0.539623
	1596	-3.00605	-3.53052	-2.70937	-3.06914	-3.65321	-2.77866	-3.73402	-4.05708	-3.10665	-2.51954	-4.04083	-2.97363	-3.61617	-3.10379	-3.13238	-3.5247	-4.11225	-3.37223	-3.09061	-3.38366	-3.32572	0.454292
	1597	-3.42014	-3.41109	-3.27533	-3.01143	-3.08115	-3.36254	-4.19913	-3.88773	-2.956	-2.69892	-3.55237	-3.21915	-3.7143	-3.32975	-3.55917	-3.36804	-4.14724	-3.50034	-3.63886	-3.62658	-3.44796	0.373608
	1598	-4.03193	-3.05241	-3.77545	-3.22317	-3.06697	-3.25946	-4.70122	-3.61068	-3.12384	-3.01896	-3.20861	-3.05597	-3.78448	-3.6465	-3.42702	-3.10504	-4.15107	-3.62876	-3.72624	-4.0092	-3.53035	0.458117
	1599	-4.02432	-2.90259	-3.90164	-3.66093	-3.42403	-3.20473	-4.37333	-3.45554	-3.60715	-3.49304	-3.29125	-3.40403	-4.11467	-4.13681	-3.79919	-3.87432	-3.78255	-3.66764	-3.79804	-4.07243	-3.69941	0.36151
	1600	-4.26818	-3.30615	-4.33492	-3.82099	-3.81135	-3.66974	-4.01181	-3.23155	-3.99819	-3.52667	-3.58805	-3.60742	-3.90516	-4.30826	-3.81919	-4.16519	-3.19386	-3.75854	-3.79125	-3.96645	-3.80415	0.334855
	1601	-4.31385	-3.59689	-3.90174	-3.60251	-3.9721	-3.88797	-3.60309	-3.13486	-4.56833	-3.53198	-3.79612	-3.38776	-3.97579	-3.7775	-3.72684	-3.99196	-2.9241	-3.78416	-3.59915	-4.139	-3.76078	0.37493
	1602	-3.81111	-3.53298	-4.01688	-3.43969	-3.9932	-3.85476	-3.6031	-3.76066	-4.58637	-3.67317	-3.54941	-3.33561	-4.04065	-3.41123	-3.87566	-3.79217	-2.87368	-3.60842	-3.26959	-3.73222	-3.68803	0.354419
	1603	-3.42922	-3.75114	-4.14913	-3.87213	-3.97246	-4.30748	-3.92444	-3.50203	-4.37646	-3.72806	-3.19785	-3.06511	-4.01238	-3.68077	-3.63573	-3.52758	-2.84256	-3.74777	-3.45255	-4.20681	-3.71908	0.406126
	1604	-3.20283	-3.93099	-3.78126	-3.97965	-4.25749	-4.30879	-3.72493	-3.2737	-4.05395	-4.05275	-3.23359	-3.41576	-3.9382	-4.26723	-3.60233	-3.34903	-2.73463	-3.91422	-3.93737	-4.24738	-3.7603	0.433435
	1605	-3.47496	-3.98197	-3.8553	-3.8984	-4.1892	-3.85034	-3.66693	-3.53826	-3.97667	-4.3437	-3.58242	-4.04143	-3.89169	-4.31114	-3.42966	-3.28478	-3.06245	-4.10251	-3.70693	-4.19694	-3.81928	0.347223
	1606	-3.74372	-4.62998	-3.85401	-3.4388	-4.27871	-3.7576	-3.83302	-3.22431	-3.69477	-4.10509	-3.41923	-4.29626	-3.96696	-3.82393	-3.69323	-3.59418	-3.51877	-3.8169	-3.6872	-4.07943	-3.8228	0.334529
	1607	-3.6173	-4.81084	-3.8489	-3.5742	-3.60543	-3.80854	-3.66556	-3.08894	-3.72869	-3.84668	-3.64843	-4.41653	-4.17155	-3.98766	-3.3024	-3.43443	-3.78492	-3.76677	-3.92966	-3.29555	-3.76665	0.389695
	1608	-3.43476	-4.57323	-3.59901	-3.65574	-2.62993	-3.56092	-3.5317	-3.22781	-3.49984	-3.31978	-3.9914	-3.98432	-4.24585	-4.50807	-3.32455	-3.91524	-3.89456	-3.81534	-3.96308	-3.13112	-3.69031	0.469683
	1609	-3.75817	-3.8359	-3.8307	-3.64655	-2.71896	-3.42628	-3.72215	-3.09465	-3.3335	-2.64763	-4.01272	-3.29613	-3.98295	-4.22039	-3.64954	-3.79049	-3.56911	-3.72507	-4.24367	-3.14906	-3.58268	0.438419
	1610	-3.62375	-3.2286	-3.54226	-3.50498	-3.07064	-2.74454	-3.00729	-2.89213	-3.74762	-2.275	-3.32843	-3.43193	-3.82493	-3.70767	-3.75923	-3.44619	-3.82254	-3.73881	-3.84182	-3.46968	-3.4004	0.42011
	1611	-3.57378	-2.96739	-3.3356	-3.94615	-3.4285	-2.83962	-2.67479	-2.87228	-4.07208	-2.423	-3.13243	-3.46138	-3.62309	-4.00119	-3.15076	-3.28272	-3.67521	-3.66433	-3.41421	-3.46446	-3.35015	0.441764
	1612	-3.65519	-2.54355	-3.50827	-3.43447	-3.54489	-2.67894	-3.22996	-3.13771	-3.88901	-2.66464	-3.30158	-3.6808	-3.01236	-3.76044	-3.28511	-3.78619	-3.23645	-3.24077	-3.29784	-3.45671	-3.31724	0.376263
	1613	-3.58083	-2.26503	-3.60142	-3.05182	-3.0911	-2.76328	-3.86739	-3.70348	-3.35471	-2.98124	-3.2889	-2.96603	-3.12453	-2.88629	-3.34102	-3.90273	-3.2743	-2.67486	-3.1476	-3.14604	-3.20063	0.406718
	1614	-3.37033	-2.46215	-3.24881	-2.93169	-3.07795	-2.96061	-3.55471	-3.57648	-3.41168	-3.35641	-3.17811	-2.46766	-3.40252	-3.18917	-3.02999	-3.59517	-2.7539	-2.71516	-3.26552	-2.5154	-3.10317	0.365583
	1615	-3.10112	-2.2929	-2.70835	-2.85535	-3.00968	-2.42485	-3.01995	-3.43068	-3.16973	-3.3219	-2.54056	-2.54479	-2.73075	-2.86596	-2.85308	-3.6686	-2.55672	-2.67151	-3.09272	-2.52372	-2.86915	0.358372
	1616	-2.93274	-2.34398	-2.69239	-2.88587	-3.15344	-2.3197	-2.92933	-3.22905	-2.85175	-3.37569	-2.29829	-2.90467	-2.59728	-3.17208	-2.40316	-3.38431	-1.95837	-2.57887	-2.88111	-2.93809	-2.79151	0.387814
	1617	-3.01547	-2.60135	-2.45392	-2.36231	-2.80424	-2.15009	-2.47904	-3.34849	-2.53558	-3.27446	-2.25065	-2.5498	-2.8202	-2.42267	-1.9599	-3.16573	-1.64666	-2.20987	-2.47259	-2.35096	-2.5437	0.431563
	1618	-2.73212	-2.84489	-2.35352	-1.78348	-2.7453	-1.82557	-2.16372	-3.30671	-2.34402	-2.7781	-2.38636	-2.20677	-2.54601	-2.0453	-2.16366	-2.67601	-1.92752	-1.70599	-2.05122	-1.84175	-2.3214	0.428894
	1619	-2.52795	-2.76464	-2.04946	-2.1191	-2.47405	-1.69791	-1.86525	-2.51637	-2.06012	-2.42651	-2.03318	-2.12208	-2.25501	-1.92188	-2.34085	-2.17393	-2.06617	-1.38886	-2.14549	-1.63186	-2.12903	0.332572
	1620	-2.47354	-2.62036	-1.68254	-2.05767	-2.72807	-1.69703	-2.15074	-2.13787	-1.42257	-2.38205	-1.62717	-1.84884	-2.13187	-1.75664	-2.01299	-1.59121	-2.29644	-1.59764	-2.2139	-1.65288	-2.0041	0.375403
	1621	-2.00723	-2.30818	-1.46389	-1.90328	-2.1899	-1.57977	-1.97914	-1.998	-2.1496	-2.56183	-1.47834	-1.93306	-2.0638	-1.32234	-2.03101	-1.43829	-2.11434	-2.00468	-1.93824	-1.77934	-1.91221	0.317124
	1622	-1.72017	-1.46813	-1.29635	-1.7249	-1.88345	-1.91054	-1.94498	-1.65106	-2.26879	-2.37496	-1.74601	-1.91609	-1.34848	-1.06329	-2.21797	-1.49585	-1.39836	-1.43388	-1.66334	-1.28587	-1.69062	0.352275
	1623	-1.74872	-1.28455	-1.43984	-0.993433	-1.56473	-1.9961	-1.3664	-0.976003	-2.36258	-1.83596	-1.76461	-1.46523	-0.965966	-0.664324	-1.61987	-1.26012	-1.1349	-1.09586	-1.66924	-0.97305	-1.40907	0.418797
	1624	-1.61169	-1.56179	-1.18378	-0.892749	-1.56022	-1.88553	-1.28984	-0.856864	-2.0046	-1.66517	-1.65433	-1.48304	-1.36322	-0.855833	-1.33954	-1.28289	-1.35053	-1.07211	-1.7696	-0.962063	-1.38227	0.340118
	1625	-1.36871	-1.16314	-1.57729	-0.549777	-1.44047	-1.60013	-0.937854	-0.752085	-1.58048	-1.45935	-1.35105	-1.33747	-1.25256	-1.04138	-1.08615	-1.46947	-1.13037	-1.01784	-1.79534	-0.933882	-1.24224	0.314314
	1626	-1.67632	-1.09399	-1.57753	-0.804928	-1.15543	-1.33397	-0.964305	-0.510454	-1.29804	-1.34683	-0.965914	-1.28602	-0.847094	-0.855906	-1.15629	-1.08113	-0.985162	-1.04474	-0.899321	-0.502237	-1.06928	0.303127
	1627	-1.55988	-0.936915	-1.25864	-1.24723	-0.920798	-1.1709	-0.470548	-0.828895	-0.976965	-1.20085	-0.996246	-1.37421	-0.677078	-1.02814	-1.24508	-0.772436	-1.24395	-1.20507	-1.03953	-0.304422	-1.02289	0.304774
	1628	-1.35129	-0.244583	-0.613556	-1.31352	-0.795499	-1.02251	-0.73618	-1.04674	-0.330208	-0.971009	-1.21264	-1.22835	-0.370335	-0.672676	-1.18445	-0.776376	-1.12098	-1.2684	-0.877872	-0.0549133	-0.859604	0.383257
	1629	-1.29716	-0.256728	-0.359176	-1.20616	-0.3628	-0.43611	-0.945326	-0.864108	-0.133402	-0.718524	-1.22013	-1.16301	-0.413156	-0.629133	-0.511642	-1.15634	-0.755897	-0.83565	-0.273827	-0.167283	-0.685278	0.38497
	1630	-0.956825	-0.0886235	0.0168902	-1.34734	-0.0150337	-0.680191	-0.471444	-0.719589	-0.00830913	-0.460716	-1.04097	-1.54784	-0.439769	-0.324116	-0.175199	-1.47306	-0.939274	-0.710386	-0.666646	-0.601365	-0.632491	0.477096
	1631	-1.11363	-0.580546	-0.459811	-1.18775	0.0966954	-0.853642	-0.332597	-0.516952	0.241967	0.0991904	-0.641838	-1.42258	-0.647337	-0.24268	-0.164489	-1.43974	-0.934068	-0.375049	-0.829293	-0.545637	-0.59249	0.479854
	1632	-0.381331	-0.422039	-0.79431	-0.597149	0.227508	-0.817978	-0.0653967	-0.641288	0.310304	0.689959	-0.943189	-1.6037	-0.636747	-0.593476	-0.0907313	-1.70262	-0.59454	-0.521666	-0.695889	-0.379518	-0.51269	0.568605
	1633	-0.0837823	-0.625862	-0.554244	-0.111762	-0.336311	-1.00781	-0.289771	-0.840877	0.676833	0.53854	-1.38793	-0.813358	-0.8384	-0.499738	-0.194032	-1.45104	-0.631335	-0.288993	0.0864579	-0.463854	-0.455864	0.543797
	1634	0.189228	-0.402827	-0.00779166	0.299436	-0.0331179	-1.40148	-0.0526189	-0.317307	0.290392	0.271474	-1.25301	-0.350784	-0.657348	-0.269122	-0.11108	-0.955502	-0.657849	-0.0728832	-0.0144768	-0.551317	-0.302899	0.489078
	1635	0.182712	-0.897171	-0.116072	0.418924	-0.355218	-1.3404	-0.0717078	0.0448096	-0.300142	0.687906	-0.655025	0.290756	-0.380786	-0.454127	-0.275565	-0.784629	-0.0798239	-0.489073	0.0293265	0.0929585	-0.222617	0.477981
	1636	-0.0375384	-1.09583	-0.332887	-0.409303	-0.248155	-0.5719	-0.0501179	0.0500478	-0.328046	0.86505	0.0184385	0.263814	-0.532954	-0.815936	-0.142513	-0.431119	-0.315481	-1.41171	-0.236665	-0.287126	-0.302497	0.478864
	1637	-0.173805	-0.863876	-0.580227	-0.576524	-0.137334	-0.415902	-0.478043	-0.45652	-0.549326	0.219042	0.707203	0.283506	-0.0394643	-0.671448	-0.340316	-0.100705	-0.126002	-1.39061	0.0102853	-0.615823	-0.314795	0.4548
	1638	-0.415533	0.0952516	-0.837336	-0.60056	-0.398045	-0.145565	0.075313	0.0522483	-0.500694	-0.112442	0.588046	0.492691	-0.113271	-0.387185	-0.267387	0.136565	-0.151305	-1.22102	0.401262	-0.402052	-0.185551	0.440347
	1639	-0.200245	0.202114	-0.662625	-0.179765	-0.527137	-0.242615	0.292356	-0.202877	0.261881	-0.236784	0.156204	0.0303447	0.120478	-0.405964	0.277806	-0.321463	0.187285	-0.796294	0.00686036	0.0576328	-0.10914	0.321166
	1640	0.163489	0.652132	-0.328182	-0.185612	-0.270284	-0.0974401	0.178584	-0.189517	0.313158	-0.496318	-0.379196	-0.352234	0.446551	-0.378703	0.549528	-0.631614	0.0341412	-0.431731	-0.410149	-0.504995	-0.11592	0.379929
	1641	0.579865	0.66791	0.392831	-0.463273	-0.695721	0.493311	0.0456491	-0.065647	0.525368	-0.451843	-0.447657	-0.439365	0.360675	0.0628192	0.813774	-0.404918	0.404482	0.248251	-0.433829	-0.96029	0.0116196	0.515639
	1642	0.775503	0.0155431	1.0758	-0.475644	-0.913639	0.201289	-0.25558	-0.0971835	0.520549	-0.602611	-0.89976	-0.459126	-0.0536205	-0.188269	0.547399	-0.263685	0.210026	0.368214	-0.319217	-0.779146	-0.079658	0.550548
	1643	0.291658	-0.364571	1.04344	-0.42582	-0.69825	0.375717	-0.0946569	-0.116114	-0.40126	-0.947918	-0.909897	-0.575048	-0.394285	-0.230747	0.322201	0.18438	0.418699	-0.182724	0.0581665	-0.679028	-0.166303	0.503875
	1644	-0.170017	-0.256193	-0.232713	-0.593008	-0.320267	-0.294516	-0.0681091	-0.042849	-0.900911	-0.608441	-0.781447	-0.821291	-0.702589	-0.13881	-0.505546	0.553448	0.0382301	-0.71314	-0.0143009	-1.04575	-0.380911	0.393359
	1645	-0.172333	-0.603633	-0.77828	-0.612643	-0.83874	-0.648974	-0.0723516	0.0934542	-0.662115	-0.379149	-0.281088	-0.604797	-0.984347	0.0249782	-0.865833	0.49976	-0.261813	-0.75972	-0.208946	-0.758502	-0.443754	0.386348
	1646	-0.594553	-1.05011	-0.941394	-0.417091	-0.649362	-0.724936	-0.536878	-0.0223548	-0.758537	-0.172072	-0.385866	-0.302255	-0.585849	0.19379	-0.929433	0.170472	-0.213135	-0.830312	-0.841814	-0.547668	-0.506968	0.360874
	1647	-0.529793	-0.977133	-1.04962	-0.298804	-0.739922	-0.55072	-0.642815	-0.56821	-0.519113	-0.405108	-0.257395	-0.205223	-0.372173	-0.588613	-0.920767	-0.274446	-1.05728	-0.994899	-1.10153	-0.8696	-0.646158	0.298258
	1648	-0.436672	-1.06877	-0.767494	-0.315237	-0.772058	-0.689177	-1.35388	-0.977744	-0.549584	-0.781043	-0.245973	-0.285786	-0.353483	-0.656912	-0.876669	-0.546189	-1.35697	-0.326572	-0.981243	-1.56687	-0.745417	0.38471
	1649	-0.320745	-1.02726	-0.988948	-0.339398	-0.773365	-1.15003	-1.34519	-1.252	-0.224406	-1.17305	-0.42323	-0.190267	-0.680934	-0.355568	-1.06192	-0.871042	-1.30868	0.031581	-0.782859	-1.13577	-0.768654	0.42718
	1650	-0.0553697	-0.938298	-0.901154	-0.545019	-0.787342	-1.1412	-1.29227	-1.14621	-0.680245	-1.19873	-0.202831	-0.180934	-1.21431	-0.35442	-1.41509	-0.805509	-0.770217	0.541629	-0.790762	-0.781751	-0.733002	0.486711
	1651	-0.248514	-1.32052	-0.70756	-0.784884	-0.0169331	-1.13375	-1.61816	-1.04533	-1.41333	-1.20621	-0.29995	-0.39911	-1.30445	-0.628122	-1.75237	-1.18153	-1.07042	0.154709	-0.733197	-0.955709	-0.883267	0.523207
	1652	-1.09421	-1.63178	-0.758801	-1.15022	0.729057	-0.711313	-1.56855	-0.818845	-1.16857	-1.04703	-0.459804	-0.94309	-1.13613	-1.06952	-1.82316	-1.3109	-1.00063	-0.214636	-1.17946	-0.784991	-0.957129	0.547702
	1653	-1.36731	-1.45613	-0.643818	-1.52247	0.297046	-0.674834	-1.92137	-1.39323	-1.04151	-1.7174	-0.932958	-1.35224	-1.644	-1.45925	-1.90456	-1.19787	-1.24403	-0.937339	-1.53511	-0.90105	-1.22747	0.51233
	1654	-1.6611	-1.37542	-0.945761	-1.31609	-0.702806	-1.16983	-1.7329	-1.54241	-1.13328	-1.55753	-1.15268	-1.79233	-1.42607	-1.20695	-1.72961	-1.55656	-1.56693	-1.13945	-1.48005	-1.23991	-1.37138	0.285239
	1655	-2.05737	-1.77441	-1.32485	-1.60998	-1.18416	-1.4703	-1.31313	-1.93991	-1.45683	-1.51053	-1.10675	-1.79787	-1.79926	-1.1632	-1.6939	-2.0378	-1.59303	-1.30961	-1.37051	-1.25859	-1.5386	0.29228
	1656	-1.9143	-1.89035	-1.40294	-1.79244	-1.51026	-1.66155	-1.34717	-2.2239	-1.47703	-1.67053	-1.553	-1.76253	-1.9243	-1.33021	-1.60976	-1.70679	-1.71386	-1.39155	-1.32557	-1.64893	-1.64285	0.236147
	1657	-1.94393	-1.73084	-1.89544	-1.51647	-1.54781	-1.50861	-1.65342	-2.14468	-1.39998	-1.83034	-1.87263	-1.83325	-1.45422	-1.55451	-1.47066	-0.989354	-2.24203	-1.60588	-1.73529	-1.92333	-1.69263	0.284557
	1658	-2.01593	-2.15754	-2.4856	-1.82842	-1.50419	-1.93288	-1.62046	-1.42917	-1.56613	-1.95043	-2.03264	-1.93856	-1.34335	-1.68377	-1.93416	-0.687116	-2.84657	-1.77422	-1.85864	-1.81048	-1.82001	0.437753
	1659	-2.67064	-2.38194	-2.98361	-2.56423	-1.565	-2.34428	-1.87102	-1.85616	-1.58676	-2.21139	-1.82653	-2.07223	-2.01105	-2.16934	-2.30712	-1.08386	-2.66856	-2.16502	-1.82231	-1.95724	-2.10591	0.442659
	1660	-3.01825	-2.36263	-3.27263	-2.7065	-1.76154	-2.52832	-1.68176	-1.78855	-1.79914	-2.54888	-1.426	-1.78803	-1.92468	-2.35694	-2.33248	-1.84558	-2.5532	-2.25037	-1.91517	-2.05585	-2.19583	0.479287
	1661	-3.14383	-2.71746	-3.34165	-2.83324	-2.6828	-2.72267	-1.37772	-2.02403	-1.85122	-2.77363	-1.44982	-2.37804	-2.21567	-2.5968	-2.32492	-2.20604	-2.10694	-2.38881	-1.73753	-1.66654	-2.32697	0.53877
	1662	-3.15064	-3.32453	-3.08244	-2.95885	-3.06519	-2.37625	-2.21714	-2.3674	-1.76167	-2.77207	-2.2332	-2.49661	-3.00846	-2.73179	-2.41144	-2.89951	-2.05593	-2.32851	-2.51343	-2.31998	-2.60375	0.416708
	1663	-3.36697	-3.07046	-3.03438	-2.81899	-2.93972	-2.4763	-2.39114	-2.25918	-2.30935	-2.9075	-2.82914	-2.90666	-2.96892	-3.13972	-2.92715	-3.29831	-2.83578	-2.67217	-2.92557	-2.74163	-2.84095	0.300005
	1664	-3.62259	-2.69713	-3.0531	-2.9741	-2.66635	-2.48554	-3.24497	-2.14372	-2.90468	-2.93794	-3.7022	-2.92752	-3.51138	-2.84951	-3.10356	-3.22044	-3.39273	-3.45512	-3.67717	-2.75387	-3.06618	0.416737
	1665	-3.20332	-3.09407	-3.34245	-2.79881	-2.89783	-2.87058	-3.47748	-2.37387	-3.37565	-2.85867	-3.87305	-3.3544	-3.14157	-3.05459	-3.28994	-3.20549	-3.67421	-3.71564	-4.07242	-3.499	-3.25865	0.402697
	1666	-2.91836	-3.43811	-3.40586	-2.94705	-3.45322	-3.16598	-3.97006	-2.98327	-3.68448	-3.29057	-4.12021	-3.54447	-3.14962	-3.32999	-3.97806	-3.36685	-3.9608	-3.65964	-3.59125	-4.11398	-3.50359	0.380013
	1667	-3.05426	-3.5093	-3.54269	-3.08592	-3.80268	-3.32706	-4.13793	-3.83442	-3.98328	-3.375	-4.0119	-3.48953	-3.22461	-3.34271	-4.03734	-3.43993	-3.93463	-3.718	-3.25852	-4.28652	-3.61981	0.365838
	1668	-3.36037	-3.42319	-3.87591	-3.41656	-4.17718	-3.67268	-4.33963	-4.71969	-4.76699	-3.35121	-4.18304	-3.95212	-3.76023	-3.81419	-3.96593	-3.79228	-3.76332	-3.9505	-3.20216	-4.24477	-3.8866	0.432161
	1669	-3.50788	-3.3854	-3.99785	-3.89347	-4.12175	-4.11414	-4.18995	-4.94754	-5.06366	-3.76406	-4.10341	-4.03174	-3.9543	-3.58913	-4.26305	-4.30732	-3.2652	-4.23463	-3.54704	-3.98712	-4.01343	0.454396
	1670	-3.74876	-3.73922	-4.49247	-4.19179	-4.04022	-4.26808	-4.1527	-5.20825	-4.87272	-4.32936	-3.74472	-4.1631	-4.28028	-4.12284	-4.5293	-4.60909	-3.72472	-4.32588	-4.16591	-3.60236	-4.21559	0.404699
	1671	-3.82174	-3.97596	-4.67815	-4.60467	-4.00585	-4.32377	-4.01681	-5.19881	-4.92744	-4.71384	-4.10839	-4.20347	-4.71831	-4.50152	-4.57566	-4.00423	-3.76413	-4.11361	-3.96442	-3.13187	-4.26763	0.476435
	1672	-4.94766	-4.06507	-4.73337	-4.68775	-4.61026	-4.46662	-3.98918	-4.95704	-4.84207	-4.67159	-4.68281	-4.50308	-4.66697	-4.43299	-4.25549	-4.28475	-4.00532	-4.21909	-3.89792	-3.60554	-4.42623	0.374031
	1673	-5.32382	-4.15177	-4.70973	-4.53428	-4.85047	-4.89307	-4.33608	-4.781	-4.46986	-4.59449	-4.95993	-4.90466	-4.93504	-5.06473	-4.2728	-4.45865	-4.22697	-4.64795	-4.26121	-4.17307	-4.62748	0.333264
	1674	-5.29811	-4.44482	-4.25082	-4.71655	-4.97489	-5.14535	-4.92694	-4.74781	-3.88695	-4.37983	-4.67551	-4.85379	-4.95701	-5.09523	-4.46987	-4.51414	-4.04675	-5.40408	-4.30742	-4.70098	-4.68984	0.405532
	1675	-5.03238	-4.62402	-3.87757	-4.64678	-5.02164	-5.15357	-5.08318	-5.03655	-3.8094	-4.79308	-4.46462	-4.72378	-4.35422	-5.12608	-4.43489	-4.71741	-4.27508	-5.53875	-4.26994	-4.90955	-4.69462	0.441683
	1676	-4.42809	-4.72232	-4.25823	-4.76801	-4.83516	-4.99528	-5.19581	-4.89069	-4.36356	-5.09647	-4.3335	-4.63773	-4.68389	-4.95144	-4.54593	-4.90126	-4.85675	-5.29996	-3.98968	-5.16517	-4.74595	0.344995
	1677	-4.43639	-4.96505	-4.60246	-4.92197	-4.39209	-4.79398	-5.59028	-4.2985	-4.87534	-5.08007	-4.5886	-4.63545	-5.08086	-5.07278	-4.85379	-4.97356	-5.17385	-5.29587	-4.77658	-4.97177	-4.86896	0.317773
	1678	-4.7483	-4.87512	-4.5699	-4.86049	-4.79479	-4.43937	-5.64004	-4.35314	-5.02496	-5.13388	-4.63291	-4.58261	-5.074	-5.17031	-4.67741	-5.1919	-5.05662	-4.9875	-4.7675	-4.95715	-4.87689	0.301483
	1679	-5.13848	-4.71041	-4.86371	-4.6972	-4.84985	-4.92251	-5.63197	-4.41431	-4.95444	-4.9356	-4.61429	-4.28812	-5.01162	-5.11226	-4.74366	-4.86078	-4.6577	-4.94082	-5.10402	-4.66257	-4.85571	0.28772
	1680	-5.39	-4.6524	-4.73257	-4.59677	-4.89718	-5.13146	-5.59801	-4.26672	-4.81963	-4.97976	-4.44238	-4.4993	-4.84415	-4.68908	-4.8978	-4.75327	-4.81559	-4.89074	-5.33059	-4.40818	-4.83178	0.336904
	1681	-4.98643	-4.3623	-4.46569	-4.48358	-4.5966	-4.96327	-5.95696	-3.66684	-5.08304	-5.04568	-4.69888	-4.38073	-4.76582	-4.54935	-4.99182	-4.76194	-4.62137	-4.66423	-5.57097	-4.40572	-4.75106	0.476273
	1682	-4.72728	-3.8474	-4.15946	-4.24445	-4.47175	-4.35012	-5.67226	-3.73357	-4.86485	-4.77927	-4.76818	-4.49493	-4.82509	-4.57145	-5.13382	-4.83895	-4.23947	-4.57183	-5.66495	-4.10957	-4.60343	0.509011
	1683	-4.45554	-3.76469	-3.70067	-4.22647	-4.61778	-4.6434	-5.08366	-4.11638	-4.81189	-4.67297	-4.43288	-4.61411	-4.63725	-4.76516	-4.54744	-4.70613	-4.04617	-3.96817	-5.58603	-3.95933	-4.46781	0.458666
	1684	-4.38623	-3.58598	-3.39804	-4.10408	-4.61316	-4.54987	-4.2286	-4.67858	-4.41618	-3.90771	-4.11339	-4.17042	-4.44776	-4.45551	-4.45384	-4.58103	-3.9831	-3.69524	-5.12177	-4.0981	-4.24943	0.408904
	1685	-4.16336	-3.61553	-3.21903	-3.86898	-4.42794	-3.87611	-4.25857	-4.55997	-4.29658	-3.58744	-4.36201	-4.42541	-3.85716	-4.01721	-4.41089	-3.86022	-4.38948	-3.79514	-4.79265	-3.83387	-4.08088	0.389229
	1686	-3.95272	-3.81253	-3.58758	-3.86435	-4.47602	-3.63639	-4.05372	-3.93126	-4.14926	-3.54354	-4.07739	-4.23546	-3.67515	-3.51337	-4.33334	-3.51053	-4.4064	-3.64256	-4.28134	-3.54512	-3.9114	0.324393
	1687	-3.26063	-4.00587	-3.25671	-4.47474	-3.98016	-4.01861	-3.63964	-3.93377	-3.88397	-3.92365	-4.16765	-3.94371	-3.74892	-3.3592	-3.77578	-3.31917	-4.48669	-3.37708	-4.02069	-3.62547	-3.8101	0.365771
	1688	-2.95428	-4.08481	-3.11808	-4.23747	-3.27765	-4.26445	-3.56581	-3.7864	-3.59816	-4.05437	-4.32624	-3.59097	-4.12737	-3.42052	-3.63571	-3.07568	-4.03472	-3.38342	-3.37949	-3.60113	-3.67584	0.420644
	1689	-2.20069	-3.97815	-3.18325	-3.99325	-3.07646	-4.01343	-2.73849	-3.85077	-3.54205	-3.61165	-4.01719	-3.30614	-4.23003	-3.23238	-3.04721	-2.88056	-3.81816	-3.23793	-2.80319	-3.35225	-3.40566	0.534015
	1690	-2.28204	-3.53132	-3.3105	-3.61267	-3.11407	-3.63323	-2.1091	-3.25329	-2.85458	-3.57255	-3.32548	-3.28755	-3.94295	-2.81424	-2.36826	-2.96927	-3.82252	-3.01853	-2.62723	-3.21263	-3.1331	0.508322
	1691	-2.16908	-2.68456	-3.23275	-2.69661	-3.00114	-2.72191	-2.03079	-2.8401	-1.75935	-3.33124	-2.95765	-3.32369	-3.40921	-2.67189	-1.96626	-2.30085	-3.57955	-2.92642	-2.28224	-2.64361	-2.72645	0.515717
	1692	-1.90071	-2.43508	-2.80197	-2.19084	-3.03719	-2.07541	-2.20258	-2.63097	-1.85462	-2.90436	-3.06619	-2.93313	-3.00865	-2.44604	-1.48136	-1.94111	-3.47991	-2.32432	-2.06909	-2.26053	-2.4522	0.513649
	1693	-1.84768	-2.33381	-2.39503	-2.39899	-2.95034	-1.82898	-1.92633	-2.19431	-2.35645	-2.66269	-2.88953	-2.08408	-2.9886	-2.22016	-1.75536	-1.41285	-3.05147	-1.70141	-1.82736	-2.08051	-2.2453	0.472842
	1694	-1.55262	-2.58108	-2.29313	-2.53296	-2.68376	-1.69608	-1.14091	-2.05672	-2.32148	-2.55022	-2.52999	-1.48389	-2.70975	-2.23898	-1.8904	-1.2849	-2.78089	-1.31097	-2.11761	-1.92505	-2.08407	0.523609
	1695	-1.33056	-2.48969	-2.04141	-2.10813	-2.17535	-1.34982	-0.520781	-1.83665	-2.01816	-1.92023	-2.30924	-1.2763	-1.90139	-2.15261	-1.77447	-1.57233	-2.41019	-1.10021	-1.61609	-1.16148	-1.75325	0.506441
	1696	-1.4964	-1.79639	-2.37316	-1.38319	-1.14769	-1.22419	-0.578839	-2.0377	-1.38674	-1.31385	-2.16267	-1.26798	-1.47126	-1.84763	-1.40526	-1.83662	-1.90322	-0.619926	-1.21995	-1.19321	-1.48329	0.463979
	1697	-1.5274	-1.00777	-1.83674	-1.18063	-1.04377	-1.016	-0.911563	-1.46493	-1.44435	-1.00725	-1.78546	-1.34158	-1.39701	-1.35367	-1.38498	-1.80036	-0.995764	-0.285964	-0.856084	-1.11894	-1.23801	0.373566
	1698	-1.67301	-0.481882	-1.22552	-1.3823	-0.582398	-1.13808	-1.30811	-0.986843	-1.01584	-1.32236	-1.55238	-0.706651	-1.20778	-0.924969	-0.955949	-1.52465	-0.521	0.183819	-0.614099	-0.795764	-0.986789	0.449931
	1699	-1.25773	-0.37794	-1.00429	-0.769861	0.0395564	-0.897383	-1.74449	-0.638593	-0.647998	-0.516575	-0.766958	-0.0508611	-0.515094	-0.328389	-0.919543	-1.1018	0.256952	-0.503524	0.258373	-0.857266	-0.617171	0.502488
	1700	-0.781491	0.062729	-0.909295	-0.134202	-0.483362	-0.641828	-1.25384	-0.144171	-0.226152	0.00480451	-0.404307	0.268811	0.0268358	0.0448884	-0.873789	-0.264077	0.390676	-0.614098	0.61002	-0.673162	-0.299751	0.480069
	1701	-0.709579	0.593299	0.0146572	0.433047	-0.609891	0.222074	-0.791103	0.802859	-0.152273	0.481171	0.134359	0.334271	0.701821	-0.056861	-0.760004	0.199503	0.861403	-0.19588	0.181564	-0.0797258	0.0802356	0.509055
	1702	-0.521397	1.44316	1.10612	0.988633	-0.0759425	0.664315	-0.49084	0.672318	0.298151	0.650487	0.747548	0.359589	1.67431	0.180956	-0.161112	0.762787	0.596535	-0.0865961	0.138402	0.377012	0.466222	0.585657
	1703	0.0651654	1.94408	1.24325	1.80133	0.507837	0.994422	0.443389	0.787263	0.882765	0.730429	1.7998	0.0907332	1.21339	0.462703	0.440651	0.661909	0.500736	0.27677	0.451224	0.389383	0.784362	0.556986
	1704	0.630714	1.80716	1.2391	1.35268	0.608402	1.33932	1.35657	1.37866	1.05587	0.435016	1.60688	0.964845	1.58767	1.42285	0.940319	0.726184	1.08588	0.866824	0.481998	0.319518	1.06032	0.428382
	1705	0.767664	1.82655	0.884039	0.848641	1.00232	1.6276	1.74253	1.48516	0.906747	0.949086	1.44431	0.904093	2.1898	1.75407	1.26285	0.877255	1.25614	0.903666	1.17768	0.548104	1.21792	0.435368
	1706	1.51518	2.20414	1.0236	0.940986	1.3638	1.52361	1.85045	1.63027	0.94866	1.36274	1.11607	1.48786	2.06175	2.28004	2.49715	1.50255	1.30853	0.973114	1.56354	1.19736	1.51757	0.458074
	1707	1.63738	2.56414	0.968265	1.61185	1.72579	1.48569	1.84997	2.15787	1.23748	1.53791	0.854108	1.47373	2.4254	2.76585	2.19749	1.60939	1.73477	0.491525	2.19265	1.67198	1.70966	0.571274
	1708	1.76992	1.99035	1.597	1.87951	2.78856	1.63338	1.95008	1.8579	1.70424	1.81704	1.45451	1.91043	2.04882	2.71712	2.44149	1.82052	2.46443	0.698957	2.25527	2.09109	1.94453	0.464503
	1709	2.28221	1.86766	2.09818	2.25214	3.28038	2.0202	2.60547	2.31087	2.023	2.09011	1.86962	2.02682	2.82307	2.43683	3.00051	2.32145	2.46053	1.42277	2.50286	2.30541	2.3	0.420761
	1710	2.80471	1.85164	2.42844	2.09597	3.40018	2.11305	2.5266	2.90809	2.70222	2.95418	2.10995	2.34162	2.69752	2.48214	2.56341	2.93157	2.78879	2.35451	2.57786	2.89794	2.57652	0.370969
	1711	3.11135	2.11886	3.10923	1.77024	3.24698	2.8278	2.40743	2.96377	3.09312	3.44578	2.64863	2.50698	3.18316	2.70202	2.1573	3.09123	2.79429	2.65114	2.82653	3.35111	2.80035	0.440756
	1712	3.06789	2.25202	3.65161	2.24507	3.45588	3.59536	2.52391	3.28286	3.86757	3.86081	3.02814	2.67505	3.68702	2.87591	2.39809	2.92841	2.97836	3.27108	2.66096	3.30507	3.08055	0.514761
	1713	3.59698	2.88885	3.82103	2.73346	3.48197	3.85537	3.17841	3.08443	3.50687	4.20263	3.40078	2.99434	3.55783	3.07247	2.80315	2.75076	3.52184	3.36914	3.20923	3.61644	3.3323	0.398805
	1714	3.91345	3.68661	4.41676	3.74333	3.98102	4.29321	3.56452	3.38616	3.92151	4.60615	3.89798	3.22019	3.21718	3.18623	3.72115	2.99809	3.67393	3.52176	3.65715	3.94679	3.72766	0.417937
	1715	4.31603	3.34134	4.07869	4.15652	4.13216	3.96281	3.36025	3.57645	4.22756	4.01964	4.30185	3.63593	2.8478	3.66395	4.08004	3.21223	4.04641	3.50429	4.03173	3.99616	3.82459	0.407093
	1716	4.41549	2.99866	4.29064	3.74202	4.34813	3.43846	3.65557	3.60724	4.50249	4.2698	4.48109	4.07246	3.81033	4.14205	4.1877	3.51751	4.61276	4.18539	3.84896	3.57891	3.98528	0.430885
	1717	4.05247	3.38303	4.1651	4.07291	4.77932	4.11172	3.74709	3.68403	4.66576	4.67379	4.63973	3.87421	4.0458	3.58993	4.70785	3.45542	4.20887	4.10465	4.25122	4.08353	4.11482	0.419947
	1718	4.28122	4.38894	4.35501	4.42059	4.10272	4.24837	4.00283	4.52358	4.34325	4.46428	4.41748	3.99521	4.79185	4.33922	4.44462	3.65844	4.38026	4.44342	4.48366	4.59318	4.33391	0.24505
	1719	4.32992	4.66141	4.6706	4.57437	4.08657	4.89226	4.48199	4.88285	4.12716	4.45829	4.53327	4.03867	4.60392	4.30102	4.23059	3.96946	4.53313	4.6811	4.66021	4.87104	4.47939	0.281834
	1720	4.37942	4.81124	4.88491	4.6385	4.52942	4.6511	4.65986	5.35885	3.80751	4.56603	4.36175	4.45091	4.77396	4.21968	4.70198	4.22297	4.83638	4.43973	4.89277	4.95698	4.6072	0.331844
	1721	4.40675	4.86236	5.14399	4.93583	3.93033	4.43769	5.01306	4.91105	4.25126	4.87	4.47999	4.68191	4.84425	4.1716	4.66766	4.30748	4.53025	3.51925	4.72873	5.20485	4.59491	0.420576
	1722	4.97618	5.00727	5.21301	4.73303	4.03062	4.60984	4.98222	4.77332	4.34947	4.59429	4.28277	4.93952	4.96638	4.27038	5.52269	5.21443	4.25943	3.55234	4.67165	5.39199	4.71704	0.487946
	1723	5.28929	5.08345	4.82626	4.78054	4.81914	4.32884	4.93452	4.04355	4.47309	4.39226	4.53304	4.75038	5.07258	4.78593	5.7715	4.2104	4.09831	4.28068	4.56369	5.08761	4.70625	0.433537
	1724	5.40926	5.41109	4.68537	5.28836	4.9579	4.30074	5.01863	3.82419	4.8079	4.74716	4.76935	4.68148	5.26206	4.85474	5.27693	4.6906	4.49151	4.41343	5.31893	4.24981	4.82297	0.432268
	1725	5.20951	5.57441	4.62039	5.02953	4.47707	4.71073	4.79958	4.00484	4.61987	5.01184	4.19475	5.24037	4.83869	4.46925	4.75632	4.4263	4.5464	5.07918	4.84711	4.00536	4.72308	0.406816
	1726	5.49038	4.95686	4.78548	4.73965	4.12664	4.96859	4.24637	4.07917	4.64606	5.08535	4.14357	5.409	4.66305	4.80331	4.52391	4.83763	4.65235	4.79613	4.89113	4.0077	4.69262	0.413175
	1727	5.30688	4.31019	5.32943	4.78248	4.25944	4.12069	4.26237	4.07353	4.6252	4.84138	4.36116	5.62297	4.5388	4.728	4.48889	5.44374	4.96682	4.75199	4.74636	4.20392	4.68821	0.457282
	1728	4.849	4.54269	5.75657	4.72016	4.27001	3.88621	4.8445	4.80335	4.44653	4.3309	4.80195	5.66425	4.48171	4.47244	4.34484	5.60394	4.58367	5.28426	4.98074	4.37626	4.7522	0.497876
	1729	4.43915	4.96166	5.10279	4.5433	4.43324	4.0297	4.93104	4.94179	4.9447	3.86867	4.71021	5.32699	4.7999	4.88186	4.65156	5.59086	4.61018	4.8928	4.82358	3.88038	4.71822	0.439167
	1730	4.79171	4.8632	4.86696	4.36268	4.45732	4.79964	4.34301	5.0665	4.67217	3.51687	5.0768	5.2061	4.53225	4.28324	4.77615	5.58554	4.56564	4.31139	4.25504	4.09603	4.62141	0.453414
	1731	5.26699	4.38498	4.83069	4.20116	4.33284	4.52308	4.14433	5.33892	4.18037	3.95101	4.71804	4.57302	4.74907	3.93944	4.60407	5.04139	4.27143	3.98226	4.28641	3.81397	4.45667	0.434956
	1732	4.65499	4.28294	4.62465	3.68307	4.45665	4.41022	4.28651	5.1738	3.85133	4.2998	4.52009	4.30258	4.93322	3.5381	4.87383	4.31521	4.85353	3.98356	4.19273	3.55201	4.33944	0.454211
	1733	4.27666	3.98893	4.18288	4.03078	4.21744	4.9324	4.38177	4.73871	3.86425	4.45969	4.2736	4.00799	4.34976	3.57235	4.64562	4.14176	4.57235	4.09376	4.10543	3.83352	4.23348	0.328544
	1734	4.22149	3.61592	4.01628	3.68582	4.21258	4.92357	4.0341	4.31563	4.04794	3.97183	3.91227	3.38405	4.06931	3.51683	3.87174	4.16957	3.83022	4.13824	4.15419	3.45671	3.97741	0.349797
	1735	3.62557	3.16469	3.69099	3.55292	4.3155	4.82943	3.86712	3.54722	4.0042	3.95901	3.28387	3.48315	4.18776	3.0465	3.50837	4.24873	4.05397	4.18319	4.23369	3.7337	3.82598	0.443043
	1736	3.66016	2.98988	3.21346	2.81451	3.88628	4.52935	4.35425	3.6295	3.69772	3.80344	3.50991	3.20639	3.73365	2.74266	3.60863	3.84469	3.8824	3.56196	4.29636	3.79411	3.63797	0.47348
	1737	3.20084	3.2006	3.26218	2.50555	3.5757	3.44072	3.9488	3.2265	3.5258	3.81712	3.07164	2.93935	3.89676	3.04732	3.79007	3.11194	3.06291	3.26923	3.60913	3.25343	3.33778	0.362514
	1738	2.60007	2.85797	2.36051	2.25427	3.12856	3.21487	3.05206	2.92893	3.07356	3.53861	3.20687	2.87922	2.9516	3.21183	3.64146	2.83505	3.14937	3.33623	2.95073	3.01796	3.00949	0.339561
	1739	2.27875	2.90065	2.03808	2.72273	2.2701	2.64443	2.76851	2.41186	2.64057	2.80557	2.38344	3.05029	2.8138	2.63718	2.89509	2.13107	3.30773	3.29726	2.54985	2.82357	2.66853	0.347342
	1740	2.05183	2.8818	1.77844	3.03509	2.09965	2.39005	2.83611	2.15156	2.70269	2.2147	1.7797	2.16334	2.26547	2.49927	2.32611	2.06079	2.5359	2.90259	2.02488	2.61067	2.36553	0.372253
	1741	1.88257	2.73758	1.21449	2.91978	1.43194	2.00106	1.98025	1.48857	2.50573	1.9878	1.44857	1.91554	2.14869	1.88255	2.00919	2.11485	1.86369	2.16472	1.74993	2.24631	1.98469	0.422151
	1742	1.48002	1.93338	0.986355	2.52349	0.825706	1.60273	1.35511	0.959039	2.17018	1.7168	1.32407	2.11409	1.72941	1.27094	1.48431	1.34565	1.84099	1.6058	1.13451	2.12936	1.5766	0.450241
	1743	1.45881	1.53236	1.48191	1.68668	0.373997	0.97811	1.25691	0.437188	1.79511	1.18871	1.12372	1.1523	1.20336	0.934831	0.590366	1.04294	1.66607	1.3896	0.817954	1.84016	1.19755	0.426013
	1744	1.15669	0.921825	1.03528	1.10626	0.034181	0.322739	1.00618	0.627305	1.09467	0.942849	0.718295	0.671332	0.601122	0.672746	0.582701	0.235955	1.17963	0.927142	0.362223	1.21576	0.770744	0.343132
	1745	0.921249	0.441057	0.697844	0.609078	-0.372026	-0.0125487	-0.76484	0.443781	0.277443	0.59561	0.0114042	0.469677	-0.171927	0.456539	0.462701	0.502194	0.393578	0.416195	-0.0336814	0.677143	0.301024	0.407423
	1746	0.389072	-0.737222	0.231507	-0.106038	-0.140485	0.0312071	-0.884364	-0.232986	-0.0508715	-0.33279	-0.590654	0.0414051	-0.87201	-0.0232786	-0.0608057	-0.0295427	0.175491	-0.211933	-0.724461	-0.534073	-0.233142	0.373104
	1747	-0.170584	-1.00049	-0.446202	-0.36145	-0.593809	-0.614707	-0.993268	-0.495537	-0.265339	-0.701205	-1.04302	-0.523082	-1.62396	-0.937156	-0.419253	-1.03766	-0.402892	-0.727934	-1.48632	-1.0533	-0.744858	0.3926
	1748	-0.805226	-1.02947	-0.661599	-1.1007	-1.01954	-1.48123	-2.13743	-0.670043	-0.553044	-1.36946	-1.50501	-1.42341	-1.94714	-1.41265	-0.772993	-1.55225	-0.830353	-1.06262	-1.78527	-1.88135	-1.25004	0.46838
	1749	-1.51765	-2.24443	-1.39	-1.76288	-1.78574	-2.14829	-2.5638	-1.53443	-1.69116	-1.68793	-1.94702	-2.10241	-2.39406	-1.43873	-1.36431	-2.02643	-2.03173	-1.83656	-1.80875	-2.43536	-1.88558	0.355146
	1750	-1.94021	-2.96989	-1.98756	-2.26909	-2.42256	-2.90122	-2.50133	-1.7795	-2.06068	-2.1777	-2.82855	-2.51961	-2.57338	-1.97211	-2.18746	-2.43803	-2.51409	-2.89988	-2.37467	-2.49112	-2.39043	0.345096
	1751	-2.69936	-3.54208	-2.8231	-3.13009	-2.96645	-3.97154	-3.06694	-1.8085	-2.39745	-2.56183	-3.32506	-3.27912	-2.74157	-2.8451	-2.65174	-2.64156	-2.60644	-3.33715	-3.44168	-2.93525	-2.9386	0.474244
	1752	-3.37549	-3.80467	-3.8911	-3.45499	-3.24456	-4.21381	-3.26649	-2.81317	-3.32848	-2.95356	-3.38768	-4.12904	-3.35919	-3.44419	-3.7485	-2.76367	-3.47925	-4.04715	-3.74676	-3.73315	-3.50925	0.406583
	1753	-4.04459	-4.44521	-4.24979	-4.35553	-3.57164	-4.49172	-4.14903	-3.81166	-4.44254	-3.15952	-4.06703	-4.6563	-3.74971	-4.2956	-4.10354	-3.62508	-4.25624	-4.17725	-4.41998	-4.10452	-4.10883	0.366941
	1754	-4.5361	-4.76845	-4.49608	-5.28713	-3.6086	-4.84776	-4.53304	-4.6648	-4.94088	-4.14249	-4.24825	-4.88509	-4.22286	-4.93733	-4.62918	-4.13661	-4.41864	-4.48315	-4.61394	-4.78425	-4.55923	0.371195
	1755	-5.02624	-5.45293	-5.29724	-5.65139	-4.90702	-5.13599	-4.91556	-5.07552	-5.85583	-4.57172	-4.80512	-5.30074	-5.20299	-5.62172	-5.38715	-4.70165	-4.53964	-5.165	-5.41425	-5.08671	-5.15572	0.355609
	1756	-5.50515	-6.19098	-5.61882	-6.10304	-5.8516	-5.88735	-5.62513	-6.05761	-6.67765	-5.36702	-5.40563	-5.59757	-5.84236	-6.19993	-6.2097	-5.28119	-5.40758	-5.50754	-6.26794	-5.72985	-5.81668	0.375749
	1757	-6.01352	-6.72538	-6.44081	-6.61409	-6.53103	-6.38847	-6.11977	-6.77156	-6.70354	-6.28454	-6.45702	-5.62182	-6.24569	-6.67773	-6.82026	-5.92446	-5.92301	-5.85185	-6.61066	-6.48861	-6.36069	0.348222
	1758	-6.635	-7.24509	-7.24719	-7.00284	-7.00137	-7.00576	-6.98851	-7.26026	-7.1484	-6.8489	-6.97477	-5.87229	-6.66424	-7.43755	-7.47376	-7.03448	-6.85056	-6.66644	-6.68448	-6.79301	-6.94174	0.353738
	1759	-7.27556	-7.54136	-7.65593	-7.56323	-7.56209	-7.96257	-7.51867	-7.43469	-7.5501	-7.74435	-7.51428	-6.58532	-7.11812	-7.79507	-7.6374	-7.79709	-7.35473	-7.47981	-6.9412	-7.66922	-7.48504	0.316218
	1760	-7.75286	-8.27056	-8.25423	-8.00211	-7.99157	-8.36123	-7.94037	-7.90902	-8.12527	-7.93188	-8.28551	-7.47602	-7.40603	-8.56463	-7.81939	-8.28065	-8.12809	-8.24678	-7.41419	-8.264	-8.02122	0.322969
	1761	-8.83173	-8.54427	-8.56293	-8.6374	-8.37004	-8.86693	-8.50643	-8.23557	-8.62173	-8.40042	-8.84477	-7.92076	-8.21735	-9.16892	-8.19381	-8.96475	-8.95309	-8.6388	-7.757	-8.5098	-8.53733	0.356989
	1762	-9.60527	-8.59852	-8.60714	-9.41191	-8.43891	-9.09113	-8.91954	-8.67596	-9.08029	-9.11632	-9.11043	-8.39172	-8.79172	-9.31237	-8.74178	-9.42954	-9.46281	-9.22173	-8.39866	-8.87944	-8.96426	0.37658
	1763	-9.89395	-8.85429	-9.0444	-9.81581	-8.91497	-9.59488	-9.3207	-9.21256	-9.25325	-9.52957	-9.45383	-9.06936	-9.11664	-9.74876	-9.34331	-9.68724	-9.93387	-9.40857	-8.56672	-9.37632	-9.35695	0.365407
	1764	-10.3673	-9.15171	-9.54301	-9.79379	-9.23152	-9.91912	-9.75788	-9.38288	-9.67271	-9.84559	-9.66346	-9.35875	-9.48398	-9.97498	-9.79769	-9.882	-10.307	-9.69728	-9.19726	-9.49452	-9.67612	0.333043
	1765	-10.5204	-9.66099	-9.84441	-9.96479	-9.78898	-9.9023	-10.0268	-9.75159	-10.0382	-10.0764	-10.09	-10.0213	-9.57214	-10.3019	-9.98985	-10.1225	-10.5361	-9.98688	-9.66369	-9.97885	-9.99191	0.254711
	1766	-10.4463	-10.1704	-9.87649	-9.94713	-9.94966	-9.77187	-10.1559	-9.98926	-10.3126	-10.5067	-10.2672	-10.3729	-9.90564	-10.4073	-10.0297	-10.4495	-10.5848	-10.1069	-10.343	-10.1921	-10.1893	0.236138
	1767	-10.5393	-10.6265	-10.0742	-9.86666	-10.3825	-9.97919	-10.1856	-10.2403	-10.3702	-10.3096	-10.2639	-10.2433	-10.2771	-10.2265	-10.0667	-10.5148	-10.525	-10.5943	-10.5709	-10.2818	-10.3069	0.21214
	1768	-10.362	-10.6157	-10.3282	-9.959	-10.4979	-9.86736	-10.2106	-10.3177	-10.4619	-10.1854	-9.89566	-9.8435	-10.3154	-9.95412	-10.2341	-10.3597	-10.5038	-10.8127	-10.5876	-10.4064	-10.2859	0.27036
	1769	-10.2359	-10.506	-10.4104	-9.97795	-10.3513	-9.64439	-10.0861	-10.1143	-10.2554	-10.2192	-9.56849	-9.93003	-10.2759	-9.78036	-10.0856	-10.2013	-10.4782	-10.5655	-10.3388	-10.5198	-10.1772	0.284015
	1770	-10.0732	-9.99915	-10.2253	-9.88894	-10.1409	-9.44106	-10.0015	-9.61481	-10.0317	-9.71167	-9.51666	-10.0392	-10.2406	-9.72737	-9.98697	-9.93616	-10.4022	-10.3553	-9.86916	-10.3849	-9.97934	0.276221
	1771	-9.87459	-9.66346	-9.75515	-9.75577	-9.758	-9.50741	-9.52391	-9.59425	-9.85168	-9.65417	-9.35163	-9.9576	-10.1319	-9.63107	-9.89038	-9.62133	-10.0639	-10.0244	-9.9533	-9.88675	-9.77253	0.205016
	1772	-9.64714	-9.4313	-9.31755	-8.82261	-9.50686	-9.30795	-9.11262	-9.73611	-9.5227	-9.61474	-9.24125	-9.71962	-9.74884	-9.11803	-9.48766	-9.45196	-9.56648	-9.57048	-9.72208	-9.72237	-9.46842	0.250116
	1773	-8.99588	-8.66081	-8.87234	-8.43155	-9.29196	-8.90937	-8.72899	-9.39342	-9.22913	-9.28293	-8.71634	-9.16672	-9.34242	-8.70105	-9.18638	-8.90409	-9.00843	-8.98963	-8.98874	-9.60456	-9.02024	0.292461
	1774	-8.68647	-8.1711	-8.74887	-7.8293	-8.56133	-8.8723	-8.56736	-8.68239	-8.436	-8.97543	-8.14132	-8.65359	-8.84112	-8.38078	-8.7791	-8.22732	-8.14671	-8.22636	-8.34084	-9.23732	-8.52525	0.344582
	1775	-8.08373	-7.79596	-8.16293	-7.66267	-8.03753	-8.37769	-7.7796	-7.97848	-7.49899	-8.51514	-7.81997	-7.96187	-8.56483	-7.8519	-8.12831	-8.18684	-7.36134	-7.832	-7.82102	-8.37085	-7.98958	0.318563
	1776	-7.68219	-7.27952	-7.44049	-7.03114	-7.61714	-7.76225	-6.83445	-7.17383	-7.29588	-7.7994	-7.28972	-7.35157	-8.25579	-7.56674	-7.64162	-7.47025	-7.22865	-7.31831	-7.38492	-7.45966	-7.44418	0.30697
	1777	-6.88559	-6.49644	-7.07781	-6.80223	-7.15943	-7.39197	-5.98032	-6.67878	-6.98664	-7.16668	-6.72676	-6.61923	-7.51693	-6.65371	-6.32659	-6.00309	-6.62547	-6.72302	-6.87999	-7.54728	-6.8124	0.43182
	1778	-6.21939	-6.09263	-6.34918	-5.9705	-6.19768	-6.80547	-4.94126	-6.1836	-6.38982	-6.76289	-5.82136	-5.44901	-6.64766	-5.70289	-5.4526	-4.90953	-5.98269	-6.281	-6.0981	-7.04587	-6.06516	0.570586
	1779	-5.70562	-5.18802	-5.69607	-5.29132	-5.03931	-5.59274	-4.85328	-5.55136	-5.62812	-5.99347	-5.37702	-4.71096	-5.61774	-4.75142	-4.48361	-4.78408	-5.40929	-5.17082	-5.58274	-5.85981	-5.31434	0.425768
	1780	-5.24712	-4.59945	-4.51247	-4.46881	-4.34338	-4.10732	-4.30038	-4.37614	-5.07442	-4.98199	-4.79714	-4.51223	-4.57844	-4.05605	-3.87746	-4.33546	-4.95525	-4.14981	-4.62006	-4.67838	-4.52859	0.357731
	1781	-4.089	-3.77696	-3.51934	-3.83219	-3.55388	-2.60748	-4.17793	-3.34368	-4.41865	-3.94722	-3.69686	-4.21501	-3.92263	-3.9199	-3.57413	-3.78512	-3.98492	-3.65444	-4.21492	-3.55465	-3.78945	0.394103
	1782	-3.38781	-2.84093	-2.35515	-2.61234	-2.81657	-1.3765	-3.40286	-2.93153	-3.24834	-2.75928	-2.56563	-2.94633	-3.06927	-2.80772	-2.52159	-3.158	-3.03059	-3.03205	-3.55231	-2.861	-2.86379	0.466806
	1783	-2.26242	-2.11891	-1.2372	-1.99837	-2.40114	-1.06547	-3.21566	-2.56047	-2.20943	-1.7386	-1.66434	-1.9684	-1.72897	-1.88696	-1.87537	-2.8003	-1.81456	-2.42263	-1.82899	-1.9557	-2.03769	0.496035
	1784	-1.28115	-0.992697	-0.838341	-1.49197	-1.60134	-0.150003	-2.13844	-1.98611	-1.06221	-0.568511	-0.385464	-0.826122	-0.993175	-0.87539	-1.35653	-1.61108	-0.822716	-1.72956	-0.467273	-0.52724	-1.08527	0.549615
	1785	-0.327491	0.286489	0.0308654	-1.17767	-0.746617	0.636272	-1.09096	-1.04503	-0.981471	-0.066788	0.538324	0.152663	-0.173055	0.175102	-0.742253	-0.279715	0.250939	-0.755133	-0.227164	-0.499645	-0.302117	0.557312
	1786	0.562891	1.14771	0.59243	-0.292525	-0.0688706	1.05062	-0.175705	0.0921126	-0.457004	0.154049	1.03549	0.554744	0.360311	0.6726	0.962557	1.16642	1.0303	0.148037	0.177008	0.0288716	0.437103	0.512722
	1787	1.37771	1.5804	1.04777	0.816994	1.06074	1.60898	0.535063	1.09077	1.07716	0.862548	1.79163	1.18484	0.880535	0.907289	1.61582	1.69386	1.69674	1.01578	1.27918	0.740391	1.19321	0.367633
	1788	1.84847	1.9861	1.71701	1.61551	1.78233	2.48135	1.30048	1.72482	1.85921	1.83171	2.30085	1.53368	1.9236	1.52354	2.23082	1.92178	2.2529	1.87902	2.07163	2.00079	1.88928	0.288564
	1789	2.30408	2.6002	2.56626	2.17851	3.37749	2.90657	2.5528	2.67929	2.8773	2.81254	2.36845	2.56238	2.2574	2.29073	3.1757	2.23858	3.10985	2.68476	3.12317	2.83487	2.67505	0.348599
	1790	3.38055	2.74422	3.00753	2.51961	4.57623	3.20774	3.42479	4.26112	4.11198	3.43235	3.14937	3.57496	3.10635	3.11637	3.17113	2.85819	3.6033	3.65572	3.33322	3.55665	3.38957	0.501038
	1791	4.81291	4.08396	3.75927	3.68769	4.589	3.27124	4.56332	4.11293	4.55803	3.48403	4.22494	4.14838	3.81581	4.20985	3.55488	3.20992	3.22817	4.40539	4.13127	4.17161	4.00113	0.480611
	1792	5.453	4.69362	4.70785	4.65385	4.59655	3.47617	5.15417	4.52982	5.06403	4.39824	4.435	4.88338	4.38273	4.86971	3.8913	3.86992	4.63076	4.9349	4.71212	4.93833	4.61377	0.463458
	1793	5.54772	5.06493	5.85129	4.769	5.06968	3.81998	5.61832	4.99541	5.92159	4.9995	4.96526	5.77333	4.747	6.31833	4.73361	4.56679	5.42414	5.23273	5.40052	5.60567	5.22124	0.569093
	1794	5.94606	6.02537	6.56782	5.62472	5.91743	4.34784	6.26751	5.69756	6.3141	5.71847	5.86093	5.85449	5.26129	6.41048	5.4529	5.50775	5.44557	5.95318	6.05655	6.66098	5.84455	0.518445
	1795	5.87393	6.1951	6.55828	5.82624	6.27557	5.62476	6.62796	6.41685	5.85477	6.4013	6.90826	6.16161	6.03701	6.34563	5.79991	5.99611	6.26051	6.43923	6.73856	7.25016	6.27959	0.409139
	1796	6.60889	6.263	6.26341	6.53906	6.98748	6.29267	6.93863	6.70983	6.4243	7.10511	6.91934	6.32626	6.8087	6.86072	6.28134	6.541	6.7336	7.32776	6.68568	7.39124	6.7004	0.344943
	1797	6.84521	7.00877	6.53629	7.20623	7.51254	6.69575	6.56514	6.61194	7.48955	6.84681	7.35134	6.3025	7.10204	7.1007	7.27607	7.18667	6.74025	7.68019	6.9303	7.38299	7.01856	0.373885
	1798	7.7702	7.55504	6.60193	7.55957	7.54304	7.3165	6.86899	7.06506	8.21607	7.3545	7.45949	6.6461	7.5179	7.75669	7.89503	7.25779	6.69435	7.91868	7.20448	7.32135	7.37614	0.440777
	1799	7.54574	7.97052	6.78361	7.41342	7.62078	7.94891	7.56142	7.84148	8.15379	7.40339	7.39027	7.16948	7.8729	7.8307	7.55751	7.85521	6.84791	7.98296	7.63257	6.97025	7.56764	0.389455
	1800	7.4587	7.44109	7.37449	7.5724	7.56743	8.07867	7.57884	7.63613	8.30733	7.71092	6.95181	7.34192	7.99703	7.73145	8.04988	8.24626	6.78106	7.6599	7.67219	8.00041	7.65789	0.390401
	1801	7.71762	8.1028	7.48918	8.08639	7.55911	8.21204	7.85094	7.95066	8.01561	7.94825	6.9541	8.51954	8.93846	7.69604	8.24659	7.77885	7.25024	7.5197	7.523	7.98706	7.86731	0.443708
	1802	7.70631	8.66114	7.8439	8.59825	8.10344	8.29278	7.93013	8.13216	8.36084	8.06585	7.21622	8.2904	8.85173	7.52034	8.47067	7.97123	7.5229	7.34076	7.67657	8.13035	8.0343	0.446964
	1803	7.90094	8.27461	8.4661	8.65304	8.59695	8.10684	8.00728	8.21937	8.57916	7.92996	7.93656	8.37478	8.67489	7.68858	8.7074	8.93576	7.72202	7.24899	7.51652	8.85371	8.21967	0.469992
	1804	8.08271	8.37607	8.51293	8.45901	8.81102	8.26922	7.88507	8.1944	7.94639	7.91709	8.03084	8.45243	8.66044	7.75179	8.05968	8.90981	7.88022	7.24795	7.10554	8.32617	8.14394	0.459965
	1805	8.23032	8.64735	7.64874	7.94058	8.56096	8.44023	7.62981	7.68447	7.72379	8.60644	7.79864	8.1377	8.3112	7.78253	8.04131	8.71562	7.50014	7.20065	7.47407	8.25577	8.01652	0.443135
	1806	8.25795	8.46628	7.6866	7.2723	8.95318	8.28593	7.65559	7.73278	7.45861	8.54823	8.21189	8.32385	8.13517	7.80719	8.07726	8.74508	7.66469	8.13454	7.35556	8.49597	8.06343	0.468109
	1807	8.13102	8.01482	7.52448	7.87503	8.62702	7.59607	7.94633	7.90838	7.58018	8.6876	8.26988	8.10345	7.77315	7.99784	8.19535	8.2983	8.09362	8.06988	7.3241	8.11805	8.00673	0.34193
	1808	7.77549	8.01656	7.99542	7.85904	7.97417	7.40644	7.51423	7.91971	7.88709	8.13266	6.8784	7.24303	7.71532	8.39943	7.65667	7.32599	7.91517	8.11838	7.15061	7.99146	7.74376	0.381801
	1809	6.48159	7.63594	8.03509	7.9403	7.76875	7.51063	8.02683	7.75951	7.22057	8.05931	6.65191	6.90138	7.75571	8.31515	7.11667	6.77168	8.2989	7.60374	7.17379	7.2269	7.51272	0.545585
	1810	7.16453	6.68073	7.75014	7.63889	7.5387	7.62222	7.99114	6.93807	7.26006	7.93065	6.56959	6.26283	7.10406	7.88988	6.57384	7.03301	8.21933	7.379	7.54596	6.56581	7.28292	0.558541
	1811	7.44634	6.91527	7.53237	7.75268	6.77062	7.1635	7.59511	6.80978	7.01536	7.37556	6.87888	5.84984	6.80717	7.26993	6.94155	6.65632	8.04125	7.43671	7.09412	6.14522	7.07488	0.520058
	1812	7.01175	6.87826	7.28511	7.39232	6.32354	6.75014	7.21589	6.39484	6.73628	6.78452	6.33118	6.17759	6.8585	7.25649	6.79992	6.85384	7.404	6.89816	7.05443	5.90825	6.81575	0.414182
	1813	6.31306	6.43454	7.13278	6.62214	5.84259	6.56564	6.84589	6.47418	6.13639	6.09454	5.99344	6.20858	6.66818	6.88774	6.61624	6.92308	7.17293	6.28519	6.77628	6.16023	6.50768	0.37768
	1814	6.46915	6.62674	6.38106	6.56807	5.84076	6.53513	6.79532	5.87394	5.93027	6.56455	5.79946	6.2755	6.16926	5.82751	5.9954	6.3131	6.55381	5.99779	6.51887	6.19842	6.26171	0.314778
	1815	6.92926	5.73436	5.66297	6.23462	4.95167	6.1658	6.06694	5.82372	5.95458	6.47737	5.40321	5.82807	5.61113	5.58297	5.76642	6.25859	5.30561	5.03201	6.24603	5.52331	5.82793	0.483506
	1816	6.17123	5.41301	4.92096	5.9228	4.20036	5.38294	5.77661	5.35961	5.6276	6.01574	5.15969	5.15184	4.92649	5.26101	5.60923	5.65094	4.84121	4.4565	5.95112	5.35194	5.35754	0.515732
	1817	5.21929	5.12586	4.91534	5.33023	3.16566	4.54209	5.10283	4.68193	5.70577	5.74837	4.93731	4.75199	4.04822	5.29328	5.03561	4.60585	4.37899	4.15795	5.23372	4.93919	4.84597	0.598994
	1818	4.68168	4.29481	4.69552	4.85246	3.51268	3.80608	5.02811	3.73186	5.33633	5.08127	4.59955	4.28254	4.16442	4.43923	4.9094	3.58709	4.27706	3.97793	4.31345	4.59708	4.40843	0.511625
	1819	3.58298	4.28879	3.86097	4.47486	3.27669	3.76354	4.32267	3.45878	4.68531	4.30154	4.32556	3.99951	3.95431	3.68907	4.04216	3.10969	4.16388	3.47833	3.40208	4.52203	3.93514	0.452064
	1820	3.10581	3.8615	3.34145	3.81719	3.61426	3.2918	3.54522	3.40225	4.20216	3.4811	3.63624	3.86736	3.97951	3.96772	3.67423	2.26747	3.73517	3.08854	3.3209	4.62218	3.5911	0.485303
	1821	2.79206	3.29217	3.37268	3.50275	3.23161	3.28718	3.08756	3.65506	3.46037	2.44863	3.00789	4.09296	3.47422	3.38693	3.19332	2.54218	3.47372	3.07798	3.17737	3.58875	3.25727	0.377674
	1822	2.36921	3.0819	3.29254	2.81939	2.92659	3.50654	2.99911	3.00066	2.88699	1.97807	2.58303	4.09107	2.82055	3.00767	2.65088	2.40272	3.2878	3.00642	2.82974	2.77485	2.91579	0.443538
	1823	1.89963	2.32875	2.80011	2.57119	2.17227	3.5508	2.7078	2.79237	1.96644	1.22773	2.4392	3.43615	1.91223	1.79869	1.84859	1.977	2.27926	2.72615	2.61113	1.66049	2.3353	0.581207
	1824	1.57211	1.99984	2.30192	1.85709	1.96047	3.05863	2.10549	2.32846	0.923539	0.888041	1.97122	2.81324	1.54318	1.13207	1.22772	1.8395	1.21095	2.20085	2.42178	1.47874	1.84174	0.597766
	1825	1.62045	2.33901	1.66388	1.17166	1.91289	2.9604	1.75937	1.68652	0.84811	0.925267	1.90587	2.01721	1.43251	1.26423	1.43026	1.31204	1.15142	1.57262	1.50116	1.65594	1.60654	0.485057
	1826	1.36789	2.41977	1.39055	0.822055	1.81454	2.14266	1.40619	1.09318	0.956405	0.729427	1.80561	1.12609	1.17782	1.08345	1.47425	0.631054	0.667463	1.63013	1.12829	1.30517	1.3086	0.4774
	1827	1.66975	1.87682	1.0241	0.480449	2.16732	1.80422	0.784974	0.843384	0.672009	1.17354	1.61715	0.492486	1.29607	1.06697	1.02606	0.248296	0.567369	1.76126	1.22251	0.852218	1.13235	0.537529
	1828	1.68631	0.860634	-0.0324362	0.315423	2.09003	1.22764	0.211373	0.583992	0.878319	1.70082	1.11539	0.523475	0.819034	0.265768	1.17025	1.00409	0.672326	1.30359	0.300986	1.15632	0.892667	0.556747
	1829	1.81239	0.0401694	-0.416574	0.456185	1.35052	0.854512	0.0797431	0.051762	0.754831	1.46601	0.187713	0.734202	0.35248	0.105721	1.05781	0.765164	0.60834	0.476626	0.155453	0.83278	0.586292	0.552717
	1830	0.41038	-0.285044	-0.46071	0.231219	0.514292	0.542241	0.62527	0.406584	0.53115	1.10105	-0.115708	0.667569	0.0629411	0.175933	0.366622	0.538922	0.205929	0.228324	0.417728	0.178346	0.317152	0.350379
	1831	0.00662204	-0.569103	-0.257259	0.0763727	0.208418	0.400416	0.859445	0.575498	0.105365	0.437625	-0.0861678	0.406243	0.0764773	0.709578	-0.087219	0.25415	0.298092	0.0235055	0.886503	-0.172805	0.207588	0.374832
	1832	-0.263829	-0.360138	0.321418	0.402953	0.160398	-0.108937	1.01901	0.663227	0.127707	-0.139643	0.127246	0.475689	0.193941	0.685875	-0.192606	0.370913	0.425863	0.184958	0.836022	-0.250019	0.234003	0.385507
	1833	-0.287938	0.31386	1.00915	0.266172	0.250645	-0.797405	0.822137	1.35365	0.380832	-0.220595	0.0704477	0.859458	0.358849	0.568466	-0.537288	0.462814	0.516642	0.629985	1.2368	-0.549053	0.335381	0.590051
	1834	0.1205	0.0723425	1.03488	0.305674	0.262109	-0.341339	0.49322	1.53498	0.670087	0.0200244	-0.516559	0.55581	0.453973	1.05189	-0.412897	0.270438	0.809723	0.914086	1.46987	-0.000488252	0.438416	0.578461
	1835	0.605895	0.677543	1.04491	0.230913	0.857015	0.152677	0.368283	1.83579	0.699148	-0.0265572	0.261547	0.941701	0.533922	0.963066	0.498378	0.348702	0.374213	0.243975	1.23599	0.625071	0.623609	0.435425
	1836	0.0649181	0.802806	1.36875	0.485775	0.934733	0.890142	-0.0689136	2.05987	1.20616	0.537331	0.177488	1.67566	0.937922	0.89649	1.06635	0.46335	0.23675	0.475371	1.40051	0.755191	0.818333	0.548228
	1837	0.601968	0.778468	1.43087	1.23623	0.965228	1.3118	0.0708585	1.68979	1.59259	1.51606	0.601493	1.76549	1.05465	1.0021	1.42629	0.704202	0.465592	1.37075	1.10644	1.09607	1.08935	0.447502
	1838	1.04543	1.13531	1.2338	1.46282	1.43801	1.10107	0.506031	2.01861	1.43097	1.84031	1.01344	1.60644	1.22471	1.02568	1.47869	1.66641	0.986279	1.82704	1.34999	1.4104	1.34007	0.35683
	1839	1.35187	1.27618	1.02666	1.54341	2.21028	1.21784	1.45248	2.31272	1.18525	1.57477	1.89962	1.25529	1.36967	1.51549	1.59109	2.02803	1.44559	1.90906	2.01784	1.98128	1.60822	0.370581
	1840	2.28871	1.7022	1.33927	2.11219	2.72677	1.26924	2.133	1.98618	2.00938	1.84417	2.63646	2.1198	1.84363	2.09673	2.27866	2.71179	1.99053	2.34944	2.45602	2.65626	2.12752	0.410313
	1841	2.94582	2.44482	2.10687	2.46135	2.89047	1.81879	2.74813	2.12742	2.83846	2.20085	2.56082	2.45423	2.22142	2.83705	2.78003	3.0702	2.47491	2.53251	3.37521	2.96752	2.59284	0.383419
	1842	3.32642	2.96513	2.84489	2.70294	2.70281	2.60146	2.70401	3.06904	2.76087	2.48826	2.90138	2.77528	2.86534	3.13978	3.21998	3.03668	3.17291	2.72251	3.55769	3.67998	2.96187	0.31435
	1843	3.39141	2.96897	3.59085	3.04288	2.66807	2.99437	2.90533	3.13672	3.12432	3.03281	4.05895	3.4366	3.91196	3.58652	3.12013	3.38522	3.18225	3.83419	3.73601	3.66642	3.3387	0.379097
	1844	3.58371	3.13335	4.29129	4.04164	3.15504	3.79225	3.15896	3.13913	3.58591	3.47917	3.81465	3.63371	3.91474	4.13766	3.84406	3.63517	3.72174	4.42631	3.97761	4.19222	3.73292	0.389424
	1845	4.08767	2.82908	4.39526	4.41751	3.54387	4.37463	3.82319	3.58908	3.23546	4.31328	3.96113	4.0065	4.15913	4.01454	4.99281	4.29203	4.04896	4.83026	4.36856	4.19554	4.07393	0.502362
	1846	4.4561	3.67495	4.08668	4.99869	4.16528	5.37969	4.92734	4.03923	4.10699	4.91058	4.61259	4.54164	4.87624	4.0226	4.86709	4.85762	4.5959	4.50599	4.58959	4.24239	4.52286	0.424619
	1847	4.51812	4.56246	4.7013	5.16375	4.24584	5.7255	4.93242	4.7167	4.57182	4.98938	4.82621	4.73127	4.90871	4.16084	5.02214	5.26525	4.85131	5.07021	5.03359	4.96206	4.84794	0.35214
	1848	5.07903	4.88672	5.21101	5.62762	4.32191	5.814	5.26899	5.02181	4.51421	5.39801	5.63392	4.96859	4.93014	4.99246	5.41362	6.09423	5.31497	5.05936	4.99606	4.65193	5.15993	0.43138
	1849	5.66723	5.44368	5.52978	5.60154	5.40176	5.66341	5.54205	5.61282	5.5765	5.25682	5.90986	5.07776	5.18986	5.09216	5.2303	6.56704	5.1712	5.49416	5.07394	5.34707	5.47245	0.346117
	1850	6.22008	6.1724	6.17139	5.78585	5.86934	5.60934	6.2461	5.702	6.44059	5.57237	6.39809	5.1943	5.76914	5.74418	5.6829	5.60778	5.60803	5.77728	5.73468	5.47451	5.83902	0.329407
	1851	5.67224	6.46475	6.50712	5.73914	6.63537	6.27065	6.25941	5.96552	7.1646	5.90649	6.50292	5.34426	6.7062	5.89569	5.26058	6.1296	6.53224	5.46527	6.6247	5.70863	6.13777	0.511959
	1852	5.78471	7.00272	7.00045	6.15486	6.40741	6.1686	6.46436	6.56393	7.35764	6.31841	6.6479	5.41443	6.87327	5.92852	5.82102	6.45402	7.19782	5.55123	7.11361	6.32262	6.42738	0.554657
	1853	6.28701	7.14908	6.5725	6.81932	6.3914	6.97735	7.37363	6.82807	7.77063	6.79913	6.50895	6.20551	6.39784	6.31906	6.21735	6.39134	7.39938	6.39952	6.48837	6.59547	6.69455	0.440176
	1854	6.34725	6.39955	6.4701	6.66542	6.91729	6.84058	7.41917	7.04735	7.63436	6.98611	6.68927	6.28719	6.99493	6.2534	6.47808	6.21429	6.86598	6.97853	6.36466	6.83044	6.7342	0.389454
	1855	6.6463	6.98915	6.53817	6.46962	7.36426	6.99071	7.0393	7.51329	7.30113	6.71788	7.36396	6.24456	6.9399	6.79625	6.2805	6.44672	6.59129	7.59778	6.54692	6.44785	6.84128	0.416162
	1856	7.03542	6.94215	6.85196	7.06798	6.99698	7.14548	6.92978	7.09762	7.00909	7.49655	7.42751	6.95754	6.97358	7.03766	6.47156	7.22999	6.5427	7.36073	6.09721	6.72422	6.96979	0.328019
	1857	7.76202	6.61673	7.0775	7.55996	6.82759	7.34983	7.13344	6.94929	6.74532	7.867	7.6064	7.00755	7.53388	7.34554	7.02813	7.77629	6.88925	7.46635	5.98553	6.6284	7.1578	0.476322
	1858	7.54423	7.44445	7.36737	6.92361	6.61215	7.43875	7.00862	7.13345	6.51891	8.2385	7.63261	7.48875	7.63631	7.45073	7.20413	7.62705	6.99119	8.1231	6.09681	6.68478	7.25828	0.52741
	1859	7.70189	7.43812	7.1613	6.6819	6.90855	7.30491	6.64914	7.03884	6.80885	7.83147	7.84035	7.39987	8.39906	7.15319	7.23775	7.34936	7.07602	7.64929	6.46194	6.84416	7.2468	0.476505
	1860	7.29816	7.63978	7.0377	7.2208	6.13515	7.42064	6.5093	6.9735	6.56873	7.02621	7.94014	7.37338	7.81376	6.95476	7.32262	6.83459	7.59951	7.3245	6.32766	7.56213	7.14415	0.488694
	1861	6.90791	7.5035	7.12227	7.12243	6.15128	7.12914	6.83849	6.83538	6.43987	6.78929	7.69578	7.60541	7.5379	7.00849	6.69827	6.6939	6.79077	7.16447	6.52862	7.07016	6.98167	0.40107
	1862	6.70241	6.95105	6.7714	6.89349	6.2366	7.23509	7.48536	7.26857	6.70973	6.90352	6.59033	7.07524	7.21548	6.97684	6.35212	6.68079	6.45623	6.77586	6.57108	7.04695	6.84491	0.323388
	1863	6.77039	7.59235	6.96087	6.52617	6.38768	7.52861	7.12966	7.23245	5.73456	6.9152	6.10127	7.11373	7.0469	7.32495	5.98469	5.92894	6.22481	6.4102	6.59077	6.98427	6.72442	0.546159
	1864	7.05466	7.20181	7.29486	6.25939	6.32208	7.63978	6.57866	6.97152	6.35579	6.33196	5.85808	6.72977	6.49319	7.20199	5.62226	5.92026	5.70615	6.42957	6.13421	6.62377	6.53649	0.558195
	1865	6.56214	6.13234	5.89545	6.21791	5.83956	6.72537	6.03993	6.85309	6.47079	5.82056	5.69172	6.16334	5.55273	6.63071	5.45159	5.9195	5.61396	6.36991	6.02218	6.38096	6.11769	0.404469
	1866	6.32996	5.28149	4.87463	6.33648	5.70334	6.27567	5.52576	6.16357	5.86669	5.73237	4.95807	6.56441	5.15471	6.45386	5.52364	5.34332	5.25672	6.2599	5.69162	5.68458	5.74904	0.515429
	1867	6.05432	5.09334	4.7742	5.32227	4.79258	5.40709	4.96265	5.66194	5.42196	5.40314	4.6617	5.65543	4.62754	5.60663	5.74682	4.58038	5.15434	6.15864	5.52016	5.31717	5.29611	0.460684
	1868	4.7677	5.0939	4.33144	4.84622	5.1043	4.24343	4.93666	5.50595	4.77091	4.92143	4.26061	4.96492	4.41846	5.43536	5.81667	4.64581	5.48483	5.00095	5.45244	4.79807	4.94	0.442
	1869	4.33351	4.50416	4.25754	4.08511	4.87118	3.58234	4.36726	4.97769	4.15132	4.30219	4.17292	4.31823	4.30572	4.62939	4.97462	4.17898	5.09353	3.71202	5.10889	3.73969	4.38332	0.448247
	1870	3.91856	3.67429	3.85644	3.56273	4.38685	3.44951	3.50612	3.89413	4.6794	3.60132	3.7329	4.10587	4.18155	3.67954	4.35117	3.7615	4.47121	3.24654	4.49853	3.59526	3.90767	0.402812
	1871	4.03148	3.50064	3.39953	3.02712	4.24717	2.85265	3.36303	3.32259	3.68655	3.43483	3.60054	4.11252	3.97184	2.98102	3.56433	3.37832	4.43564	2.7352	3.99446	3.30543	3.54724	0.468876
	1872	3.10872	3.00558	2.78213	2.80411	3.83396	2.31439	2.83913	2.68508	3.09048	2.89019	3.6089	3.9527	3.64478	2.59769	3.36387	3.03929	3.7887	2.34321	3.5346	2.96701	3.10973	0.486556
	1873	2.39853	2.15707	2.04388	2.12213	2.80455	2.39537	2.77369	2.49237	2.49596	2.15702	3.23657	2.99683	2.58264	2.12989	2.78072	2.56896	3.50564	1.94922	2.94775	3.12573	2.58323	0.432856
	1874	1.34204	1.35938	1.85144	2.18705	1.80248	1.64646	2.29871	1.56266	2.09747	2.24175	2.12783	2.31557	1.80274	1.46513	1.93116	2.42241	2.66892	0.961015	1.7393	2.74244	1.9283	0.463408
	1875	0.610374	0.844223	1.92383	2.25095	1.10728	0.385026	1.17568	1.74415	1.13105	1.68625	1.3526	1.95213	1.40412	1.17029	1.42836	2.24279	2.06371	-0.0461782	1.04078	1.69998	1.35837	0.61375
	1876	0.688686	0.234522	1.39387	1.29253	0.600854	-0.551934	0.286604	1.11846	0.65683	0.666021	1.33007	0.445972	0.370704	0.330534	1.49372	1.91433	1.71787	-0.0128679	0.419538	0.816688	0.76065	0.621947
	1877	-0.116366	-0.678336	0.706339	0.815545	0.400607	-1.17026	-0.177547	0.78904	0.654085	-0.180108	1.24779	-0.781942	-0.155432	-0.112254	0.770734	1.01746	1.25346	-0.0735531	0.026703	0.308929	0.227245	0.67887
	1878	-0.648694	-1.23299	0.394296	-0.486016	-0.233629	-1.42478	-0.62037	0.0148799	0.407307	-0.752505	0.422904	-1.49111	-0.71644	-0.690208	-0.651901	-0.106284	0.187439	-0.74426	-0.811932	-0.377247	-0.478077	0.570422
	1879	-1.12357	-1.52068	-0.379867	-1.0934	-0.777247	-2.03796	-1.29013	-0.993017	-0.0691312	-0.791245	-0.60356	-1.64797	-1.07408	-2.24444	-1.32928	-0.928279	-0.302955	-1.11594	-1.96583	-1.09825	-1.11934	0.571362
	1880	-2.14349	-1.90596	-0.851934	-1.87385	-1.57851	-2.41131	-2.19512	-1.856	-0.69041	-1.29937	-1.67966	-1.84494	-1.43085	-2.89813	-1.6966	-1.46064	-1.26478	-1.40881	-2.65678	-1.59994	-1.73735	0.548537
	1881	-2.35088	-2.11216	-1.81075	-2.52434	-1.70461	-2.42004	-2.75461	-2.26243	-1.34535	-2.40958	-2.22727	-2.03939	-1.72701	-2.55982	-1.67733	-1.95376	-2.20721	-1.50607	-2.62251	-2.10448	-2.11598	0.391249
	1882	-2.28167	-2.2097	-2.07071	-2.8985	-2.15992	-2.51324	-2.83506	-2.88379	-1.99195	-3.14427	-2.67315	-2.64584	-2.16411	-2.64412	-1.79652	-2.63226	-3.0179	-1.72488	-2.60575	-2.53706	-2.47152	0.403028
	1883	-3.0413	-2.54823	-2.9472	-2.97489	-2.2979	-2.47116	-2.84009	-3.4948	-2.59022	-3.54499	-3.12556	-3.1813	-2.61508	-3.21314	-2.41206	-2.81935	-3.3872	-1.91291	-2.71844	-3.32238	-2.87291	0.431005
	1884	-3.71239	-2.53334	-4.13963	-3.13799	-3.20703	-3.05449	-3.19209	-3.68579	-3.46265	-3.32775	-3.40689	-3.84853	-3.04899	-3.6248	-3.05639	-3.61088	-3.94307	-2.86045	-2.87312	-3.42967	-3.3578	0.405324
	1885	-4.25937	-3.26332	-4.55655	-3.78204	-3.82713	-3.6334	-3.20072	-3.96666	-4.50542	-3.40767	-3.36729	-4.1583	-3.15913	-3.27805	-3.21062	-4.25777	-4.13275	-3.25783	-3.41973	-3.18735	-3.69155	0.480338
	1886	-4.53658	-3.75322	-4.56331	-3.97147	-4.10795	-3.85055	-3.61188	-4.21492	-4.3379	-3.39016	-3.32597	-4.18368	-3.36682	-3.75872	-3.53533	-4.54807	-4.01686	-3.50002	-3.8934	-3.21711	-3.88419	0.426347
	1887	-4.47923	-3.89655	-4.58334	-4.32525	-4.03932	-4.18482	-3.7208	-4.08264	-4.09582	-3.58559	-3.90722	-4.73108	-3.73952	-4.04589	-4.1408	-4.18771	-3.95243	-3.91866	-4.33946	-3.23117	-4.05937	0.347976
	1888	-4.32911	-3.98132	-4.20921	-4.57972	-3.84513	-4.85805	-4.05726	-3.86591	-4.16399	-3.51885	-4.29494	-4.95487	-4.50165	-4.77856	-4.1563	-4.34724	-4.72138	-4.42749	-4.18954	-3.65	-4.27153	0.391825
	1889	-4.17087	-3.8313	-3.82941	-4.56343	-4.38297	-4.353	-4.38416	-3.864	-4.92772	-3.75056	-4.71085	-5.18066	-4.63371	-5.02051	-4.11518	-4.47224	-4.96248	-4.87424	-4.2669	-3.87876	-4.40865	0.446021
	1890	-3.93463	-4.0982	-4.09957	-4.6424	-4.53868	-4.14855	-4.30645	-4.02937	-4.87377	-4.67915	-4.84397	-4.99545	-4.75398	-4.20279	-4.39594	-4.79191	-4.68992	-5.01771	-4.32001	-4.25005	-4.48063	0.341945
	1891	-4.04109	-4.6586	-4.36258	-4.50669	-4.69597	-4.35647	-4.21313	-3.75444	-4.5669	-4.70273	-4.93246	-4.29182	-4.56402	-4.15418	-4.32537	-4.30291	-4.42308	-4.76013	-4.04871	-4.44188	-4.40516	0.282985
	1892	-4.17349	-4.68071	-4.40249	-4.1647	-4.72412	-4.38993	-4.39478	-3.56829	-4.36506	-4.24254	-5.10956	-3.98358	-4.20701	-4.49906	-4.03027	-3.74976	-4.81696	-4.51872	-4.13906	-4.78268	-4.34714	0.372647
	1893	-3.55584	-4.24525	-4.22124	-3.5298	-4.88145	-4.00628	-4.25751	-4.02857	-4.09172	-4.17989	-4.91547	-3.9772	-3.68666	-4.35811	-3.61557	-4.03702	-4.72764	-3.69203	-4.3137	-4.76306	-4.1542	0.426489
	1894	-3.50419	-3.40846	-4.27853	-2.90478	-4.2769	-3.82577	-4.09575	-4.02728	-3.18962	-3.96016	-4.23473	-3.63086	-3.88136	-3.92532	-3.68389	-3.758	-4.35598	-4.00679	-4.08284	-4.37171	-3.87015	0.394178
	1895	-3.87037	-2.79197	-3.57477	-2.86946	-3.68427	-3.68008	-3.3468	-3.13287	-3.21645	-3.52305	-3.52203	-3.28659	-3.63103	-3.2252	-3.56731	-3.86954	-3.77269	-3.7805	-3.60967	-3.83202	-3.48933	0.316233
	1896	-3.51209	-2.05314	-2.78065	-2.95093	-2.92126	-3.39613	-2.81779	-2.68092	-2.82526	-3.07338	-3.2846	-2.73453	-3.55592	-2.69778	-3.46523	-3.28518	-3.18874	-3.17794	-2.91732	-3.39406	-3.03564	0.369706
	1897	-2.70226	-2.15102	-2.28116	-2.90626	-2.46488	-2.88765	-2.24009	-2.92393	-1.96476	-3.10597	-2.72129	-2.14121	-2.87699	-2.80978	-2.80513	-2.68359	-2.83593	-2.35842	-2.42518	-3.0031	-2.61443	0.332486
	1898	-2.08523	-2.23236	-1.7383	-2.8121	-2.03674	-2.10903	-1.94198	-2.22118	-1.98618	-2.52002	-2.56905	-1.53839	-2.18433	-1.8731	-1.75915	-2.37901	-2.19228	-1.7026	-2.10599	-2.61307	-2.13	0.331544
	1899	-1.51517	-2.10129	-1.66041	-2.12288	-1.72033	-1.52449	-1.3822	-1.65531	-1.52384	-2.06651	-2.2951	-1.26064	-1.49556	-1.34464	-1.50913	-1.68001	-1.52527	-1.17076	-1.77291	-1.45624	-1.63913	0.301621
	1900	-0.886388	-1.30401	-1.69561	-1.33764	-1.18862	-1.16632	-0.952523	-1.98699	-1.5047	-0.988032	-1.36937	-1.14053	-1.02114	-1.13561	-1.184	-0.906946	-1.57601	-1.15571	-1.06803	-0.469912	-1.2019	0.3278
	1901	-0.413927	-0.559308	-1.54853	-0.331711	-0.555442	-0.618886	-1.0206	-1.66242	-0.559848	-0.109245	-0.540587	-1.10843	-0.539821	-1.25714	-0.580442	-0.462835	-1.35205	-1.00192	-0.474933	-0.449446	-0.757375	0.431957
	1902	-0.109333	-0.153092	-0.554377	-0.28658	-0.0186227	0.215417	-0.547433	-1.20178	0.119858	0.711734	0.727712	-0.325916	-0.24063	-0.543695	-0.285447	0.0471574	-0.860782	-0.465875	0.120094	-0.372852	-0.201222	0.465161
	1903	0.218465	-0.217498	0.213754	0.179115	0.53733	0.69436	0.169964	-0.321315	0.558108	1.12283	1.22194	0.425482	0.713135	0.395391	0.939223	0.726023	0.176601	0.797412	0.462939	0.0455994	0.452943	0.408891
	1904	0.985529	0.240929	0.790385	0.700407	0.947823	1.41193	0.282296	0.45898	0.7935	1.11108	1.55914	1.03331	1.38754	0.720119	1.75407	1.54625	1.22027	1.58111	0.955836	0.79014	1.01353	0.434263
	1905	1.63983	0.521187	1.10422	1.41367	1.79441	1.95241	0.752023	0.843733	1.32445	1.41635	2.1574	1.26275	2.17989	1.51055	2.56072	1.76573	1.74205	1.61985	1.13319	1.50854	1.51015	0.503311
	1906	1.8813	1.82997	1.43438	1.94462	2.12499	2.961	1.83968	1.05532	1.40603	2.23741	1.97156	1.87697	1.89464	2.36404	2.65526	2.07854	1.67994	1.60117	1.02693	1.68009	1.87719	0.472207
	1907	2.50438	2.46739	2.29953	2.60181	2.27912	3.23794	2.66688	2.2539	2.1096	2.81098	2.15193	2.44053	1.70281	2.89232	2.86152	2.29361	2.21776	2.34824	2.02415	2.0457	2.4105	0.358745
	1908	2.82188	3.43199	3.21195	2.99269	2.65797	3.13708	2.99307	3.07732	2.86009	3.77443	2.61096	3.25437	2.33257	3.17664	2.76526	2.35011	2.42237	2.27816	2.8142	2.87026	2.89167	0.388381
	1909	3.23998	4.46128	2.96057	3.5484	3.41211	2.68247	3.79836	3.58519	3.01645	3.68042	2.88325	3.02018	2.74488	2.87185	2.93071	2.37386	2.88695	2.94186	2.86304	3.45677	3.16793	0.480181
	1910	4.12582	4.25979	3.08736	3.67746	3.33217	2.77463	4.34304	3.78292	3.50167	4.15943	3.3147	3.28127	3.15483	3.03813	3.52629	3.00799	3.60266	3.54585	3.35119	3.9501	3.54086	0.44792
	1911	4.67756	3.81917	3.57115	3.30363	3.5751	3.54112	3.91444	3.74512	3.9377	4.16453	3.68815	3.69482	3.49798	3.28626	3.74389	3.87972	4.03753	3.74006	4.1211	3.8471	3.78931	0.316731
	1912	4.41304	3.94974	4.10611	2.97589	4.02139	4.26854	4.13403	3.91945	3.6978	4.06549	4.16406	3.77848	4.04661	3.66918	3.19038	4.70459	4.43303	3.77807	4.14422	3.63282	3.95465	0.405009
	1913	4.55473	4.31404	4.45434	3.68212	4.6567	4.6487	4.23481	4.61598	4.63426	3.91914	4.52718	4.76724	4.58535	5.00917	3.42933	4.78885	4.88511	4.21338	3.98971	3.76829	4.38392	0.430403
	1914	4.77143	4.59966	4.44682	4.25607	4.5788	4.72654	4.49629	4.28886	4.77676	4.22414	5.20895	5.60529	5.32192	5.64401	3.98176	4.91607	4.94725	4.36609	4.18406	4.60359	4.69722	0.464624
	1915	4.91728	4.39602	5.22581	4.43088	4.84979	4.74115	5.31961	4.29496	4.53216	4.55648	4.34967	5.42693	5.31084	6.09566	4.47889	5.00772	4.95652	4.4869	4.62395	5.67741	4.88393	0.493155
	1916	5.02898	4.28664	5.55445	4.71717	5.07361	5.20048	5.43257	4.90643	4.68513	4.55187	4.45098	4.8346	5.56089	6.2076	5.08373	5.27556	4.5738	4.74491	4.92327	6.03098	5.05618	0.506567
	1917	5.15603	4.04353	5.61925	4.77319	4.99642	5.24276	4.72499	5.36379	5.30295	4.64165	5.3155	5.33354	5.87	5.8707	5.55238	5.21567	5.13982	5.32965	5.28557	5.95918	5.23683	0.455763
	1918	5.3736	3.93244	5.65221	4.79648	5.17561	5.59297	4.72461	5.2336	5.60471	5.10759	6.23768	5.90072	5.42363	5.93154	5.77984	5.25202	6.13589	5.19754	5.86899	5.5132	5.42174	0.537472
	1919	5.33658	4.52459	5.494	5.11196	5.5244	5.76414	4.97124	5.45917	5.67656	5.37813	5.55374	5.34927	5.27948	6.18525	5.33725	5.14072	6.53657	5.04569	5.57498	4.97339	5.41086	0.437136
	1920	6.13449	5.37817	5.62007	5.69867	4.95244	6.2598	5.29522	5.77359	5.34578	5.61974	5.03849	5.19187	5.08691	5.67099	5.24254	5.56974	6.45439	4.90908	5.3935	5.28404	5.49598	0.423021
	1921	5.89917	5.58217	5.39983	6.32035	4.56202	6.13267	6.06374	5.48884	5.61353	5.29693	5.14986	4.43712	5.01549	5.9358	5.5954	5.3819	6.58193	4.96581	5.04937	4.9167	5.46943	0.570402
	1922	5.78726	5.70487	5.59487	6.02582	5.10075	5.70154	5.34468	5.33241	6.1025	4.90562	4.65812	4.32694	4.90274	5.43459	4.98502	4.69326	5.83582	5.30058	4.97402	4.72784	5.27196	0.498722
	1923	5.77854	5.7912	5.07969	6.21558	5.01499	5.20544	5.77688	4.94728	6.45013	4.64121	4.44596	4.92882	5.02437	4.90682	4.64229	4.78552	5.10018	5.62747	5.21356	4.75335	5.21646	0.546029
	1924	5.33943	5.89024	4.8094	5.72951	5.12406	4.7618	6.13312	4.80469	5.9603	4.98667	4.56775	5.34367	5.11318	4.15798	4.79902	4.90643	4.87591	5.44193	4.89012	5.08744	5.13613	0.498868
	1925	5.06595	5.42258	4.66895	5.51376	5.208	4.9179	5.91816	4.40472	5.40881	4.77646	4.69701	4.97687	4.53691	3.92975	4.72956	5.02573	4.70649	4.87214	4.57482	5.0473	4.92009	0.441576
	1926	4.8844	4.66377	4.82424	4.87589	6.13244	4.38738	5.57635	4.09095	4.59309	4.96406	4.66984	4.51736	4.74648	4.3574	4.40515	4.34213	4.64334	4.22638	4.93642	4.97432	4.74057	0.467128
	1927	4.83031	4.46964	4.91314	4.11616	5.2847	3.83069	4.93284	4.17654	4.60907	5.06224	4.90247	4.44427	4.95462	4.67963	4.95721	4.57909	4.63352	4.40919	4.82823	4.67188	4.66427	0.352043
	1928	4.03514	4.72659	4.24867	3.80314	4.66519	3.77498	4.55292	4.35999	4.52036	5.13325	4.3888	4.15744	4.34328	4.75357	4.51368	4.47461	4.42922	4.4745	4.4304	4.37361	4.40797	0.313676
	1929	2.97612	4.66126	3.80128	3.91268	4.59824	3.8103	4.50135	4.46599	3.73625	4.87824	3.74574	4.3489	4.30902	3.7948	4.02677	4.32271	3.64847	4.39413	3.22721	4.17949	4.06695	0.485772
	1930	2.61765	3.92538	3.43736	3.65701	4.5314	3.94058	3.69657	4.07658	3.4842	4.46222	3.52389	4.10275	3.8713	3.79345	3.92122	4.41147	3.62799	4.94355	3.4962	4.12414	3.88225	0.497719
	1931	2.19547	3.78253	3.28852	3.17628	4.45919	3.94355	3.46794	3.87938	3.04049	3.66595	2.74501	3.65122	3.37724	3.82238	3.20556	3.59976	3.51988	4.70613	3.37396	3.93813	3.54193	0.555733
	1932	1.96115	3.33101	3.65475	2.76722	3.84116	3.79906	2.97731	3.49963	2.52273	3.23901	2.91716	3.52753	3.53644	3.26821	2.73648	3.58828	3.11295	3.45979	3.40836	3.53062	3.23394	0.46966
	1933	2.42535	2.52455	3.44416	3.35363	2.6957	3.55823	2.45115	3.57016	2.31816	2.68578	3.07869	3.18368	3.43144	2.69766	3.2858	2.92976	2.42191	2.92833	3.37765	2.81606	2.95889	0.420456
	1934	2.46479	2.51658	3.35811	2.49322	2.24624	3.10532	2.78688	3.57732	2.45939	2.66157	3.03926	2.91732	3.24228	2.60542	3.28828	2.82165	2.35764	2.40388	3.083	2.08062	2.77544	0.411623
	1935	2.25165	2.54324	2.70041	2.13206	1.70937	2.71065	2.79652	2.78137	2.52314	3.00609	3.40621	2.86568	2.76935	2.20839	2.56496	2.88138	2.26924	2.02321	2.5986	1.79928	2.52704	0.420602
	1936	2.1319	2.04194	2.14443	2.19518	1.82855	2.70119	2.69215	1.74065	2.11581	2.63247	2.59621	2.36333	2.09949	1.97163	1.86048	2.56272	2.14332	1.95387	2.54091	1.59107	2.19536	0.333432
	1937	1.60897	2.46588	1.52397	2.32344	1.99157	2.87251	1.67812	0.748366	2.18134	2.74475	1.52972	2.14206	2.11455	2.10095	1.74411	1.78155	2.4604	1.99357	2.0958	1.88507	1.99933	0.47752
	1938	1.3041	1.83634	0.911939	1.77618	1.40719	2.84747	1.4252	0.644261	1.99527	2.12204	1.20682	1.98631	1.7134	1.60485	1.62289	0.974788	2.19425	1.97533	2.23635	1.8823	1.68336	0.521222
	1939	0.906709	1.07414	1.19014	1.55591	1.113	2.57548	1.47584	0.925022	1.75072	1.49254	1.27109	1.63732	1.66974	1.43296	1.49796	1.2666	1.39543	2.12304	1.87609	1.68623	1.4958	0.401769
	1940	0.737043	0.944347	0.634144	1.87883	1.01935	1.95978	1.44763	1.24091	1.00493	1.13051	0.845112	1.2646	1.2746	1.16537	1.07482	1.35711	1.02201	2.32317	1.57516	1.3099	1.26047	0.41843
	1941	0.617559	0.486343	0.525971	2.02069	0.537751	1.14782	1.24406	1.24144	1.00596	0.790299	0.666914	1.02431	0.647578	1.01042	0.90251	1.08398	0.504104	2.24413	1.48483	1.12289	1.01548	0.479339
	1942	0.265594	0.207376	0.632156	1.50457	1.01292	0.919466	1.06179	0.923092	0.246913	0.835048	0.683721	0.516519	0.498736	0.997668	0.409011	1.24009	0.646332	1.92617	1.16363	1.50248	0.859664	0.460461
	1943	-0.339108	0.322524	0.803243	0.703835	1.34406	0.68854	0.825092	0.931821	0.300162	1.00468	0.144676	0.137659	-0.141096	0.98907	-0.132908	1.17133	0.461722	1.46842	0.683156	1.19049	0.627868	0.517356
	1944	-0.592254	0.429046	0.339458	0.398833	1.10815	0.572391	1.02233	0.94718	0.230832	0.960441	-0.172235	0.523522	0.264859	1.02672	0.331502	0.417017	0.571552	1.52148	0.448054	0.597523	0.54732	0.47032
	1945	-0.197584	0.25063	0.498217	0.498452	0.681505	0.493099	1.29262	1.05506	0.199291	0.619617	0.308019	0.50652	0.214245	0.46022	-0.00444374	0.362209	0.874881	1.82317	0.465607	0.443604	0.542247	0.451689
	1946	0.591039	0.295316	0.275095	0.784984	0.383063	0.477367	0.979973	0.763711	0.197776	0.376326	0.565976	0.182829	0.558187	0.57025	0.0620356	0.311623	0.440456	1.55888	0.572017	0.51862	0.523276	0.329494
	1947	0.624944	0.476235	-0.358793	0.554449	0.0228689	0.219868	1.12589	0.25975	0.484311	1.06354	0.951868	0.248688	0.515764	1.18861	-0.211048	0.465043	0.235353	0.703486	0.555833	0.51008	0.481837	0.409539
	1948	1.096	0.556858	-0.724173	0.0659943	0.0778851	-0.194616	0.656028	-0.185105	0.145146	1.29822	0.461498	0.488831	0.726182	1.48665	-0.146374	0.167415	0.179808	0.241847	0.50333	0.148074	0.352475	0.531893
	1949	1.45436	1.02642	-0.459321	0.561426	0.085063	-0.421178	-0.0420096	-0.454223	0.417694	0.923859	0.473222	0.284758	0.915694	1.17492	-0.0386056	-0.118634	-0.305472	0.0560453	0.328044	-0.470394	0.269584	0.590581
	1950	1.28247	0.748241	-0.0887728	0.986401	0.134888	-0.321321	-0.521211	-0.182653	0.425338	0.630646	0.945142	0.122204	0.796517	0.673085	0.445536	0.299619	-0.515303	-0.196591	0.258309	-0.798739	0.25619	0.569892
	1951	0.946349	-0.0144603	-0.127065	0.445873	0.240456	-0.19011	-0.535615	0.0764408	0.0496449	0.376427	0.992986	-0.307705	0.530295	0.536302	0.962239	0.199756	-0.108974	-0.135246	0.218792	-0.721158	0.171761	0.473786
	1952	0.380289	0.0903224	-0.133374	0.0194552	-0.223408	-0.189952	-0.630174	0.0768612	0.128196	0.463496	0.322775	0.0810049	-0.133938	0.620147	1.04619	0.979319	0.0196359	0.0322821	0.277136	-0.00709189	0.160958	0.398563
	1953	0.489499	0.644201	-0.0438852	-0.297892	-0.348037	-0.289779	-0.77353	0.0402856	0.770248	-0.233383	-0.282906	0.273181	-0.296501	0.712736	0.572107	0.877838	-0.36449	0.149817	0.236383	0.496647	0.116627	0.47197
	1954	0.0331543	0.746802	0.348571	-0.246126	-0.152548	-0.270202	-0.550979	0.108806	0.37143	0.0185646	-0.084628	0.345725	-0.162232	-0.0295085	-0.0736363	0.629136	-0.201218	0.0674666	0.44357	0.600691	0.097142	0.34488
	1955	-0.0543114	0.756197	0.380872	-0.00930792	-0.0194665	-0.043712	-0.423182	0.474058	0.725249	0.184824	-0.363325	0.537339	0.1917	-0.101511	-0.173947	0.430766	0.431598	-0.216509	0.20072	0.622388	0.176522	0.355957
	1956	0.00967278	0.363755	0.514404	-0.295851	-0.000115807	0.301165	-0.422951	0.984544	0.672048	0.564314	-0.635486	0.578788	0.433843	-0.0621239	-0.51273	0.184778	0.623548	0.0444836	0.0234938	0.851517	0.211055	0.455785
	1957	-0.422396	0.376689	1.24066	-0.267049	0.0617635	0.352772	0.410133	0.34732	-0.360269	0.452882	-0.0940641	0.559527	0.191512	-0.24673	-0.256726	0.0412812	0.635959	-0.00826354	0.272162	0.765171	0.202617	0.423826
	1958	-0.297138	0.70866	1.33536	-0.339357	0.194402	0.344954	0.104259	0.5869	-0.593971	0.546192	0.057076	0.748553	0.0813337	-0.149528	0.522564	-0.171248	0.570332	-0.245178	0.252302	1.39537	0.282592	0.530441
	1959	-0.134467	0.809243	0.580234	0.120713	0.57967	0.657047	0.305133	0.581323	0.0403145	0.293723	0.330277	0.861642	0.0471096	0.023568	0.861761	-0.382807	0.792746	-0.472552	0.470086	1.28222	0.382349	0.44999
	1960	0.330989	0.43454	0.386925	-0.0107245	0.693618	0.59339	1.00783	1.04807	0.225475	-0.00081184	0.290509	0.394528	0.148231	0.184568	0.664471	-0.144014	0.840983	-0.496718	0.818592	1.09541	0.425293	0.423724
	1961	0.455896	0.0801566	-0.0391965	0.0731284	0.756471	0.853119	1.45632	1.43044	0.278218	-0.164432	0.603264	0.0757643	0.321751	-0.398223	0.0500305	0.055983	0.808143	-0.563814	0.618164	0.516326	0.363375	0.533556
	1962	1.23766	-0.131856	0.359101	0.194047	0.845659	0.920238	0.636126	1.08111	0.461123	0.515596	0.526302	-0.159496	-0.0733318	-0.844661	0.617119	0.305248	0.209765	-0.391768	0.348169	0.162479	0.340932	0.504996
	1963	1.45978	-0.0992579	0.230078	0.592943	0.333988	0.706441	0.368657	0.509115	0.596529	0.49065	0.680489	-0.197932	-0.42309	-0.212325	0.287223	0.358078	0.0726656	-0.123181	-0.0185561	0.353963	0.298313	0.42618
	1964	0.987395	-0.184153	0.254112	0.291026	0.176894	0.517318	0.391554	0.560492	0.223635	0.72385	1.1366	-0.268252	-0.644795	0.113287	0.347424	0.639356	0.384691	-0.0121652	0.344239	0.219355	0.310093	0.411158
	1965	0.681503	-0.23449	0.423331	0.183157	0.569274	0.415285	0.626782	0.567966	0.154521	0.801562	1.10383	-0.304661	-0.394007	0.298388	0.101866	0.388395	0.418091	0.0447692	0.574883	-0.0948696	0.316279	0.38682
	1966	0.603258	-0.141313	0.877779	0.507026	0.28385	0.25928	0.492075	0.961905	0.146653	0.0368636	0.679153	-0.226164	-0.240347	0.272601	-0.386046	0.697217	0.811196	0.156513	0.365257	0.501941	0.332935	0.38934
	1967	0.431594	0.147793	0.594549	-0.140202	0.465284	0.1048	0.545633	0.717482	0.283104	0.153746	0.553323	-0.178718	-0.214516	-0.0539473	-0.368422	0.369884	0.496128	-0.0646663	0.269722	0.708462	0.241052	0.328271
	1968	-0.0977804	0.258532	0.398001	-0.057638	0.597059	-0.132763	0.0633742	0.382851	0.307696	0.0522983	0.649674	-0.0736428	-0.203626	-0.194388	-0.630741	-0.0413008	-0.161664	0.242989	0.200415	0.490504	0.102493	0.318084
	1969	-0.672528	0.461779	-0.0385314	-0.295475	0.803836	-0.158082	-0.279955	-0.014481	-0.22406	-0.212954	0.190126	-0.0471401	-0.0468859	0.106284	-0.410929	-0.00528631	-0.39032	0.161199	0.0495207	0.359574	-0.0332154	0.333117
	1970	-0.797925	-0.0260415	-0.488528	-0.473278	0.390707	-0.149769	-0.370757	0.0820112	-0.63621	-0.259728	0.0616238	-0.0414318	0.042831	-0.0496497	0.125871	-0.49938	-0.25642	-0.154017	-0.195384	-0.133975	-0.191473	0.288271
	1971	-0.620064	0.000103799	-0.553412	-0.513721	-0.0437396	-0.179749	-0.34974	-0.0586629	-0.120653	-0.128825	0.288647	-0.394441	0.302194	0.15274	0.0913281	-0.348045	-0.231058	-0.217577	-0.326032	-0.364357	-0.180753	0.263095
	1972	-0.922049	-0.0099712	-0.891139	0.276271	-0.720472	-0.158585	-1.12018	0.0416181	-0.0721472	-0.0692048	0.102218	-0.646185	-0.214489	-0.350726	0.248799	-0.175737	-0.32799	0.00602038	-0.00661833	-0.283288	-0.264693	0.397886
	1973	-1.29042	0.158561	-0.865396	0.186265	-0.961593	-0.0601288	-1.4881	-0.120989	0.359999	-0.230737	0.0403596	-0.736301	-0.12286	-0.877544	0.437094	0.115886	-0.79224	-0.307658	-0.185889	-0.442386	-0.359204	0.548662
	1974	-0.994291	-0.246853	-0.209336	-0.134386	-0.386412	0.368968	-1.50488	-0.570837	-0.0125684	-0.498853	-0.417945	-0.311945	-0.349293	-0.736528	0.126488	0.134658	-0.69523	-0.261649	-0.831747	-0.63001	-0.408132	0.430183
	1975	-0.888633	-0.69781	-0.241596	-0.367375	-0.459083	0.234846	-1.23303	-0.696313	-0.461889	-0.874999	-1.19221	-0.39412	-0.547054	-0.722051	-0.0887446	0.127314	-0.970283	-0.316642	-1.1276	-0.95632	-0.593679	0.418019
	1976	-1.17566	-0.841675	-0.46438	-0.612347	-0.635682	-0.0854341	-1.39607	-1.10182	-0.303468	-0.682522	-1.25875	-1.07605	-0.459833	-0.559911	-0.666512	-0.28702	-0.663172	-0.441147	-0.898455	-0.989932	-0.729992	0.353276
	1977	-1.20493	-1.11263	-0.778402	-0.465172	-1.05072	-0.458381	-1.86079	-1.00073	-0.250502	-0.467356	-0.713301	-1.33048	-1.0694	0.0541305	-0.900691	-0.809145	-0.598745	-0.655501	-1.42999	-1.2148	-0.865877	0.445848
	1978	-1.15294	-1.44771	-0.89799	-0.602782	-1.44578	-0.803811	-1.42001	-1.21556	-1.15674	-0.269233	-0.66679	-0.906156	-1.46652	-0.285602	-1.3156	-1.61978	-1.14928	-0.547805	-1.51155	-1.70251	-1.07921	0.43521
	1979	-1.2475	-1.96012	-1.38836	-1.38612	-1.97551	-1.24043	-1.278	-1.90557	-1.57325	-0.78041	-1.48207	-0.967483	-1.51065	-0.398085	-1.58077	-1.8379	-1.7188	-0.862582	-2.01081	-2.17371	-1.46391	0.464146
	1980	-1.28852	-2.26672	-2.25484	-1.83861	-1.60252	-1.70959	-1.67623	-2.5287	-2.02783	-1.54275	-2.02327	-1.42902	-2.0598	-1.18846	-1.75308	-1.92261	-2.33601	-1.26981	-2.37468	-2.06588	-1.85795	0.393886
	1981	-1.3173	-2.54635	-2.69388	-2.19827	-1.78256	-2.20481	-2.08295	-2.69886	-2.17021	-2.30104	-2.34954	-1.97637	-2.74878	-1.43366	-1.87953	-1.93675	-2.31444	-1.7815	-2.52218	-2.05203	-2.14955	0.396487
	1982	-1.73817	-3.01221	-2.71952	-2.56147	-1.78394	-2.92931	-2.65966	-2.73171	-2.51143	-2.75386	-2.44131	-2.32169	-2.95937	-1.88819	-2.18684	-2.35853	-2.48218	-2.40123	-2.53537	-2.1221	-2.4549	0.369041
	1983	-2.06332	-3.10536	-2.88623	-2.80467	-2.19252	-2.78669	-3.01199	-3.01878	-3.25981	-3.44861	-3.03843	-2.63755	-2.99102	-2.54916	-2.48714	-2.59171	-2.24707	-2.59039	-2.41756	-2.68608	-2.7407	0.36274
	1984	-2.78556	-3.3894	-3.07083	-2.59001	-3.02663	-3.04875	-3.03084	-2.9339	-3.60611	-3.63046	-3.51497	-2.67988	-3.21739	-3.37685	-3.13421	-2.74097	-2.57887	-3.53175	-2.73069	-3.34771	-3.09829	0.343845
	1985	-3.45807	-3.83619	-2.95278	-3.0009	-3.90808	-3.65018	-3.1018	-3.21898	-3.92406	-3.3531	-3.64473	-3.09132	-3.58793	-3.85355	-4.25822	-3.21535	-3.27246	-4.17047	-3.30776	-3.97211	-3.5389	0.397285
	1986	-3.69241	-3.7022	-2.98136	-3.07297	-4.57014	-4.3517	-3.5295	-3.56508	-4.09285	-3.4326	-3.96713	-3.59049	-3.74665	-3.81181	-4.46354	-3.33523	-3.98268	-4.48442	-3.77373	-4.14131	-3.81439	0.447945
	1987	-3.8582	-3.41545	-3.45306	-3.15507	-4.92226	-4.66949	-4.30525	-3.67195	-4.35758	-3.88505	-4.3288	-3.66363	-3.56366	-3.78221	-4.30195	-3.30811	-4.08836	-4.50693	-3.88952	-4.18569	-3.96561	0.477509
	1988	-4.19945	-3.47698	-4.11398	-3.73145	-4.77582	-4.82643	-4.39556	-3.80767	-4.55008	-4.51659	-4.57834	-4.08015	-4.1303	-3.93019	-4.64622	-3.68243	-4.24059	-4.64136	-4.47683	-4.37768	-4.2589	0.385668
	1989	-4.75779	-3.97543	-4.58211	-4.02215	-4.49846	-4.60691	-4.65295	-4.09778	-4.8196	-4.96957	-4.51893	-4.7419	-4.33667	-4.46349	-4.52395	-3.98624	-4.18957	-4.92478	-4.89491	-4.30313	-4.49332	0.317722
	1990	-5.05355	-4.32244	-5.12134	-4.37681	-4.83219	-4.55893	-4.89906	-5.01356	-4.63271	-5.22057	-4.68757	-4.50171	-4.69678	-5.382	-4.44507	-4.14329	-3.93858	-5.44962	-5.25437	-4.65401	-4.75921	0.414278
	1991	-5.35638	-4.43724	-5.54322	-4.91278	-5.4357	-5.13581	-4.87133	-5.28002	-4.82195	-5.2804	-4.64291	-4.64691	-4.74843	-5.99344	-4.15388	-4.53808	-4.16872	-5.42824	-5.31264	-4.97086	-4.98395	0.479007
	1992	-5.53939	-4.53823	-5.45949	-4.79764	-5.56263	-5.37104	-4.91779	-5.41552	-4.86097	-5.59738	-5.19822	-4.84186	-4.97192	-6.30453	-4.33272	-4.72048	-4.6462	-5.44534	-5.15387	-5.27768	-5.14765	0.461385
	1993	-5.48526	-4.55422	-5.60358	-4.73129	-5.37481	-5.35077	-5.0794	-5.60842	-4.86519	-5.71537	-5.52535	-4.92639	-5.20203	-6.2338	-4.32844	-5.3884	-4.78439	-5.58301	-5.23411	-4.84433	-5.22093	0.457466
	1994	-5.1056	-4.62381	-5.78578	-5.28103	-5.6358	-5.17316	-5.60184	-5.63663	-5.28523	-5.44344	-6.04637	-5.01226	-5.12982	-5.74975	-4.74332	-5.69817	-5.0458	-5.43742	-5.20373	-4.77408	-5.32065	0.382912
	1995	-4.92016	-5.02385	-5.66517	-5.71314	-5.58067	-5.57306	-5.94907	-5.75893	-5.31556	-5.49632	-5.70561	-5.00397	-4.81792	-5.69936	-4.8468	-5.63279	-5.25649	-5.66182	-5.12002	-4.79523	-5.3768	0.37069
	1996	-4.824	-5.24638	-5.50966	-6.02595	-5.12566	-5.99719	-5.83337	-5.43615	-5.62701	-5.62902	-5.57418	-4.95319	-4.93701	-5.4372	-5.13992	-5.35936	-5.24526	-5.46854	-5.06772	-5.06272	-5.37497	0.34332
	1997	-4.94164	-5.80022	-5.18748	-5.96989	-5.3049	-5.93557	-5.46842	-4.95209	-6.21118	-5.65329	-5.68285	-4.87073	-5.15641	-5.67495	-5.50621	-5.12538	-5.47679	-5.23127	-5.27913	-5.36592	-5.43972	0.367346
	1998	-4.98772	-5.98507	-4.83182	-6.02699	-5.25228	-5.9307	-5.23229	-4.7728	-6.11499	-5.26839	-5.89298	-4.84765	-5.02542	-5.58266	-5.5679	-5.43269	-5.66049	-5.28845	-5.27373	-5.2648	-5.41199	0.41955
	1999	-5.24665	-6.05791	-4.74954	-5.76027	-5.06175	-5.60516	-5.23962	-5.21407	-5.51936	-5.46301	-5.67461	-4.95421	-5.0389	-5.65504	-5.6807	-5.63669	-5.1787	-5.58227	-5.08044	-5.00353	-5.37012	0.338131
[truncated: 1 more rows]

## Sheet: 50HzBG05
	Time (ms)	Run1	Run2	Run3	Run4	Run5	Run6	Run7	Run8	Run9	Run10	Run11	Run12	Run13	Run14	Run15	Run16	Run17	Run18	Run19	Run20	Mean	SD
	1	-13.2707	-13.2761	-13.2992	-13.2906	-13.2829	-13.2906	-13.2932	-13.2927	-13.2914	-13.2891	-13.2885	-13.2983	-13.3009	-13.2962	-13.2822	-13.2873	-13.2989	-13.2963	-13.2876	-13.2927	-13.2903	0.00777616
	2	-13.2726	-13.2781	-13.3011	-13.2926	-13.2849	-13.2926	-13.2952	-13.2946	-13.2934	-13.291	-13.2905	-13.3002	-13.3029	-13.2982	-13.2842	-13.2893	-13.3009	-13.2983	-13.2896	-13.2946	-13.2922	0.00777616
	3	-13.2727	-13.2782	-13.3003	-13.2927	-13.285	-13.2927	-13.2953	-13.2947	-13.2935	-13.2911	-13.2906	-13.3003	-13.303	-13.2983	-13.2842	-13.2893	-13.301	-13.2984	-13.2897	-13.2947	-13.2923	0.00772924
	4	-13.2721	-13.2775	-13.3035	-13.2921	-13.2843	-13.292	-13.2946	-13.2941	-13.2929	-13.2905	-13.29	-13.2997	-13.3024	-13.2977	-13.2795	-13.2887	-13.3003	-13.2978	-13.2891	-13.2941	-13.2916	0.0082482
	5	-13.2768	-13.2808	-13.297	-13.2942	-13.2872	-13.2949	-13.2972	-13.296	-13.2954	-13.2983	-13.2926	-13.3023	-13.3069	-13.3016	-13.2764	-13.2909	-13.3029	-13.3013	-13.2909	-13.2967	-13.294	0.00835797
	6	-13.2653	-13.2737	-13.2895	-13.2866	-13.2773	-13.285	-13.2922	-13.2932	-13.2828	-13.2732	-13.2876	-13.2973	-13.2878	-13.2923	-13.2705	-13.2832	-13.298	-13.2893	-13.2882	-13.2917	-13.2852	0.0089962
	7	-13.2573	-13.2727	-13.2918	-13.2923	-13.2794	-13.2855	-13.2981	-13.2948	-13.2869	-13.2345	-13.2929	-13.3031	-13.273	-13.2862	-13.2603	-13.2901	-13.305	-13.2877	-13.2887	-13.2945	-13.2837	0.0170498
	8	-13.2178	-13.2427	-13.2477	-13.2625	-13.2474	-13.2636	-13.2634	-13.2794	-13.2479	-13.2049	-13.2478	-13.2482	-13.2555	-13.2384	-13.2178	-13.2605	-13.2706	-13.2276	-13.2632	-13.2741	-13.249	0.0198781
	9	-13.1382	-13.217	-13.1908	-13.243	-13.2177	-13.2434	-13.2281	-13.2554	-13.2014	-13.1812	-13.215	-13.211	-13.2038	-13.2088	-13.1868	-13.2307	-13.2284	-13.1714	-13.25	-13.2616	-13.2142	0.030686
	10	-13.0461	-13.1427	-13.1169	-13.2067	-13.1896	-13.1628	-13.1688	-13.1944	-13.1381	-13.0791	-13.1264	-13.1243	-13.0998	-13.0923	-13.1237	-13.144	-13.1768	-13.1164	-13.199	-13.1722	-13.141	0.0431115
	11	-12.893	-13.0446	-12.9272	-13.1253	-13.0576	-13.0479	-13.025	-13.0798	-13.0304	-12.9435	-13.013	-12.959	-12.9339	-13.0273	-13.0057	-13.0123	-13.0414	-13.0083	-13.076	-13.0666	-13.0159	0.0586051
	12	-12.701	-12.8849	-12.7071	-13.0045	-12.8786	-12.8285	-12.7738	-12.8126	-12.8011	-12.6787	-12.7846	-12.587	-12.6984	-12.825	-12.8421	-12.8251	-12.843	-12.8727	-12.8908	-12.8315	-12.8035	0.0932246
	13	-12.3597	-12.5333	-12.3166	-12.7342	-12.4738	-12.5489	-12.342	-12.5365	-12.4511	-12.4008	-12.4575	-12.2237	-12.3367	-12.3747	-12.4918	-12.3791	-12.5361	-12.5253	-12.6779	-12.467	-12.4583	0.1227
	14	-11.646	-11.9606	-11.8849	-12.3867	-11.755	-12.2237	-11.8537	-12.0016	-11.5087	-12.0525	-11.6638	-11.8456	-11.6751	-11.8298	-11.9234	-11.9812	-12.0689	-12.0734	-12.1507	-11.9713	-11.9228	0.212433
	15	-10.9941	-11.0377	-11.0806	-11.5097	-11.1155	-11.5251	-11.2109	-11.368	-10.6362	-11.4878	-10.9733	-11.1986	-10.9456	-10.7847	-11.1257	-11.1631	-11.5798	-11.3164	-11.7172	-11.2293	-11.2	0.275528
	16	-10.278	-10.0448	-10.1975	-10.3685	-9.99044	-10.6914	-10.4409	-10.4719	-10.0707	-10.4704	-10.4592	-10.3426	-10.3013	-9.79598	-10.2115	-10.0499	-10.5534	-10.7025	-11.1024	-10.273	-10.3408	0.294687
	17	-9.35538	-8.82812	-9.05833	-8.85151	-9.00401	-9.25835	-9.47735	-9.27241	-8.99874	-9.42537	-8.81774	-9.30352	-9.45146	-8.82313	-9.25694	-9.12412	-9.68471	-9.33718	-9.88659	-9.10577	-9.21604	0.29193
	18	-8.12387	-7.61631	-7.62688	-7.62999	-7.70344	-7.67336	-7.70648	-7.80811	-7.82235	-7.96205	-7.42095	-8.25134	-8.13379	-7.94065	-7.7705	-7.74852	-8.30643	-8.13866	-8.50204	-7.42725	-7.86565	0.295343
	19	-6.38477	-6.27991	-6.27208	-6.21689	-6.50322	-6.54001	-6.42115	-6.9573	-7.39517	-6.14967	-5.99247	-6.47275	-6.74434	-6.66086	-6.02918	-6.63218	-6.54328	-6.478	-6.78691	-6.32783	-6.4894	0.326863
	20	-5.26833	-4.83949	-4.74757	-4.37499	-5.36739	-5.34814	-5.18194	-5.52298	-6.36902	-5.05943	-4.97449	-5.15744	-6.0216	-5.35307	-4.3042	-5.07385	-5.33785	-4.80063	-4.89371	-5.09227	-5.15442	0.479737
	21	-3.99279	-3.58229	-3.37838	-2.79419	-4.41299	-4.6699	-3.78437	-3.57112	-4.15846	-4.1972	-3.98988	-3.76435	-3.87573	-4.6044	-3.31518	-3.57104	-3.78386	-3.61774	-3.57211	-3.57255	-3.81043	0.450609
	22	-2.32865	-2.32073	-2.04759	-1.81403	-2.40498	-2.72888	-2.75917	-1.5931	-2.30193	-2.80928	-2.2781	-2.02017	-2.19364	-3.35809	-2.23706	-2.34324	-2.4479	-2.21845	-2.13927	-2.60844	-2.34763	0.382897
	23	-1.21226	-1.5822	-0.824734	-1.041	-1.0225	-1.07899	-1.46303	-0.793167	-0.954145	-1.75712	-0.992617	-0.952337	-0.245607	-2.26406	-1.37469	-1.41631	-1.38952	-0.634204	-1.0418	-1.38301	-1.17117	0.434479
	24	0.480843	-0.352585	0.0163908	0.156866	-0.356912	-0.120205	-0.0447508	-0.216363	0.434605	-0.362765	0.15498	-0.0678452	0.794409	-0.453592	-0.126619	-0.443444	0.298339	0.402136	0.153892	0.198776	0.0273078	0.345548
	25	2.02921	0.784905	0.892926	0.962957	1.48915	1.24911	1.04307	0.865678	2.1073	0.76761	1.31267	1.35899	1.35838	1.70705	0.68906	0.822581	1.9314	1.80806	1.55413	1.58278	1.31585	0.451593
	26	2.9558	1.7888	1.40186	2.74704	2.4011	2.11836	2.04117	2.16582	2.918	2.30571	1.83381	2.004	2.1629	2.50724	1.26225	2.17894	2.20178	1.66384	2.33262	2.88068	2.19358	0.469741
[truncated: 1,974 more rows]

## Sheet: 100HzBG05
	Time (ms)	Run1	Run2	Run3	Run4	Run5	Run6	Run7	Run8	Run9	Run10	Run11	Run12	Run13	Run14	Run15	Run16	Run17	Run18	Run19	Run20	Mean	SD
[truncated: 2,000 more rows]

[truncated: 2 more sheets: 200HzBG05, 500HzBG05]
