# Supplementary material for: Microsaccadic sampling of moving image information provides Drosophila hyperacute vision
Source: eLife. 2017 Sep 5;6:e26117. doi: 10.7554/eLife.26117 (PMC5584993; doi:10.7554/eLife.26117)
Supplement: Figure 3—source data 4. [file elife-26117-fig3-data4.xlsx]

## Sheet: 20HzBG05
	Time (ms)	Run1	Run2	Run3	Run4	Run5	Run6	Run7	Run8	Run9	Run10	Run11	Run12	Run13	Run14	Run15	Run16	Run17	Run18	Run19	Run20	Mean	SD
	1	-14.143	-14.1285	-14.1434	-14.1329	-14.1419	-14.1279	-14.1292	-14.1329	-14.1331	-14.1254	-14.1294	-14.1374	-14.124	-14.1471	-14.1479	-14.1553	-14.1371	-14.1498	-14.138	-14.1437	-14.1374	0.00885132
	2	-14.2147	-14.2002	-14.2151	-14.2046	-14.2136	-14.1996	-14.2009	-14.2046	-14.2048	-14.1971	-14.2024	-14.2091	-14.1957	-14.2188	-14.2196	-14.227	-14.2088	-14.2214	-14.2097	-14.2154	-14.2092	0.00879683
	3	-14.1738	-14.1593	-14.1742	-14.1637	-14.1727	-14.1588	-14.16	-14.1637	-14.1639	-14.1562	-14.1548	-14.1683	-14.1548	-14.1775	-14.1787	-14.1862	-14.1679	-14.1806	-14.1688	-14.1745	-14.1679	0.00916292
	4	-14.1564	-14.1416	-14.1552	-14.1459	-14.1553	-14.1416	-14.1426	-14.1468	-14.1467	-14.139	-14.1356	-14.1515	-14.1381	-14.1546	-14.1615	-14.1688	-14.1512	-14.1627	-14.1514	-14.1573	-14.1502	0.00896421
	5	-14.148	-14.1434	-14.1673	-14.1408	-14.1469	-14.1399	-14.1342	-14.1349	-14.1451	-14.1374	-14.1336	-14.1465	-14.133	-14.1487	-14.1599	-14.1603	-14.1461	-14.1577	-14.143	-14.1557	-14.1461	0.00981812
	6	-14.1362	-14.1259	-14.1239	-14.1109	-14.1236	-14.1376	-14.1225	-14.124	-14.1438	-14.1327	-14.1298	-14.1447	-14.1318	-14.1393	-14.1565	-14.1428	-14.1514	-14.1359	-14.1293	-14.1548	-14.1349	0.0118178
	7	-14.129	-14.1005	-14.1034	-14.0753	-14.0865	-14.083	-14.1153	-14.0987	-14.1067	-14.1147	-14.0962	-14.1281	-14.121	-14.1148	-14.1172	-14.1208	-14.1289	-14.1207	-14.1175	-14.0997	-14.1089	0.0155712
	8	-14.1077	-14.0586	-14.0707	-14.0287	-14.0407	-14.0379	-14.0818	-14.0735	-14.064	-14.1003	-14.0669	-14.0479	-14.0539	-14.0742	-14.0911	-14.076	-14.1091	-14.1006	-14.0696	-14.0448	-14.0699	0.0236328
	9	-14.0651	-13.9804	-13.9586	-13.9511	-13.9705	-13.94	-13.936	-14.0095	-14.002	-14.0284	-13.987	-13.9859	-13.9419	-14.0374	-14.0556	-13.9821	-14.0333	-13.9671	-13.9894	-13.9483	-13.9885	0.039112
	10	-13.9311	-13.8211	-13.8153	-13.7839	-13.786	-13.7904	-13.7454	-13.8761	-13.8728	-13.9278	-13.7878	-13.7914	-13.7772	-13.9423	-14.0111	-13.8084	-13.8936	-13.728	-13.7704	-13.8319	-13.8346	0.0748104
	11	-13.6049	-13.512	-13.5749	-13.5238	-13.4024	-13.5602	-13.4338	-13.601	-13.5847	-13.6008	-13.4973	-13.4078	-13.5347	-13.687	-13.7616	-13.5752	-13.6167	-13.4856	-13.3398	-13.515	-13.541	0.0992848
	12	-13.1172	-13.0113	-12.9498	-13.023	-13.0489	-13.1314	-12.9107	-13.0544	-13.2356	-12.9597	-12.7965	-12.8091	-13.0287	-13.1392	-13.2667	-13.1371	-13.3278	-12.9938	-12.9574	-13.1051	-13.0502	0.138159
	13	-12.3229	-12.0004	-12.3399	-12.4388	-12.2476	-12.3698	-12.1205	-12.1012	-12.5607	-12.5279	-12.1528	-12.3268	-12.4834	-11.8317	-12.7446	-12.405	-12.5452	-12.4088	-12.4012	-12.3606	-12.3345	0.212322
	14	-11.153	-11.192	-11.0709	-11.5453	-11.2665	-11.4021	-11.2136	-11.3194	-11.5104	-11.562	-11.0421	-11.1339	-11.566	-10.8702	-11.7707	-11.225	-11.7131	-11.1428	-11.3156	-11.2651	-11.314	0.234852
	15	-9.78453	-10.2185	-9.45932	-10.1228	-10.0193	-10.233	-9.69996	-10.0382	-10.1774	-10.3471	-9.9391	-9.3798	-10.606	-9.79739	-10.5221	-9.36561	-10.073	-10.068	-10.3794	-10.4128	-10.0322	0.360913
	16	-8.68555	-8.33388	-7.82933	-8.29728	-8.51713	-8.45932	-7.899	-7.92382	-7.96486	-8.91381	-8.40033	-7.54578	-9.05061	-8.07681	-9.06028	-7.61698	-8.21819	-8.58785	-8.46099	-8.5404	-8.31911	0.437572
	17	-7.19654	-6.28128	-6.30909	-5.9865	-6.0453	-6.56647	-6.13225	-5.94765	-5.56663	-7.29617	-6.69843	-5.52167	-6.85908	-6.35586	-7.48015	-5.71613	-6.22702	-6.79466	-6.58082	-6.62164	-6.40917	0.549102
	18	-5.38538	-4.31447	-4.4455	-4.14293	-4.77368	-4.60473	-4.06314	-3.87142	-4.13949	-5.49323	-4.83036	-3.95293	-4.36106	-3.84825	-4.90263	-4.3539	-4.3795	-4.70348	-4.42471	-4.38682	-4.46888	0.448862
	19	-3.33091	-2.77408	-2.3644	-2.87634	-3.12684	-2.36492	-2.55692	-2.18694	-2.14366	-3.69245	-3.07476	-1.82112	-2.67296	-2.03295	-2.62594	-3.34641	-2.2667	-2.96105	-2.39508	-2.49395	-2.65542	0.489542
	20	-2.08341	-1.05266	-0.83835	-0.763561	-1.46183	0.193604	-0.291945	-1.30465	-0.59999	-1.30132	-0.647978	0.22331	-0.565543	-0.177087	-0.488812	-1.3817	-0.289494	-1.39102	-0.988459	-0.788205	-0.799955	0.58657
	21	-0.0932855	0.626848	0.687618	1.59108	-0.572055	1.10073	2.0019	-0.11815	1.48351	0.341823	0.988171	1.22109	0.721772	0.877222	1.40559	0.91964	0.60925	0.232736	0.198544	1.0268	0.762542	0.638798
	22	1.82683	1.58976	2.91493	3.21774	1.58674	2.16323	2.68228	1.57038	2.78164	1.63142	1.89603	2.25132	2.29952	1.63833	3.125	2.07846	2.61409	2.26119	1.5695	2.31867	2.20085	0.543102
	23	3.42649	2.63163	4.16167	4.20271	3.20051	2.43064	2.94658	3.07434	3.38304	2.98707	3.94532	3.40379	3.03119	3.00434	3.49869	2.78313	3.2009	3.0524	2.5443	3.82754	3.23681	0.502656
	24	4.90355	3.23246	4.79507	4.93648	4.7975	3.97158	4.15142	4.28531	3.44481	4.16758	5.63084	4.40068	4.26748	4.45267	4.54877	4.11525	3.79861	4.34932	3.81286	4.98018	4.35212	0.565766
	25	6.43525	4.54854	5.60457	5.46068	5.47993	5.43457	5.50958	5.05062	4.6477	5.63188	6.13308	5.18621	5.24258	5.56905	5.24256	4.40975	4.31362	5.49853	4.82899	5.93494	5.30813	0.556248
	26	6.8521	5.72484	5.43179	5.67537	6.60138	6.52631	6.05275	6.20587	5.28637	6.3143	6.01952	5.32518	6.4353	5.74772	6.21942	5.33431	5.45949	6.52263	6.01289	5.61951	5.96835	0.4819
	27	7.16436	6.938	5.35004	6.40317	6.37171	7.27682	5.88776	6.6032	5.97348	7.28523	6.12913	5.43075	6.99593	6.18594	7.61741	5.92909	4.98656	7.27346	6.74062	5.83296	6.41878	0.737128
	28	7.51954	8.35018	6.22219	7.14279	6.94821	7.14238	6.57411	7.24919	7.05987	7.15744	5.88512	6.24727	7.59661	6.65211	8.06392	6.0661	5.48965	6.89974	7.17305	6.97385	6.92067	0.707095
	29	7.73093	8.90866	6.73907	6.90262	7.20082	7.2357	6.54858	6.76489	7.18408	7.37321	6.716	7.30937	6.47858	7.15073	8.80686	7.25651	6.24382	6.75079	7.58585	7.94097	7.2414	0.698927
	30	8.13286	9.05466	7.19296	6.70706	7.75333	6.92538	7.01411	6.88776	7.46902	7.38258	7.15115	8.59441	7.26329	7.06716	6.93585	8.95175	6.79907	6.70692	8.0924	7.76881	7.49253	0.728789
	31	8.73408	8.13065	7.57096	7.18025	7.31452	6.10059	7.44686	7.36521	7.78467	7.78549	7.55266	7.81939	7.65501	7.28822	6.75162	9.25715	8.46549	7.27416	8.10288	8.11166	7.68458	0.690727
	32	8.50234	7.92046	6.98087	7.63448	7.07541	6.30151	7.45359	7.57331	8.68146	8.11176	7.18041	7.09864	7.32327	7.46817	6.92947	8.29064	8.84895	7.57491	8.01015	8.20299	7.65814	0.656506
	33	8.25997	7.78082	7.62996	7.82315	7.59462	6.73446	7.03103	7.87204	7.28944	8.56339	7.06859	6.99773	7.29892	7.19066	6.97741	8.066	8.75912	8.05505	8.5111	8.10285	7.68032	0.593967
	34	7.96104	7.53901	7.93529	7.77376	7.12451	7.24434	6.99994	7.68669	6.56317	8.68399	7.73065	6.51944	7.35244	7.89664	7.13633	7.50692	8.45346	8.59316	9.2884	7.34456	7.66669	0.701362
	35	7.3527	7.23412	7.45242	7.15408	7.19622	7.26979	7.35436	7.84649	6.99076	8.64966	8.06827	6.77777	7.25374	7.54382	6.92665	7.26963	7.58611	7.18075	9.35696	6.42718	7.44457	0.649613
	36	6.77867	7.72046	7.19247	7.26557	7.31004	5.99035	7.75799	7.7719	7.01906	7.69346	6.94873	6.64367	7.54773	6.73101	7.04556	7.20484	7.30027	6.80162	8.45798	6.40838	7.17949	0.559591
	37	7.79581	6.96512	6.64318	6.83217	6.98463	5.87001	8.10322	7.26407	6.97123	6.60876	5.79634	6.05105	7.44661	6.64261	6.41622	7.1449	7.10875	7.32315	7.27583	6.89818	6.90709	0.588317
	38	7.43035	6.49987	6.98567	6.50281	6.33989	5.81953	7.6199	6.94047	6.56286	6.31868	5.08764	6.08812	7.38648	6.63623	6.31413	6.44054	6.89663	7.06346	6.37979	6.65452	6.59838	0.580452
	39	6.98005	6.29149	6.68473	6.95659	6.0374	5.3111	7.12802	6.5801	6.40949	5.43486	5.1191	5.49079	7.01485	6.57688	6.56562	5.99578	6.40854	6.14105	5.45688	6.84333	6.27133	0.625756
	40	5.82274	5.65428	6.60968	6.0826	6.72073	6.33526	6.5181	5.38301	6.0951	5.69974	6.78843	6.50693	6.11185	6.09718	6.13239	6.12465	6.70799	6.12728	5.20565	6.77092	6.17473	0.457419
	41	5.64427	5.01074	6.4568	5.24036	6.36334	6.08902	5.96726	4.65308	5.88579	5.66625	6.48039	5.38382	5.97408	5.33981	5.66242	5.41906	6.68458	5.3202	5.56383	6.61171	5.77084	0.557904
	42	5.15908	5.01826	5.78052	4.52691	5.04109	6.59814	6.01891	4.78642	5.64986	4.9784	6.54661	5.65054	5.77365	5.04323	5.30746	5.65517	6.18856	4.85213	5.31022	5.88735	5.48862	0.580537
	43	4.47135	4.88317	5.20476	4.91846	5.01738	6.46767	5.6542	4.31196	5.19882	4.83858	6.03034	6.36062	5.08913	4.85474	5.64592	5.1339	5.68872	5.43818	5.03854	5.19891	5.27227	0.564981
	44	4.62746	4.75919	4.59617	5.62211	4.74138	5.94217	5.17686	3.7778	5.08753	4.45874	4.89573	6.17318	4.7395	5.11966	5.19759	3.99394	4.73458	5.20684	5.093	5.09366	4.95185	0.5681
	45	4.31042	4.57973	4.07908	4.89967	4.73197	5.56848	4.81239	4.20407	4.84471	3.30901	4.37142	5.24695	4.71583	4.50369	4.56708	3.27626	4.20757	4.96348	4.4422	4.73327	4.51836	0.55115
	46	4.00867	4.15441	3.9209	4.13408	4.31473	5.90509	4.72154	3.99377	3.77568	2.99043	4.07195	4.93958	4.82361	4.76569	3.8274	2.90435	4.22691	4.52985	4.22954	4.46801	4.23531	0.658794
	47	3.47783	3.85993	4.02303	3.84022	3.81553	5.52001	4.65866	3.62919	3.90372	3.2018	3.85455	4.44879	4.69001	5.40202	3.17339	3.28006	4.25327	3.9532	4.51117	3.47994	4.04881	0.660817
	48	3.47006	3.38777	4.13869	3.74918	3.78658	4.82785	3.65632	3.5344	3.76576	3.79628	3.64236	3.45838	4.22724	4.76203	3.15806	3.77496	4.0317	4.00298	4.87638	3.17834	3.86127	0.501172
	49	3.08243	3.26529	4.58641	4.13293	3.24521	3.42027	2.91342	4.1203	3.99599	4.33853	4.08608	3.09432	3.58584	3.96412	2.87394	4.20612	3.57558	4.66173	4.97607	3.20919	3.76669	0.623118
	50	2.61496	2.49452	4.72577	3.64009	3.62706	2.84288	3.34242	4.20535	4.42413	4.36518	4.03917	3.19557	3.28654	3.0738	3.45935	4.30613	3.11225	3.59047	4.02371	2.7434	3.55564	0.652716
	51	1.80574	2.58919	4.40465	3.41834	3.34306	3.21873	3.38118	4.07474	3.97431	4.4464	3.21669	2.60909	2.65187	2.89095	3.06583	4.20969	3.05341	3.40799	3.1764	2.45163	3.2695	0.692039
	52	1.73117	2.07832	3.09597	2.76919	3.29264	2.62491	3.04572	3.39666	3.63995	3.98386	3.49314	2.37576	2.27877	2.62951	2.46234	3.27088	2.68408	2.27177	2.26854	2.90589	2.81495	0.581609
	53	1.79594	2.07792	2.43677	1.75279	2.48113	2.53642	2.84521	2.94711	2.93771	3.18513	3.12169	2.63327	2.49238	2.85903	2.06417	2.80682	2.26278	2.08441	2.31254	3.09168	2.53624	0.436684
	54	1.10885	1.95244	2.00605	0.753072	2.80018	2.87613	2.82525	2.9284	2.24353	2.92051	2.21029	2.23268	2.27537	2.76424	1.88726	3.1465	1.22092	1.75314	1.7421	2.20536	2.19261	0.662086
	55	0.82716	2.30151	1.83106	0.755794	3.24007	3.34836	2.7258	2.88363	2.15057	2.73813	2.10389	2.27128	1.86505	1.52395	2.19394	2.73505	1.19162	1.58608	1.37508	2.23403	2.0941	0.735353
	56	1.54949	2.06495	1.44644	0.545022	2.66914	2.91305	2.29202	2.24741	1.42356	2.06733	2.2664	2.67848	1.36654	1.11836	2.10641	2.13146	1.00694	1.5927	1.32627	1.86466	1.83383	0.615834
	57	1.64375	2.20473	1.2752	0.892513	1.11644	2.20688	2.1067	1.52555	1.63677	1.90394	1.59445	3.60382	1.02827	0.844284	2.31549	1.52771	0.723473	1.7435	1.65702	1.12371	1.63371	0.663266
	58	0.98341	2.16368	1.14303	1.27451	0.614057	1.28106	1.11413	1.01562	2.25869	1.88056	1.57584	2.24543	0.927059	1.30866	2.68471	1.61063	1.07203	1.49303	1.52789	0.619562	1.43968	0.564328
	59	1.47584	1.67594	0.897669	1.57172	0.817621	1.0289	0.510223	1.07834	1.51987	2.1937	1.59844	1.20872	0.486122	1.26114	1.96089	1.49116	1.87357	1.30614	1.32754	-0.0764079	1.26036	0.545871
	60	1.49286	1.66293	0.672501	1.6275	0.760619	1.13671	-0.496688	1.23294	1.41978	1.87241	1.56122	1.07794	1.15942	1.0455	1.15362	1.07091	1.76387	1.34379	1.22755	0.334155	1.15598	0.541851
	61	2.24273	1.28217	1.28451	1.63025	0.776824	1.37056	-0.325088	1.63263	1.686	1.05407	1.48689	1.70563	0.989833	0.961189	0.867438	0.494724	1.13358	0.895331	1.15617	0.852256	1.15889	0.537953
	62	2.09868	1.12137	1.03041	1.65607	1.07219	1.54083	-0.0221227	2.3641	1.07006	0.810204	1.37093	0.995592	1.15162	1.46149	1.26006	1.28053	0.32038	0.643205	1.21303	0.976736	1.17077	0.536513
	63	1.65412	0.557922	1.28441	1.46699	1.0008	1.25098	-0.117279	2.02188	0.819478	0.730086	1.38493	0.83921	0.912735	1.41659	0.914981	1.00739	1.22807	0.351405	1.21475	1.13532	1.05374	0.471565
	64	1.45464	0.376099	0.678227	0.481958	0.823325	0.731969	-0.10185	1.53707	0.47088	0.998653	1.15179	0.800919	1.56626	0.946568	0.915858	0.731719	1.28401	0.354397	1.2498	1.09322	0.877276	0.434437
	65	1.46559	0.628251	0.886242	0.431834	0.954093	0.908595	0.696485	1.55936	0.315758	1.47875	1.35854	0.110497	1.32692	1.16051	0.415361	0.539261	1.50399	0.500186	1.54369	0.593837	0.918887	0.472556
	66	1.63874	1.84564	0.756983	1.74764	1.48315	0.862928	1.23284	1.13013	0.336431	1.71433	1.55113	0.139408	0.97989	1.71701	0.705612	0.817394	1.24391	0.158105	1.1967	0.44889	1.08534	0.545748
	67	1.93496	2.10723	0.811596	1.93599	1.59464	0.439921	1.3699	0.581211	0.686006	0.77769	2.17029	0.624183	0.938296	1.94135	1.03354	0.740301	0.618257	0.599635	1.33547	0.629532	1.1435	0.596149
	68	2.14071	1.97102	1.66704	2.5132	2.19627	0.604423	1.71618	0.72253	0.205235	0.851543	1.01323	1.3702	1.37172	1.64437	1.70966	0.951148	0.265119	0.433569	1.12843	0.689575	1.25826	0.67459
	69	1.51293	1.87321	1.42737	2.45187	1.75398	0.318534	1.01307	1.04283	0.609199	1.15128	0.893562	1.79288	1.98716	1.70512	2.16	1.57766	0.244736	0.188227	1.05531	0.830443	1.27947	0.649566
	70	1.40715	2.44614	1.27776	1.93336	1.40043	0.418793	1.24602	1.46671	0.971387	1.04044	1.39745	1.91115	1.67989	1.89518	2.74648	1.53381	0.805951	0.802405	1.42159	0.928722	1.43654	0.562858
	71	1.40545	2.48453	1.43226	1.64905	1.77966	0.619425	1.71892	1.47416	1.38557	1.46517	1.768	1.86659	1.70204	2.06207	2.65695	2.46486	1.24384	1.96101	1.32269	0.386509	1.64244	0.557141
	72	1.90069	1.96873	1.04116	2.12909	2.11859	0.941448	2.16098	1.75179	1.82321	1.76204	1.66638	1.53513	1.70909	2.36241	2.28448	2.9114	1.16344	2.29969	1.602	1.50439	1.83181	0.477919
	73	2.27334	2.17487	1.35524	2.09751	1.50417	2.01178	1.78888	2.02184	2.07008	1.714	1.78329	2.38841	2.49881	2.41794	2.44354	2.47168	1.72875	3.37427	1.38337	2.1903	2.0846	0.469282
	74	2.55572	1.98993	2.23742	2.4961	2.07113	2.83359	2.15864	2.27527	2.27599	1.96095	1.62767	2.88001	2.48768	3.16362	2.20809	2.90871	2.67194	2.97114	2.4323	2.53099	2.43684	0.391402
	75	2.7738	2.56738	3.64723	2.57195	2.30042	3.11455	2.536	2.44392	2.74249	1.99578	1.71662	2.72194	3.11783	2.73006	2.13085	3.02477	2.69296	3.18966	2.99437	3.24312	2.71278	0.461632
	76	2.90876	2.90948	3.56391	3.10298	2.9732	3.26941	2.1376	3.03438	3.08365	2.7432	2.05705	2.87852	3.72258	2.67808	2.44946	2.97086	3.30206	3.87913	3.28639	3.83395	3.03923	0.496339
	77	2.89104	2.85712	3.77165	3.63826	2.83456	3.40995	2.13087	3.0615	3.21773	4.04221	2.61027	3.02392	4.16273	2.96686	3.13979	3.31688	3.52103	3.99531	2.9208	4.11137	3.28119	0.546324
	78	3.34645	4.24846	4.0868	3.31992	3.05134	2.7204	2.17566	3.09441	3.55524	3.69805	2.77961	3.26068	4.03266	3.15909	3.08126	3.39103	4.0513	3.8168	2.68799	3.86052	3.37088	0.550304
	79	3.58139	4.30617	3.52896	3.47769	3.45368	3.5766	2.75528	3.19853	3.50557	3.67384	3.68903	3.71169	3.78363	3.85668	2.2947	3.3685	4.86468	3.5076	3.34345	3.7879	3.56328	0.512455
	80	4.25293	4.53253	4.70923	3.90997	3.598	4.02015	3.64132	3.32654	3.21999	3.7793	4.44438	3.97344	4.92295	3.52163	3.00197	2.75484	5.39621	3.11066	3.67663	4.01791	3.89053	0.676324
	81	4.63575	4.16418	4.32367	4.46077	3.82582	4.14114	4.15639	3.59452	3.74601	4.69982	4.93487	4.20179	5.04722	3.52208	3.76256	2.98439	4.38178	2.98409	4.51663	3.76272	4.09231	0.571234
	82	4.88067	3.82655	3.58687	4.57958	4.0696	4.13689	3.88237	4.17475	4.87124	5.1921	4.59878	4.4056	4.5711	3.64321	4.21593	3.94836	3.96997	3.40278	4.94919	4.95111	4.29283	0.514746
	83	4.89984	4.42099	3.94631	3.7108	4.47547	4.36215	4.61037	4.63881	5.23729	5.14891	4.81375	4.21668	5.25459	3.94511	4.40213	4.41424	4.25701	4.18242	4.03515	4.80441	4.48882	0.43832
	84	4.89016	4.50281	4.68634	3.7346	4.00706	4.45717	5.45984	5.37027	5.2543	4.9685	5.09605	5.3368	4.72406	4.54333	5.01294	4.58424	4.09761	4.72396	3.65496	4.56105	4.6833	0.519131
	85	5.38644	4.56198	5.70676	4.1704	4.441	4.85149	5.62495	6.36658	5.95647	5.37535	5.22578	6.43747	4.81133	5.07434	5.30838	4.40007	4.747	5.27806	4.0651	4.89301	5.1341	0.667196
	86	6.11306	6.22384	5.63158	5.1102	5.36591	4.54062	5.58431	5.97116	5.61437	5.48681	5.63366	5.10327	4.7872	5.3691	5.97983	4.96011	5.10521	5.73841	4.52876	4.9317	5.38895	0.497591
	87	5.18817	6.36499	5.21881	5.15595	5.73322	4.94387	5.10795	5.80431	4.64496	5.43311	5.57789	4.92272	4.96313	5.83037	5.69122	5.57508	4.88183	5.2872	5.67104	5.11207	5.35539	0.420294
	88	5.17348	6.32453	5.21034	6.36191	6.24645	5.46912	4.81715	5.74097	5.12338	4.93685	5.96878	5.05818	4.54897	5.94279	5.32421	6.5228	5.2469	5.40096	5.82013	5.24838	5.52432	0.560783
	89	5.86272	6.07732	5.13501	6.14498	5.5079	6.54431	5.43523	5.93365	5.07462	4.77679	5.99882	5.12532	4.70217	5.86348	5.68794	6.44834	5.43414	5.89786	5.95645	5.4427	5.65249	0.513125
	90	6.22061	5.74744	5.78521	6.69753	5.59267	6.2816	5.56327	6.044	5.56921	5.0622	6.46004	6.12894	5.85981	5.85974	6.57747	6.30364	5.75436	5.95617	6.14753	5.90534	5.97584	0.392203
	91	5.94975	5.96175	6.66508	7.15105	5.69531	6.711	6.13939	5.44281	6.01172	5.37526	6.77899	6.88752	6.05823	6.64495	5.6425	5.85064	5.92535	7.08614	6.6246	5.71706	6.21595	0.551391
	92	6.17314	6.41249	6.78651	6.95653	6.52427	6.68336	6.45363	5.38541	5.71203	6.31036	6.24024	7.32249	6.17171	6.99419	5.62496	6.17932	6.07474	7.49227	6.99462	6.60683	6.45496	0.547048
	93	6.91026	6.44734	6.84569	6.35448	6.58476	7.17686	6.90041	6.47055	5.80668	6.24338	5.67301	6.60827	5.86245	6.74834	5.65644	5.59555	5.68893	7.52073	6.83308	6.60488	6.4266	0.556878
	94	6.62965	7.14845	6.64041	6.81091	6.96099	7.08766	6.91391	6.03363	5.99302	6.32295	5.79228	6.52822	6.2388	6.93988	5.91552	5.52259	6.60403	6.9723	6.84438	6.89591	6.53977	0.477198
	95	6.99929	6.75058	6.83824	7.45119	6.8361	6.58624	6.29658	6.50227	6.16908	6.30525	6.49575	6.67109	6.1281	6.73932	6.12016	6.62257	7.14218	6.54934	7.05434	7.3037	6.67807	0.381032
	96	6.7063	6.07284	6.06615	7.69515	6.36691	6.31873	6.79202	7.31694	6.99841	6.80488	7.01356	6.69351	6.03003	6.42801	6.35869	7.14347	6.64349	6.72274	7.38477	7.25803	6.74073	0.471063
	97	6.52293	6.39301	6.01391	7.26151	6.56721	6.72413	7.05909	7.64218	6.80481	7.5421	6.32081	7.09381	6.71637	5.90379	6.46818	7.09429	7.16939	5.92831	6.44546	7.54189	6.76066	0.529384
	98	6.24184	6.40025	6.72966	6.84593	6.10504	7.01829	7.35573	7.01775	6.30448	7.63386	6.35467	6.45741	6.92456	5.75615	6.28232	7.15477	6.77601	6.33539	6.79823	7.67709	6.70847	0.50985
	99	6.50147	6.33683	7.1401	6.45025	6.85515	6.82237	7.30627	6.80875	6.78041	6.94011	6.73533	6.14803	6.75367	5.90065	6.33986	7.36719	7.29511	6.3177	7.29449	7.38272	6.77382	0.437899
	100	6.91988	6.33481	6.66326	6.68498	7.66415	6.343	7.41486	7.01272	6.42058	7.09105	7.64457	7.26526	7.15617	6.24956	6.71559	6.89526	7.17201	5.5791	7.66872	6.66403	6.87798	0.539329
	101	7.24708	5.69901	6.04155	6.24023	7.36714	7.22578	7.468	6.47424	6.13881	6.70149	7.3336	7.29697	6.51866	6.50301	6.6048	6.10587	7.12706	5.34211	7.32302	6.54363	6.6651	0.616848
	102	6.93196	5.5229	6.67496	5.8757	6.98448	7.77605	7.57609	6.93758	6.18095	6.25664	7.43941	6.92154	6.68874	6.91503	6.29608	5.87687	7.05317	6.19801	6.34118	5.87572	6.61615	0.614535
	103	6.7406	5.88251	6.61756	6.00236	6.19689	7.13155	8.39182	7.0376	6.64435	6.42371	7.22725	6.24236	6.61512	7.16854	6.84996	5.81059	6.8092	6.84504	5.83083	6.16565	6.63167	0.614164
	104	6.15498	5.8565	6.61822	6.14968	5.28266	6.82237	7.58797	6.76276	6.60758	5.85825	7.10984	6.28286	6.35005	6.9293	6.63896	5.90006	6.01861	6.88535	5.43766	5.95068	6.36022	0.578412
	105	5.92421	6.20269	6.09645	5.89385	5.60152	6.54508	6.62033	6.03163	5.94849	5.2124	6.92074	7.52929	5.34743	5.93663	7.16832	5.36019	5.88143	6.34754	5.1446	6.2112	6.0962	0.634484
	106	5.62493	6.48239	5.49125	5.41925	5.60065	6.36714	4.91531	5.84368	6.14372	5.33368	6.25963	7.2713	4.58003	6.86393	6.25398	5.78017	6.20658	5.94343	4.65785	5.72292	5.83809	0.68396
	107	4.83741	6.97352	5.37634	5.52163	5.58265	6.15062	4.70101	5.8032	6.69156	5.09029	5.69701	6.99607	4.6737	5.87344	5.84566	5.28076	5.09135	5.30751	4.69982	5.86978	5.60317	0.703719
	108	4.64675	5.5748	5.39433	5.71723	5.26147	6.05983	4.92217	4.84745	6.59847	4.47914	5.72658	6.46297	4.73481	5.58539	5.38806	4.80525	4.85559	5.7234	4.37221	5.72187	5.34389	0.629801
	109	4.40662	4.33495	5.0788	5.79983	4.34721	5.36847	4.7105	4.95294	5.93632	4.00183	5.6487	5.57108	5.11947	5.78824	5.21982	5.38545	4.7217	5.87944	4.30004	5.9262	5.12488	0.625234
	110	4.07313	3.74004	4.97635	5.89255	4.21351	4.35114	5.00431	5.02419	5.59191	3.93283	5.30988	4.78015	5.52468	5.52788	5.09688	5.31895	4.83486	5.26036	4.74285	5.84656	4.95215	0.624697
	111	3.56395	4.16101	4.48464	5.55904	3.87943	4.26398	5.35981	5.09322	5.90743	4.33554	4.96204	3.96397	5.6671	5.33631	4.83228	5.02442	5.22653	4.53599	5.44098	5.4819	4.85398	0.667803
	112	3.5163	3.59229	5.03577	4.5321	4.6553	3.4747	5.58895	4.16357	5.09149	4.12993	4.29165	3.97731	4.74097	4.54138	4.68678	5.07683	4.40554	4.25572	5.035	4.76024	4.47759	0.566493
	113	2.85606	3.40695	4.76596	3.86933	4.62137	4.10199	5.40409	3.72667	4.64111	4.22611	4.47708	3.43456	3.16045	3.87361	4.50431	4.57755	4.17955	3.87825	5.17274	4.68531	4.17815	0.660233
	114	3.07833	3.2613	4.68652	3.22097	4.20222	4.65294	5.18353	3.69196	4.26324	4.55066	4.80784	2.96675	4.06665	3.61771	4.38587	4.41435	3.86972	3.74895	4.93499	4.20069	4.09026	0.642023
	115	3.95201	3.26681	4.46605	3.39497	4.37072	4.50343	5.10817	3.8992	4.41187	4.61851	4.53912	3.02643	3.55307	3.50594	3.95823	4.22416	4.0876	3.98341	4.90484	4.51798	4.11463	0.555874
	116	4.09674	3.97995	4.21069	3.17441	4.49673	4.19525	4.59106	4.12623	4.12445	4.08932	3.09264	3.30527	4.18668	4.28717	4.61317	3.43217	3.83756	3.42662	3.86984	2.90756	3.90218	0.508101
	117	4.09908	4.51656	3.57229	2.98394	3.8712	3.95239	4.98512	4.47257	3.50503	2.71089	2.73717	3.45098	4.06404	3.41142	3.4078	3.39064	3.94601	3.33514	3.58655	2.06447	3.60316	0.680276
	118	3.84552	3.40551	2.92413	2.87883	3.24821	3.44638	3.02349	2.76638	3.22254	2.74159	2.87801	2.80838	3.42231	2.6684	2.76574	2.70641	3.36546	2.53939	3.02429	1.17198	2.94265	0.534851
	119	2.84201	2.57237	2.7362	2.05436	2.93395	1.99411	2.01753	1.73558	1.93822	2.74202	2.4636	2.33162	2.36083	2.48259	2.01209	1.63471	2.50068	2.49833	2.79055	1.10457	2.2873	0.468762
	120	3.11891	2.2902	2.85177	2.07161	2.36684	1.93394	1.48125	1.68837	1.0186	2.29088	2.25213	1.95825	2.24146	1.84262	1.6843	1.29044	2.01856	3.15722	2.01216	1.17737	2.03734	0.578552
	121	3.06381	1.51948	2.10775	1.83577	1.31391	1.15532	0.806168	1.18747	0.583111	1.71129	1.80267	1.5109	1.82994	1.67979	1.79477	1.96018	1.63682	3.50229	1.06814	0.739707	1.64046	0.706184
	122	2.59696	1.23254	1.06128	0.867111	0.14682	0.904071	0.284033	1.40573	0.616461	2.01621	0.68393	1.26401	1.4104	1.91342	1.73035	2.57745	1.31837	2.57607	0.797785	0.53163	1.29673	0.743344
	123	2.0933	1.39088	0.230181	0.672111	0.331789	0.269561	0.169556	1.43889	0.28113	2.26165	-0.0162786	1.48127	1.22638	1.50838	1.76524	2.01374	0.912593	2.28069	0.840263	0.881301	1.10163	0.749994
	124	1.6264	1.29969	0.468692	1.00668	0.299286	-0.282264	-0.252467	0.646775	0.83227	1.69633	-0.172754	1.50983	1.05813	0.916411	2.44773	0.587998	0.67934	1.43515	1.14613	1.61475	0.928205	0.711036
	125	0.906003	1.2364	0.257105	0.65842	0.273993	0.122183	-0.0110042	0.101925	0.452729	1.40142	-0.0689419	1.03844	0.967653	0.291674	1.30537	0.490435	1.09546	0.383498	0.601	0.78181	0.614279	0.455402
	126	0.793069	1.34908	0.407321	-0.172678	0.565912	0.0316832	0.602253	-0.137334	-0.0922467	1.33858	-0.158978	0.729234	0.266301	0.280258	-0.0554138	0.484517	0.338043	-0.134263	0.481295	-0.421441	0.324759	0.487979
	127	0.0644295	1.30166	0.249878	-0.109164	1.13017	0.0895987	0.545965	-0.0653822	-0.0943278	1.54432	-0.457207	0.692372	0.360694	0.136369	-0.594898	0.357913	0.154801	-0.567239	0.678633	-0.9709	0.222384	0.642087
	128	-0.652561	1.1297	0.604481	-0.550497	1.04204	0.712312	0.196729	0.0363446	-0.388928	1.00355	-0.893341	0.44775	0.557948	0.449953	-0.570822	0.455933	-0.147092	-0.756463	0.105405	-1.04301	0.0869716	0.67861
	129	-0.788572	1.06033	0.95164	-1.02991	0.867587	0.172147	0.16921	0.464885	-0.5575	0.206698	-1.02673	-0.273919	0.234168	0.372382	0.148813	0.828372	0.105983	-0.615883	0.148286	-0.64496	0.0396514	0.645683
	130	-1.0691	0.595707	0.969735	-0.451577	0.702424	0.469871	0.199965	0.172293	-0.333853	0.398073	-0.209594	-0.232966	-0.181118	0.0832536	0.677241	-0.21007	0.219	-0.630579	0.505563	-0.497923	0.0588171	0.523981
	131	-1.37465	-0.219161	1.05016	-0.518411	0.29077	-0.0705051	-0.244087	0.7003	-0.269372	0.34403	0.260516	-0.254361	-0.063377	0.13447	0.946873	-0.805193	0.429404	-0.247193	0.465715	0.163059	0.0359491	0.575939
	132	-0.820413	-0.864631	0.867494	-0.188055	0.25545	0.23576	0.283325	0.322175	0.362136	0.233405	0.418411	-0.561218	0.221294	-0.551339	0.805684	-0.208624	1.23437	0.162218	0.312403	-0.384525	0.106766	0.55261
	133	-0.28158	-0.989084	0.171354	0.289899	0.778786	0.162477	0.404586	-0.109206	0.0922975	-0.131944	1.03071	-0.151941	-0.0568015	-0.231849	0.651098	0.0186364	0.53104	-0.16325	0.636366	-0.762045	0.0944777	0.496723
	134	-0.27588	-0.593577	-0.402668	0.163319	0.65056	-0.113934	0.469292	0.18337	-0.0158607	-0.58909	-0.0611344	-0.322749	-0.321575	-0.0709608	0.36793	-0.00262759	0.239569	0.194705	0.781798	-0.491653	-0.0105583	0.394191
	135	-0.982044	-0.402407	-0.565879	-0.0136358	-0.0971837	-0.425177	0.375696	0.432306	-0.421541	-0.883569	-0.136491	-0.886745	-0.337881	0.025418	-0.0650434	-0.486883	-0.0740619	1.07778	-0.138793	-0.0277165	-0.201693	0.484386
	136	-1.26137	-0.249576	-0.66871	-0.338496	-1.10593	-0.862631	-0.213334	0.497014	-0.478686	-0.696906	-0.107394	-1.14774	-0.229709	-0.441607	-0.775548	-0.388385	-0.56711	0.875522	-0.141628	-0.294429	-0.429833	0.513931
	137	-1.02108	-0.712247	-0.916678	-0.00963876	-1.31885	-1.11075	-0.537278	-0.491312	-0.719956	-0.721049	-0.440118	-1.27954	-0.139464	-0.539548	-1.1947	-0.93075	-0.72285	0.659833	-0.248713	0.155675	-0.61195	0.508927
	138	-0.551854	-1.22952	-0.980566	-0.129401	-1.36859	-1.48736	-1.08176	-1.14035	-1.11099	-0.624959	-1.00945	-1.22167	0.124534	-0.644942	-1.1981	-1.25347	-1.0442	-0.429535	-0.632717	-0.688568	-0.885173	0.42324
	139	-0.165341	-1.06889	-0.881176	-0.778555	-0.954179	-1.76769	-0.80838	-1.70082	-1.39995	-0.802857	-1.6398	-1.66021	-0.938623	-0.829405	-1.68937	-0.67707	-1.24784	-0.950986	-1.28129	-1.00026	-1.11213	0.424993
	140	-0.668048	-1.24377	-0.944097	-0.437671	-0.988421	-1.3248	-1.43018	-2.01697	-1.20274	-0.866845	-2.38388	-1.67264	-1.51431	-0.943214	-0.969972	-0.86038	-0.393671	-0.789312	-1.57149	-0.357336	-1.12899	0.530505
	141	-1.27779	-1.57871	-0.835276	-0.950222	-1.23969	-1.1694	-1.68	-1.52857	-1.26698	-1.04318	-1.91873	-1.22909	-2.28628	-1.5612	-0.366871	-1.09848	-0.400189	-1.36022	-1.29169	-0.576559	-1.23296	0.475055
	142	-1.08363	-2.07999	-1.34845	-1.52044	-1.09698	-1.27552	-1.27868	-2.23489	-1.01928	-1.18372	-1.11904	-1.15988	-1.97052	-1.90967	-0.731911	-1.34662	-1.11512	-1.39372	-0.644521	-0.336721	-1.29247	0.47643
	143	-1.29207	-2.38729	-1.04041	-1.39438	-1.61187	-2.05332	-1.59145	-1.96107	-0.978184	-1.59595	-0.733508	-0.960833	-1.18139	-1.70011	-0.60587	-1.55011	-1.3603	-1.57486	-0.511226	-0.30072	-1.31925	0.537215
	144	-1.75021	-2.10145	-1.20875	-0.955056	-1.69397	-2.11686	-1.84219	-1.16342	-0.770552	-1.62845	-1.11851	-0.779194	-1.03438	-1.97491	-0.487391	-1.66324	-1.78915	-2.05207	-0.459069	0.215518	-1.31867	0.645633
	145	-1.68092	-2.06053	-1.67515	-0.777309	-1.22372	-1.62614	-2.55239	-1.66301	-0.918312	-0.967173	-1.19966	-1.55624	-1.58453	-1.71878	-1.18829	-1.63317	-1.9914	-1.96562	-1.23325	-0.0824169	-1.4649	0.539302
	146	-1.68094	-2.79304	-1.69091	-0.968285	-1.27955	-1.74378	-2.39678	-2.09697	-1.03707	-1.21419	-1.35926	-1.47195	-1.83525	-1.5121	-1.61348	-1.57715	-1.87475	-2.31009	-1.566	-0.337921	-1.61797	0.543553
	147	-1.83863	-2.58489	-1.87825	-0.906404	-1.31022	-2.20628	-2.3847	-2.30135	-0.750075	-0.997449	-1.3183	-1.45446	-1.92824	-1.75335	-2.51155	-1.9283	-1.35919	-1.94906	-2.03199	-0.612514	-1.70026	0.586744
	148	-1.03262	-1.90744	-2.19865	-1.40992	-1.62631	-2.29535	-1.92257	-1.54855	-1.70057	-1.23836	-1.43582	-1.63359	-1.8683	-1.06477	-3.06068	-2.23779	-1.54969	-1.61021	-2.69878	-1.20013	-1.76201	0.528881
	149	-0.640115	-1.58391	-2.301	-1.48104	-1.46483	-2.375	-1.75368	-1.38989	-2.45189	-1.41118	-1.61963	-1.47552	-1.77183	-2.03743	-2.48267	-2.39075	-2.18528	-1.85249	-2.56193	-1.52552	-1.83778	0.498564
	150	-0.790218	-2.1967	-1.92943	-1.57496	-1.40364	-2.49733	-0.989259	-1.89042	-2.94813	-1.77898	-2.30495	-1.59671	-1.81008	-2.19437	-2.08257	-2.30649	-2.83304	-2.01496	-1.79447	-1.58352	-1.92601	0.53817
	151	-1.90891	-1.74189	-2.83682	-2.00961	-2.11761	-1.99105	-2.18728	-2.23973	-3.43477	-2.13514	-1.66604	-2.24435	-1.82048	-2.54701	-2.17999	-2.0776	-2.75153	-1.70201	-1.52619	-2.00688	-2.15624	0.452454
	152	-2.38383	-1.30758	-3.05742	-2.26882	-2.50909	-2.13754	-2.79294	-2.6332	-3.55011	-2.07427	-1.58629	-2.59858	-2.20062	-3.13343	-2.30111	-2.24424	-2.7632	-2.26967	-1.69079	-2.51958	-2.40112	0.530188
	153	-2.40713	-1.13867	-2.78794	-2.41831	-2.74245	-1.69429	-3.18113	-2.8156	-3.07522	-2.05739	-1.76139	-3.04208	-2.78695	-3.02099	-2.437	-2.13141	-3.20064	-2.2334	-1.87483	-2.0528	-2.44298	0.569878
	154	-2.72964	-1.23327	-2.90819	-2.48108	-2.21605	-1.45167	-3.71042	-3.02336	-2.85104	-2.03446	-2.41232	-3.10145	-3.14656	-3.14479	-2.68425	-1.98844	-3.05702	-2.63957	-2.48321	-2.12238	-2.57096	0.604966
	155	-3.14916	-1.12016	-3.08153	-2.49381	-2.61156	-1.62924	-3.82675	-3.02348	-2.60855	-2.82947	-2.54407	-2.45945	-3.23129	-3.23073	-2.28823	-2.39977	-2.9645	-2.67697	-2.44646	-2.50428	-2.65597	0.583976
	156	-3.25839	-1.54914	-3.42747	-3.09809	-3.27981	-2.28872	-4.26238	-3.22588	-2.53896	-2.99015	-2.53828	-2.59351	-3.55262	-2.71745	-2.34105	-2.84567	-3.09781	-3.05159	-3.05787	-2.38598	-2.90504	0.573059
	157	-3.48164	-2.49534	-3.38908	-3.57232	-3.40238	-2.5143	-4.50217	-3.0924	-3.09749	-3.20296	-2.78543	-2.67243	-2.95763	-2.74496	-2.41391	-2.96529	-3.02492	-2.88086	-3.33391	-2.52258	-3.0526	0.488982
	158	-3.12289	-2.9233	-3.42092	-3.62299	-3.70592	-3.14907	-4.10436	-3.30268	-2.82586	-3.64267	-3.03611	-2.50069	-2.72565	-2.96562	-2.55548	-2.79731	-2.60776	-3.2395	-3.4263	-2.9184	-3.12967	0.42861
	159	-3.3584	-3.04612	-3.58797	-4.03078	-4.05995	-3.3713	-4.06232	-3.31098	-3.05537	-3.74822	-4.05655	-2.49067	-3.04292	-3.30861	-2.88239	-3.06839	-2.94909	-3.61504	-3.54576	-2.88909	-3.374	0.457288
	160	-3.45062	-3.6158	-3.80609	-4.03383	-4.02945	-3.58165	-3.30003	-3.1882	-2.75258	-3.47973	-4.61921	-3.1871	-2.58923	-3.94005	-2.85476	-2.58794	-3.40942	-3.59169	-4.13901	-3.44327	-3.47998	0.534089
	161	-3.38563	-3.98356	-3.65317	-3.62449	-4.13304	-3.78767	-3.4775	-3.07318	-3.15398	-3.4313	-4.56518	-3.4608	-2.80992	-4.11122	-2.44592	-2.72434	-3.62597	-3.32705	-3.92861	-3.63663	-3.51696	0.51389
	162	-3.89109	-4.25362	-3.70885	-2.9712	-3.81621	-4.01187	-3.58089	-3.16301	-3.20164	-3.49222	-4.7844	-3.39737	-3.19638	-4.22868	-2.95585	-2.64808	-3.92527	-3.35225	-3.94839	-3.77166	-3.61495	0.519812
	163	-3.64914	-3.94388	-4.23423	-3.08744	-4.18354	-3.97937	-3.93949	-2.87189	-3.53936	-3.64093	-4.46219	-4.23029	-3.72724	-4.21671	-3.63493	-3.16471	-4.13981	-3.91131	-3.43027	-3.63346	-3.78101	0.423744
	164	-4.03634	-4.03131	-4.10342	-3.31651	-4.40351	-3.81903	-3.8158	-3.2568	-4.02965	-4.38969	-4.19977	-4.30766	-4.33615	-4.24246	-3.73734	-3.9986	-4.40169	-3.88623	-3.49566	-3.68719	-3.97474	0.348215
	165	-4.09013	-3.72209	-3.94532	-3.61559	-4.25288	-4.0962	-3.8886	-3.48489	-4.11172	-4.25006	-4.43518	-4.37398	-4.94669	-4.44149	-4.16711	-4.86528	-4.44352	-4.85041	-3.45294	-4.09846	-4.17663	0.426986
	166	-4.40333	-3.97959	-4.51501	-4.06889	-3.8789	-4.64348	-4.30754	-4.24978	-4.15409	-4.43064	-4.34651	-4.39398	-4.57513	-4.75699	-5.13835	-4.7795	-4.95145	-5.1181	-4.29963	-4.57239	-4.47816	0.348723
	167	-4.30828	-5.2356	-4.49417	-4.48033	-4.27706	-4.61892	-4.88298	-4.40885	-4.45286	-4.61929	-4.46512	-4.93496	-4.49032	-4.87168	-4.78183	-4.61443	-5.34102	-5.17322	-4.58475	-4.77038	-4.6903	0.303598
	168	-4.38038	-5.75771	-4.55113	-4.49008	-4.54074	-4.12028	-5.16494	-4.7301	-5.2007	-5.07897	-4.61212	-5.47078	-4.63325	-4.74834	-4.51002	-4.58197	-5.44647	-4.15715	-4.58474	-4.75373	-4.77568	0.439625
	169	-4.98559	-5.59553	-4.92856	-5.21946	-4.73088	-4.38724	-4.55051	-5.11321	-5.51191	-5.34325	-4.40048	-5.62228	-4.81862	-4.41392	-4.9844	-5.16921	-5.48712	-4.46448	-4.71604	-4.5712	-4.95069	0.419438
	170	-5.23894	-5.16652	-5.04673	-5.38963	-4.66304	-4.17893	-4.88958	-5.9278	-5.29611	-5.46303	-4.51971	-5.59327	-5.32613	-3.73841	-5.52702	-6.01922	-5.31982	-4.6488	-4.82378	-4.71716	-5.07468	0.563068
	171	-5.49114	-4.97326	-4.90362	-5.79811	-5.0701	-4.72388	-5.55867	-5.84143	-5.26612	-5.58452	-5.11382	-5.71825	-5.52452	-4.31377	-6.22444	-5.91506	-5.04848	-4.8245	-5.19435	-4.92658	-5.30073	0.474671
	172	-5.20246	-4.55086	-5.12694	-6.07307	-5.43362	-4.91845	-5.86231	-5.98886	-5.73776	-5.89295	-5.19639	-5.88061	-5.39797	-5.27504	-6.55645	-5.83827	-4.96435	-5.64311	-5.53564	-5.19428	-5.51347	0.476161
	173	-5.57886	-4.4646	-5.75899	-6.04215	-5.72704	-5.28476	-5.9782	-6.1525	-5.88181	-6.026	-5.51795	-6.17797	-5.75398	-5.76551	-7.02238	-6.22957	-5.124	-6.27242	-5.52395	-5.68341	-5.7983	0.515622
	174	-5.74727	-5.50369	-6.31387	-6.03411	-6.08276	-5.56425	-6.32941	-5.79972	-5.65764	-6.46598	-5.85036	-6.39445	-6.17745	-6.09465	-6.9938	-6.35299	-5.91235	-6.59902	-5.67413	-5.93643	-6.07422	0.382981
	175	-6.02908	-5.9404	-6.46014	-5.80052	-6.1587	-6.23559	-6.79721	-5.9574	-5.44144	-6.75015	-6.12906	-6.48088	-6.42175	-6.51757	-7.12672	-6.31441	-6.30468	-6.67156	-5.8572	-6.15174	-6.27731	0.394695
	176	-6.21089	-6.65279	-6.64393	-5.92806	-6.5075	-6.42805	-6.62626	-5.95181	-5.47088	-6.60789	-6.15486	-6.35257	-6.1996	-6.23019	-7.0154	-5.9614	-6.62788	-6.46899	-5.90141	-6.17287	-6.30566	0.357925
	177	-6.39774	-6.5681	-7.03528	-6.0324	-6.56786	-6.30442	-6.8066	-5.70949	-6.15092	-6.62549	-6.58273	-6.22226	-6.09001	-6.65488	-6.97308	-5.96619	-6.69262	-6.35798	-6.64259	-6.65157	-6.45161	0.344749
	178	-6.64329	-6.52105	-6.85963	-6.14263	-6.39657	-6.68312	-6.86943	-6.28562	-6.42449	-6.40906	-6.97192	-5.97057	-6.38785	-6.33911	-6.74999	-5.50678	-6.74571	-6.39094	-6.96511	-7.01188	-6.51374	0.373882
	179	-6.65933	-6.75892	-6.83942	-6.20334	-6.31278	-6.9226	-6.61059	-6.32501	-6.58854	-6.4234	-6.59615	-6.18799	-6.19705	-6.39343	-6.32871	-5.56211	-6.93421	-5.98144	-7.02816	-6.95271	-6.49029	0.371625
	180	-6.76872	-6.26437	-6.75877	-6.31334	-6.19679	-6.90814	-6.82716	-6.43807	-6.80745	-6.22575	-6.71986	-6.1437	-6.30256	-6.23552	-6.12943	-6.01428	-6.91583	-5.9345	-6.64223	-7.22704	-6.48868	0.360194
	181	-6.85472	-6.13621	-5.99729	-6.0522	-6.40001	-7.07053	-6.84109	-5.94178	-6.85465	-6.71552	-6.86967	-5.9108	-6.444	-6.48413	-6.12428	-5.92677	-6.95284	-6.24231	-6.56461	-7.0859	-6.47347	0.410961
	182	-6.66092	-6.42274	-6.06777	-5.62037	-6.37706	-6.7104	-6.7772	-6.04125	-6.55334	-7.05664	-6.59665	-5.92728	-6.58239	-6.56808	-5.60352	-6.08423	-6.69102	-6.26504	-6.40703	-7.00486	-6.40089	0.406259
	183	-6.83911	-6.39264	-6.19615	-5.77301	-6.72575	-6.67579	-6.52671	-6.50809	-6.41642	-6.78474	-6.6437	-6.15834	-6.62139	-6.43192	-5.47037	-6.16939	-6.41072	-6.05585	-6.56794	-6.60209	-6.39851	0.344774
	184	-6.13529	-6.30881	-6.3941	-5.86713	-7.03885	-6.87544	-6.28671	-6.61748	-6.62664	-6.56968	-6.63778	-5.67712	-6.63677	-6.21307	-5.56496	-6.23901	-6.60119	-6.16026	-6.78842	-6.37778	-6.38082	0.381968
	185	-6.43219	-6.01082	-6.24305	-5.91165	-7.14054	-6.94975	-6.04342	-6.33096	-6.79412	-6.24193	-6.51896	-5.25013	-6.77546	-5.92093	-5.52237	-6.01252	-6.74633	-5.95098	-6.30761	-6.19482	-6.26493	0.470889
	186	-6.18036	-5.28243	-5.85472	-6.08707	-6.77024	-6.54233	-5.90184	-6.29259	-6.48868	-5.77121	-6.05785	-5.07396	-6.24265	-5.51572	-5.66808	-6.59236	-6.14458	-5.41876	-5.62098	-6.03811	-5.97723	0.456461
	187	-5.7622	-5.43087	-5.85917	-5.86878	-6.29164	-6.06607	-5.23774	-6.00328	-6.35976	-5.87881	-5.79449	-5.41685	-5.93117	-5.29891	-6.03826	-6.32196	-5.52219	-5.53438	-5.06354	-5.61975	-5.76499	0.368343
	188	-5.56896	-5.46881	-5.46489	-5.5178	-6.08111	-6.04806	-4.469	-6.42155	-5.75681	-5.19369	-5.90818	-5.82895	-5.77702	-5.3073	-6.07177	-5.84972	-5.42388	-5.43348	-4.7829	-4.74979	-5.55618	0.490937
	189	-5.37048	-5.59415	-5.41088	-5.16018	-6.07022	-5.79703	-4.17082	-6.67982	-5.15769	-4.9123	-5.50684	-5.48338	-5.56253	-4.96821	-5.6246	-5.77	-5.03313	-5.31306	-4.3325	-4.48443	-5.32011	0.587562
	190	-4.79938	-5.42253	-5.66438	-4.95809	-5.43766	-5.22144	-4.28639	-5.82584	-5.34663	-4.82974	-4.89583	-5.21482	-5.63455	-4.94537	-5.34155	-5.63503	-4.39647	-5.19674	-4.52455	-4.47125	-5.10241	0.454468
	191	-3.97741	-5.21055	-5.47012	-4.34029	-4.51954	-4.85227	-4.24283	-5.08734	-5.23833	-4.70123	-4.49099	-4.57644	-4.83099	-4.51232	-4.78457	-4.72877	-4.21399	-4.69644	-4.67332	-4.119	-4.66334	0.389113
	192	-3.41113	-4.34227	-4.80364	-3.7116	-3.72307	-4.35394	-3.68542	-4.73438	-4.8019	-4.86424	-4.3343	-4.34484	-4.37335	-4.73474	-4.62909	-4.86079	-4.23583	-4.24339	-4.00336	-3.80691	-4.29991	0.448564
	193	-3.1878	-3.58841	-4.25798	-3.42759	-3.37979	-4.0074	-3.31636	-3.64914	-4.12742	-4.41912	-4.10365	-4.03216	-4.24688	-4.30396	-4.20222	-4.2428	-3.76508	-3.58144	-3.61362	-3.57974	-3.85163	0.381915
	194	-2.95518	-3.89726	-2.99175	-3.42021	-2.62153	-3.65369	-2.78543	-3.18745	-3.41969	-3.53553	-3.82367	-3.59061	-4.14651	-3.86514	-4.23109	-3.8063	-3.06569	-2.82019	-3.26085	-3.02459	-3.40512	0.468883
	195	-3.04242	-3.51437	-2.34793	-2.91366	-1.92211	-3.02777	-2.74548	-2.55879	-3.42135	-2.75138	-3.07142	-2.65816	-3.19797	-3.20908	-3.80799	-2.91589	-2.75001	-2.15929	-2.63005	-2.46688	-2.8556	0.458749
	196	-2.41785	-2.53532	-2.50564	-2.17432	-1.98596	-2.65528	-2.86582	-2.5513	-2.60661	-1.95784	-2.43302	-1.82147	-2.77316	-2.19969	-3.40461	-1.83869	-2.25297	-1.49948	-2.18289	-1.75344	-2.32077	0.447628
	197	-1.53707	-2.37611	-1.9489	-1.60859	-1.98208	-1.73038	-2.64444	-1.55275	-2.03167	-1.33531	-1.79604	-1.59408	-1.93229	-1.04824	-2.42341	-1.35085	-1.63443	-1.96011	-1.65979	-1.43041	-1.77885	0.394533
	198	-0.928464	-1.45154	-1.35374	-1.31565	-1.73246	-1.02612	-1.7236	-0.762225	-0.860075	-0.884119	-1.16941	-1.06496	-1.13983	-0.508951	-0.880257	-1.19306	-0.970916	-1.51421	-1.19834	-1.1437	-1.14108	0.312584
	199	-0.505826	-0.735946	-0.500192	-1.27666	-1.42936	-1.04207	-0.822414	-0.0636402	-0.650093	-0.6148	0.0606654	-0.645085	-0.916073	-0.894949	-0.323777	-0.063209	-0.636435	-0.37016	-0.723482	-0.686935	-0.642022	0.38043
	200	-0.06252	-0.128471	0.0181185	-0.708092	-0.841688	-0.478824	-0.0535417	-0.0153956	-0.0705972	0.327633	1.27555	-0.242766	-0.706973	-0.809823	0.159787	0.886766	-0.146952	0.591296	0.281469	0.481172	-0.0121926	0.557615
	201	0.693128	0.245179	0.735704	0.520189	0.153689	0.0765224	0.3717	0.0974983	0.803538	1.26004	1.90356	1.02795	-0.407549	0.727368	0.563436	1.19566	0.813712	1.34074	0.497773	1.01287	0.681635	0.529459
	202	1.34172	0.650445	1.40365	1.10332	0.906963	1.20149	1.30218	0.661695	1.76565	2.07353	2.09055	2.17087	0.505138	1.27152	1.46387	1.19398	1.46891	1.30966	0.759125	1.77144	1.32079	0.483887
	203	1.67804	1.80989	2.16934	1.32503	1.8762	1.65796	1.89165	1.4768	2.56416	2.14402	2.73667	1.64175	2.27	2.0892	1.23023	1.54961	1.22348	2.2921	1.07973	2.42603	1.8566	0.472036
	204	2.34624	2.77429	2.49922	1.25487	2.68151	1.88129	2.7009	1.82067	3.22773	2.4508	3.02729	2.11273	2.96748	2.50422	1.51861	2.4112	1.46898	3.47284	1.12973	2.73385	2.34922	0.657087
	205	3.15788	2.6264	2.37106	1.75978	2.98106	2.69121	3.25482	2.65121	3.83709	2.50873	2.96641	2.29973	3.69102	3.03431	2.1397	3.38415	2.28406	4.29857	2.08143	2.20983	2.81142	0.654387
	206	3.42185	3.15674	2.53433	2.80375	3.62106	3.30093	3.33356	3.38166	3.79596	2.28205	2.65024	2.57862	4.44425	3.69527	2.8755	3.39618	2.90354	4.25154	2.78425	2.68352	3.19474	0.577909
	207	3.73311	3.74532	3.20421	3.45262	3.9969	3.33116	3.54156	3.59308	3.88577	2.95648	3.47991	3.2319	4.74115	5.22648	2.94833	4.70768	4.01321	4.14378	3.56592	3.35812	3.74283	0.598838
	208	3.79151	4.03948	3.89631	3.99732	4.86288	3.26053	3.61342	3.94953	4.16719	3.63102	4.00915	3.734	4.87677	5.87558	3.84581	5.16997	4.48812	4.48814	3.94529	3.79873	4.17204	0.621599
	209	3.92134	4.22328	4.26012	5.06361	5.22257	3.69503	4.21852	5.19663	4.79834	3.78273	4.77195	4.35337	4.63819	5.04692	4.27874	5.09064	5.26691	5.01164	4.57956	4.34112	4.58806	0.495379
	210	3.59378	4.45342	4.23094	5.60817	5.67589	4.17895	5.12672	5.72835	4.93975	4.44577	4.98412	4.2568	5.16172	4.65941	4.90168	4.9205	5.6824	5.10445	4.88099	3.68172	4.81078	0.626145
	211	4.68994	4.56415	4.10193	5.12711	5.60174	4.40808	5.56538	6.15545	5.24144	4.85629	4.95502	5.24557	5.16235	5.02536	5.61595	5.71148	5.02401	5.61364	5.64986	4.15401	5.12344	0.549653
	212	5.03054	4.75954	5.21357	5.08057	5.86791	5.19063	5.69528	5.77874	5.39439	4.91495	5.97421	5.68313	5.16104	4.88617	6.3882	6.1238	5.50464	5.62341	5.63563	5.21814	5.45623	0.443066
	213	5.24984	5.48407	5.89768	4.91163	6.00755	5.5438	6.22448	5.87391	5.55519	5.62147	5.4816	5.76547	5.4465	5.35407	6.95945	5.94559	5.91712	5.98175	6.41992	5.67637	5.76587	0.447352
	214	5.12603	5.71367	6.02758	5.01581	5.86097	6.4748	5.69262	6.17306	5.66478	5.91506	5.42084	5.71887	6.04307	6.11661	7.50712	5.91148	5.92163	5.5649	6.81922	6.17149	5.94298	0.554602
	215	5.21276	5.925	6.58246	5.78833	5.97178	7.07813	6.20514	6.36715	5.8134	6.17458	5.72657	5.4713	6.30009	5.89412	7.4092	6.69953	6.073	5.08817	7.22363	6.40751	6.17059	0.618299
	216	6.10478	6.23786	6.32313	6.92419	6.7091	7.31543	7.03454	6.44915	6.01112	6.41274	6.36212	5.61573	6.26521	6.52361	6.87361	7.04094	6.03166	5.94773	5.49907	5.97011	6.38259	0.486656
	217	6.21288	6.8668	6.51961	7.30036	7.06722	7.29584	7.00406	5.75808	6.58857	6.6523	6.78674	5.74942	6.31895	6.98607	6.49634	6.78349	6.605	6.03759	5.92972	5.96812	6.54636	0.483059
	218	6.68591	7.38132	6.55896	6.76731	7.13101	7.06899	7.11917	6.24516	7.6612	6.82708	6.95523	6.43794	6.44389	6.59869	6.28161	7.30642	6.56848	6.90818	6.69122	6.75955	6.81987	0.37436
	219	7.40851	7.77021	6.20998	6.67374	7.10398	7.00449	6.81849	6.88533	7.76645	7.07219	6.65593	6.26875	7.15063	7.5341	6.36436	7.39427	6.71622	6.5043	7.3673	7.00378	6.98365	0.465473
	220	8.10313	7.09231	6.19146	6.87923	6.17915	7.07969	6.47896	7.55201	7.52994	7.03177	7.06564	6.81612	7.94699	8.20499	6.84084	7.25383	7.50397	6.95058	7.32738	6.90699	7.14675	0.554888
	221	8.00147	7.11168	6.56663	6.98161	6.08873	7.0454	6.64707	7.51615	6.31158	6.64274	6.95003	7.24506	7.83766	7.77449	7.30941	6.52994	7.24379	6.9388	6.61099	6.65027	7.00017	0.51535
	222	8.63719	6.62077	6.60067	7.12208	6.24223	7.15218	6.50094	7.12911	5.9014	6.69592	6.91371	7.53544	7.56521	7.50524	7.84466	6.54957	6.61335	6.45204	6.39272	7.00984	6.94921	0.637153
	223	8.34964	6.34818	6.96557	7.09154	5.60354	6.96988	6.63714	6.49794	6.57459	7.22161	6.34184	7.59526	7.67813	7.0345	7.64769	6.17761	6.71821	6.58949	6.946	7.90332	6.94458	0.655769
	224	7.36027	6.19755	6.45833	6.3287	6.31306	6.50125	6.64345	6.28575	6.38427	6.81364	5.74571	7.24729	7.16554	6.97309	7.19781	5.32381	6.18366	7.26496	7.13421	7.28519	6.64038	0.564297
	225	6.60953	6.11712	6.74534	6.46908	6.10995	6.45672	6.5144	6.3792	6.84095	6.54108	5.85185	6.96765	6.09073	7.2536	7.23002	4.84982	6.096	7.56764	6.89673	7.2806	6.5434	0.614254
	226	6.18533	6.06186	7.13764	6.57698	6.07542	6.3289	6.82798	6.64215	6.87328	6.81339	5.9993	6.47652	5.43457	6.98156	6.78036	4.71709	6.62026	6.8688	6.70638	6.24449	6.41761	0.574759
	227	6.10594	5.97868	6.76017	6.65469	5.71597	6.39506	6.01754	6.87343	6.48522	6.38657	6.06628	6.74543	5.3328	6.50673	6.14331	5.52938	6.05188	6.40797	6.05877	6.14295	6.21794	0.407176
	228	6.08895	6.17929	6.71945	6.71083	5.59184	6.56831	5.72479	6.56799	6.21172	5.60351	6.23829	6.06547	5.66351	6.28247	5.77615	5.94517	5.68984	5.94727	5.68972	5.78214	6.05234	0.373324
	229	5.39587	5.75654	6.49156	6.27689	5.57522	6.69375	5.95699	6.5371	7.43032	5.9642	5.82943	5.78863	5.2668	5.60536	6.16785	6.17026	5.59916	5.39396	5.16297	5.73512	5.9399	0.552147
	230	5.10823	5.8381	6.51181	6.27144	4.98015	6.48215	5.64181	6.61927	7.72261	5.83302	5.91691	5.42458	5.2985	5.10558	6.62624	5.8415	5.287	4.88361	5.44648	5.98932	5.84142	0.708681
	231	5.25272	6.00542	6.37666	5.53396	4.91499	6.02261	5.68318	5.5719	6.6459	5.95534	5.17139	5.76151	4.94133	4.71942	6.30287	5.99725	4.5323	4.42255	5.90159	6.00423	5.58586	0.633116
	232	5.44611	5.39828	6.00275	4.43756	4.80162	5.76854	5.20737	4.89101	5.72866	4.97295	4.87851	5.57057	4.68007	4.62142	5.51356	5.49023	4.46052	4.70362	5.58365	5.8027	5.19799	0.490221
	233	5.07876	4.53038	5.54768	3.61378	4.24568	5.27614	4.31566	4.52696	4.81414	4.40215	4.759	5.2449	5.30778	5.07565	4.17859	5.13999	3.8635	4.83168	4.27597	5.57142	4.72999	0.552651
	234	5.00886	5.21319	5.0631	3.74156	4.41547	4.81955	3.74307	4.05581	4.59628	4.45126	4.4755	4.41724	5.69246	4.78743	3.68544	4.31331	4.3906	4.64267	3.64351	5.06539	4.51109	0.554624
	235	4.35499	4.688	4.65451	3.19057	4.52942	4.05278	3.15743	4.01399	4.1244	3.81402	3.86221	3.59883	5.79138	4.27778	3.30633	4.48409	4.59713	4.34659	4.08268	4.26063	4.15939	0.604857
	236	3.74312	4.20973	4.44432	3.33339	3.89969	3.55621	2.94655	4.02689	4.50547	3.98306	4.11742	3.14682	4.60052	3.39774	3.1979	4.71687	4.58976	3.80375	3.90384	3.55264	3.88378	0.526805
	237	3.19799	3.55931	4.05289	3.45308	3.22105	2.97188	3.43768	3.69738	4.10525	3.22112	3.1855	2.61359	3.51416	2.70775	3.1431	3.79777	3.89605	4.3312	3.65	2.46759	3.41122	0.500174
	238	2.91619	3.53019	2.99754	3.44648	2.87673	2.84547	3.73956	3.14982	3.86707	2.8476	3.50509	2.49933	3.71821	2.90665	3.47861	2.8452	3.20397	4.05887	3.61311	2.58619	3.23159	0.446718
	239	3.01075	3.24017	3.00055	3.06344	2.82305	2.06288	3.48431	2.04343	3.23205	2.20823	2.91789	3.03483	2.55553	2.89558	3.42902	2.61926	3.40607	3.60367	3.58096	2.84693	2.95293	0.469772
	240	2.77388	2.4081	2.5582	2.84252	2.30223	2.35925	3.61205	1.37507	2.32411	1.91304	2.47491	2.51403	2.36381	2.80608	2.64677	2.5141	2.83476	2.8692	3.21335	2.27552	2.54905	0.460834
	241	3.33939	2.10221	2.22735	2.34494	2.56096	2.10996	3.09094	1.80987	2.03656	1.6284	2.67815	1.69088	2.49038	2.24424	2.42252	2.32352	2.12205	2.15095	2.4836	1.68266	2.27698	0.437954
	242	2.01097	1.89703	1.79884	1.96578	1.11054	1.69543	2.14533	1.90859	1.49609	1.54904	3.17529	1.43207	1.83056	2.06866	2.01425	1.70035	1.34275	1.98353	1.70793	1.46428	1.81486	0.421112
	243	1.47779	1.85676	1.66067	1.95699	0.859659	1.28996	1.24646	1.83121	1.39869	1.47374	3.08155	0.74039	1.3894	1.82448	1.42083	1.79964	1.06892	0.819682	0.89347	1.67937	1.48848	0.530117
	244	1.42671	1.39899	1.23677	1.78655	0.785903	1.28173	0.696421	0.436306	1.46993	1.57683	2.05561	-0.0592651	0.955657	1.03887	0.961013	1.40908	1.17777	0.587907	0.710289	1.45923	1.11961	0.498602
	245	0.427273	1.17164	0.434668	1.43754	1.02057	1.50336	0.617551	-0.00701007	0.656077	1.481	1.25482	-0.281464	0.851968	1.12171	0.423995	1.35247	1.39603	0.1487	0.723696	1.17476	0.845468	0.530291
	246	0.391443	0.622612	0.408569	1.04998	1.03467	1.03114	0.479911	-0.18835	0.332754	1.32149	0.381049	-0.188569	0.75422	0.780181	0.824409	1.06233	0.990994	0.0746427	0.596857	0.583064	0.61717	0.416708
	247	0.36371	0.335283	0.133227	0.703416	1.04033	0.361715	0.631087	-0.4947	0.0473281	0.469612	-0.110074	-0.285144	0.421465	0.577043	0.745053	1.02632	0.604223	-0.0994103	1.1331	0.00360475	0.38036	0.44804
	248	0.228946	0.203956	-0.748944	0.263507	0.475957	0.0391506	0.295141	-0.603712	-0.216362	-0.699193	-0.620483	-0.554677	0.159023	0.340132	1.31068	-0.118244	-0.147199	-0.338239	0.445317	-0.328342	-0.0306795	0.509311
	249	-0.277842	-0.349335	-1.0984	-0.028344	-0.267431	0.208667	0.275359	-0.388444	-0.771569	-1.16061	-0.276896	-0.833544	-0.0373203	-0.504267	1.65769	-0.741006	-0.322631	0.0678982	0.187321	0.0758483	-0.229243	0.61187
	250	-0.351204	-0.651352	-0.745901	-0.0175001	-0.591756	-0.189042	0.157484	-0.272763	-0.793302	-1.60071	-0.134222	-0.443094	-1.02057	-1.15707	1.0654	-0.726421	-0.328676	-0.431904	-0.0324528	-0.567071	-0.441607	0.550376
	251	-0.469486	-0.930083	-0.948113	-0.062491	-0.36081	-0.946224	-0.0160866	-0.44299	-0.916329	-1.39234	-1.13443	-0.0854265	-1.15609	-0.993944	-0.0715996	-0.232534	-0.417207	-0.837973	-0.592252	-0.729862	-0.636814	0.417737
	252	-1.1396	-0.593162	-1.14475	-0.204876	-0.32494	-1.23546	-0.0989786	-0.629523	-0.662759	-0.408798	-1.8407	-0.363961	-0.84058	-1.16877	-1.11435	-0.66813	-0.495071	-1.44476	-1.05131	-0.522023	-0.797625	0.453921
	253	-1.67146	-0.78147	-0.911831	-0.588927	-0.617503	-0.972163	-0.698711	-1.15725	-0.630352	-0.16175	-1.93014	-0.452229	-1.19474	-1.67237	-1.11764	-0.704197	-0.702953	-1.37146	-1.10968	-0.59659	-0.952171	0.452423
	254	-2.10789	-0.720095	-1.00232	-0.744674	-0.22441	-0.519008	-1.14076	-1.02942	-1.13519	-0.653398	-1.38595	-0.413818	-1.5238	-1.34868	-0.627646	-1.01462	-1.19381	-1.00559	-1.23437	-1.42843	-1.02269	0.438663
	255	-2.1555	-0.245537	-0.790912	-1.20818	-0.352311	-0.833605	-1.46066	-0.93916	-1.46203	-1.51582	-1.36955	-1.00115	-1.98357	-2.02365	-1.12321	-1.10501	-1.56375	-0.769692	-1.08229	-1.42979	-1.22077	0.507818
	256	-2.15068	-0.574558	-0.798044	-1.05791	-0.724769	-1.304	-1.44102	-0.592767	-1.43851	-1.03939	-1.19978	-1.30055	-1.28784	-1.95806	-1.00502	-1.31669	-1.35655	-0.278182	-1.12163	-1.07549	-1.15107	0.442186
	257	-1.94595	-0.916593	-0.734853	-1.18782	-1.00989	-1.28471	-1.19369	-0.421582	-1.02623	-0.942312	-0.981361	-1.19075	-1.54946	-1.79902	-1.52078	-1.28097	-1.12972	-1.11094	-1.57884	-1.17899	-1.19922	0.354985
	258	-1.46173	-0.827319	-0.896234	-0.88412	-1.42852	-0.755719	-1.64347	-0.675438	-1.67178	-1.07401	-0.732881	-1.27662	-1.57529	-1.23727	-1.5382	-1.53022	-1.27413	-1.20756	-1.47086	-1.18279	-1.21721	0.326251
	259	-1.0376	-0.360515	-1.49462	-0.704094	-1.39286	-0.558496	-1.37617	-1.00643	-1.86607	-0.580822	-0.716412	-0.839181	-1.70792	-1.29402	-1.78242	-1.44115	-1.43074	-1.12982	-1.51044	-1.58684	-1.19083	0.4436
	260	-0.848002	-0.232723	-1.41516	-0.728455	-0.930086	-1.2336	-1.12872	-1.06769	-1.67751	-0.728673	-0.973765	-0.472154	-1.08008	-1.58022	-1.4961	-1.25712	-1.36442	-1.18717	-1.84106	-1.55651	-1.13996	0.410321
	261	-0.980505	-0.677358	-1.78321	-0.752832	-0.279405	-0.962085	-0.709446	-0.94294	-1.47092	-1.31744	-0.881981	-1.44429	-1.0697	-1.21524	-1.37964	-1.74039	-1.88379	-0.955369	-1.94148	-1.44395	-1.1916	0.447041
	262	-1.14224	-1.32241	-2.39991	-0.484855	-0.539672	-1.1753	-0.578898	-0.662577	-1.22656	-1.61977	-0.851617	-1.42705	-0.663955	-1.29278	-2.02046	-1.94513	-1.61037	-0.703879	-1.41825	-1.63967	-1.23627	0.542126
	263	-1.19473	-1.61092	-1.60222	-0.757112	-0.564758	-1.24915	-0.175757	-0.385095	-1.82305	-1.12157	-0.679419	-1.1657	-1.29941	-1.45901	-1.75937	-1.47343	-1.4969	-0.31422	-1.5755	-1.69773	-1.17025	0.514058
	264	-1.05056	-1.38351	-0.675447	-1.06696	-0.365615	-1.35531	0.0866791	0.153145	-1.58941	-1.50219	-0.845643	-1.15545	-0.847751	-1.49775	-1.70801	-1.15495	-1.04664	-0.137708	-1.5113	-0.736501	-0.969544	0.552535
	265	-0.880398	-0.548587	-0.861001	-1.39463	-0.575179	-1.28473	0.123637	-0.359885	-1.12916	-1.63794	-0.840595	-1.3401	-0.748117	-0.830436	-1.35975	-0.928788	-0.32505	-0.46213	-1.19653	0.0506414	-0.826436	0.481403
	266	-1.01268	-0.102134	-0.507573	-1.3436	-0.636993	-1.1881	0.535397	-0.161257	-0.396423	-1.4063	-0.580368	-1.34043	-0.591562	-0.585137	-1.11589	-1.21361	0.102394	-0.832995	-1.12678	0.228672	-0.663769	0.567644
	267	-1.1878	-0.136627	-1.07488	-0.955907	-0.873536	-1.0855	-0.330194	-0.709702	-0.354244	-1.13049	-0.142014	-0.901652	-0.473281	-0.812985	-0.17439	-1.37772	-0.114241	-1.27155	-1.13763	0.119556	-0.70624	0.462587
	268	-1.46687	-0.567844	-0.779883	-0.892228	-0.965817	-0.650623	-0.864497	-0.966336	-0.315184	-0.647204	-0.340202	-0.449683	-0.702946	-0.961952	-0.119335	-1.04764	-0.0386833	-1.52619	-1.18281	0.0389809	-0.722347	0.433999
	269	-1.18778	-0.761465	-0.494856	-1.04698	-0.889318	-0.233096	-0.973909	-0.5824	-0.143015	-0.0637115	-0.528056	0.28024	-0.706858	-0.755688	-0.280891	-0.719372	-0.181167	-1.56633	-0.3847	0.378713	-0.542032	0.48206
	270	-0.163282	-0.47063	0.203479	-1.19581	-0.574927	-0.0892336	-1.03383	-0.398013	-0.0105013	-0.169611	-0.629531	0.262541	-0.360095	-0.523905	-0.618333	-0.352977	-0.197308	-1.05335	-0.443713	-0.052872	-0.393595	0.393382
	271	0.0745738	-0.0512259	0.145865	-0.972983	-0.240977	0.402452	-0.690797	-0.294489	-0.196643	0.381457	-0.830562	-0.0319179	-0.0482126	0.0287061	-0.86582	-0.698701	-0.129403	-0.432836	0.0700827	0.158993	-0.211122	0.411605
	272	0.591377	0.198487	-0.046785	0.161392	0.267313	0.00115287	-0.347238	0.143872	0.470787	0.260163	-0.531542	-0.261849	-0.312017	0.0361821	-0.441495	-1.07086	-0.205153	0.412371	-0.196857	0.385425	-0.0242637	0.403831
	273	0.977566	-0.00358947	0.431607	0.362936	0.783698	-0.169414	-0.511222	0.567082	0.601232	0.215639	-0.466653	0.0554612	0.342054	0.0605532	-0.409765	-0.963782	-0.164819	0.781224	-0.092149	0.361838	0.137975	0.499573
	274	1.05308	0.191991	0.782928	0.755006	0.979062	-0.145427	-0.488723	0.383574	0.450541	0.884266	0.177466	0.0692116	0.168027	0.211308	-0.179122	-0.432611	-0.638176	0.656479	-0.303581	0.797351	0.268633	0.519654
	275	0.580839	0.626224	0.476761	1.30047	0.878005	0.0240135	-0.171262	0.155614	0.433671	1.56838	0.174924	0.210264	0.417774	0.510948	0.253439	0.263432	-0.532721	0.223731	0.0511086	0.374379	0.391	0.469266
	276	0.132607	0.44917	0.538602	1.05224	0.510392	0.831554	0.104878	-0.584447	0.0144869	1.33835	-0.338473	0.904956	0.200815	0.806491	0.782457	0.0589997	-0.345158	0.334934	0.0821003	0.72006	0.379751	0.503927
	277	0.312456	0.207175	0.596454	0.783343	0.857893	1.18265	0.139677	-0.854612	0.123946	1.31476	-0.36718	0.470815	0.119308	1.27123	0.839196	0.249337	-0.39099	0.34834	0.121473	0.40265	0.386396	0.559917
	278	0.77207	0.191143	1.05515	0.321577	1.18295	1.07439	0.862041	-0.629041	0.492588	0.930467	0.29079	0.259539	0.990431	0.952143	0.735199	-0.197243	-0.372118	0.377406	0.316969	0.47059	0.503852	0.502345
	279	0.605664	0.156049	1.04682	0.00119919	1.21894	1.23508	1.61351	-0.747111	1.00902	0.543321	-0.0901043	0.655347	1.63415	0.549475	0.560145	0.108792	-0.152085	0.229259	1.00854	0.363474	0.577475	0.618324
	280	0.906803	0.141131	1.52754	0.881065	1.12456	0.692147	1.68044	0.00764583	1.23281	0.523309	-0.270195	0.435521	0.632353	0.609734	0.926826	0.670378	0.2321	0.615255	1.45791	0.712628	0.736998	0.505671
	281	1.02514	0.816442	1.13972	0.821476	0.9566	1.18657	0.839997	0.750079	0.965251	1.09654	0.42318	0.935734	-0.461931	0.792607	1.12122	1.38432	0.790194	0.995615	1.62497	0.766994	0.898536	0.409333
	282	0.954152	1.2689	0.728589	1.29895	0.35055	1.58946	1.27363	1.51266	1.39945	0.959072	1.05595	0.736938	-0.65797	0.170425	1.20409	1.56802	1.2594	1.31228	1.63873	1.06646	1.03449	0.558792
	283	0.937686	0.970534	0.627247	1.5161	0.127926	1.92385	1.29093	1.18524	0.901294	0.884248	1.28377	0.313693	0.196698	0.0841156	0.813486	1.9172	1.38905	1.01416	0.93809	1.40928	0.98623	0.532966
	284	0.792148	1.58068	0.357738	1.04349	-0.00935754	1.94418	1.42789	1.06154	1.06006	1.10509	1.30525	0.736422	0.635131	0.437343	0.167507	1.73248	1.59249	1.50012	0.621811	0.987586	1.00398	0.537663
	285	0.734295	1.52327	0.322734	0.516884	-0.0601901	2.17344	0.864787	0.933381	0.607492	0.908624	1.23405	0.521646	0.80159	0.326152	0.138215	1.09525	1.08444	1.41912	0.63201	1.15196	0.846457	0.519168
	286	0.452637	1.11391	0.199659	1.03346	0.507729	2.3279	0.995158	0.579304	1.02968	1.21967	1.14089	1.10723	0.897772	0.593173	0.649949	1.4282	0.685841	1.04367	0.0377047	1.15256	0.909805	0.491316
	287	0.490616	0.743939	0.763505	1.24558	1.16288	2.24833	1.54229	1.02488	1.35498	0.953026	1.24946	1.26407	0.750977	1.0952	1.76255	1.09846	0.669369	0.97431	-0.0499819	0.86892	1.06067	0.481186
	288	0.75239	0.835996	0.932464	1.36622	1.56299	1.46939	0.781831	1.58747	0.760819	0.470907	1.15618	1.29197	0.826404	1.32894	0.88596	0.6336	1.01862	1.5163	1.19478	1.31902	1.08461	0.336601
	289	0.206661	0.520179	1.04761	1.27975	1.51555	1.30737	0.0704397	1.28359	0.559859	0.80162	0.95518	1.33585	1.07984	1.31648	1.16534	0.268112	2.01266	1.48461	1.44255	1.07233	1.03628	0.497225
	290	0.361915	1.06151	0.764002	1.06494	1.38657	1.90801	0.546155	1.33153	0.255813	0.450392	1.46418	1.99695	1.07486	0.963748	1.278	0.697576	1.58839	1.31057	2.11015	0.207206	1.09112	0.568429
	291	0.680313	1.5258	0.894008	1.28891	1.55384	1.55824	0.617065	0.805092	0.555146	0.795266	1.56958	1.95368	1.13044	0.908548	0.950088	1.4796	1.54537	0.919718	2.07627	0.704589	1.17558	0.45543
	292	0.99118	1.4479	0.644947	2.10392	1.77945	1.40356	1.07635	0.926626	0.717525	1.07861	1.59959	1.82685	1.30963	1.72488	0.761648	2.50406	1.85997	1.02615	2.15694	1.16931	1.40546	0.523954
	293	1.22885	1.41412	1.21067	1.46521	1.56261	1.28946	1.06283	0.936919	1.26841	1.52384	1.78813	2.03842	1.00167	1.47973	0.781433	2.12903	1.46694	1.60766	2.19633	0.924826	1.41886	0.397812
	294	0.839551	1.73098	1.47455	1.11025	0.806209	1.29243	0.773516	0.855931	1.77107	1.01349	1.3158	1.3981	1.04553	0.498292	1.30728	1.29656	1.03539	1.57941	1.72558	0.711456	1.17907	0.368997
	295	1.50444	0.965235	1.52828	1.20945	0.574577	1.47807	1.00664	0.899902	1.14726	1.01464	1.63598	1.47878	0.99331	0.852284	1.48167	0.727743	1.31928	1.07148	2.01684	0.511402	1.17086	0.382352
	296	1.48491	1.28659	1.90221	1.17675	0.64566	2.11787	1.5136	0.902665	0.563899	1.26119	1.63948	1.12501	1.39946	1.04816	1.9586	0.476752	1.37284	0.705106	1.97677	0.721891	1.26397	0.498011
	297	1.45385	1.60455	2.65473	1.9266	1.46914	1.92454	1.81066	1.14779	0.657848	1.51097	1.2587	0.589546	1.50744	1.65302	2.20068	0.429251	1.28742	1.05267	1.42503	0.761383	1.41629	0.554596
	298	1.58516	2.25014	1.88262	2.05892	1.30214	1.88363	1.91478	1.38414	1.15272	1.89429	1.26952	0.993238	1.92184	1.73419	2.17713	1.23024	1.18301	1.0401	1.33899	1.03369	1.56152	0.412328
	299	1.19316	2.06303	1.79882	1.8674	1.09533	2.71247	2.30837	1.42695	1.52624	1.92595	0.981229	1.45934	1.53791	1.51591	1.82873	0.995877	1.39827	1.15431	1.22679	0.990787	1.55034	0.467803
	300	0.95289	2.05303	1.82306	2.01001	1.78454	2.95523	2.47182	1.47978	1.4458	2.01483	1.54563	2.35797	1.21248	1.50584	1.74471	1.39029	1.63632	1.44708	1.31998	0.900213	1.70257	0.506108
	301	1.37837	2.114	1.56652	2.21794	2.04446	2.16964	2.79393	1.57825	1.71153	1.98723	2.13824	2.01233	1.09538	1.55467	1.44118	1.93802	2.1365	1.98285	1.3897	1.67126	1.8461	0.393028
	302	1.49783	2.21507	1.75038	2.11322	2.01108	1.23525	2.82122	1.92543	2.77144	2.3427	2.12509	1.35457	1.19321	1.33226	1.8761	1.92242	1.90073	2.52258	1.34599	2.02692	1.91417	0.484795
	303	1.61587	1.67305	1.79177	1.83268	2.30004	1.43137	2.82203	1.85278	3.00471	2.7958	2.9083	1.93586	1.60548	1.5571	2.90431	2.64128	2.8803	2.74381	1.86107	1.88683	2.20222	0.563433
	304	2.01373	1.23067	1.99968	2.05602	2.49674	1.366	2.37465	2.0439	2.89233	3.04566	2.50151	1.88844	2.27315	1.36784	2.50082	3.17802	3.17669	2.48713	2.22313	1.88225	2.24992	0.566103
	305	1.93759	1.50124	1.91526	2.49482	2.7234	0.838498	1.97043	2.9796	2.8492	3.04564	1.57544	2.00126	2.48297	1.36443	2.31069	3.57815	2.69398	2.83067	2.27292	1.46925	2.24177	0.685002
	306	2.34799	1.42616	2.00798	2.41962	2.47408	0.522036	2.01471	2.99708	3.05001	2.63208	1.71755	1.84183	2.36993	1.58543	2.66356	3.39399	2.48715	2.42008	1.8459	2.09478	2.2156	0.64261
	307	2.16315	1.89295	2.21338	3.16987	2.31396	0.88489	1.99617	3.29805	2.43497	2.748	1.70071	2.29111	3.00479	1.68169	2.64266	2.05082	2.17703	2.21568	1.6254	2.03957	2.22724	0.567344
	308	2.46008	2.57952	2.15984	3.16581	2.1328	1.2843	2.46773	3.1694	1.7772	2.58315	2.14899	1.90256	3.77535	1.63529	2.80637	1.7496	2.13211	2.22286	1.97215	2.52303	2.33241	0.589339
	309	2.39119	2.53482	2.18143	3.0316	2.09402	1.58103	3.31284	2.78054	1.71256	3.39037	2.26603	2.38101	3.51644	1.64734	2.36075	2.18646	2.30991	2.63237	2.89618	2.82336	2.50151	0.553486
	310	1.82152	2.28689	2.67654	3.30417	1.97466	2.2537	3.37699	2.87174	1.71935	3.72568	2.70098	3.61859	3.4206	1.9653	2.06939	2.39236	1.75105	2.98776	3.49334	2.67916	2.65449	0.668921
	311	1.91143	2.1858	2.61255	3.28659	2.17849	2.40449	3.13424	3.02921	2.08552	2.97635	2.24481	3.99525	2.74224	2.07075	1.9656	2.9421	1.73872	3.20343	3.05415	3.47835	2.662	0.611668
	312	1.98531	2.41714	2.28433	3.07809	3.01097	2.80278	2.90286	2.84045	2.13743	3.3222	2.25002	3.55172	2.81259	1.85592	1.89325	3.07791	2.20077	2.95966	2.83176	2.4208	2.6318	0.489035
	313	2.02916	2.63485	2.38009	2.77423	2.65841	2.93049	2.57386	1.94171	1.828	2.34915	2.72032	3.24178	3.18587	2.40114	1.42372	3.44512	2.25547	2.35528	2.89616	1.70024	2.48625	0.52992
	314	2.19387	2.46348	2.74083	2.43837	2.9155	2.4768	2.46204	1.49363	1.85034	2.2708	2.56882	2.97168	2.43308	2.452	2.49197	3.13169	2.20169	1.71976	2.71242	1.99557	2.39922	0.413339
	315	2.25489	2.18455	2.25348	2.43121	2.9213	2.3698	2.73659	1.50516	2.36862	2.11152	2.27437	2.62947	2.02191	2.18898	2.65156	3.14845	2.17194	1.71481	2.62111	2.08402	2.33219	0.38515
	316	2.30384	2.38663	2.15727	2.29524	3.29634	2.79358	3.253	2.08823	2.6917	1.28731	2.28948	2.48501	1.45633	1.86026	2.57176	2.45315	2.04854	1.99079	2.61477	1.79601	2.30596	0.510122
	317	1.956	2.33714	2.31989	2.60004	2.75817	2.35967	2.61408	1.91662	2.5533	0.624432	1.92054	1.8591	1.25925	2.14309	2.41708	1.3863	2.34131	1.55538	2.36184	1.60863	2.04459	0.54139
	318	2.00889	2.38262	1.81486	2.0134	2.48223	2.28876	1.42723	1.3043	2.31557	1.1181	1.92968	1.90552	1.43497	2.20336	2.17803	1.62612	2.46929	1.46615	2.31484	2.42837	1.95561	0.428012
	319	1.94174	1.99855	1.5767	1.67558	2.23619	2.37138	0.913639	1.54141	2.05509	1.26183	2.03315	1.7031	1.26466	2.07118	1.89594	1.36895	2.61314	1.59624	2.56628	2.26722	1.8476	0.454831
	320	1.55085	1.57058	1.58086	1.13244	1.69804	1.87501	0.828511	2.33969	1.57263	1.20235	2.17993	1.86507	1.11401	1.89906	1.22432	1.79044	2.12039	2.05543	2.41705	1.99966	1.70082	0.436527
	321	1.30678	1.58306	1.76223	1.07706	1.23302	1.47472	0.69612	2.50508	1.04222	1.1159	1.2462	1.51023	1.10757	1.9479	1.07052	1.66816	1.02373	1.90872	2.07266	1.66931	1.45106	0.44199
	322	1.8279	1.52734	1.35406	1.5983	0.838661	0.958385	1.26528	2.58101	0.952407	1.12326	1.46119	1.21864	0.573438	1.8362	1.70689	1.18471	0.163935	1.931	2.00714	1.73476	1.39223	0.551585
	323	1.55711	1.82897	2.33494	1.56042	0.975535	1.02873	1.57134	2.43911	1.31917	1.3861	1.02737	1.34435	0.397459	1.25048	2.02279	1.39803	0.208007	1.54688	1.30589	1.42976	1.39662	0.540545
	324	1.01708	1.67664	2.52018	0.866283	1.3789	0.830414	1.05307	2.10526	1.1498	1.46046	0.854523	1.30422	0.820182	0.578396	2.04504	1.22603	0.748659	1.98354	0.905609	1.95631	1.32403	0.549603
	325	0.926225	1.19554	1.53402	0.598838	1.67238	0.970269	0.148616	1.48341	1.23415	1.85147	0.893063	0.897909	1.14936	0.80173	1.35562	0.996446	0.756898	1.80264	0.849521	1.81349	1.14658	0.450094
	326	0.350123	0.520969	1.18887	0.386641	1.20448	0.90248	0.128768	0.889562	0.807171	1.61881	1.00051	0.767477	0.677366	1.00699	1.33718	0.854378	0.875942	1.00637	0.124391	1.18022	0.841435	0.391435
	327	0.19732	0.881309	0.562157	0.228457	0.571052	1.61153	0.54823	0.990031	-0.024684	1.50895	1.41661	0.40925	0.985794	0.661931	1.0251	0.557182	0.83691	1.10816	-0.111182	0.788192	0.737615	0.475243
	328	0.910709	1.19894	0.19311	0.401026	0.213766	1.04255	0.697464	0.611118	-0.318749	1.33291	1.4851	0.533129	0.752144	0.496686	0.97104	0.112423	0.487182	0.18998	-0.029178	0.73773	0.600954	0.469551
	329	1.13421	0.602026	0.0932941	0.367514	0.402458	0.402789	0.969091	0.163657	-0.0575983	0.796141	1.27826	0.628066	0.184055	1.44945	0.679404	0.44235	0.227025	-0.0156733	0.24003	0.428524	0.520753	0.423626
	330	0.461631	0.20626	0.597124	0.0823381	0.783662	0.42323	0.45594	-0.313315	0.201281	0.433719	0.60352	0.771271	0.291016	1.09563	0.593144	0.252997	-0.0712172	0.12699	0.0149404	0.597405	0.380378	0.33178
	331	-0.0530381	-0.329386	0.685694	-0.362746	0.529068	0.172455	0.536439	0.148605	0.310755	-0.175647	0.0767896	0.611346	0.0864286	0.547397	0.887124	0.149307	-0.327706	0.288012	0.178355	0.645779	0.230252	0.365261
	332	0.321728	-0.352018	0.586303	-0.670732	-0.873681	-0.178096	-0.0994972	0.242789	-0.0682545	-0.492862	-0.171915	0.404144	-0.424127	0.125196	0.863791	0.170738	-0.408847	-0.0106516	0.249566	0.768104	-0.000916126	0.465424
	333	0.36372	-0.47267	0.318442	-0.855455	-1.42859	-0.373866	-0.305443	0.133203	-0.763894	0.0682849	-0.0206863	-0.051313	-0.837932	-0.618958	0.56146	-0.360397	-0.0734405	0.0853925	-0.00593473	0.365208	-0.213644	0.504477
	334	0.21546	-0.410456	0.0738692	-0.846042	-1.63228	-0.097588	-0.19174	-0.413153	-1.30065	-0.364131	-0.629472	-0.183694	-0.925301	-0.366674	0.158087	-0.513875	0.216376	-0.120842	-0.0902931	-0.828662	-0.412553	0.497555
	335	0.215081	-0.529224	0.117037	-0.480039	-1.23406	-0.35004	0.412968	-0.684451	-1.24965	-0.668226	-1.74891	-0.523971	-0.73862	-0.166567	-0.388505	0.0886465	0.0811281	-0.786411	-0.721402	-1.2212	-0.528821	0.560646
	336	-0.310719	-1.1312	-0.251489	-0.578372	-1.0503	-0.752845	0.444713	-0.633239	-1.47503	-0.718418	-1.78559	-1.05943	-0.652194	-0.525298	-1.47796	0.302274	-0.309374	-1.23505	-1.55553	-1.63027	-0.819266	0.619709
	337	-0.619452	-1.46844	-0.651194	-0.531359	-0.842814	-0.914171	0.702321	-0.902771	-0.755254	-0.699446	-1.15466	-0.838109	-0.616004	-0.884248	-1.47243	-0.34143	-0.559262	-0.82119	-1.51008	-1.54192	-0.821096	0.502784
	338	-0.782471	-1.47218	-1.06279	-0.402394	-1.21674	-1.05536	0.383026	-0.958444	-0.433697	-1.37689	-1.3953	-0.301498	-0.2682	-1.50925	-1.03595	-1.26458	-0.0584256	-0.404209	-0.972536	-1.8351	-0.871149	0.570161
	339	-1.10002	-1.48274	-1.67334	-1.16613	-1.67339	-1.21061	-0.511038	-1.0575	-0.41243	-2.14611	-1.30438	-0.57059	-0.30501	-1.71331	-1.06297	-1.35907	-0.152465	-0.738378	-0.957024	-1.81421	-1.12054	0.547037
	340	-1.10932	-1.73932	-1.91975	-2.34031	-1.34399	-1.49139	-0.784149	-0.576483	-0.162965	-2.37582	-1.98354	-1.03869	-1.16885	-1.12691	-1.457	-1.40759	-0.594983	-0.378532	-1.22273	-1.08644	-1.26544	0.605537
	341	-1.30348	-2.01554	-1.43764	-2.1843	-0.854667	-1.28079	-1.3648	-1.05241	-0.274907	-2.58013	-1.93636	-1.03135	-1.3415	-0.732122	-1.09421	-1.0242	-1.13264	-0.435055	-1.23198	-1.4098	-1.28589	0.560792
	342	-1.71974	-1.74533	-1.37504	-1.43981	-1.02009	-1.27035	-2.25015	-1.80694	-0.715595	-2.32771	-1.88147	-1.39297	-1.40092	-0.629773	-1.06626	-0.800901	-1.59589	-0.836814	-1.65715	-1.45898	-1.41959	0.476563
	343	-1.61382	-2.03283	-1.66546	-1.3921	-1.74433	-1.72595	-3.00158	-2.39365	-1.1073	-2.58124	-2.40226	-1.66028	-0.938526	-1.34945	-1.22876	-0.539196	-2.02837	-1.16465	-1.86685	-1.44514	-1.69409	0.597075
	344	-1.75644	-1.91395	-1.80306	-2.00441	-1.99679	-1.91426	-3.38348	-2.22815	-0.903187	-3.03462	-2.65927	-2.00177	-0.847941	-1.74953	-1.42708	-1.07805	-1.84662	-1.71928	-1.88613	-1.50549	-1.88298	0.625813
	345	-1.92334	-2.2431	-1.81838	-2.29924	-2.06701	-1.62495	-3.14574	-1.95551	-1.00928	-2.75827	-2.68694	-2.39648	-1.01451	-1.96728	-1.97332	-1.883	-2.40209	-2.23288	-1.62366	-2.17358	-2.05993	0.519891
	346	-1.98052	-2.25221	-1.89719	-2.44044	-1.99504	-1.66778	-3.341	-2.16915	-1.82701	-2.73652	-2.68517	-2.25539	-1.80293	-2.29946	-2.65503	-2.27674	-2.09458	-2.30598	-1.78007	-2.64613	-2.25542	0.411078
	347	-2.39559	-2.30041	-2.58491	-2.44204	-2.44192	-1.68145	-2.76938	-2.55736	-2.72543	-2.99404	-2.62178	-2.37825	-2.16481	-1.95212	-3.31839	-2.68067	-2.00664	-2.60659	-1.6298	-2.59363	-2.44226	0.410656
	348	-2.8044	-2.72267	-2.62566	-2.59574	-2.57604	-2.07319	-1.56387	-3.3303	-3.26556	-2.95062	-2.62218	-2.42092	-2.17193	-2.45826	-3.25477	-2.79349	-2.19234	-2.59446	-1.99095	-2.25719	-2.56323	0.44945
	349	-3.0014	-2.84655	-2.70107	-2.95886	-2.76671	-2.73168	-2.00492	-3.18147	-3.62243	-2.98597	-2.36996	-2.22884	-1.85992	-3.12457	-2.84586	-2.20881	-2.51258	-2.84848	-2.24645	-2.02819	-2.65374	0.457871
	350	-2.60737	-2.92699	-2.52545	-3.08723	-2.89071	-3.19689	-2.26943	-2.98127	-3.63576	-2.90965	-2.53844	-2.49459	-2.34313	-3.34612	-2.56738	-2.14329	-2.67476	-2.50465	-1.85052	-2.41335	-2.69535	0.428626
	351	-1.85455	-3.00413	-2.37775	-3.05976	-2.51011	-3.33283	-2.22765	-3.00621	-3.25008	-2.4898	-2.52137	-2.85422	-2.37204	-3.72919	-2.56727	-2.39132	-2.42779	-2.42703	-1.5598	-2.42415	-2.61935	0.506318
	352	-2.10715	-3.26697	-2.87506	-2.54041	-2.48411	-3.71087	-2.31316	-2.85219	-2.94342	-2.10502	-2.80327	-3.27163	-2.65343	-3.4318	-2.78059	-2.1382	-2.9477	-2.43649	-1.6844	-2.60354	-2.69747	0.500117
	353	-2.32785	-3.19075	-2.68426	-1.98508	-2.16986	-3.74225	-2.81403	-2.61499	-2.32826	-1.9437	-3.57986	-3.28211	-3.29649	-3.0779	-3.08255	-2.33767	-3.34694	-2.55531	-2.29163	-2.64597	-2.76487	0.533244
	354	-2.33222	-2.85815	-2.82176	-1.86841	-2.14823	-3.48073	-3.40676	-2.44336	-2.33205	-1.58973	-3.23378	-3.04159	-3.42545	-2.78642	-3.09443	-2.23573	-2.9819	-2.56574	-3.12531	-3.33156	-2.75516	0.544684
	355	-2.42076	-2.249	-3.65399	-2.34377	-2.55899	-3.54751	-3.26668	-2.36185	-2.49089	-1.80548	-2.79706	-3.09463	-3.1406	-2.58171	-3.11821	-2.3022	-2.50444	-3.13959	-3.02299	-3.17969	-2.779	0.485766
	356	-2.57075	-2.20217	-3.49824	-2.3146	-2.79825	-3.18569	-3.11649	-1.91242	-2.55653	-1.57619	-2.75164	-2.72979	-2.97868	-2.80481	-3.24154	-3.18251	-2.42497	-2.83814	-2.59184	-2.76588	-2.70206	0.464648
	357	-2.14166	-1.68699	-3.22049	-2.24766	-2.89677	-2.58397	-3.09435	-2.49583	-2.6113	-1.736	-2.75663	-2.26247	-2.62523	-3.02162	-3.09565	-3.55366	-2.46433	-3.0062	-2.20845	-2.24262	-2.59759	0.490935
	358	-1.93189	-1.8004	-2.79387	-2.30743	-2.73011	-2.2875	-2.35617	-2.65566	-2.52603	-2.39983	-2.87998	-1.88685	-2.10344	-2.83986	-3.02021	-2.87903	-2.5854	-3.22397	-2.69245	-2.41015	-2.51551	0.388552
	359	-2.47481	-2.46215	-2.20376	-2.57061	-2.65962	-2.52453	-2.30372	-2.71148	-2.46287	-2.8967	-2.52674	-2.61247	-2.20846	-3.52203	-3.13413	-2.74065	-2.75755	-3.05257	-3.30172	-2.67886	-2.69027	0.347031
	360	-2.51593	-2.68351	-2.18645	-2.58871	-2.01507	-3.04999	-1.99732	-2.38748	-2.19785	-2.97689	-2.09976	-3.06177	-2.02144	-3.29061	-3.13743	-2.837	-2.74682	-2.73486	-3.24401	-2.17637	-2.59746	0.441049
	361	-2.69106	-2.50626	-2.01074	-2.45405	-1.97578	-3.24996	-1.99109	-2.47069	-2.33796	-3.05356	-2.31817	-2.75641	-1.6999	-3.07839	-3.12042	-2.79847	-2.73575	-2.15709	-2.87696	-2.19249	-2.52376	0.438529
	362	-2.5732	-2.25948	-2.17431	-2.62042	-1.75928	-2.92022	-2.04974	-2.20944	-2.38553	-2.64219	-2.3311	-2.49007	-1.62939	-2.81729	-2.64724	-3.0572	-3.04866	-2.17387	-2.39793	-2.17288	-2.41797	0.386562
	363	-2.35467	-1.35113	-2.43051	-2.61391	-1.78023	-2.29866	-2.22949	-2.04539	-2.39773	-2.03155	-2.31417	-1.79158	-1.91532	-2.24534	-2.17224	-3.00723	-2.42961	-2.06979	-2.90911	-2.35172	-2.23697	0.379104
	364	-2.8661	-0.950811	-2.50836	-2.70641	-1.52944	-1.85284	-2.21059	-1.79268	-2.30976	-1.30921	-2.68753	-2.33427	-2.39377	-2.0782	-1.72006	-2.83023	-1.39841	-1.87554	-3.18247	-2.36444	-2.14506	0.585473
	365	-2.91425	-1.27153	-2.70194	-2.77496	-1.34882	-1.68042	-1.31404	-2.34971	-1.9653	-1.04968	-2.33631	-2.49262	-2.55598	-1.61878	-1.70014	-2.48699	-1.10829	-1.60383	-2.8306	-2.62913	-2.03667	0.633757
	366	-2.64123	-1.58332	-2.36806	-2.49612	-1.58568	-1.49142	-1.35558	-2.54799	-2.27423	-1.4577	-1.64833	-1.92262	-2.34546	-1.32022	-1.88565	-1.9547	-1.44576	-1.60985	-2.85045	-2.64867	-1.97165	0.502372
	367	-2.48676	-1.28066	-1.9582	-2.10057	-1.96935	-1.06233	-1.80485	-1.8776	-2.1862	-1.53481	-1.67369	-1.32432	-1.94367	-0.853292	-1.95588	-2.05257	-1.95776	-1.588	-2.71909	-2.46592	-1.83978	0.471764
	368	-2.36512	-0.853175	-1.83971	-1.80405	-1.97605	-0.944223	-1.85992	-1.37449	-1.9196	-1.23833	-1.24871	-1.39997	-1.13207	-0.955692	-1.52352	-2.21339	-1.53312	-1.85042	-2.44051	-2.57331	-1.65227	0.513553
	369	-2.33911	-1.07266	-1.9781	-1.56496	-1.87206	-0.774608	-1.94783	-0.961007	-1.97572	-1.17692	-1.53214	-1.74574	-1.05414	-0.931624	-1.38021	-2.02634	-2.10339	-2.29222	-1.8587	-2.62861	-1.6608	0.531012
	370	-1.69056	-1.37097	-1.84595	-1.14025	-1.52935	-0.826132	-1.70912	-0.882032	-2.62568	-1.18724	-1.00209	-2.09233	-0.457793	-1.26429	-1.24498	-1.87046	-1.81702	-2.34549	-1.53789	-2.17189	-1.53058	0.549638
	371	-1.39636	-1.8302	-1.08961	-0.56822	-1.71805	-1.11889	-1.33126	-0.877092	-2.39832	-1.36102	-1.27113	-1.71396	-0.447685	-1.15382	-1.36461	-1.98047	-1.5543	-1.8642	-1.75864	-1.37508	-1.40865	0.471153
	372	-1.74961	-2.15619	-0.866951	-1.09525	-1.9009	-1.51678	-1.43354	-1.11033	-1.70653	-1.69323	-1.28141	-1.01514	-0.494483	-0.0604035	-1.56546	-1.58607	-1.2783	-1.92247	-1.3292	-1.31855	-1.35404	0.497172
	373	-1.15009	-1.76833	-0.850299	-1.83397	-1.57801	-1.84172	-0.894549	-1.57556	-1.94771	-1.2592	-0.831066	-1.20915	-0.580385	-0.117783	-1.57412	-0.894434	-1.54082	-1.94445	-1.29758	-0.925969	-1.28076	0.500026
	374	-0.127635	-1.2003	-0.217895	-1.70696	-1.21925	-1.89038	-1.37161	-1.48253	-2.00012	-1.49735	-0.557265	-1.19207	-0.848384	-0.208949	-1.41901	-0.90591	-1.32918	-1.43546	-1.59929	-0.769831	-1.14897	0.547932
	375	0.189009	-1.49275	-0.861048	-1.40814	-0.937673	-1.40919	-1.4933	-0.995417	-1.39642	-1.48083	-0.674141	-1.39868	-0.519387	-0.576652	-1.57286	-0.927273	-0.643651	-1.93307	-1.24012	-1.06657	-1.09191	0.489093
	376	0.461469	-1.29236	-1.05909	-0.873291	-1.58787	-1.10497	-1.12893	-0.845954	-0.908297	-1.70784	-0.660254	-1.36803	-0.183843	-1.00989	-1.46774	-1.36636	-0.723101	-2.07702	-1.39811	-1.01751	-1.06595	0.548964
	377	-0.393145	-0.638394	-0.955161	-0.559649	-1.25851	-0.670062	-0.751054	-0.677301	-0.4764	-0.579242	-0.413016	-0.750878	0.240245	-1.74038	-0.923006	-1.63148	-0.217093	-1.28301	-1.0394	-0.382508	-0.754972	0.47355
	378	-0.473311	-0.045778	-0.576618	-0.451758	-1.36914	-0.0210886	-1.05636	-0.822268	-0.484541	-0.57361	0.217195	-0.550763	0.438459	-2.30066	-0.914198	-1.13328	-0.0463307	-0.8886	-0.987127	-0.108217	-0.6074	0.621907
	379	-0.828554	0.526578	-0.429754	-0.681522	-1.51703	-0.569854	-0.631683	-0.924734	-0.480458	-0.345204	0.276138	-0.562526	0.403997	-1.93839	-0.456969	-0.845196	0.376274	-0.700731	-0.8798	0.315275	-0.494707	0.636231
	380	-0.74653	0.20975	-0.370447	-0.973168	-1.39809	-0.615986	-0.734294	-0.847727	-0.628446	-0.432853	0.209986	-0.609911	-0.257174	-1.40385	-0.635043	-1.22277	0.502301	-0.66068	-1.01456	-0.622485	-0.612599	0.503219
	381	-1.15156	-0.143846	-0.56132	-1.18421	-0.905218	-0.461571	-0.359933	-0.34748	-0.838872	-0.503811	-0.328806	-0.763156	-1.12194	-0.943419	-0.604731	-1.10375	0.0502672	-0.42541	-0.0933559	-0.562009	-0.617707	0.370251
	382	-1.40291	-0.666022	-0.709035	-1.39396	-0.689583	-0.381816	0.321323	-0.34647	-0.707171	-0.318726	-0.246303	-1.42217	-1.40103	-0.532903	-0.649681	-0.823572	0.277786	-0.670775	0.0637928	-0.327138	-0.601318	0.520165
	383	-1.51485	-0.294282	-0.608504	-1.37315	-0.681594	-0.150398	0.294984	-0.427939	-0.945466	-0.0375952	-0.42654	-0.766396	-0.976728	-0.561356	-0.167855	-0.441959	-0.293128	-0.629255	0.0281565	-0.408081	-0.519097	0.447905
	384	-1.22899	-0.471067	-0.648178	-0.979096	-0.173903	-0.300835	-0.563009	-0.0670195	-0.887736	-0.178105	0.0509047	-0.370098	-0.886814	-0.276414	0.135242	-0.835459	-1.19596	-0.55088	-0.629863	-0.401333	-0.522931	0.391639
	385	-1.06103	-0.894087	-1.10191	-0.952685	-0.25697	-0.10462	-1.04906	-0.226393	-0.638922	-0.382406	-0.184381	-0.178714	-1.00077	-0.28786	0.0466329	-0.598854	-1.26983	-0.32395	-0.512543	-0.301224	-0.563979	0.400707
	386	-0.341519	-0.763321	-0.692477	-0.461945	-0.241122	0.519466	-1.15741	-0.277797	0.205365	-0.490919	-0.149581	-0.203519	-0.849635	-0.096462	0.12244	-0.0730958	-0.911235	-0.757038	-0.161964	-0.511825	-0.36468	0.414683
	387	-0.587189	-1.00107	-0.568037	0.0436448	-0.439689	0.32098	-1.27143	-0.655221	0.346428	-0.63765	-0.794926	-0.8533	-0.666313	0.0692351	0.214367	-0.0503639	-0.904568	-0.202428	0.243481	-0.345886	-0.386997	0.483431
	388	-1.09366	-0.943725	-0.355225	0.0817756	-0.772734	-0.109638	-0.68528	-0.661167	0.5274	-0.211907	-0.421983	-0.512379	-0.897725	0.350129	-0.357733	0.107627	-0.254919	-0.476899	-0.0221573	0.134596	-0.32878	0.442259
	389	-1.05756	-0.962593	0.394628	0.0338407	-0.867322	-0.613195	-0.168293	-0.753244	0.181456	-0.434234	-0.190225	0.130233	-0.835108	0.215601	-0.395017	0.54052	-0.270406	-0.683254	0.0235505	-0.0240749	-0.286735	0.475136
	390	-0.797765	-0.109082	-0.358289	0.203833	-0.0526351	-0.302628	-0.615548	-0.70071	-0.502405	-0.727927	0.0496417	0.447169	-0.819019	-0.160582	-0.391327	-0.637381	-0.362366	-0.410952	-0.0234021	-0.610966	-0.344117	0.350103
	391	-0.910602	-0.501371	-0.496304	0.303321	0.361447	-0.109504	-0.860203	-0.321831	-0.77237	-0.818763	-0.288993	-0.358783	-0.55937	-0.87973	-0.0746384	-0.951977	-0.697715	-0.103436	-0.547089	-0.800069	-0.469399	0.391561
	392	-0.557558	-0.681706	0.523227	0.274087	0.191601	0.251884	-0.79405	0.387345	-1.02889	-0.291851	-0.3844	-1.13712	-0.339397	-0.767478	-0.236547	-0.678143	-1.07242	-0.168239	-0.947369	-0.780604	-0.411881	0.518203
	393	-0.0621319	-1.04608	0.828582	-0.24291	-0.0558554	-0.102112	-0.368576	-0.0747534	-0.520729	-0.126817	-0.67218	-1.15315	-0.958346	-0.540741	-0.41799	0.0376497	-0.067762	0.189926	-0.675351	-0.377967	-0.320365	0.4612
	394	-0.900863	-1.09903	0.859447	-0.429163	0.267511	-0.290119	-0.365375	-0.191793	-0.204287	-0.324956	-0.820887	-0.915357	-1.43488	-0.850181	-0.403531	0.0183515	0.458694	0.391213	-0.471595	-0.033457	-0.337013	0.570669
	395	-0.437502	-0.791429	1.5323	-0.252711	0.503262	-0.758216	-0.862627	0.073754	-0.469927	-0.247379	-0.933467	-0.250122	-1.53948	-0.718375	0.162426	-0.34026	0.562662	0.2666	-0.850825	-0.39793	-0.287463	0.675461
	396	0.24725	-0.261795	1.68247	0.109084	0.181981	-1.11836	-0.968928	-0.327505	-0.541574	-0.388496	-0.267472	0.121476	-0.921344	-0.164123	0.459981	-0.59689	0.052737	0.151279	-0.793164	-0.427128	-0.188526	0.624195
	397	0.348528	0.340204	1.15148	0.18941	-0.253678	-1.54237	-0.728065	-0.736627	-0.3232	-0.334482	0.304113	-0.0540457	-0.353571	0.457044	0.565826	-0.428109	-0.679475	0.192523	0.0731103	-0.328185	-0.106978	0.591471
	398	0.196282	0.250961	0.6273	-0.285072	-0.34507	-0.725688	-0.229777	-0.782588	0.00722923	0.510058	-0.279781	-0.830626	-0.182992	0.523738	0.407298	-0.382996	-0.849037	0.639501	-0.211301	-0.163238	-0.10529	0.487497
	399	-0.251918	0.228087	-0.201059	-0.470168	0.13982	-0.448287	0.601753	-0.467739	0.389595	0.965679	-0.649041	-0.382914	-0.0934534	0.168414	-0.125904	-0.538722	-1.00115	0.358663	0.00991884	0.0484826	-0.0859971	0.467874
	400	0.193176	0.271319	-1.03847	0.186065	0.666788	-0.639891	0.778983	0.211047	0.131555	0.623963	-0.668316	-0.0994766	-0.0821317	-0.0513207	-0.124449	-0.582872	-0.874672	0.135902	0.642705	0.319176	-4.60404e-05	0.52594
	401	-0.0708004	0.354417	-1.17988	0.396595	1.64219	-0.979606	1.43153	0.337208	-0.263828	0.43715	-0.75293	-0.181891	-0.120855	0.406904	-0.0130336	0.215716	-0.329433	-0.0682155	0.106788	0.14131	0.0754666	0.673468
	402	-0.518592	0.123577	-1.03829	0.499018	1.27744	-1.05434	0.875174	0.347771	-0.764746	-0.0124326	-0.764484	-0.160866	-0.574871	0.425002	0.178591	0.500432	-0.164038	0.559759	-0.225525	0.703193	0.010589	0.653481
	403	-0.37573	-0.075075	-0.66442	0.342214	0.330401	-0.202614	0.574938	0.015981	-0.371054	-0.0534528	-0.574209	0.373287	-0.366216	0.123169	-0.0433265	1.24814	-0.583204	0.588619	-0.47459	0.821357	0.0317106	0.516637
	404	0.698451	0.0245567	0.0124011	0.584561	0.124896	0.369357	0.279977	0.0618535	-0.631614	-0.118764	-0.547129	0.649039	0.33843	-0.0923372	0.242548	1.41757	-0.733607	0.595182	-0.367623	0.336071	0.162191	0.513192
	405	0.547604	0.062574	0.115073	0.375503	-0.0664205	0.150226	-0.0706992	0.340667	-0.406734	-0.572503	0.312989	-0.123598	0.896075	0.00312118	-0.0123012	0.841007	-0.709326	0.805064	-0.541582	-0.160783	0.0892978	0.460769
	406	0.0172669	0.0435278	0.563343	0.723542	-0.462229	-0.348019	-0.15123	0.767722	-0.322341	-0.354319	0.430535	-0.0844688	1.07522	-0.0394562	-0.817994	0.192185	-0.404858	0.586034	-0.303111	0.208209	0.0659778	0.493711
	407	-0.242059	-0.214184	0.730556	0.521721	-0.987016	-0.295021	-0.109562	0.449655	-0.615589	0.0426748	-0.171941	0.419041	1.73313	0.395128	-0.283147	0.757539	0.264312	0.878471	-0.230557	0.0898629	0.156651	0.606876
	408	-0.776865	-0.748104	-0.0435425	1.03151	-1.33995	0.426673	-0.126973	0.566617	-0.225493	-0.0224607	-0.140263	1.10693	1.43693	-0.0532376	0.0327154	1.25226	0.590001	-0.34411	-0.222674	-0.0422526	0.117885	0.715132
	409	-1.00187	-0.066915	-0.474712	0.849151	-0.637436	0.398773	0.260724	0.747456	-0.41304	-0.404145	-0.120613	1.74872	1.21372	-0.0357249	-0.522086	0.721104	0.00299099	-0.82167	0.109352	0.148642	0.0851211	0.702791
	410	-0.89763	0.47117	-0.389108	1.14284	0.451432	0.466785	0.0404399	0.616177	-0.326251	-0.526013	0.00801808	1.13589	0.921784	0.31998	-0.1573	0.182813	-0.0933931	-0.865193	0.192084	0.228815	0.146167	0.579979
	411	-0.290828	1.0103	-0.0624743	0.991764	1.21011	0.506602	-0.491474	0.539026	0.127637	-0.333586	0.543828	0.741251	0.790945	0.57109	0.220653	-0.245328	-0.0558095	-1.24919	0.333598	0.342348	0.260023	0.599084
	412	-0.00187252	1.30273	0.271747	0.697494	1.31567	0.0546061	-0.18553	0.2764	0.613029	0.230419	0.742788	0.250238	0.0376119	0.873799	-0.371006	-0.125191	0.144888	-1.41168	0.758748	0.738952	0.310692	0.618519
	413	0.21183	0.67032	0.0855137	0.390861	1.28741	-0.376426	-0.243878	0.426555	0.923934	0.0958775	1.02011	0.107133	-0.43671	0.700561	-0.0100486	0.509442	0.423343	-1.09423	0.706472	0.456471	0.292727	0.558247
	414	-0.0555512	0.126005	0.638161	0.220446	0.926899	0.018418	-0.0850803	0.536655	0.561221	0.166903	1.06131	-0.0313498	-0.535754	0.442408	-0.552685	0.254416	0.222218	-0.764884	0.141782	0.336941	0.181424	0.462398
	415	0.229794	-0.239061	1.02533	0.460318	-0.0502238	-0.0527516	-0.404346	0.356906	0.216509	-0.451903	1.34267	-0.914528	-0.242533	0.195665	-0.411904	0.0962602	0.0162361	-0.293561	0.0328562	0.172513	0.054212	0.507526
	416	0.326925	0.279119	0.90307	0.241122	-0.69856	-0.41707	-0.280476	0.51138	0.338182	-0.207834	1.21929	-1.10222	0.205961	0.148817	-0.408509	-0.446558	-0.00224008	0.00783715	0.0967167	0.0526609	0.0383808	0.52981
	417	-0.335526	0.490851	0.763079	-0.260805	-0.717472	0.00988358	-0.16563	0.101017	0.126203	0.357713	0.555776	-0.488204	0.924573	0.222632	-0.162519	-0.576019	0.121831	0.239273	0.0577023	0.873987	0.106917	0.465703
	418	-1.20384	0.803338	0.922008	0.0408803	-0.33411	0.178674	0.0202629	0.199365	0.514552	0.766915	-0.0407387	0.164119	0.920242	-0.175181	-0.0500387	-0.345012	-0.0635762	0.358293	-0.244634	0.30545	0.136849	0.508954
	419	-0.933401	0.79489	0.649656	0.152857	0.164418	0.303143	0.583985	-0.425943	1.31695	1.24953	-0.100426	0.786137	0.379162	0.297867	0.530709	0.276494	0.551281	0.687578	-0.175357	0.318591	0.370406	0.526617
	420	0.128726	0.472394	0.446878	-0.420854	0.213323	0.212099	0.838836	-0.702475	1.49727	1.43131	0.391783	1.07156	0.687977	0.29306	0.660125	0.542406	0.0467489	1.24657	0.331337	0.413073	0.490108	0.553361
	421	-0.100118	0.23908	0.303467	-0.88903	0.44467	0.715938	1.33898	-0.611552	1.25495	0.65653	0.429689	1.05595	0.826254	-0.273281	0.606929	0.460267	0.317733	0.689108	-0.0310721	0.462672	0.394858	0.568589
	422	-0.229427	-0.0429919	0.121229	-1.07098	0.590974	-0.062119	1.22007	-0.0782863	0.370552	0.841527	-0.332651	1.22918	0.382994	-0.47049	0.433636	0.545741	0.655266	0.203744	-0.0186813	0.635387	0.246234	0.56416
	423	-0.267075	-0.203206	-0.242866	-0.978236	0.327232	-0.287798	0.81116	0.0977951	-0.396315	0.698556	-1.08142	0.829496	0.448848	-0.341871	0.607225	0.336313	0.59849	-0.278043	-0.034937	0.277361	0.0460353	0.550599
	424	-0.115183	-0.412119	-0.466377	-1.17379	-0.260964	-0.386911	0.310395	0.24332	-1.06285	0.410523	-1.20449	0.251627	-0.0755277	0.0235166	0.211015	-0.0811266	0.0424184	-0.573085	0.0808101	-0.00378281	-0.212129	0.484398
	425	-0.58026	-0.870614	-0.401722	-1.40031	-0.56766	-0.445454	0.190893	-0.00881624	-1.03805	0.227039	-1.23736	0.265138	-0.407943	0.118498	-0.0908026	-0.36421	0.0944228	-0.414578	-0.497128	0.146405	-0.364126	0.493299
	426	-0.606019	-1.06114	-0.344993	-1.08319	0.111427	-0.598659	-0.283888	-0.496087	-0.611906	0.64711	-0.662349	0.164499	-0.649439	0.259111	-0.268693	-0.404382	0.328243	-0.734552	-0.245228	-0.243307	-0.339172	0.454948
	427	-0.903545	-0.740539	-0.333823	-0.605472	-0.442531	-0.365946	-1.10097	-0.836801	-0.460955	0.547885	0.256439	-0.166095	0.118929	0.0748484	-0.162044	-0.902169	0.210182	-0.710013	-0.290116	-0.170459	-0.34916	0.445689
	428	-0.829511	-0.773263	-0.325566	0.0083139	-0.77584	-0.289243	-1.23509	-0.9089	-0.483892	0.264598	-0.0604236	-0.246359	0.252439	-0.146064	-0.220705	-1.42927	-0.421377	-0.314142	-1.03515	-0.19451	-0.458197	0.467975
	429	-0.659031	-0.666847	-0.57699	-0.552593	-1.22244	-0.895189	-1.24519	-0.963449	-0.723503	-0.20943	-0.517668	-0.591994	0.321898	-0.279113	-0.37896	-0.991124	-0.984056	-0.697994	-1.30509	-0.47085	-0.680481	0.390977
	430	-1.0977	-0.580343	-0.846618	-1.09775	-0.879013	-1.22718	-0.872397	-0.611457	-0.931502	-0.346177	-1.06224	-0.359895	-0.356156	-0.300835	-0.548238	-0.771321	-0.895968	-0.742554	-1.97148	-1.02575	-0.826228	0.389019
	431	-1.14006	-0.759675	-1.12698	-1.26879	-0.113233	-1.53337	-0.704537	-0.87585	-0.91655	-0.686858	-1.34365	-0.870323	-0.880384	-1.0509	-1.00241	-1.1112	-0.693489	-1.06577	-1.82318	-0.87817	-0.992268	0.355264
	432	-0.781738	-0.891327	-1.1702	-0.905794	-0.204374	-1.03451	-0.989067	-1.21091	-0.946429	-0.85527	-1.49936	-1.49095	-1.31274	-1.2226	-1.22701	-1.59497	-1.41899	-1.22229	-0.894301	-1.40751	-1.11402	0.323256
	433	-1.16571	-1.22157	-1.71105	-1.1276	-0.811691	-0.977455	-0.861229	-1.16571	-1.26007	-1.08497	-1.23751	-1.23594	-1.6431	-1.11064	-1.23173	-1.61938	-2.22637	-1.55224	-0.77009	-1.76368	-1.28889	0.363253
	434	-1.55649	-1.03711	-2.10098	-1.51666	-1.04411	-1.06518	-1.00984	-1.53535	-1.55502	-1.08492	-0.73643	-1.26508	-1.27114	-1.63346	-1.20552	-1.37358	-1.90751	-1.60982	-1.13448	-2.16896	-1.39058	0.378609
	435	-1.21941	-1.53762	-1.86009	-1.74162	-1.17031	-1.32524	-0.937574	-1.80999	-1.98761	-1.0896	-0.597332	-1.40873	-1.39359	-1.93637	-1.0989	-1.38871	-1.45384	-1.38354	-1.89124	-1.77906	-1.45052	0.371474
	436	-0.743556	-1.75809	-1.5306	-1.58318	-1.40512	-1.94264	-0.789167	-0.963814	-1.50326	-1.91549	-0.572536	-1.56271	-1.52379	-1.71235	-0.874728	-1.4294	-1.66876	-1.11201	-2.35225	-1.95652	-1.445	0.468817
	437	-1.1634	-2.19978	-1.29642	-1.24578	-1.54341	-2.31816	-1.2003	-0.305423	-1.22425	-2.26143	-0.562445	-1.87684	-1.19105	-1.30794	-1.29121	-1.60314	-1.67404	-1.80153	-2.66395	-1.80331	-1.52669	0.576482
	438	-1.53745	-2.12371	-1.00426	-1.28884	-2.10234	-2.39308	-1.19251	-0.82339	-1.10957	-2.38223	-1.35462	-2.05172	-1.09944	-1.34672	-1.89656	-1.7331	-2.01452	-1.82122	-2.53752	-1.6145	-1.67137	0.508638
	439	-1.4041	-1.97037	-1.68978	-1.45516	-2.41431	-2.57707	-1.40622	-1.14488	-1.30659	-2.09156	-2.29928	-2.43463	-1.21282	-1.45668	-2.24645	-1.74027	-1.79099	-1.92046	-1.81562	-1.43796	-1.79076	0.439648
	440	-1.19861	-1.71829	-1.91745	-1.7805	-2.14909	-2.70658	-1.37686	-1.79287	-1.83968	-2.26265	-2.03748	-2.31723	-1.63926	-1.4225	-2.22801	-1.80085	-1.52298	-2.28435	-1.23585	-1.63008	-1.84306	0.398539
	441	-1.01109	-2.09968	-1.81367	-2.29337	-2.4995	-2.71005	-1.47641	-2.44868	-2.08598	-2.60759	-1.72445	-2.48991	-2.23492	-1.63984	-2.34238	-1.94552	-1.65261	-2.23556	-1.33377	-1.70276	-2.01739	0.46099
	442	-1.28597	-1.483	-2.02773	-2.07458	-2.59067	-2.41531	-1.4707	-3.0114	-1.95192	-2.93505	-1.89077	-2.67379	-2.36643	-1.33286	-1.63789	-2.47067	-1.26151	-1.79685	-1.34837	-2.05612	-2.00408	0.557086
	443	-1.698	-1.47859	-2.30232	-1.97175	-2.46437	-2.4921	-1.58555	-3.6518	-2.17699	-2.98049	-1.87135	-2.28997	-2.48642	-1.44244	-1.35537	-2.5519	-1.50059	-2.24527	-1.26324	-2.56628	-2.11874	0.609802
	444	-1.22366	-2.04495	-3.05771	-1.75053	-2.04123	-1.87165	-2.37102	-3.8778	-2.23906	-2.97521	-1.45169	-2.42587	-3.09754	-1.92051	-1.88858	-2.56971	-1.99458	-2.53382	-1.80592	-2.9943	-2.30677	0.646241
	445	-1.11687	-2.04631	-3.19983	-1.67386	-2.62285	-1.56726	-2.81986	-3.53269	-2.25918	-2.73416	-1.70382	-2.30457	-3.34636	-2.21036	-2.30853	-2.94285	-1.99635	-2.62544	-1.83264	-2.42622	-2.3635	0.62872
	446	-1.76789	-1.66565	-3.01919	-1.84834	-2.72204	-2.01399	-2.54553	-3.80088	-2.02563	-2.77545	-2.1412	-2.75473	-2.57917	-2.20431	-2.33038	-2.72903	-1.9458	-2.40084	-1.88344	-2.08717	-2.36203	0.516186
	447	-2.32399	-1.96594	-2.7261	-2.3837	-2.66681	-2.26518	-2.42897	-3.42432	-1.84242	-2.67888	-2.52197	-2.67309	-2.98988	-2.32048	-2.39092	-2.37804	-1.87526	-2.09805	-2.46239	-2.03636	-2.42264	0.381522
	448	-2.41567	-2.3079	-2.35073	-2.73332	-3.01651	-2.53117	-2.42672	-3.04821	-2.16546	-2.71911	-3.09291	-2.83412	-3.11271	-2.24354	-2.7445	-2.40619	-1.88789	-2.01029	-2.55364	-2.35559	-2.54781	0.356871
	449	-2.65358	-2.52898	-2.59483	-2.41123	-3.0882	-2.42115	-2.28748	-2.96361	-2.44298	-2.81637	-2.80484	-2.69117	-2.55682	-2.04103	-2.69494	-2.32339	-2.01868	-2.14258	-2.50764	-2.26351	-2.51265	0.288525
	450	-2.97713	-3.30999	-3.22693	-1.95624	-2.93212	-2.28495	-2.63061	-2.95093	-2.43152	-2.88315	-2.98831	-2.86406	-2.40203	-2.73329	-2.65596	-2.26963	-2.7702	-2.06171	-2.63009	-2.41779	-2.66883	0.365904
	451	-2.97963	-2.70761	-3.51909	-2.69964	-3.26049	-2.49861	-2.39389	-2.60729	-2.23843	-3.14781	-2.92763	-2.56246	-2.23307	-3.10299	-2.81866	-2.99023	-3.21025	-2.22795	-3.14617	-2.53029	-2.79011	0.378216
	452	-3.01039	-2.40307	-3.48788	-2.54896	-3.22062	-2.46248	-2.30463	-2.32396	-2.2732	-3.10631	-2.93775	-2.35327	-2.2119	-2.95425	-3.04277	-2.37214	-3.12173	-2.91683	-3.44506	-2.83698	-2.76671	0.411344
	453	-3.11063	-2.88418	-2.94885	-2.40299	-2.84229	-2.2602	-2.22454	-2.89846	-2.33188	-2.95757	-3.27778	-2.3302	-2.1604	-2.81151	-3.03283	-2.01308	-3.12955	-2.84674	-2.71392	-2.59275	-2.68852	0.37032
	454	-3.096	-3.47649	-2.61112	-2.36017	-2.3235	-2.61921	-2.44669	-3.41119	-3.18183	-2.94447	-3.53314	-2.68481	-2.42441	-2.86661	-3.35546	-2.46354	-2.7659	-2.94515	-2.7931	-2.36024	-2.83315	0.398079
	455	-2.89758	-3.59061	-2.31268	-2.67472	-2.09308	-2.77312	-2.86221	-3.26298	-2.7502	-3.27999	-3.24349	-2.47965	-2.65088	-2.85976	-3.19151	-2.57395	-3.20761	-2.87148	-2.83043	-2.95053	-2.86782	0.360676
	456	-2.57824	-2.86842	-2.81274	-2.62855	-1.72721	-2.92899	-3.59002	-3.1172	-2.42013	-3.48137	-2.53717	-2.53859	-2.70441	-2.99928	-2.05482	-2.12501	-3.16787	-2.83375	-2.26881	-2.97169	-2.71771	0.464195
	457	-2.41039	-2.31993	-2.90823	-2.79653	-0.99212	-2.59098	-3.33408	-2.24898	-2.05179	-3.69499	-2.18417	-1.99349	-2.94246	-2.78186	-1.71715	-2.19527	-2.56329	-2.917	-2.09981	-2.47666	-2.46096	0.589824
	458	-2.60902	-2.47672	-2.39123	-2.67634	-1.36042	-2.02345	-3.40463	-2.04753	-2.13458	-3.60234	-2.26521	-2.0091	-2.47154	-2.72224	-2.32354	-2.50109	-2.68036	-2.42594	-2.37975	-2.13133	-2.43182	0.482631
	459	-3.08683	-2.60539	-2.67527	-2.18145	-2.25119	-2.00982	-2.89844	-1.97746	-2.30078	-3.06693	-2.03613	-1.61033	-2.34003	-2.43363	-1.88397	-2.43717	-3.03381	-1.80404	-2.29532	-1.67407	-2.3301	0.454158
	460	-2.79782	-1.95343	-2.42229	-1.85971	-1.69247	-2.22636	-2.37462	-1.42083	-2.39428	-2.55207	-2.12106	-1.76276	-2.52135	-2.58817	-1.57248	-2.24207	-2.32607	-1.86344	-2.40269	-1.93623	-2.15151	0.375619
	461	-2.44419	-1.98762	-2.00597	-1.99649	-1.37711	-2.22573	-2.35563	-1.52372	-2.61779	-1.89169	-2.00326	-2.2267	-2.1374	-2.62811	-2.00771	-2.45665	-1.78581	-2.20302	-2.26924	-2.40456	-2.12742	0.328881
	462	-2.26048	-1.93359	-1.8617	-2.51898	-0.969583	-2.2752	-2.13592	-1.10744	-2.48492	-1.39479	-1.73229	-2.33148	-2.16908	-2.75368	-2.19645	-2.02979	-1.45952	-2.04073	-2.02107	-2.66281	-2.01697	0.484508
	463	-1.99811	-2.08539	-1.67855	-2.85589	-1.65976	-1.9378	-2.15072	-1.60962	-1.71527	-1.50563	-1.91219	-2.04851	-2.4195	-2.58799	-1.57801	-1.83074	-2.05403	-1.63642	-1.75057	-2.39409	-1.97044	0.365416
	464	-1.58058	-2.44236	-1.59735	-2.44315	-2.10291	-1.88401	-2.15618	-1.17319	-1.54936	-1.94524	-2.29207	-1.61924	-2.10312	-2.44289	-1.5246	-1.8302	-2.2184	-1.35658	-1.75073	-1.95115	-1.89817	0.375496
	465	-0.897089	-1.50457	-1.42897	-1.89493	-2.06981	-1.61611	-1.84643	-1.52105	-1.71438	-1.79427	-2.40726	-2.10694	-1.88623	-2.45734	-1.48104	-2.24461	-2.33113	-1.41117	-1.60778	-2.52762	-1.83744	0.42406
	466	-1.03147	-0.508521	-1.26484	-1.53949	-2.21886	-1.62819	-1.67262	-1.54745	-1.38847	-1.63891	-1.77985	-2.37098	-1.45047	-2.34683	-1.09835	-1.93085	-1.908	-1.15823	-2.05566	-2.5662	-1.65521	0.513339
	467	-1.01516	-0.290387	-1.16717	-1.81651	-1.84394	-1.9696	-1.3693	-1.92363	-1.55733	-1.02405	-1.68651	-2.34654	-1.61733	-1.41248	-1.45692	-1.58231	-1.98713	-0.776949	-1.88547	-2.33849	-1.55336	0.513535
	468	-0.979174	-0.796318	-1.05293	-1.4892	-2.38419	-1.4795	-0.937739	-1.57607	-1.34275	-0.856737	-1.65123	-2.00668	-1.96229	-1.88148	-0.908764	-1.15781	-1.90445	-1.32209	-1.75748	-1.81915	-1.4633	0.456013
	469	-0.890836	-1.41697	-1.14668	-0.880628	-2.25224	-1.51513	-0.892711	-1.41737	-1.21599	-0.889587	-1.56111	-1.31095	-1.8652	-2.00944	-1.09249	-0.662239	-1.17611	-1.78415	-1.5496	-1.60378	-1.35666	0.421131
	470	-0.919157	-1.24921	-1.29174	-0.663998	-1.76677	-1.00152	-0.410775	-1.25649	-0.936912	-0.669838	-1.45792	-1.15951	-1.91531	-1.24684	-0.9083	-0.42461	-1.30245	-1.87354	-1.28585	-0.995248	-1.1368	0.424008
	471	-1.33832	-0.571256	-1.38249	-1.10559	-1.45075	-0.646671	-0.181475	-1.18254	-1.12053	-0.682758	-1.26587	-1.01973	-2.0872	-0.464326	-1.12665	-0.629445	-1.33886	-0.877983	-1.29645	-0.81321	-1.0291	0.431103
	472	-1.53652	-0.614072	-1.07057	-1.5965	-0.75478	-0.561095	-0.0792767	-0.690195	-1.37176	-0.470045	-0.99502	-0.641842	-1.54616	-0.304991	-1.48556	-0.471007	-1.1793	-0.998879	-1.29716	-0.453136	-0.905893	0.463439
	473	-1.06056	-0.479351	-0.776019	-1.51214	-0.687055	-0.372376	-0.129896	-0.0786405	-0.720941	-0.0207916	-1.21559	-0.463682	-0.804102	0.0820728	-1.41468	-0.632113	-0.882662	-0.680033	-0.461722	0.0289369	-0.614067	0.462154
	474	-0.675986	-0.667524	-0.728393	-0.451327	-0.255216	-0.198628	-0.203893	0.18874	-0.439936	0.202249	-0.91738	0.310152	-0.800913	0.514094	-1.05937	-0.778854	-0.302374	-0.755103	-0.295879	0.460867	-0.342734	0.472266
	475	0.77171	-1.15326	-0.258132	-0.00867936	-0.609183	-0.303716	-0.317287	0.071335	0.458887	0.104729	-0.709597	0.111978	-0.670028	0.49899	-0.403769	-0.832596	0.470457	-0.119645	-0.0553063	0.595353	-0.117888	0.521554
	476	0.709319	-0.990628	0.359391	0.0683091	-0.262224	-0.494778	-0.413847	0.925799	0.613679	-0.137456	-0.951535	0.337159	-1.00891	0.544564	0.321499	-0.409652	1.08766	0.305119	0.202486	0.766913	0.0786432	0.638338
	477	0.449391	-0.751803	0.533131	-0.395452	-0.165974	-0.936865	-0.407254	0.531349	0.911914	-0.460571	-0.116172	0.775888	-1.41848	0.856736	0.542051	-0.0961649	1.42908	0.423537	-0.0220968	0.846704	0.126448	0.721433
	478	0.409542	-0.107186	0.34326	0.0406543	-0.114658	-0.732674	-0.188812	0.607785	1.12312	0.363095	0.18603	0.763633	-1.36141	1.03706	0.630911	0.448587	1.3473	1.49789	0.392855	0.760108	0.372355	0.680979
	479	0.189467	0.559823	0.417818	-0.274232	0.223703	-0.441274	0.317885	0.604114	0.317806	1.54029	0.52558	0.492263	-0.539626	0.650016	0.225651	0.473173	0.731751	1.25209	1.04529	0.714567	0.451308	0.509039
	480	0.85101	1.00949	0.403974	-0.114751	0.522291	0.176834	0.492347	0.68675	0.488775	2.01496	0.799469	0.0661922	0.67831	0.471707	0.597861	0.462103	0.79038	0.12759	1.7501	1.0499	0.666265	0.516148
	481	0.29895	1.13686	0.462443	0.939316	0.597562	0.220489	1.10149	1.27155	0.979239	1.5862	0.788716	-0.228952	1.46173	1.22195	0.810489	0.792171	0.708628	0.0166071	1.73633	0.941046	0.842141	0.5128
	482	0.73558	1.30392	0.377064	1.11832	0.915717	1.14773	0.965701	1.51893	1.42091	0.964587	0.478386	0.268532	2.27113	1.55497	0.655829	0.372047	0.652257	0.610801	1.96536	0.69063	0.99942	0.542209
	483	0.602754	1.95962	0.259279	1.25705	1.46396	1.35924	0.442951	0.980772	1.80739	0.947286	1.1554	1.0913	2.39776	1.75171	0.970937	0.997596	0.716513	1.53423	1.70426	0.624096	1.20121	0.550053
	484	1.11917	2.42365	0.368637	1.02849	1.812	1.4595	0.904478	0.723674	1.30054	1.2299	1.55682	1.76089	1.94148	1.73753	1.66772	1.33735	1.17447	2.478	1.22216	1.30967	1.42781	0.519025
	485	1.94232	2.08344	1.23286	1.11043	1.91828	1.59218	2.19731	0.906163	1.59021	1.14905	2.16708	2.45393	1.29208	1.82345	1.00142	1.52913	1.78954	1.75576	1.4564	1.51527	1.62532	0.429345
	486	2.24008	1.87828	2.001	1.18254	1.88779	1.76204	2.07844	0.845178	2.16177	0.956406	2.4418	3.01018	2.04025	2.41263	1.32993	1.41898	1.73401	1.93609	1.52976	1.92529	1.83862	0.52414
	487	2.15386	2.11633	2.46357	1.13079	2.02421	1.61674	2.1448	1.01882	2.52008	1.88454	2.53914	3.06004	2.79667	2.96377	1.81107	2.31823	1.79413	2.61425	1.49042	1.48352	2.09725	0.575573
	488	2.56815	1.94388	3.42905	1.72504	2.18945	1.94409	2.54716	1.55952	2.37882	2.97373	2.56999	2.30055	3.1313	3.00015	2.62175	2.29682	2.25224	2.80511	1.76099	2.53019	2.4264	0.494793
	489	2.77854	1.9134	3.1195	2.43195	2.07389	2.2998	2.74307	2.05561	2.81439	2.51591	2.31685	2.34098	2.30341	2.57527	3.48107	2.58965	2.34172	3.02596	1.99985	2.59964	2.51602	0.398531
	490	2.68701	1.82109	3.23986	2.41703	1.59748	2.87189	2.71599	2.87661	2.74789	2.50941	2.32173	3.10357	1.54773	2.66179	2.59809	2.52346	2.72801	2.57611	1.79223	1.71848	2.45277	0.498269
	491	2.58917	2.92365	2.96624	2.46752	1.22601	3.21305	2.36417	2.99998	2.65086	2.32752	2.56777	3.11935	2.03738	2.62682	1.95913	3.02004	2.58589	2.63635	1.61912	1.44878	2.46744	0.558444
	492	2.15811	3.63587	2.27916	2.3795	2.2495	2.96296	2.47256	2.90624	2.55635	2.63154	2.82721	2.66032	2.38522	2.37254	2.09706	3.11025	2.58211	2.20815	1.97835	2.2745	2.53638	0.398623
	493	2.35295	2.99252	2.2057	3.08127	2.71662	2.9946	2.22585	3.03879	2.0292	2.43968	2.28493	2.58084	2.14427	2.15966	1.88302	2.23515	3.12795	1.6742	2.06459	2.93426	2.4583	0.443468
	494	2.24308	2.39103	2.48592	3.10771	2.30385	2.89753	2.13604	3.35743	1.85395	2.45507	2.33515	2.42271	2.43168	2.71098	2.25604	1.66316	2.84601	1.98858	2.46685	2.46228	2.44075	0.403059
	495	1.97219	2.31488	2.53259	3.05685	2.06985	2.77322	2.29098	2.58811	2.24621	1.27964	2.58346	2.4054	3.13487	2.49324	2.35859	1.89509	2.76686	2.30013	2.48093	2.69696	2.412	0.416072
	496	2.23375	2.78885	2.37609	2.50911	1.8857	2.73536	2.13363	2.66052	3.23	1.45123	3.03212	2.31934	2.62756	3.41659	2.61179	1.90527	2.50521	2.56636	2.34866	2.67539	2.50063	0.458363
	497	2.54284	3.01912	2.13187	2.41037	1.30346	2.74041	1.96218	2.36111	3.63832	2.30232	2.43043	1.59836	1.84146	3.08796	2.57001	2.29677	2.81536	2.86097	2.66445	2.7594	2.46686	0.537698
	498	2.66418	3.13219	1.85563	2.41878	1.59731	2.80063	2.06001	2.34124	3.08251	2.16611	2.77932	1.8952	2.09858	3.13067	2.7299	2.67151	3.28727	2.51582	3.0122	2.69129	2.54652	0.480346
	499	2.81944	3.16241	1.92913	3.04957	2.00541	2.32343	2.49512	2.12776	2.81574	1.68284	2.91227	1.96403	2.34235	3.17068	2.44532	3.54801	2.82139	2.65705	3.1887	2.65819	2.60594	0.501923
	500	3.08487	2.96105	2.02132	3.47845	2.74241	2.29382	2.65665	2.48738	2.14145	2.09092	3.18423	2.25101	2.52594	3.43091	2.63846	3.40634	2.9543	2.85105	3.05873	2.37465	2.7317	0.457967
	501	2.74154	2.22088	2.24805	2.88376	3.07039	2.38094	2.732	2.89789	1.89619	2.52975	3.20596	2.09037	2.30933	3.02027	2.50375	2.70879	2.56507	2.59973	3.1831	2.76707	2.62774	0.363226
	502	3.21313	1.79633	2.12785	3.07213	3.41182	2.58372	3.03649	3.0354	1.63876	2.54768	2.82195	1.93452	2.61036	2.43354	2.59866	2.30039	2.25123	2.40971	3.16537	2.9173	2.59532	0.493175
	503	3.34583	2.0032	2.00031	2.37784	3.43446	2.50182	2.60121	2.70177	2.31761	2.32324	1.91734	2.06133	3.47016	2.40452	2.88204	1.84903	2.29687	2.18131	2.73565	3.03865	2.52221	0.499799
	504	3.05861	2.62024	2.48994	2.63305	3.57619	2.72791	2.42153	2.73268	2.6528	2.13353	1.98053	2.58406	3.70528	1.98582	3.09335	2.0192	2.13721	2.09057	2.68636	2.45599	2.58924	0.488083
	505	2.40401	2.58838	2.64756	3.36202	2.85118	2.49976	2.15799	2.53917	1.97214	1.83102	1.53394	2.51481	3.61703	2.11861	2.56797	2.57229	2.90302	1.73055	2.51047	2.1332	2.45276	0.509432
	506	2.07661	2.74543	3.3807	3.09068	3.0151	2.66003	2.21212	2.03531	2.32634	1.48249	1.80768	2.31525	3.56958	1.97947	2.68471	2.48345	2.8174	2.2446	2.8473	1.72124	2.47477	0.55547
	507	1.98612	2.55503	2.15361	3.14057	3.54951	2.16428	2.4027	1.829	2.55966	2.30144	2.06808	2.34989	3.09265	1.76005	2.4868	2.55844	3.34764	2.65113	3.255	1.5305	2.48711	0.556004
	508	2.14494	2.05629	1.4697	2.59537	3.99602	2.31346	2.07981	1.63702	2.13	2.41234	1.20747	3.51083	2.68827	1.78361	2.3471	1.78162	3.0217	3.07412	2.81159	2.13014	2.35957	0.68649
	509	1.55884	2.05533	2.24283	2.60424	4.13787	2.99756	2.48921	1.65065	2.41655	2.03294	1.64071	3.07566	2.22909	2.44452	1.82461	2.34304	2.24507	2.69513	3.16856	2.35675	2.41046	0.6102
	510	1.80634	2.52721	2.27997	2.4225	2.91688	2.41689	2.28518	1.86724	2.78147	2.16944	2.03556	2.66479	2.69259	2.51977	1.61718	2.17692	1.63999	2.6552	2.86577	3.30934	2.38251	0.446778
	511	2.42866	2.96561	2.88601	2.21252	2.67642	2.71592	2.53083	1.40226	2.80977	2.40822	2.50783	2.20631	2.43212	2.19347	2.21166	1.94082	1.26355	1.95944	1.59142	2.56455	2.29537	0.472148
	512	3.41005	3.46763	2.5975	2.05362	2.13339	2.07709	2.75813	1.41133	2.70977	2.34655	3.02623	2.15826	1.72373	2.15343	2.22641	1.99091	1.28212	2.18296	1.7701	1.96848	2.27238	0.58125
	513	3.16371	2.98116	2.35681	1.585	2.56758	2.45925	2.94834	1.49622	1.96702	2.34079	3.13876	1.78195	1.80749	1.92197	2.11588	2.36217	1.83789	2.07199	2.60777	2.36506	2.29384	0.500483
	514	3.02145	2.34949	2.64845	1.59935	2.03325	2.38979	2.75542	1.75109	2.03644	2.72824	2.30111	1.65492	1.25392	1.75686	2.14901	2.77286	1.30697	2.57922	2.13573	2.41255	2.18181	0.50535
	515	2.4598	2.45884	2.96973	1.41122	2.03771	2.16952	2.58476	1.90157	2.31845	2.19037	1.7858	1.66834	1.9685	2.19204	2.50847	2.84853	1.21597	2.19283	2.01914	2.4828	2.16922	0.442088
	516	2.11278	2.45484	2.47066	1.61618	1.76605	2.36718	2.0276	1.23556	2.31838	1.92979	1.85536	1.52084	2.01478	2.38915	2.62783	2.27489	1.89614	1.9279	1.91285	2.45461	2.05867	0.362937
	517	1.88366	2.1589	2.56138	1.84531	2.25603	1.91442	1.62937	1.01485	2.68993	2.00532	1.9057	1.43057	2.3124	3.03768	2.40941	1.54589	2.07461	1.34414	1.62467	2.71516	2.01797	0.512867
	518	1.68297	1.56274	2.47044	2.33704	2.21175	2.0434	2.11067	2.05329	2.59964	1.79367	1.89472	1.05801	2.13798	2.64621	1.65102	1.77988	1.54642	1.6028	1.90241	2.46531	1.97752	0.408804
	519	1.96183	1.51817	1.61082	2.82344	2.03272	2.06661	1.86192	2.99195	2.58481	1.11674	2.38056	1.48592	2.46345	2.34068	1.68205	1.17283	1.4642	1.22417	1.98815	2.45359	1.96123	0.551738
	520	1.79388	1.28939	1.11301	2.77219	1.79896	1.34273	1.98294	3.58238	1.99922	0.841315	2.15926	1.56319	1.72128	2.30613	1.37041	1.60489	2.1735	0.953896	1.74688	2.08752	1.81015	0.635155
	521	1.6831	1.16767	0.649318	2.38116	1.42978	0.576186	2.21728	2.78966	1.45832	1.16747	2.06449	1.39507	1.81768	2.05244	0.901364	1.55002	2.60172	0.861028	1.52333	2.01648	1.61518	0.62883
	522	1.76663	1.1591	0.700349	1.84367	1.19995	0.619858	2.58948	2.39296	1.0574	0.944494	2.14091	1.76471	1.88167	1.89172	0.588219	1.51017	2.31592	0.362438	1.41326	1.84881	1.49959	0.648833
	523	1.70651	0.988853	1.10032	1.66881	1.30295	0.740339	1.85546	2.35683	1.4076	1.40677	2.20219	2.00595	1.41381	1.94019	1.30292	1.78401	2.80585	1.32607	2.4443	2.63836	1.71991	0.562489
	524	2.21069	1.33964	1.04738	1.80806	1.39301	1.19088	0.801802	2.39473	1.47301	1.467	2.28956	1.97511	1.72698	1.65207	1.70256	1.3478	2.73421	1.62947	1.91041	2.32684	1.72106	0.493652
	525	1.4557	1.52628	1.49023	2.06079	1.89289	1.45962	1.02488	2.70224	2.12439	1.50085	2.11781	1.82394	1.30617	1.4353	2.12706	0.869046	2.22442	2.07855	1.68451	2.17091	1.75378	0.45361
	526	1.59314	1.45024	1.65557	1.69844	2.10832	1.45036	1.53458	2.26682	2.31788	1.64142	1.91409	1.83111	0.978234	1.40569	1.93852	1.19743	1.57171	2.1729	1.30427	2.38716	1.72089	0.389257
	527	1.24592	1.61854	1.41493	1.68116	2.5447	1.77199	1.44246	2.20082	1.52296	1.99941	2.00787	1.88697	1.18393	1.24911	2.34266	1.24782	0.859743	1.94586	0.804565	2.43095	1.67012	0.500149
	528	1.14185	1.93122	1.38857	1.55265	2.33955	0.564018	1.97199	1.56199	0.750303	1.3748	2.55468	1.95736	1.07256	1.8294	2.61443	1.59017	1.30748	1.36112	0.791227	2.21841	1.59369	0.583852
	529	1.39731	1.73413	0.965296	1.58103	2.45632	0.786938	1.69756	2.44311	1.10833	1.36844	1.77216	1.66918	1.56075	2.10502	2.61813	1.76784	1.21289	0.890957	1.17969	1.45597	1.58855	0.516849
	530	1.80344	2.17921	1.7775	1.69859	2.67891	1.5958	1.96983	3.53843	1.67002	2.05624	1.47351	0.780227	1.85202	2.30713	2.35575	2.52054	1.08117	1.00417	2.34514	1.73214	1.92099	0.628107
	531	2.82028	1.6623	2.00942	1.53887	2.45167	2.32941	2.35103	2.80347	1.84718	1.7538	1.26604	1.0674	2.68029	1.98523	1.66359	2.29891	1.19469	1.86938	2.7586	2.11028	2.02309	0.537118
	532	2.65113	1.78565	2.16944	1.67887	2.89432	2.94968	1.55972	1.95326	1.94705	2.30044	1.93265	2.06291	2.34752	1.61165	1.71344	2.12554	2.13866	2.11084	2.08796	2.43824	2.12295	0.390646
	533	2.7883	2.10033	1.9488	1.9175	2.24622	2.73537	1.63773	1.40309	1.96771	1.82969	1.98912	2.91926	2.3975	1.33416	1.45308	2.00992	2.11256	2.62545	2.03192	1.73435	2.0591	0.453709
	534	2.18772	2.2943	2.2731	2.66399	1.67082	2.85614	1.15577	1.02223	1.94347	1.48665	2.1563	2.58776	2.89268	1.5637	0.81045	2.25268	2.44953	2.32862	1.73537	1.63672	1.9984	0.596576
	535	1.59241	2.71399	2.43389	3.12846	1.97958	3.2009	1.24173	1.58347	1.18186	1.74894	1.47184	2.69638	3.09347	1.83854	1.32784	1.78658	1.8882	2.15574	2.30657	1.03092	2.02007	0.673008
	536	1.98864	2.51855	2.30534	3.12501	2.29361	3.36334	1.47725	2.06949	1.67694	2.22799	1.78651	2.24672	2.50017	1.67487	1.9597	2.52616	1.62086	2.30485	2.43782	1.35878	2.17313	0.512379
	537	1.66897	2.82788	2.68451	2.6008	2.1369	3.27196	2.34995	2.28264	1.71661	3.23338	2.47786	2.36393	2.92635	1.6164	3.06748	2.72838	2.47917	2.08289	2.67518	2.16536	2.46783	0.483599
	538	1.62635	2.80474	3.10203	2.50496	1.66988	3.12809	2.87726	1.9546	2.49162	2.85429	2.56641	2.64841	3.21771	1.71392	2.30874	2.49544	2.85744	2.15691	2.98575	2.35311	2.51588	0.489982
	539	1.62635	3.64952	3.06443	3.15883	2.2155	3.14269	3.58654	2.60389	3.74057	2.78653	2.09655	2.51361	2.93775	1.92539	2.59381	3.00466	3.14039	2.45235	2.8062	2.12053	2.7583	0.58073
	540	1.70391	3.31533	3.00467	3.88016	2.19339	2.94426	2.74275	3.24209	3.57831	3.06908	2.16207	2.85172	2.92619	2.53178	2.96637	2.52794	2.88681	3.11846	2.67416	2.06812	2.81938	0.522815
	541	2.37663	2.42144	3.42776	3.16819	1.95529	2.06256	3.05612	3.69761	3.64058	2.95774	3.07534	2.34467	2.62348	3.12935	4.17179	2.01678	3.71369	3.49568	2.83461	2.18159	2.91754	0.65117
	542	2.88573	2.13009	4.09157	3.18521	2.46267	2.3146	3.39018	4.0397	3.43529	2.78449	3.23039	2.83238	2.24332	2.63329	4.23328	3.37035	3.65577	3.68947	3.03547	2.3139	3.09786	0.642998
	543	3.47921	2.24146	4.44726	3.81171	3.46105	3.69945	3.71041	3.55219	3.37204	2.56413	3.94126	3.51928	2.8157	2.4747	4.3584	3.07663	3.84766	3.76689	2.89883	2.78032	3.39093	0.607996
	544	3.19756	2.69567	4.355	3.54755	3.82689	4.24414	3.24647	3.0939	4.09096	2.06972	4.74891	3.47665	2.79762	3.12581	3.96381	3.13627	3.88459	3.59512	3.17203	3.29781	3.47832	0.632186
	545	3.69042	3.25349	4.04216	3.90116	3.32791	4.49886	4.10683	3.4861	3.30075	2.89409	4.47849	3.45477	3.53113	2.97741	3.98419	3.02314	3.97144	3.39715	3.72287	3.68782	3.63651	0.458544
	546	4.48271	3.28625	3.60909	3.86514	3.51441	4.30822	4.87429	3.93911	2.86761	3.70323	4.60508	3.89325	3.71572	3.26383	3.77584	3.6069	3.81646	2.68151	3.5316	4.10669	3.77235	0.54067
	547	4.69295	3.47531	3.59843	4.5984	4.21699	4.11098	4.64067	4.97773	3.14132	3.82475	4.57641	4.27239	3.69854	3.76392	3.38723	4.10481	3.76875	2.46942	3.26788	3.62973	3.91083	0.620629
	548	4.83577	4.54938	3.62618	4.72006	4.6676	4.13143	4.82457	4.97502	3.93043	4.36736	4.97619	4.28231	4.73709	3.74822	3.33103	4.66017	3.87416	3.77905	3.52906	4.09571	4.28204	0.51907
	549	4.36307	4.44816	3.70004	4.73031	4.75958	4.49757	4.69998	5.11247	3.79766	4.43514	4.53454	4.4063	4.7137	3.93547	3.06551	4.46873	4.15386	4.17626	3.41107	3.86293	4.26362	0.503994
	550	4.8409	4.58133	3.78491	4.4052	4.27002	4.29801	4.66394	4.76741	4.01255	5.72986	4.32475	4.80785	4.48232	3.79093	3.42799	4.15431	4.90013	4.32099	3.06673	3.47175	4.30509	0.608131
	551	4.79938	4.64438	3.75946	4.30434	3.47282	4.26261	4.5092	4.51178	3.95955	5.67288	4.41018	4.50631	4.26991	3.91527	3.90546	4.4259	5.06445	4.20232	3.51147	3.45067	4.27792	0.549525
	552	4.87616	5.22322	4.11883	4.54552	3.43873	3.98885	4.37368	4.20347	4.08019	5.5864	4.53282	4.34915	3.98811	4.45344	3.59304	4.99683	4.81655	4.06919	3.72848	3.59304	4.32779	0.567903
	553	4.11293	5.0027	4.61265	4.78296	3.60027	4.01653	3.80103	4.25561	4.9061	4.84421	3.95935	4.78902	4.50288	4.72119	3.91265	4.85546	4.33487	4.8383	4.07545	3.676	4.38001	0.457642
	554	4.05612	4.24718	4.52446	4.28654	3.92692	4.14415	3.67392	4.97256	5.25328	4.34181	3.83698	4.26067	4.98294	5.09959	4.63661	5.05896	3.8057	4.31164	4.43356	4.26393	4.40587	0.463484
	555	4.26857	4.52507	4.63557	4.12602	4.43604	4.57899	4.56322	5.05505	4.79026	4.41522	3.91731	4.10211	5.23314	4.41995	5.27429	5.30273	3.59057	4.71291	4.76197	4.76787	4.57384	0.448134
	556	4.62444	4.78513	4.13977	3.42022	4.32894	4.55888	4.05029	5.21347	4.22565	4.60317	4.3071	4.68866	5.27182	4.36281	5.20647	4.62942	4.06007	5.04992	4.89529	4.65158	4.55365	0.461301
	557	4.62865	4.83552	3.69184	3.13696	4.21609	4.59415	4.07431	5.13643	4.13391	4.19547	5.13457	4.68548	4.8239	4.6331	5.18591	4.55945	4.11402	4.69974	5.0708	4.93573	4.5243	0.526611
	558	5.15978	5.05325	3.92697	2.99148	4.31575	4.30503	3.96535	4.94177	4.19616	4.72148	4.53709	4.16238	4.40529	4.30779	4.94689	4.64591	4.12538	3.81316	4.78851	5.1721	4.42408	0.535761
	559	5.76556	4.51998	4.32797	3.27262	4.8078	3.80344	4.08861	4.61217	4.53937	4.59504	4.52078	4.63031	4.29645	3.8873	5.43594	4.21874	4.86291	3.4687	4.38028	5.13865	4.45863	0.601885
	560	5.69287	4.04217	4.16654	3.63032	5.36671	4.09628	4.07987	4.95441	4.66523	4.11128	4.59222	4.30865	4.15532	3.74217	4.98541	4.33415	4.47457	3.89035	4.21305	5.27518	4.43884	0.55997
	561	5.70543	5.24973	3.90545	4.35953	5.60916	3.4762	4.28957	5.46837	4.07649	4.22215	4.21299	3.99091	3.90341	3.98363	4.24298	4.14391	4.27871	3.52922	4.63389	5.03849	4.41601	0.657768
	562	5.51133	5.85744	3.82902	4.32111	5.37256	3.61665	4.0905	5.39598	4.39784	4.38567	4.34828	4.13678	3.42898	4.24675	4.12781	4.60297	4.40274	3.71895	3.88883	4.28717	4.39837	0.65816
	563	4.7475	4.61856	4.32554	4.50542	4.71804	4.19775	4.37334	5.47689	3.88316	4.73054	4.03039	4.10562	3.39389	4.15804	4.77548	5.17702	4.26572	4.30852	4.60289	3.46782	4.39311	0.50463
	564	4.43766	4.0407	5.13798	4.22	4.74886	4.45965	4.18128	4.74395	3.66946	4.80727	4.29201	3.8014	3.42902	4.32221	3.98392	5.13894	4.00894	4.28565	4.27322	3.25253	4.26173	0.505386
	565	3.52629	4.15648	4.78563	4.12268	4.20467	3.96537	3.8716	5.01937	3.69768	5.03339	3.97272	3.57941	3.59278	4.29338	4.10264	4.65038	3.85124	3.98878	4.05511	3.47142	4.09705	0.465579
	566	3.44507	3.462	4.88502	4.46185	3.68931	4.40738	3.86369	4.90497	3.37974	4.62471	4.02837	3.66159	3.50565	3.7743	4.13262	4.39585	4.10542	3.14887	3.7864	3.80624	3.97345	0.50568
	567	3.90971	3.36104	4.69799	4.23674	4.52108	4.86442	3.63051	4.03124	3.29427	3.56212	4.14591	3.31679	4.10276	3.89212	3.82636	3.97794	3.9374	3.02167	4.61264	3.00165	3.89722	0.536479
	568	3.84616	3.97507	4.15384	3.84944	4.70034	4.89403	3.44391	2.95841	3.08319	3.24123	3.86029	3.65479	4.01558	4.06857	3.49974	3.40044	4.343	3.12988	4.87532	3.12857	3.80609	0.58815
	569	3.59966	4.62764	3.97215	4.00951	4.15029	3.92845	3.28483	2.78517	3.80416	3.1586	3.75013	3.74449	3.30074	3.81169	3.64086	2.6297	3.55763	3.16717	4.61741	3.52167	3.6531	0.51645
	570	2.71469	3.71169	3.86419	3.74368	3.91473	3.79219	3.69103	2.64625	4.24834	3.26595	3.74762	3.66733	2.56925	3.44229	3.63276	1.81512	3.89492	3.84515	4.60701	3.12606	3.49701	0.646721
	571	2.97264	3.2255	3.2659	3.55019	3.01163	3.34862	3.21893	3.63154	4.07014	2.76939	3.51601	3.33234	2.34607	2.34698	3.73389	2.23772	3.22967	4.13205	4.1775	3.3895	3.27531	0.557196
	572	3.22453	3.25216	2.55184	2.7053	2.67489	2.57012	3.04145	3.4551	4.27104	2.56966	2.96262	2.51956	2.30145	2.43238	3.83304	2.66926	3.02832	4.06479	3.18755	3.56763	3.04413	0.561975
	573	2.90709	3.47698	2.33102	2.73334	2.47486	2.29251	2.76384	3.55978	3.65638	2.754	2.32982	2.66253	2.52372	2.97405	3.75049	2.94326	2.64598	2.96487	2.86697	3.24014	2.89258	0.442464
	574	2.14685	2.81579	2.31123	2.24707	2.34367	2.04129	2.67334	2.81858	2.77659	2.74653	2.59972	2.56028	2.81188	3.13865	3.61463	2.36017	2.00951	2.61797	2.79971	3.02792	2.62307	0.392595
	575	2.42109	2.55377	2.13277	1.92238	2.85192	2.26784	2.46385	2.20074	2.59736	2.05753	2.55234	2.46642	2.89783	2.87668	3.21643	2.55176	1.44285	2.504	2.29615	2.77426	2.4524	0.394735
	576	2.18711	2.08062	1.7859	1.84759	2.33954	2.17742	2.66203	1.92248	2.62443	2.52287	2.38033	2.53668	2.57525	2.24523	2.38757	3.08467	1.33061	2.21366	2.19022	3.35796	2.32261	0.447674
	577	2.58783	1.73945	1.85345	2.09476	2.39685	1.70204	2.78623	2.58504	2.36532	2.41604	2.2232	1.85929	2.28126	2.1032	1.94138	2.39333	1.58974	2.09345	2.09759	2.86316	2.19863	0.356679
	578	2.39225	1.34809	2.03147	1.97016	3.00721	1.82366	2.92737	2.1707	2.29589	2.14469	1.82591	1.97159	1.63665	2.03828	1.15023	2.35431	1.95478	2.24545	1.97253	2.47601	2.08686	0.445736
	579	1.65095	0.960599	1.50466	2.05892	2.15306	1.98689	2.08748	1.14342	1.78462	1.75301	1.16922	2.24288	1.42617	2.39284	1.25984	2.23763	1.21547	1.42265	2.22602	1.97493	1.73256	0.44311
	580	1.67304	0.927882	1.82834	1.82116	1.72002	2.32838	1.37509	1.11239	1.71937	1.70007	0.934721	1.71564	1.17832	1.99414	1.6151	1.43853	0.184854	1.49642	2.0116	1.61671	1.51959	0.474888
	581	1.63621	0.754139	1.56015	1.05781	0.44753	2.05716	0.159066	0.829249	1.63711	1.49021	0.866377	2.19767	0.962367	1.59952	1.04988	1.04376	0.250268	1.24278	1.49156	1.14626	1.17395	0.546956
	582	1.0762	0.686401	1.26563	0.478948	0.177592	1.37111	-0.0993055	0.879358	0.877825	0.858451	0.744904	2.38549	0.892506	0.60878	1.03908	0.66399	0.496718	0.502316	1.69235	0.835784	0.871707	0.536072
	583	0.29724	-0.0332622	1.11446	-0.238864	-0.0428763	1.35467	-0.844625	0.346439	0.489494	0.759477	0.799453	1.77392	0.921622	0.453587	0.165856	0.361428	1.03117	0.229119	1.67937	0.747206	0.568244	0.645261
	584	-0.672597	0.409641	1.07683	-0.1494	-0.0696441	0.864936	-1.13059	0.173714	0.393493	0.186794	1.00461	1.04069	0.749239	0.675279	-0.843332	0.241749	1.21457	0.119246	1.29973	0.421397	0.350317	0.681881
	585	-1.04894	0.776622	-0.502204	-0.0831926	0.0163588	0.354325	-0.935015	0.609792	0.541405	0.274112	0.792881	0.691277	0.359221	0.388028	-1.00957	0.147355	0.634858	0.0434381	0.377497	-0.178677	0.112479	0.58292
	586	-0.921785	0.0274166	-0.799272	-0.383377	0.0423599	0.0100077	-0.43265	0.39863	0.022156	0.0163585	0.712096	-0.317666	0.383502	-0.0501348	-1.20416	0.254006	0.187058	-0.220599	-0.652142	-1.07315	-0.200067	0.518964
	587	-0.807899	-1.14306	-1.42216	-1.05387	-0.166741	-0.0687639	-0.118211	-0.148772	-0.896338	-0.18173	0.52082	-0.604442	0.0307528	-0.855231	-0.501438	-0.384562	-0.788074	-0.419614	-1.23799	-0.751946	-0.549964	0.492675
	588	-0.992291	-1.7663	-1.24166	-0.542394	0.00424013	-0.65321	-0.332776	-0.550596	-1.55759	-0.948922	-0.237892	-0.537597	-0.801195	-1.10122	-0.259578	-0.500451	-1.56359	-0.658975	-1.67633	-0.243295	-0.808081	0.52885
	589	-1.46419	-2.0393	-1.03445	-0.236758	-0.410743	-1.11857	-0.896467	-0.717957	-1.50707	-1.41648	-0.758722	-0.885112	-1.38852	-0.84431	-0.0814556	-0.784321	-1.65294	-0.534908	-1.24917	-0.320205	-0.967082	0.515215
	590	-1.63804	-2.38725	-1.14597	0.0138597	-1.02183	-1.44885	-0.864748	-1.24092	-1.59454	-1.77078	-1.00138	-1.39366	-1.40755	-0.875906	-0.305337	-1.17195	-2.40512	-0.914176	-1.42622	-0.990176	-1.24953	0.579175
	591	-1.65468	-2.15548	-1.049	0.148665	-1.398	-1.649	-0.895087	-1.34928	-2.08877	-1.53799	-1.19581	-1.34628	-1.55828	-1.54513	-0.759857	-1.15608	-2.16637	-1.30455	-1.8427	-1.46573	-1.39847	0.529489
	592	-2.17009	-1.38631	-1.5745	-0.463255	-1.6597	-1.31997	-1.14175	-1.68987	-2.69777	-1.27421	-1.27932	-1.52382	-1.57936	-1.72191	-1.21093	-1.83589	-2.00715	-1.91451	-1.91766	-1.70458	-1.60363	0.457798
	593	-2.37323	-1.00258	-1.46294	-0.849783	-2.02406	-1.21716	-1.79484	-2.07413	-2.75691	-2.06299	-1.66279	-1.93596	-1.68257	-1.72147	-1.53883	-1.99219	-1.94003	-2.29268	-2.06452	-1.9591	-1.82044	0.455528
	594	-2.24482	-1.35854	-1.87044	-1.80078	-2.75655	-1.92414	-1.94748	-2.37251	-2.34738	-1.98837	-1.831	-2.64298	-1.98262	-2.02604	-2.03372	-2.43901	-2.07975	-2.83525	-2.11283	-1.87023	-2.12322	0.357996
	595	-2.11033	-1.54011	-1.88456	-2.75066	-2.7163	-2.72162	-2.32242	-2.36144	-1.61809	-2.13039	-2.16923	-2.42672	-2.34695	-2.17426	-2.88139	-2.38466	-2.10763	-2.02566	-2.40386	-2.1411	-2.26087	0.351856
	596	-2.66792	-1.99781	-2.36801	-3.20145	-2.54393	-3.78556	-2.80317	-2.56414	-1.469	-2.29513	-2.35604	-2.80833	-2.49303	-2.3859	-3.10894	-2.69944	-1.97714	-1.75458	-2.7156	-2.58564	-2.52904	0.51559
	597	-3.22818	-2.23174	-2.77942	-3.25704	-2.72174	-3.56766	-3.06808	-2.61909	-2.06334	-2.43281	-2.67105	-2.97061	-2.6767	-2.8761	-3.14426	-3.44479	-1.96771	-2.16432	-3.2285	-2.18251	-2.76478	0.477439
	598	-2.55465	-2.88327	-2.92104	-3.54706	-3.39662	-3.24998	-2.90806	-2.67176	-2.31433	-2.74684	-2.85182	-2.81194	-2.87153	-3.17464	-3.17374	-3.35668	-2.21297	-2.53386	-3.8491	-1.8676	-2.89487	0.473976
	599	-2.66343	-3.47814	-3.05012	-3.08342	-3.30071	-3.48852	-2.60872	-2.75265	-2.57226	-2.82546	-3.51715	-3.49908	-3.35824	-3.08899	-3.05092	-3.51597	-2.40299	-2.55875	-3.65987	-2.21037	-3.03429	0.436272
	600	-3.14848	-3.41063	-2.82236	-2.91178	-3.59979	-3.3853	-2.46395	-3.43506	-2.48848	-2.91343	-3.63337	-3.23665	-3.20984	-2.8124	-3.60027	-3.11546	-2.75402	-2.78394	-3.46095	-3.0672	-3.11267	0.360139
	601	-3.57307	-3.55299	-2.86066	-3.27102	-3.58546	-3.55884	-3.08954	-3.52112	-2.39767	-2.96253	-3.74413	-3.63726	-3.18627	-2.70685	-3.54943	-2.93373	-3.29727	-2.78634	-3.3288	-3.23022	-3.23866	0.367682
	602	-3.5626	-3.69667	-3.04119	-3.33491	-3.51665	-3.64004	-3.38577	-3.72278	-2.92265	-2.73826	-3.28025	-3.44178	-2.68955	-2.77792	-2.65841	-2.52236	-3.63262	-2.78674	-3.73302	-3.23028	-3.21572	0.410876
	603	-3.50257	-4.07851	-3.40832	-3.95752	-3.16296	-3.35163	-3.48048	-3.95286	-3.36056	-3.3394	-3.2895	-3.35015	-3.08688	-2.62435	-2.84128	-2.8091	-3.43375	-2.48297	-3.74118	-3.0818	-3.31679	0.426408
	604	-3.74294	-3.91381	-3.92519	-3.39198	-2.96038	-3.16923	-3.47298	-4.10954	-3.81501	-3.2845	-3.44547	-3.3623	-3.30611	-3.14986	-3.16692	-3.00044	-3.69641	-2.66211	-3.20919	-3.56791	-3.41761	0.368351
	605	-3.90208	-3.68949	-3.3303	-3.48329	-3.37929	-3.30375	-3.18795	-4.20115	-3.45003	-2.88177	-4.17244	-3.66433	-3.70973	-3.30785	-3.27325	-3.35169	-3.74052	-3.30771	-3.25105	-3.80755	-3.51976	0.334861
	606	-3.71651	-3.74888	-3.5297	-3.49927	-3.95248	-3.75097	-2.75592	-4.17365	-3.58686	-3.04583	-4.54265	-3.81012	-3.959	-3.64957	-3.71701	-3.65184	-4.00074	-4.18916	-3.92237	-3.42658	-3.73145	0.392243
	607	-4.06044	-3.85873	-3.56521	-4.13715	-4.38023	-3.8359	-3.16738	-4.39305	-3.55874	-3.1411	-4.25324	-3.96212	-3.65391	-3.59431	-4.12684	-3.84784	-3.57726	-4.65105	-4.39011	-3.6406	-3.88976	0.411236
	608	-4.25993	-3.96168	-3.68917	-4.38623	-4.36765	-4.14143	-3.0115	-4.08349	-4.11182	-3.47099	-3.9186	-3.63468	-3.36456	-3.83815	-4.45927	-4.07828	-3.40811	-4.20625	-4.61008	-4.01248	-3.95072	0.413599
	609	-4.16631	-3.89353	-3.92928	-4.65413	-4.42106	-4.74935	-3.09392	-3.91727	-3.78765	-3.47065	-3.86347	-3.76305	-3.00423	-3.69468	-4.45707	-4.05632	-3.77202	-4.03227	-4.61737	-4.15594	-3.97498	0.469123
	610	-3.8049	-3.92301	-4.46584	-4.21898	-4.52676	-5.1305	-3.65849	-3.6359	-4.08991	-3.88673	-4.13313	-3.98924	-3.34652	-4.01413	-4.17455	-3.96492	-4.22441	-4.02925	-4.42903	-4.32734	-4.09868	0.381067
	611	-4.25071	-3.96195	-5.22882	-3.91724	-4.05642	-5.25613	-3.94138	-4.08954	-4.03001	-3.81272	-4.25076	-4.42374	-3.88251	-4.1493	-4.4701	-4.18261	-4.25371	-3.51055	-4.15378	-4.38739	-4.21047	0.418908
	612	-4.12874	-4.11388	-4.76745	-3.86529	-3.71211	-5.27688	-4.30681	-3.96619	-4.19025	-4.21734	-4.42843	-4.81265	-4.23005	-4.55566	-4.44586	-4.3218	-4.2487	-3.35304	-3.95837	-4.56737	-4.27334	0.419673
	613	-3.99795	-4.23412	-4.23197	-4.10793	-4.12684	-4.96711	-4.63569	-4.44653	-4.03354	-4.25939	-4.3575	-4.57916	-4.06782	-4.42849	-4.1735	-4.02543	-4.56801	-3.4122	-4.2454	-4.71344	-4.2806	0.331533
	614	-3.65045	-3.89121	-3.73478	-4.18981	-4.41041	-4.58771	-4.53922	-4.75976	-4.4096	-4.15005	-4.38192	-4.55898	-3.87904	-4.03401	-4.17868	-4.4643	-3.97296	-3.78098	-4.54833	-4.57454	-4.23484	0.333295
	615	-4.08578	-3.68684	-3.6614	-4.54372	-4.13811	-3.98282	-4.41254	-4.62672	-4.17445	-3.94649	-4.07412	-4.41691	-3.6244	-3.716	-4.34329	-4.29093	-3.36831	-3.61911	-4.37608	-4.39334	-4.07407	0.36022
	616	-4.12152	-3.9371	-3.89111	-4.32078	-3.95823	-4.12452	-4.26108	-4.49356	-4.18005	-3.91509	-4.29075	-4.11044	-4.23874	-3.88853	-4.17477	-3.98803	-3.50142	-3.21106	-3.75311	-4.50998	-4.04349	0.312306
	617	-3.86599	-4.43322	-4.61669	-4.21232	-3.97387	-4.64373	-3.85266	-4.71779	-4.36889	-4.16754	-4.69622	-4.11614	-4.74023	-4.17273	-4.27435	-3.4709	-3.87345	-3.7024	-3.54357	-4.71602	-4.20794	0.406476
	618	-3.7704	-4.37443	-4.53208	-4.45381	-3.81284	-4.34591	-3.72468	-4.6734	-4.04372	-3.92512	-4.37135	-4.32188	-4.79934	-4.04894	-4.02723	-3.68594	-4.4825	-3.64844	-3.4184	-4.58412	-4.15223	0.392566
	619	-3.71443	-4.41022	-4.32328	-4.70938	-4.04101	-4.08613	-3.67586	-4.47303	-3.77397	-3.9231	-4.09163	-4.49194	-4.94988	-3.87011	-3.552	-3.56556	-4.75918	-3.8077	-3.40067	-4.51763	-4.10684	0.448604
	620	-3.93936	-4.00522	-4.41875	-4.33678	-4.39269	-4.00592	-3.67638	-4.15085	-3.45253	-4.18812	-3.89384	-4.37781	-5.37915	-3.93895	-3.54614	-3.98444	-4.50629	-3.86978	-3.65139	-4.91704	-4.13157	0.462538
	621	-3.77356	-4.04361	-4.31245	-3.9568	-4.00527	-3.89533	-3.46738	-3.95535	-3.62181	-4.40578	-3.52879	-4.06106	-5.25296	-3.93803	-3.39594	-4.2762	-4.23585	-4.07937	-3.64578	-4.82845	-4.03399	0.450047
	622	-4.32937	-4.45179	-4.11867	-3.84063	-3.78909	-4.27434	-3.55117	-4.19185	-3.73184	-4.55083	-3.63219	-3.93699	-4.84147	-4.18294	-3.22748	-4.47184	-4.13376	-4.26024	-3.49391	-4.61206	-4.08112	0.421174
	623	-4.33003	-4.39915	-4.03187	-3.74891	-3.50132	-4.07673	-3.96959	-4.01788	-4.15647	-4.32141	-3.96471	-4.29492	-4.67881	-4.3578	-3.94494	-4.22083	-3.87931	-4.58841	-3.73141	-4.44635	-4.13304	0.301129
	624	-4.30207	-4.16746	-4.26198	-3.84904	-3.18772	-3.53644	-4.00761	-3.61006	-4.90843	-3.83503	-3.92602	-4.29722	-4.61032	-4.26794	-3.90307	-4.48208	-4.16165	-4.50947	-3.8849	-4.13195	-4.09202	0.398474
	625	-4.79326	-3.76961	-4.09218	-4.08223	-3.46949	-3.62695	-4.12651	-3.66813	-4.85327	-3.81218	-3.85474	-4.9515	-4.0715	-4.62619	-3.87708	-4.70605	-4.53675	-4.44795	-4.15572	-3.84268	-4.1682	0.448209
	626	-4.78948	-3.68353	-3.92753	-4.56289	-4.11964	-3.96091	-4.13311	-3.34206	-4.69004	-3.77227	-3.84853	-4.77254	-3.96055	-4.89349	-4.26393	-4.96845	-4.04517	-4.38695	-4.51236	-3.74293	-4.21882	0.458255
	627	-4.67653	-3.24131	-4.02597	-5.00094	-4.17304	-4.32746	-3.98499	-3.56494	-4.29298	-3.87	-3.78014	-4.65318	-4.07227	-4.7719	-4.51229	-4.45133	-4.10369	-4.63092	-4.78991	-3.77656	-4.23502	0.457997
	628	-4.39155	-3.67753	-4.1188	-5.1918	-4.54892	-3.81445	-4.31594	-4.15454	-4.66467	-3.57409	-3.86386	-4.20856	-4.20396	-4.60763	-4.78828	-3.902	-3.6001	-5.02124	-4.72668	-4.22297	-4.27988	0.464091
	629	-3.99358	-3.81761	-3.75237	-5.27492	-4.80626	-3.67647	-4.14186	-4.3318	-4.56478	-3.71052	-4.10736	-3.89749	-4.01815	-4.35606	-4.89465	-4.14762	-3.89253	-4.87153	-4.72603	-4.34168	-4.26616	0.457523
	630	-4.28568	-4.1828	-3.3621	-4.74465	-4.8486	-3.49659	-4.74316	-4.3998	-4.26717	-3.85732	-4.59595	-3.64604	-4.23797	-4.31639	-4.11659	-4.62107	-3.86531	-4.61721	-4.53766	-4.37837	-4.25602	0.42369
	631	-4.5577	-4.59425	-3.81665	-4.42953	-5.00594	-3.88612	-4.58847	-4.43142	-4.0981	-4.64028	-4.12913	-3.38469	-4.62734	-4.03981	-3.62872	-4.84621	-3.88824	-4.30408	-4.49856	-3.97479	-4.2685	0.424002
	632	-4.81214	-4.61634	-4.1792	-4.70683	-4.84204	-4.03987	-4.62127	-4.69305	-4.18816	-4.70939	-4.01367	-3.21016	-4.78745	-3.89742	-3.1775	-4.71825	-4.1265	-4.73858	-4.10615	-3.7562	-4.29701	0.513075
	633	-4.27921	-4.46658	-4.58704	-4.53763	-4.66161	-4.004	-4.77763	-4.61611	-4	-4.21922	-3.70282	-3.37306	-4.42131	-4.28956	-3.59956	-4.47976	-3.9122	-4.71396	-4.16076	-4.24922	-4.25256	0.388133
	634	-4.18242	-4.29439	-4.98382	-4.57926	-4.62777	-4.03863	-4.5392	-4.61766	-3.63013	-3.77149	-3.59624	-3.7426	-3.66749	-4.51115	-4.12339	-4.3262	-3.869	-4.61938	-4.31286	-4.47034	-4.22517	0.404502
	635	-3.69337	-4.38945	-4.9792	-4.55279	-4.29715	-3.58078	-4.1433	-4.17529	-3.332	-3.51275	-3.62787	-3.69948	-3.33089	-4.63025	-4.45737	-3.9699	-3.59026	-3.88298	-4.0186	-4.39436	-4.0129	0.466057
	636	-3.25152	-4.09678	-4.68833	-4.43722	-3.60838	-3.92011	-4.03163	-3.84646	-3.30957	-3.76138	-3.20952	-3.69713	-3.2317	-4.31542	-4.15775	-3.64975	-3.56908	-4.04223	-3.90007	-4.23994	-3.8482	0.416792
	637	-3.34277	-3.69359	-4.43612	-4.51663	-3.68221	-3.98085	-4.04911	-3.92275	-3.95951	-3.80809	-3.29991	-3.10603	-2.80928	-3.64523	-3.89901	-3.50917	-3.91565	-3.65852	-3.93862	-3.97285	-3.75729	0.408164
	638	-3.86948	-3.42019	-3.84646	-3.80806	-3.36848	-3.47843	-3.82177	-3.51898	-4.54699	-3.47973	-3.40871	-2.49323	-2.70818	-3.29245	-3.94681	-3.65777	-3.77157	-3.62733	-3.67249	-3.86791	-3.58025	0.436424
	639	-3.62505	-3.388	-3.4768	-3.23597	-3.01979	-3.0786	-4.12677	-2.82521	-4.29764	-2.97647	-3.69705	-2.85117	-2.8357	-3.24536	-3.70245	-4.07831	-3.0827	-3.56809	-3.28996	-3.32538	-3.38632	0.435371
	640	-3.41994	-3.43543	-3.36949	-2.88884	-2.62906	-2.85188	-3.87095	-2.52439	-3.63561	-2.86055	-3.804	-2.61755	-2.94867	-2.78246	-3.40749	-3.75448	-2.7752	-3.40323	-3.08899	-2.94084	-3.15045	0.425029
	641	-3.03923	-3.50067	-3.24396	-2.17505	-2.53645	-3.18851	-3.04544	-2.6264	-3.32432	-3.02405	-3.9699	-2.74729	-2.6664	-2.2425	-2.68842	-3.37978	-3.22429	-3.59531	-3.05042	-2.9574	-3.01129	0.448832
	642	-2.65705	-3.40532	-2.93891	-1.87924	-2.76303	-3.50529	-2.55991	-2.67503	-3.48567	-2.6965	-3.09889	-3.06352	-2.53629	-2.49528	-2.59109	-2.69495	-3.2857	-3.29678	-3.07867	-2.90115	-2.88041	0.405485
	643	-3.14216	-3.06551	-2.59359	-1.96893	-3.37146	-3.2826	-2.13244	-2.98002	-3.35638	-2.28951	-3.23545	-2.93484	-2.19447	-2.93912	-2.76101	-1.94085	-2.62386	-2.80794	-3.31714	-2.96977	-2.79535	0.469541
	644	-3.10725	-3.13158	-2.60638	-1.50068	-3.26676	-2.74809	-1.48097	-3.85474	-3.63463	-2.07261	-2.50462	-2.55072	-2.35128	-3.16946	-2.68683	-1.41686	-2.70306	-2.47314	-2.83181	-2.35692	-2.62242	0.661921
	645	-2.81882	-2.40543	-2.29691	-1.34139	-2.90795	-1.99463	-1.36529	-3.83354	-3.35238	-1.55511	-2.20856	-2.3874	-1.82566	-2.85124	-2.65588	-1.67881	-1.97652	-2.19036	-2.57621	-2.32559	-2.32738	0.640143
	646	-2.76734	-2.11567	-2.50204	-1.35203	-2.40296	-1.58305	-1.61294	-3.18506	-3.21	-1.76264	-1.86988	-1.86716	-1.62448	-2.49228	-2.37143	-1.69032	-1.98839	-1.88489	-2.30118	-2.07019	-2.1327	0.517769
	647	-2.08009	-1.78907	-1.89502	-1.50324	-2.22031	-1.09257	-1.45661	-2.43744	-2.54589	-2.01714	-1.94417	-1.68308	-1.86906	-1.20217	-1.8877	-1.64352	-1.31218	-1.28096	-2.32768	-1.84323	-1.80156	0.410197
	648	-1.43178	-1.1371	-1.20078	-1.12832	-1.5567	-0.788236	-1.06054	-1.61099	-1.64136	-1.57346	-1.57284	-1.21075	-1.44418	-0.341108	-1.23532	-1.92433	-1.34357	-1.17419	-2.15252	-0.955125	-1.32416	0.398998
	649	-0.708824	-0.851037	-0.747744	-1.07865	-0.739892	-0.451408	-1.0404	-1.042	-1.11814	-1.11507	-0.937548	-1.38385	-0.834577	-0.470985	-1.11596	-1.5733	-0.97021	-0.982084	-0.888742	-1.06851	-0.955947	0.267153
	650	-0.466031	-0.514421	0.0492162	-0.400039	-0.0480238	-0.0717051	-0.493014	-0.729976	-0.317162	-1.14025	-0.450327	-0.911238	-0.706794	-0.193651	-0.505686	-1.27372	-0.815089	-0.343078	0.0261135	-0.651242	-0.497806	0.364717
	651	-0.771828	0.134204	-0.265238	-0.781462	-0.0559136	-0.158863	-0.254059	0.22965	-0.000129264	-0.476669	-0.878277	-0.924374	-0.037244	0.0559034	0.344793	-0.964487	-1.36878	-0.149607	0.323543	-0.148537	-0.307369	0.485596
	652	-0.468407	0.54901	-0.489005	-0.872627	0.239086	-0.169467	-0.0329712	0.15585	0.375834	-0.374735	-0.591177	-0.879593	0.297138	-0.0466786	0.714096	-0.633158	-1.40609	0.0345745	0.596022	0.340608	-0.133084	0.568198
	653	0.0718214	0.669773	-0.0478714	-0.798499	0.425563	-0.100607	0.197096	0.0178201	0.440553	0.505501	-0.0902154	-0.476134	1.14512	0.232738	0.754081	-0.851982	-0.760051	0.367959	0.572525	0.118366	0.119678	0.534932
	654	0.935229	0.788851	0.0349414	-0.676064	1.2813	-0.0619941	0.81835	-0.0655215	0.576785	0.753902	-0.0839077	1.03471	1.3985	0.750014	0.808422	-0.614311	-0.20657	0.736947	0.331284	0.277344	0.440911	0.593257
	655	0.717031	0.688348	0.788931	0.795742	1.36233	0.0343137	0.566332	-0.0569266	1.13434	1.18129	0.368904	1.44986	0.900846	0.884846	0.844426	0.165269	0.296686	0.71998	0.826982	0.320676	0.699511	0.415914
	656	1.00671	0.513785	1.1231	1.51554	1.04834	0.402657	1.00541	0.310577	1.3772	0.868544	0.836388	0.833098	0.0858366	0.614543	0.596986	0.756476	0.685307	1.00282	1.04793	0.678115	0.815469	0.347621
	657	1.37418	0.876732	1.353	1.7679	0.831121	0.556073	1.34997	0.64249	1.12834	1.37357	1.4352	1.08493	0.403187	0.385934	0.590752	1.13497	1.12609	1.5867	0.780132	1.05394	1.04176	0.396927
	658	0.959163	1.30475	1.34935	1.38771	1.03415	0.447312	0.93991	1.63397	0.693213	2.06691	2.09204	0.833177	1.09198	0.985472	0.969302	1.28285	1.92599	2.04923	1.04389	1.49612	1.27932	0.473922
	659	1.83488	1.08909	1.48495	1.8507	1.35738	0.273183	0.575092	2.31269	0.272171	1.89099	2.55872	0.546158	1.60412	1.66481	0.773778	1.19764	1.99595	2.4169	1.50501	1.30619	1.42552	0.680821
	660	2.40514	1.18144	2.23101	2.17873	1.80409	0.272775	1.13567	3.10158	0.836268	1.94047	2.91901	1.00604	1.56181	2.58059	1.61212	1.46375	2.26784	2.37181	1.37074	1.83696	1.80389	0.722661
	661	2.76348	1.68931	3.12921	2.06521	1.42277	1.18072	1.17796	2.98792	1.28394	2.21825	3.10214	1.87856	1.58448	2.74364	1.54688	2.14547	2.58624	2.19834	2.38142	1.83994	2.09629	0.637661
	662	2.3253	2.1145	2.72881	2.51046	1.58481	2.04269	1.54481	2.65421	2.02753	2.01455	2.93505	2.4991	1.49151	2.5356	1.69892	2.09824	3.07821	2.39107	2.74973	1.77036	2.23977	0.474101
	663	1.87232	2.40515	2.91183	2.26751	2.04169	2.29974	2.0849	2.41583	2.51897	1.6333	2.94177	3.2062	1.94998	2.55766	1.62979	2.35698	2.98318	2.64026	2.74723	2.02117	2.37427	0.447952
	664	2.41359	2.62917	2.74743	2.15928	2.15099	2.46878	2.60734	2.25898	2.78867	2.15174	3.25553	2.59056	2.14551	3.12201	2.26885	2.91826	2.28489	2.55234	3.03297	2.12483	2.53359	0.353159
	665	3.03524	2.70494	2.48992	2.43738	2.12313	2.72497	3.09417	2.07333	3.23764	2.68449	2.43884	2.78202	2.18773	2.60748	2.42802	3.51254	2.27104	2.5915	3.18507	2.40882	2.65091	0.393638
	666	3.10185	2.75203	2.7371	3.14588	2.3094	2.45838	3.22771	1.93529	3.27836	2.46717	2.81939	2.95832	2.51903	3.01751	2.73795	2.99288	1.94536	2.37785	2.71438	3.17041	2.73331	0.397467
	667	2.74439	2.30542	3.39405	3.56739	2.7623	2.48757	2.60069	1.70275	3.47118	2.39238	2.88654	3.19996	2.81723	2.99525	3.20011	2.75006	2.48711	2.72979	2.82796	3.72246	2.85223	0.482171
	668	2.75679	2.32767	3.22657	2.7976	3.64529	2.49255	2.37674	1.92241	3.0464	2.21215	2.82335	2.36174	3.623	3.29653	2.76554	2.63882	2.60137	3.20252	2.4264	4.10619	2.83248	0.549703
	669	2.9954	2.80341	2.9345	2.89103	4.16989	2.91434	2.29448	2.54268	2.17581	2.59027	3.02682	2.56728	2.98064	2.57053	3.25681	2.57752	3.23007	2.78296	2.65219	3.71632	2.88365	0.462572
	670	2.44134	2.88457	2.63819	2.95174	3.79417	3.3325	2.21366	2.8516	2.11024	2.53048	2.98419	1.80146	3.04836	2.83086	3.77448	3.05703	3.1514	2.42835	2.78402	3.03607	2.83224	0.500416
	671	2.0778	2.79532	2.36973	2.83909	3.78972	3.83526	2.13115	2.6083	1.61225	3.099	2.58098	1.79014	3.0951	2.86723	3.48471	3.39384	3.21659	2.52699	2.9293	3.12988	2.80862	0.611161
	672	2.17778	2.82439	2.45072	2.37665	3.49472	3.37871	2.3099	2.47443	2.05237	3.28959	2.36227	1.97288	2.69223	3.01213	2.98221	3.23016	2.99551	3.08307	2.58126	3.07606	2.74085	0.457359
	673	2.69589	3.21469	2.54068	3.18001	2.72959	2.84252	2.59052	2.97517	2.60231	3.23885	2.60669	2.04385	2.47486	3.11613	2.9269	3.01003	2.72023	3.11767	3.08394	3.19756	2.8454	0.31516
	674	3.00513	3.55084	2.68382	3.06866	2.41606	2.5224	2.34913	3.0826	2.94682	2.90471	2.52753	2.38187	2.77913	3.32598	2.86416	2.6576	2.74508	3.3856	3.20715	3.12257	2.87634	0.346517
	675	3.37716	2.93396	2.9616	2.86942	2.50085	2.38302	3.38246	2.77181	3.35733	2.42514	2.31681	2.34708	2.87575	3.13736	3.27172	2.72136	2.60495	3.78676	3.2759	2.84797	2.90742	0.412512
	676	3.41134	4.21822	2.92451	2.72666	2.85492	2.71129	3.65935	2.74013	3.27419	2.32483	2.33865	2.94136	3.11841	3.18145	4.02465	3.32452	2.80444	3.53149	2.83137	2.11833	3.053	0.542153
	677	3.55281	3.68784	3.1183	2.69609	3.22643	2.70723	3.60794	2.90671	3.1883	2.25063	2.53238	2.95398	3.27464	2.91385	3.60516	3.20823	3.17903	3.23955	2.58879	2.54524	3.04916	0.405722
	678	3.4973	3.41315	3.35033	2.19694	3.64285	2.78518	3.04191	3.22529	3.07601	2.29676	2.84377	2.74237	3.79395	2.8457	3.31312	3.63654	3.35052	3.38379	3.14002	2.99073	3.12831	0.423433
	679	3.51976	2.915	2.76873	2.04039	3.91128	2.6081	3.26376	3.52917	3.17736	2.30912	3.26837	2.5465	3.81849	2.89096	3.80966	2.78511	3.16431	3.5224	2.3401	2.38545	3.0287	0.554973
	680	4.03971	3.01076	2.76343	2.28025	3.12574	3.08688	3.47039	3.60288	3.382	2.20906	2.83348	2.51179	3.65892	3.25077	4.16408	3.34096	2.77852	2.97046	2.45582	1.88417	3.041	0.599417
	681	3.72006	2.9828	3.06372	2.26966	3.13054	2.91455	3.20471	3.96477	3.35741	2.19434	2.91007	2.57318	2.98451	2.90415	3.8964	3.72287	3.07622	2.62199	2.5455	2.18985	3.01137	0.531378
	682	2.97071	3.05036	2.56352	2.42329	2.68548	2.4272	3.10303	3.16144	3.39185	2.51521	2.82978	2.34586	2.90469	2.76266	3.83982	3.46266	3.28678	2.27842	2.40606	2.28673	2.83478	0.443603
	683	2.60135	2.51625	2.49339	3.12458	2.08515	2.28194	2.43215	2.45563	3.38377	2.86429	2.51603	2.44086	3.29111	2.75854	4.00477	2.9805	3.26152	2.48306	2.78025	2.41122	2.75832	0.462508
	684	2.60069	2.34331	2.5678	3.11386	1.89957	2.56665	1.76505	2.42192	2.9259	3.32765	2.73716	3.20799	3.63453	2.79834	3.59586	2.58295	3.1674	3.03835	2.57138	2.22298	2.75447	0.505609
	685	2.6561	2.7451	2.69997	3.31789	2.23222	3.05975	2.47538	2.89774	2.39365	2.81294	2.05757	2.90899	3.91447	3.0811	2.79071	2.61577	3.42857	3.37994	2.81174	2.37242	2.8326	0.446231
	686	2.75374	2.57273	3.2211	2.91915	2.19452	3.24979	2.41166	3.02265	2.13314	2.26198	2.07923	2.94466	3.44156	2.45034	2.25536	2.76238	3.85483	2.77177	2.68494	2.62149	2.73035	0.469191
	687	3.02683	2.81999	3.11816	2.61111	2.05756	3.7276	3.0711	3.05411	2.1069	2.04271	2.51103	3.1507	2.83236	2.44886	2.19761	2.41902	3.42638	2.55983	2.0406	2.0994	2.66609	0.50211
	688	3.44908	3.26297	2.83009	2.6729	2.10393	3.20823	3.56765	3.44192	2.58991	2.14639	2.36954	2.90379	2.77229	2.63003	2.07883	1.98994	2.95535	2.40558	2.11836	1.88838	2.66926	0.528757
	689	3.02466	2.86466	2.46123	2.61888	2.42978	2.63241	3.49602	2.81552	2.5478	2.56913	2.62649	3.06051	3.36805	2.05713	1.23652	1.97055	2.61206	2.91612	2.54847	1.52842	2.56922	0.549533
	690	2.76989	2.66371	2.78225	2.60046	2.95724	2.64821	3.4134	2.26496	2.23871	2.74467	2.963	2.89474	3.0026	2.33648	1.52295	1.97531	2.38868	2.81291	2.77954	1.76848	2.57641	0.454473
	691	2.83989	2.44547	2.95179	2.93959	3.20948	2.36826	3.44676	2.17178	2.7525	2.35408	3.02721	1.89475	2.62688	3.00059	1.78356	2.26832	2.69216	3.34927	2.98318	2.34594	2.67257	0.46017
	692	2.49131	2.81546	3.23013	2.59146	3.07806	1.68711	3.33144	2.1713	2.68682	2.83296	3.24401	2.27623	1.8527	2.5632	2.21611	2.65787	2.67072	2.84719	3.10536	2.31009	2.63298	0.453742
	693	2.39813	2.80896	3.37555	1.88778	2.45334	2.27026	3.50272	2.97653	2.92169	3.68944	2.99674	1.94819	1.67297	2.93145	2.49424	2.66788	2.31495	2.45882	3.31393	2.35094	2.67173	0.548095
	694	2.81215	2.69225	3.77072	1.83221	2.91859	3.42795	2.61477	2.71562	2.29983	3.41432	3.0542	2.88628	2.50052	2.82192	2.51978	3.24487	1.84133	2.66279	2.69878	2.66362	2.76963	0.478758
	695	2.7454	2.3872	3.85831	2.18822	3.50535	3.42072	1.89385	1.85437	2.10031	3.08051	2.99307	2.61534	2.80383	3.34629	2.42894	3.20644	2.60317	2.89659	2.74903	3.11538	2.78962	0.545545
	696	2.66983	2.90014	3.82101	3.22986	3.70352	3.23692	1.8736	2.09787	1.84825	2.82548	2.65369	2.65191	2.3357	3.0489	2.46042	3.53913	2.85491	2.66329	2.89558	2.99906	2.81545	0.541311
	697	2.57809	3.239	2.82443	3.52923	3.34947	2.66314	1.73046	2.27981	1.75046	2.96368	2.16342	2.89353	2.50011	2.84698	2.71176	3.55059	3.03423	2.64627	2.64411	2.95473	2.74268	0.501373
	698	2.35469	3.63915	3.31151	3.30995	3.29436	2.82218	2.17441	2.91189	2.83966	3.23337	2.47823	2.57952	2.81556	2.4221	3.11952	2.8948	3.85195	3.19854	2.36164	2.9386	2.92758	0.448381
	699	2.46903	3.65621	3.58775	3.53928	3.19727	2.86527	2.97043	3.0453	2.99898	3.52626	2.52327	2.54842	2.25282	2.89718	3.37393	2.32093	3.87046	3.43025	2.37139	2.96866	3.02066	0.49296
	700	2.41212	3.78192	3.51316	3.04114	2.99369	2.81861	2.75246	3.70599	2.87042	2.87966	2.67232	2.53883	2.27462	2.69866	3.26823	1.46448	3.46974	2.50931	3.14223	3.63878	2.92232	0.561096
	701	2.53161	3.47362	3.38446	2.61328	2.8756	2.53819	2.40942	4.08961	3.01817	2.65815	2.88851	2.62407	2.92665	3.69065	2.70703	2.19513	3.74665	2.28905	2.5761	4.04391	2.96399	0.575795
	702	3.09734	2.98006	2.96052	3.22243	2.59898	2.44327	2.47075	3.98874	3.37484	2.10969	3.35426	2.78976	2.69228	3.55374	3.02787	2.57481	3.47354	2.06085	2.56882	3.52175	2.94321	0.511706
	703	3.09106	3.03344	2.84413	3.94646	2.74407	2.81505	2.54894	3.53688	3.63093	2.8015	2.95805	2.79182	2.88031	3.05622	2.94614	2.78923	3.48543	2.15032	2.81836	2.46641	2.96674	0.418107
	704	3.11266	2.38453	3.4545	3.84934	2.87056	3.52199	2.62112	3.7274	3.7501	2.46702	2.64695	2.52142	2.82383	3.06586	2.52695	3.17557	3.00762	2.45435	2.50486	2.13862	2.93126	0.511042
	705	2.85292	2.82042	3.0069	2.82675	2.24316	2.6242	2.13685	3.10703	2.88606	2.46571	2.68037	2.64979	2.00276	3.24937	2.34486	3.06846	2.98113	2.88461	2.64822	2.90895	2.71943	0.335574
	706	2.82359	3.09813	2.63717	2.35131	2.5279	2.48255	2.39299	2.46485	2.53129	3.1929	2.82627	2.94524	1.5757	2.93999	2.23181	2.69144	3.2314	3.68956	3.0465	3.21228	2.74464	0.459888
	707	2.51967	3.2157	2.07194	1.67772	2.39948	2.33801	2.41936	2.54715	2.47362	3.10838	2.65906	2.55706	2.28974	2.59945	2.74327	2.44779	2.199	3.8048	3.19749	3.1197	2.61942	0.476326
	708	2.2521	2.60763	1.77331	1.64529	1.5635	2.73496	2.70788	2.53001	2.18025	2.89095	2.57403	2.36223	3.09926	2.73488	2.80759	2.63705	1.62138	2.80626	2.87109	3.09448	2.47471	0.484458
	709	2.3125	2.45264	2.29654	1.68903	1.39834	3.32921	2.31179	2.36311	2.40285	2.64164	2.40353	2.30777	3.51066	2.40646	2.44731	2.4307	1.4492	1.66902	2.60165	3.55656	2.39903	0.585925
	710	2.89921	2.69147	2.49373	1.54704	1.87853	3.23296	1.91777	2.33943	2.6476	2.60631	2.53284	2.15621	2.9985	2.68355	2.21133	2.19189	2.19354	1.08003	2.93864	3.7397	2.44901	0.597924
	711	3.40908	2.52802	2.32095	2.24979	2.15386	2.69515	2.55325	2.9089	3.10959	2.20407	1.98194	2.34593	2.41677	2.37279	2.00802	2.40093	2.45917	2.08491	2.85735	3.69337	2.53769	0.457306
	712	3.01878	2.40435	1.51132	2.41392	2.45045	2.34783	3.36039	2.61629	2.83802	2.14447	1.52735	2.65217	2.02113	2.83391	1.74251	3.31557	1.84579	2.00042	3.35288	3.00255	2.47001	0.583624
	713	3.05514	2.21668	1.29555	2.09532	3.06184	2.19948	2.98124	2.67876	3.74015	2.58304	1.60042	2.62605	2.02864	2.70495	1.66808	3.11125	1.85027	1.95777	3.11859	2.94554	2.47594	0.634868
	714	2.14533	1.955	1.17327	2.59823	3.33425	2.364	2.85517	2.53716	3.07164	2.23	1.71076	2.27749	1.68976	2.32588	1.3256	2.48561	1.88849	1.38855	2.90699	3.0429	2.2653	0.613059
	715	1.83998	1.92756	1.28502	2.69648	3.01645	1.96729	2.91632	2.33817	2.14271	1.36788	2.37031	1.8179	1.57243	2.19614	1.51789	2.60192	1.98017	1.7603	2.55046	2.06029	2.09628	0.492079
	716	1.72224	1.79201	1.2392	3.01599	2.70918	2.02747	2.79087	1.91735	2.62252	1.24798	2.88408	1.96158	1.71327	1.98103	1.57918	3.08908	2.59463	2.23729	2.51583	1.76337	2.17021	0.571328
	717	2.41311	1.20383	1.33695	2.83423	2.04202	1.60814	1.72769	2.08005	2.29481	0.904139	2.33435	2.44395	2.54453	1.48532	1.80069	3.34405	2.03993	2.17142	1.78588	1.51154	1.99533	0.584684
	718	1.86424	1.43991	2.06606	2.28377	2.06334	1.737	1.8424	2.75636	2.37334	0.657092	2.15702	2.83401	2.48352	1.73569	2.00868	2.99602	1.43678	1.32318	1.50138	1.21783	1.93888	0.589688
	719	1.59087	1.2862	1.98541	1.90636	2.74895	1.26497	1.9129	1.75939	2.54757	1.08936	2.0784	2.3508	1.87563	2.15941	2.2528	2.21898	1.66996	1.68956	1.44914	1.71043	1.87735	0.432579
	720	1.8972	1.56229	2.17185	1.34307	2.31838	1.36821	1.46615	1.21647	1.94278	1.33241	1.91979	1.71783	1.38335	2.28504	2.91597	1.7914	1.95663	2.26885	1.68427	1.47822	1.80101	0.435035
	721	1.7379	0.833272	1.3844	1.17763	1.92305	1.56914	1.05418	1.09947	1.62712	1.00069	1.09389	1.64992	1.7545	2.31124	2.24481	0.97985	2.1023	2.08052	1.99926	1.24772	1.54354	0.466631
	722	1.04979	0.16696	1.50097	1.40753	1.47409	1.92848	1.14582	0.587029	1.25267	0.488686	0.878646	1.17932	1.28549	1.80908	1.5372	1.21974	1.94872	1.63957	1.9041	1.38744	1.28957	0.483242
	723	0.635916	-0.110832	1.59858	1.1556	0.720562	1.99918	1.03987	0.251528	0.857607	0.592996	1.65399	1.00539	0.881364	1.86972	1.37729	0.872149	2.14491	1.41552	1.69131	1.34986	1.15013	0.587732
	724	0.124917	0.295692	1.07247	2.07698	0.596986	0.963829	1.17806	0.411037	-0.0425311	1.12279	1.65237	0.66951	1.07303	1.33046	1.28149	0.402637	2.28533	1.39774	1.39331	0.946122	1.01161	0.612237
	725	0.450726	0.19141	0.255831	1.95148	-0.0929968	0.588499	1.65164	0.716189	-0.313437	0.965218	0.75786	0.0945808	0.33647	0.691906	1.49936	0.479956	1.67959	1.45587	1.36383	0.632602	0.767829	0.640825
	726	0.987634	0.86346	0.265531	1.64752	-0.283806	0.533127	1.49339	0.494158	0.0197076	0.636279	0.686426	0.116541	-0.249216	0.468177	1.31606	0.567528	0.627089	0.87344	1.20743	0.147377	0.620892	0.53783
	727	0.878969	0.688357	0.512758	1.38812	-0.249286	0.304612	0.865618	0.115662	0.0872522	0.512161	0.48564	0.0177028	-0.764947	0.312625	0.455085	0.610589	0.651468	0.835442	0.506455	-0.231307	0.399149	0.47951
	728	-0.194302	0.244695	0.311341	0.0754337	-0.194751	-0.76483	0.588097	-0.141867	0.845776	0.158796	-0.427025	-0.117144	-0.968159	-0.207591	-0.084205	0.680061	0.855085	0.854361	-0.395456	-0.466954	0.0325681	0.532624
	729	-0.755636	-0.0689617	-0.111059	-0.118545	-0.322815	-1.10851	-0.0867526	-0.060938	0.435584	0.773716	-0.535258	-0.051707	-0.50814	-0.134711	0.272835	0.451072	-0.141935	0.778777	-0.667149	-0.852821	-0.140648	0.512043
	730	-0.847464	0.129598	-0.167166	-0.319821	-0.828786	-1.35615	-0.116711	-0.201358	-0.166846	1.23739	-1.35756	-0.145438	-0.36353	-0.342339	-0.143016	0.211195	-0.296174	0.162047	-1.13074	0.210893	-0.291598	0.60347
	731	-0.31116	0.452189	-0.39193	-0.288482	-0.350511	-0.433446	-0.253949	0.284636	-0.391578	0.619968	-1.25994	-0.0509059	0.234939	-0.745455	-0.135058	-0.661399	-0.204337	-0.541365	-0.685182	0.311866	-0.240055	0.455246
	732	0.0751244	0.718883	-0.325105	0.0762626	-0.0166291	-0.189004	-0.101984	0.358707	-0.241968	-0.338534	-0.901851	-0.35046	0.43297	0.0265439	0.421919	-0.45392	-0.410423	-1.01337	-0.523417	0.479	-0.113863	0.454801
	733	0.116265	0.892937	-0.176548	0.0123472	0.100512	0.224606	-0.0453629	0.675672	-0.199639	-0.829274	-0.924604	-0.702243	0.582847	-0.258526	0.405908	0.190927	-1.16082	-0.766614	-0.392288	0.206238	-0.102383	0.560387
	734	-0.152978	0.973299	-0.540787	0.122508	-0.522946	-0.0450157	-0.427352	0.513917	0.116179	-0.543173	-1.00725	-0.530293	0.346929	-0.173097	0.455069	0.235458	-1.34488	-0.444534	-0.640813	0.0144255	-0.179767	0.551954
	735	-0.199739	0.68013	-0.179424	-0.681296	-0.905354	0.26407	-0.520511	0.419413	-0.285879	-0.541311	-0.321951	-0.34949	0.0756888	-0.292492	0.578665	-0.0825699	-1.25892	0.085636	-0.687935	-0.397267	-0.230027	0.488478
	736	-0.578144	0.059392	-0.0905321	-0.674894	-1.18081	-0.0523707	-1.34113	-0.121101	-0.0123171	-0.305073	-0.0914898	-0.795214	-0.286664	-0.146283	-0.048501	0.049798	-1.5064	0.100375	-0.772401	-0.290143	-0.404195	0.489189
	737	-0.616968	-0.329079	0.194238	-0.657228	-0.670075	-0.472346	-1.21346	-0.512274	-0.129784	-0.0977442	-0.174075	-1.0295	-0.898067	0.125257	0.136644	-0.775412	-1.86671	-0.175166	-0.127297	0.0611614	-0.461394	0.523244
	738	-0.43366	-0.781776	-0.032237	-0.832132	-0.610041	-0.46027	-0.820912	-0.954902	-0.168407	-0.208851	-0.117175	-0.868863	-0.726155	-0.171135	-0.169156	-0.75903	-1.42899	-0.47388	-0.407355	-0.125909	-0.527542	0.366115
	739	-0.981908	-0.379068	-0.267384	-0.948565	-0.534561	-0.41773	-0.690275	-1.10972	0.18965	-0.183454	-0.00786999	-1.01972	-0.681813	-0.445822	0.0244181	-0.498159	-0.455192	-0.635447	-0.313821	0.286593	-0.453493	0.393883
	740	-1.44805	-0.589657	-0.862974	-1.15108	-0.420124	-0.468389	-1.06942	-1.15436	0.43238	-0.472673	0.714274	-0.350995	-0.210748	-0.48036	-1.04817	-0.19552	-0.0727774	0.187846	0.195659	0.747997	-0.385857	0.628399
	741	-1.25096	-0.655324	-1.38493	-0.923354	-0.922826	-0.568538	-1.08948	-0.871878	-0.00280897	-0.986746	0.305596	0.426689	0.162853	-0.0334718	-1.38813	-0.941578	0.0400939	0.393114	-0.683388	0.772458	-0.480131	0.672253
	742	-1.11407	-0.634946	-0.837054	-0.965935	-1.07005	-0.972306	-0.990575	-0.485263	-0.335783	-0.34008	-0.227242	-0.229468	-0.495825	-0.354651	-1.17681	-1.61986	0.00584463	0.0437819	-1.12306	-0.3615	-0.664243	0.451185
	743	-0.903108	-0.935937	-0.512947	-0.25483	-0.954433	-1.00457	-1.1019	-0.620098	-0.192051	-0.303522	-0.299445	-0.849333	-0.281262	-0.357496	-0.603814	-2.10877	-0.102616	-0.723103	-1.18149	-0.755101	-0.702291	0.466349
	744	-0.683164	-0.306822	0.184828	0.00474712	-0.922652	-0.814465	-1.365	-1.10174	-0.0829532	-0.570654	-0.377001	-0.604157	-0.643789	-0.534066	-0.524478	-1.26251	-0.0788056	-0.646805	-0.954567	-1.1627	-0.622338	0.431438
	745	-0.849065	0.131861	-0.119703	0.222322	-0.520135	-0.827837	-1.17299	-1.01175	-0.459007	-0.250813	0.29946	-0.547794	-0.724005	-1.11887	-0.525654	-0.855468	0.134328	-0.506884	-0.595405	-1.4078	-0.535261	0.485923
	746	-0.356803	0.136239	0.0123117	0.500128	-0.0907153	-0.604169	-1.30429	-1.30609	-0.657333	0.282351	-0.242771	-0.713076	-0.847344	-1.22494	-0.441113	-0.583166	0.138355	-0.70067	-0.279515	-0.800275	-0.454144	0.518728
	747	0.213191	0.328862	0.324145	0.167837	0.0461265	-0.421353	-1.20618	-1.08411	-0.577047	0.218102	-0.51121	-0.640407	-0.466854	-1.22958	-0.849463	-0.279024	-0.335198	-0.335012	-0.501668	-0.134304	-0.363657	0.488138
	748	-0.207273	0.78846	0.169797	0.234961	0.0458047	-0.504973	-1.19682	-0.962928	-0.594507	0.394307	-0.79987	-0.732783	0.228666	-0.607815	-1.40046	-0.680487	-0.392791	-0.544142	-0.67314	-0.43576	-0.393588	0.556885
	749	-0.160483	0.282649	0.244829	-0.637573	-0.0645036	-0.397997	-0.930423	-0.526532	-0.505806	-0.0373216	-0.623606	-1.02766	0.15426	-0.457891	-1.38531	-0.739923	-0.363064	-0.908589	-1.03543	-0.430625	-0.47755	0.455009
	750	0.616032	0.113699	-0.856	-1.19121	-0.253177	0.122781	-0.315096	-0.233347	-0.777042	-0.0930775	-0.292677	-0.204489	-0.194334	-0.14144	-0.999995	-0.40872	-0.134383	-0.645115	-1.24524	-0.265981	-0.36994	0.462276
	751	0.365757	-0.125134	-1.19894	-1.53016	0.0421299	-0.0706267	-0.085166	-0.0125019	-0.777542	-0.179047	-0.555293	0.926861	0.162421	-0.135856	-0.667974	-0.355443	0.11983	-0.15205	-0.893072	0.00360739	-0.25591	0.556736
	752	0.663822	-0.531627	-1.07843	-0.916843	0.585357	-0.12311	0.178485	-0.262682	-0.946458	-0.27402	-0.804007	0.939821	0.109547	-0.443657	-0.0950857	-0.56154	0.108223	-0.340714	-0.50777	-0.242734	-0.227171	0.544433
	753	0.220519	-0.470865	-0.737986	-0.827501	0.347925	0.137047	0.242382	0.0683489	-0.934401	0.025394	-0.228897	0.69056	0.12372	-0.415894	0.0987559	-0.903748	0.315411	-0.231821	0.00817746	-0.111651	-0.129226	0.456102
	754	0.244162	-0.684946	-0.59896	0.181246	0.047335	0.328513	-0.0708205	-0.153665	-0.0870802	-0.417823	0.0256412	0.368636	0.151883	-0.103231	0.262698	-0.354502	-0.351305	0.216976	0.19179	0.0980255	-0.0352714	0.307646
	755	0.956857	-1.21605	-0.683202	0.720593	0.773214	0.350973	-0.0553462	-0.315848	0.196616	-0.794294	0.212613	0.511243	-0.202269	0.259691	0.677855	-0.725655	0.0861527	-0.294866	0.326559	0.380328	0.0582582	0.587258
	756	0.881613	-1.26758	-0.939953	0.906877	0.90812	-0.125329	0.295005	-0.255998	0.212379	-0.807725	0.900291	0.441642	-0.303132	0.483014	0.597681	0.0183878	0.348236	-0.233316	0.409921	0.662331	0.156623	0.639101
	757	1.05081	-1.49552	-0.693314	0.446915	0.426367	-0.0568756	0.231961	-0.34732	0.0832926	-0.634722	0.976728	0.581364	-0.332763	0.579924	0.633014	0.320795	1.3701	0.272659	0.915417	0.780443	0.255463	0.693066
	758	1.30383	-0.768747	0.466863	-0.229387	0.0996804	0.115834	1.03077	-0.829281	0.691894	-0.596481	0.889417	0.75659	-0.0720081	0.370976	0.409829	0.502558	0.887634	0.889262	0.709412	0.700884	0.366476	0.60626
	759	1.37524	0.0696132	0.810005	-0.277456	-0.0279988	0.820694	1.16705	-1.06236	0.547093	-0.059246	0.614684	0.344384	0.533905	0.523039	0.173142	1.32713	1.07653	0.7011	0.571428	0.34042	0.47842	0.583026
	760	1.38977	0.986129	0.674855	0.156185	0.441302	0.723633	1.09405	0.0455851	0.852849	0.320183	0.0419478	0.0817384	0.95402	1.02809	0.499808	0.884395	0.507729	0.436313	0.768052	0.6424	0.626452	0.379782
	761	1.61962	1.21169	0.784814	0.687574	0.573753	0.407422	0.802993	0.975676	1.36941	0.790619	0.438988	0.272842	0.629631	0.93044	0.411851	0.563711	0.782373	1.25089	1.30568	1.04549	0.842774	0.366949
	762	1.19272	1.88692	0.713266	1.02529	1.07146	0.430186	0.597264	1.61548	1.98051	1.11933	0.77627	0.708058	0.358726	0.715033	1.02589	0.365018	0.969516	1.1842	1.52607	0.608398	0.99348	0.472884
	763	0.653797	1.47248	1.05593	1.15934	1.57522	0.890764	0.308732	0.76908	2.37094	0.829006	1.51169	1.02229	0.198418	1.0268	1.06815	-0.0995808	1.48308	0.791912	1.54469	0.392608	1.00127	0.57197
	764	0.900574	0.91608	0.793484	1.26022	1.48672	2.01873	0.911043	0.569961	2.03671	0.937557	1.43489	1.67897	0.116125	1.03273	0.760804	0.243454	1.72508	0.421341	1.39753	0.523859	1.05829	0.557857
	765	0.463113	1.39003	0.351739	1.21071	1.59896	2.51157	1.06309	0.600792	1.97714	1.5694	1.40424	1.45331	0.550602	0.895036	1.33366	0.895777	1.16593	0.849924	1.27157	0.948726	1.17527	0.523506
	766	0.720716	1.87112	0.755377	1.97252	2.06713	2.21678	1.38927	1.19732	1.71213	1.9261	1.58335	1.08365	1.03456	1.25531	1.9033	1.42919	0.742901	0.825888	1.41389	1.0276	1.4064	0.481012
	767	1.299	1.679	0.916364	1.80543	2.38978	1.29832	1.62193	1.61765	1.82169	1.88682	1.46708	1.10392	1.05755	1.42022	1.2831	1.81996	0.736907	1.03433	1.23113	1.43608	1.44631	0.393899
	768	1.08221	1.59216	1.28954	2.00108	2.38794	1.29917	2.103	1.7993	1.61507	1.58516	1.39157	1.55119	1.66679	1.13619	1.4404	1.59493	1.00928	0.416274	1.53041	1.12951	1.48106	0.43007
	769	0.904463	1.18011	2.27552	2.36295	2.28255	1.71507	2.09137	1.94558	1.72723	0.906969	1.67287	1.9036	1.65433	1.10245	1.90774	0.986244	1.24774	0.451179	2.05591	1.08586	1.57299	0.550399
	770	1.18407	1.20764	1.87901	2.00201	2.17816	1.27002	1.81176	1.87927	1.46448	1.0174	1.35961	1.98209	1.87908	1.20892	1.83691	1.24763	1.17324	0.892469	1.68731	1.57655	1.53688	0.378104
	771	1.13248	1.52976	1.62343	2.24847	2.32198	0.965609	1.26065	1.52557	1.43121	0.614191	1.44826	1.58985	1.81635	1.35256	1.41232	1.48088	0.998658	1.44421	1.07749	1.7962	1.45351	0.4064
	772	1.9099	1.92801	1.46202	2.43171	2.75303	1.151	1.30443	1.29844	1.2474	0.878339	1.92664	1.16804	1.36734	1.57064	1.72029	1.83323	1.28722	1.70225	0.570662	1.61594	1.55633	0.503461
	773	1.61382	1.94068	1.68269	1.94153	1.81769	0.867354	1.39906	1.29272	1.07852	1.09335	1.74681	1.19439	0.964156	1.184	1.79917	1.99888	1.12929	1.81133	0.141512	1.40317	1.40501	0.465733
	774	0.996398	1.42958	1.47552	1.06531	1.24698	1.32816	1.52623	1.33141	1.36376	1.22058	1.71626	0.998562	0.422449	1.47262	1.89678	2.1639	1.25874	1.91885	0.298947	1.48251	1.33068	0.448903
	775	0.758713	1.36196	1.14111	0.664365	1.06535	1.48442	1.37694	1.09983	1.11978	1.55666	1.50352	1.2125	0.405466	1.98131	1.56646	1.5386	0.972724	2.16577	0.554499	1.09482	1.23124	0.444906
	776	0.476179	0.952492	1.11491	0.53867	0.503761	2.23883	0.953169	0.328845	0.906807	1.29611	1.21554	1.09691	0.908394	2.04526	1.24445	0.498286	0.692324	2.03367	1.63049	0.954507	1.08148	0.549205
	777	0.938286	0.754158	1.26329	0.42579	0.137976	2.12509	0.50642	0.546643	0.323921	0.927083	1.35591	0.556831	1.35235	1.46345	1.48464	0.577177	0.578931	1.55093	1.71131	0.305646	0.944292	0.555653
	778	1.27086	0.645786	1.25873	-0.27631	-0.229543	1.19101	0.420141	0.59711	0.428827	0.744043	0.907107	0.522329	1.22815	0.638603	1.10407	0.276265	0.826595	1.05661	2.03193	0.080546	0.736143	0.554339
	779	0.3963	0.4847	0.405842	-0.758111	-0.336844	0.463078	0.36536	0.693009	0.429464	-0.325316	0.127898	0.316644	0.929329	0.244808	0.609103	0.254632	1.29717	0.731896	1.11777	0.405661	0.39262	0.480608
	780	-0.0965771	-0.181473	0.35886	-0.659395	-0.174322	0.0993934	0.0699134	0.496971	0.312997	-0.765864	-0.045009	0.38948	0.983421	0.125636	0.0346149	-0.0448434	0.87853	-0.0749476	0.607906	0.214534	0.126491	0.435003
	781	-0.108317	-0.192069	0.0762326	-0.0204965	-0.565926	-0.0726684	-0.125374	-0.0311151	-0.126903	-0.555792	-0.0933159	0.610157	0.474935	-0.0796487	-0.572848	-0.00249855	0.152448	-0.301004	0.263628	0.0299118	-0.0620331	0.305256
	782	-0.0251341	-0.249899	-0.0870292	-0.391609	-0.384462	0.116524	-0.505442	-0.278553	-0.140324	-0.484031	-0.391645	0.137715	0.26996	0.328732	-0.211682	-0.278493	-0.0628142	-0.244476	-0.142199	-0.148922	-0.158689	0.235145
	783	-0.0850327	-0.229332	-0.0703052	-0.0917524	-0.501476	-0.296355	-1.01456	-0.546351	0.0328712	-0.184185	-0.47531	-0.577866	0.340289	0.214151	-0.125915	-0.428046	-0.281839	-0.0271461	-0.808838	-0.71177	-0.293438	0.34142
	784	0.106159	-0.214132	-0.460896	-0.104814	-1.391	-0.894647	-0.915705	-0.232557	-0.545865	-0.479239	-1.21395	-1.13171	-0.000382409	-0.0353597	0.0490976	-0.692996	-0.910806	0.328577	-0.934612	-0.662035	-0.516844	0.491034
	785	-0.519779	-0.777278	-0.293668	-0.349514	-1.54032	-1.37789	-0.97448	-1.04257	-0.960298	-0.875956	-1.25541	-0.970387	-0.215374	-0.826549	-0.295342	-0.619407	-0.553439	0.00680696	-0.784774	-1.20942	-0.771753	0.414918
	786	-1.0366	-0.953598	-1.13566	-1.27456	-1.80867	-1.4779	-1.00874	-1.02892	-1.17696	-0.879108	-1.34491	-0.854461	-0.53292	-1.17259	-1.02297	-0.700061	-0.795851	-0.192613	-0.779685	-1.80124	-1.0489	0.386707
	787	-0.879881	-1.20944	-1.43067	-1.73519	-2.00134	-2.11352	-1.23244	-1.04123	-0.890731	-1.20072	-1.41847	-1.39194	-1.28877	-1.72446	-1.34609	-1.19183	-1.46692	-0.665589	-1.09912	-1.96804	-1.36482	0.386842
	788	-0.733023	-1.12123	-1.45122	-1.61964	-2.13146	-1.73236	-1.24598	-1.35373	-1.09401	-0.92514	-1.19417	-2.05472	-1.75792	-0.915799	-0.818523	-1.7373	-2.09989	-0.925045	-1.0837	-1.86678	-1.39308	0.452
	789	-1.25947	-1.31562	-1.97128	-1.84447	-2.02506	-1.24813	-1.28001	-1.66742	-1.30272	-0.963682	-1.62288	-1.96968	-2.35374	-0.935268	-1.86885	-2.70197	-2.50991	-0.724722	-1.27861	-2.10886	-1.64762	0.54502
	790	-1.42935	-1.75315	-2.17688	-1.28923	-2.13551	-1.65462	-1.09272	-1.57142	-0.795494	-1.40942	-1.19176	-1.4496	-2.00543	-1.29067	-2.35797	-2.18936	-2.41252	-0.953491	-1.55897	-2.19901	-1.64583	0.485649
	791	-1.42712	-2.26734	-2.44271	-1.01416	-2.05798	-1.63565	-0.691704	-2.09445	-1.00689	-1.43318	-1.0647	-1.36558	-2.19985	-1.79579	-2.4758	-1.79665	-2.05563	-1.2534	-2.28243	-1.82036	-1.70907	0.53005
	792	-1.46957	-2.57654	-2.71868	-1.01926	-1.76521	-1.29312	-0.87247	-2.21115	-1.6221	-1.4578	-1.19016	-1.72301	-2.33668	-1.95626	-2.34329	-2.35954	-1.64163	-1.68629	-2.54537	-1.64612	-1.82171	0.538435
	793	-1.67494	-2.68731	-2.44034	-1.12415	-1.91548	-1.64707	-0.941701	-2.14803	-1.85827	-1.84686	-1.81275	-1.48623	-2.37089	-1.72022	-2.85001	-2.49533	-2.1751	-2.17416	-2.17533	-1.54799	-1.95461	0.49171
	794	-2.23595	-2.28097	-2.09571	-1.80569	-1.97516	-2.35441	-0.669818	-2.15301	-2.27588	-2.1237	-1.76041	-1.76528	-2.63203	-1.9057	-2.4295	-1.84022	-2.28466	-2.04198	-2.12071	-1.55212	-2.01515	0.411429
	795	-2.3836	-2.3117	-2.20313	-1.94789	-1.72121	-2.24794	-1.49765	-1.94166	-2.16038	-2.56829	-1.46258	-1.82022	-2.1859	-2.27045	-2.6169	-1.68887	-2.00019	-1.82947	-2.15603	-1.53149	-2.02728	0.339982
	796	-2.48443	-2.02275	-2.09408	-1.84512	-1.64159	-2.25478	-1.36979	-1.94932	-2.64264	-2.52362	-1.32452	-1.7624	-1.7007	-2.44108	-2.21093	-1.92055	-1.66076	-1.67431	-2.15134	-2.16826	-1.99215	0.374665
	797	-2.55457	-1.61414	-2.12588	-1.53756	-1.84019	-2.19065	-2.08479	-1.94342	-2.67466	-2.89948	-2.43513	-2.13962	-1.65395	-2.12475	-2.10642	-2.19145	-1.19283	-1.68563	-1.98549	-1.96042	-2.04705	0.405399
	798	-2.37775	-1.79285	-2.186	-1.82389	-2.11436	-2.22434	-2.19072	-2.2827	-2.83813	-2.73818	-2.70014	-2.16527	-1.87321	-1.9731	-1.87602	-1.90012	-1.70373	-2.04553	-1.58012	-2.01964	-2.12029	0.341443
	799	-2.08718	-1.88385	-1.84323	-1.97312	-2.70015	-2.19474	-2.20047	-2.38576	-2.94835	-2.19416	-3.27987	-2.05028	-1.78467	-1.8864	-1.39885	-1.78293	-2.00221	-2.33944	-1.79274	-2.00447	-2.13664	0.434907
	800	-2.65045	-2.219	-2.04913	-1.9771	-2.77231	-2.11891	-1.87487	-2.21586	-2.41661	-1.57918	-2.8439	-1.91195	-2.05004	-1.7395	-0.999593	-1.49584	-1.82631	-2.31269	-1.8925	-1.57294	-2.02593	0.450217
	801	-2.83183	-2.42962	-1.8511	-2.07802	-2.63274	-2.57884	-1.74552	-1.98428	-2.52939	-1.45378	-2.26629	-2.12429	-2.22172	-1.69855	-1.25505	-1.39062	-2.42347	-2.22344	-1.62144	-2.10533	-2.07227	0.442225
	802	-2.63594	-2.36496	-2.33749	-1.95209	-2.50163	-2.72241	-1.30306	-2.17488	-1.9505	-1.15533	-2.55431	-1.98637	-2.27748	-1.58559	-2.42427	-1.94369	-2.56243	-2.72786	-2.10447	-2.50264	-2.18837	0.447149
	803	-2.18914	-2.49857	-2.23395	-1.79729	-2.08526	-2.0987	-1.41366	-2.60219	-1.65848	-1.07912	-2.41474	-2.22848	-2.36705	-1.57545	-2.44881	-2.20977	-2.69794	-2.49334	-2.31543	-1.90718	-2.11573	0.424489
	804	-1.752	-2.79314	-1.57541	-1.4593	-2.16003	-1.67628	-2.22388	-1.97899	-1.37948	-0.898339	-2.38664	-2.04169	-2.15492	-1.98295	-2.25276	-1.69352	-2.63893	-1.905	-1.78609	-1.53674	-1.9138	0.447523
	805	-1.82914	-2.57184	-1.34638	-1.44603	-1.56905	-1.22533	-2.56879	-1.18734	-1.76809	-0.955502	-2.16654	-1.4656	-1.77759	-2.16544	-1.91818	-1.59619	-2.68863	-1.64554	-1.86912	-1.70836	-1.77343	0.472403
	806	-1.84015	-1.83229	-1.59003	-2.13345	-0.771475	-1.21093	-2.35998	-0.94166	-1.66302	-0.898871	-1.91622	-1.24921	-1.28817	-1.95166	-1.46677	-1.79857	-1.95936	-1.36547	-2.07675	-1.3905	-1.58523	0.440858
	807	-1.41911	-0.552585	-1.37386	-1.95994	-0.43404	-0.467205	-2.08334	-0.924861	-1.64211	-0.40331	-1.59859	-0.865487	-0.876824	-1.71833	-0.866856	-1.98323	-1.45015	-1.47025	-2.01209	-1.38586	-1.2744	0.560638
	808	-0.724282	-0.14801	-1.4185	-2.15851	-0.356294	-0.445157	-0.902234	-0.945689	-1.7958	-0.806278	-1.53343	-0.525171	-0.330775	-1.29536	-0.418481	-1.67744	-0.980082	-0.930997	-1.65044	-1.00456	-1.00237	0.56172
	809	-0.115072	0.0528767	-1.29024	-2.02078	-0.0273653	-0.366547	-0.374118	-0.36904	-1.61474	-0.506042	-1.35975	0.264809	0.234985	-0.822953	0.297092	-0.514488	-1.27087	-0.369508	-1.18961	-0.751344	-0.605636	0.666451
	810	-0.371638	0.897629	-0.839638	-1.50403	-0.241239	-0.261982	-0.454787	-0.43302	-1.01497	-0.517951	-1.69906	0.423362	-0.0533585	-0.500036	0.262036	-0.033937	-1.36299	-0.128494	-0.473266	-0.806887	-0.455713	0.637227
	811	0.0342207	1.14818	-0.566955	-1.38252	-0.0608127	0.193108	-0.797536	-0.354005	-0.0551713	-0.523171	-0.846607	0.0442907	0.0631478	-0.140084	-0.11056	0.322896	-0.976662	-0.36071	-0.103466	-0.87296	-0.267269	0.558113
	812	0.182	1.1768	0.00752913	-0.627961	-0.0364375	0.308811	-0.384905	0.00329048	0.471229	-0.221975	0.532584	0.0887167	0.428235	-0.0309511	0.134327	-0.00935699	-0.0250272	-0.589721	0.269897	-0.88353	0.0396776	0.458426
	813	0.385107	0.992534	0.108017	0.121521	0.77643	0.883968	-0.18516	0.662173	0.805335	-0.0690281	1.04701	-0.12417	0.789245	0.573364	0.399418	0.757028	0.935847	-0.171884	1.16111	-0.47815	0.468486	0.489828
	814	1.19425	0.596977	0.510752	0.453045	1.3433	0.907596	0.0342405	0.906946	0.606769	0.421862	1.24901	0.681986	1.06483	1.21752	0.614039	1.11263	0.885055	0.700051	1.19951	0.964863	0.833262	0.344872
	815	1.42841	0.631242	0.31379	0.785869	0.814301	0.843783	0.264974	0.794361	0.828452	0.562638	1.38498	0.768605	0.373407	0.726691	0.832384	1.10318	1.00958	1.11708	0.681264	1.93704	0.860101	0.397903
	816	1.2456	0.914289	0.611252	1.0959	1.09607	1.54734	0.436127	1.08848	0.588491	1.12567	1.7951	1.04036	1.53656	1.14314	1.19147	1.7421	1.26845	1.13308	0.640587	1.92706	1.15836	0.407441
	817	1.05231	1.31288	0.801711	1.04361	0.933892	1.67881	0.803083	1.53689	0.924719	1.46561	1.40435	1.46272	1.91116	1.74095	1.35883	1.28755	0.938716	1.19659	1.22523	1.76571	1.29227	0.332124
	818	1.20045	1.23414	1.11023	1.03284	0.690905	1.76939	1.42485	1.57539	0.955864	1.6667	1.18075	1.52674	1.98576	1.89886	1.89691	1.67236	1.12231	1.24447	1.24288	2.059	1.42454	0.380482
	819	1.53702	1.46031	2.06508	1.30817	1.00415	2.13269	0.886816	1.45498	1.74222	1.65181	2.10453	1.86833	2.01416	1.459	2.58019	1.63875	1.66568	1.47574	1.54569	2.44531	1.70203	0.430764
	820	2.25747	1.77934	2.48365	1.93318	1.22047	1.77795	1.00533	1.60492	2.2342	1.91381	2.23679	1.2918	1.307	1.26164	2.60375	1.8425	2.39734	1.50392	2.75067	1.97751	1.86916	0.503464
	821	2.62754	2.4148	2.25085	2.40015	1.42114	2.15094	2.1083	2.26886	2.32275	1.91041	2.23155	1.67624	1.16442	1.94744	2.44292	2.76997	2.04824	1.6752	2.90839	1.57683	2.11585	0.449273
	822	2.69938	2.09346	2.4959	3.07723	1.06821	2.48684	2.88873	2.64662	2.06362	2.31411	2.24907	1.82101	1.37361	2.11081	2.34457	2.87493	2.00117	2.13911	2.33252	2.08162	2.25813	0.487046
	823	2.86385	2.18408	2.24752	2.98205	1.808	2.39768	2.94317	3.39015	2.07875	2.51978	2.03146	2.22264	1.54791	2.41269	1.94823	2.48718	1.9137	2.23981	2.9562	2.42166	2.37983	0.460908
	824	2.63555	2.80729	1.59626	2.94038	1.89515	2.58203	3.36394	3.27067	2.09731	2.20221	2.18052	2.47326	1.95411	1.72039	1.80172	2.7746	2.43334	3.01775	2.65603	2.90512	2.46538	0.51788
	825	3.01926	2.93131	2.09018	2.59446	2.28949	2.52898	3.39972	2.84581	2.68108	2.81636	2.60769	2.3835	2.11723	1.87737	2.38981	2.55606	2.78531	3.42653	2.88032	2.68036	2.64504	0.398059
	826	2.88618	3.29232	2.35341	2.47803	2.85434	2.15506	3.67385	2.36867	3.18136	2.87438	2.62728	2.05137	2.96049	2.6086	2.35183	1.80178	2.32404	3.25639	2.62907	2.97314	2.68508	0.467485
	827	2.75257	3.63791	3.06373	2.33585	3.34251	2.02009	3.29821	2.75296	3.49963	2.76196	2.9327	2.41449	3.13736	2.92196	2.38989	1.64378	1.99505	3.67428	2.5443	2.95231	2.80358	0.558845
	828	2.45182	3.49833	3.53287	2.78717	2.50515	2.05023	3.21461	3.38343	3.04452	2.81288	3.2011	2.39365	3.86038	2.76823	2.48976	2.24622	2.16773	3.57609	2.43105	2.74244	2.85788	0.527973
	829	2.28325	3.09426	3.89373	3.06223	2.25044	2.45955	3.63993	3.35796	2.74808	2.75294	3.39137	1.84183	3.70146	2.69808	2.46169	2.77622	1.98179	2.66311	2.24043	2.58482	2.79416	0.576335
	830	2.94794	2.65706	3.94045	3.14396	2.93295	2.53049	3.4469	2.38245	2.80755	3.34418	3.18894	1.98231	3.65262	2.96994	2.43906	3.19696	2.716	2.3106	1.93029	3.06441	2.87925	0.525727
	831	3.17599	2.0185	2.92619	2.40604	3.36206	2.22411	3.42912	1.9496	2.61399	2.99028	3.038	2.09642	3.25271	3.13336	2.69324	2.72968	2.23682	1.84547	1.84538	2.84643	2.64067	0.527091
	832	2.95585	2.08603	2.99143	2.97067	3.26799	2.0813	3.61122	2.01723	2.45825	2.34902	2.731	2.7477	3.16644	2.50487	2.74896	2.44654	2.42903	1.88924	1.84531	2.40017	2.58491	0.481002
	833	2.45864	2.21065	2.97645	2.35164	3.50411	2.46962	3.2204	2.29989	2.343	2.3444	2.27039	2.4293	2.86302	2.33886	2.53855	2.73625	2.25661	1.65697	1.88167	2.25338	2.47019	0.424238
	834	2.02893	1.74025	3.19401	1.823	3.54155	2.53446	2.81579	2.17929	2.37032	2.46174	2.31039	2.08453	3.12415	1.88359	2.62171	2.8219	2.61558	1.60432	1.55731	1.70304	2.35079	0.563665
	835	1.78959	1.82046	3.01323	2.23222	2.67616	2.08038	1.94698	1.64441	2.41861	2.16173	2.0486	2.42102	2.50635	0.968984	2.04719	2.38414	2.33456	1.68293	1.3259	1.24332	2.03734	0.503239
	836	1.78874	1.56181	2.75652	2.38258	1.85985	1.74827	1.07673	1.37137	1.95944	1.77125	1.72262	2.82589	2.39752	0.639116	2.26131	2.32044	2.0481	1.92983	1.51329	0.988112	1.84614	0.565431
	837	1.99585	1.84498	3.16824	1.97486	1.42972	1.29942	0.976219	1.42339	1.31237	2.27212	1.42263	2.45142	1.8779	1.24832	1.96455	2.16195	1.39386	2.05573	1.80522	1.17416	1.76265	0.52522
	838	2.12573	1.14078	2.85059	1.9842	1.28011	1.50717	0.662646	1.59748	1.14477	1.93889	1.08677	2.1324	1.79272	1.64158	1.90367	1.92861	1.95735	1.85862	1.81056	1.16921	1.67569	0.492383
	839	0.918246	0.644027	1.93678	1.86507	1.45552	0.978301	0.918374	2.11241	0.653288	1.56786	0.988022	1.85076	1.5387	1.35671	2.38355	2.10571	1.95587	1.70343	1.71221	1.17073	1.49078	0.516052
	840	0.524324	0.69749	1.36372	1.06621	1.01812	1.24375	0.498066	2.16313	0.233451	1.19549	0.967614	1.30658	1.63673	1.43499	2.31418	1.2998	1.98033	1.94295	1.84117	1.21965	1.29739	0.566089
	841	0.899667	1.25294	0.817978	1.00169	0.222437	1.32075	0.290145	2.12556	0.362993	0.929222	1.01576	1.13144	1.07676	1.4216	1.98705	1.4344	2.27236	1.5503	1.64319	1.10117	1.19287	0.560172
	842	0.860288	1.38347	1.17687	0.87945	-0.0451087	1.29344	0.45792	2.23855	-0.0158734	0.615207	1.05004	0.751052	0.0592558	1.1196	0.915054	1.3911	1.62022	1.4437	1.34669	2.29845	1.04197	0.643802
	843	0.924822	0.399868	0.97378	0.614439	0.22446	0.883349	0.480236	1.73137	-0.232427	0.0319091	0.778291	0.395182	0.0590663	1.65798	0.0951742	0.914556	1.46161	0.570538	0.929072	1.32604	0.710966	0.551966
	844	0.543804	0.247352	0.610759	0.89034	0.466801	0.215195	0.484838	1.55978	-0.503224	0.15519	0.218144	0.108715	-0.359699	1.51657	0.242769	0.40232	1.59922	0.179916	0.874283	0.979743	0.521641	0.576453
	845	0.417291	0.245495	0.102146	1.65021	0.607095	-0.449915	0.332283	0.841999	-0.118273	0.0435963	0.0202421	-0.127872	-0.511819	1.16756	-0.149353	0.266237	1.57602	0.717388	0.926462	0.841983	0.419939	0.613367
	846	0.196344	0.0258883	-0.455818	0.76901	0.751714	0.0808149	0.361824	0.585579	-0.0201546	-0.776366	0.439688	0.174823	-0.534739	0.443491	-0.38654	0.0321157	1.05607	0.969537	0.573825	0.528004	0.240755	0.505131
	847	-0.391934	0.223251	-0.598339	-0.021889	0.745399	0.367077	0.268443	0.008755	-0.0918381	-1.01537	0.262943	-0.066917	-0.373429	-0.157702	-0.509706	0.171421	0.837281	0.448018	0.210515	0.101146	0.0208562	0.449479
	848	-0.856676	0.109273	-0.920771	-0.455071	0.0567505	0.304262	-0.0662956	-0.34717	-0.08676	-0.875817	0.237667	-0.476646	-0.205898	-0.359773	-0.547057	0.0682928	0.648274	0.252155	-0.55541	-0.0200437	-0.204836	0.429753
	849	-1.27702	-0.175263	-1.01951	-0.76709	-0.64932	0.426849	0.066487	-0.738822	-0.417254	-1.03706	0.0875871	-0.567456	-0.279003	-0.578876	-0.756819	-0.944784	-0.0985161	-0.0281309	-0.652584	-0.634054	-0.502032	0.441212
	850	-1.68281	-0.513083	-0.572769	-0.954882	-0.818535	-0.368648	-0.20007	-0.88013	-0.664349	-0.840588	-0.632307	-1.27095	-0.597821	-0.878294	-0.967481	-1.49692	-0.594767	-1.08868	-0.768611	-0.821859	-0.830678	0.357539
	851	-2.33522	-0.942314	-0.879605	-0.74266	-0.70138	-0.922976	-0.850732	-1.40011	-0.754036	-0.769762	-0.877716	-1.60336	-1.04031	-1.09373	-0.981249	-1.49037	-0.64076	-1.61799	-0.86429	-0.898141	-1.07033	0.418573
	852	-2.17882	-1.23414	-0.951442	-0.58316	-1.06091	-1.06901	-0.811793	-1.48779	-0.689835	-0.691626	-1.36162	-1.10655	-1.35496	-1.17212	-0.63605	-1.65929	-0.789611	-1.53285	-1.08281	-0.553507	-1.10039	0.416209
	853	-1.76601	-0.903641	-0.760874	-0.45657	-1.32163	-0.990092	-0.922456	-1.32741	-0.906472	-0.678757	-1.751	-0.591288	-1.5011	-1.25999	-0.735551	-1.81199	-0.879709	-1.31568	-1.50934	-0.877835	-1.11337	0.4096
	854	-1.86585	-0.712314	-0.958832	-0.849147	-0.867879	-1.5126	-1.04504	-0.822904	-0.901999	-0.688281	-1.65303	-0.565849	-1.55932	-1.49086	-0.909303	-1.82789	-0.71948	-1.60155	-0.89082	-1.11963	-1.12813	0.415368
	855	-2.30823	-0.839323	-1.11629	-0.86173	-0.574326	-1.75023	-0.996169	-0.613457	-0.648776	-1.29791	-1.50685	-0.582131	-1.92823	-1.28865	-1.16008	-2.29322	-0.786281	-1.20959	-1.49772	-1.19912	-1.22292	0.529803
	856	-1.70532	-1.09497	-1.00766	-0.699605	-0.0525585	-1.5284	-0.669306	-0.921258	-0.29654	-1.73846	-1.12783	-1.08079	-2.10847	-1.3345	-1.40694	-2.23275	-0.532956	-1.48328	-1.53016	-1.26339	-1.19076	0.564403
	857	-1.7424	-1.51669	-1.23403	-0.778702	-0.608156	-1.15971	-0.775597	-0.840248	-1.02895	-1.52968	-1.11539	-1.37392	-1.51544	-1.49907	-0.978524	-2.00463	-0.516186	-1.59608	-1.2537	-1.40122	-1.22342	0.394184
	858	-1.1824	-1.51097	-1.12376	-0.845491	-1.39183	-0.601514	-0.996188	-1.51116	-0.657325	-1.45334	-0.975086	-1.74343	-1.08956	-1.66649	-1.38934	-1.78732	-0.840506	-1.57153	-1.56537	-1.12662	-1.25146	0.357639
	859	-0.822076	-1.14294	-1.37188	-0.678347	-1.47224	-0.918122	-0.910524	-1.06149	-0.64658	-1.60905	-1.10961	-1.19156	-0.896307	-1.24022	-1.64075	-1.60835	-1.69039	-1.74742	-1.62736	-0.884849	-1.2135	0.359784
	860	-1.29495	-1.07412	-1.52278	-1.25146	-1.64319	-1.23936	-1.02674	-0.96866	-0.989839	-1.41463	-0.766196	-0.828328	-1.23132	-1.10344	-1.23918	-1.34562	-1.60521	-1.61667	-1.70675	-0.32708	-1.20978	0.341628
	861	-1.66443	-0.890994	-1.99107	-1.34357	-1.25849	-1.54859	-1.22583	-1.39704	-0.875755	-1.17072	-0.927822	-0.513929	-1.48551	-0.71323	-0.864772	-1.01713	-1.17737	-1.35486	-1.1405	-0.668139	-1.16149	0.364064
	862	-1.54303	-1.27915	-1.17863	-1.45475	-1.1393	-1.44674	-1.22006	-1.21707	-1.0319	-0.466537	-0.909346	-0.598455	-1.61005	-1.05315	-1.06159	-0.639856	-0.941775	-0.983008	-1.00785	-0.651292	-1.07168	0.317239
	863	-1.27836	-1.57652	-0.653718	-1.5573	-1.06868	-1.10903	-1.27669	-0.802579	-1.18562	0.208581	-1.94076	-0.205597	-1.31398	-0.888438	-0.873243	0.0350237	-1.28669	-0.776238	-1.0244	-0.736467	-0.965535	0.531167
	864	-0.919065	-1.52523	-0.494574	-1.25276	-0.87047	-1.51299	-0.788542	-0.277467	-1.04958	0.142506	-2.08959	-0.478932	-1.42888	-0.952686	-0.867263	-0.134037	-1.51407	-1.43567	-1.06705	-1.23713	-0.987674	0.546781
	865	-0.18141	-1.62768	-0.501987	-0.828239	-0.600291	-1.49997	-0.837886	-0.157626	-0.0831772	0.273461	-1.66114	-0.870153	-1.26289	-1.21329	-0.605495	-0.145509	-1.79422	-1.08353	-0.799728	-0.73709	-0.810892	0.581992
	866	-0.320622	-1.40522	-0.226928	-0.637084	-0.794039	-1.18906	-0.773152	-0.30646	0.551663	-0.306327	-1.58042	-0.74007	-0.621963	-0.872153	-0.565807	0.187502	-1.40457	-0.189016	-1.41919	-0.236579	-0.642474	0.563839
	867	-0.643591	-0.791047	0.0930035	-0.933343	-1.10462	-0.803199	-1.13581	-0.617645	0.475063	-0.150818	-1.34484	-0.308242	-0.0440684	-0.653219	-0.145512	-0.115682	-1.02898	0.322978	-0.613251	-0.0344845	-0.478865	0.51432
	868	-0.625755	-0.365269	-0.629517	-1.18233	-0.757555	-0.250053	-1.2438	-0.619916	0.530869	-0.62877	-1.32731	0.141317	0.463246	-0.720867	-0.0441784	-0.315177	-0.935086	-0.346357	0.0902593	0.201457	-0.428239	0.540792
	869	-0.394754	-0.184593	-1.1695	-0.463857	-0.358566	0.260774	-1.3816	0.0326525	0.354765	-1.16164	-0.715702	0.26452	0.204646	-1.17651	-0.0764308	-0.573283	-1.43117	0.0263161	0.216797	0.119635	-0.380375	0.603229
	870	-0.674669	0.192378	-1.10528	-0.319681	0.119858	0.0798503	-0.72855	0.203347	0.335435	-1.92349	-0.490165	0.182748	0.172609	-1.05578	-0.549227	-0.589337	-1.16215	0.586977	0.0644239	0.0600218	-0.330035	0.641248
	871	-0.165866	0.446698	-0.533225	-0.629037	-0.157459	-0.00132813	-0.80693	0.297031	0.649616	-1.95179	0.576756	0.796734	-0.113185	-0.288435	-0.883146	0.259247	-1.01409	0.539268	-0.265997	-0.0501825	-0.164766	0.675232
	872	0.744206	0.437363	-0.336291	-0.635882	0.0678376	0.544013	-0.75186	0.181316	0.697731	-1.50654	1.29168	0.843535	-0.230048	-0.0691746	-0.450386	0.240012	-0.809419	0.727992	-0.31614	-0.193807	0.0238065	0.685459
	873	0.688659	0.332127	-0.170781	0.347089	0.294207	0.4675	0.173864	-0.145938	0.288894	-0.760554	0.820785	0.682655	0.190832	0.169832	-0.383662	0.228499	0.122591	0.818343	-0.740977	-0.693093	0.136544	0.486576
	874	0.490739	-0.0250664	0.357922	1.06638	0.504879	0.477281	1.3026	-0.302364	-0.089528	-0.200988	0.965233	0.65935	1.03076	-0.110644	0.288777	0.449889	0.293493	0.803676	-0.931659	-1.06783	0.298145	0.628926
	875	-0.0160727	-0.0120816	0.502434	1.10709	0.706092	1.07056	1.47595	-0.142203	0.4833	0.700819	0.59808	0.778586	1.18322	0.165972	0.0985574	0.295256	0.275679	0.753669	-1.13051	-0.432478	0.423096	0.609736
	876	-0.227568	0.407391	0.768004	0.763372	0.942736	1.18307	0.710603	-0.178884	0.510707	0.653234	-0.0646073	0.550143	0.675218	0.428938	-0.421395	0.487429	0.417414	0.359037	-0.0587617	-0.120104	0.389299	0.432561
	877	0.388994	0.864486	1.08336	0.853876	0.435872	0.434168	0.84124	-0.137399	-0.11618	0.956438	-0.0377005	-0.0192428	0.686156	0.366074	-0.254619	0.455727	0.62566	0.87298	0.0528837	0.385606	0.436919	0.410452
	878	0.546526	1.12791	1.04672	0.51803	0.761384	-0.0188299	0.840313	-0.274521	-0.107129	1.31406	0.307067	0.10457	1.11341	0.582854	-0.00811119	0.788633	0.73903	1.04175	0.770546	0.865396	0.60298	0.461326
	879	0.0940964	0.838554	1.16693	0.770887	0.0656778	-0.59155	0.539467	-0.123757	-0.00227856	1.01729	0.0107068	0.264166	0.459352	0.310805	0.397354	0.734057	0.416889	0.264844	0.777842	0.847209	0.412927	0.43494
	880	0.432313	0.987203	1.06404	1.0121	-0.14252	-0.753145	0.231161	0.109694	0.235103	0.693277	0.370467	0.040576	0.413657	0.104872	0.370436	0.714648	0.382429	-0.213218	1.04278	0.176458	0.363617	0.466891
	881	-0.0893696	0.735632	0.628648	0.591725	0.171479	-0.63014	0.16831	0.38412	-0.144977	-0.0651312	0.715795	-0.365415	0.696769	0.168344	0.628077	0.683593	0.544471	-0.173287	0.922629	-0.48008	0.25456	0.46202
	882	0.014851	0.37079	0.103397	0.757441	0.678314	-0.161972	0.127376	0.122445	-0.560298	-0.29312	0.361348	-0.375776	0.0850089	0.668258	0.0548691	0.225288	0.359347	-0.279006	0.977167	-0.773318	0.12312	0.451637
	883	0.252358	0.549057	-0.0809867	0.695081	0.246428	-0.057725	0.626364	-0.155054	0.144446	0.0417099	0.542808	0.0503842	0.205914	0.374126	0.130104	0.442203	0.304266	-0.653814	0.979197	-0.938381	0.184924	0.442802
	884	0.22231	0.547084	-0.289891	0.765001	-0.0667226	0.118447	0.633608	-0.557171	0.301603	-0.128714	0.632495	0.0572594	0.233085	0.0906267	0.0832263	0.0523397	0.612345	-1.04573	0.485768	-0.404807	0.117108	0.454539
	885	0.368048	-0.0661491	-0.416165	-0.16168	-0.660879	0.283988	0.145251	-1.15215	-0.076639	-0.277038	-0.0752901	-0.134857	0.266852	-0.465034	-0.351252	-0.105359	0.304616	-0.705931	-0.202204	0.40517	-0.153835	0.401079
	886	1.21741	-1.00077	-0.509207	-0.626805	-1.19884	-0.123251	0.379601	-1.07003	-0.408361	-0.867072	-0.609429	-0.18832	0.0338247	-0.830976	-0.912056	0.106559	-0.193476	-0.587951	-0.74477	0.667852	-0.373303	0.621302
	887	0.15249	-1.93294	-0.144031	-0.862664	-1.54668	-0.593605	-0.10295	-0.410478	-0.819598	-1.12002	-1.01271	-0.101896	0.004921	-1.79894	-1.08753	-0.226025	-0.68286	-0.350801	-1.5067	0.251507	-0.694576	0.655116
	888	-0.811358	-1.97767	-0.289943	-0.773796	-1.45109	-0.673314	-0.432182	-0.823932	-1.08475	-1.2134	-1.24766	-0.293993	-0.385571	-2.04614	-1.21915	-0.559554	-1.37319	-0.317146	-1.22437	-0.672739	-0.943547	0.524961
	889	-1.22913	-1.45481	-0.840959	-1.53523	-1.1987	-0.733817	-0.889584	-0.951	-1.15688	-0.91289	-1.57873	-0.554176	-0.552832	-1.88149	-1.85074	-0.588825	-1.75774	-0.983014	-1.27725	-1.23604	-1.15819	0.419165
	890	-1.54033	-1.4969	-0.800288	-1.78987	-1.53647	-1.4678	-1.46089	-0.859787	-1.23392	-1.09857	-1.82564	-1.07288	-1.01876	-1.78239	-1.98706	-0.964367	-1.41481	-0.950338	-1.32433	-1.61662	-1.3621	0.349318
	891	-2.06487	-1.33865	-0.661585	-1.99086	-1.68861	-1.82004	-2.52001	-1.00736	-1.10535	-0.963318	-1.79365	-1.20781	-1.2813	-2.13571	-1.86308	-1.63011	-1.44584	-1.82664	-0.938091	-1.7661	-1.55245	0.479439
	892	-2.49611	-2.28445	-1.26419	-1.97848	-2.17021	-2.14008	-3.50302	-1.11915	-1.49538	-1.41935	-2.39966	-1.65538	-1.75364	-2.13815	-1.74328	-2.23077	-2.16328	-2.26905	-0.655945	-2.42884	-1.96542	0.610747
	893	-2.13012	-2.97935	-1.56284	-1.95824	-1.76614	-2.09418	-3.54978	-1.59333	-1.77221	-2.32589	-2.87398	-2.15561	-2.01589	-1.64476	-1.77562	-3.02529	-2.11213	-2.2972	-1.08552	-2.68123	-2.16997	0.598124
	894	-2.39832	-3.07397	-1.83964	-2.0203	-2.0846	-2.3679	-3.27431	-2.12635	-1.81117	-2.94133	-3.07111	-2.30873	-1.93447	-1.52565	-1.85694	-3.30329	-2.34519	-2.44838	-2.20693	-3.13073	-2.40347	0.543823
	895	-2.84965	-3.29265	-1.82528	-2.9143	-2.36425	-2.20695	-2.95255	-2.56862	-2.21886	-3.05434	-2.84914	-3.09956	-2.54306	-2.44656	-2.41233	-3.40382	-3.13993	-2.82791	-2.65183	-3.40923	-2.75154	0.428557
	896	-3.18755	-3.49683	-2.36356	-3.44926	-2.48936	-2.30933	-2.87043	-2.75691	-2.86981	-3.76485	-3.24625	-3.92677	-3.69087	-3.51964	-3.23997	-3.6699	-3.34796	-2.9104	-3.23893	-3.58907	-3.19688	0.472157
	897	-3.73974	-3.62543	-3.18143	-3.57326	-3.09264	-3.24933	-3.20738	-3.11229	-3.58076	-3.62003	-3.50168	-4.284	-4.3413	-4.26973	-3.90168	-3.57602	-3.5344	-3.33193	-3.33722	-3.53025	-3.57953	0.37544
	898	-3.97388	-3.61685	-3.78471	-4.2794	-3.32956	-3.68235	-3.29227	-3.86762	-3.33541	-3.78612	-3.91106	-3.63461	-3.94422	-4.52116	-4.36923	-3.73743	-3.77919	-3.85396	-3.63737	-3.95504	-3.81457	0.32163
	899	-4.07233	-3.7564	-4.21681	-4.5923	-3.24872	-3.91663	-4.00543	-3.90574	-4.0103	-4.0668	-4.11656	-4.13962	-4.49104	-4.81185	-4.64637	-4.15521	-3.77023	-4.23096	-3.7891	-4.09333	-4.10179	0.35352
	900	-4.71564	-4.52668	-4.92059	-4.83223	-3.49802	-4.26237	-4.33629	-3.89335	-4.59282	-4.46215	-4.38639	-4.84938	-5.14989	-4.85788	-4.98045	-4.23887	-3.85594	-4.22661	-4.12397	-4.03628	-4.43729	0.432348
	901	-5.15388	-4.84191	-5.45231	-5.54872	-4.37	-4.69765	-4.79283	-4.08169	-5.24943	-4.53725	-4.43349	-5.32272	-5.70767	-5.11024	-5.3815	-4.66132	-4.45665	-4.5995	-4.53047	-4.53189	-4.87306	0.457477
	902	-5.18153	-4.75483	-5.94351	-5.49045	-4.76997	-5.00528	-5.32022	-4.12862	-5.44623	-4.70638	-4.8099	-5.12028	-5.45354	-5.77412	-5.39723	-4.78422	-4.76949	-4.972	-4.90854	-4.68614	-5.07112	0.431855
	903	-5.131	-5.16086	-5.51591	-5.53349	-5.36627	-5.15965	-5.46452	-5.05101	-5.604	-5.01232	-4.97767	-5.37112	-5.63403	-5.70578	-5.5738	-5.10561	-5.15731	-5.5875	-5.28456	-4.56575	-5.29811	0.288154
	904	-5.40678	-5.4198	-5.21185	-5.68685	-5.36037	-5.3607	-6.1925	-5.6954	-5.27325	-5.4015	-5.90422	-6.06087	-5.77383	-5.75598	-5.74513	-5.74229	-5.29629	-5.92957	-5.47223	-4.65166	-5.56705	0.351287
	905	-5.71808	-5.89451	-5.57347	-5.74325	-5.56942	-5.09793	-6.38301	-6.32275	-5.41859	-5.79347	-5.99719	-6.44405	-6.09387	-5.75711	-5.76439	-6.07381	-5.24109	-5.8841	-5.52621	-4.85159	-5.7574	0.413626
	906	-5.75237	-6.2926	-6.01001	-5.7893	-6.06234	-6.24394	-7.01508	-6.64002	-5.98578	-6.11035	-6.27184	-6.69805	-6.04593	-5.33451	-6.03108	-6.44354	-5.81548	-5.79142	-5.95737	-5.69205	-6.09915	0.389914
	907	-5.88414	-7.05345	-6.50941	-5.88928	-6.51719	-6.72768	-7.36356	-6.98924	-6.81358	-6.47364	-6.63459	-6.78296	-6.36992	-6.15495	-6.19009	-6.77855	-6.59323	-6.26699	-6.89002	-6.005	-6.54437	0.398911
	908	-6.18183	-7.14299	-7.13185	-6.05275	-6.92528	-7.30425	-7.49744	-7.26391	-7.52292	-6.53117	-6.98333	-6.60293	-6.51357	-6.93978	-6.91778	-7.24572	-6.79462	-7.15492	-7.3862	-6.04948	-6.90713	0.454492
	909	-6.70716	-7.2005	-7.30702	-6.41802	-7.11955	-7.39284	-7.24204	-7.37919	-7.59036	-6.79499	-6.93363	-6.52747	-6.77719	-7.31294	-7.55895	-7.19327	-6.95318	-7.71602	-7.40047	-6.02278	-7.07738	0.432616
	910	-7.12539	-7.43692	-7.416	-6.94904	-7.37115	-7.69787	-7.03699	-7.68926	-7.68217	-7.81518	-7.05197	-6.91341	-6.99165	-7.04517	-7.50318	-7.51937	-6.98363	-7.40239	-6.98617	-6.67939	-7.26481	0.325353
	911	-7.11882	-7.54946	-7.8023	-7.4201	-7.59337	-7.96365	-6.80281	-7.63568	-7.64206	-8.00373	-7.18378	-6.68214	-7.23537	-7.65041	-7.31535	-7.43802	-6.82857	-7.1772	-7.27926	-7.13032	-7.37262	0.367279
	912	-7.52878	-7.28185	-7.74898	-7.40396	-7.59632	-8.10638	-7.13065	-7.55495	-7.6389	-7.93412	-7.10121	-6.43394	-7.11618	-7.56729	-7.17785	-7.4649	-6.74796	-7.42049	-7.57542	-6.96918	-7.37497	0.393556
	913	-7.31153	-7.06587	-7.87446	-7.84726	-7.77815	-7.98724	-7.72648	-7.53069	-7.67258	-7.84535	-7.45478	-6.9152	-7.30549	-7.004	-7.02793	-7.14352	-6.47433	-7.73764	-7.48434	-6.98674	-7.40868	0.409367
	914	-7.32711	-6.79833	-7.75046	-7.86046	-7.64829	-7.82792	-7.7234	-7.37624	-7.82239	-8.04125	-7.44295	-6.81026	-7.31412	-7.20494	-7.30502	-6.90462	-6.79114	-7.50207	-7.20009	-7.03939	-7.38452	0.38645
	915	-7.24785	-6.89279	-7.36731	-7.85928	-7.39319	-7.75484	-6.93442	-6.66914	-7.90963	-7.87299	-7.16823	-6.86181	-7.323	-6.73952	-7.36493	-7.39912	-6.65374	-7.10914	-6.6778	-7.24787	-7.22233	0.41003
	916	-7.31376	-6.81943	-7.08916	-7.38663	-7.23865	-7.47756	-6.68696	-6.56395	-7.7141	-7.43291	-7.0561	-6.3668	-7.10427	-6.39469	-7.45597	-7.03223	-6.88596	-6.83671	-6.32476	-7.264	-7.02223	0.404235
	917	-7.32223	-6.68233	-7.16338	-6.97596	-6.75838	-7.52642	-7.1092	-6.41854	-7.51952	-7.52533	-6.74738	-6.63501	-6.91782	-6.26571	-7.15864	-6.93938	-6.66286	-6.99231	-6.02857	-7.31581	-6.93324	0.416957
	918	-6.77866	-6.86678	-7.54286	-6.55662	-6.44274	-7.46689	-7.29087	-6.33612	-7.02493	-7.27515	-6.40492	-6.69061	-6.25888	-6.26805	-6.99179	-7.14575	-6.13486	-6.62068	-6.42972	-7.427	-6.79769	0.448725
	919	-6.03727	-6.74188	-7.10206	-6.19996	-6.01305	-7.63674	-6.95659	-6.25572	-6.90629	-7.18646	-6.0741	-6.31413	-5.76714	-6.51783	-6.67744	-6.8352	-6.13951	-6.23663	-6.66586	-6.77495	-6.55194	0.475976
	920	-5.94541	-6.5104	-6.25585	-6.2295	-6.05804	-7.35338	-6.64318	-6.23685	-6.97298	-6.74938	-5.94948	-6.10491	-5.56576	-6.46208	-6.32062	-6.93004	-6.53263	-6.4381	-6.5682	-6.52867	-6.41777	0.408164
	921	-6.07904	-6.17841	-6.29577	-6.05767	-6.02649	-6.87621	-6.44797	-6.13002	-6.41814	-5.76834	-5.86845	-6.04988	-5.70643	-6.52539	-5.98898	-6.42012	-6.57903	-6.67639	-6.51996	-5.78433	-6.21985	0.328074
	922	-6.13798	-6.21687	-6.08268	-5.93746	-5.71364	-6.1266	-6.348	-6.07809	-5.9973	-5.21738	-5.82569	-5.87648	-5.3566	-6.11491	-5.83707	-5.96202	-6.44748	-6.37112	-6.51718	-5.13031	-5.96474	0.380601
	923	-5.68822	-6.38419	-5.79292	-5.94157	-5.45929	-5.42957	-6.27026	-5.9196	-6.04707	-5.2559	-5.6925	-5.50791	-5.47059	-5.91878	-5.59911	-5.83038	-5.75673	-6.11364	-6.27409	-5.14452	-5.77484	0.342013
	924	-5.27511	-5.56282	-5.49124	-5.39243	-5.66666	-5.06316	-5.51326	-5.70556	-5.97624	-4.97357	-5.51534	-4.98659	-5.18686	-5.36005	-5.0387	-5.23961	-5.02562	-5.97645	-6.19649	-5.39666	-5.42712	0.350548
	925	-4.93894	-4.74034	-5.07676	-5.15108	-5.56487	-5.21803	-4.77427	-5.85175	-5.81247	-4.62684	-4.78385	-5.04792	-4.8556	-4.66385	-4.41491	-4.58753	-4.7738	-5.79782	-5.47261	-5.10165	-5.06274	0.434089
	926	-4.87713	-4.05806	-5.37812	-5.02676	-5.18746	-4.3525	-3.98315	-5.61219	-5.65754	-4.33384	-4.85089	-4.86103	-4.71026	-4.09726	-4.45776	-4.01964	-4.88161	-5.26014	-4.95938	-4.07946	-4.73221	0.53692
	927	-4.23642	-3.92171	-5.14238	-4.35715	-4.76363	-3.62397	-4.23095	-5.12765	-5.79693	-4.71648	-5.26904	-4.87152	-4.62133	-4.3973	-4.36321	-3.39749	-4.61254	-4.74562	-4.55336	-4.41716	-4.55829	0.555962
	928	-4.25311	-3.99814	-4.47863	-3.9801	-4.52821	-3.33394	-3.80925	-4.82149	-4.67295	-4.51811	-5.42383	-4.61646	-4.59896	-3.83568	-4.17006	-3.13465	-4.56313	-4.19339	-3.78571	-4.45501	-4.25854	0.527663
	929	-4.07368	-3.89936	-4.05549	-3.51699	-3.65889	-3.03749	-3.5038	-4.3661	-4.00676	-3.80214	-4.31944	-3.76051	-3.98196	-4.17257	-3.99583	-3.2659	-4.65801	-3.66661	-3.24008	-3.8998	-3.84407	0.40314
	930	-3.52418	-3.6878	-2.89543	-3.73032	-2.77388	-2.90064	-3.67275	-3.81661	-3.22015	-3.06506	-3.60731	-3.84799	-2.9104	-3.95645	-3.99227	-2.51057	-4.15556	-3.32399	-2.94858	-3.54073	-3.40403	0.471873
	931	-3.36324	-3.55866	-3.21903	-3.69716	-2.15802	-2.12673	-2.87127	-2.90681	-2.21674	-2.82498	-2.95189	-3.92751	-2.33673	-2.91264	-3.49482	-2.05806	-3.66559	-3.09124	-2.82119	-3.4643	-2.98333	0.573747
	932	-2.86964	-2.7602	-2.32188	-3.1387	-2.11988	-2.26925	-2.22789	-2.46527	-1.44477	-2.37274	-2.65275	-3.35827	-2.33181	-1.98432	-2.60571	-2.13045	-3.46739	-2.55648	-2.60182	-2.79016	-2.52347	0.474129
	933	-2.11754	-2.22182	-1.5116	-2.91339	-1.80388	-2.59497	-1.74268	-1.73345	-1.80032	-2.12742	-2.12086	-2.40219	-2.10015	-1.12544	-1.6089	-2.05491	-2.86972	-1.81993	-2.34997	-2.00422	-2.05117	0.440565
	934	-1.70583	-1.60938	-0.735348	-2.46609	-1.4726	-1.76296	-1.58188	-2.10915	-1.8805	-1.56315	-1.99132	-2.14018	-1.36519	-0.523073	-1.21529	-1.86586	-1.7389	-1.58513	-2.31227	-1.26564	-1.64449	0.479527
	935	-1.43134	-1.27192	-0.207526	-1.63483	-1.17859	-0.803	-1.25689	-1.68677	-1.48666	-0.605798	-1.58315	-1.71109	-1.01955	-0.587615	-0.544109	-1.78084	-1.22272	-1.10869	-2.23753	-0.722996	-1.20408	0.511034
	936	-0.758485	-0.51641	-0.0499113	-0.721412	-1.1544	-0.458271	-0.769201	-1.00225	-1.69514	-0.15263	-0.994369	-0.955838	-0.610432	-0.241952	-0.934019	-1.4385	-0.701551	-0.652819	-1.57402	-0.39728	-0.788945	0.446083
	937	0.13548	0.245687	-0.0151224	0.111597	-0.869493	-0.709298	-0.159028	-0.801193	-1.46843	0.0898687	-0.424858	-0.132656	-0.0669104	-0.273513	-0.743504	-0.578386	-0.398179	-0.18551	-1.06878	-0.549065	-0.393065	0.452684
	938	0.455925	0.244263	0.0112671	-0.183838	0.204152	-0.704798	0.0417051	-0.613348	-0.681552	0.714996	-0.284849	0.74755	0.412834	-0.33896	-0.437246	-0.605849	-0.0948341	-0.0388801	-0.896681	-0.398307	-0.122323	0.47854
	939	0.335358	0.393786	-0.272991	0.231449	0.617361	0.379488	0.87652	-0.476564	0.669473	0.293637	0.264364	1.70837	0.731298	0.390584	-0.195718	-0.329937	0.20034	0.275497	-0.0511735	0.342974	0.319206	0.485145
	940	0.772902	0.18163	0.149973	0.73055	1.20767	0.788629	1.59943	-0.0037807	1.0053	0.970888	1.04996	1.93559	0.671297	0.210322	0.176874	0.123374	0.884513	0.836666	0.78665	0.437705	0.725807	0.509157
	941	0.738541	0.364347	0.668861	0.809335	0.727623	1.33524	1.59502	0.740676	0.959065	1.1921	1.57202	1.81795	0.947776	0.375472	0.420392	0.1622	1.2895	1.25613	0.796741	1.18808	0.947854	0.450933
	942	1.12402	1.05466	1.46368	0.62031	0.803679	1.96426	1.24558	1.57828	0.962311	1.23721	1.73387	1.32589	1.28912	1.12742	1.00963	0.405434	1.29859	1.86037	1.36913	2.03778	1.27556	0.42429
	943	1.63702	1.71043	1.75372	1.20785	1.77594	1.5359	0.642041	2.45361	1.56568	1.28093	1.81622	1.29425	1.50503	1.49512	1.32579	0.883439	0.913824	1.87865	1.29353	1.84315	1.49061	0.409522
	944	1.31192	2.1943	2.11168	2.07384	2.50918	1.76922	-0.0627129	2.93174	1.79893	1.19483	1.86295	1.30758	1.61886	1.56307	1.57161	1.76406	0.298333	1.18878	1.38815	2.31666	1.63565	0.692069
	945	1.91839	2.06882	2.09923	3.11965	2.94361	1.79788	0.53164	3.0959	1.90146	1.70356	2.52607	1.52646	1.96468	1.73853	1.58952	1.98534	1.31384	1.59174	1.13359	2.46503	1.95075	0.647098
	946	2.34211	1.96112	2.09663	4.24181	3.14231	2.24771	1.02466	2.98115	2.57019	2.69005	3.15169	2.20541	2.25812	1.83422	1.40316	2.27525	2.45269	2.11144	1.54584	2.65019	2.35929	0.703163
	947	3.24547	2.33031	2.19519	3.88929	3.20813	2.07469	2.21354	2.40901	3.52604	2.86232	3.50594	3.54775	2.25005	2.39749	2.0298	1.71908	3.08307	2.19781	2.81115	2.33363	2.69149	0.624091
	948	3.94137	2.32694	2.85793	4.09948	3.48401	2.74337	3.19148	2.93395	4.15957	3.63851	3.78708	3.44496	2.9392	2.42966	2.11527	2.51396	4.22835	2.70136	2.63731	2.59005	3.13819	0.662644
	949	4.15412	2.98928	3.32778	4.17332	3.99532	3.54808	3.04532	3.4243	4.44804	3.74999	3.37577	3.23315	2.6084	3.1684	2.8446	3.21478	3.38118	2.91761	2.81545	3.33048	3.38727	0.496941
	950	3.90418	3.35259	3.65346	3.98271	4.17785	3.84304	3.79088	4.39741	3.90058	4.16504	3.33866	2.75274	2.7033	3.53415	3.31038	3.80966	2.80337	3.41093	2.81486	3.67191	3.56589	0.501002
	951	3.71915	3.61931	4.51204	3.88064	4.34692	3.80619	4.66842	4.51143	4.57479	4.87714	3.38097	2.92565	3.12814	3.85168	4.2507	4.27787	2.64462	3.51156	3.01528	3.00873	3.82556	0.662738
	952	4.26366	4.00499	4.72205	3.53587	4.04464	4.64275	4.49161	4.59304	4.17595	4.00789	3.30026	2.90579	3.48587	4.68013	4.78068	4.14484	3.50902	3.51616	3.79441	3.71581	4.01577	0.537212
	953	4.20639	4.68443	4.44467	3.5134	4.11858	5.2278	4.00196	5.03334	4.00326	3.69622	3.8335	3.57711	3.60822	5.02465	4.53073	4.72108	4.26218	3.45384	4.33168	3.67405	4.19735	0.544981
	954	4.44253	4.55752	4.16279	3.74945	3.72255	5.29563	4.50252	5.63087	3.71482	3.50659	4.02354	3.87534	3.93575	4.49038	4.28089	4.56924	4.00433	3.77433	4.38411	3.46024	4.20417	0.557643
	955	3.80245	3.8633	4.81073	4.36557	3.81983	5.20332	4.35343	5.37489	3.19527	3.14501	4.6282	3.72021	3.96066	4.41576	4.59793	4.42678	4.58861	4.21964	4.50267	3.82212	4.24082	0.581696
	956	4.13264	3.6023	5.15162	4.24409	4.78734	4.77707	4.14963	5.63079	3.19205	3.41826	5.35268	3.47876	4.32275	4.32205	5.02882	4.29442	4.7369	4.34955	4.32351	4.02321	4.36592	0.649099
	957	4.55272	4.01902	5.02574	4.60158	4.49458	4.55294	4.31199	5.44951	3.79703	4.28691	5.65029	3.8519	4.87769	4.53396	5.29769	4.88034	4.98185	5.28766	4.7409	4.7168	4.69555	0.505803
	958	4.66415	5.2407	5.30288	4.72825	4.80613	4.43448	5.2988	4.75133	4.64688	4.51609	5.50255	5.0895	5.00544	5.02706	4.87345	5.21197	5.1549	5.80514	4.38052	5.57344	5.00068	0.391407
	959	4.5906	5.62576	5.28382	5.08226	4.73393	4.74784	4.89442	4.7631	4.56465	4.36879	4.72165	5.43214	5.17369	5.64979	4.4241	4.82892	4.94615	6.14856	5.21131	4.88722	5.00393	0.452643
	960	5.29423	5.55795	5.02548	5.51924	4.32411	4.77468	5.08094	5.54506	5.20853	5.00599	4.13781	5.02789	5.4178	5.39365	5.01479	4.67609	5.14122	5.40093	5.54817	4.57177	5.08332	0.412146
	961	5.43247	4.92774	5.15766	4.42478	3.77321	4.94995	5.77368	5.84272	5.59486	5.47408	4.41398	4.46828	5.10284	5.21511	5.03073	4.61943	4.90442	4.89024	5.30318	5.02769	5.01635	0.506806
	962	5.21565	4.90379	4.95046	4.40663	3.89347	4.60152	5.70006	4.90761	5.68135	6.00994	4.80064	4.23068	4.21771	5.06604	4.63052	5.24904	4.4124	4.71782	4.77174	5.0033	4.86852	0.530843
	963	5.29149	4.57131	4.60985	4.35492	3.90839	4.5987	5.685	4.49094	5.03765	6.0413	4.76817	4.23145	4.9015	4.86518	4.99778	5.29259	4.39397	4.4867	4.96268	4.62755	4.80586	0.501512
	964	5.4567	3.98701	4.47228	4.86052	4.63214	4.2729	5.30208	4.80116	5.13088	5.63876	3.94633	4.25196	4.56235	4.80091	5.53465	5.18791	5.06474	4.79354	5.15079	4.68432	4.8266	0.488959
	965	4.92256	3.64558	4.00597	4.86791	4.41038	4.47793	5.04162	4.39125	5.36146	5.64535	3.53648	4.11213	4.27303	4.13299	5.24362	5.46893	4.71603	4.78862	5.27896	4.22546	4.62731	0.602644
	966	4.27894	4.5241	4.12429	4.95163	3.93231	4.36111	4.80577	4.36322	5.74176	4.59787	3.44672	4.92544	4.58031	3.4987	4.48702	5.22043	4.83983	4.89272	5.40179	4.57919	4.57766	0.570648
	967	4.18882	4.53811	4.04101	4.19069	4.04884	3.75401	4.6027	4.74858	4.72721	4.29259	3.57741	5.21695	4.64016	3.57557	4.23643	4.48989	5.15978	4.38793	4.97841	4.57977	4.39874	0.465588
	968	3.53936	3.8139	3.62741	3.68646	4.67131	3.81932	4.92932	4.01156	4.89022	4.0516	3.93274	5.65007	4.91995	3.66538	3.92277	4.7912	4.8381	4.38338	4.75063	3.72984	4.28123	0.60034
	969	3.5935	3.56359	3.37454	3.82719	4.17146	3.92214	4.58438	4.47889	4.51989	4.02685	5.05592	5.11195	4.93628	3.76127	3.53907	4.19959	4.93382	4.21674	4.07171	4.00539	4.19471	0.531002
	970	3.93213	3.01115	3.40877	3.73221	4.21336	4.02879	4.08738	4.2352	3.88791	2.95308	4.61719	4.77189	4.13758	4.2407	3.59329	3.72804	4.84118	4.07266	3.86788	3.89173	3.96261	0.493572
	971	3.46754	2.99298	3.41684	3.46605	4.67928	4.21772	3.82635	3.94016	3.34644	2.73424	4.67861	4.549	3.72417	3.85227	3.32986	3.51627	4.74415	3.87053	3.99207	3.62241	3.79835	0.559013
	972	3.42059	3.27165	3.40302	2.50229	4.04807	4.53765	3.47759	4.20488	3.06945	3.28557	4.76173	3.35292	3.73468	4.00623	3.61772	2.84268	4.84255	3.74605	3.70701	3.97	3.69012	0.604536
	973	3.40516	3.90686	3.68996	2.25001	2.98778	4.33187	3.37941	3.69937	3.44207	3.01795	4.78285	2.5863	2.94888	3.88399	3.62589	3.53625	3.90093	3.22368	3.71315	3.94649	3.51294	0.582415
	974	3.17182	4.50641	4.22032	2.13639	3.3478	3.65026	3.58031	3.31278	3.08792	3.3572	4.6685	3.02711	2.62947	3.9287	3.50194	3.53317	3.83493	2.51872	3.47606	3.21504	3.43524	0.623278
	975	2.76079	4.51331	3.70807	3.25814	3.66885	3.70758	3.55912	3.35689	3.18239	3.29758	3.81288	3.23937	2.55759	3.46086	3.73274	3.10682	3.40251	2.12928	3.03963	3.03068	3.32625	0.507496
	976	2.88428	4.81829	3.64582	2.87845	3.47145	3.13669	3.19703	2.8384	3.15744	3.06747	3.65062	3.68045	2.99691	2.76901	3.74427	2.64993	3.06815	2.53857	3.51462	3.81813	3.2763	0.529535
	977	3.5512	3.87624	4.1094	3.18636	3.07894	2.45245	3.33808	2.59872	2.72564	3.20667	3.52563	4.00755	3.24624	2.41954	3.46992	2.43734	2.15722	2.13531	3.36356	3.62826	3.12571	0.604007
	978	3.02852	3.32639	3.69105	2.99485	2.5495	2.79838	2.89246	2.52188	3.3805	3.03505	2.97298	3.99118	3.23272	2.72864	3.27117	2.77552	1.82918	2.42829	3.21436	2.86527	2.97639	0.470174
	979	2.51839	3.14023	3.66413	2.91852	1.41891	3.41431	1.69903	2.30755	2.97107	2.74064	2.85483	3.2218	2.6154	2.87633	2.82761	2.65481	2.21498	2.50163	3.08463	1.97366	2.68092	0.55641
	980	1.85061	2.47666	2.76088	2.81295	1.2601	3.43252	1.56965	1.6559	2.33821	1.9625	2.29707	2.07823	2.56031	2.63685	2.38482	2.18255	2.25369	2.98873	2.53228	2.28206	2.31583	0.508532
	981	1.91001	2.31055	2.00671	2.84246	1.15826	1.97801	2.04278	1.24006	2.62721	2.03867	2.0421	1.34841	2.40979	1.79133	2.12332	1.90813	2.40686	2.65635	2.26574	2.16078	2.06338	0.445533
	982	1.63418	2.50385	2.25132	2.53739	0.537674	1.86637	1.35478	0.909935	1.74646	1.52086	2.23362	1.42711	1.71484	1.82408	1.79166	1.6912	2.77343	2.69014	1.0946	1.98422	1.80439	0.58747
	983	1.2249	2.02085	2.60205	2.18902	0.79421	1.62441	1.53266	1.04001	1.64083	0.972029	1.77766	1.46124	1.4341	1.68089	1.5054	1.47387	2.82862	2.41914	0.900892	2.29479	1.67088	0.570971
	984	0.708395	1.44674	1.39374	2.18161	1.19058	1.73414	1.46733	1.09208	1.5939	1.13269	1.57948	1.40562	1.01785	1.65087	1.38627	1.38156	1.915	1.74166	0.915961	1.69056	1.4313	0.353792
	985	0.9502	0.731067	0.955193	1.57383	0.953779	1.74652	0.815316	1.01537	1.86553	1.3853	1.65483	1.65481	0.826875	1.72419	0.838407	1.32537	1.25624	1.95083	1.27738	1.36207	1.29316	0.390709
	986	0.553999	0.727825	0.84105	1.13956	0.757572	1.20871	0.955013	1.0887	1.35039	2.03233	1.10842	1.6339	0.115126	1.27089	0.618249	1.01624	0.289711	1.5271	1.75744	0.944056	1.04681	0.478472
	987	0.943237	0.498028	0.632549	0.830145	0.794901	0.736713	0.686398	0.73015	0.615615	1.52717	0.625857	1.59539	0.674087	1.32141	0.32922	0.915893	-0.0231078	1.03318	1.90222	1.21397	0.879151	0.453282
	988	0.850596	0.227489	0.365858	0.672596	0.516644	-0.0334943	0.0588295	0.319287	0.120773	1.19642	0.546215	1.12644	0.701642	1.1873	-0.566911	1.00462	0.266463	1.33247	0.994424	0.548716	0.571819	0.490848
	989	0.189665	0.29607	0.291159	-0.124019	-0.0218138	-0.0986386	0.447001	0.234893	0.0379882	1.35295	0.175378	0.71893	0.541859	0.321685	-0.34396	1.16532	0.597991	1.77176	0.682994	-0.886452	0.367538	0.597768
	990	-0.0964063	0.221898	-0.138086	-0.552726	0.322847	-0.616116	0.535304	-0.289098	0.292113	1.04208	-0.427941	0.660372	0.0407308	-0.0736234	-0.147392	0.335601	1.14658	1.22288	1.035	-0.743941	0.188504	0.602323
	991	-0.229306	-0.242605	-0.33582	-0.133016	0.729477	-0.42985	0.629786	-0.107985	0.210899	0.183922	-0.667395	0.198373	0.0566107	-0.0293654	-0.397753	-0.594275	0.875574	0.543638	0.352361	-0.846032	-0.0116382	0.47821
	992	-0.0779795	-0.609207	-0.416398	-0.148417	0.769254	-0.342756	0.419725	0.25087	0.131167	0.223608	-0.619164	-0.268465	-0.542446	0.830255	-0.0845995	-0.798846	-0.0248797	-0.0236666	0.366422	-1.51798	-0.124175	0.552688
	993	-0.0546024	-0.70397	0.0391781	-0.0638363	0.0372494	0.199844	0.248357	-0.253968	-0.360312	-0.126447	-0.480544	-0.684615	-0.718965	0.39613	0.285426	-1.13045	-0.346121	-0.24601	0.134067	-1.53385	-0.268172	0.495399
	994	-0.623406	-0.883817	-0.52663	-0.501533	-0.271167	0.116925	-0.0302621	-0.00241456	-0.412314	-0.591994	-0.422382	-1.07361	-1.30931	-0.329945	0.28564	-0.965996	-0.24791	-1.09659	-0.338656	-1.04577	-0.513557	0.439715
	995	-0.509206	-0.769214	-0.724366	-0.900423	-0.0649979	0.0876219	-0.960791	0.00215704	-0.467113	-0.786221	-0.765203	-1.22406	-0.781137	-0.447819	-0.40952	-0.871886	-0.574724	-0.837258	-0.881334	-0.465585	-0.617554	0.338546
	996	-0.495704	-0.694431	-1.03367	-1.00882	-0.253897	-0.405946	-1.36398	-0.412793	-0.605394	-0.996986	-0.785043	-1.33516	-0.342678	-0.7292	-0.610024	-1.80897	-0.385006	-0.306966	-0.91735	-0.286	-0.738902	0.421379
	997	-0.530325	-0.679519	-1.15514	-0.952286	-0.203519	-0.642318	-1.17747	-0.230691	-1.26886	-1.04571	-1.1792	-1.14591	-0.716066	-1.01787	-0.465164	-1.25581	-0.426797	-0.368866	-0.880979	0.187171	-0.757766	0.415007
	998	-0.667706	-1.0378	-0.948252	-0.608369	-0.507913	-1.34734	-0.877336	-0.0113987	-1.39329	-1.29179	-1.27725	-0.703182	-1.07142	-0.794922	0.0766742	-1.10336	-0.487717	-0.397395	-0.995997	-0.0923622	-0.776906	0.441224
	999	-0.829323	-1.25999	-0.73616	-0.204725	-0.725911	-0.825207	-0.88101	-0.142718	-0.94905	-1.35471	-1.36361	-1.27373	-0.786286	-0.556201	-0.147547	-0.75761	-0.821457	-0.243328	-1.13388	-0.0159702	-0.750421	0.420655
	1000	-0.422987	-1.83282	-0.59936	-0.0460531	-0.396284	-0.826893	-0.618611	-0.695088	-0.777304	-1.44415	-1.18469	-1.45487	-0.971284	-0.300793	-0.126252	-0.638144	-0.526963	-0.281865	-0.938795	-0.14976	-0.711648	0.481505
	1001	-0.178014	-1.06641	-0.86472	-1.05583	-0.51265	-0.781878	-0.432872	-1.15589	-0.886713	-1.64326	-0.634054	-0.908861	-1.05116	-1.09469	-0.238057	-0.633351	-0.581861	-0.328427	-1.44634	-0.464729	-0.797988	0.392249
	1002	-0.336218	-0.140006	-1.19862	-1.0084	-0.968908	-0.835877	-0.421712	-1.23066	-0.408292	-1.8779	-0.49289	-0.828452	-1.35475	-1.02463	-0.180482	-0.621326	-0.87109	-0.478985	-1.52124	-0.342865	-0.807166	0.471951
	1003	-0.0231611	-0.0828678	-1.49079	-0.957803	-1.24115	-1.08906	-0.857854	-1.12207	-0.720053	-1.33079	-0.31977	-0.716889	-1.4401	-0.880988	-0.398643	-0.128059	-0.749841	-0.536483	-1.0497	-0.401138	-0.77686	0.449697
	1004	0.103609	0.0177	-1.18492	-0.986014	-1.30015	-1.45738	-1.09588	-0.893703	-0.636123	-1.47004	-0.404718	-0.939593	-1.18073	-1.13016	-0.285071	0.145809	-0.530243	-0.228514	-1.0551	-0.046657	-0.727894	0.535071
	1005	-0.498157	-0.197015	-0.999831	-0.912973	-1.29421	-1.13522	-0.451379	-0.7301	-0.558535	-1.57018	-0.0327337	-1.30709	-0.440528	-1.1018	-0.771488	0.41272	-0.790935	0.524199	-0.699728	-0.882967	-0.671898	0.543957
	1006	-0.679577	0.405521	-0.555564	-0.715233	-1.30112	-0.852417	-0.508895	-1.13654	-0.588384	-1.45779	0.0981044	-1.22511	0.144575	-1.4481	-0.211275	-0.0681661	-1.3997	0.191892	0.0189013	-1.86092	-0.65749	0.664089
	1007	-0.796229	0.190658	-0.230344	-0.720642	-0.973047	-0.188192	-1.13492	-1.17572	0.288996	-0.585684	-0.0131151	-0.381171	0.512868	-1.51269	-0.745076	-0.226351	-1.50078	-0.287856	0.278301	-1.45239	-0.532669	0.62712
	1008	-0.868497	-0.4149	0.636809	-0.686675	-1.22868	0.0394092	-0.644334	-0.84024	-0.5475	0.476602	-0.44972	-0.140536	0.313858	-1.48113	-0.826003	-0.299707	-1.43855	-0.451509	0.391746	-1.1563	-0.480793	0.623642
	1009	-0.477523	-0.408918	0.486046	-0.39665	-1.09015	-0.284431	-0.0808779	-0.663944	-0.745871	1.03674	-0.296518	-0.0960663	-0.0106858	-0.494601	-0.923327	-0.431246	-0.922932	-0.704099	0.842731	-1.06206	-0.336219	0.582279
	1010	-0.890926	-0.875619	-0.473969	-0.475695	-0.340091	0.0316802	-0.440862	0.110397	-1.15444	0.506921	-0.513247	-0.0647396	-0.169546	-0.804802	-0.250392	-0.428485	-0.519167	-1.14872	0.937613	-0.97915	-0.397162	0.532465
	1011	-0.825566	-0.990968	-0.374431	-0.0726629	0.516744	0.811921	0.10798	0.151151	-0.555696	0.078007	-0.44973	0.222433	0.621058	-0.150633	0.371085	-0.189699	-0.457777	-0.658665	0.787424	-0.652503	-0.0855264	0.536137
	1012	-0.489061	-0.768074	0.0123578	0.863668	0.640873	0.133583	0.739043	0.780905	0.566588	0.183688	-0.389184	0.718454	0.592092	-0.0514668	0.298229	0.357498	-0.000744164	0.0199699	0.49695	0.0313915	0.236838	0.451816
	1013	-0.0194695	-0.150488	-0.131752	1.02018	0.620684	-0.18268	0.843397	0.857606	0.815019	0.835649	-0.679827	0.996533	0.961972	0.587982	0.740538	0.964011	1.15992	0.0618991	-0.119985	0.208053	0.469462	0.538627
	1014	0.304311	0.0510139	0.192971	1.19467	1.05978	0.184647	1.22955	0.689936	1.14537	1.50279	-0.201308	1.24276	1.22432	0.873125	0.66886	1.21866	1.21107	0.430172	-0.282806	0.578742	0.725932	0.541969
	1015	0.919364	0.775664	0.484097	0.947025	1.71158	0.858531	0.988349	0.804901	1.42605	2.01599	0.010628	1.29521	1.32524	1.06175	0.948412	1.51635	1.30525	0.678289	0.284429	0.911115	1.01341	0.47362
	1016	1.35686	1.07887	0.98157	0.740764	1.87013	1.7926	0.823881	0.738553	1.7368	1.84376	0.555491	1.16997	1.50415	1.55691	1.94682	1.54323	1.41793	0.278997	0.942589	1.33895	1.26094	0.479796
	1017	1.10452	1.90671	1.10801	0.919773	1.60458	1.65882	0.750924	1.44999	1.87982	0.686611	0.945998	1.43776	0.889847	1.19403	3.11639	1.35534	1.77286	0.218906	1.42287	1.7474	1.35856	0.607445
	1018	1.26264	1.29977	1.4226	1.50138	1.28521	1.25832	0.857689	1.48433	1.5609	0.528731	1.32527	1.56623	0.658673	0.943286	2.63342	1.59357	1.52741	1.05112	1.56108	1.20008	1.32609	0.435523
	1019	1.46543	0.975443	1.8817	1.43037	0.91044	1.48795	1.1242	1.85133	1.63803	0.866723	1.59482	1.74818	1.33126	1.00262	1.94255	1.33611	1.41419	1.45309	1.93616	1.62915	1.45099	0.340043
	1020	1.41761	0.600595	1.74685	1.42349	1.40848	1.83616	1.64788	1.732	1.35916	1.342	1.98451	1.42765	2.24861	0.841417	1.6815	1.01979	1.57091	2.0984	2.65236	1.5068	1.57731	0.469806
	1021	1.95223	1.29547	1.23506	1.19991	1.5556	1.50366	2.21342	2.40218	1.42529	1.83252	2.06827	2.18566	2.74323	1.61694	1.77912	1.67665	1.65318	1.46957	2.28691	1.22108	1.7658	0.436412
	1022	2.40554	1.68334	1.34699	1.21042	1.87231	1.87858	2.05175	2.31622	1.42027	1.89185	2.46791	2.55364	2.26965	1.9416	1.72947	1.63555	2.1415	0.821254	2.25524	0.854225	1.83736	0.505865
	1023	2.31608	1.74315	1.65896	1.8766	1.72149	2.05332	1.71392	1.5131	1.57974	2.09505	1.93296	2.67971	1.94238	1.86332	2.20063	1.56971	2.6991	1.24509	2.29432	0.54323	1.86209	0.485764
	1024	2.46096	2.50685	1.4627	2.63229	1.65024	1.9411	1.69734	1.61175	2.02604	2.38818	1.75707	2.82102	1.91105	2.54486	2.02828	1.8314	3.17681	1.95808	2.26813	0.881759	2.0778	0.529767
	1025	2.70418	2.15753	1.75159	2.46755	2.10511	2.38434	1.57331	1.54784	2.0022	2.56917	2.47145	2.18476	2.04098	2.5772	1.93513	2.25354	2.33578	2.13713	2.09664	0.87859	2.1087	0.428713
	1026	2.73863	2.56042	2.42946	2.82555	2.68918	2.49523	2.64492	2.19925	1.36073	2.96011	2.47872	1.75821	2.71159	1.73656	2.63472	2.29224	2.60061	2.60723	2.15426	1.39703	2.36373	0.461942
	1027	3.14696	3.00192	2.60394	2.7377	3.66708	2.8133	3.40966	2.10085	1.25445	3.01479	2.36685	1.6732	2.62328	1.81609	2.91031	2.41137	2.09147	2.35841	1.68395	1.7644	2.4725	0.638276
	1028	2.81851	2.90697	2.91726	2.55642	3.17163	2.23675	2.73435	2.42274	2.1821	3.03551	2.38576	2.15627	2.62303	2.33535	3.1011	2.11288	2.45473	3.06	1.50479	2.38374	2.55499	0.420353
	1029	2.75764	2.66838	3.16049	2.64196	3.00833	1.86019	2.50412	2.92063	2.97409	3.28793	2.14587	2.15442	2.38686	2.5018	2.49484	1.63082	2.81247	2.85258	1.71865	2.57437	2.55282	0.460937
	1030	1.97115	2.41962	2.30122	2.87498	2.66808	1.89836	2.3498	2.45227	2.81768	3.63635	1.56605	2.48365	2.24477	2.58494	1.48277	2.23811	2.99704	2.55165	2.1564	3.36473	2.45298	0.532773
	1031	2.15201	2.13684	1.72123	2.40655	1.94405	2.58861	1.50701	2.50712	3.04793	3.52023	1.98066	2.60412	2.32254	2.54532	1.24928	2.34671	3.19572	1.86767	2.41876	2.39492	2.32286	0.547155
	1032	1.75818	1.87718	2.55902	1.75513	1.65141	2.64688	1.29881	2.31037	2.82617	3.16364	2.33488	2.89227	2.17311	2.24778	2.04615	2.14034	2.72885	1.79423	2.64368	2.27746	2.25628	0.480319
	1033	1.90807	1.80645	2.60738	1.8677	1.55141	2.4602	1.32696	1.5916	2.29116	2.79154	2.3606	3.04633	2.19558	2.25849	2.58858	2.08136	2.86147	2.14667	2.3134	2.01914	2.2037	0.452577
	1034	2.11828	1.90749	2.81139	0.89402	2.14816	2.03708	2.09865	1.70914	1.82832	2.46428	2.59884	2.82801	2.20772	2.69197	2.47551	1.47721	2.41369	2.63393	1.49457	1.761	2.12996	0.506804
	1035	2.31827	1.58498	1.86249	1.17632	2.78481	1.39033	2.05315	1.73024	2.26839	1.79208	1.92667	2.08777	1.57312	2.5238	2.65901	1.13842	1.97629	2.70742	2.03108	2.14693	1.98658	0.476591
	1036	2.2296	1.95516	1.37545	1.85823	2.38371	1.32142	2.06445	1.94056	2.11404	1.90044	1.91505	1.2366	1.26817	1.91771	2.92453	1.86801	1.55261	2.47218	1.58588	2.03622	1.896	0.428419
	1037	1.63671	2.46975	1.16932	2.37204	2.19841	1.18628	2.41685	1.56238	2.22269	1.63267	1.78985	1.38991	1.34345	2.24701	2.49563	2.3493	1.25886	2.10355	1.48367	2.17979	1.8754	0.47334
	1038	1.0508	2.25341	1.35851	2.57721	2.10048	1.6122	2.38413	1.84642	2.65264	1.46376	1.21038	1.51236	1.49557	2.12667	2.87567	2.64277	1.31728	1.76319	1.54124	2.18936	1.8987	0.54435
	1039	1.49123	1.58721	1.30483	2.55373	1.34912	1.48545	2.73837	1.39052	2.53904	1.76474	0.654071	1.46487	1.13477	1.72552	2.07688	2.11002	1.49485	1.12913	1.48849	2.57945	1.70311	0.559988
	1040	1.99969	1.64042	1.67184	1.70291	1.76651	0.570904	2.03123	1.47423	2.76339	1.74049	1.09524	1.10227	0.832339	1.7519	1.16125	2.47099	1.66593	1.4046	1.70483	2.79023	1.66706	0.575149
	1041	2.05428	1.40199	1.92547	1.38164	1.78858	0.376101	1.18991	1.82523	1.57032	1.49085	1.85159	1.22605	1.14774	1.37351	1.04827	2.813	0.991882	1.59453	2.00719	2.71844	1.58883	0.570465
	1042	1.91704	2.00187	1.77331	0.87496	1.73277	0.875439	1.13561	2.04466	1.05892	1.13255	1.99664	1.50466	2.04555	1.28059	1.15898	2.52539	1.5153	1.11257	2.29652	2.40677	1.61951	0.521939
	1043	1.68708	2.28437	1.28788	0.881366	1.74783	1.06382	1.11889	1.77854	0.732411	1.33642	1.89571	0.748012	2.45964	1.91216	0.365701	1.4864	1.92376	1.20452	1.99807	2.42564	1.51691	0.590901
	1044	1.72512	1.65746	1.3604	0.864692	1.85441	1.0543	1.11294	2.05966	0.689072	1.31936	1.30261	1.31471	2.42511	2.02171	0.752817	1.05383	2.00834	1.60233	1.75095	2.1005	1.50152	0.493493
	1045	2.45867	1.58513	0.981468	1.4292	1.82482	1.09147	1.51243	1.44023	0.775133	1.22696	0.655694	1.64037	1.73771	1.24632	0.914296	0.582214	1.7668	1.13036	1.00943	2.3268	1.36678	0.507429
	1046	2.63821	1.33273	1.42573	1.64988	1.76574	0.98257	0.435808	0.951207	1.05547	0.6629	0.506784	1.3096	1.15059	1.30584	1.13876	0.755983	2.12228	1.08598	1.03763	2.45214	1.28829	0.592543
	1047	2.12873	0.884866	1.61698	1.35429	1.96417	1.36608	0.782262	0.612255	1.35993	0.650715	0.956691	1.15322	1.16173	1.50341	1.53764	1.4329	2.31349	1.54941	1.40294	1.78552	1.37586	0.462766
	1048	1.64602	0.775395	1.63954	1.73456	1.79287	0.718624	1.02178	1.21143	1.59777	1.28176	1.26813	1.62914	1.42509	1.42809	1.19439	0.54368	2.25552	2.24683	1.34874	1.68101	1.42202	0.44945
	1049	1.54246	1.03067	1.6816	2.13835	1.04318	0.459648	0.510817	0.906971	1.82909	1.05143	0.817917	1.60619	1.96251	0.636232	0.63414	0.816318	1.68198	1.7205	0.82683	1.42762	1.21622	0.521961
	1050	1.6496	0.863712	1.51009	1.92791	0.615727	0.655801	0.0715357	0.797472	1.62405	0.96531	1.38732	1.73379	1.6435	0.197691	0.529363	1.36446	0.790558	1.53262	0.171467	0.749704	1.03908	0.574379
	1051	1.40746	0.521568	1.07615	1.36506	0.569914	1.30971	0.585237	0.328867	1.53435	1.18094	1.66505	1.2461	1.47583	0.0726556	0.687245	1.90454	0.384404	1.50573	0.144859	0.711098	0.983839	0.547967
	1052	0.580061	-0.000676276	0.221051	1.3962	0.404162	1.59828	1.7498	0.462811	0.935177	1.3647	1.87971	0.932465	1.34229	0.492363	0.390666	1.63022	0.545403	0.947846	0.564155	0.856368	0.914653	0.554334
	1053	0.0140451	-0.146086	-0.00928402	1.0206	0.315829	1.00226	1.80317	0.460493	-0.0272192	1.37508	1.86708	0.625925	1.38791	0.431194	0.284301	1.5744	1.13781	0.282036	0.886244	0.915258	0.760052	0.628944
	1054	-0.263052	0.139125	-0.309285	-0.0394318	0.4224	1.27863	1.72896	0.335985	0.28503	0.941471	1.40143	0.0787621	1.279	0.438079	0.520252	1.73492	0.822647	0.113748	1.03242	1.10743	0.652426	0.633131
	1055	-0.164423	0.442646	-0.374662	-0.154932	0.421716	1.03425	1.59639	0.201279	0.822292	0.859645	1.39626	-0.432967	0.844541	0.198921	0.408157	1.3878	0.499728	-0.077809	0.384021	1.3711	0.533197	0.61638
	1056	0.0305317	1.4406	-0.412844	-0.368976	0.169003	0.760588	1.42172	0.54933	1.19598	0.971008	1.3348	-0.796007	0.0858541	-0.287011	0.222615	1.18188	1.2168	-0.0461258	0.476375	1.25503	0.520057	0.707598
	1057	0.366455	1.34293	0.114732	-0.240807	-0.1076	0.851673	0.782433	1.00704	1.13054	0.65193	1.12169	-0.270478	-0.0328278	0.477823	0.171504	0.522503	0.43275	0.153949	0.367304	0.957029	0.490029	0.4811
	1058	0.323085	0.680868	0.580452	-0.544994	0.0908828	0.970749	0.347109	0.569745	0.649427	0.409755	0.572192	-0.251659	0.173082	0.89204	-0.0964456	0.263739	0.562381	0.522249	0.126742	0.155741	0.349857	0.37444
	1059	-0.108549	0.947094	0.529418	-0.387628	-0.281164	0.206455	0.502678	0.061648	0.298949	0.63449	0.681279	-0.501548	0.591548	0.463493	0.00218421	0.266663	0.866589	0.588849	-0.388631	0.207026	0.259042	0.429843
	1060	-0.405748	0.640956	0.318301	0.281025	-0.468582	-0.0354187	0.733742	0.325689	0.402955	0.194145	0.514671	-0.817459	1.11009	0.945384	-0.0600114	-0.250813	0.0631805	0.756417	-0.120589	-0.523047	0.180245	0.521198
	1061	-1.36031	0.189848	0.0110657	0.793174	-0.153821	0.275813	0.97206	0.489503	0.655834	-0.123801	0.462666	-1.03937	0.69399	0.156289	0.148836	-0.56644	-0.514807	-0.13404	0.285453	-0.791003	0.0225473	0.622762
	1062	-0.849391	-0.391957	0.0590174	0.214441	-0.393776	0.118754	-0.0217101	0.343078	0.771124	-0.0862237	-0.0724117	-0.475613	0.216563	-0.00242839	0.238088	-0.687197	0.010061	-0.65358	0.497019	-0.60536	-0.0885752	0.42951
	1063	-0.082975	-0.67062	-0.199712	0.188856	-0.899957	-0.110098	-0.236279	0.765948	0.126602	-0.672571	-0.78782	-0.203639	-0.523863	0.0257539	0.201558	-0.511452	0.0813525	-1.11955	0.330647	-0.79443	-0.254612	0.481687
	1064	-0.444222	-0.515137	-0.245559	0.26077	-0.75644	-0.748644	0.527255	0.137371	0.119332	-0.863593	-0.589269	-1.12231	-0.565955	-0.195721	-0.0119588	0.335603	-0.636435	-1.47451	-0.0320793	-1.13069	-0.39761	0.540742
	1065	-0.287586	-0.0246716	0.256976	0.163361	-0.270514	-0.524379	0.232388	-0.261967	0.0585893	-0.440406	-0.313702	-1.10726	-0.635116	-0.498195	-0.549084	0.281579	-0.934065	-0.90597	-0.150382	-0.974043	-0.344222	0.428943
	1066	-0.240523	-0.0706507	-0.157828	0.327037	0.385651	-0.718445	-0.107075	-0.511946	-0.0507796	-0.649893	-0.0366769	-1.03274	-0.478724	-0.344735	-0.767559	0.268844	-1.42266	0.00957407	-0.061467	-0.771509	-0.321605	0.469596
	1067	-0.121447	-0.46765	-0.439225	0.550918	0.730976	-0.544929	0.179847	-1.02304	0.510699	-0.263796	-0.627787	-1.12299	-0.306321	-0.655209	-0.694433	0.456376	-1.0826	-0.170077	-0.137485	-0.502404	-0.286529	0.546263
	1068	-0.323287	-0.567569	-0.318799	0.410335	0.0440708	-0.285797	0.249498	-0.911187	1.03407	-0.301163	-0.924605	-0.322186	-0.400463	-0.77976	-0.511303	0.108831	-0.666228	-0.326359	-0.33428	0.0290879	-0.254855	0.47
	1069	-0.566175	-0.614242	-0.153222	0.274769	0.102148	-0.338534	-0.238961	-0.697122	0.185143	0.0490612	-0.800548	-0.347644	-0.241104	-0.608937	-0.495256	-0.531489	-0.804706	-0.108761	-0.78984	0.203689	-0.326086	0.356749
	1070	-0.159895	-0.72179	-0.0309327	-0.15325	0.219898	-0.22428	-0.567391	-0.784017	-0.2526	0.161122	-1.29648	-0.150232	0.0520657	-0.250673	-0.457087	-1.24094	-1.28683	0.0308944	-0.631132	0.383215	-0.368017	0.497743
	1071	-0.0743437	-1.08675	-0.122489	-0.856147	-0.108038	-0.686204	-0.885891	-0.958926	-0.42031	-0.252949	-1.29703	-0.232238	-0.527118	-0.588939	-0.563787	-1.33257	-1.31346	-0.304607	-0.985978	0.377518	-0.611013	0.474757
	1072	0.118278	-0.850571	-0.0652183	-1.22716	-0.373632	-0.0994649	-0.949396	-1.16416	-0.573503	-0.610474	-1.2272	0.0928468	-0.751334	-0.88605	-0.176716	-0.837311	-1.24066	-0.895392	-0.85616	0.183927	-0.619467	0.480399
	1073	-0.541557	-1.05166	-0.438302	-0.830299	-0.506072	-0.595423	-1.32847	-1.24565	-0.895769	-0.997645	-1.17195	-0.803241	-0.96919	-0.516857	-0.58898	-0.692284	-1.71263	-1.18591	-0.945046	0.190341	-0.841329	0.408398
	1074	-0.681498	-1.07629	-0.766817	-0.742254	-0.730186	-1.27522	-1.52977	-1.37889	-1.06178	-1.14621	-1.45709	-0.67691	-1.66381	-0.719759	-0.517776	-0.709035	-1.59144	-1.32868	-1.12778	0.0878932	-1.00467	0.437274
	1075	-0.765519	-1.18714	-0.662714	-0.726273	-0.932352	-0.812408	-1.24586	-1.89752	-1.09847	-1.19613	-1.12726	-0.910129	-1.16411	-1.069	-0.849498	-0.705408	-1.68976	-0.892592	-1.18857	-0.428123	-1.02744	0.342809
	1076	-0.55068	-1.15343	-1.0431	-1.31682	-0.881109	-1.21609	-1.16624	-2.13591	-1.27613	-1.4328	-0.521053	-0.923554	-1.17955	-1.31686	-0.907223	-0.389825	-1.55621	-1.32377	-1.33416	-0.686225	-1.11554	0.402369
	1077	-0.889896	-0.629058	-1.16636	-1.22895	-0.695489	-1.18332	-1.51146	-1.73819	-1.30822	-1.79023	-0.314643	-0.361568	-1.09598	-1.39379	-0.686871	-0.920941	-1.63439	-1.49247	-1.32233	-0.861808	-1.1113	0.432145
	1078	-1.4378	-0.753277	-1.34948	-0.948826	-0.871906	-1.38247	-1.30338	-1.01756	-1.59922	-1.38034	-0.613954	-0.362159	-1.46424	-1.37375	-0.930466	-1.23582	-1.50802	-1.44257	-1.52269	-1.13909	-1.18185	0.339713
	1079	-0.883804	-0.703011	-1.76474	-0.547715	-1.38754	-1.61727	-0.674042	-0.923735	-1.55552	-1.28381	-0.947175	-0.449674	-1.09685	-1.28022	-0.879482	-1.6323	-1.31423	-1.3075	-1.65036	-1.47464	-1.16868	0.397617
	1080	-0.534194	-0.754437	-2.21371	-0.700929	-1.04386	-2.00259	-0.871285	-1.16747	-1.84817	-1.0028	-1.25933	-0.662062	-0.939236	-1.2853	-0.863741	-1.53185	-1.30608	-0.954227	-1.62742	-1.98987	-1.22793	0.492532
	1081	-0.592808	-0.124468	-2.49583	-0.712869	-0.367067	-1.89391	-1.3604	-0.469921	-1.74602	-0.583291	-1.58556	-0.897899	-0.856394	-0.970759	-0.80464	-1.0814	-1.2802	-0.791946	-1.1833	-1.82971	-1.08142	0.594885
	1082	-0.886701	-0.991918	-2.18165	-0.815151	-0.387114	-1.82238	-1.66562	-0.3312	-1.54922	-0.610896	-1.59783	-0.801296	-2.26936	-0.251767	-1.00203	-0.893816	-1.807	-0.718839	-0.640835	-1.67214	-1.14484	0.62025
	1083	-1.11397	-1.73297	-1.90788	-1.28669	-0.949864	-2.27204	-1.45667	-0.386302	-1.39209	-0.802829	-1.56618	-0.631962	-2.67508	-0.105481	-1.47225	-1.39189	-1.44662	-1.17783	-0.459259	-0.846446	-1.25372	0.630513
	1084	-1.15371	-1.58047	-1.90592	-0.691021	-1.65984	-2.21036	-0.876351	-0.435109	-1.99066	-1.33176	-1.55299	-0.718204	-2.21776	-0.802443	-1.51269	-1.39371	-1.27074	-1.03846	-1.41782	-1.47243	-1.36162	0.501844
	1085	-1.02575	-1.23199	-2.40875	-1.19857	-1.94849	-2.08792	-0.561451	-0.390938	-1.79714	-1.87379	-1.85826	-1.16393	-1.71195	-1.73412	-2.08514	-1.59713	-1.62355	-1.10321	-1.95221	-1.74755	-1.55509	0.521624
	1086	-0.765035	-1.40609	-2.44523	-0.962748	-2.15045	-1.79502	-1.0716	-0.885863	-1.43452	-2.11092	-1.95275	-1.872	-1.21984	-1.99799	-1.78963	-1.83287	-1.64202	-1.17317	-1.35188	-1.59201	-1.57258	0.464304
	1087	-1.29802	-1.90362	-2.37833	-1.16534	-1.91949	-1.67208	-1.47198	-1.28783	-1.46674	-1.99644	-1.59569	-1.96622	-1.30149	-1.38011	-1.71305	-2.11343	-1.46479	-1.63325	-1.49326	-1.34561	-1.62834	0.32457
	1088	-2.19698	-1.85534	-2.13953	-1.72592	-2.46464	-2.58579	-2.16186	-1.68242	-0.925307	-2.2613	-1.44001	-2.34775	-1.91465	-1.74182	-1.79268	-2.50098	-1.75179	-1.37168	-1.6781	-1.36089	-1.89497	0.436127
	1089	-2.92144	-1.69558	-2.15924	-2.24624	-2.34686	-2.64583	-2.2204	-2.03138	-1.01043	-3.09416	-1.71547	-2.84073	-2.14225	-2.44413	-2.17763	-2.60814	-1.62527	-1.66762	-1.39082	-1.57163	-2.12776	0.546607
	1090	-3.12415	-1.75795	-1.80808	-2.69776	-2.55918	-2.16716	-2.48911	-2.42479	-1.5623	-2.82971	-2.05969	-3.10501	-1.96218	-3.02724	-2.50855	-2.66013	-2.02793	-1.89035	-1.58478	-1.70346	-2.29747	0.511204
	1091	-3.59481	-1.92708	-1.79874	-3.06057	-2.56422	-2.3666	-2.63239	-2.42591	-1.70491	-2.14302	-2.08154	-3.04151	-2.13577	-3.09262	-2.6746	-2.86744	-2.30969	-2.27453	-1.60935	-2.27662	-2.4291	0.51732
	1092	-3.96465	-2.30473	-1.66293	-2.94071	-2.83077	-2.36342	-2.21472	-2.70827	-1.90947	-2.54726	-2.48163	-3.00804	-2.59102	-2.96275	-2.26243	-2.56321	-1.87767	-2.1874	-1.61871	-2.07318	-2.45365	0.544069
	1093	-3.66255	-1.92274	-1.49309	-2.99277	-2.9587	-2.40172	-2.18502	-2.90912	-2.14834	-2.83338	-2.86501	-2.98063	-3.04246	-2.70131	-2.52322	-2.18415	-1.63181	-2.41012	-1.75172	-1.86877	-2.47333	0.569774
	1094	-3.89504	-2.12946	-1.41035	-2.68419	-2.81989	-2.18482	-2.51385	-2.76581	-2.48425	-2.71564	-2.76479	-2.95926	-3.15192	-2.7916	-2.8553	-2.40661	-2.43375	-2.54439	-2.19985	-2.55222	-2.61315	0.48085
	1095	-3.78542	-2.81921	-1.68829	-2.67656	-2.75297	-2.11657	-2.99574	-2.98228	-2.88155	-2.86581	-3.3919	-2.43938	-2.95344	-2.23219	-2.99611	-2.41295	-2.76394	-2.81167	-2.89255	-2.7871	-2.76228	0.445485
	1096	-3.61393	-3.58737	-2.4736	-2.9956	-2.71485	-2.50998	-3.64997	-3.0287	-3.62835	-2.66865	-3.4415	-2.90085	-3.12978	-2.70668	-3.05701	-2.98517	-3.04499	-3.50741	-3.8073	-3.08008	-3.12659	0.407599
	1097	-3.59052	-3.84348	-2.70425	-3.23912	-3.08059	-3.32013	-3.57983	-3.18007	-3.77008	-2.43462	-3.40023	-3.38194	-3.49315	-2.88193	-3.2913	-3.88675	-3.82727	-3.56148	-3.92208	-3.6058	-3.39973	0.400701
	1098	-3.65953	-4.1955	-2.61491	-3.79657	-3.36568	-4.06087	-3.88984	-3.03321	-3.65601	-2.74324	-3.28894	-3.59317	-3.49974	-3.27846	-3.82543	-4.10297	-3.75587	-3.86418	-3.94328	-3.96365	-3.60655	0.437354
	1099	-3.40883	-4.30081	-3.24028	-3.6741	-3.36191	-4.02723	-3.72866	-3.30102	-4.07221	-3.30295	-3.81152	-3.45239	-3.71611	-3.04689	-4.39884	-3.95047	-3.94018	-4.20002	-4.38598	-4.38849	-3.78545	0.428786
	1100	-3.47974	-4.61217	-3.95059	-3.89137	-3.7341	-3.6011	-3.39953	-3.70555	-4.61147	-3.61248	-4.08924	-3.52273	-3.92276	-3.37408	-4.34734	-3.80523	-4.17565	-4.51547	-4.53348	-4.42581	-3.96549	0.422496
	1101	-3.78905	-4.4479	-4.57335	-4.31047	-3.61378	-3.78619	-2.94341	-3.73582	-5.23345	-3.9185	-3.84983	-3.63353	-4.37035	-4.06065	-4.68775	-3.94808	-4.47083	-4.32635	-4.32663	-4.23988	-4.11329	0.491424
	1102	-4.17651	-4.19932	-5.05753	-4.74924	-3.58476	-4.01235	-3.8387	-3.87712	-5.38725	-4.29703	-3.91837	-3.95102	-4.59977	-4.59516	-4.98312	-3.92975	-4.40146	-4.29287	-4.37079	-4.50138	-4.33617	0.461519
	1103	-3.93658	-4.40848	-5.41075	-4.58266	-3.68933	-4.38464	-4.38957	-3.64673	-5.14176	-4.4824	-4.28045	-4.40326	-4.70172	-4.75936	-4.80854	-3.9855	-4.15516	-4.64502	-4.53771	-4.53484	-4.44422	0.43473
	1104	-4.33326	-4.90138	-5.15634	-4.47086	-4.42287	-4.17149	-4.47139	-4.27128	-5.04835	-4.7724	-4.59348	-4.87514	-4.78198	-5.14713	-4.74711	-3.78977	-4.99693	-4.85003	-4.59742	-4.88852	-4.66436	0.352832
	1105	-4.8669	-5.19248	-5.40098	-4.92437	-4.82497	-4.33241	-4.5748	-4.72672	-4.86911	-5.33056	-5.08595	-5.20008	-4.57429	-5.18787	-5.00834	-4.54457	-5.60491	-5.31823	-5.15825	-4.67906	-4.97024	0.334697
	1106	-5.00845	-5.10193	-5.23894	-6.167	-5.00349	-4.71298	-5.05804	-5.20765	-5.22635	-5.56083	-5.31836	-5.4144	-4.50777	-5.41894	-5.30022	-4.96014	-5.45362	-5.32975	-5.31109	-5.11279	-5.22064	0.336942
	1107	-5.45749	-5.21816	-5.30356	-6.67903	-4.96926	-5.20741	-5.35322	-5.36665	-5.54901	-5.69375	-5.49373	-5.34663	-4.48389	-5.64791	-5.68331	-5.15698	-5.5773	-5.15809	-5.42091	-5.65383	-5.42101	0.411266
	1108	-5.4485	-5.78394	-5.62425	-6.51919	-5.27523	-5.45616	-5.31117	-5.17583	-5.53597	-5.6535	-6.01131	-5.56048	-4.4826	-5.64956	-5.62402	-5.19791	-5.52879	-5.54446	-5.84561	-6.17406	-5.57013	0.414408
	1109	-5.49232	-5.94946	-6.07388	-6.44924	-5.65317	-6.02128	-5.65545	-4.86649	-6.10611	-5.91753	-6.15625	-5.39039	-4.75442	-5.89103	-5.61325	-5.30137	-5.57822	-5.53428	-5.93533	-6.0187	-5.71791	0.423942
	1110	-5.93969	-6.01383	-5.91329	-6.60395	-6.00512	-6.07639	-6.1783	-5.27733	-6.384	-6.20259	-6.22046	-5.73291	-5.61735	-5.91821	-5.27819	-5.31382	-5.62522	-5.66016	-5.9372	-5.91714	-5.89076	0.356702
	1111	-6.39532	-6.20381	-5.84313	-6.61125	-5.99079	-5.58144	-6.04415	-5.69866	-6.50054	-6.27564	-6.60552	-5.82489	-6.51211	-5.90587	-5.10875	-5.55039	-5.84853	-5.7895	-5.7416	-5.894	-5.9963	0.397393
	1112	-6.53084	-5.83103	-5.88489	-6.12402	-5.54159	-5.97594	-6.10772	-5.99761	-6.75282	-6.131	-6.51692	-5.8545	-6.52347	-5.99065	-5.34237	-6.16317	-6.23061	-6.18753	-5.49628	-6.36653	-6.07747	0.364414
	1113	-6.56373	-5.50768	-5.99513	-6.16181	-5.50202	-6.34124	-5.90427	-6.21575	-6.68487	-5.96221	-6.33821	-6.01068	-6.42881	-6.27851	-5.96278	-6.60824	-6.25638	-6.45717	-5.46505	-6.19107	-6.14178	0.356862
	1114	-6.66649	-5.29164	-6.35121	-6.4961	-5.88778	-6.42571	-6.00579	-6.37352	-6.70017	-5.62399	-6.07718	-5.8568	-6.62765	-5.87143	-6.30233	-6.45871	-6.20791	-6.57036	-5.62681	-5.71029	-6.15659	0.405263
	1115	-6.31027	-5.52513	-6.64278	-6.36463	-6.29189	-6.25925	-5.83274	-6.83543	-7.43726	-5.47875	-5.96983	-6.11519	-6.76897	-5.84398	-6.49105	-6.42606	-6.14978	-6.94988	-5.85115	-5.51959	-6.25318	0.514616
	1116	-6.37453	-5.28273	-6.50842	-6.40726	-6.76986	-6.32711	-5.92675	-6.86177	-7.05125	-5.82252	-6.00942	-6.29962	-6.97987	-5.85745	-6.34113	-6.45434	-6.33786	-7.34198	-5.57873	-5.33742	-6.2935	0.555605
	1117	-6.26246	-5.14289	-6.72603	-6.29629	-6.7293	-5.98093	-6.29444	-6.62668	-6.57523	-6.28026	-6.4582	-6.56432	-6.53908	-6.02062	-6.40566	-5.95402	-5.95581	-7.06832	-5.21634	-5.75391	-6.24254	0.484881
	1118	-6.3637	-5.10966	-6.78983	-5.79991	-6.43724	-5.58686	-6.6737	-6.22271	-6.17347	-6.49546	-6.56185	-6.41663	-6.3936	-6.62477	-6.53051	-6.20927	-5.87097	-6.72533	-5.35122	-6.17561	-6.22562	0.4626
	1119	-6.25085	-5.50845	-7.08421	-5.61173	-6.22226	-6.04479	-6.61061	-5.77441	-6.18137	-6.32406	-5.97239	-6.76668	-6.414	-6.77926	-6.41793	-6.55704	-6.03849	-6.34724	-5.62159	-6.25157	-6.23895	0.415658
	1120	-6.35909	-6.10616	-6.77916	-5.55477	-5.75312	-6.4421	-6.86832	-5.50316	-6.50748	-6.27396	-5.95657	-6.7062	-6.33027	-6.98654	-6.36285	-6.60628	-6.0275	-6.26089	-5.903	-6.61998	-6.29537	0.418976
	1121	-6.38091	-6.2941	-6.47889	-5.99932	-5.68539	-6.26922	-6.8952	-5.41417	-6.23231	-6.30794	-5.78839	-6.48574	-6.03688	-6.9917	-5.86924	-6.53351	-6.37263	-6.07437	-6.39673	-6.04001	-6.22733	0.381328
	1122	-6.42079	-5.98666	-6.61163	-6.16292	-5.86464	-6.40781	-6.56684	-5.53015	-5.89747	-6.28079	-6.15381	-6.20471	-6.03279	-7.11887	-5.5049	-6.79762	-6.47694	-6.47978	-6.78238	-6.15044	-6.2716	0.411087
	1123	-6.14602	-6.04929	-6.45444	-6.10402	-5.82038	-6.00745	-6.00159	-5.6875	-5.93236	-6.20977	-6.08625	-5.97257	-5.58395	-6.54351	-5.46397	-6.38798	-5.87411	-6.14801	-6.88409	-6.2926	-6.08249	0.332697
	1124	-5.65094	-5.50118	-5.97802	-6.04003	-5.68381	-6.02629	-5.58008	-5.91035	-6.36841	-6.17406	-5.77328	-5.76482	-4.97945	-5.67946	-5.56293	-5.76318	-5.5756	-5.61534	-6.68519	-5.97995	-5.81462	0.357811
	1125	-5.42524	-5.72231	-5.59149	-5.63317	-5.6522	-5.5261	-5.03695	-5.65792	-6.29446	-6.28316	-5.46046	-5.4098	-5.25718	-5.63342	-5.70912	-4.92088	-5.445	-5.07032	-6.35077	-5.80665	-5.59433	0.389462
	1126	-5.4856	-5.82256	-5.20103	-5.41656	-5.64994	-5.56134	-4.65415	-5.19521	-6.20681	-6.16761	-5.51994	-5.15061	-5.30137	-5.54481	-5.55399	-4.6429	-5.54112	-5.32623	-5.66933	-5.79829	-5.47047	0.398288
	1127	-5.2189	-5.76467	-4.76846	-5.17271	-5.45935	-6.09463	-4.44309	-5.32509	-6.09426	-6.16006	-5.88067	-4.60851	-5.45427	-5.28715	-5.69721	-4.43621	-4.98806	-5.3641	-5.22799	-5.72686	-5.35861	0.525499
	1128	-4.8491	-5.57103	-4.53047	-5.23762	-5.12453	-6.17527	-4.44119	-5.20485	-5.71442	-6.22398	-5.611	-4.23064	-5.82694	-4.80596	-5.68118	-4.30727	-4.91163	-5.49848	-4.65447	-5.46838	-5.20342	0.597509
	1129	-4.64394	-5.38276	-4.49202	-5.12546	-5.20043	-5.45085	-4.50786	-5.53302	-5.06586	-6.00691	-5.39058	-4.53909	-5.81175	-4.36164	-5.29955	-4.32441	-4.27947	-5.39279	-4.74049	-5.28419	-5.04165	0.518066
	1130	-4.54142	-5.32398	-4.86896	-4.79493	-5.05335	-5.40662	-4.58214	-5.35546	-4.23236	-5.54696	-5.02084	-4.76648	-5.18479	-4.72898	-4.8328	-5.01673	-4.58202	-4.8141	-5.26243	-4.84524	-4.93803	0.336245
	1131	-4.31657	-5.33903	-4.95528	-4.59072	-5.16938	-5.03567	-4.79268	-4.5163	-4.16728	-5.02926	-4.65483	-4.81069	-4.51997	-4.65592	-5.00105	-5.31382	-4.77829	-3.78786	-4.59392	-4.82449	-4.74265	0.380068
	1132	-4.3145	-5.31665	-5.45377	-4.58737	-5.09205	-4.63308	-5.24942	-4.81954	-5.03305	-4.55301	-4.64495	-5.06402	-4.2898	-5.08189	-4.55377	-5.01863	-4.53327	-4.12761	-3.86654	-5.11639	-4.76747	0.424361
	1133	-4.18307	-4.59012	-5.1229	-4.02206	-5.03697	-4.77383	-5.31027	-5.0337	-5.20694	-4.30883	-4.63691	-4.51309	-3.95825	-4.80067	-4.29339	-4.77956	-4.54128	-4.67732	-3.46179	-4.23512	-4.5743	0.467942
	1134	-4.46433	-4.42614	-4.60244	-4.26893	-4.58434	-4.28352	-4.89913	-5.1046	-5.00402	-4.54176	-4.44508	-4.57968	-3.76292	-4.69841	-4.7386	-4.86083	-3.88832	-4.82806	-3.96186	-4.24975	-4.50964	0.363933
	1135	-4.53845	-4.06491	-4.43059	-4.28089	-4.33115	-4.18678	-4.84338	-4.81924	-4.61525	-4.81415	-4.30985	-4.42285	-3.75248	-4.39568	-4.46481	-4.70337	-4.04926	-4.13975	-4.06905	-4.31365	-4.37728	0.290967
	1136	-4.50305	-3.98476	-4.13934	-4.08063	-4.11464	-4.03099	-4.448	-4.34294	-3.6235	-4.09024	-4.28153	-4.23164	-3.62718	-3.93418	-3.44808	-4.24507	-4.13248	-3.56867	-4.12015	-3.94444	-4.04457	0.28872
	1137	-4.42569	-4.15984	-4.04794	-4.48832	-4.43736	-3.93808	-4.40275	-3.73118	-3.33736	-4.29168	-3.83808	-3.47624	-4.13575	-3.90274	-3.03653	-3.6395	-3.93488	-3.72548	-3.91545	-3.72491	-3.92949	0.387361
	1138	-4.2939	-3.70715	-3.96623	-4.25118	-3.96043	-3.8479	-4.16289	-3.63538	-3.33389	-4.14815	-4.02176	-3.76383	-3.9312	-3.51778	-3.87649	-2.51139	-4.18393	-3.88454	-4.6417	-4.09678	-3.88683	0.436677
	1139	-3.76336	-3.25171	-3.9534	-3.44606	-3.70495	-4.27457	-3.93295	-3.117	-3.47557	-4.02462	-3.84862	-3.42791	-4.28805	-3.25839	-4.16787	-2.47554	-3.94905	-3.99277	-5.12078	-4.3732	-3.79232	0.562793
	1140	-3.61421	-2.86789	-3.75391	-3.52494	-3.36641	-4.14478	-4.07761	-3.40584	-3.44151	-4.24477	-3.41336	-3.16249	-4.11687	-3.48701	-3.44611	-2.69677	-3.79838	-4.32062	-4.75951	-4.09111	-3.6867	0.511095
	1141	-3.48998	-3.25613	-3.60116	-2.88247	-3.03542	-4.41437	-3.85267	-4.02082	-3.49922	-3.58172	-3.01088	-2.8763	-4.26262	-3.29407	-2.98266	-2.63437	-3.46744	-4.40606	-4.31805	-3.61315	-3.52498	0.54609
	1142	-2.93789	-3.49129	-3.25556	-3.08303	-2.85371	-4.00522	-3.71433	-3.99056	-3.18106	-3.1351	-2.96735	-2.39474	-3.66296	-3.22489	-3.31209	-2.88609	-3.65568	-4.57419	-3.96489	-3.43252	-3.38616	0.508009
	1143	-2.96509	-3.1904	-3.55464	-3.60507	-3.10195	-3.48382	-3.75043	-3.41064	-3.32526	-2.81783	-3.10485	-2.2446	-3.49186	-3.0459	-3.8498	-3.36307	-3.85511	-3.91499	-4.03666	-3.07764	-3.35948	0.433508
	1144	-2.88576	-3.56357	-3.38684	-4.01703	-2.62323	-3.09314	-3.57898	-2.83084	-3.39096	-2.66256	-3.0206	-2.28748	-3.99177	-2.82278	-4.10568	-3.41667	-3.34308	-3.26844	-4.02594	-3.02022	-3.26678	0.514751
	1145	-2.66907	-4.22652	-2.57007	-4.35228	-2.57171	-3.41366	-3.3772	-3.25939	-2.94089	-3.06928	-2.72067	-2.52211	-4.21015	-3.04959	-3.88349	-4.0113	-3.04641	-2.81469	-3.6811	-3.10472	-3.27472	0.59729
	1146	-2.83914	-4.46798	-2.51052	-4.49524	-2.78182	-3.29357	-3.30807	-3.35086	-3.02319	-2.76657	-2.93827	-3.17822	-3.61055	-3.11285	-3.74262	-3.60875	-2.87834	-2.5271	-2.62944	-2.69811	-3.18806	0.569658
	1147	-3.01259	-4.1803	-3.15601	-4.15948	-3.09773	-3.30131	-2.86326	-3.56785	-3.12385	-2.83661	-3.13607	-3.7279	-2.96728	-2.92749	-3.49034	-3.42659	-2.8197	-2.4451	-2.62928	-2.51747	-3.16931	0.479034
	1148	-2.55697	-3.36572	-3.17942	-3.05739	-3.25852	-3.46045	-2.60777	-3.24812	-2.53673	-2.6622	-2.61772	-3.63234	-2.32729	-2.80107	-2.61574	-3.59868	-2.86857	-2.74687	-2.47675	-2.9436	-2.9281	0.396536
	1149	-2.29209	-2.57413	-2.09363	-2.74624	-3.00073	-3.01927	-2.83095	-3.21852	-2.96777	-2.5724	-2.89996	-3.31306	-1.89371	-2.61506	-2.49396	-3.77193	-2.77701	-2.8995	-1.83598	-3.3581	-2.7587	0.488794
	1150	-2.43724	-2.59609	-1.89294	-3.00022	-2.90476	-2.94424	-3.03505	-3.00014	-3.03005	-2.30268	-2.76728	-3.39922	-1.86033	-2.81187	-2.35046	-3.38395	-2.54508	-2.56948	-2.03363	-3.3904	-2.71276	0.467439
	1151	-2.78504	-2.34445	-1.82021	-2.83041	-2.99535	-3.24768	-2.6438	-2.50591	-2.90073	-2.26421	-2.73997	-3.23479	-2.49291	-3.19516	-2.22407	-3.25317	-2.55858	-2.51874	-2.42159	-3.00645	-2.69916	0.391713
	1152	-3.04456	-2.4332	-2.17568	-2.59072	-2.7672	-2.75352	-3.07602	-2.53383	-2.93129	-1.96297	-2.44018	-3.10864	-2.69759	-3.45322	-2.03051	-3.50519	-2.2233	-2.54013	-2.46848	-2.77549	-2.67559	0.426022
	1153	-3.11663	-2.20165	-2.31887	-2.37569	-2.91337	-2.33727	-2.61788	-2.77441	-2.85466	-1.90561	-2.46805	-3.00826	-2.7835	-3.1569	-2.04875	-3.57663	-2.11302	-2.38335	-2.5175	-2.82231	-2.61471	0.424357
	1154	-3.47697	-2.52452	-2.24438	-2.05059	-3.00408	-1.71995	-2.72698	-2.57734	-2.7184	-2.53198	-2.42733	-2.98212	-3.16405	-2.68359	-2.4691	-2.63688	-2.00272	-2.33171	-2.78764	-2.69871	-2.58795	0.408229
	1155	-3.22381	-2.32414	-2.47867	-1.91526	-3.47729	-1.69475	-2.39023	-2.53049	-2.58743	-2.75777	-2.1733	-2.54866	-2.75383	-2.77474	-2.57139	-1.96447	-1.74831	-2.1744	-2.54282	-2.80826	-2.472	0.451952
	1156	-3.03567	-1.97923	-2.69806	-1.96232	-2.9173	-1.92978	-2.42081	-2.61469	-2.03844	-2.64603	-2.20507	-2.31261	-2.84578	-2.88556	-2.4823	-1.46075	-2.18437	-2.31412	-1.96664	-2.52697	-2.37132	0.410291
	1157	-2.64659	-2.50149	-2.66288	-2.09033	-2.18272	-1.97953	-2.05974	-2.34346	-1.46805	-1.88616	-2.35858	-2.43588	-2.53705	-2.85438	-2.37677	-1.37134	-1.85635	-2.18992	-1.7384	-1.82524	-2.16824	0.39948
	1158	-2.01978	-2.29666	-2.20975	-1.95473	-1.58388	-1.61855	-2.38126	-2.6451	-1.57185	-1.75502	-2.2957	-2.45265	-2.33483	-3.10254	-2.75965	-1.15822	-1.82018	-2.07497	-1.84279	-1.29164	-2.05849	0.495222
	1159	-1.86449	-2.5712	-2.24974	-2.04051	-1.55655	-1.41016	-2.28992	-2.15377	-1.92392	-2.20857	-2.44089	-1.99147	-2.20196	-2.56566	-2.64044	-1.07023	-2.00335	-2.05262	-1.84927	-1.14491	-2.01148	0.440937
	1160	-2.09341	-2.32595	-2.14917	-2.19915	-0.795209	-1.63087	-2.06602	-1.83749	-1.92517	-1.91862	-2.71817	-2.66389	-2.04677	-1.62314	-2.16524	-1.23383	-1.85654	-2.18282	-2.45653	-1.66148	-1.97747	0.452454
	1161	-2.31685	-2.06275	-1.55443	-1.71088	-0.951337	-1.57443	-1.41694	-2.00223	-2.07975	-1.85391	-2.18096	-2.42675	-1.70165	-1.51728	-1.79674	-1.36051	-1.4257	-1.83817	-2.89262	-1.58689	-1.81254	0.437859
	1162	-2.00343	-1.76952	-0.934537	-1.2824	-1.17049	-1.92944	-1.12072	-1.80764	-2.44685	-2.03901	-1.38999	-2.45728	-1.51385	-2.1278	-2.28528	-2.13979	-1.15683	-2.11907	-2.08006	-1.71065	-1.77423	0.466698
	1163	-1.31519	-1.66644	-0.792445	-1.30027	-1.44409	-1.61682	-0.650706	-1.41182	-2.2551	-1.47016	-1.64426	-2.43783	-1.97601	-2.09502	-2.3511	-2.31078	-1.10135	-2.50919	-1.75687	-1.72845	-1.69169	0.530274
	1164	-1.40084	-1.7019	-0.701413	-1.09962	-1.66413	-1.53727	-1.21422	-1.94606	-2.05225	-1.5952	-1.81655	-2.13062	-2.18982	-1.87542	-2.0806	-1.8753	-1.26528	-2.00904	-1.79927	-1.65908	-1.68069	0.386642
	1165	-1.99834	-1.75386	-1.0757	-0.995719	-1.7882	-1.66653	-1.3563	-1.81405	-1.71917	-2.03645	-1.60224	-1.93987	-2.36265	-1.73604	-1.25835	-1.73658	-1.41396	-1.8465	-1.62771	-1.75282	-1.67405	0.327108
	1166	-1.32857	-1.67717	-1.48323	-1.45032	-1.93205	-1.53633	-1.27535	-1.5504	-1.3321	-1.44103	-1.32826	-1.35838	-1.86927	-1.41304	-1.2137	-1.55128	-1.37828	-1.21515	-1.21727	-1.77832	-1.46648	0.210905
	1167	-1.03108	-1.20658	-2.03967	-1.48398	-1.57263	-1.49986	-1.41503	-1.41807	-0.983687	-1.90561	-1.19504	-1.21527	-0.850226	-0.789713	-1.16288	-1.86648	-1.08491	-0.751162	-1.36548	-1.47919	-1.31583	0.360536
	1168	-0.570861	-0.859754	-1.93679	-1.61121	-1.14459	-1.25812	-1.26354	-1.70081	-1.35626	-1.61955	-1.53007	-1.25982	-1.25326	-0.430816	-1.2973	-1.79814	-1.273	-1.28784	-1.54796	-1.06713	-1.30334	0.376808
	1169	-0.758107	-1.30706	-1.62491	-1.99722	-1.03041	-1.5045	-1.15785	-1.87883	-1.51688	-0.982528	-1.39152	-1.20034	-2.11986	-0.0751361	-1.10356	-1.78825	-1.44782	-1.49532	-0.9446	-1.06386	-1.31943	0.470455
	1170	-0.647265	-0.853154	-1.25079	-1.53221	-0.77054	-1.45009	-0.96395	-1.58573	-1.27423	-1.39656	-1.07705	-0.433562	-2.64395	-0.846865	-1.4643	-1.68363	-1.93671	-2.25036	-0.595382	-1.20836	-1.29323	0.561397
	1171	-0.608179	-0.861626	-1.23775	-0.831783	-0.515883	-1.34052	-0.918223	-1.09731	-0.519846	-1.09674	-1.421	-0.743876	-2.38545	-0.971439	-1.73077	-1.58159	-1.65193	-1.84382	-1.01036	-1.79011	-1.20791	0.502424
	1172	-1.34109	-0.857575	-1.20517	-0.846634	-1.05549	-0.932389	-1.40016	-1.13205	-0.782877	-0.493718	-1.28971	-0.445867	-1.88901	-1.50536	-1.49648	-1.41416	-1.86565	-1.13833	-1.72884	-2.29363	-1.25571	0.470783
	1173	-1.91763	-0.924857	-0.735034	-0.83153	-0.932546	-0.917338	-1.04519	-1.22462	-1.27536	-0.645422	-1.17256	-1.291	-1.58491	-1.41363	-1.10868	-1.03122	-1.33093	-0.58139	-1.86465	-1.88627	-1.18574	0.396035
	1174	-1.45286	-0.934847	-0.520988	-0.608564	-1.05976	-0.690156	-0.486732	-1.45204	-0.777847	-0.351513	-1.2362	-2.07655	-1.5848	-1.29353	-1.37699	-0.847738	-1.3051	-0.00726961	-1.87411	-1.1502	-1.05439	0.525333
	1175	-0.957157	-1.19225	-0.684302	-0.503025	-1.04961	-0.563487	-0.138681	-1.08354	-0.184163	-0.140044	-1.60299	-2.10265	-0.632757	-0.62068	-1.1326	-1.25337	-1.49385	0.219547	-1.76027	-0.698889	-0.878739	0.597282
	1176	-0.861884	-0.899616	-0.684954	-0.106051	-0.956954	-0.00102276	0.653068	-0.536637	-0.584484	-0.24421	-1.79277	-1.07494	-0.0123762	-0.254144	-0.951744	-0.836966	-0.597523	-0.100924	-1.56654	-0.906243	-0.615845	0.569481
	1177	-1.11671	-0.378296	-0.280728	-0.0170278	-0.886978	0.174496	0.882959	-0.0932376	-0.54263	-1.01877	-1.33325	0.0292089	-0.181955	-0.154719	-0.691955	-0.786129	-0.444304	-0.370664	-1.0955	-0.910964	-0.460857	0.535886
	1178	-0.872604	-0.157264	-0.364156	-0.11444	-0.824741	-0.0966529	0.96583	-0.390286	-0.449757	-1.01337	-0.83053	0.317646	-0.496703	0.221554	-0.583552	-0.412378	-0.496788	-0.264809	-0.816257	-0.35624	-0.351775	0.468369
	1179	-0.659524	-0.606136	-0.19414	-0.11618	-0.605297	-0.235569	0.581833	-0.0239979	-0.876856	-1.10545	-0.592102	0.662647	-0.363946	0.00578688	-0.364483	0.0394469	0.0537488	0.343679	-0.161908	0.0513622	-0.208354	0.455587
	1180	-0.35718	-0.463196	0.138923	-0.0267294	-0.0317419	-0.23929	0.514679	0.0334671	-0.77948	-1.00837	-0.648891	1.05302	-0.090117	-0.767213	-0.145324	-0.396963	0.323865	0.322132	0.503643	0.414339	-0.0825211	0.518802
	1181	-0.61059	0.511358	0.4724	0.698863	0.438917	0.00257923	0.211356	-0.0302981	-0.782033	-0.744686	0.024789	-0.0475626	0.14121	-0.988491	0.0574183	0.0586007	0.0750818	0.0856841	0.798788	-0.108921	0.0132231	0.482119
	1182	-0.590835	0.333479	0.895755	1.25708	0.317208	0.686352	0.235045	-0.435793	-0.0838898	0.500734	0.387604	-0.267459	1.13972	-0.825726	0.0799037	-0.186158	0.173193	-0.0681492	1.5282	-0.523012	0.227662	0.639412
	1183	0.0147217	0.226484	0.803573	1.00068	0.175573	0.40684	0.492988	-0.245115	0.626818	1.23423	0.772558	0.238032	1.31696	-0.182743	-0.130188	0.23689	0.0436054	0.479172	1.66377	-0.581748	0.429655	0.573752
	1184	0.829793	0.152609	0.932519	0.138416	-0.27836	0.690538	0.469899	0.25009	0.650408	1.37635	1.19779	0.144493	1.48507	-0.236101	0.103021	0.0887352	-0.224441	0.765561	1.24963	0.121331	0.495367	0.552309
	1185	1.35019	0.214146	0.532268	-0.322856	-0.319338	0.918104	0.138254	1.00766	0.591588	1.35211	0.98711	0.318284	1.64329	0.24097	0.528084	0.486775	0.261002	0.787137	0.561488	0.380655	0.582846	0.518989
	1186	1.16302	0.193303	0.314867	0.164505	-0.768339	0.825123	0.546135	1.06671	0.565876	1.58226	1.04742	-0.043266	0.955428	0.537144	0.456852	1.16535	0.0813544	0.710156	0.438975	1.30043	0.615165	0.549666
	1187	1.13628	0.535486	0.248141	0.103899	-0.480491	0.426971	0.806087	1.83975	0.564792	0.974361	1.31063	0.113306	0.560203	0.283745	1.18177	1.40529	-0.485997	0.529438	0.969251	0.977395	0.650016	0.599274
	1188	0.73793	0.592278	0.45944	0.259384	0.165231	0.627379	0.721851	1.39051	1.21936	1.20876	1.33383	0.03563	0.344125	0.0519451	1.08682	1.41639	0.207557	0.827388	0.987166	0.23394	0.695345	0.468632
	1189	0.714895	0.886831	-0.0285626	0.768874	0.760121	0.537157	1.02252	1.16144	1.74307	1.11804	1.27054	0.276052	0.455747	0.279882	0.996896	1.2777	0.750199	1.40774	0.737289	-0.316598	0.790991	0.498232
	1190	1.02369	0.83332	-0.356014	1.24574	1.30781	1.26003	0.869094	0.360608	2.17304	0.853907	0.700492	0.338934	0.44063	0.84538	0.636797	1.32097	1.04498	1.35397	0.716956	0.221267	0.859579	0.534649
	1191	0.431993	0.947382	-0.134446	1.96276	1.34002	1.41008	0.591935	-0.155618	1.93152	0.607565	0.884053	0.0869725	0.719345	1.20373	0.765572	1.51843	0.943297	0.968281	0.72406	0.314182	0.853055	0.596334
	1192	0.684586	0.653645	-0.068466	1.81608	1.42372	1.07907	0.605847	0.384005	1.58065	0.9794	1.16588	0.620591	1.03653	1.66769	0.685881	1.71814	1.05428	0.624666	0.941744	0.352033	0.950299	0.504502
	1193	0.459783	0.965857	0.132895	1.54459	1.59381	0.930873	0.312256	0.955347	1.53287	0.826877	1.19192	0.90426	0.161883	1.54806	0.831851	1.0999	1.02894	-0.154597	0.831081	0.833075	0.876577	0.495266
	1194	0.0988923	1.03405	0.545511	0.835989	1.3682	0.255805	0.22179	0.54118	0.627108	1.05746	1.22378	0.559092	0.111669	0.877555	0.503544	1.16236	1.27146	0.0337525	0.464517	1.06192	0.692782	0.424646
	1195	-0.341727	0.457075	0.320834	0.164648	0.0700669	0.347067	-0.201063	0.490374	0.637974	0.483531	1.22374	0.516285	0.589521	0.624413	0.046343	0.591766	0.926066	0.0733876	0.864161	1.26743	0.457594	0.422083
	1196	-0.312458	0.0864391	-0.0560564	-0.284036	-0.123549	-0.0948206	-0.511592	0.28833	0.406922	0.199718	1.09197	0.471318	-0.094341	0.390551	0.282281	0.351426	0.00267493	0.0268222	0.260116	1.20187	0.179179	0.423857
	1197	-0.501341	0.410822	-0.266354	-0.732355	0.193559	-0.669586	-0.389576	0.0295469	0.0873766	-0.0621455	-0.0168181	0.0782728	-0.587967	0.0619283	0.32882	-0.356049	-0.87096	-0.2433	-0.0895446	0.616976	-0.148935	0.399408
	1198	0.054971	-0.0532912	-0.284709	-1.38869	-0.537746	-1.07514	-0.566161	0.144988	-0.253489	-0.2303	-0.43214	-0.485722	-0.889322	-0.553858	-0.52559	-0.197357	-1.39761	-0.574858	-0.350697	-0.00245872	-0.479959	0.43252
	1199	0.0932277	-0.429495	-0.0713034	-1.72283	-1.2132	-1.36722	-1.07084	0.0613422	-0.503481	-0.350206	-0.516922	-0.317535	-1.22174	-0.755736	-0.66132	-0.481488	-1.57889	-0.851621	-0.56051	0.147856	-0.668595	0.550067
	1200	-0.318484	-0.811694	-0.354403	-1.66	-1.50011	-1.70967	-1.26623	-0.0127013	-0.307512	0.0160179	-1.27752	-0.418758	-1.92745	-0.33858	-0.334279	-1.11316	-1.71277	-1.64558	-0.816611	-0.113403	-0.881145	0.660701
	1201	-1.32684	-1.43687	-0.920979	-1.46508	-1.71421	-1.9571	-1.79648	-0.0789755	-0.695869	-1.76652	-2.18996	-0.294379	-1.97937	-0.378521	-0.812104	-0.684197	-1.46339	-1.91099	-1.00626	-0.815463	-1.23468	0.627469
	1202	-1.99683	-1.04599	-1.03409	-1.15663	-2.23559	-2.50091	-1.65811	-0.626637	-1.45543	-2.76922	-2.50135	-0.488128	-2.1394	0.00173035	-1.83796	-0.840875	-0.806135	-2.53264	-1.26828	-1.39045	-1.51415	0.780698
	1203	-1.88226	-1.54698	-1.31963	-2.3155	-2.2325	-2.42993	-1.617	-0.748114	-2.36366	-2.51835	-2.1301	-1.6126	-1.96039	-0.611473	-2.08865	-1.24339	-0.643101	-3.14605	-1.74743	-1.77417	-1.79656	0.6591
	1204	-2.1411	-2.15511	-1.3219	-2.48434	-2.20588	-2.26429	-2.169	-1.58856	-2.81921	-2.28816	-1.84824	-2.08689	-2.49073	-2.00337	-1.77036	-1.60592	-0.923904	-3.38706	-1.82813	-2.52551	-2.09538	0.537425
	1205	-2.29935	-3.05658	-2.2117	-2.5563	-2.4841	-2.61523	-2.93064	-2.0195	-2.92875	-1.92435	-2.03574	-2.15484	-1.9825	-2.70567	-2.18572	-1.75628	-1.65533	-3.3787	-1.95806	-2.75281	-2.37961	0.471914
	1206	-3.06695	-3.06481	-3.2596	-2.90268	-2.16166	-2.68569	-3.53932	-2.99593	-3.2685	-2.7117	-2.53026	-2.43058	-2.0915	-2.91156	-2.71045	-2.15642	-2.14795	-3.55705	-2.81583	-2.74802	-2.78782	0.443676
	1207	-3.43839	-3.49972	-3.33544	-3.37592	-2.59973	-3.01575	-3.754	-3.27139	-3.53239	-3.05887	-2.58322	-2.63654	-2.80407	-2.71631	-2.73301	-2.82158	-3.32228	-3.19547	-3.36949	-2.99838	-3.1031	0.353858
	1208	-3.73287	-4.02742	-3.5924	-3.95283	-3.3953	-3.69048	-3.7291	-3.57051	-3.49885	-3.28584	-3.08387	-3.31878	-3.43569	-2.78333	-2.74682	-3.48179	-4.24233	-2.9891	-3.38544	-3.33648	-3.46396	0.384836
	1209	-4.11846	-4.31434	-4.10565	-4.18792	-4.07783	-4.13444	-4.43465	-3.92449	-4.21601	-3.89033	-3.61541	-3.96842	-3.80596	-3.42145	-3.06568	-4.05476	-4.17429	-3.66369	-3.94311	-3.7542	-3.94355	0.322606
	1210	-4.36831	-4.30414	-4.71386	-4.53993	-4.20051	-3.9531	-4.44121	-4.59891	-4.98981	-4.07362	-3.95443	-4.07154	-4.20528	-3.85254	-3.38682	-4.58021	-4.57931	-4.37724	-4.29314	-4.48322	-4.29836	0.356215
	1211	-3.96854	-4.29854	-4.929	-4.79318	-4.42335	-3.84253	-4.42756	-5.25483	-4.86778	-4.53827	-4.70531	-4.17038	-4.35645	-4.40888	-3.46462	-4.68496	-4.76256	-5.19359	-5.11327	-4.41016	-4.53069	0.455619
	1212	-4.10476	-4.68307	-5.03928	-5.48307	-4.48982	-4.11584	-4.83495	-5.20699	-4.46893	-5.19278	-4.92118	-4.43433	-4.68926	-5.00142	-4.22573	-5.17122	-5.03438	-5.86674	-5.36162	-4.56326	-4.84443	0.470697
	1213	-4.79723	-5.38452	-4.93564	-5.68042	-4.56889	-4.70816	-5.24995	-5.07663	-4.58471	-5.17189	-5.58227	-4.79937	-4.55357	-4.89319	-5.04233	-5.10575	-4.94289	-5.65492	-5.05109	-4.06418	-4.99238	0.404568
	1214	-4.9049	-5.725	-5.25583	-5.93141	-4.88124	-4.75065	-5.16822	-5.2645	-5.24808	-5.49088	-5.57464	-5.33052	-5.20552	-4.89097	-5.50115	-5.38276	-5.49102	-5.45701	-5.18139	-4.2036	-5.24197	0.382656
	1215	-5.31078	-5.84103	-5.81727	-5.73173	-5.5103	-5.37997	-5.49427	-5.17461	-5.82651	-6.11405	-5.7035	-5.38595	-5.64811	-5.41711	-6.06361	-6.14499	-5.83324	-5.8171	-5.76652	-5.20869	-5.65947	0.288949
	1216	-5.2396	-6.39769	-5.96069	-5.54275	-5.62337	-5.82338	-5.88288	-5.69701	-5.8866	-6.48188	-5.17321	-5.81355	-6.03562	-5.58788	-6.37313	-6.25403	-6.52027	-5.84223	-6.15506	-5.83881	-5.90648	0.379371
	1217	-5.47069	-6.32623	-6.17259	-5.64173	-5.79491	-6.1806	-5.97627	-6.04432	-5.95058	-6.76838	-5.59099	-6.08039	-6.38939	-5.84995	-5.91939	-6.15979	-6.70471	-6.56272	-5.79246	-6.47167	-6.09239	0.362942
	1218	-5.98454	-6.59695	-6.46092	-5.8639	-5.9664	-6.25899	-5.9798	-6.39468	-5.8667	-6.50856	-5.96458	-6.28967	-6.05608	-6.04348	-5.48308	-6.1879	-6.65572	-6.64464	-5.97025	-7.03308	-6.2105	0.363358
	1219	-6.36105	-6.54799	-6.8007	-5.8945	-6.04054	-6.35627	-5.68777	-6.72082	-5.46161	-6.31933	-5.89583	-6.39054	-6.09924	-5.8707	-5.87218	-6.31854	-6.52036	-6.80313	-5.96229	-6.94584	-6.24346	0.407461
	1220	-6.40303	-6.9051	-6.82687	-6.07136	-6.05598	-6.07578	-5.58768	-6.61537	-5.48815	-6.44706	-6.18057	-6.39407	-5.92732	-5.84184	-6.04481	-6.27853	-6.54811	-6.71127	-6.1519	-6.87568	-6.27152	0.404536
	1221	-6.71863	-6.80934	-6.79567	-6.24536	-6.31419	-6.19101	-6.19931	-6.40659	-5.92132	-6.50385	-5.8504	-6.56989	-6.08225	-6.03867	-6.40705	-6.54431	-6.46538	-6.46726	-6.62051	-6.79895	-6.3975	0.288427
	1222	-6.87414	-6.58747	-6.5297	-6.77316	-6.45812	-6.11586	-6.71824	-6.58443	-6.16141	-6.71896	-5.67472	-6.38603	-6.38952	-6.11415	-6.21515	-6.80976	-6.25637	-6.14792	-6.7718	-6.54481	-6.44159	0.308904
	1223	-6.68923	-6.12566	-5.95273	-6.727	-6.45589	-6.44565	-6.24108	-6.31238	-6.39862	-6.77972	-5.69374	-5.85916	-6.41799	-6.25382	-5.79406	-6.56458	-6.25788	-5.72212	-6.72646	-6.49449	-6.29561	0.342803
	1224	-6.25512	-5.93817	-5.29948	-5.98012	-6.3685	-6.54364	-6.09837	-6.47858	-6.34116	-6.14508	-5.83417	-5.55949	-6.23676	-6.06975	-5.49288	-6.25543	-6.05742	-5.15886	-6.13181	-6.0734	-6.01591	0.377032
	1225	-6.1025	-5.61453	-5.18499	-5.49669	-6.3256	-6.14351	-6.28803	-6.00204	-6.19038	-6.30534	-5.83505	-5.1199	-6.00169	-5.35748	-5.1375	-6.11744	-6.02122	-5.01102	-5.59863	-5.56542	-5.77095	0.439331
	1226	-5.81044	-5.61283	-5.28336	-5.31508	-5.96149	-5.61116	-5.77765	-6.03254	-6.28298	-5.81304	-5.75816	-4.89967	-5.94006	-5.02092	-5.48346	-5.77984	-5.6763	-4.95567	-5.22669	-5.69013	-5.59657	0.374713
	1227	-5.53915	-5.02305	-5.66657	-5.43954	-5.35781	-5.3875	-5.42213	-6.05433	-5.8508	-4.85026	-5.40542	-5.06812	-5.40767	-5.13808	-5.49624	-5.64035	-4.98166	-4.79242	-4.56445	-5.33444	-5.321	0.365466
	1228	-4.81208	-4.13045	-5.68051	-4.96966	-4.75197	-5.11132	-4.93104	-5.69929	-5.58245	-4.53124	-5.75753	-5.14492	-4.76175	-4.98819	-5.28716	-5.14699	-4.38701	-4.4939	-4.33987	-4.95331	-4.97303	0.469783
	1229	-3.92518	-4.14014	-5.3103	-4.33771	-4.06121	-4.94138	-4.57425	-5.16473	-5.25702	-4.18015	-5.5469	-4.63182	-4.24801	-4.95709	-4.90825	-4.85124	-3.67865	-3.71899	-3.92648	-4.5137	-4.54366	0.557455
	1230	-3.6758	-4.26898	-4.91364	-4.48458	-3.90623	-4.8108	-4.19583	-4.48356	-4.74829	-3.43642	-4.71386	-4.15188	-3.56252	-4.34651	-4.76261	-4.31644	-3.28213	-3.57364	-3.57476	-3.99721	-4.16028	0.510567
	1231	-3.59872	-3.68065	-4.38728	-4.28274	-3.66127	-4.40237	-3.60663	-4.43043	-3.83795	-3.19251	-4.09044	-3.07981	-3.13203	-3.97342	-4.63907	-3.92814	-3.18188	-3.11775	-3.64429	-3.45873	-3.7663	0.49126
	1232	-3.66892	-3.08998	-3.67457	-3.62151	-3.46136	-3.53634	-3.31519	-3.48636	-3.32756	-3.13515	-3.69935	-2.29343	-2.56938	-3.44107	-3.95743	-3.35571	-2.91229	-2.4755	-3.15541	-2.37817	-3.22773	0.4772
	1233	-3.22034	-2.90017	-2.91824	-2.21679	-2.84912	-2.69868	-2.95364	-2.56716	-2.61674	-2.08072	-2.9917	-2.03628	-2.63528	-3.49163	-2.94021	-2.55414	-2.17515	-2.6994	-2.4124	-1.79695	-2.63774	0.424152
	1234	-2.64408	-2.45709	-2.16366	-1.73508	-2.29625	-2.63325	-1.8718	-2.00997	-1.55301	-1.20185	-2.36406	-2.03685	-1.7714	-3.63034	-1.5566	-2.72917	-1.38962	-2.19205	-2.42651	-1.17415	-2.09184	0.595601
	1235	-2.27135	-1.69306	-1.80342	-1.07425	-1.82421	-1.73613	-1.29473	-1.43508	-0.354045	-0.750675	-1.48188	-1.69211	-1.48695	-2.83586	-0.738447	-1.98402	-0.872378	-1.10663	-1.16113	-0.1014	-1.38489	0.648001
	1236	-1.75563	-1.50145	-1.56821	-0.707465	-1.39075	-1.49634	-1.00719	-1.09087	-0.310869	-0.898881	-1.23692	-1.3469	-1.3334	-1.71148	-0.620067	-0.945177	-0.4925	-0.0278467	-0.353306	0.682903	-0.955618	0.627365
	1237	-0.769242	-0.900873	-1.24491	-0.820045	-0.649366	-1.01213	-0.478393	-0.517276	-0.0442128	-0.666224	-0.745609	-0.462954	-1.03869	-0.660746	-0.194812	-0.485069	-0.0112807	0.64966	0.00274518	0.358551	-0.484543	0.482753
	1238	0.656002	-0.917206	-0.53261	-0.37093	0.328936	0.508074	0.414537	0.0066406	0.18965	-0.0654962	0.621908	0.515796	-0.4245	-0.221233	0.304458	0.729299	0.0531511	0.885229	0.824136	0.651139	0.207849	0.502807
	1239	0.840935	0.313369	0.493554	0.392182	0.803675	0.919927	1.27531	0.305988	0.774385	0.301503	0.967347	1.28918	0.546367	0.847521	0.512183	1.33075	1.38994	1.33853	1.57458	0.933001	0.857511	0.405242
	1240	1.05223	1.59433	1.62324	0.592608	2.1334	1.22983	1.91094	1.23807	0.932016	1.29483	1.58955	1.76518	0.851471	1.42496	1.16772	1.80972	1.65539	1.89889	1.48922	0.878965	1.40663	0.412304
	1241	1.35786	2.50941	1.94064	1.50663	2.71047	1.57152	2.97601	1.84747	1.14978	2.84589	3.1042	1.93599	1.38287	3.47591	2.11805	1.71622	2.06549	2.32049	1.68348	1.52973	2.08741	0.655902
	1242	2.508	3.43481	2.7243	3.60252	3.78933	2.39982	3.57339	3.1506	1.85565	3.66912	3.98277	2.85612	1.57442	2.78792	2.15067	2.98391	3.38325	3.44988	2.05055	1.92579	2.89264	0.72263
	1243	3.50592	3.69602	3.53581	3.99411	4.20905	3.31018	3.90693	4.19795	3.66679	4.57441	4.05639	3.98322	3.04249	2.56017	3.1927	3.35654	3.82706	3.75332	2.80365	2.57685	3.58748	0.550763
	1244	4.32132	4.2827	4.02374	3.76137	4.78517	4.49952	3.52975	4.53117	4.5574	4.65804	3.87584	4.00933	4.57556	3.36166	4.32935	3.783	4.31822	3.92496	3.54108	3.13583	4.09025	0.468192
	1245	5.02664	4.87697	4.90326	4.226	5.17277	4.37392	4.09253	4.94336	4.25991	4.64026	4.05488	3.46863	4.80168	4.46901	4.6632	4.38029	4.7072	4.47137	4.93059	4.37392	4.54182	0.408492
	1246	5.24993	5.45777	5.95095	4.3094	6.22205	4.74818	4.37598	5.59868	5.17494	4.91628	4.76867	4.81041	5.79533	5.46142	5.13126	5.5393	5.42718	4.59386	5.55986	4.93935	5.20154	0.517621
	1247	5.43466	5.71193	6.21415	5.30228	5.63111	4.97343	4.70513	5.36808	5.68061	5.38192	5.38381	5.29503	6.0444	5.9484	5.50824	5.65969	6.14354	5.18567	5.11904	5.96217	5.53266	0.39851
	1248	5.47426	5.79502	6.74544	5.4379	5.98214	6.20981	4.6469	6.32504	6.93207	5.46043	5.68462	5.63824	6.48669	6.56771	5.38231	5.52929	5.89367	5.10286	5.2927	6.46489	5.8526	0.599185
	1249	5.82315	6.32126	7.16874	5.89364	6.50787	6.48379	5.69427	6.70409	6.57462	6.40343	5.7312	6.15644	6.33138	7.04833	5.85963	6.23723	5.98858	5.48668	5.94688	6.59647	6.24788	0.450773
	1250	6.91594	7.3099	7.67142	6.14155	7.42438	6.82929	6.48321	6.78911	6.38185	7.62342	6.42785	6.31951	6.83441	7.43066	6.2761	6.54069	5.79009	6.60546	6.55477	6.82542	6.75875	0.513243
	1251	6.99289	7.38326	7.1373	6.99718	7.74977	7.25272	7.33054	6.53465	6.65566	8.0267	6.89064	7.51106	7.42173	7.81904	7.15119	6.57726	5.63016	7.62071	6.49474	6.58541	7.08813	0.568806
	1252	6.65065	6.85872	6.84625	7.10231	7.6241	7.83397	7.63658	6.72707	6.97979	8.01886	7.15117	7.24752	7.8428	7.33076	7.23171	6.7425	5.79295	7.47905	7.2781	7.01895	7.16969	0.512549
	1253	7.23015	7.13574	6.63872	7.14313	7.67486	8.20234	7.01864	7.36119	7.10268	8.34208	6.94082	7.83208	7.55643	7.42411	7.55334	7.70634	6.17499	7.12585	7.31056	7.05155	7.32628	0.498569
	1254	7.21574	8.02574	6.66235	7.19804	7.83185	8.10451	7.41978	7.98951	7.30312	7.82412	7.82124	7.90207	8.17117	7.59291	7.43484	7.51791	6.54751	7.43043	7.81487	6.49174	7.51497	0.500912
	1255	7.17116	9.03704	7.19804	6.73335	7.53414	7.87572	7.52861	7.81659	7.26362	7.20077	8.56122	7.94223	8.03596	7.73332	7.55987	7.66639	6.43925	7.04066	8.1274	6.56856	7.55169	0.639778
	1256	7.35213	8.20367	6.84123	6.45489	8.03724	7.47674	7.74048	8.03713	7.11822	7.3975	8.1965	8.36882	7.49624	7.36043	6.94505	8.13597	6.90393	6.74228	8.1323	6.68717	7.4814	0.5978
	1257	7.26054	7.61283	6.71237	7.13676	7.79298	6.98821	7.58352	8.07148	8.54015	7.27031	8.36031	7.52428	7.25938	6.75226	7.16636	7.89048	7.21728	6.38214	7.49389	7.95619	7.44859	0.549866
	1258	7.8999	7.39516	7.06619	7.76035	7.0034	7.37237	7.18236	7.90632	7.77872	6.44095	7.81193	7.17531	7.70316	6.38153	7.07745	6.59007	7.59269	7.43616	7.02556	8.06036	7.333	0.494735
	1259	7.96529	7.6664	7.50435	7.29066	6.37758	7.40053	7.52705	7.33527	7.05482	6.43831	7.64386	8.27953	7.12054	6.30437	7.5613	6.20075	7.06395	7.78226	6.98578	7.72039	7.26115	0.573378
	1260	7.53012	7.54003	7.50937	7.71123	6.05131	7.04527	7.33534	7.21943	6.58753	7.0901	7.50934	7.76652	7.44301	5.87117	7.47569	6.28509	7.43598	7.3361	6.16938	8.29479	7.16034	0.640274
	1261	7.38584	7.10924	6.98824	7.45857	5.48342	5.74383	7.26545	6.90727	6.05048	6.71261	6.5534	7.73613	6.82117	5.9633	7.77826	6.66599	6.56437	6.89069	5.87349	7.99437	6.79731	0.707686
	1262	7.6314	6.99713	6.24969	6.62145	5.53328	5.52272	6.77276	6.47365	5.93227	6.38482	6.05477	6.64855	6.64445	5.67769	7.30921	7.1309	6.22514	6.94528	6.47766	6.73422	6.49835	0.571436
	1263	7.25274	6.65288	6.3031	6.16803	5.27917	6.06999	6.35875	6.18362	5.28339	5.80196	6.08106	6.14032	6.88215	4.97318	6.51989	6.59278	5.76065	6.76275	6.00831	5.40162	6.12382	0.586087
	1264	6.33476	6.40895	6.33323	5.85485	5.76191	6.44233	5.95745	5.54012	5.195	6.19235	5.56596	6.53641	6.53608	5.00365	5.90891	6.43321	6.47205	6.83963	5.80859	5.28349	6.02045	0.512154
	1265	5.7716	6.05978	5.97955	5.54986	4.78774	5.52898	6.01752	6.05851	5.38232	6.3315	5.67261	6.22852	6.09284	4.98175	5.6153	6.25468	6.64895	6.93844	5.22134	5.47878	5.83003	0.536316
	1266	5.6108	5.46643	5.99219	5.14738	3.91869	5.25068	5.6438	6.0726	5.32721	6.61374	4.30148	5.31753	5.78949	5.43779	5.24004	6.04339	6.24694	6.48263	4.58973	5.87918	5.51859	0.687128
	1267	5.33976	4.92923	5.91552	5.33653	3.89613	5.12961	5.20555	5.54551	4.63503	5.29112	4.03202	5.00859	5.28604	4.96413	5.18985	5.01847	5.32356	5.06763	4.92621	5.1011	5.05708	0.457758
	1268	4.71117	4.88068	5.30382	4.7249	4.28639	4.52285	4.64393	4.91108	4.76239	4.09023	3.67541	4.48216	4.19724	4.93224	5.05481	3.92964	4.28015	4.10172	5.10087	4.43195	4.55118	0.427413
	1269	3.92278	4.0886	4.33896	3.87925	4.27458	3.63197	3.57961	4.20547	4.87341	2.89597	3.5905	3.32797	4.40339	4.9918	4.91845	3.55057	4.0316	3.87847	5.6333	3.90391	4.09603	0.643768
	1270	4.02432	3.43641	3.64816	4.13746	4.32556	3.25841	2.49703	4.03234	4.37889	2.1062	3.43342	2.94521	4.63896	4.78776	4.08979	3.38012	3.71851	3.6927	4.70427	3.80214	3.75188	0.70484
	1271	3.17314	3.04133	3.26639	4.22284	4.1824	2.92745	2.81109	3.67827	4.20051	2.41278	3.02233	2.87239	4.45601	4.2885	3.40809	3.1429	3.78091	3.31748	3.63317	3.60826	3.47231	0.575233
	1272	2.45791	2.03907	3.01895	3.74581	3.48683	2.96447	3.25227	2.88345	3.29912	2.64695	3.44201	2.6594	3.51284	3.33348	2.42559	2.1941	2.98907	2.70263	3.11733	3.07966	2.96255	0.461637
	1273	2.03139	2.26821	2.33295	2.34377	2.95996	2.82882	3.14252	2.80683	2.98622	2.60843	3.50064	1.94942	3.49573	3.03935	2.35239	2.12738	2.0032	2.35144	2.87496	2.16537	2.60845	0.483089
	1274	1.49721	1.98147	2.43657	1.67595	2.98931	1.97769	2.74491	2.3225	2.717	2.26643	2.58679	1.79421	2.31637	2.27432	2.70092	1.76611	1.84603	2.64641	2.24603	1.6407	2.22135	0.431109
	1275	1.81826	2.25436	2.00785	1.59319	2.76109	1.61639	2.26083	1.77069	1.73034	1.67971	1.81347	1.94919	1.4276	2.17916	2.1495	1.70559	1.77965	2.45053	1.86161	1.46534	1.91372	0.340234
	1276	1.77915	1.54291	2.21865	1.26564	1.64445	1.57234	1.74082	1.49974	1.57891	1.06493	1.86719	2.10265	1.16096	1.33546	1.69727	1.91675	1.51479	1.86489	1.71792	0.964823	1.60251	0.327709
	1277	1.20561	0.965774	1.25276	0.617133	0.971822	1.77619	1.41056	1.32253	0.903362	-0.144428	1.45537	1.46483	0.963452	0.979797	1.19736	1.70291	1.30661	0.677119	1.9345	0.612871	1.12881	0.47554
	1278	0.780129	0.858536	0.405381	-0.35196	1.19108	1.14625	0.78847	0.672535	0.356156	-0.466237	1.02001	0.530901	1.04289	0.65815	-0.190735	0.905121	0.929158	-0.282353	1.9915	0.466204	0.622559	0.600799
	1279	0.438948	0.346077	-0.351724	-0.403685	0.625826	0.737795	0.9417	0.236722	0.0243006	-0.473187	0.410803	-0.0828282	0.628456	0.49333	-0.881908	0.399511	0.485857	-0.724798	1.27476	-0.0276363	0.204916	0.562004
	1280	0.0980368	-0.0823866	-0.743144	-0.309912	0.141698	0.370357	0.301828	-0.271969	-0.898951	-0.367758	0.363292	-0.690212	-0.484934	0.269847	-1.21882	-0.38158	0.0948605	-0.653103	0.553796	-0.481248	-0.219515	0.486012
	1281	-0.889682	-0.899827	-0.676856	-0.402269	-0.325744	-0.0162733	-0.0709146	-0.891006	-0.801427	-0.723945	0.237852	-1.04366	-1.68806	-0.230509	-0.934408	-1.19113	-0.0200655	-0.613471	0.122551	-0.318331	-0.568859	0.49494
	1282	-1.48186	-1.23301	-0.932367	-0.667537	-1.04621	-0.0833828	-0.289269	-0.986335	-1.26497	-0.875297	0.0466952	-1.31943	-1.82317	-1.13955	-0.664739	-1.30528	-0.603771	-0.848178	-0.905944	-0.0184586	-0.872103	0.500549
	1283	-1.40564	-1.42168	-1.36234	-1.07136	-0.851044	-0.414077	-0.695219	-1.15619	-1.43844	-1.5423	-0.386474	-1.82072	-1.88519	-1.00441	-0.872602	-1.31274	-1.09718	-1.01385	-1.16318	-0.0602166	-1.09874	0.465658
	1284	-1.16968	-1.69812	-2.17387	-1.04372	-1.33161	-0.590109	-1.63721	-1.2027	-1.24672	-1.54112	-0.631991	-1.99726	-1.83574	-0.670119	-0.67467	-1.82793	-0.561043	-1.67981	-1.08058	-0.576636	-1.25853	0.523508
	1285	-1.27541	-2.07125	-2.20635	-1.18155	-1.71494	-1.56077	-2.2261	-1.52585	-1.58335	-0.540819	-1.11425	-1.91129	-2.57911	-1.79728	-0.70621	-1.97608	-0.39532	-1.75669	-1.73627	-1.52304	-1.5691	0.569233
	1286	-1.17301	-2.60413	-2.45961	-1.58492	-1.90992	-2.38771	-2.64694	-1.6628	-2.00287	-0.71551	-1.61988	-1.98181	-3.06562	-2.15244	-0.817948	-2.29373	-1.4515	-2.27124	-1.88035	-2.06066	-1.93713	0.601467
	1287	-1.84972	-3.10364	-2.20478	-1.88651	-2.6278	-2.80714	-2.77611	-1.63452	-2.34041	-1.89643	-2.2407	-1.5876	-3.03182	-2.24658	-1.02647	-2.10018	-2.28637	-2.40203	-2.40524	-2.4027	-2.24284	0.508116
	1288	-2.63972	-3.29936	-2.29574	-2.01632	-3.03541	-2.87752	-2.64509	-2.17926	-2.13931	-2.21993	-2.30275	-2.21974	-3.22275	-2.42449	-1.40098	-1.84429	-2.42292	-2.05628	-2.89155	-2.16824	-2.41508	0.475789
	1289	-2.51965	-2.89067	-2.35638	-2.31641	-3.34221	-2.77047	-2.21767	-2.61507	-1.53465	-2.49723	-2.42139	-2.23063	-3.22715	-2.70242	-2.3537	-2.05181	-3.02347	-2.24252	-2.71858	-2.02682	-2.50295	0.429028
	1290	-1.89347	-2.14449	-2.44495	-2.164	-3.22527	-2.87982	-1.84545	-2.78734	-1.93466	-2.78153	-2.79298	-2.13577	-2.86331	-2.35997	-2.10889	-2.4543	-3.52407	-2.46229	-2.49649	-1.9539	-2.46265	0.46089
	1291	-1.78594	-2.4743	-2.09273	-2.50143	-3.04674	-2.86956	-1.77335	-2.75761	-2.68497	-2.81614	-3.17552	-2.77175	-2.31754	-2.57265	-2.43622	-2.55538	-3.03418	-2.47173	-2.6976	-2.42057	-2.5628	0.374797
	1292	-2.38405	-2.52322	-1.69842	-2.51145	-2.93601	-2.66389	-2.60948	-2.08744	-2.84353	-2.44066	-3.18088	-2.85442	-1.83032	-2.71215	-2.68836	-2.6347	-2.62945	-2.97855	-2.80371	-2.83203	-2.59214	0.36936
	1293	-2.78443	-2.88281	-1.96203	-2.56185	-2.58836	-2.85613	-2.5012	-2.76305	-2.66253	-2.42448	-2.67186	-2.69587	-2.32719	-2.89995	-2.68703	-2.44412	-2.69921	-3.0322	-3.40185	-2.75629	-2.68012	0.290691
	1294	-3.09816	-2.77527	-2.53522	-2.92139	-2.62181	-2.578	-2.71039	-3.19529	-2.70027	-2.14516	-2.1925	-2.76536	-2.05706	-3.21386	-3.3583	-2.21138	-2.26151	-2.75374	-3.44541	-2.36318	-2.69516	0.416107
	1295	-3.04008	-2.64867	-2.41948	-2.86825	-2.46035	-2.32894	-2.2715	-3.17703	-2.67715	-2.45242	-2.04903	-2.99068	-1.75992	-3.18909	-3.50226	-2.47001	-2.39399	-2.84241	-2.3362	-1.67867	-2.57781	0.470828
	1296	-2.86168	-2.62908	-2.08072	-2.5266	-2.44525	-2.30042	-1.61337	-3.35814	-2.9625	-2.68036	-2.2272	-3.44908	-2.42427	-2.75197	-3.96214	-2.11209	-1.68963	-2.67021	-2.08594	-1.57796	-2.52043	0.614192
	1297	-2.85437	-2.08147	-1.85167	-1.97173	-1.88979	-2.45776	-1.59609	-3.60243	-3.03287	-2.53996	-2.22152	-3.13112	-1.80024	-2.51312	-3.48424	-1.04302	-1.81356	-2.67185	-2.24403	-2.14695	-2.34739	0.647853
	1298	-3.01793	-1.99729	-1.93666	-1.31473	-1.97323	-2.34602	-1.54274	-2.81109	-3.01081	-3.24274	-2.5203	-2.63721	-2.12879	-1.94165	-2.60945	-1.45373	-1.84153	-2.36099	-2.13025	-2.57771	-2.26974	0.53709
	1299	-2.92314	-1.69573	-1.77611	-0.874583	-2.47147	-2.17378	-1.37964	-2.56743	-2.66121	-3.27076	-2.64686	-2.10859	-2.29551	-2.33727	-2.20591	-1.67111	-1.80977	-2.06135	-1.56452	-2.40445	-2.14496	0.56324
	1300	-2.22572	-1.26003	-1.92416	-0.631421	-2.3823	-1.96719	-1.30774	-2.1998	-2.40864	-2.70709	-2.37864	-2.3922	-2.37248	-1.70719	-1.87454	-1.50614	-2.28545	-1.86753	-1.35326	-1.76148	-1.92565	0.51583
	1301	-1.83674	-1.08414	-2.49104	-0.353257	-1.79316	-1.97195	-1.98477	-2.06091	-1.57298	-1.76871	-2.41494	-1.79669	-2.42154	-1.50234	-1.71069	-1.78222	-2.0725	-1.11049	-1.68182	-0.690601	-1.70507	0.549848
	1302	-1.61866	-1.09434	-2.26366	-0.895758	-1.44376	-1.36525	-2.413	-1.83011	-0.972317	-1.05029	-1.87282	-1.47132	-2.14108	-1.50697	-1.42428	-1.63536	-1.62064	-0.831538	-1.0711	-0.778761	-1.46505	0.475033
	1303	-1.04686	-1.23149	-1.52257	-1.32219	-1.61228	-0.774997	-2.06697	-1.50072	-1.21174	-1.2512	-1.24249	-1.0925	-1.63181	-1.05567	-1.37753	-1.54179	-1.18587	-0.598595	-0.551244	-1.32946	-1.2574	0.358467
	1304	-0.949644	-1.712	-1.22751	-2.06292	-1.37894	-0.762283	-1.76962	-1.30501	-1.05098	-0.535157	-1.16876	-0.621221	-1.3041	-0.783458	-0.876942	-1.3546	-1.4125	-0.538099	-1.06802	-1.58701	-1.17344	0.421681
	1305	-0.73832	-1.68906	-1.44804	-2.35255	-1.13228	-0.711843	-1.24583	-1.04389	-0.712859	-0.466254	-1.123	-1.18044	-1.40338	-0.696305	-0.655965	-1.44423	-1.14476	-0.614415	-0.755031	-1.90247	-1.12305	0.484674
	1306	-0.612179	-1.54252	-1.01313	-2.21847	-1.05721	-0.224173	-0.821679	-0.0301574	-1.31224	-0.817048	-1.57021	-1.24049	-1.24154	-0.344156	-0.665688	-0.954742	-0.675086	-0.98017	-0.604822	-1.0293	-0.947751	0.504285
	1307	-0.866444	-1.94595	-0.729151	-2.26986	-1.12195	0.316641	-0.894206	0.204096	-1.3587	-0.637503	-1.64765	-0.538517	-0.895905	-0.696903	-0.575788	-0.175752	-0.296145	-1.13335	-1.16822	-0.97368	-0.870247	0.643511
	1308	-0.846524	-1.95025	-0.696604	-2.04136	-0.876204	-0.505958	-1.18536	-0.218362	-1.07312	-0.31874	-1.87697	-1.29905	-0.838209	-0.938111	-1.21571	-0.293511	-0.152954	-0.563359	-1.66248	-0.795269	-0.967405	0.574871
	1309	-0.83256	-1.36446	-0.728678	-1.40559	-0.539961	-0.469616	-0.889801	-0.782313	-0.606467	-0.232719	-2.08473	-1.50556	-0.766911	-0.675844	-0.836084	-1.06245	-0.0341223	0.152246	-1.31752	-0.869488	-0.842631	0.523179
	1310	-0.96367	-0.759953	-0.620368	-0.280119	-0.137593	-0.101191	-0.931	-0.820727	-0.247086	-0.164056	-2.04102	-1.34073	-0.512426	-0.556349	-1.21923	-0.849682	-0.569662	0.227647	-0.702164	-1.02989	-0.680963	0.514358
	1311	-0.376044	-0.548137	-0.185957	-0.163933	-0.201506	-0.197682	-1.55946	-0.738232	-0.459044	-0.180857	-1.83007	-1.16037	-0.793539	-0.839256	-1.0211	-0.153571	-0.571654	-0.0601841	-0.411867	-0.698476	-0.607547	0.486928
	1312	-0.249012	-0.749393	-0.0130865	-0.265328	-0.669407	-1.05043	-1.29622	-0.135797	-0.163247	-0.55416	-1.58189	-1.13757	-0.514976	-1.25361	0.0522622	-0.292884	-0.683174	-0.406056	-0.89291	-0.0672483	-0.596206	0.477047
	1313	-0.104145	-0.590056	-0.410741	0.0992026	-1.09413	-1.16906	-0.802436	-0.227728	0.135415	-0.618278	-0.551767	-1.16397	-0.542643	-0.6856	-0.418514	0.387366	-0.920732	-0.81103	-0.636898	-0.419475	-0.527261	0.427586
	1314	0.181327	0.471315	-0.540981	0.165117	-0.631525	-0.657405	-0.14244	-0.845394	0.329141	-0.400277	0.121939	-1.11058	-0.498383	-0.0785269	-0.527533	0.536299	-0.77175	-0.744334	-0.152443	-0.257742	-0.277709	0.468764
	1315	0.110804	0.243403	-0.769956	-0.152064	-0.314021	-0.157807	0.0144535	-0.877223	-0.369193	-0.698817	0.543496	-1.18699	-0.522188	0.219935	0.337585	0.527348	-1.20947	-0.64122	-0.564835	0.132774	-0.266699	0.533651
	1316	-0.0323548	0.184884	-0.454679	-0.819422	-0.592977	-0.140656	-0.134021	-0.866105	-0.584823	-0.294365	0.718794	-0.479681	-1.34968	0.468306	0.103312	0.315202	-0.802165	-0.534429	-0.821702	-0.43825	-0.32774	0.514392
	1317	-0.0725212	0.185535	0.130545	-0.609678	-0.10423	-0.124458	-0.348695	-0.428871	0.0172174	-0.31258	0.657703	-0.775601	-0.669312	0.390803	-0.271491	0.101362	-0.436783	-0.640158	-1.09902	-0.49319	-0.245171	0.424673
	1318	0.316676	0.332029	0.411839	-0.691423	0.18824	-0.531078	-0.0608061	-0.18092	0.288372	-0.271434	0.145164	-0.910329	0.191383	0.566326	-0.829691	-0.288036	-0.608076	-0.894841	-1.58219	-1.05868	-0.273374	0.591492
	1319	0.107287	-0.119771	0.759891	-0.377862	0.264707	-0.116521	-0.0589894	-0.294553	-0.0311469	-0.565165	0.139755	-0.70025	0.578916	1.06165	-0.952736	0.125559	-0.705888	-0.671561	-1.17876	-1.26336	-0.19994	0.618625
	1320	-0.471939	-0.394979	0.51198	-0.212557	0.532007	0.480996	0.256363	-0.362809	-0.159638	-0.636707	0.0743224	-0.0987162	0.827316	1.08029	-1.15681	0.182565	-0.0723863	-0.524797	0.0164739	-0.955916	-0.0542469	0.571369
	1321	-0.434437	-0.0861654	0.857145	0.963572	0.891162	0.968728	0.588415	0.00222011	0.277133	-0.673579	0.189024	0.538776	0.736528	0.443048	-0.919432	-0.258129	-0.0534412	-0.793802	0.293079	-1.13634	0.119675	0.655709
	1322	0.105857	0.737168	0.625823	0.750432	1.08334	0.532718	0.335295	-0.13877	0.498192	-0.5213	0.863575	1.05389	0.373121	-0.214302	-0.556678	0.115565	-0.00216434	-1.1447	0.875947	-0.69657	0.233822	0.626296
	1323	0.187946	0.357523	0.74421	0.721903	0.760298	0.03647	-0.36887	-0.0010896	0.199171	-0.0276756	0.88691	0.915736	0.463575	0.106316	0.11462	0.643305	0.272565	-0.943165	1.08767	0.0115137	0.308447	0.487562
	1324	-0.149372	-0.0472463	1.04325	-0.201837	0.620667	-0.0541712	0.0498061	0.0454714	-0.0738746	0.372031	0.362074	0.569657	0.506938	0.327303	0.571217	0.377733	0.278296	-0.531886	1.16594	0.295032	0.276351	0.414114
	1325	0.00358245	-0.471264	1.2963	-0.872653	0.171567	-0.248609	0.497378	0.735769	0.378227	0.31171	0.420515	0.0111196	0.728608	0.26602	0.59237	-0.403044	0.556214	-0.314889	1.81458	0.429598	0.295155	0.616426
	1326	-0.153167	-0.34073	1.00932	-0.792746	0.0915104	-0.108637	0.120288	-0.194805	-0.157372	0.568811	0.376762	-0.209255	0.653249	0.769443	0.334005	0.0473924	0.688586	0.161183	1.14931	0.164257	0.20887	0.486743
	1327	-0.290401	0.377474	0.32139	-0.361944	-0.254718	-0.599251	-0.0715786	-0.147292	-0.348407	0.699907	-0.389564	0.291365	0.604709	0.719993	-0.200952	0.689564	0.340088	0.243759	0.415557	0.211225	0.112546	0.41668
	1328	-0.21267	0.743063	0.276801	0.0542668	-0.0768142	-0.753296	-0.434138	-0.0730834	-0.466539	0.265581	-0.63103	0.926302	-0.0123728	0.615443	0.140995	-0.110805	-0.0895492	-0.258102	-0.481878	0.349722	-0.0114053	0.44875
	1329	0.0325032	0.347165	0.0445586	0.190356	0.0870372	-0.716224	0.244883	-0.0765689	-0.155202	-0.174607	-0.813068	0.10201	0.27034	0.365988	-0.627861	-0.374266	0.0622142	-0.492603	-0.14898	0.307171	-0.0762576	0.359849
	1330	0.332239	0.542924	-0.302369	-0.262453	0.355753	-0.620484	0.394818	0.00168572	0.0501143	0.060146	-1.47406	-0.147546	0.680771	0.123746	-0.480281	-0.619764	0.428947	-0.546891	0.199195	0.149442	-0.0567033	0.513398
	1331	0.161958	-0.168003	-0.317881	-0.705583	0.20774	-0.437652	0.14538	0.656341	-0.229901	-0.221015	-1.14944	-0.0894637	0.740912	-0.342582	0.50147	-0.265471	0.779181	-0.205731	-0.254349	0.42953	-0.0382278	0.493566
	1332	0.350704	-0.11101	-0.580146	0.16558	0.170052	-0.113829	-0.346631	1.13951	-0.230276	0.260502	-0.600747	0.327509	0.33455	-0.561563	0.306114	-0.447295	0.265545	-0.0397106	-0.487784	0.765605	0.0283337	0.467357
	1333	0.0620646	-0.395324	-0.822342	0.515443	-0.0677488	0.0863124	-0.317407	0.268162	0.161281	0.720779	-0.426574	0.412667	-0.522895	-0.0524596	0.263412	-0.42551	-0.430558	-0.112585	-0.669174	0.625404	-0.0563526	0.440373
	1334	0.219511	-0.553014	-0.324844	0.355441	-0.0079162	-0.1375	-0.345836	0.367727	0.295648	1.19548	-0.259053	0.604826	-0.906219	-0.300872	0.154062	-0.293756	-0.567115	-0.0748084	-0.3096	0.606215	-0.0140813	0.49298
	1335	0.337198	-0.390027	-0.286342	0.238862	0.166038	0.860796	-0.668608	0.319708	-0.109284	0.413303	-0.44075	0.718459	-0.400957	-0.863859	1.00037	-0.517577	-0.475594	-0.260311	-0.222782	0.297941	-0.0141708	0.524145
	1336	0.223444	-0.670276	-0.614417	-0.399462	-0.378892	0.536472	-0.966299	-0.109318	-0.321339	0.0900091	-0.552249	0.428916	-0.978439	-0.846656	0.813303	-0.730089	-0.332341	0.485165	-0.033063	-0.891365	-0.262345	0.545183
	1337	0.290194	-0.996685	-0.57963	-0.473667	-0.960664	-0.481103	-0.529408	-0.447569	-0.256215	-0.177403	-0.661493	0.32014	-1.03661	-0.581313	0.503394	-1.13037	-0.60619	0.836593	-0.323637	-1.26369	-0.427766	0.560215
	1338	0.511163	-0.914772	-0.595004	-0.779573	-0.437378	-1.26188	0.118415	-0.658255	-0.000236353	-0.355579	-0.817277	0.178353	-1.15884	-0.308412	-0.129568	-1.13756	-0.831598	0.294785	-0.327372	-0.729483	-0.467003	0.508961
	1339	0.604347	-0.468813	-0.132446	-1.04147	-0.0963644	-1.45927	0.00203617	-0.475654	0.29504	-0.4976	-0.952552	-0.25088	-0.695762	-0.528575	-0.657563	-0.835943	-0.526065	0.208811	0.265723	-0.0549231	-0.364896	0.512108
	1340	0.441889	0.551254	-0.395775	-0.905296	0.133657	-1.10418	0.157532	-0.370797	0.443648	-0.686712	-0.792214	-0.203203	-0.220361	-0.456594	-0.998124	-0.713325	-0.564901	-0.0399595	-0.539979	0.664182	-0.279963	0.536067
	1341	-0.396456	0.325463	-0.638168	-1.09764	-0.088568	-0.613578	-0.269857	-0.264332	-0.0880232	-1.26058	-0.600777	-0.335047	-0.966996	-0.273542	-0.508082	-0.29865	-0.68549	-0.124837	-0.966315	0.0611967	-0.454514	0.405279
	1342	-0.917785	0.79923	-0.385327	-0.829352	0.163059	-0.162727	-0.356905	-0.0089312	-0.204304	-0.76754	-0.366365	-0.392838	-0.973572	-0.514874	-0.269469	-0.867276	-0.507943	0.709851	-0.853292	-0.0982601	-0.340231	0.494154
	1343	-0.429018	-0.126749	-0.320047	-0.358901	-0.304419	0.242004	-0.26781	-0.175275	-0.462012	-0.340991	-0.272084	-0.81195	-0.501227	-0.451465	-0.0149308	-0.464604	-0.0586489	0.428404	-0.938043	-0.227938	-0.292785	0.309803
	1344	-0.724515	-0.577115	-0.0378828	0.125599	-0.408688	0.128831	-0.0872672	-0.363588	-0.908158	0.199617	-0.144536	-1.01459	-0.644085	0.0519147	0.272367	0.102349	0.639576	0.160752	-0.20514	-0.157625	-0.179609	0.427498
	1345	-0.785486	-0.0444134	0.157883	0.283505	-0.0463288	0.12097	-0.0545521	-0.0641288	-0.614473	-0.345135	0.586515	-1.21168	-0.339776	0.851559	0.307248	0.171282	0.569596	0.187877	0.241942	-0.253165	-0.0140379	0.486651
	1346	-0.699285	0.165135	0.0676002	0.589259	0.0645923	0.581236	0.159775	-0.172673	-0.61197	-0.930024	0.688654	-0.89299	-0.258956	0.814681	0.484049	0.525192	-0.525972	0.0282202	0.603328	-0.219804	0.0230023	0.54756
	1347	0.774049	0.180531	0.158586	0.711376	0.0564036	0.630978	-0.216232	-0.171281	-0.729889	0.0478515	0.715789	-0.386618	0.107081	0.535193	0.774215	1.20817	-0.0681839	0.258658	0.391216	-0.128871	0.242451	0.473494
	1348	1.34216	0.142168	-0.331901	0.320457	-0.0235445	0.671073	0.259489	0.0866604	-1.01691	1.01446	0.365315	0.431721	0.486207	0.097482	0.407777	1.02459	1.09425	0.589816	0.973523	-0.225187	0.38548	0.560875
	1349	0.591947	0.00527375	0.073579	0.335813	0.244501	0.65208	0.696217	0.42613	-0.359656	0.34877	0.204626	0.790616	0.730957	0.894186	0.443888	0.861781	1.53078	0.951714	0.109233	0.154441	0.484344	0.423299
	1350	0.380583	-0.0353853	0.0672905	-0.559887	0.810636	1.36276	0.783232	0.44428	-0.56111	0.240026	-0.346292	0.127704	0.650955	1.25176	0.213908	1.1939	0.55432	1.54654	0.498566	0.315147	0.446947	0.598744
	1351	-0.189662	0.285549	0.94797	-0.214936	0.765579	0.99867	0.308732	0.572663	-0.415157	-0.297973	0.379906	0.000650715	0.381836	0.801956	0.191688	1.36348	0.661333	1.43724	0.990539	0.728924	0.484949	0.536621
	1352	0.258565	0.243923	1.53254	0.483365	0.184325	0.863683	0.371498	0.708806	-0.569233	-0.0584824	0.64264	0.374077	1.03929	0.732234	0.651052	1.01112	1.19702	1.21633	1.25118	1.36959	0.675176	0.528563
	1353	0.365976	0.775697	1.29548	1.31473	0.159634	0.319645	1.18992	0.768985	0.0383322	0.407019	0.979616	1.04663	1.04315	1.48003	1.18002	0.733426	0.616942	0.904574	1.55249	1.15463	0.866346	0.437679
	1354	0.77166	0.917662	1.27396	0.814319	0.342375	1.02543	1.20002	1.01546	0.669923	0.28868	0.886619	1.76975	0.410662	2.4247	1.03762	0.968167	0.780809	0.459851	1.96913	1.0121	1.00194	0.53904
	1355	1.07255	1.32623	1.43729	0.730674	0.269169	1.38235	1.059	1.82059	0.906114	0.841535	1.37448	1.46072	0.661241	1.46371	1.19033	0.765869	0.203648	0.661197	1.9039	1.18778	1.08592	0.458457
	1356	0.696261	1.01092	1.39373	0.544397	0.681571	2.03957	0.759614	2.25814	1.53841	1.41041	1.86331	1.17367	1.17875	1.64772	1.29941	0.190113	0.767485	0.482456	1.95144	1.53802	1.22127	0.573357
	1357	1.34773	1.31171	1.24061	0.551219	1.53046	1.97713	0.518866	2.29616	1.95481	1.43301	0.965267	0.881504	1.76261	2.27669	0.628331	0.183447	1.4861	0.592548	1.66006	1.57145	1.30849	0.607721
	1358	2.13641	1.85535	1.06986	1.16067	1.92089	1.80977	0.889632	1.97372	1.68059	1.44701	1.15992	0.989665	2.19949	2.24573	0.577453	0.464471	2.06309	0.621722	1.14964	1.50519	1.44601	0.572841
	1359	2.67487	2.15218	1.50567	1.15617	2.23978	1.95967	1.839	1.91132	1.95984	1.66655	2.17843	0.890623	2.52193	1.71117	1.07302	1.33113	1.95574	1.60838	1.7323	1.31901	1.76934	0.469738
	1360	2.62599	1.94658	1.80467	1.50382	1.86088	2.37378	2.38042	2.42012	1.8623	1.46601	2.40317	1.19269	3.10785	2.11578	2.13504	1.95698	1.86204	1.79417	1.58942	2.30366	2.03527	0.449321
	1361	2.25921	1.93552	2.23119	1.27273	2.08266	2.21599	1.965	2.05166	1.59893	1.42893	2.36377	1.92634	2.76853	2.12956	1.9267	1.42393	1.93492	1.58279	1.54156	1.97394	1.93069	0.368036
	1362	2.00001	2.14014	2.25685	1.93074	2.60518	1.59941	2.34124	2.21469	2.50057	2.08166	1.55818	2.12355	2.72985	2.50059	1.91412	1.73166	2.31166	1.97111	1.82563	2.01912	2.1178	0.321283
	1363	2.54999	2.20212	2.74138	1.94719	3.43564	1.54348	2.76867	2.47522	2.58261	3.15283	1.69044	2.37134	2.15609	2.39766	2.10393	1.90747	2.63302	1.74188	2.34945	2.53586	2.36431	0.476174
	1364	2.0268	2.02545	2.83111	1.90515	2.6496	1.8236	2.74704	2.15843	2.7002	3.76388	1.67841	1.79933	2.32362	2.55007	2.59064	2.06398	2.25993	1.4414	2.39091	1.93219	2.28309	0.521995
	1365	2.13302	1.86599	3.06543	2.67135	2.40584	2.17973	2.21688	1.71492	2.6304	3.76495	1.92206	2.30221	2.33088	2.71066	2.13036	2.74538	1.83021	1.73866	2.20917	2.38788	2.3478	0.492887
	1366	2.51013	1.58774	2.60084	2.3851	2.82962	1.99968	2.46575	1.4131	3.15379	3.63923	2.12185	2.77316	2.85646	3.40592	1.56498	2.64826	2.0687	2.33628	1.56868	2.28423	2.41067	0.613498
	1367	2.45594	1.53794	2.46016	2.3251	3.3605	1.65633	2.59047	1.24175	3.06945	3.28032	1.9121	2.52095	3.47933	3.21069	1.35975	2.44598	2.89843	2.67867	1.28533	1.78714	2.37782	0.722769
	1368	1.78889	1.98447	2.16407	2.20058	3.20838	2.36287	2.27778	1.18097	2.52928	2.27507	1.49033	2.59492	3.12126	2.41907	2.03718	2.31318	3.15586	3.16889	1.83974	2.00061	2.30567	0.553121
	1369	1.87838	2.69786	1.44933	2.37232	2.47824	2.52091	1.92146	1.46462	1.78313	1.53468	1.51795	2.38669	2.5782	2.01068	2.45731	1.80186	2.52459	3.20626	1.12509	2.11478	2.09122	0.528518
	1370	1.55891	3.33945	1.57204	2.51531	2.04193	1.99502	2.03042	1.91704	1.66193	1.55417	1.73338	1.92253	2.97443	1.72749	1.80533	2.13327	1.95274	2.4904	1.47906	1.87891	2.01419	0.483479
	1371	1.86564	2.51763	1.84153	2.30329	1.20701	2.39904	1.84921	2.50278	1.56942	1.58667	1.43906	1.8364	2.45136	1.46448	2.10004	1.96085	1.44249	2.11611	1.76885	1.71217	1.8967	0.391593
	1372	1.70527	2.21037	1.84311	1.57783	1.0235	2.19829	1.3611	2.3678	1.09544	2.2779	1.14237	2.01445	1.50244	1.19468	1.30464	1.22414	1.39659	1.87498	1.8771	2.43174	1.68119	0.460634
	1373	1.37068	1.8002	1.91331	1.41886	0.762136	1.57119	1.63583	1.20935	0.811842	2.12587	0.72632	1.8279	1.5013	0.764058	0.887257	1.0145	1.07085	1.69039	1.56422	2.00204	1.3834	0.451053
	1374	1.46844	1.30796	1.21235	1.81973	0.936348	1.2912	1.30777	0.731289	1.23386	1.67746	0.818565	1.21167	1.56978	0.630114	0.829331	1.57639	1.02076	1.34592	0.716237	1.54546	1.21253	0.347626
	1375	0.558708	0.830856	0.292826	1.69036	0.729663	1.16257	1.01386	0.905334	0.965617	0.726834	1.40946	1.0564	1.0926	0.774448	0.792665	0.964311	0.970215	1.30047	0.557639	1.4206	0.960772	0.331824
	1376	-0.151568	0.491071	0.168686	1.50334	0.644798	1.22263	0.454358	0.617934	0.896336	0.593858	1.13404	1.18136	0.287137	0.405896	0.390288	0.7194	1.03217	1.06767	0.323448	1.14695	0.70649	0.426067
	1377	-0.673497	0.309378	0.526205	0.800479	0.553807	1.18043	0.628471	0.499324	0.774795	0.593169	0.751062	1.18411	0.21494	0.801398	0.576443	0.506453	0.598561	0.74474	0.536313	0.388314	0.574745	0.380559
	1378	-0.513256	-0.254605	0.594045	0.121937	0.206214	0.49581	0.485482	0.0879285	0.227687	0.845217	0.617214	0.709378	0.507324	0.548407	0.96659	0.580227	0.295305	-0.0557932	0.240336	0.657981	0.368171	0.368303
	1379	-0.808186	-0.13113	0.517729	0.191968	0.120033	0.158786	0.775902	0.0142887	-0.658957	0.759327	1.21364	0.461944	0.396885	0.50967	0.491388	0.829468	0.364907	0.182124	0.630098	0.728111	0.3374	0.485457
	1380	-0.436955	-0.294797	0.083286	0.549873	0.33115	-0.578321	0.414323	-0.111456	-0.724081	0.733621	0.764408	0.30043	0.534392	0.543402	0.418489	0.795614	-0.126594	0.00218289	0.345712	0.321044	0.193286	0.449141
	1381	-0.588484	-0.4024	-0.414608	-0.394662	0.353221	-0.48854	0.155422	-0.296231	-0.1469	0.76597	0.145307	-0.213636	0.464981	0.0942115	0.346342	0.725752	-0.545984	-0.636001	0.258745	0.0371047	-0.0390195	0.435196
	1382	-0.901638	-0.278015	-0.884969	-0.484817	-0.0324729	-0.786923	0.29531	-0.645232	0.175387	0.925515	-0.369204	-0.51969	-0.228139	-0.442572	0.263109	0.437048	-1.06871	-0.032406	0.363655	-0.106339	-0.216055	0.522511
	1383	-0.62092	-0.241002	-1.01001	-0.822099	-0.344731	-1.07209	0.221858	-1.33671	0.75586	0.572715	-0.537665	-0.734936	-0.316818	-0.394621	-0.120172	0.101317	-1.07002	0.422854	0.33494	-0.378862	-0.329555	0.592075
	1384	-0.176404	-0.00408104	-0.564956	-1.0933	-0.422692	-1.4018	0.411053	-0.78084	0.16223	-0.0154141	-0.414805	-0.677945	-0.195056	-0.182751	-0.449498	0.189826	-1.11474	0.589972	0.269254	-0.64218	-0.325706	0.532603
	1385	-0.318441	0.844369	-0.300899	-0.570216	0.0961363	-0.959022	0.251393	-0.201545	-0.742075	-0.544373	-0.480978	-1.1775	-0.399143	-0.0585627	-0.138725	-0.0881348	-0.794638	0.143063	-0.241452	-0.48995	-0.308534	0.456753
	1386	-0.18793	0.432761	-0.160638	0.0727157	-0.24665	-0.987063	-0.438501	-0.171322	-0.737065	-1.11789	0.0892032	-1.18998	-0.29396	-0.544097	-0.106154	-0.822162	-0.429479	-0.158546	-0.583068	-0.496806	-0.403832	0.418762
	1387	0.0502104	-0.829998	-0.068918	0.29666	-0.597901	-0.94491	-0.329085	-0.152428	-0.467721	-1.02308	0.584076	-0.91189	0.122477	-0.787922	-0.0698181	-0.69819	-0.308102	-0.156737	-0.433427	-0.30658	-0.351664	0.438919
	1388	0.501656	-1.20115	-0.443206	0.566689	-0.506615	-0.935074	0.0407068	0.555509	-0.546756	-0.575743	0.467042	-0.954006	0.749161	-0.706219	-0.0212662	-0.218092	0.544977	-0.550609	-0.736281	-0.728681	-0.234898	0.610852
	1389	-0.432703	-0.724609	-0.734291	0.635502	-0.290786	-0.620321	0.179085	0.895605	-0.852368	-0.639481	-0.112598	-0.449306	0.512423	-0.834217	-0.387233	-0.155254	0.163635	-0.405624	-0.723077	-0.712681	-0.284415	0.515326
	1390	-0.762145	-0.455646	-1.42498	0.243242	0.136768	-1.00924	-0.38215	0.947839	-0.412169	-0.717788	-0.493052	-0.123616	0.00860484	-0.190967	-1.36759	-0.374093	-0.0698388	-0.502503	-0.251705	-0.205772	-0.37034	0.541452
	1391	-0.789741	-0.259682	-1.32128	-0.917897	-0.126939	-0.456071	-1.05339	0.58064	-0.0693922	-1.1211	-0.65023	-0.267913	-0.0910354	0.110464	-1.94411	-1.04063	-0.652602	-0.35911	0.225909	-0.266167	-0.523514	0.597581
	1392	-0.239229	-0.657487	-1.01152	-1.73906	-0.300331	-0.0781995	-1.36548	0.675031	0.184449	-0.916949	-0.432726	-0.681675	0.270274	-0.568089	-1.90925	-0.989385	-1.32569	-0.229738	0.379766	-0.293338	-0.561432	0.697235
	1393	0.215821	-0.787122	-1.06509	-1.85868	-0.545877	0.465371	-1.10853	0.152822	0.655895	-0.854501	-0.848155	-0.805899	0.111372	-0.492837	-1.30831	-0.495061	-1.60738	-0.957058	0.341816	-0.107458	-0.544944	0.705319
	1394	-0.0401101	-0.504851	-1.15339	-1.85406	-1.01384	0.272385	-1.42043	-0.394326	-0.0138381	-0.550385	-0.768674	-0.6764	-0.998575	-0.128174	-1.16039	-0.640979	-1.62311	-1.36298	-0.335742	-0.316346	-0.734211	0.577911
	1395	-0.204281	-0.220211	-1.01846	-1.46895	-1.37487	0.263955	-1.03868	-0.651315	-0.450645	-0.0498977	-0.997912	-0.0972698	-1.44283	-0.0225763	-1.17072	-0.151162	-1.16467	-0.999517	-0.432662	-1.24338	-0.696803	0.55312
	1396	-0.577617	-0.134738	-1.03639	-1.39474	-1.59843	-0.544076	-0.91627	-0.756672	-0.00314223	-0.0482725	-1.02852	0.459291	-1.0854	-0.413729	-1.11432	0.0601359	-0.977938	-0.80714	-0.554815	-1.09149	-0.678214	0.533487
	1397	-1.22669	-1.15066	-1.16866	-1.18136	-1.49993	-1.10156	-0.773246	-1.16257	-0.270224	-0.0602501	-0.931601	0.517206	-0.974044	-0.876571	-0.678285	-0.0118549	-0.789693	-0.601096	-1.21436	-0.90919	-0.803232	0.501306
	1398	-0.564393	-0.887625	-0.828129	-1.23441	-0.90688	-1.26829	-0.725092	-1.01706	-0.300163	0.153729	-0.756479	0.362962	-1.26174	-0.501258	-0.738766	-0.0166392	-0.675936	-1.03336	-1.99973	-1.15508	-0.767716	0.542132
	1399	-0.968091	-0.698404	-0.735433	-1.35124	-0.804838	-1.19735	-0.501324	-1.19745	-0.227221	0.577991	-0.444135	0.163756	-1.09562	-0.0927761	0.00587761	-0.369432	-0.565549	-0.83322	-2.08833	-1.17713	-0.679996	0.608127
	1400	-1.23193	-0.491807	-0.298641	-0.849171	-0.447651	-1.50854	-0.248559	-0.964173	-0.916957	0.248147	-0.118393	0.0414643	-0.773382	-0.83554	0.0666417	-0.220809	-0.434785	-0.652953	-1.65856	-1.06145	-0.617852	0.521279
	1401	-0.961117	-0.634953	-0.309261	-0.203233	-0.0858412	-0.793655	-0.266883	-0.937916	-1.43686	0.17534	0.549333	0.18381	-0.796246	-1.17188	-0.186026	-0.69271	-0.158313	0.0105474	-0.648045	-0.687984	-0.452595	0.503999
	1402	-0.351997	-1.11667	-0.511335	-0.203919	0.146529	-0.122198	-0.281613	-0.594681	-1.87373	-0.415837	0.339528	0.428625	-0.0524686	-0.685061	-0.68488	-1.04074	-0.274559	0.720221	-0.162728	-0.590735	-0.366413	0.581952
	1403	-0.212932	-1.39895	-0.0908761	-0.353906	0.319869	-0.170865	-0.0603795	-0.776826	-1.2142	-1.02487	0.262915	0.456148	-0.132355	-0.657083	-0.835342	-0.750053	-0.45099	-0.10551	-0.0753026	-0.0727905	-0.367214	0.508587
	1404	-0.209917	-1.01863	0.0478549	-0.701733	0.301834	-0.109545	-0.0122601	-0.266062	-0.21547	-1.55505	-0.160392	0.303202	-0.421884	-0.400584	-0.0851654	-0.383095	-0.65034	0.111974	0.0974042	-0.0441805	-0.268602	0.448926
	1405	0.306752	-0.396726	0.115609	-0.489774	0.697749	-0.213547	-0.305362	0.00493518	0.00125436	-1.09327	-0.475072	-0.11243	-0.273058	-0.368901	0.292381	0.290197	-0.200292	0.58038	-0.173904	-0.083384	-0.0948234	0.409024
	1406	0.660968	0.268506	0.16928	-0.275254	0.487823	-0.226391	-0.0799506	-0.291456	-0.167249	-1.11475	0.0959107	0.104447	-0.0824817	0.185917	0.73537	1.03413	0.185793	0.359909	-0.358978	-0.0269291	0.0832312	0.464042
	1407	0.744421	0.768128	0.398506	0.347285	0.740442	0.197249	-0.0684712	-0.260966	-0.187068	-0.858896	0.426555	0.287622	-0.366348	0.450962	0.741419	0.553505	-0.164223	0.148066	-0.529388	0.342292	0.185554	0.462958
	1408	0.115385	0.457029	0.946146	0.458903	0.604198	0.656457	0.0349521	-0.172595	-0.131931	-0.348803	0.264656	0.5885	-0.415375	0.321271	1.04862	0.452376	0.650144	0.311681	0.414285	0.239495	0.32477	0.392679
	1409	0.353027	0.607248	0.885947	0.702418	0.327751	1.21429	0.835034	0.296285	0.38965	0.216315	0.707508	1.38499	0.208854	0.00666981	1.08882	0.567295	0.514988	0.379228	0.796945	0.338856	0.591106	0.361132
	1410	0.364556	0.950823	1.15008	0.393987	0.769323	1.84216	0.952983	1.12617	0.94878	0.188944	1.01299	1.09453	1.16408	0.0156134	0.832165	0.554354	0.437967	0.967971	0.880907	1.09878	0.837358	0.415528
	1411	0.335479	1.13152	0.797039	0.696279	0.742326	2.06662	1.09755	0.84571	1.04121	1.09183	0.872914	0.286782	1.95622	0.654454	0.875078	0.730973	0.720699	0.880017	1.19052	1.12227	0.956774	0.434845
	1412	0.931747	0.685976	0.304255	1.50559	0.750261	1.33265	0.572038	0.559498	1.2527	1.52077	1.00185	-0.231303	2.53624	1.38986	1.72267	0.741757	1.62947	0.613182	1.45431	1.13801	1.07058	0.607713
	1413	1.64122	0.879821	0.502069	1.06974	0.899453	0.948468	-0.0902921	0.564705	1.41803	1.43715	1.44792	-0.0748133	1.73527	2.22493	1.94831	0.690792	1.87023	1.3651	1.23184	1.5674	1.16387	0.630636
	1414	1.63158	1.18289	0.866173	1.34942	1.68167	1.05541	0.101275	1.09478	1.75714	1.09527	1.4905	0.821467	1.19512	2.18084	1.42614	0.220957	1.96626	1.97254	1.53848	1.15757	1.28927	0.535735
	1415	1.51082	0.959258	1.01444	1.12743	2.23073	0.873847	0.413126	1.7551	2.11584	1.82646	2.01593	1.4627	1.3058	2.20316	0.786494	0.881746	2.19326	1.64622	1.44294	1.11339	1.44393	0.543295
	1416	1.11422	1.73124	1.72285	1.51413	1.84847	1.42678	1.07609	1.79695	2.18214	2.26079	1.89573	2.02994	0.885259	1.88731	1.54564	1.08245	2.24386	1.41144	1.75292	1.44529	1.64267	0.400902
	1417	1.90275	1.42171	1.7389	1.72413	1.65285	2.19405	1.37497	1.31968	2.05576	3.05789	2.07738	2.39912	0.566849	1.52758	2.14529	1.15331	1.64091	1.09876	1.77834	1.59701	1.72136	0.533232
	1418	2.18243	1.52177	1.38302	1.57419	1.63348	2.00425	1.38042	1.63968	1.57291	2.9856	1.97178	2.28494	0.459844	1.73111	1.67598	1.25645	1.99676	0.647562	1.45765	1.36135	1.63606	0.547344
	1419	1.91491	1.4047	1.19009	1.53442	2.64842	0.954201	1.02452	1.63653	1.40544	2.66702	1.97003	2.04107	0.753298	1.70403	1.42656	1.55648	1.12635	0.414648	1.51941	1.07241	1.49823	0.568146
	1420	2.10174	1.1239	1.17798	1.3604	1.89763	0.753912	1.94731	1.90836	1.75322	1.31765	1.46161	1.59961	0.807219	1.48686	0.850237	2.03816	0.639466	0.315976	1.48156	1.26598	1.36444	0.504664
	1421	1.82954	1.64543	0.868482	1.45981	1.78035	1.10343	2.38107	2.52592	1.42247	1.04721	1.59435	1.50112	0.659495	1.13259	1.21454	1.86461	1.31758	0.699767	1.847	1.54689	1.47208	0.494778
	1422	1.5938	2.03064	1.16365	1.65954	1.36988	0.556479	2.43186	1.80625	1.27681	1.17267	2.07485	1.71125	1.50454	0.80005	1.28738	2.03595	1.47534	1.26548	1.87705	1.90206	1.54978	0.456681
	1423	1.57588	1.83248	0.508776	1.86827	1.55528	0.885408	2.28071	2.24982	1.92846	1.19592	1.6249	1.94801	0.786819	0.609867	1.21589	1.95289	1.30961	1.3467	1.71018	2.21607	1.5301	0.536297
	1424	1.59901	1.95107	0.833891	2.01577	1.70267	1.15507	1.89328	2.14639	1.8521	1.82919	1.45081	2.02509	1.1094	0.860867	0.809111	1.87132	1.13833	0.815252	0.901327	1.85874	1.49094	0.482724
	1425	1.72681	1.64149	1.23683	1.84839	1.47043	1.25059	1.77212	1.5012	1.38658	1.14758	1.29073	1.40577	0.924488	0.618236	0.883355	1.71663	1.59522	0.663124	0.931415	1.36271	1.31869	0.36411
	1426	2.0943	0.983416	0.912913	2.07318	1.69619	1.73079	1.29859	1.5397	1.63406	1.10528	1.35006	0.423402	0.750816	1.08225	1.36508	1.69704	1.72439	1.25546	0.808339	1.06222	1.32937	0.445635
	1427	1.46375	0.893897	0.934394	1.74594	1.33729	1.07925	0.765943	1.04476	1.50978	1.38029	1.1013	0.162809	0.811406	1.50054	1.67305	1.74515	1.57797	1.49841	0.905691	0.844744	1.19882	0.410312
	1428	1.33429	0.549281	0.798446	1.70955	0.917174	1.07348	1.05427	0.665063	1.52888	1.43395	0.544064	-0.23526	0.355042	1.12425	2.35006	1.75676	0.811958	1.20872	1.18491	0.974071	1.05695	0.564932
	1429	1.00955	0.0781952	0.970578	1.55696	0.440792	1.29343	0.882408	0.762645	1.76863	0.925151	1.30097	0.357624	0.675844	1.05027	1.79544	1.45809	0.266642	0.969354	1.04016	0.739146	0.967094	0.473865
	1430	0.947204	-0.0686272	1.66299	1.48679	0.0247683	0.902495	0.681387	0.56612	1.69625	1.14256	1.89243	0.440867	0.70295	0.876348	1.56067	1.70797	0.479027	1.07167	1.00681	0.329687	0.955518	0.575427
	1431	0.734288	0.364946	2.36276	1.59927	0.390426	0.502172	0.885177	0.720651	1.51572	0.685629	2.01155	0.141981	1.10741	0.546097	0.714478	1.37531	0.805222	0.816409	0.5179	0.773814	0.92856	0.572073
	1432	0.733417	1.01656	1.58979	1.33946	0.963872	0.641077	0.84701	1.05992	1.39877	0.290218	1.18107	0.354911	1.46434	0.336462	0.640291	1.17867	1.17858	0.653228	0.55992	0.885809	0.915668	0.38642
	1433	0.482385	1.56106	0.871325	0.649512	0.802744	0.179338	1.36074	0.749494	1.17875	0.399139	0.782665	0.0654605	1.50417	0.884183	0.785237	1.0571	0.715559	0.111788	0.283133	0.303441	0.736361	0.443477
	1434	0.370181	1.58535	0.477646	0.565413	0.952469	0.867066	1.06298	0.381474	0.643443	0.67962	1.06191	0.172319	1.30066	0.970302	0.825288	0.842209	0.725171	-0.187807	0.01402	0.357952	0.683383	0.431566
	1435	0.132727	0.826807	0.166444	1.16986	1.16817	0.839698	0.935084	0.100308	0.0535109	0.594096	0.415585	0.858752	0.732435	0.885654	0.844151	0.283743	0.855691	-0.621796	0.203788	0.509789	0.547725	0.450251
	1436	-0.129624	0.2149	0.306768	1.12328	1.20138	0.334481	0.3886	0.319135	0.311889	0.542662	0.0938624	1.39971	-0.120772	0.609291	0.880244	-0.0658973	0.631844	-0.48859	0.0507464	0.897569	0.425074	0.491187
	1437	-0.103365	0.609385	0.339192	0.910092	0.933193	-0.59055	0.109444	-0.207191	0.101979	-0.295351	-0.288653	0.647379	-0.197514	0.833319	0.749388	-0.174874	0.760497	0.34317	0.141076	1.14206	0.288134	0.507077
	1438	0.14796	0.254616	-0.147692	0.535152	0.421023	-0.845442	-0.430525	-0.0673953	-0.299673	-0.762693	-0.172373	1.00581	-0.530779	0.197811	0.360958	0.348688	1.00336	0.475349	-0.101788	1.097	0.124468	0.557204
	1439	-0.200819	0.328848	-0.501745	-0.388138	-0.39735	-0.640273	-0.37933	0.133866	-0.384353	-0.608534	-0.53427	0.540747	-0.49496	-0.0188262	0.151351	-0.103578	0.499064	0.4109	-0.0225156	1.18876	-0.0710577	0.480459
	1440	-0.497663	0.40146	-0.131161	-0.726593	-0.856908	-0.600002	-0.15031	0.342398	-0.0329538	-0.356973	-0.0629888	-0.103964	-0.271278	-0.296139	-0.418744	-0.746661	0.20767	-0.320984	-0.085457	1.19715	-0.175505	0.469945
	1441	-0.396876	0.278977	0.314851	-0.691612	-1.27396	-0.166431	0.254382	0.239783	-0.280401	-0.420144	0.477286	-0.200224	-0.0358375	-0.390066	-1.0119	-0.866159	-0.139473	-0.298079	-0.431766	0.175507	-0.243107	0.469032
	1442	-0.359887	-0.232704	-0.25227	-0.358378	-0.659914	0.22964	0.0109903	-0.23775	-0.450293	-0.330595	-0.0651088	-0.521742	-0.607217	-0.41524	-0.923411	-1.05793	0.0807384	0.493093	-0.239895	-0.206009	-0.305194	0.363387
	1443	-0.678631	-0.406289	-0.39555	-0.733175	-0.616614	0.266085	-0.067525	0.112364	-0.279259	-0.764709	-0.212031	-0.918675	-0.570439	-0.55763	-0.501405	-0.134608	-0.0920239	0.274837	0.162817	-0.416818	-0.326464	0.355265
	1444	-0.496077	-0.121183	-0.537678	-0.959249	-0.348951	0.308438	0.192273	0.00349381	-0.213925	-0.810801	0.271585	-0.904109	-0.584166	-0.492903	-0.365745	0.12151	0.356468	0.00120898	-0.227696	-0.60481	-0.270616	0.405945
	1445	0.0887454	-0.298008	-0.422821	-0.833411	-0.0939819	0.361686	0.425744	-0.173278	0.463407	-0.952655	0.302582	-0.193325	-0.259892	-0.591115	-0.827421	0.145645	0.199797	0.143792	-0.546368	-0.889954	-0.197542	0.462583
	1446	0.154855	-0.669371	-0.441113	-0.814936	-0.459728	-0.402482	0.430401	0.0458625	0.714104	-0.593103	0.122116	0.0282493	-0.505974	-0.437125	-1.08774	-0.68692	-0.354739	-0.154031	-0.298735	-1.29504	-0.335272	0.488756
	1447	0.196456	-0.585823	-0.640531	-0.78876	-1.16029	-0.283537	0.495936	-0.0530988	0.663311	-0.299568	-0.320097	-0.121812	-0.525584	-0.365389	-0.956274	-0.683165	-0.341963	-0.852415	-0.668683	-1.75454	-0.452292	0.55276
	1448	-0.072439	-0.903268	-0.341224	-0.362235	-0.470427	0.24638	0.323653	-0.190245	0.521195	-0.240078	-0.420178	-0.918822	-0.586416	0.123116	-0.734018	-0.450438	-0.187813	-1.09988	-0.476747	-1.22203	-0.373095	0.465898
	1449	-0.225844	-0.715683	-0.714158	-0.619445	-0.141887	0.542794	-0.0975447	-0.6157	0.27923	0.104056	-0.505873	-0.622172	-0.622091	0.441904	-0.68224	0.0114149	-0.247996	-1.00645	-0.412819	-1.10171	-0.34761	0.457793
	1450	-0.000947415	-0.508376	-0.302252	-0.674143	-0.47599	0.926379	-0.094642	-1.61347	-0.375052	-0.135643	-0.32265	-0.290092	-0.194361	0.219315	-0.792351	-0.759232	-0.51188	-0.763226	-0.728223	-0.290595	-0.384371	0.494345
	1451	0.00155788	-0.111014	0.109289	-0.638448	-0.361543	0.418059	0.316031	-1.32893	-0.598678	-0.332746	-0.419928	-0.186614	0.172114	0.437444	-0.489743	-0.972973	-0.791002	-0.668541	-0.486425	0.286118	-0.282299	0.486035
	1452	0.245288	0.202523	0.138129	-0.103398	-0.73559	-0.085178	0.224788	-0.43284	-0.580896	-0.0551802	-0.334785	-0.499972	0.633885	0.469913	-0.79837	-0.93709	-0.397465	-1.13326	-0.500975	0.0886258	-0.229592	0.481484
	1453	0.253121	0.359859	-0.0552595	-0.111907	-0.826263	0.19215	0.0769008	-0.47392	-0.359811	-0.187986	0.309182	-0.636092	0.591494	0.104808	-0.455876	-0.381303	-0.537088	-1.74143	-0.954016	0.547104	-0.214317	0.568944
	1454	-0.204848	0.325466	0.146357	-0.0780918	-0.675846	-0.0164691	-0.400589	-0.411	0.123126	0.250819	0.573738	-0.51449	0.429938	0.0897713	-0.223686	-0.0739998	0.105544	-1.37249	-1.03723	0.594538	-0.118472	0.509162
	1455	-0.66339	0.363467	0.260567	0.387017	-0.089509	-0.497534	-0.774869	-0.480591	0.127102	-0.161662	0.591253	-0.323466	0.574312	0.294178	0.0319536	0.0184331	0.614806	-0.502127	-0.762734	0.548145	-0.0222324	0.475367
	1456	-0.57792	0.258265	0.0283542	0.316656	0.890869	-0.855449	-0.639961	-0.102273	0.0530374	-0.0947596	0.450908	-0.678446	0.664642	0.347806	0.86672	-0.496995	0.538801	0.0999348	-0.30066	-0.0546706	0.0357429	0.515633
	1457	-0.20509	0.164501	0.290965	-0.117092	0.36271	-0.848502	-0.245151	0.18446	0.323826	-0.652145	0.852774	-0.334743	0.325938	0.269414	0.873175	-0.871737	0.0841024	0.0309977	-0.0609803	0.00714637	0.0217285	0.469384
	1458	0.32454	-0.498158	0.579084	-0.27733	0.00467763	-1.02379	-0.0703159	-0.428146	0.244193	-0.360448	0.683652	0.148639	0.479161	-0.280859	0.570992	-0.420545	0.19194	-0.177906	-0.0296572	-0.0953856	-0.021783	0.432954
	1459	0.671646	-1.12213	0.520293	-0.378251	-0.289239	-1.03928	-0.344022	-0.616223	-0.489366	-0.34789	0.192634	0.436126	0.341651	-0.48872	0.736999	0.319017	1.11316	-0.828247	-0.141769	0.152368	-0.0800626	0.616205
	1460	0.593098	-1.13136	0.111632	-0.0899681	-0.82728	-0.706042	0.0709728	-0.0448036	-0.550188	0.231679	0.113494	-0.329611	0.522363	-0.415449	0.597392	0.240804	1.18624	-0.563065	-0.173708	0.388514	-0.0387645	0.564555
	1461	0.772157	-0.105143	-0.0448986	0.0537371	-0.745948	-0.437784	0.00526615	0.534175	-0.423615	1.18483	0.0672054	-0.338602	0.3567	-0.766911	0.243049	0.29617	0.548998	0.00647064	0.687498	-0.523404	0.0684975	0.521358
	1462	0.628295	0.34395	-0.0271276	0.726711	-0.249663	0.215051	-0.369337	0.249064	-0.401999	1.16551	0.176541	-0.287328	-0.105074	-0.542615	0.0994914	0.405592	-0.188956	0.401807	0.583505	-0.466695	0.117836	0.455392
	1463	-0.000128335	0.802663	0.96582	0.750598	-0.0454998	-0.148306	-0.57694	0.148321	-0.231233	0.368731	0.013391	-0.494106	-0.427909	-0.0430588	-0.125775	0.0520957	-0.186175	0.733502	0.574757	-0.118121	0.100631	0.451377
	1464	0.259097	1.0682	1.24055	1.24407	-0.396858	-0.517835	-0.437412	0.252143	-0.00297471	0.371332	-0.364748	-0.910653	0.532681	0.292648	-0.582089	0.0317246	-0.360666	0.956977	-0.0359724	0.626365	0.163329	0.636224
	1465	0.541617	0.739333	1.15723	0.576102	-0.439846	-1.05587	-0.55017	0.569883	0.706182	0.156261	-0.670705	-0.925519	0.667499	0.489413	-0.226482	0.169887	0.0262044	0.603891	-0.567923	0.594258	0.128062	0.638858
	1466	0.107917	0.667604	0.975485	0.786627	-0.261183	-0.751016	-0.635045	0.685202	1.04759	-0.231139	-0.38075	-0.355023	0.36202	-0.199479	0.0605074	0.332697	0.229088	0.719909	-0.114866	-0.13736	0.145439	0.534079
	1467	0.273456	0.362942	0.877197	0.823471	0.540289	-0.314059	-0.472667	0.471943	0.489683	-0.0126814	0.525392	-0.524714	-0.100197	-0.4588	0.430266	0.16943	0.0920904	0.486569	0.136658	-0.233401	0.178143	0.42303
	1468	0.397988	-0.18939	0.527113	0.602258	1.02442	0.401901	0.237667	-0.259299	0.154138	-0.0884108	0.630284	-0.304068	-0.196556	-0.426134	0.451024	0.354342	0.308217	0.271627	-0.284891	-0.425567	0.159333	0.408032
	1469	-0.16296	0.305416	0.743867	0.185023	0.434872	0.446701	0.43228	-0.597672	0.320114	0.254036	0.77539	0.315176	-0.179437	0.00160859	0.377305	0.371215	0.364897	0.363935	-0.0774374	-0.0275797	0.232338	0.325481
	1470	0.336708	0.330075	0.209466	0.171996	0.300981	1.01712	-0.273358	-0.109998	-0.0474608	1.12014	0.857543	0.434513	-0.564796	0.0797001	-0.0553761	0.319808	0.00919188	0.61005	0.462353	0.506985	0.285782	0.418593
	1471	0.694648	0.280947	0.326751	0.261593	0.203879	1.09162	0.265824	-0.23708	0.275611	1.4293	0.856516	-0.000705967	-0.146699	0.239621	0.467985	-0.00117401	0.295	0.662741	0.607978	0.287682	0.393102	0.406217
	1472	1.06134	0.133138	0.370258	0.527436	0.993767	1.03257	0.923466	-0.0681006	0.391532	0.906382	0.997472	-0.115831	0.0955589	0.912185	0.850143	0.389105	0.213948	1.04269	1.82329	0.265589	0.637296	0.490657
	1473	1.57814	0.294988	0.396037	0.582377	0.993048	1.14945	0.286795	0.384908	0.97988	0.585033	0.632744	0.626409	0.375036	0.887955	1.22955	0.71244	0.746033	1.12162	2.05638	0.936818	0.827783	0.4514
	1474	1.3485	0.165697	0.6487	0.885967	0.518482	1.40759	0.623253	0.563475	0.662912	0.20187	-0.039563	1.33108	0.578454	0.608608	1.37559	0.633425	1.213	0.845654	2.11148	1.19046	0.843732	0.517288
	1475	1.42536	0.405193	0.794225	0.654176	1.29382	1.46759	1.37941	0.664268	0.813862	-0.049521	-0.1467	1.66588	0.781896	0.266799	1.59346	0.654036	1.59454	1.12912	2.13358	2.07393	1.02975	0.648909
	1476	1.54652	0.948863	0.984112	0.77876	1.34529	1.62634	1.33943	1.22446	1.00853	-0.198744	0.133228	1.59688	1.78896	0.287389	1.39978	0.761146	1.4411	1.5912	2.60094	1.82025	1.20122	0.644388
	1477	1.74885	1.23278	1.40033	1.20841	0.78077	2.19049	1.14811	2.10664	1.27302	0.584189	0.934709	2.01962	1.5884	0.572729	1.27037	1.17195	1.60288	2.10937	2.7242	1.33381	1.45008	0.565701
	1478	0.762106	1.45217	1.48448	1.51247	0.599569	2.37491	1.63766	2.73588	1.9837	1.32683	1.12934	2.43102	1.96932	0.657502	0.977501	1.93459	1.52696	1.81203	2.33533	0.599845	1.56216	0.64313
	1479	1.26687	1.58991	1.17537	1.39117	0.886857	1.83411	1.16862	3.05102	2.13128	1.37661	1.06896	2.58224	2.08509	0.795357	0.858593	2.30945	1.6775	1.60328	2.04539	0.667929	1.57828	0.639423
	1480	1.79084	1.40278	1.19707	1.06615	1.66996	1.38414	0.936359	3.28285	2.07452	1.45473	1.32066	2.02821	1.66034	1.36351	0.934492	1.98681	0.76202	1.71801	2.07579	0.750336	1.54298	0.589635
	1481	2.89482	1.31113	1.96613	1.29956	1.78692	0.99933	1.18699	2.72345	1.98404	1.06974	1.71496	1.65862	1.1401	1.36742	1.33927	2.3944	0.77124	1.77072	1.89277	1.23001	1.62508	0.568875
	1482	2.16195	1.3968	2.51693	1.54749	2.05142	1.20185	1.29169	1.7764	2.05211	0.813254	1.27568	1.72186	1.42087	1.31199	1.86358	2.07781	1.31008	1.65572	1.35844	1.55933	1.61826	0.40948
	1483	2.05939	1.79415	1.51437	1.64287	1.80746	1.555	1.02022	1.79563	1.70723	1.60652	1.41737	1.30793	1.69387	1.6075	2.7503	1.98383	2.12131	1.4895	0.933202	1.75405	1.67808	0.391848
	1484	2.24438	1.88441	1.47356	1.48195	1.10158	1.42291	1.06097	2.01535	2.03754	1.46441	1.8865	1.51539	1.50604	2.22379	2.05099	1.66021	2.4788	2.11372	0.838683	1.69138	1.70763	0.433188
	1485	1.78292	1.8003	1.81292	1.5683	0.850316	1.78485	1.12561	1.88856	2.17378	1.72528	1.50252	1.47171	1.60851	2.428	2.11233	1.37723	2.31592	2.07656	0.861291	1.50496	1.68859	0.431062
	1486	1.47117	2.05567	1.56967	1.30767	1.20329	2.35165	1.41427	2.473	2.11379	1.85424	1.58462	1.32361	1.86214	2.27455	1.20859	1.67114	2.21415	2.25025	1.31187	1.50983	1.75126	0.419925
	1487	2.15987	1.94876	1.53975	1.78607	1.77804	1.60698	1.19945	2.81766	1.7951	2.07143	1.80965	1.66056	1.43681	1.95029	1.68365	1.46173	1.83609	2.12187	1.89731	1.37076	1.79659	0.350012
	1488	2.53626	2.46329	1.8921	2.08171	2.34659	1.69436	1.91339	2.54402	1.80092	1.72473	1.85933	1.76776	1.65509	1.85411	2.28047	1.50863	1.68942	2.22293	2.54488	1.16548	1.97727	0.384992
	1489	2.36275	2.35084	1.71868	2.59541	2.43313	1.51897	1.82844	2.66964	1.99833	1.87736	1.61014	1.89772	2.36377	2.26961	2.61287	2.15824	1.64793	2.28712	2.42395	1.35259	2.09887	0.395906
	1490	1.79714	2.19387	2.06694	2.36313	2.65258	2.17055	1.95801	2.21811	2.12146	1.88655	2.06383	2.78383	2.66372	2.4996	2.39558	2.0794	1.57954	2.24874	1.99515	1.93623	2.1837	0.306612
	1491	2.01914	2.80972	2.2169	2.68663	2.8366	2.15498	2.31019	1.40155	1.91309	2.51518	2.06355	2.89717	1.83227	2.19703	1.62252	2.1023	1.98491	2.3918	1.91145	2.24845	2.20577	0.399414
	1492	1.70169	3.22772	2.29303	2.443	2.51644	2.66104	2.73095	2.06502	1.91376	2.80592	2.46665	2.81595	1.64147	2.26064	1.56346	2.25028	2.38551	2.43914	2.13181	1.98744	2.31505	0.428257
	1493	2.02036	2.39773	2.40097	2.40117	2.26826	2.66982	2.9813	2.84245	2.55313	3.76873	1.91904	2.71926	1.79014	2.57267	1.56795	2.45069	2.11271	2.15642	2.06748	2.08967	2.3875	0.483427
	1494	2.43509	2.40186	2.25815	2.15624	1.89257	3.18211	2.96266	2.9133	2.89484	3.71336	2.21108	2.20653	1.66567	2.93495	1.61875	2.72251	1.69951	2.43809	2.14388	1.89718	2.41742	0.558059
	1495	2.90979	2.679	2.32243	2.289	2.13954	3.45664	2.86819	2.74876	2.62521	2.90992	2.80885	2.40452	1.93195	2.86979	1.82295	2.62945	1.91349	2.46296	2.66779	2.27839	2.53693	0.406312
	1496	2.61912	2.6142	2.14657	2.35448	2.18649	2.78693	2.96595	2.78061	2.38642	2.6669	1.99755	2.80934	2.51279	2.17291	1.84739	2.34314	2.97634	2.43029	2.71258	2.41878	2.48644	0.314242
	1497	1.86762	2.7745	1.94074	3.19115	2.46802	2.82713	3.20873	2.55824	2.36681	2.65963	2.33264	3.11482	2.56557	2.00312	2.06427	2.36766	3.76959	1.55501	3.24372	2.1638	2.55214	0.557432
	1498	1.73789	2.45963	2.31233	2.31741	2.33163	2.67422	2.79167	2.31357	1.948	2.63369	2.15241	2.5395	2.49477	1.71912	2.23492	2.39436	3.25887	1.1286	3.10137	2.23618	2.33901	0.47767
	1499	1.71724	1.95137	2.25982	2.18674	2.784	1.90319	2.69751	2.44539	1.8523	2.88659	2.10988	1.87737	2.20045	1.86631	2.40127	2.50603	2.60049	1.79304	2.95855	2.45524	2.27264	0.387065
	1500	1.86357	1.37083	1.92852	2.26345	2.66031	2.15619	2.58291	1.91564	2.11229	2.26378	1.89869	1.60826	2.56181	2.03875	1.70328	2.34804	2.397	1.69154	2.90002	2.65707	2.1461	0.406277
	1501	1.66752	1.22765	2.0918	2.12119	2.50266	2.11194	1.89949	2.19085	1.84255	1.90842	2.55151	1.98274	2.88351	2.394	1.77478	2.04052	2.12203	1.91687	2.40328	2.53124	2.10823	0.36993
	1502	1.69596	1.08673	2.20012	2.15516	1.96285	1.76307	1.67775	2.24842	2.05686	2.30472	3.55851	3.06789	2.81002	2.0584	1.98581	1.68073	2.25906	2.55323	2.34944	2.31043	2.18926	0.538814
	1503	2.09287	1.55615	2.37869	1.71583	1.13072	1.7795	1.42097	3.0433	2.39741	2.65161	3.35409	2.95143	1.68864	2.05823	2.10982	2.18775	2.50877	3.22464	2.31439	2.29835	2.24316	0.60222
	1504	1.98183	1.4781	2.61233	1.19215	1.07273	2.4776	1.94688	2.49949	2.69321	2.66895	3.22946	2.4672	1.44068	2.57928	1.87196	2.69097	2.44569	2.856	1.956	2.20953	2.2185	0.583231
	1505	2.16719	1.80091	2.33907	1.30669	1.58187	2.34882	1.73954	2.21279	3.13235	2.36718	2.29651	2.18439	1.49964	2.88911	2.15301	2.95182	2.07776	2.21405	1.9682	2.38083	2.18059	0.466101
	1506	2.36188	1.58328	1.47425	1.30656	1.88003	2.63049	2.26322	2.35514	2.99358	2.64881	1.89403	2.19227	2.17931	2.70629	2.44544	2.99149	1.49924	2.54462	2.36529	2.42531	2.23703	0.490761
	1507	2.47033	1.65176	1.47496	1.67134	1.56334	2.38692	2.22499	1.7433	2.37349	2.44782	1.33062	2.38815	2.1924	1.96424	2.33105	2.88842	1.40212	2.79372	2.68421	2.50168	2.12424	0.484363
	1508	1.88783	1.93296	1.94254	1.5245	1.49623	2.18564	2.36981	1.28817	1.83336	1.64856	1.41448	2.75266	1.82249	1.50802	1.91863	2.58457	1.27016	2.8217	2.11106	2.48579	1.93996	0.472662
	1509	1.78106	1.94757	2.29364	1.13545	1.92902	2.00406	1.62928	1.06597	1.91946	1.25191	1.46429	2.21622	1.77636	1.17352	1.50922	2.06433	1.28798	2.6827	1.79855	2.01978	1.74752	0.430195
	1510	2.04093	2.27686	2.25069	0.669301	2.42697	1.80667	1.42052	0.537256	2.1608	1.24353	1.17589	2.02553	2.358	1.40278	1.38477	1.33908	1.74153	2.05182	1.41377	2.23525	1.6981	0.553967
	1511	1.47874	3.3065	1.79641	1.7419	1.56798	1.74506	0.492261	0.773818	2.1246	0.680671	0.934669	1.83005	2.54283	0.628706	1.4304	0.880942	0.801543	1.5862	0.967615	1.8815	1.45962	0.712082
	1512	0.96605	2.53783	1.10318	1.87708	1.10402	1.50602	0.621255	0.748122	1.63635	0.40068	0.881597	1.70556	2.18016	0.5549	1.33882	0.687876	0.64724	0.595566	0.37767	1.63035	1.15502	0.61946
	1513	0.532581	1.43666	0.520196	1.31894	0.734055	0.801826	0.974329	1.22116	1.12895	0.596478	0.434125	1.45092	1.48283	0.590462	1.2007	0.873685	0.763228	0.218507	0.0434994	1.19473	0.875893	0.421294
	1514	0.707597	0.945429	0.329664	1.15396	0.666487	0.519895	0.920124	1.66553	0.718078	1.12457	0.578372	1.28695	0.575486	0.174258	0.917239	1.11607	0.457855	0.0276969	-0.570178	0.642341	0.697871	0.491887
	1515	0.303287	0.672012	0.717449	0.524684	0.0727073	0.773095	0.556425	1.1372	0.477009	0.968743	-0.00564491	0.838019	0.378694	0.122363	0.208721	1.11867	-0.134019	0.168361	-1.01934	0.138452	0.400845	0.500111
	1516	0.0335328	0.144029	1.02031	0.351153	0.177345	1.14888	-0.339861	0.575259	0.220925	0.412314	-0.0297172	0.756317	0.298527	0.0755919	0.108494	1.32321	-0.0156692	0.263547	-0.42338	-0.468188	0.281631	0.487478
	1517	0.428215	-0.0771241	1.08453	0.363233	0.212965	1.11666	-0.153695	0.269839	-0.176123	0.171502	-0.0724594	0.146378	-0.0533626	0.160345	-0.0621096	0.754794	0.147232	0.299317	-0.322134	-0.330767	0.195362	0.406302
	1518	0.229745	-0.344343	0.490024	0.119391	-0.0248335	0.330669	-0.198567	-0.146821	-0.384131	-0.105421	-0.0383731	0.225542	-0.38046	0.233879	-0.0926559	0.324261	0.227508	0.346325	-0.579635	-0.154147	0.00389785	0.294869
	1519	-0.0636265	-0.460689	-0.00165119	-0.186288	-0.0717616	-0.317493	-0.111536	0.0735646	-0.949116	-0.214576	-0.183445	0.207246	-0.798209	-0.193899	-0.0570076	-0.533623	0.339939	0.0855177	-0.600125	0.45091	-0.179293	0.355736
	1520	-0.397395	-0.806038	-0.403008	-0.633844	-0.856027	-1.1975	-0.651513	-0.183742	-0.775683	-0.729748	-0.459373	0.378508	-0.995144	-0.413744	-0.389697	-0.535196	-0.360513	-0.205728	-0.0141219	-0.0647098	-0.484711	0.367273
	1521	-1.19663	-1.30161	-0.223605	-0.519223	-0.864502	-1.73369	-1.47105	-0.66529	-0.567387	-1.01925	-0.629276	-0.293562	-0.698726	0.240691	-0.852352	-0.360164	-0.468982	-0.705168	0.302451	-0.442039	-0.673468	0.512146
	1522	-1.77005	-0.797306	-0.731021	-0.506543	-0.531498	-1.77415	-1.7989	-1.10256	-0.0173057	-1.68941	-0.624768	-0.284383	-1.3892	-0.516363	-0.988485	-0.392335	-1.062	-0.994351	-0.432939	-0.911823	-0.91577	0.535942
	1523	-2.02819	-0.478437	-1.12489	-0.997794	-0.375221	-1.11419	-1.76126	-1.30796	-0.397682	-1.78884	-0.771988	-0.871179	-1.58914	-0.297198	-0.848618	-0.591157	-1.40317	-0.836482	-0.748258	-1.01434	-1.0173	0.500218
	1524	-1.82058	-0.590301	-1.75783	-1.69205	-0.770196	-1.56888	-2.06965	-1.09195	-1.53193	-1.24245	-1.52559	-1.21263	-1.76695	-0.504706	-1.50766	-0.888228	-1.46345	-0.834741	-1.00281	-1.41811	-1.31303	0.43815
	1525	-2.00362	-0.488871	-2.08784	-1.62405	-1.35544	-2.19239	-1.92971	-1.22196	-1.7669	-1.12556	-2.40219	-1.21532	-2.05106	-1.01899	-2.00894	-1.42694	-1.33327	-1.32331	-1.18166	-1.60865	-1.56833	0.48034
	1526	-2.19349	-1.0946	-2.14711	-1.74983	-1.89648	-2.11095	-1.79862	-1.53909	-1.90076	-2.12296	-2.59031	-1.49526	-1.9831	-1.60025	-2.49559	-1.2899	-1.38619	-2.31003	-1.08549	-2.04468	-1.84173	0.433214
	1527	-2.22662	-1.77406	-2.17611	-1.85955	-2.19394	-1.81991	-1.99506	-2.10508	-1.59092	-2.67621	-2.40531	-1.76593	-1.71451	-2.02108	-2.55281	-1.57633	-2.04204	-2.46685	-0.940617	-2.11086	-2.00069	0.39731
	1528	-2.01081	-1.791	-1.75011	-2.09582	-2.31486	-2.01523	-2.01698	-2.47326	-1.38494	-2.62127	-1.88948	-2.5268	-2.37378	-1.99133	-2.56141	-1.96869	-2.31356	-2.56054	-1.0704	-2.21474	-2.09725	0.402796
	1529	-1.85295	-1.99591	-1.64481	-2.43163	-2.77757	-2.20691	-1.97129	-2.59294	-1.65719	-2.19833	-1.42802	-2.6124	-2.67439	-2.66096	-2.75268	-1.99438	-2.56786	-2.91799	-1.32025	-2.15992	-2.22092	0.477268
	1530	-2.4737	-2.89315	-1.99509	-2.5784	-3.28017	-1.85721	-2.01463	-2.53133	-1.88221	-2.47142	-1.47742	-2.43298	-2.60121	-3.19426	-2.78522	-2.17596	-2.71231	-2.93272	-2.46762	-2.22385	-2.44904	0.46133
	1531	-2.97802	-3.20263	-1.99929	-2.74521	-2.83164	-2.11025	-1.9452	-2.47403	-2.41592	-2.34922	-1.76455	-2.51779	-2.39314	-3.56162	-2.48628	-2.4838	-2.68203	-2.57301	-2.96978	-2.81745	-2.56504	0.434598
	1532	-3.05403	-3.25779	-2.15967	-3.16281	-2.47799	-2.49635	-2.06792	-2.44734	-2.60269	-2.47182	-1.96869	-2.79124	-2.7271	-3.19396	-2.35678	-2.78462	-2.9307	-2.80729	-3.48406	-3.01884	-2.71308	0.413511
	1533	-2.95039	-3.88932	-2.53073	-3.29876	-2.14253	-2.58432	-2.316	-2.48474	-2.73872	-2.42471	-2.267	-2.90177	-2.71463	-3.21827	-2.68146	-2.81294	-2.62283	-3.22504	-3.57858	-3.17135	-2.8277	0.454175
	1534	-2.6404	-3.56958	-2.78724	-3.12798	-2.43137	-2.78027	-2.74474	-2.8884	-2.68431	-2.31074	-2.18949	-2.8021	-2.61184	-3.30713	-2.31435	-2.90043	-2.93582	-3.6635	-3.60582	-3.49143	-2.88935	0.445354
	1535	-2.63556	-3.35726	-2.70536	-3.44659	-3.08948	-3.17717	-3.28351	-3.40363	-3.03433	-2.68682	-2.49661	-3.1611	-3.05271	-3.61886	-2.47252	-3.31141	-2.76525	-3.51491	-3.73385	-3.96287	-3.14549	0.418742
	1536	-2.51026	-2.9617	-2.61951	-3.67988	-3.42576	-3.5532	-3.6427	-3.26859	-2.89369	-3.5746	-3.51461	-3.66758	-3.32356	-4.1201	-3.21274	-3.82611	-3.22175	-3.55499	-3.67496	-4.54757	-3.43969	0.475781
	1537	-2.57102	-2.81374	-2.68477	-3.76277	-3.8202	-3.5078	-3.99298	-3.02844	-3.29335	-3.84673	-3.69703	-3.69183	-3.5929	-4.37151	-3.67545	-3.92037	-3.55802	-2.75649	-3.51561	-4.62935	-3.53652	0.545554
	1538	-2.67522	-3.1591	-3.29323	-3.7529	-4.24553	-3.61689	-4.2825	-2.98676	-3.57903	-3.86854	-4.06519	-3.91947	-3.90556	-4.29653	-3.88152	-3.73766	-3.40107	-3.19651	-3.33018	-4.29384	-3.67436	0.466776
	1539	-3.41464	-3.24816	-3.83769	-3.95082	-3.85012	-3.56155	-4.60714	-3.09402	-3.70103	-3.14725	-4.19212	-3.98012	-3.5718	-3.46465	-4.05477	-3.58573	-3.90139	-3.57992	-3.6435	-4.14974	-3.72681	0.375729
	1540	-3.52568	-3.25261	-3.96789	-4.04306	-3.43179	-3.99908	-4.33988	-3.75245	-4.13896	-2.85127	-4.23361	-3.45264	-3.65265	-2.47401	-3.99417	-3.24052	-4.27639	-4.03227	-3.66393	-3.74803	-3.70354	0.486743
	1541	-3.8207	-2.92505	-3.76698	-3.83314	-3.0248	-4.2465	-3.55261	-3.37474	-4.03192	-3.09645	-3.98281	-4.06844	-3.99276	-2.68131	-4.02474	-3.75356	-4.24339	-4.02891	-3.92905	-3.97404	-3.71759	0.456887
	1542	-3.30288	-3.10232	-3.48409	-3.40338	-3.54606	-4.17494	-3.75055	-3.56668	-3.83292	-3.44846	-3.76397	-3.34308	-4.01984	-3.11479	-4.15073	-3.45217	-3.94714	-3.91987	-4.30534	-3.47661	-3.65529	0.349939
	1543	-3.26539	-3.07323	-3.71241	-3.31912	-4.09463	-4.33378	-3.52545	-3.80115	-3.33759	-3.15758	-3.8312	-2.69351	-3.55525	-3.60713	-4.02334	-2.88916	-3.52124	-3.69414	-4.52992	-3.232	-3.55986	0.465632
	1544	-2.97618	-2.58927	-3.99208	-3.43469	-4.34287	-3.89642	-3.38581	-3.91487	-3.06716	-2.99115	-3.75373	-2.50366	-3.44945	-3.48377	-4.12006	-3.26191	-2.92683	-2.8811	-4.32226	-3.80453	-3.45489	0.55203
	1545	-3.12466	-2.93257	-3.9444	-2.99958	-4.12521	-3.65444	-3.47014	-4.11513	-2.87986	-3.42939	-3.37977	-2.99451	-3.14765	-3.56683	-3.86666	-2.7724	-2.85197	-2.82512	-4.0139	-3.76881	-3.39315	0.466803
	1546	-3.17174	-3.31458	-3.92338	-2.76016	-4.52536	-3.73538	-3.45562	-4.53507	-2.92037	-3.6132	-3.27305	-3.32665	-3.31124	-3.3085	-3.45474	-2.59154	-2.99039	-3.12181	-3.51818	-4.10447	-3.44777	0.517725
	1547	-2.97204	-3.36997	-3.84419	-2.56158	-4.47563	-3.57112	-3.51693	-3.74054	-2.75772	-3.33658	-3.15332	-3.05839	-3.63012	-3.08122	-3.52634	-2.47817	-3.14932	-3.59505	-3.05821	-3.61253	-3.32445	0.468106
	1548	-2.80056	-3.09893	-3.19942	-2.94218	-3.86961	-3.12252	-2.78278	-3.39984	-2.94743	-3.31104	-3.03372	-3.27052	-3.49916	-3.09169	-3.15274	-2.97238	-3.36516	-3.85058	-2.96714	-3.40137	-3.20394	0.300319
	1549	-3.37287	-3.26684	-2.87727	-2.84426	-3.44409	-2.60861	-2.21409	-3.20737	-2.94172	-2.87378	-3.38909	-3.64317	-3.33827	-2.7088	-2.94475	-3.02653	-2.86801	-3.96653	-2.98152	-2.85597	-3.06868	0.392451
	1550	-3.52846	-3.11122	-2.37099	-2.63924	-2.81776	-2.24121	-2.13821	-2.70512	-2.64469	-2.36156	-3.44222	-3.28447	-3.12744	-2.43343	-2.8063	-2.14521	-3.00183	-3.29469	-2.5055	-3.19497	-2.78973	0.438712
	1551	-2.78098	-3.01657	-2.51842	-2.87485	-2.49892	-1.94245	-1.51909	-1.87935	-2.61128	-1.93126	-2.86889	-2.86372	-2.89572	-2.70236	-2.61945	-1.86999	-2.56985	-3.15373	-2.3217	-3.10061	-2.52696	0.468373
	1552	-1.96645	-3.02557	-1.63401	-2.72039	-2.46733	-1.92326	-1.29296	-1.84732	-2.7541	-1.69577	-2.31982	-2.51829	-2.99299	-2.42468	-2.03909	-1.54708	-2.44807	-2.84556	-1.58613	-2.56868	-2.23088	0.523291
	1553	-2.1975	-2.55673	-1.76752	-2.70885	-2.15549	-1.853	-0.826823	-1.85353	-1.93438	-1.68718	-1.95689	-2.32537	-2.20151	-1.81419	-1.17318	-1.79861	-2.2552	-2.31421	-1.38918	-2.09479	-1.94321	0.449543
	1554	-2.58667	-2.19476	-1.07588	-2.32272	-1.54404	-1.59697	-0.644168	-1.51076	-1.71274	-1.64075	-1.79421	-2.22696	-1.17476	-1.51996	-1.15495	-1.75531	-1.67248	-1.34899	-1.38317	-1.94006	-1.64001	0.464673
	1555	-2.67086	-2.19704	-0.720894	-1.69002	-0.976892	-1.10895	-0.393525	-1.47699	-1.6265	-1.53936	-1.41544	-1.82596	-1.04999	-1.00426	-1.32101	-1.3795	-1.36213	-0.690003	-0.980606	-1.1729	-1.33014	0.525752
	1556	-2.10604	-2.14217	-0.122173	-0.872352	-0.523444	-0.54118	-0.336739	-1.31385	-1.39442	-1.46683	-0.674152	-1.05529	-1.02464	-0.36296	-1.15031	-1.08932	-0.831621	0.103006	-0.173862	-0.388826	-0.873358	0.615192
	1557	-1.58167	-1.79291	-0.218724	-0.0432741	-0.266595	0.0509418	-0.315459	-1.33362	-0.975382	-1.29199	-0.947981	-1.01512	-0.723831	-0.226838	-0.669174	-1.09134	-0.706956	-0.479163	-0.232008	-0.217615	-0.703935	0.533196
	1558	-0.589684	-1.2269	-0.361004	0.434804	-0.22117	0.473979	-0.551016	-1.54201	-1.23186	-1.34029	0.074492	-0.871588	-0.811187	-0.587943	-0.193124	-0.708309	-0.991801	-0.668257	-0.732402	0.399205	-0.562303	0.587209
	1559	0.363867	-0.210482	-0.527259	0.402677	0.0869082	0.503276	-0.669441	-1.51785	-1.15859	-1.33543	0.989388	-1.24372	-0.157653	-0.571094	-0.151053	-0.771149	-0.265083	-0.159079	-0.976008	0.430444	-0.346867	0.691176
	1560	0.172101	-0.390957	-0.743592	-0.0774722	0.193443	0.596306	-0.392593	-1.419	-0.665109	-0.793711	1.18134	-0.595845	0.0163045	0.253479	-0.542466	-0.182605	-0.0113662	0.232954	-0.698145	-0.00823807	-0.193758	0.576203
	1561	0.330589	-0.276159	-1.1428	-0.613086	0.491059	0.257067	-0.358026	-1.02797	-0.468994	-0.129005	0.673573	-0.250871	0.182557	0.666279	-0.886778	0.845359	-0.256664	0.0509312	-0.0513835	0.285035	-0.0839644	0.566727
	1562	0.411857	-0.00207537	-0.610091	-0.461809	1.00468	0.308447	-0.336589	-0.190164	0.0481717	0.684365	0.567767	-0.0476806	0.73168	0.152948	-0.692478	0.97162	-0.342972	0.231154	0.464185	-0.0477394	0.142264	0.501091
	1563	0.0268966	0.57169	-0.342265	-0.440392	0.600692	0.343581	-0.130583	0.550604	0.145312	1.23707	0.182458	-0.0261094	0.727701	0.169408	-0.5152	0.829903	0.514454	0.299369	0.109198	-0.0972507	0.237827	0.446037
	1564	0.159324	0.702617	-0.255855	-0.0243353	0.320811	0.363317	0.593044	1.29165	0.131694	0.751925	0.257078	-0.0282818	1.15239	0.32014	-0.227978	0.758562	0.199108	0.370613	0.447962	-0.481052	0.340137	0.449726
	1565	0.0955159	0.467882	-0.936996	0.776549	0.384488	0.170674	0.141697	1.1904	0.0274722	0.471479	0.453831	0.408541	1.30202	0.0829062	0.161265	0.527494	0.667792	0.174805	0.667989	-0.378766	0.342852	0.494211
	1566	0.52719	0.475048	-0.681113	1.2269	0.435702	0.231488	0.10664	0.420093	0.0567906	0.569399	0.465954	0.8224	0.0415532	0.114636	0.326556	-0.298563	0.501793	-0.0161465	0.537202	0.0370368	0.295028	0.406319
	1567	0.68298	1.13683	-0.440032	1.38649	0.372363	0.427496	0.489214	0.400255	0.452925	0.749246	0.596165	0.877905	-0.453382	0.266788	0.403123	-0.152742	0.617227	-0.145094	1.02116	0.789835	0.473938	0.488136
	1568	0.987755	1.43512	-0.12503	1.13315	0.226898	0.291991	0.514123	0.568389	0.213305	1.10346	0.750488	0.870578	-0.448189	0.0558757	0.6453	-0.0696987	0.699912	0.021226	0.99657	1.11161	0.549141	0.510756
	1569	0.789906	0.969942	0.0639502	1.33203	0.239197	0.162006	0.895737	0.547597	0.260418	0.682732	0.54937	1.09751	-0.221022	0.105133	0.960417	0.139526	0.499014	0.0068837	0.607491	1.46204	0.557494	0.465127
	1570	1.09238	0.285588	0.226625	0.662231	1.14357	0.493152	0.482285	0.728391	0.513531	0.237949	0.882534	1.46137	0.217504	0.503103	1.38056	-0.0845051	0.669813	0.3588	0.973448	1.21488	0.67216	0.428713
	1571	1.08484	0.0565167	0.721107	1.07312	0.787443	0.814465	0.985595	0.52453	1.03959	0.487017	0.789142	1.45068	0.12911	0.892177	1.24815	0.160995	0.664467	1.03788	1.0804	0.998644	0.801294	0.37452
	1572	0.438809	0.616797	1.04507	1.60174	0.92023	1.14534	1.30194	0.629985	1.51079	0.662635	0.844632	0.689322	0.322225	1.22928	1.90993	0.0625823	0.252201	0.956582	0.652004	0.828034	0.881006	0.471509
	1573	-0.174046	0.958003	1.32436	1.29643	0.391274	1.39643	0.884268	1.10741	1.43941	0.651915	1.14178	0.777965	0.489097	1.36848	1.45671	0.544629	0.805747	0.852804	0.615634	1.177	0.925265	0.42606
	1574	0.341952	0.69317	1.5114	0.899897	0.295568	0.591403	0.61058	0.793989	0.850572	0.491975	0.912875	0.57777	0.660024	1.69909	1.18658	0.637635	0.447443	0.26748	0.478084	1.29947	0.762348	0.395176
	1575	0.40789	0.109879	1.75244	1.11672	0.0498746	0.796217	0.587871	0.422535	0.790156	0.866253	0.332195	0.598659	0.86114	0.720431	0.939245	0.788192	0.30949	0.46636	0.723818	1.05274	0.684605	0.386373
	1576	0.755765	-0.104478	1.89194	1.65779	-0.423619	0.7175	0.0884365	0.797957	0.0829834	0.913954	0.175285	0.0815846	0.475976	0.567621	1.02278	0.750544	0.0414119	0.144889	1.31513	0.901863	0.592766	0.599322
	1577	1.19803	0.120596	2.02001	2.20555	-0.328088	0.0707325	-0.151135	0.723708	0.200323	0.312516	0.288783	-0.812135	0.704646	0.766573	1.1112	0.105723	0.177573	0.0437149	1.30395	1.13324	0.559775	0.761431
	1578	1.06867	-1.03585	1.65437	2.0342	-0.31253	-0.289793	-0.358709	0.491031	0.169899	0.41573	0.168081	-0.580173	0.772377	0.846023	1.19185	-0.0419379	0.592267	0.048163	1.08692	1.26766	0.459412	0.790162
	1579	1.14102	-0.830878	1.19994	1.41324	-0.542773	-0.177338	-0.088004	0.213033	0.417843	0.471531	0.0536395	-0.14407	0.751146	0.883484	1.23276	-0.625393	0.303571	0.108128	0.769125	0.86899	0.37095	0.656272
	1580	0.737397	-0.403286	0.790753	0.665295	0.00026603	-0.690869	-0.135763	0.208714	0.777503	0.114587	0.197589	0.051015	0.736122	0.337976	1.05207	-0.633901	-0.320964	-0.708285	-0.0518361	0.159811	0.14421	0.530871
	1581	-0.544444	-0.468014	-0.0389531	-0.15873	0.000240959	-0.865505	0.210391	-0.201311	0.0698871	-0.097898	-0.0865651	-0.0972153	0.446951	0.104349	0.925008	-0.373385	-0.333927	-0.804704	-0.491312	-0.211934	-0.150854	0.41061
	1582	-0.919984	-0.51166	-0.543676	-0.427663	-0.301618	-1.09916	-0.0674144	-0.647183	-0.0314541	-0.344673	0.141251	-0.106921	0.388483	-0.0222716	0.224402	0.101797	-0.109657	-1.19707	-1.18636	-0.261559	-0.34612	0.470015
	1583	-0.863666	-0.43437	-0.584149	-0.540085	-0.617053	-1.2476	-0.210868	-0.816027	-0.284967	-0.302733	-0.314969	-0.607814	0.105174	-0.87074	-0.743934	0.242598	-0.184003	-0.730568	-1.50318	0.0980672	-0.520544	0.438635
	1584	-1.09902	-0.252988	-0.582348	-1.21155	-0.920334	-0.695525	-0.460628	-1.88421	-0.913209	-0.891059	-1.2841	-0.640394	-0.383527	-1.57312	-1.32175	0.271192	-0.555845	-0.439498	-1.56935	-0.205017	-0.830614	0.538515
	1585	-1.21494	-0.0825457	-0.5532	-1.75357	-0.858262	-1.5659	-0.576068	-2.03362	-1.54289	-1.28067	-1.61904	-0.123326	-1.05157	-2.08054	-1.62386	-0.307315	-0.767331	-0.00265817	-1.74586	-0.334554	-1.05589	0.680318
	1586	-0.860353	-0.483009	-0.811479	-2.0942	-0.865235	-1.50425	-0.960483	-1.82181	-1.73719	-1.19689	-1.846	-0.190527	-1.7552	-1.94812	-1.31514	-0.403388	-1.33398	-0.334985	-1.71458	-0.788695	-1.19828	0.592473
	1587	-1.55305	-0.913178	-0.866383	-1.78432	-1.02625	-1.3552	-0.933951	-2.02477	-1.84628	-1.52171	-1.77535	-0.798789	-2.17626	-2.10366	-1.26307	0.42743	-1.82508	-0.586667	-1.75264	-1.4526	-1.35659	0.630205
	1588	-1.97379	-1.33405	-0.951601	-1.62313	-1.16156	-1.12036	-1.20651	-1.52712	-1.64689	-1.52584	-1.58411	-1.23383	-2.07833	-1.84827	-1.41777	0.27144	-2.19032	-0.702912	-1.76372	-1.79357	-1.42061	0.550392
	1589	-1.91193	-1.80881	-2.04507	-2.12773	-1.53389	-1.15165	-0.967549	-1.18439	-1.73913	-1.54753	-1.5497	-1.39762	-1.57959	-2.05035	-1.50713	-0.441051	-2.38141	-0.600638	-1.4354	-1.69764	-1.53291	0.49055
	1590	-2.03101	-2.27132	-2.16136	-1.95763	-1.59896	-1.44252	-0.955568	-1.4501	-1.90759	-1.84685	-1.41412	-1.90959	-1.66397	-2.20571	-1.89679	-1.22006	-1.54859	-1.6059	-1.68392	-1.4063	-1.70889	0.34347
	1591	-2.27431	-2.44016	-1.86233	-1.71045	-1.35959	-1.12273	-1.23147	-1.36398	-1.87607	-1.94676	-1.3077	-1.98461	-2.12586	-2.4453	-1.45421	-1.27414	-1.19973	-2.15574	-1.56308	-1.62402	-1.71611	0.427254
	1592	-1.75995	-2.38138	-1.65619	-1.72472	-1.96888	-1.15904	-1.90766	-1.46438	-1.99996	-1.08809	-1.47289	-1.93455	-1.9928	-2.15037	-1.89799	-1.56845	-0.54324	-2.49777	-1.49586	-1.74338	-1.72038	0.45072
	1593	-1.32986	-2.31268	-1.48421	-2.25529	-2.53572	-1.59892	-2.54698	-1.43161	-2.13529	-1.40621	-1.6937	-1.74064	-1.75945	-1.70631	-2.18212	-2.10218	-0.89079	-2.12853	-1.87922	-1.26706	-1.81934	0.448023
	1594	-1.71523	-1.38205	-1.38831	-2.47802	-2.45612	-1.49534	-2.21984	-1.4032	-2.181	-1.41408	-1.64112	-1.70046	-1.70067	-1.75245	-2.19045	-2.32649	-1.27678	-1.77454	-2.05194	-1.23691	-1.78925	0.40339
	1595	-1.85989	-1.11624	-1.65612	-2.31723	-1.64952	-1.3972	-2.05118	-1.76053	-2.10701	-1.54413	-2.00107	-2.34856	-1.66649	-1.21971	-2.21193	-2.44633	-1.48968	-2.04171	-1.2894	-1.59744	-1.78857	0.391071
	1596	-2.06139	-1.9693	-1.74312	-2.09901	-1.46102	-1.85078	-2.05187	-1.90065	-1.94453	-1.96892	-1.56743	-2.51862	-2.1039	-1.32628	-2.12477	-1.99332	-1.89718	-2.4169	-1.364	-1.62771	-1.89953	0.313878
	1597	-2.12248	-1.73022	-2.40997	-2.19639	-1.22536	-2.04683	-2.47938	-2.15725	-1.72128	-2.50488	-1.68843	-2.17973	-1.84712	-1.5187	-1.94439	-2.071	-1.21301	-2.13374	-1.57135	-1.95587	-1.93587	0.37113
	1598	-2.00423	-2.00414	-2.72142	-2.25419	-1.75277	-2.39158	-2.72677	-2.44712	-2.07949	-2.42835	-2.50731	-1.46261	-1.34813	-1.25008	-1.5369	-2.43922	-1.41792	-2.13485	-1.84355	-2.3627	-2.05567	0.465062
	1599	-1.86032	-2.43682	-2.5649	-2.16282	-2.31372	-2.5646	-2.10838	-2.56529	-2.24491	-2.42114	-2.78871	-1.79922	-0.989254	-1.32968	-1.75707	-2.23073	-1.71426	-2.0844	-1.69083	-2.10591	-2.08665	0.449137
	1600	-2.04329	-2.64055	-2.41296	-2.09171	-2.18554	-2.76826	-1.88245	-2.37975	-2.13661	-2.59636	-2.60952	-2.0646	-0.950658	-1.51167	-2.18927	-2.46347	-2.41851	-2.07301	-1.52671	-2.12598	-2.15354	0.439069
	1601	-2.20355	-2.65581	-3.0993	-2.37254	-2.3234	-3.12897	-2.32886	-2.70316	-1.76381	-2.49616	-2.33161	-1.97872	-1.51393	-1.90534	-1.49496	-2.50936	-2.79885	-1.64875	-1.96809	-2.35642	-2.27908	0.475977
	1602	-2.18136	-2.31178	-3.41308	-1.98836	-2.17555	-2.62318	-2.46896	-2.36978	-1.65104	-2.56184	-2.08284	-2.43009	-1.77735	-2.02517	-1.4844	-3.00252	-2.79209	-1.48509	-2.15902	-2.51256	-2.2748	0.48793
	1603	-2.23695	-2.16953	-3.34664	-1.57119	-2.23418	-2.60864	-2.53703	-1.70394	-2.0912	-2.75366	-1.72065	-2.59729	-1.92146	-2.21873	-1.58462	-3.25598	-2.63501	-1.78752	-2.46707	-2.665	-2.30531	0.510064
	1604	-2.47851	-2.46973	-3.6457	-1.53859	-2.21255	-2.79955	-2.25179	-1.92846	-2.33458	-2.5672	-1.69294	-2.56381	-2.50931	-2.29616	-2.39326	-2.82873	-2.84119	-1.82214	-2.72769	-2.7723	-2.43371	0.473582
	1605	-2.66505	-2.26686	-3.39779	-2.14664	-2.01398	-2.53329	-2.59472	-2.2984	-1.9368	-2.34255	-1.7295	-2.30394	-2.87242	-2.24766	-2.48409	-2.25763	-2.34029	-1.79725	-2.8202	-3.15899	-2.4104	0.424916
	1606	-3.10419	-2.05973	-3.01152	-2.55633	-1.64323	-2.35605	-2.63196	-2.06902	-2.36724	-2.2755	-1.98957	-2.92679	-2.49647	-2.63476	-2.23116	-2.82133	-2.59212	-2.11603	-2.63112	-3.44995	-2.4982	0.432952
	1607	-2.80272	-1.73403	-2.4727	-2.94949	-1.62319	-2.53727	-2.7717	-2.34887	-2.53078	-2.79555	-2.61391	-3.6203	-2.39422	-2.00744	-1.7547	-2.6336	-2.55633	-1.97872	-2.65966	-3.64587	-2.52155	0.539764
	1608	-2.3382	-1.83022	-2.19034	-3.02936	-1.88393	-2.5857	-2.95729	-2.4386	-2.47029	-2.83756	-2.59783	-2.88635	-2.15206	-1.97811	-1.76175	-2.51665	-2.58034	-2.0598	-2.5068	-3.54409	-2.45726	0.454042
	1609	-2.11045	-1.38943	-2.32815	-2.60044	-2.1095	-2.1765	-2.94951	-2.13397	-1.94047	-2.61046	-2.486	-1.54293	-2.08891	-2.13025	-1.82078	-2.67297	-2.50855	-1.83278	-2.13337	-2.91898	-2.22422	0.416151
	1610	-0.952802	-1.73696	-2.27586	-2.77045	-2.4267	-2.13684	-2.39005	-1.97674	-1.84855	-2.3433	-2.4772	-1.49766	-1.8582	-2.09825	-1.77555	-2.06457	-2.58027	-1.70245	-2.19773	-2.30878	-2.07095	0.420098
	1611	-0.751837	-2.44855	-1.7099	-2.09568	-2.43652	-2.15225	-2.03288	-1.66156	-1.814	-1.88211	-2.5822	-1.30266	-1.97685	-1.85165	-1.9552	-2.36844	-2.27311	-1.46724	-2.42765	-1.66877	-1.94295	0.447316
	1612	-0.734879	-1.87134	-1.0647	-1.65696	-2.18911	-1.91844	-2.38227	-1.47075	-1.60628	-1.80195	-2.53178	-1.39883	-1.97952	-1.65179	-2.32151	-2.5252	-1.6039	-1.47947	-2.71775	-1.38623	-1.81463	0.515549
	1613	-1.2	-1.13644	-1.11017	-1.20529	-2.17643	-1.78405	-2.10906	-1.67396	-1.51269	-1.86175	-2.04723	-1.56937	-1.55772	-1.62337	-2.0174	-1.9141	-1.47339	-1.97545	-2.66082	-1.33807	-1.69734	0.404913
	1614	-1.7467	-0.998332	-1.23927	-1.40988	-2.22343	-1.98022	-1.83952	-1.86336	-1.29952	-1.74465	-1.61221	-1.75415	-1.5107	-2.11562	-2.13029	-2.16137	-1.5691	-2.18274	-2.69865	-0.962656	-1.75212	0.441651
	1615	-1.84602	-0.757455	-1.26452	-1.86675	-1.55475	-1.9271	-1.97992	-1.57414	-1.19688	-1.28423	-1.61425	-1.88831	-1.71227	-1.69201	-2.42453	-1.69735	-1.74349	-2.35272	-2.18079	-1.19298	-1.68752	0.410459
	1616	-1.2866	-0.803336	-1.08078	-1.89017	-0.736315	-1.86354	-1.7289	-1.90881	-0.656773	-1.09551	-1.46808	-1.32234	-1.51533	-0.984659	-1.81727	-1.05437	-2.1146	-2.42365	-1.36176	-1.0885	-1.41006	0.487936
	1617	-1.43597	-1.05213	-1.13543	-2.36194	-0.111715	-1.53775	-1.64149	-1.65393	-0.77805	-0.321673	-1.54609	-1.7212	-1.63362	-0.749279	-1.36203	-1.11384	-2.27369	-2.08695	-0.865535	-1.02002	-1.32012	0.593482
	1618	-1.56473	-1.08742	-0.430499	-2.4184	-0.226335	-0.728577	-1.32606	-1.38369	-0.930174	-0.481887	-0.980083	-1.82006	-1.16891	-0.613643	-0.578041	-0.918407	-1.93137	-1.38995	-0.82459	-0.881754	-1.08423	0.553438
	1619	-1.08765	-0.943237	0.450386	-1.73512	-0.974863	-0.433703	-0.722079	-1.09926	-1.13603	-1.09957	-0.523213	-1.44718	-0.757684	-0.389264	-1.14005	-0.965663	-1.47427	-1.5337	-0.584045	-0.722856	-0.915953	0.491501
	1620	-1.20046	-1.19023	0.0174715	-1.22808	-1.45145	-0.0737811	-0.287018	-1.28568	-0.665521	-1.01802	-0.944396	-1.2803	-1.17474	-0.454913	-0.835807	-1.18146	-1.43539	-1.21307	-0.455037	-0.81543	-0.908666	0.44697
	1621	-1.51772	-1.24552	-0.777087	-1.34638	-1.3835	0.0785952	-0.277917	-0.775921	-1.15562	-1.22517	-1.70355	-0.96735	-0.740148	-1.17346	-0.574552	-0.661521	-1.37486	-0.644165	-0.258751	-0.697153	-0.921088	0.466113
	1622	-1.51571	-1.29826	-1.32224	-1.04438	-1.94397	-0.0633836	-0.674656	-0.468229	-1.44755	-0.890478	-1.41518	-0.613546	-0.433731	-1.59248	-0.883938	-0.886832	-1.49587	-0.487579	-0.287226	-0.325202	-0.954522	0.527166
	1623	-1.00141	-1.54605	-0.841878	-0.640786	-1.33371	-0.409883	-0.943408	-0.480144	-1.05831	-1.16517	-0.85014	-0.128468	-0.306327	-1.39758	-1.01112	0.0718454	-1.20698	-0.590889	-0.123825	-0.0309991	-0.749761	0.483989
	1624	-0.511899	-1.01465	-0.592818	-0.143262	-0.993935	-0.0504391	-1.14584	-0.675178	-1.32747	-1.37998	-1.12152	-0.470331	0.0391319	-1.34789	-0.133145	0.0384752	-0.978636	-1.03691	-0.192866	-0.628495	-0.683383	0.488324
	1625	0.451802	-0.774877	-0.178759	0.3466	-0.847306	0.514297	-1.31314	-0.869987	-1.35657	-1.76164	-1.34819	-0.230223	-0.133578	-0.87332	-0.427032	-0.111294	0.156309	-1.23798	-0.272522	-0.553622	-0.541052	0.660658
	1626	0.237346	-0.904826	-0.611817	0.421616	-0.743508	0.218276	-0.625159	-1.28321	-1.78166	-1.26237	-0.935161	-0.279894	-0.439788	-1.10133	-0.433924	-0.396555	0.228077	-1.00393	-0.635284	-0.133862	-0.573348	0.582395
	1627	0.443254	-0.613225	-1.08886	0.345977	-0.647689	-0.109205	-0.49553	-0.911353	-1.50725	-1.30383	-0.895777	-0.0329228	0.0373656	-0.916835	-0.376123	0.109311	0.422214	-0.50553	-0.970196	0.072849	-0.447168	0.586573
	1628	0.464448	-0.244368	-0.657482	0.121571	-0.240825	-0.516384	-0.422902	-0.589019	-0.545487	-0.660691	-0.599158	-0.239449	-0.332822	-0.970913	-0.426136	0.164942	-0.233717	-0.37232	-1.20969	-0.0487685	-0.377959	0.383027
	1629	0.725116	0.714278	-0.426747	-0.0711611	-0.0291169	-0.0450327	-0.843843	-0.508935	-0.100062	0.0951312	-0.261491	-0.199868	-0.430844	-0.671142	-0.627854	-0.138338	0.1585	0.53735	-1.02024	-0.551119	-0.184771	0.478462
	1630	0.783647	0.674425	-0.296712	-0.158543	-0.390238	0.298234	-0.953634	-0.683477	-0.670233	0.194923	-0.669566	-0.523637	-0.065805	-0.447659	-0.552405	-0.320644	0.101875	0.260043	-0.547465	-0.421175	-0.219402	0.470984
	1631	0.276665	0.592793	-0.542906	0.0872739	-0.514853	0.0917361	-1.19372	0.0264024	-0.271979	0.436334	-0.369667	-0.0626868	-0.0542908	0.00293911	0.100747	-0.00586294	0.407841	-0.0848391	0.348104	-0.687816	-0.0708895	0.430107
	1632	0.209028	0.855641	-0.127988	0.414942	-0.567783	-0.252165	-1.43572	0.661419	-0.377237	0.707891	0.318638	-0.0054632	-0.217196	0.508485	-0.500723	0.341939	-0.274581	-0.158979	1.36664	-0.326776	0.057001	0.618897
	1633	-0.604641	0.391907	0.132386	0.627854	-0.306139	-0.130938	-1.03558	0.522657	-0.323248	0.766189	0.68015	-0.0898885	-0.667186	1.21321	-0.773274	0.301459	-0.330093	-0.530772	1.15554	0.118335	0.0558966	0.642074
	1634	-0.137815	0.74926	-0.41137	0.653619	0.051795	-0.0661993	-0.872458	0.620765	0.600833	1.01985	0.502513	-0.764951	-0.688346	0.59156	-0.6659	0.158728	-0.416225	-0.373727	0.665852	0.872744	0.104526	0.613918
	1635	0.0625725	0.844079	0.0805802	-0.0824144	0.0113093	-0.493673	-0.651986	0.655805	0.865708	1.08692	0.555976	-0.84139	0.0897859	0.404335	-0.277708	0.555886	-0.440941	0.141769	-0.256233	0.112824	0.12116	0.529825
	1636	-0.325704	0.573898	0.524401	-0.21464	-0.117003	0.0720144	-0.0974382	0.985705	1.41912	0.48381	0.366717	-0.919681	0.520323	0.64685	0.00152767	0.184707	-0.202118	0.176788	0.0518501	-0.362786	0.188417	0.52337
	1637	0.419022	0.107899	0.771397	-0.132876	-0.052225	0.287185	0.378074	0.707032	0.651237	-0.120903	0.551141	-0.20707	0.833595	0.801442	0.0668011	0.294059	0.381713	0.367613	0.478021	-0.689464	0.294685	0.396656
	1638	0.954008	-0.0644617	1.21616	-0.0325871	0.438032	0.400604	0.336338	0.565016	0.374136	-0.483942	0.749241	1.10173	1.10063	0.768016	0.372247	1.04321	0.476649	0.497398	0.954575	-0.654264	0.505637	0.515908
	1639	0.412068	0.266557	1.48979	0.106629	0.609349	0.231498	0.179587	0.718534	0.166074	-0.368848	0.782717	1.16943	1.47205	0.104238	0.169618	0.765043	0.695611	0.175546	1.24945	-0.60787	0.489354	0.563674
	1640	0.667709	0.460361	1.02536	-0.125212	0.464572	0.794377	-0.27267	0.434974	0.209973	0.213663	0.52068	0.955826	1.26034	0.0988027	-0.0861997	0.343137	0.972013	0.167271	0.830701	0.259948	0.459781	0.41899
	1641	0.804084	0.333766	0.908703	-0.136403	0.572269	0.81663	-0.244036	0.19218	-0.262002	0.367133	0.668564	0.7396	0.573315	0.104194	0.241744	-0.00921925	1.09331	0.189641	0.268665	0.356064	0.37891	0.387125
	1642	0.356536	0.0887698	0.592554	-0.899526	0.432803	0.0812453	0.5515	0.0416545	-0.388176	0.251239	0.555324	0.542577	0.076331	0.121374	0.809406	-0.163303	0.537937	0.505731	-0.188537	0.302991	0.210422	0.403991
	1643	0.195398	-0.0563431	0.0320232	-0.968754	0.499474	-0.401453	1.13278	0.450774	0.0233177	-0.154168	0.736381	0.172081	0.58616	0.685423	1.07988	-0.219842	0.919713	0.502009	0.270946	-0.0656206	0.271009	0.523582
	1644	0.289039	0.317908	0.0524202	-0.486933	-0.0807263	-1.17552	1.74009	0.203152	0.581166	-0.0926375	0.987361	0.0653938	0.354311	0.67863	1.20887	-0.206503	0.546487	0.451966	0.22276	0.00677614	0.2832	0.617557
	1645	-0.10195	0.557949	0.36754	0.480988	-0.134838	-1.08185	1.95467	0.412315	0.458245	-0.0919144	0.753778	-0.00361994	0.312766	0.0366827	1.08478	-0.337043	0.315477	0.214536	0.014784	-0.115272	0.254901	0.602764
	1646	0.333829	0.434858	0.430148	0.69868	0.906635	-0.626748	1.32247	0.384882	0.333503	-0.0180367	0.86101	0.257499	-0.407996	0.229179	0.873606	-0.318132	0.362899	0.640535	0.22737	0.246524	0.358635	0.468492
	1647	0.374746	0.736214	0.636569	0.18596	1.28531	0.534816	0.820857	-0.224857	0.186777	0.793164	0.446238	-0.135155	-0.810228	0.182058	0.441118	0.145085	0.733827	-0.273375	0.159458	0.0121057	0.311534	0.474011
	1648	0.392915	0.964329	0.616541	-0.125011	0.643	0.180403	-0.0127648	-0.175721	-0.263199	1.21802	-0.171958	-0.839419	-1.07796	-0.373639	-0.332084	0.609582	0.215543	-1.39986	1.29038	0.299398	0.0829248	0.712699
	1649	-0.107083	0.704548	0.379916	0.271034	0.318207	0.29024	-0.372918	-0.25871	-0.636403	1.09637	-0.722263	-0.778985	-0.716284	-0.48367	-0.0125808	0.0826428	0.216364	-1.04999	0.477766	0.593009	-0.0354392	0.57632
	1650	-0.716427	0.393021	0.128573	0.0132717	0.425978	0.425765	-0.506487	-0.38859	-0.402781	0.873276	-0.634828	-0.629258	-0.273522	-0.144179	0.65654	-0.740162	-0.503253	-0.000866533	-0.03307	0.811169	-0.0622915	0.517471
	1651	-0.681609	-0.0678183	0.182485	-0.266455	0.212672	-0.101649	-0.760163	0.131764	0.0094843	1.02946	-0.617059	-0.458584	-0.530727	-0.089011	0.478705	-0.894095	-0.0600203	-0.137974	-0.969516	0.913451	-0.133833	0.544452
	1652	-0.445464	0.0203238	-0.121503	-0.29672	0.188379	0.194812	-1.22912	0.499966	0.137256	1.02759	0.0470053	-0.272423	-0.571076	-0.307816	0.448261	-0.218969	0.593275	-0.0282279	-0.691999	0.218834	-0.0403808	0.502818
	1653	-0.373514	0.564692	-0.391067	-0.185051	0.31864	0.135969	-1.70199	1.00414	-0.114139	0.414929	0.0194996	-0.104834	-0.234747	-0.2354	0.284775	0.033893	-0.108641	0.173744	-0.0248316	-0.312852	-0.0418391	0.521407
	1654	-0.598503	-0.250616	-0.529807	-0.324682	0.104882	0.155678	-0.566127	1.07771	-0.452967	0.402315	0.112373	0.138537	-0.155676	0.0247282	0.253543	-0.100888	-0.498963	-0.252106	0.342833	-0.915347	-0.101654	0.452113
	1655	-1.05811	-0.804621	-0.763631	-0.117047	-0.409372	0.411053	-0.151767	0.370209	0.228869	-0.0950992	0.697973	-0.0914821	-0.523247	-0.0346304	0.297524	0.380256	0.140722	-0.787476	-0.422158	-1.07426	-0.190315	0.521805
	1656	-0.862464	-0.753871	-0.473307	0.280203	0.0466093	0.128411	-0.239845	-0.310721	0.405881	0.184865	0.90179	-0.77859	-0.0674121	-0.182197	-0.123658	0.0815541	0.0666977	-1.00053	-1.03487	-0.817265	-0.227436	0.521905
	1657	-0.970946	-0.634836	-0.0833198	0.0482338	-0.0488467	-0.362405	-0.017997	-1.283	0.14083	-0.06105	0.222667	-0.770869	0.517929	-0.324567	-0.178674	-0.121085	0.00525532	-1.29688	-0.907665	-1.06146	-0.359435	0.526725
	1658	-0.881357	-0.0777728	0.2008	-0.0969474	0.383636	-0.419748	-0.0204728	-0.973281	0.0579849	-0.27943	-0.112296	-1.00846	-0.240817	-0.370249	-0.683181	-0.345692	0.203332	-0.65363	-1.10176	-1.6296	-0.402447	0.517827
	1659	-0.427096	0.153907	0.0846396	-0.320333	0.313319	-0.474114	-0.648476	-0.54701	-0.36661	-0.515157	-0.0878584	-0.788771	-0.01003	-0.343214	-0.869765	-0.918994	0.201712	-0.703535	-1.40359	-0.915063	-0.429302	0.445103
	1660	-0.785196	-0.736672	-0.660399	-0.58332	-0.384972	-0.413868	-0.70184	-0.810837	-0.341347	-1.42958	-0.711957	-0.284117	-0.943187	-0.468216	-1.14741	-1.4455	-0.619481	-1.43828	-1.42162	-1.16318	-0.824549	0.390451
	1661	-0.890827	-1.06025	-0.837301	-0.894328	-1.17421	-1.13069	-1.09606	-1.18805	-0.267502	-1.2274	-1.38266	-0.814491	-1.41657	-0.461875	-1.38486	-1.67802	-0.943781	-1.73381	-1.6104	-1.13996	-1.11665	0.373244
	1662	-1.01718	-1.40529	-0.984085	-1.35671	-1.28842	-1.77834	-1.74749	-1.94258	-0.761912	-1.20135	-1.59967	-1.23881	-1.53124	-0.446728	-1.56948	-1.98619	-1.4509	-1.6611	-1.72911	-1.35948	-1.4028	0.389568
	1663	-1.34632	-1.46088	-1.14008	-1.25472	-1.61198	-1.69613	-2.27453	-1.85182	-0.84249	-1.39666	-1.91413	-2.02881	-1.57096	-1.12206	-1.8807	-2.12324	-1.7433	-0.925854	-1.96592	-1.76984	-1.59602	0.401264
	1664	-1.90616	-1.24628	-1.86128	-1.47826	-1.67155	-1.53233	-3.3322	-1.87468	-1.17565	-1.3242	-2.36363	-1.89555	-1.80437	-1.85716	-2.28953	-2.33267	-1.65108	-1.53552	-2.34641	-1.5747	-1.85266	0.498534
	1665	-1.66806	-1.64559	-2.06413	-1.95831	-2.0385	-1.63309	-3.15132	-1.5716	-1.97891	-1.34055	-2.58904	-2.22948	-2.02825	-2.02934	-2.95474	-1.93091	-2.12896	-1.4474	-2.55109	-1.86096	-2.04001	0.473105
	1666	-1.46247	-2.21518	-1.96081	-2.24865	-2.55424	-1.81201	-3.07036	-2.23099	-2.64189	-1.44341	-2.72224	-2.75063	-2.15877	-2.21405	-3.08613	-2.18133	-3.09525	-2.24027	-2.47751	-1.97606	-2.32711	0.479937
	1667	-2.27912	-2.86764	-2.33076	-2.00854	-3.04444	-2.14192	-2.33214	-2.09845	-3.39779	-1.5361	-2.65182	-2.41266	-2.45557	-2.62778	-2.42298	-2.51873	-3.19354	-2.34806	-2.20308	-2.00332	-2.44372	0.437347
	1668	-2.94211	-3.13755	-2.87587	-1.72361	-3.10496	-2.99481	-2.2915	-2.40514	-4.02352	-1.90731	-2.99804	-2.13294	-2.40447	-2.52324	-2.30599	-2.35785	-3.16049	-2.5643	-2.40402	-2.10937	-2.61835	0.535772
	1669	-2.1981	-2.98298	-2.50305	-1.9908	-3.40619	-3.09308	-2.30335	-2.93555	-3.88898	-2.47657	-3.40855	-2.03529	-2.1346	-2.4731	-2.02284	-2.22993	-2.65638	-2.36808	-2.40504	-2.47197	-2.59922	0.52545
	1670	-1.86438	-2.77188	-2.73108	-2.11781	-3.82778	-3.49321	-2.56154	-2.80711	-3.44077	-2.6823	-3.16503	-1.99418	-2.37827	-2.58782	-2.04989	-2.3716	-2.67625	-2.45525	-2.31875	-2.33461	-2.63148	0.519644
	1671	-2.19891	-2.85338	-2.76636	-2.28019	-4.20804	-3.52124	-2.49553	-3.60703	-2.8902	-3.30403	-3.0891	-1.99124	-3.34488	-2.86861	-2.09725	-2.44812	-2.43421	-2.75271	-2.93683	-2.30594	-2.81969	0.570895
	1672	-2.54316	-2.36749	-3.05546	-2.26531	-3.58835	-3.59998	-2.01272	-3.35155	-2.81571	-3.78875	-3.01351	-2.66134	-3.60317	-3.21699	-2.20599	-2.39134	-2.50926	-3.17797	-2.84844	-2.0964	-2.85564	0.554126
	1673	-2.61833	-2.75522	-3.32433	-2.05652	-2.82775	-3.03661	-2.38091	-2.75093	-2.59123	-3.69186	-3.49281	-2.95884	-2.90247	-3.45033	-2.63213	-2.62579	-3.08803	-3.36985	-2.95714	-2.83767	-2.91744	0.403383
	1674	-2.649	-2.55075	-3.29988	-2.07658	-2.42516	-3.11141	-2.7168	-2.47202	-2.70138	-2.94426	-3.2677	-2.95786	-2.70175	-3.64022	-2.44315	-2.89744	-3.29006	-3.07175	-2.72254	-2.74952	-2.83446	0.372443
	1675	-2.58937	-2.55383	-3.33134	-2.50659	-2.2581	-2.75537	-2.61164	-3.08294	-2.496	-3.03869	-3.53266	-3.11317	-2.49037	-3.01446	-3.07298	-3.21706	-3.39599	-2.72095	-3.04017	-2.64171	-2.87317	0.355132
	1676	-2.77408	-3.00611	-2.66049	-2.69445	-2.40528	-2.76441	-2.57412	-3.11316	-2.61787	-3.40697	-3.36714	-3.38229	-2.38592	-2.78896	-3.29218	-3.62496	-3.00193	-2.64006	-3.33975	-3.15449	-2.94973	0.367893
	1677	-3.07701	-3.18788	-2.26105	-2.89027	-2.7536	-2.63655	-3.00024	-2.70363	-2.15613	-3.8839	-3.42148	-3.35892	-2.18333	-3.40327	-3.23201	-3.54435	-2.73584	-2.85652	-3.31435	-3.28002	-2.99402	0.466026
	1678	-3.47002	-3.1887	-2.35172	-2.95372	-3.1215	-2.56647	-3.28578	-2.62026	-2.17673	-3.42014	-2.89679	-3.36698	-2.78936	-4.04518	-3.21452	-3.31899	-2.52758	-2.52043	-3.15132	-3.46142	-3.02238	0.462866
	1679	-3.83266	-3.12077	-2.63938	-3.01086	-3.07289	-2.10043	-3.17923	-2.8775	-2.62951	-2.96147	-3.11564	-3.34898	-3.10167	-3.64652	-2.96449	-3.50619	-2.48582	-2.90641	-2.48318	-3.35835	-3.0171	0.418159
	1680	-3.72224	-3.35639	-2.82495	-3.25534	-2.61322	-2.08205	-2.90314	-3.6697	-3.08978	-3.98476	-3.15338	-3.35341	-2.99897	-3.3088	-2.8429	-3.45889	-2.50232	-2.78998	-1.96051	-3.39248	-3.06316	0.517994
	1681	-3.81362	-3.22154	-2.98477	-2.71759	-2.22013	-2.07653	-2.45719	-3.33952	-3.10848	-3.84743	-3.13804	-2.8944	-2.587	-2.72857	-2.91	-2.87547	-2.95038	-2.22402	-2.21451	-3.60307	-2.89561	0.515919
	1682	-3.8022	-3.00214	-3.78759	-3.23724	-1.93656	-2.81239	-2.20228	-3.45508	-2.4657	-3.72612	-2.73584	-1.91766	-2.36899	-2.72453	-3.05683	-2.61851	-2.97678	-1.53373	-2.57795	-3.60845	-2.82733	0.653291
	1683	-3.9419	-3.80185	-3.38417	-3.48362	-2.39869	-2.49948	-1.8552	-3.4732	-2.70129	-3.42628	-2.95469	-1.623	-2.09814	-3.03525	-3.00639	-2.78358	-2.96779	-1.96432	-3.07311	-3.08763	-2.87798	0.643906
	1684	-3.60178	-3.8543	-3.04584	-3.12782	-2.67521	-1.95169	-2.13707	-3.69721	-2.38103	-3.37612	-2.97921	-1.38591	-2.05641	-3.18144	-2.97397	-3.28948	-2.87506	-2.17428	-2.81466	-2.68951	-2.8134	0.641358
	1685	-3.19612	-3.23509	-3.20243	-2.45085	-2.55827	-2.53804	-2.49091	-3.59154	-2.16731	-3.02475	-2.99615	-1.71751	-2.37406	-2.85624	-2.83451	-2.68474	-2.80711	-2.47412	-3.29608	-2.29883	-2.73973	0.451325
	1686	-2.84336	-3.0913	-3.2584	-2.91477	-2.70699	-3.4298	-2.5524	-3.20042	-2.25773	-2.95745	-2.61778	-2.19837	-2.56814	-2.41034	-3.00128	-2.74639	-2.91762	-2.55528	-3.40988	-2.00591	-2.78218	0.395359
	1687	-2.33994	-3.20536	-2.9315	-3.14606	-2.82169	-4.03858	-2.59693	-2.94857	-2.43227	-3.07136	-2.21835	-2.51276	-2.99119	-2.53577	-2.84718	-2.38943	-2.84453	-2.25588	-3.30363	-1.68698	-2.7559	0.501016
	1688	-1.20964	-2.69867	-2.70507	-3.01493	-2.98116	-3.503	-2.29441	-2.86004	-2.62922	-3.28558	-2.19296	-2.83933	-3.1074	-2.75566	-2.34834	-1.57902	-2.54765	-2.53279	-2.74691	-1.93592	-2.58838	0.552322
	1689	-1.62385	-3.06735	-2.49576	-2.74105	-3.05835	-2.62978	-2.57093	-2.59318	-2.69141	-3.00846	-1.95581	-1.8732	-2.31736	-2.71303	-2.0286	-1.30849	-2.63893	-2.68362	-1.97385	-2.06433	-2.40187	0.487845
	1690	-1.56096	-2.46283	-2.61597	-2.37124	-2.41317	-1.67988	-2.34771	-1.905	-2.50936	-1.65161	-2.0144	-0.990839	-1.88729	-2.15368	-2.00682	-1.67062	-2.39877	-2.26115	-1.7436	-2.62274	-2.06338	0.42748
	1691	-1.57261	-1.60986	-2.44092	-2.24962	-1.60954	-1.47038	-1.41222	-1.31592	-2.18782	-1.16764	-2.12546	-1.57025	-1.50154	-1.48349	-1.72212	-1.3832	-1.86116	-2.42869	-1.59497	-3.20992	-1.79587	0.499317
	1692	-1.28998	-1.25144	-2.32215	-1.98176	-1.32793	-1.61133	-1.14028	-1.22304	-1.85289	-1.43208	-2.16391	-1.29671	-1.43977	-1.48202	-1.05919	-0.723316	-1.62834	-1.86177	-1.31267	-2.57725	-1.54889	0.457101
	1693	-0.891375	-0.92805	-2.02795	-1.79753	-0.726913	-1.53133	-1.23316	-1.38481	-1.5931	-1.68498	-1.33996	-1.38682	-1.10459	-1.30501	-0.744738	-0.714447	-1.32865	-1.16376	-1.13049	-1.70079	-1.28592	0.370903
	1694	-0.632566	-1.11437	-1.29742	-1.78428	-0.897853	-1.20925	-1.17179	-1.15448	-1.21339	-0.936367	-0.810439	-0.93465	-0.947	-0.751745	-0.674597	-0.793332	-1.10501	-1.19289	-0.517384	-1.15431	-1.01466	0.286791
	1695	0.210783	-0.744577	-0.541246	-1.24591	-0.703424	-1.05151	-1.31847	-0.701011	-0.704651	-1.10947	-0.757544	-0.13877	-0.777918	0.247855	-0.573898	-1.27735	-0.165851	-1.28581	-0.578493	-0.889158	-0.705321	0.463339
	1696	0.0772932	-0.598413	-0.486395	-1.00758	-0.790572	-1.15893	-0.818897	-1.14104	-0.35384	-1.23341	-0.770971	-0.356983	-0.446514	0.227538	-0.442407	-0.976477	0.193578	-0.875928	-1.01764	-0.456796	-0.62172	0.437912
	1697	0.0418594	-0.441516	-0.00115818	-0.726629	-0.406411	-1.3583	-0.879832	-1.08721	-0.234007	-1.09624	-0.471896	-0.642462	-0.870867	0.0759775	-0.771435	-0.129106	-0.0976247	-1.12214	-1.33831	-0.143775	-0.585054	0.469802
	1698	-0.292745	-0.276811	0.172699	-0.472703	-0.0379422	-1.01629	-0.220886	-1.12911	0.266585	-0.383015	0.352562	-0.493953	-0.282408	-0.0998596	-0.655428	0.0342946	-0.109024	-0.528964	-1.20279	0.440375	-0.296771	0.461746
	1699	-0.042644	0.0905706	0.0295508	-0.269262	0.552408	-0.274877	0.379269	-0.658524	0.422479	0.0872634	0.0860191	-0.511524	-0.552967	0.249037	-0.616173	0.333182	-0.352189	-0.00874622	-0.63283	0.335492	-0.0677232	0.390725
	1700	0.391214	0.550997	0.36963	-0.580407	0.689995	-0.0155584	0.691683	-0.299123	0.0846528	0.49003	-0.00305362	-0.244794	-0.458909	0.288803	0.110572	0.341316	0.300833	0.424738	0.264776	0.131237	0.176432	0.358359
	1701	0.478012	1.04365	0.719503	0.259472	1.00375	0.0164346	0.554281	0.445624	0.0873331	0.643243	-0.0249339	-0.68162	0.16654	0.923224	0.553417	0.604203	0.531932	0.718433	0.526814	0.23147	0.440039	0.404699
	1702	0.327109	1.47116	0.765689	0.726044	0.956936	0.650102	0.43245	1.07254	0.575111	1.47359	0.993673	-0.0841229	0.491097	1.13143	0.8163	1.1637	0.564664	1.55445	1.26624	0.476394	0.841228	0.429882
	1703	1.09088	1.35881	0.96138	1.1773	0.567864	0.82083	0.861938	1.51633	0.808307	2.0015	1.16547	0.846917	0.637936	1.75376	0.933465	1.59875	0.782227	1.31533	1.26507	1.23295	1.13485	0.379393
	1704	1.03524	0.476336	1.26774	1.43025	0.209147	0.929844	1.11395	1.24431	1.27576	1.40351	1.54426	1.66461	0.941899	2.09319	1.02427	1.83052	1.32291	0.891079	2.26134	1.67748	1.28188	0.496186
	1705	0.546154	0.571179	1.55797	1.61416	0.467546	1.1531	1.57281	1.66293	2.12126	2.21698	2.35789	1.39464	1.35659	1.89247	1.46616	1.64541	1.49785	1.23449	1.90218	1.48184	1.48568	0.517053
	1706	0.692828	1.43251	0.789106	1.3744	1.26902	1.95341	1.79127	1.65689	1.82099	2.87959	2.85429	1.47887	1.93544	1.78978	1.54243	1.1759	0.709776	1.57167	1.59582	1.92883	1.61214	0.577564
	1707	1.21089	1.22713	0.678615	1.59198	1.63128	2.44449	1.74571	1.56151	1.83002	2.53229	2.80835	2.05787	2.25612	2.16409	1.7644	0.871378	1.44094	1.70692	1.10505	1.6422	1.71356	0.552521
	1708	1.69226	1.15543	0.772371	1.46187	2.49291	1.83473	2.4498	1.10609	2.5566	2.66528	2.63851	1.87319	2.49664	2.13735	2.14576	0.931304	1.97692	1.61023	1.12274	1.40874	1.82644	0.613468
	1709	1.64784	1.43513	1.51968	2.19163	2.68517	2.02805	2.84007	1.60976	3.66116	2.778	2.36167	1.65945	2.75341	1.82502	1.80008	1.33758	2.50938	2.02773	1.78874	1.97606	2.12178	0.595426
	1710	1.88854	1.87625	1.74898	2.43739	2.33945	2.18469	2.79372	1.64028	3.06034	2.15679	2.68841	1.21862	3.01287	2.42125	2.14063	1.69443	2.27384	2.91737	1.99967	2.37836	2.24359	0.49277
	1711	1.84706	2.15071	1.57952	2.52932	2.32867	2.76991	3.06297	1.55096	3.3027	2.66899	2.65064	0.961592	2.59284	2.69744	2.10365	2.28792	2.36233	3.43329	2.0265	2.61102	2.3759	0.600295
	1712	2.52386	2.40162	1.99059	2.78987	2.71808	3.10363	2.74116	1.82866	4.2134	2.31695	2.44631	1.26332	2.18988	2.29628	2.08143	2.87414	2.67719	3.17944	2.02299	2.45694	2.50579	0.604833
	1713	3.02737	2.34088	2.08759	3.49281	3.198	2.88326	2.52265	1.66823	3.64729	2.33141	2.48607	1.77167	2.36123	2.33216	2.39159	3.01594	2.75788	3.18944	2.51993	3.18621	2.66058	0.537233
	1714	3.53452	3.01237	2.24638	3.16973	2.97925	2.82178	3.22254	1.80785	3.94809	3.12193	2.71211	2.64105	2.50346	2.0972	2.79833	3.36569	3.03179	3.4763	2.67182	3.68949	2.94258	0.53764
	1715	3.26368	3.10457	2.61274	3.17703	2.78552	3.73278	3.12182	3.10832	3.64579	3.40884	3.43482	3.30757	2.6376	2.24201	3.50026	2.78048	3.16523	2.82372	3.54576	2.95001	3.11743	0.385695
	1716	3.21463	3.33793	3.86905	3.44147	2.1801	3.87376	3.0479	3.56053	3.3827	3.31987	3.12035	3.55413	3.00307	2.38449	3.75285	3.15006	3.00779	2.30051	3.71038	2.99493	3.21033	0.487224
	1717	3.18186	3.70549	3.59849	3.7302	2.44782	2.9586	2.77474	3.98094	3.75922	3.30292	3.36029	3.37788	3.17927	2.53532	3.44673	2.71345	2.94595	2.64095	3.88288	3.06647	3.22947	0.463106
	1718	3.68198	3.77579	3.88809	3.69096	2.65165	2.57609	2.36141	4.1777	3.85901	2.6115	3.23015	2.7784	3.83525	2.93084	4.12665	3.04995	2.76588	2.88068	3.99427	2.94565	3.29059	0.596734
	1719	3.63513	3.93502	4.30303	3.57098	3.10469	3.61469	2.91348	3.87321	2.42025	2.50689	3.23644	2.26538	3.75515	3.07219	4.16834	3.35483	3.07878	3.144	4.37988	3.23582	3.37841	0.599311
	1720	3.67169	3.81449	4.32964	3.11799	3.11012	4.46743	2.81944	4.05994	2.09161	3.13836	2.69243	2.80046	2.97937	3.82764	3.98006	3.57739	3.23079	3.25831	3.46671	3.53636	3.39851	0.590508
	1721	3.81234	3.74739	3.78108	3.21483	2.83725	3.82748	3.21836	4.21289	2.07895	3.40484	2.38637	3.12864	2.30385	3.81295	3.75846	3.63022	3.18593	2.96002	3.28323	3.38371	3.29844	0.567092
	1722	3.11228	3.26653	3.59386	2.70562	2.27509	3.2866	3.06441	3.81154	2.19596	3.7351	2.22766	3.1802	3.15591	4.07696	3.06833	3.39795	3.20322	2.74279	3.18425	3.50271	3.13935	0.511042
	1723	2.6424	2.89887	3.70983	2.78994	2.6197	2.92673	3.26673	4.04861	2.77967	3.62385	2.91681	3.77936	3.19378	4.50543	3.00508	3.40047	3.48047	3.05475	2.95442	3.69922	3.26481	0.505003
	1724	2.62841	3.03434	3.30465	2.32443	2.8569	3.23351	3.4075	3.50027	2.87997	3.4943	2.52002	3.27124	3.04921	3.95429	3.13025	3.25293	3.61484	3.89577	2.99826	3.20785	3.17795	0.418446
	1725	2.72907	2.96326	3.40508	2.80602	3.68281	3.56468	3.02953	3.058	2.1425	3.25636	2.76235	2.59514	3.11627	3.36135	2.49054	3.47264	3.27656	4.1553	3.2844	2.9727	3.10623	0.457763
	1726	2.7796	3.64725	3.33998	3.37352	3.46353	3.75187	2.80762	3.19404	2.71244	3.00199	2.53198	3.10093	3.10052	4.0159	2.72618	3.85729	2.85941	3.60346	3.92243	3.41682	3.26034	0.446889
	1727	3.43888	3.05248	2.93153	3.97873	3.40085	3.58981	2.85338	3.22807	2.69931	2.89223	3.09697	3.26498	3.05394	3.90211	2.77331	4.30474	2.7801	3.39432	3.63519	3.65177	3.29613	0.445466
	1728	4.41384	2.53112	2.72298	4.09408	3.03167	3.71738	3.25044	2.75676	3.52329	3.37062	3.71592	3.61561	2.93272	3.57507	2.83332	4.1053	2.50715	3.38437	3.01232	3.12997	3.3112	0.537455
	1729	3.57021	2.43604	2.94285	3.69775	2.6679	3.68033	3.23411	2.38464	3.36624	3.41014	3.8601	3.60062	2.4184	3.34907	2.58276	3.5596	2.05802	3.43161	2.25622	2.2456	3.03761	0.591954
	1730	3.61414	3.38678	3.23044	3.72399	2.8262	3.49214	3.09397	2.41593	2.45116	3.80647	3.56983	3.75242	2.63128	2.90036	2.5362	2.61728	1.89844	3.73659	2.02519	1.61848	2.96637	0.675455
	1731	2.96938	3.23143	3.09058	3.24398	2.87883	3.20954	2.86223	2.26131	2.48493	3.805	3.61038	2.92224	2.77397	3.11916	2.2897	1.95599	2.26329	3.62232	1.8777	2.04382	2.82579	0.570966
	1732	3.28073	2.48248	2.70285	3.39444	3.0927	2.79154	2.31302	2.58667	2.51813	3.64199	3.62847	3.21408	2.93679	3.05111	2.18502	2.32176	3.06493	3.05542	2.21476	2.27266	2.83748	0.466001
	1733	2.80048	2.46062	2.67847	3.41613	2.27325	2.58307	1.81341	3.36925	2.74736	3.35331	3.11859	3.35409	3.21386	3.26055	2.65098	2.34028	3.15557	2.93568	1.7199	2.58552	2.79152	0.50377
	1734	2.08049	2.84954	2.2971	3.2218	2.20103	2.28066	1.72048	3.41544	3.39426	2.96688	2.77759	3.15967	3.53796	3.36886	2.78494	2.41036	2.94748	2.13942	1.82678	2.54747	2.69641	0.557678
	1735	2.08646	2.3322	2.43761	2.83307	1.991	2.03312	1.76208	3.15248	3.46889	2.74771	3.01863	2.46142	3.0133	3.51128	3.17456	1.98605	2.61114	1.50529	1.9062	2.2139	2.51232	0.583566
	1736	2.30704	2.49273	2.271	2.23282	1.64405	2.16592	1.60386	2.3839	3.05431	2.85018	2.15852	2.13373	2.97857	3.74038	3.17932	1.74009	3.03953	0.973701	2.41017	1.7424	2.35511	0.652603
	1737	2.97688	2.58144	2.37355	2.2675	1.39515	2.25343	1.64796	2.52119	2.52887	2.85044	1.925	2.23309	2.40434	2.86703	2.89189	2.57395	3.29403	0.262563	3.02177	1.6283	2.32492	0.695703
	1738	3.31399	2.24445	2.16352	2.14836	1.23357	1.67522	1.28601	2.68896	2.02052	2.6743	1.97105	2.59147	2.39506	2.134	2.8814	2.33529	3.29665	0.50168	3.05056	2.12886	2.23675	0.699891
	1739	2.43922	1.67159	1.94702	1.95242	1.5599	1.65596	1.44278	2.1948	1.84927	2.20541	2.41726	2.02599	2.07134	1.62475	2.16127	1.75912	2.78732	1.10481	2.80626	2.3875	2.0032	0.43873
	1740	2.05716	1.8707	2.29608	1.78646	1.33348	1.4731	2.10897	1.49432	1.24441	1.47541	1.66517	1.6175	1.17284	1.52117	1.2682	1.57112	1.83866	0.787529	2.46138	2.23861	1.66411	0.422381
	1741	1.60805	2.30086	2.25195	1.40502	1.45608	1.5233	2.0543	0.68255	0.6194	1.26121	0.846993	1.95583	0.764647	0.877581	0.870415	1.52584	1.02919	1.20944	1.97623	1.81989	1.40194	0.535095
	1742	1.52349	1.97587	1.57516	0.726414	1.32321	1.34364	1.69445	0.468104	0.633755	0.433007	1.29564	1.98765	0.504763	0.516469	0.77622	1.57021	0.87991	1.36613	1.71228	1.37712	1.18417	0.518709
	1743	1.02495	1.29475	0.868375	0.105664	0.968674	1.38546	1.39926	0.290049	1.18014	-0.322874	0.584443	1.68324	-0.215132	0.542563	-0.0492104	1.42654	0.321448	0.875392	1.58968	0.785058	0.786923	0.610006
	1744	0.253795	1.09179	0.355759	-0.00462314	0.563099	0.591459	1.32708	0.842903	0.788116	-0.295154	0.433744	1.05587	-0.813505	0.34911	0.20313	0.876499	1.1616	0.0985069	1.08838	0.429284	0.519842	0.535532
	1745	-0.0631007	1.01478	-0.182619	-0.24886	0.503732	-0.128845	0.934337	0.516324	0.462314	-0.242665	-0.282673	0.83378	-1.50395	-0.715658	-0.0469844	0.0999421	0.816307	-0.831653	0.873423	0.279076	0.10435	0.663082
	1746	0.278576	0.820514	-0.547704	-0.696582	0.50211	0.126958	0.590546	-0.0546519	-0.254376	-0.768919	-0.585915	0.0141098	-1.51264	-0.970494	-0.405868	-0.317592	0.249317	-0.972096	-0.502045	-0.509122	-0.275793	0.591524
	1747	-0.254852	-0.0280154	-0.712319	-1.03186	0.0467181	-0.213611	0.357151	-0.257767	-0.763891	-1.96871	-0.556488	-0.834408	-1.05481	-1.5771	-0.922488	-0.435624	-0.107095	-0.802931	-1.31006	-0.563199	-0.649568	0.572915
	1748	-0.717427	-0.778373	-1.10626	-1.88898	-0.283484	-0.843175	0.271881	0.454439	-1.1578	-2.52905	-0.869657	-1.27284	-0.540277	-1.51527	-1.42055	-1.10253	-0.943573	-0.326797	-1.49152	-0.557613	-0.930943	0.692762
	1749	-1.07891	-2.16556	-1.08472	-2.17723	-0.925158	-0.830359	0.234882	0.0819568	-1.38105	-2.03003	-1.41353	-1.65671	-0.349708	-1.45084	-1.34603	-1.47349	-1.02996	-1.21133	-1.58125	-0.350733	-1.16099	0.670932
	1750	-1.17881	-2.41383	-1.39857	-1.87113	-1.37655	-1.49501	-0.377	-0.160892	-1.44787	-1.88342	-1.87738	-1.79164	-1.23343	-1.54335	-1.40394	-2.03006	-1.17841	-1.32912	-1.48397	-1.11262	-1.42935	0.517041
	1751	-1.73165	-2.18737	-1.68157	-2.52075	-1.41709	-2.07445	-0.947932	-0.980195	-2.03163	-2.06556	-2.80332	-1.66854	-1.70822	-1.96693	-1.8177	-2.56457	-1.53329	-1.68829	-1.95037	-2.02882	-1.86841	0.466935
	1752	-2.52988	-2.5911	-2.58219	-3.08157	-2.41206	-2.2081	-2.10472	-1.69306	-2.88907	-1.92123	-3.17576	-2.19179	-1.5806	-2.61092	-2.83621	-2.58188	-2.09361	-2.28536	-2.78872	-2.83909	-2.44985	0.437042
	1753	-3.3787	-3.26431	-3.49597	-3.45539	-3.21585	-2.72886	-2.78538	-2.16891	-3.08496	-1.54627	-3.1006	-3.23131	-2.08373	-3.18536	-3.19786	-2.8516	-2.34759	-2.80644	-3.43939	-3.36321	-2.93658	0.530661
	1754	-3.52674	-3.65393	-3.94133	-3.03914	-3.31685	-3.43329	-3.71006	-2.58202	-3.13089	-2.56981	-3.03047	-4.03311	-2.77875	-3.97747	-3.41388	-3.17304	-2.87486	-2.92721	-3.75943	-4.00218	-3.34372	0.47434
	1755	-3.94384	-4.2749	-3.82644	-3.04887	-3.53205	-3.38579	-4.16689	-3.38613	-3.35786	-2.95049	-3.32257	-3.81415	-3.88766	-4.5858	-3.94893	-3.21869	-3.70169	-3.25788	-3.82167	-4.35374	-3.6893	0.450527
	1756	-4.08316	-4.8439	-4.2851	-3.88128	-4.07781	-3.16227	-4.70697	-3.87184	-3.99478	-3.64459	-3.82185	-4.11196	-4.2534	-4.58421	-3.6371	-3.85555	-4.50098	-3.43235	-4.29659	-4.14528	-4.05955	0.421688
	1757	-4.62942	-5.26721	-4.96004	-3.96607	-4.42492	-3.55038	-5.49343	-4.35059	-4.54091	-3.22212	-4.25529	-4.43819	-3.96208	-4.36137	-4.05472	-4.75537	-4.85338	-3.44692	-4.27653	-3.91704	-4.3363	0.579328
	1758	-5.23292	-5.52699	-5.66047	-4.52458	-5.16934	-3.94913	-6.18387	-5.10351	-4.60446	-3.61809	-5.06863	-4.7561	-4.78788	-4.14834	-5.09819	-5.02372	-4.91374	-3.57942	-4.39334	-4.28864	-4.78157	0.664737
	1759	-4.94047	-5.55217	-5.74834	-5.07202	-5.41828	-4.47816	-6.31052	-5.42928	-4.88312	-4.7336	-4.80395	-5.18177	-5.75168	-4.18968	-5.88457	-4.91795	-5.57661	-5.00617	-4.72111	-5.12722	-5.18633	0.519194
	1760	-4.99454	-5.63174	-5.59055	-5.44079	-5.57151	-4.83936	-6.26267	-5.76424	-5.50344	-5.11195	-4.97953	-5.29035	-6.11076	-4.22449	-6.07045	-4.48301	-6.03922	-5.64567	-5.52816	-5.45669	-5.42696	0.533637
	1761	-5.70608	-5.9736	-5.89966	-5.18995	-6.02134	-5.60523	-6.25378	-6.1124	-5.77331	-5.4246	-5.40139	-5.37699	-5.83621	-4.52007	-6.21486	-5.38765	-5.86159	-5.86607	-5.60908	-5.34066	-5.66873	0.409337
	1762	-6.39393	-6.3796	-6.08976	-5.16487	-6.20979	-5.74166	-6.15759	-5.75115	-6.09635	-5.98016	-5.69521	-5.57019	-5.27474	-4.67128	-5.91362	-6.03941	-5.91214	-5.73931	-6.1309	-5.57455	-5.82431	0.425911
	1763	-6.58241	-6.45583	-5.84199	-5.77843	-6.64123	-5.58856	-6.08899	-5.81643	-6.19029	-6.22468	-5.96739	-5.88183	-5.78896	-5.22224	-5.73028	-6.63073	-6.3169	-6.66426	-6.1425	-5.74444	-6.06492	0.39788
	1764	-6.04948	-6.57961	-6.01008	-6.15778	-6.84177	-6.34372	-6.34576	-5.93519	-6.70969	-6.41139	-5.95464	-5.95899	-6.6507	-5.82775	-5.99973	-6.56971	-6.20954	-6.88603	-5.82377	-5.74845	-6.25069	0.357958
	1765	-6.01716	-6.64506	-6.42942	-6.30083	-6.76897	-6.90234	-6.54993	-6.06738	-6.6487	-6.62767	-5.70428	-6.18684	-7.13825	-6.41813	-6.33532	-6.67459	-5.94387	-7.09701	-5.99671	-6.22308	-6.43378	0.388789
	1766	-6.12304	-6.67434	-6.38197	-6.08743	-6.59801	-6.42654	-6.39867	-6.41909	-6.5358	-6.63775	-5.95365	-6.25153	-6.78726	-6.93666	-6.33319	-7.11877	-6.06842	-7.13746	-6.5796	-6.32419	-6.48867	0.330879
	1767	-6.31018	-6.29576	-6.63318	-6.1588	-6.60548	-6.63825	-6.53016	-6.92632	-6.45027	-6.66501	-6.27912	-6.36656	-6.75563	-7.19876	-6.46517	-7.08357	-5.8537	-6.74158	-6.53873	-6.44022	-6.54682	0.312356
	1768	-6.38937	-6.18579	-6.38007	-6.07215	-6.43494	-6.68663	-6.42025	-7.09741	-6.66273	-6.82793	-6.4726	-6.48333	-6.80972	-7.43024	-6.38601	-6.98689	-5.9522	-6.59105	-6.21111	-6.58745	-6.55339	0.355378
	1769	-6.19982	-6.27897	-6.34436	-6.24229	-6.45469	-6.7494	-6.12756	-7.42499	-6.77476	-6.64116	-6.51427	-6.43535	-6.44598	-7.48015	-6.47298	-7.03051	-6.28681	-6.72902	-5.88674	-6.71014	-6.5615	0.402378
	1770	-6.0795	-5.88662	-6.81198	-6.48006	-6.31419	-6.96925	-6.56825	-7.4658	-6.57905	-6.27951	-6.52337	-6.54339	-6.43735	-7.17501	-6.49244	-6.61598	-6.44456	-6.0851	-5.65677	-6.66536	-6.50368	0.415908
	1771	-6.35273	-5.60875	-6.84014	-6.14047	-6.03777	-6.69641	-6.48667	-6.88896	-6.16844	-6.49888	-6.16275	-6.58193	-6.05785	-6.39418	-6.47779	-6.35873	-6.31889	-6.49094	-5.8356	-6.41888	-6.34084	0.315931
	1772	-6.21058	-5.58693	-6.28948	-5.57023	-6.03078	-6.32476	-6.17375	-6.6919	-5.70512	-6.43714	-6.34728	-6.40923	-5.80139	-6.07177	-6.66439	-6.27496	-6.0957	-6.5324	-6.03885	-6.56675	-6.19117	0.333321
	1773	-5.7743	-5.98791	-5.70987	-5.75087	-5.78812	-6.42784	-5.81553	-6.47759	-5.05708	-6.42765	-6.53286	-6.3709	-5.92795	-5.70768	-5.63313	-6.02374	-5.66985	-5.71924	-5.7278	-6.38868	-5.94593	0.381217
	1774	-5.67493	-5.70803	-4.84047	-5.22034	-5.68057	-6.07246	-5.42864	-6.44341	-4.80091	-6.05476	-6.21472	-6.05541	-5.73447	-5.39797	-4.81607	-6.19514	-5.20477	-5.01652	-5.86917	-6.24477	-5.63368	0.519572
	1775	-5.82469	-5.49078	-5.02824	-4.29022	-4.96962	-5.14255	-5.38665	-6.00732	-5.08968	-4.55447	-5.97891	-5.25193	-5.06486	-5.42273	-4.43333	-5.54556	-4.55313	-5.51968	-5.30475	-5.41539	-5.21372	0.484635
	1776	-5.48723	-4.81418	-5.22593	-4.43534	-4.32714	-4.57046	-5.03316	-5.05551	-4.70894	-4.42287	-4.99857	-5.03938	-4.74484	-5.25894	-4.16374	-4.84046	-4.72314	-5.43399	-5.5188	-5.19806	-4.90003	0.392901
	1777	-4.91549	-4.15844	-4.57447	-4.46269	-4.36388	-3.63346	-4.63547	-4.49155	-4.4982	-4.35812	-4.43208	-4.59634	-4.58206	-4.46539	-4.15412	-4.85047	-4.54877	-4.95517	-5.097	-4.94121	-4.53572	0.332741
	1778	-4.21642	-4.14584	-4.41148	-4.01489	-4.22457	-3.2148	-4.25846	-4.41994	-4.30347	-3.77617	-3.68819	-3.75147	-3.49215	-4.02592	-4.05095	-4.58682	-4.42639	-4.12525	-4.14085	-4.34583	-4.08099	0.344906
	1779	-3.67235	-3.53143	-4.01246	-3.30435	-3.94343	-2.66755	-3.5791	-3.58384	-4.03042	-3.00134	-3.53617	-3.3431	-3.40263	-3.73477	-3.6174	-3.41347	-3.47152	-3.25372	-3.43041	-3.55707	-3.50433	0.319988
	1780	-2.55861	-2.98506	-3.12048	-2.69257	-2.83605	-2.78723	-3.21933	-2.89222	-3.65385	-2.76	-3.66758	-3.27716	-2.56363	-3.4532	-3.24062	-2.69198	-3.04432	-2.99157	-3.07978	-3.08491	-3.03001	0.32361
	1781	-1.85222	-3.08479	-3.19425	-2.15545	-2.41269	-2.41966	-2.82012	-2.54145	-3.08367	-1.95425	-3.31942	-2.3464	-1.72428	-2.64192	-3.36855	-2.4717	-2.17274	-2.95221	-2.93048	-2.54342	-2.59948	0.486233
	1782	-1.35238	-2.55341	-3.12472	-1.77338	-1.76765	-2.06648	-2.18006	-1.77703	-2.42818	-1.672	-2.6731	-1.3949	-1.99114	-2.22291	-2.94024	-2.06106	-1.6564	-2.44606	-2.09687	-1.90038	-2.10392	0.478519
	1783	-1.67632	-1.95417	-1.8408	-1.28855	-1.34149	-1.28233	-1.61125	-1.16979	-1.55243	-1.18391	-2.25801	-1.1554	-1.31236	-1.98127	-1.85187	-1.33361	-1.40468	-1.92346	-1.72286	-1.24282	-1.55437	0.328596
	1784	-1.34035	-1.35666	-0.887861	-0.537165	-1.3174	-1.48917	-1.13395	-0.716284	-1.13954	-1.52304	-1.47093	-1.00144	-1.38068	-1.21941	-0.885549	-0.951476	-0.805894	-1.31213	-0.658228	-0.319764	-1.07235	0.343479
	1785	-0.623287	-1.04556	0.329193	0.251311	-0.796161	-1.24467	-0.567646	0.225658	-0.52761	-0.959108	-0.211698	-0.383355	-0.64506	-0.126953	0.201859	-0.529035	0.000362007	-0.683416	-0.728063	-0.144459	-0.410385	0.458946
	1786	-0.124179	0.243644	1.31201	0.301452	0.307229	-0.969086	0.437661	1.08539	-0.468497	-0.21294	0.573932	0.857606	-0.0956327	0.42388	0.446308	0.81567	0.630537	0.0807914	0.38713	0.572731	0.330282	0.531804
	1787	0.178942	1.46451	1.75071	0.749546	0.705702	-0.242018	1.41462	1.32192	0.202427	0.642743	0.782314	1.26753	0.55675	1.09703	1.29434	1.70855	0.582478	0.490298	0.842185	0.722895	0.876674	0.529641
	1788	0.959203	2.82862	2.54077	1.10723	1.08709	0.236636	1.8412	1.70169	1.09318	0.84941	1.46891	1.84891	1.08279	1.15905	1.35166	1.83016	0.706633	0.972197	1.69662	1.0826	1.37223	0.613275
	1789	1.87906	2.92581	2.59322	1.83479	1.98794	1.28794	2.38261	1.38823	2.29084	1.32671	2.0572	1.61888	0.97789	1.7797	2.36719	2.05006	1.01387	1.34187	2.15973	1.89659	1.85801	0.524874
	1790	2.58766	3.14459	2.71966	2.74814	3.3792	2.17483	3.22392	2.02666	2.84496	1.89433	2.75949	1.81958	0.937574	2.50794	2.94523	3.1715	2.22386	1.87507	2.45131	2.55082	2.49932	0.595515
	1791	2.80803	3.42813	2.86674	3.28393	4.10899	2.44523	3.10499	1.99441	3.03353	2.23687	3.78863	2.96333	2.00174	3.03148	3.15931	3.819	2.70692	3.01062	2.39955	3.32857	2.976	0.576824
	1792	3.0437	3.88293	2.82432	3.96025	4.73068	2.54657	3.13627	2.02763	2.83836	2.26864	4.18155	2.71439	3.2109	3.54489	3.79444	3.33527	3.01561	3.50171	2.89256	4.75735	3.3104	0.74154
	1793	2.89144	4.37092	2.74095	4.90784	4.56372	3.04146	3.75576	3.40851	3.55542	3.30398	4.19746	3.34557	3.94072	3.80899	4.04973	3.16533	3.85162	3.18953	3.72013	5.92119	3.78651	0.75558
	1794	3.74118	4.85074	3.601	4.94934	4.00308	3.57233	4.16976	4.89682	4.39865	4.38423	4.2864	3.47018	4.42795	4.08466	3.94693	3.62986	4.47194	3.68428	3.91842	5.22922	4.18585	0.513803
	1795	4.25604	5.23192	4.94672	4.60318	4.38868	4.01838	4.61777	5.24041	4.93429	4.67662	4.45402	3.53909	4.80486	4.15133	3.37514	4.01542	4.52452	3.80943	3.76673	4.41502	4.38848	0.525427
	1796	4.61916	5.77025	6.41752	4.31302	5.06679	4.79672	5.26102	5.43445	4.55623	4.76139	4.82806	3.55135	4.63256	4.42222	3.85196	4.35073	5.22818	4.89317	3.68183	4.15661	4.72966	0.694465
	1797	5.64606	5.77807	7.1421	4.48606	4.99252	5.03597	5.41437	5.30431	4.81909	5.11704	4.59845	4.51788	4.78999	4.30577	4.60347	5.20383	5.21849	5.52175	4.12917	4.22368	5.0424	0.686376
	1798	6.14284	5.62001	6.60797	5.41569	4.60225	4.68647	5.29927	5.86099	5.26954	5.50884	4.87283	5.01718	4.22146	3.5907	4.98197	4.70718	5.11551	5.40574	4.41716	4.31963	5.08316	0.703557
	1799	6.10379	5.16004	6.54005	5.35733	4.86371	4.87437	5.68756	6.42412	5.32638	5.57119	5.98419	4.99648	4.88672	4.0767	5.65795	4.60725	5.35619	5.18103	5.27437	4.56397	5.32467	0.626155
	1800	5.81115	5.57511	6.00566	4.88978	5.62728	5.16925	5.79262	5.99068	5.86932	5.8537	6.1342	5.25111	5.50905	4.76718	5.50206	5.56503	5.58152	5.84644	5.42246	4.79929	5.54814	0.399132
	1801	5.5194	5.50734	5.62932	5.4948	5.83755	5.41602	5.58955	6.22849	6.82334	5.66533	5.91067	5.53021	6.30591	5.09358	5.23496	5.09666	6.22155	6.19855	5.55885	5.61515	5.72386	0.441031
	1802	5.75578	5.81591	4.94732	5.88106	6.16304	5.92156	5.86473	5.76765	6.45996	5.30482	5.81263	5.94688	6.08626	4.93401	6.16398	5.41277	6.53412	6.04836	5.08234	5.93883	5.7921	0.449451
	1803	5.79321	5.85645	5.01443	6.13816	5.75772	6.43566	5.96009	6.1494	6.31551	6.03778	5.84337	6.30779	5.55925	5.17557	6.07659	5.96954	6.49194	5.82389	5.17672	5.92192	5.89025	0.406733
	1804	5.8664	5.57521	5.22158	5.58171	5.38202	6.35502	5.86328	5.75245	5.74557	6.35755	5.92727	6.82012	5.16096	5.71096	6.36922	6.18546	6.06785	5.05111	5.40763	5.95194	5.81767	0.458207
	1805	6.02264	5.67802	5.36697	5.36319	5.91326	6.243	6.0123	5.77751	4.99697	6.28964	6.64348	6.20072	5.66977	5.80961	6.68819	5.33828	5.972	5.18688	5.97415	5.29463	5.82206	0.467617
	1806	6.6527	4.82494	4.70088	5.58305	5.98014	5.86398	5.97599	5.75371	5.20562	6.48141	6.62209	5.88831	5.43858	5.84947	6.04079	4.88874	5.76048	5.73443	6.48727	5.23143	5.7482	0.574599
	1807	6.40628	3.90066	4.32798	5.56035	5.51698	5.9434	5.43374	5.55039	4.6215	6.13043	6.20804	5.91053	5.95619	5.87119	5.60843	4.73281	5.53751	6.05636	6.77047	5.5729	5.58081	0.708794
	1808	6.11748	3.7035	4.68711	5.63273	5.3592	5.96433	5.41205	5.80505	4.47362	5.46728	5.1726	5.81967	6.18536	5.46663	5.66571	5.2625	4.97367	6.28031	6.76263	6.2158	5.52136	0.704322
	1809	5.26853	4.22283	4.95942	5.72962	5.72074	5.94158	5.47161	5.10925	4.44117	5.13997	4.88408	5.69718	6.06207	5.23502	5.30994	4.91169	3.9953	6.46361	6.47404	5.78557	5.34116	0.672099
	1810	5.83447	4.65316	5.49887	5.15646	5.6641	5.89204	4.98757	5.18886	4.5126	4.67088	5.13354	5.55064	6.00449	5.234	5.25737	4.17661	3.95442	5.5678	6.37332	5.35457	5.23329	0.614575
	1811	5.87259	4.95026	5.27771	4.87039	4.91047	6.19048	4.33178	4.93922	5.1765	3.9485	4.92806	5.10793	5.73192	5.44329	4.95344	4.50473	4.51447	4.83745	6.09138	5.19186	5.08862	0.571222
	1812	5.75922	4.23986	5.01276	5.23821	4.31095	5.67724	4.16908	4.54145	5.46398	3.61134	4.24974	5.42522	5.73839	6.09293	4.56629	4.88055	4.63224	4.74222	5.28381	5.58989	4.96127	0.667868
	1813	5.20093	4.37342	3.88909	5.15115	4.51545	4.95176	4.12623	4.28685	5.51088	3.74454	4.38807	5.33298	5.47217	6.18998	4.18514	4.83031	4.83728	4.92015	4.69976	5.41244	4.80093	0.622133
	1814	4.8127	4.3748	3.71525	4.60956	5.01659	4.98772	3.93657	4.33879	5.16331	4.36807	4.58303	4.37247	4.24491	6.285	4.13559	4.49161	5.10458	4.76669	5.15092	4.64292	4.65505	0.555078
	1815	4.67218	4.6482	3.74174	4.03201	5.2377	4.75138	3.67343	3.67871	5.11289	4.48674	4.96135	3.72848	4.16722	5.33609	3.92918	4.14288	5.00789	5.21478	5.18807	3.77474	4.47428	0.607533
	1816	4.46874	4.28278	4.05481	3.98819	4.59544	3.77621	3.69314	3.20015	4.62881	4.00471	5.2187	3.17316	4.08493	4.63021	3.61244	4.09093	4.45159	4.38808	4.3035	3.10909	4.08778	0.545548
	1817	4.11947	3.67698	3.63037	3.97084	4.16605	3.52794	3.46067	2.91415	3.63219	3.53819	4.53946	3.77599	3.61739	4.52295	3.32528	3.68866	3.56381	4.36747	3.51544	3.40038	3.74768	0.415781
	1818	3.84398	3.70342	3.64745	3.52239	3.56147	3.28082	2.80167	2.96792	3.11402	3.04332	3.34858	3.44144	3.51947	3.74461	3.4014	3.07044	3.02523	4.39908	3.32947	3.34693	3.40566	0.366429
	1819	3.49583	4.03046	2.99649	2.97138	3.27419	2.9065	2.23953	2.36101	3.31248	2.9426	2.37726	2.42429	3.19119	3.39541	2.88305	2.99925	3.04528	3.62496	3.04078	3.06383	3.02879	0.446485
	1820	2.95389	3.21484	2.99169	2.50677	2.55538	2.21373	2.19547	2.03559	2.36922	3.00826	2.54244	1.83709	2.41627	3.02777	3.13838	2.90161	2.73669	2.94136	2.36546	2.70104	2.63265	0.389381
	1821	2.31586	2.68454	2.47551	2.0199	1.98252	1.80917	2.01438	1.64112	2.24848	2.99785	2.47695	1.72289	2.01306	2.21763	2.6873	1.94473	2.53805	2.52686	1.85072	2.22671	2.21971	0.364228
	1822	2.43172	2.12536	2.34126	1.4986	1.85165	1.54524	1.93781	0.877102	1.93093	2.86371	1.47067	1.63978	1.89907	1.70625	1.94676	1.9988	1.97301	1.60572	1.15475	1.93646	1.83673	0.439203
	1823	1.66343	1.45342	2.3447	1.2606	1.18508	1.45392	1.49198	0.896427	1.22692	2.15162	0.668987	1.78305	2.45567	1.53155	1.59655	1.49067	1.60552	1.0687	1.16167	1.56167	1.50261	0.445696
	1824	1.36354	0.620334	1.44763	1.1001	0.710033	1.61566	0.966361	0.982014	1.23937	1.36402	0.559904	1.60169	2.33483	1.08822	1.07811	1.35656	1.73063	1.074	1.0771	0.805195	1.20577	0.420276
	1825	0.925356	0.371015	0.271567	1.09248	0.292873	1.71265	1.13634	0.958498	1.35922	0.400315	1.02029	1.87614	2.43881	0.55684	0.155482	0.610191	1.66304	0.616937	0.963865	0.222509	0.932221	0.626488
	1826	0.816488	0.251266	0.77526	0.229163	0.556167	1.96978	1.05764	0.866715	1.27637	-0.00944746	0.965338	1.68412	2.02265	-0.247933	-0.188625	0.155251	1.45019	0.555702	0.795173	0.0441449	0.751271	0.680946
	1827	0.414434	0.746774	0.237223	-0.144978	0.500691	1.56835	1.32846	1.04775	0.433074	0.286511	0.750506	1.02183	1.44795	-0.722311	-0.0365241	-0.0212122	0.0679139	1.16833	0.062424	-0.113368	0.502192	0.61641
	1828	0.152979	0.456663	0.23042	0.257921	0.893431	1.13374	1.8426	0.960019	0.203447	0.834484	0.752855	1.19528	1.04312	-0.667984	-0.316098	-0.117976	-0.0379858	0.874372	-0.203138	0.301305	0.489473	0.617281
	1829	0.00927512	0.498989	-0.0224649	0.127788	0.73663	0.760197	1.67124	0.696941	-0.453092	0.430555	0.285549	1.11363	0.600673	-0.355822	-0.317807	-0.470647	-0.15673	0.429843	-0.466467	0.482593	0.280044	0.574862
	1830	0.351664	0.00742699	0.186584	0.0154839	0.537577	-0.25258	0.914682	1.03583	-0.610715	0.547041	0.0117445	0.880454	0.880799	-0.0695888	-0.427282	-0.3129	-0.0406441	0.743496	-0.596514	0.616847	0.22097	0.525359
	1831	-0.026212	0.382899	0.24869	-0.544665	0.227081	-0.532572	0.674681	1.38295	-0.518789	0.489942	-0.294806	0.322235	1.75418	-0.401862	-0.183081	-0.397836	-0.189269	0.57653	-0.478311	0.845522	0.166865	0.652692
	1832	-0.187936	0.585405	0.218535	-0.588231	0.123764	-0.694136	0.447186	1.25448	-0.673717	0.533148	-0.450433	-0.476739	0.976619	-0.712205	-0.359656	-0.588628	-0.0434206	0.347869	-0.380445	0.444437	-0.0112052	0.589846
	1833	0.307978	0.877876	0.674965	-0.16301	0.573011	-0.923685	1.14055	0.926534	-0.885041	0.902011	-0.100711	-0.477152	0.11188	-0.747464	-0.159659	-0.457764	0.0429266	0.439452	-0.703597	0.226268	0.0802685	0.646524
	1834	0.158449	0.826209	0.608773	-0.30592	0.451662	0.212106	1.07187	0.458751	-0.711463	0.710094	-0.515035	-0.0437075	-0.971843	-1.1954	0.280675	-0.0370819	-0.0907384	0.222069	-0.581008	0.584626	0.0566544	0.61491
	1835	-0.12695	0.633955	0.787088	0.0351081	0.815829	0.919844	1.62619	0.181451	-0.236664	0.441496	-0.00206464	0.316094	-0.631227	-1.01641	0.484213	-0.11887	-0.067074	0.118942	-0.791517	0.574565	0.1972	0.62645
	1836	-0.237741	0.633581	1.10605	0.333129	0.703119	0.749817	1.20221	0.0840924	-0.150937	-0.0386337	0.414361	0.763175	-0.024919	0.180205	0.397021	-0.125083	0.508374	0.760959	-0.145845	0.337137	0.372503	0.428171
	1837	-0.00846595	0.796807	1.24698	-0.0592312	0.923316	1.12356	0.580695	0.429246	0.208185	-0.0798166	1.01436	1.06277	0.174079	0.634509	0.29932	0.483002	0.990042	1.17778	0.25762	-0.112188	0.557129	0.460673
	1838	0.780125	1.27658	1.33177	0.0510469	0.726944	1.6762	1.04477	0.967935	1.14907	0.145745	1.77228	1.09968	0.0745264	1.18255	0.640373	0.86612	0.678303	1.06373	0.400771	0.451141	0.868983	0.486136
	1839	1.18321	1.63308	1.41599	0.664973	0.505873	1.95002	1.26034	0.989249	2.0088	0.390441	2.14028	1.36897	0.309657	1.07825	0.842995	0.740505	0.952896	1.16345	0.95658	1.30003	1.14278	0.515429
	1840	1.4427	1.45931	1.44807	0.529717	1.68544	1.79453	1.60041	0.540632	2.41777	1.13357	1.93916	1.29221	0.185983	0.982409	0.481415	0.864814	1.21648	1.76799	0.827641	1.89969	1.2755	0.580599
	1841	1.50059	0.957543	1.83398	0.766899	1.50898	2.55828	2.27944	0.345475	2.40318	1.79938	1.90644	1.00518	0.937629	1.2861	0.744976	1.21727	1.57042	2.16134	1.17325	1.69681	1.48266	0.603192
	1842	0.952083	0.661155	1.84278	0.946341	1.17127	2.20357	1.74227	0.316471	2.47457	1.7399	1.96891	1.09651	0.929054	2.42667	0.995578	1.69991	1.43394	2.05557	2.3407	1.84299	1.54201	0.626674
	1843	1.7951	1.10667	2.05521	1.64155	1.76374	2.44622	1.7021	1.18342	2.10551	2.2162	1.58505	0.950817	1.70728	2.76435	1.20507	1.93242	1.71885	2.25165	2.81115	2.04908	1.84957	0.511419
	1844	1.95613	2.39236	2.40147	2.19127	2.49583	2.52796	2.36198	1.67479	1.92386	2.63582	2.14413	1.2748	2.01874	2.18725	1.71334	2.55932	2.58101	2.2342	2.76947	2.24761	2.21457	0.371854
	1845	2.42964	3.09962	2.46112	2.95383	3.11193	2.80868	2.45411	2.37339	2.22624	2.56945	2.39373	2.16703	2.47649	1.68364	2.18989	2.68058	2.6596	2.85149	2.95565	2.12495	2.53355	0.365075
	1846	2.87594	3.11681	2.47006	3.75159	3.30613	3.07125	2.26307	2.85006	2.52018	3.38001	2.34215	3.05928	2.6507	1.77327	2.60668	3.01558	2.8251	3.77879	3.23159	2.20439	2.85463	0.514675
	1847	3.10973	3.16578	2.22449	4.02148	3.52079	3.41219	3.04404	3.39555	3.43114	3.84427	2.10948	3.04807	3.18569	1.56248	2.91642	3.34772	3.52354	3.41484	3.38444	2.85116	3.12566	0.585215
	1848	2.9386	3.27078	2.425	4.522	3.26592	3.77541	3.04408	3.10886	3.30398	3.72888	2.81985	2.98025	3.44993	2.32098	3.27203	3.51667	3.47994	3.23107	3.66472	3.42228	3.27706	0.483385
	1849	3.40341	3.48299	2.39889	4.02013	3.29963	3.89001	3.21262	3.08701	2.9152	3.83646	3.07201	3.0808	4.03123	2.29457	3.4659	3.23637	3.46583	3.76926	3.61454	3.20975	3.33933	0.470876
	1850	3.69491	3.33024	3.04899	4.29692	2.97886	3.95534	3.10122	3.71014	3.36284	3.69158	3.65549	3.27637	3.29432	2.79556	3.68076	3.30232	3.3237	4.01002	4.0765	3.00254	3.47943	0.409747
	1851	3.90521	2.71579	3.69817	4.03751	2.9294	3.72161	3.47864	3.94421	3.7662	3.58782	4.05685	3.41714	3.40698	3.27175	4.23985	3.49984	3.70814	3.91671	4.06166	3.27783	3.63206	0.391789
	1852	4.25291	3.0377	3.98017	3.51376	3.11213	3.91972	3.91343	4.77763	3.71538	3.34114	3.86498	3.59238	3.67339	4.02753	5.29814	3.40046	3.84882	3.61818	4.42202	3.46317	3.83865	0.542876
	1853	4.42031	3.50053	3.51835	3.35798	3.23442	3.97591	3.8484	4.93174	3.58514	2.96549	3.97189	3.59464	4.00411	4.50074	5.26762	3.58534	3.87548	4.10208	4.0872	3.86899	3.90982	0.55598
	1854	4.76431	3.53582	3.29601	3.44812	3.49678	4.14476	4.29576	4.30187	3.25267	3.82328	4.00237	3.92187	4.55449	4.46663	4.68047	3.85218	4.23819	4.45193	4.50819	4.83761	4.09366	0.497567
	1855	4.54921	3.7298	3.60081	2.89654	3.71075	3.43461	4.73058	4.30057	3.54469	4.19114	4.55467	4.55389	4.61193	4.6257	4.51092	3.99895	4.25915	5.17516	4.57077	4.50615	4.2028	0.555921
	1856	3.93411	4.16273	4.7077	3.80093	3.89701	3.66725	4.77163	5.00066	3.41314	4.34218	4.40171	4.67638	3.95761	4.55462	4.15494	4.20415	3.99081	5.203	4.55456	3.89575	4.26454	0.465145
	1857	4.4414	4.63647	4.74689	4.88363	3.31913	3.26004	4.67965	4.93948	2.91435	4.1371	4.66592	3.84138	3.89837	4.42255	4.10475	5.15314	3.38225	5.29575	4.52927	3.8736	4.25626	0.670162
	1858	4.38228	4.74409	3.64963	5.0867	3.78378	4.0368	4.05519	4.73646	3.25368	4.28769	4.20977	3.57655	4.22082	4.80137	3.88935	5.08884	3.41763	5.43758	4.34783	4.32054	4.26633	0.587579
	1859	4.40095	4.71833	3.42464	4.69909	4.10513	4.50832	3.90473	4.56923	4.11342	4.81651	4.10341	3.80711	4.16002	5.29807	3.8919	4.59585	3.7347	5.1676	3.96095	4.75889	4.33694	0.494408
	1860	4.40522	4.72891	3.19811	4.91446	4.56353	4.63393	4.43456	4.57755	3.89905	4.7211	4.274	4.18861	3.9585	5.75443	4.05195	4.55135	4.05715	4.79977	3.74059	4.98504	4.42189	0.541175
	1861	4.54594	4.8041	3.81019	4.65609	4.92897	4.26238	4.78995	4.12913	3.70413	4.74004	4.27644	4.84002	3.70328	4.24014	4.50164	4.77054	3.86329	4.16993	3.6816	4.86535	4.36416	0.437549
	1862	4.48484	4.7651	4.07039	4.60503	4.72379	4.68113	4.22027	3.93783	3.67506	3.97343	4.25687	4.18329	3.42449	3.85888	3.82752	4.73608	4.02678	3.86394	3.79638	4.16788	4.16395	0.391455
	1863	3.84702	4.53398	4.26378	4.52827	3.74704	4.34034	3.53984	4.58994	3.982	3.47656	3.64288	4.08262	3.20564	3.90911	3.94552	4.68818	3.64711	3.97171	3.9517	3.70748	3.98004	0.405654
	1864	3.18927	4.10578	3.61837	4.30215	2.81982	3.76427	3.74888	4.21825	3.65779	3.56244	3.73817	3.39262	2.6508	3.96093	3.02115	4.4189	3.30449	3.52518	3.94758	3.70286	3.63248	0.473782
	1865	3.12964	4.40046	3.43898	4.03246	2.62033	3.3757	3.19652	2.69366	3.39564	3.31846	3.16829	3.32807	2.45751	3.71126	2.37161	4.52975	3.22846	2.70137	3.56546	2.76601	3.27148	0.590515
	1866	2.64827	4.18125	3.36401	4.08613	2.82134	3.23364	2.74049	2.59618	3.0295	3.36196	2.70714	3.57217	2.63639	3.83222	2.67602	4.08642	4.08143	2.80329	2.79288	2.47812	3.18644	0.590785
	1867	2.7886	3.47933	3.1871	3.32156	2.72411	3.53566	2.48641	2.1864	2.75569	2.91939	2.52437	3.68912	3.22654	3.67822	2.54011	4.11105	3.93286	2.7496	2.68224	2.66257	3.05905	0.538233
	1868	2.23902	2.66237	2.73542	2.99621	2.73309	3.08868	2.82038	1.88406	2.64534	2.59457	2.36226	3.03574	2.66654	3.74454	2.45709	3.85833	3.16585	2.50676	2.83812	2.67787	2.78561	0.458629
	1869	2.11717	2.09945	2.95176	2.92078	2.41649	2.61242	2.97066	2.08058	2.55809	1.77857	1.85936	2.94891	3.00269	3.05438	2.79795	3.11029	3.01929	1.34551	3.07892	2.89175	2.58075	0.524301
	1870	1.80673	1.59825	2.42596	2.81522	2.22618	2.13891	2.35771	1.83339	2.94538	1.92582	0.928863	2.75426	2.5628	2.41728	2.59388	2.45003	2.7298	0.787866	2.71256	2.92868	2.24698	0.610635
	1871	1.31829	1.91751	1.94664	2.36885	3.00288	1.09283	1.81727	1.55163	3.05065	1.54114	1.02236	1.78258	2.38632	1.68996	2.40384	1.7101	1.92173	1.168	1.90519	1.98167	1.87897	0.557167
	1872	1.30443	1.23818	1.40721	1.97793	1.80631	0.569517	1.17896	1.30694	2.17088	1.31506	0.698729	1.36539	2.29864	1.40136	2.28585	1.55551	1.31427	0.781854	1.21321	1.62116	1.44057	0.483025
	1873	0.488295	0.729802	1.00661	1.77812	0.749782	0.577552	0.947516	1.23609	1.25881	0.783011	0.290507	0.426141	1.97563	0.870012	2.31119	0.826257	0.705911	1.21227	0.152544	1.44011	0.988308	0.559395
	1874	0.283752	0.129482	0.446976	0.789121	0.760845	-0.151832	0.611391	1.05995	0.304065	0.358369	0.0968184	-0.525085	0.88594	0.102648	1.39929	0.31272	0.12805	1.20392	-0.148936	0.202921	0.41252	0.486769
	1875	0.0154929	-0.438429	-0.122095	-0.16263	0.28082	0.0151297	-0.165242	0.090301	-0.468793	-0.263959	0.220543	-0.648096	0.779737	-0.326416	0.0499674	-0.523728	-0.489292	0.559621	0.312637	-0.376127	-0.0830279	0.380562
	1876	-0.516142	-0.257521	-0.270332	-1.00962	-0.0298061	-0.626278	-0.069631	-0.300594	-0.656772	-0.900166	-0.498637	-1.05872	0.426403	-1.103	-0.690315	-1.18514	-0.458422	0.747937	0.870743	-1.27116	-0.442858	0.608072
	1877	-0.540241	-0.612904	-0.364429	-1.48	-0.950004	-1.15629	-1.09941	-0.202708	-0.519645	-1.83503	-1.01692	-1.52388	-0.564483	-1.29655	-1.14267	-1.51251	-0.537688	-0.342295	0.0664521	-1.12526	-0.887823	0.511915
	1878	-1.11578	-1.52867	-0.69611	-1.61108	-1.39967	-2.00644	-1.76718	-0.328655	-0.837372	-1.97041	-0.805005	-1.97323	-1.17796	-1.93956	-1.3238	-1.59507	-0.693885	-0.788414	-0.81333	-0.860242	-1.26159	0.519188
	1879	-1.36863	-2.03976	-0.817762	-1.39244	-1.28484	-2.29945	-2.6332	-0.931669	-1.35457	-2.38136	-0.816365	-2.13785	-1.81853	-2.30636	-1.63615	-1.20357	-1.29282	-1.25771	-1.20751	-1.14162	-1.56611	0.554247
	1880	-1.22638	-1.90177	-0.947097	-1.84021	-2.05363	-2.11379	-2.85477	-1.20893	-1.82076	-2.8993	-0.977694	-2.0745	-2.55864	-2.29445	-2.34407	-1.53208	-1.67248	-2.15701	-1.75684	-1.61609	-1.89253	0.554863
	1881	-2.16631	-2.0944	-0.999329	-2.31683	-2.48172	-2.0572	-2.38426	-1.66293	-1.99185	-3.03954	-1.67396	-1.7959	-2.6319	-2.61439	-2.46801	-1.85715	-2.30141	-2.54998	-2.59972	-2.12164	-2.19042	0.454357
	1882	-3.05567	-2.37527	-1.26069	-2.55178	-2.75165	-2.48943	-2.24889	-2.12071	-2.21898	-2.90171	-2.38352	-2.12779	-2.41541	-3.13579	-2.6444	-2.16121	-2.9665	-2.62667	-2.85472	-2.13388	-2.47123	0.432233
	1883	-3.49171	-2.98999	-2.28801	-3.26813	-3.0345	-2.63381	-2.81145	-2.63933	-2.27787	-3.3902	-3.00168	-2.85486	-3.28396	-3.33358	-2.939	-2.49072	-3.48411	-3.00629	-3.12499	-2.56171	-2.9453	0.373721
	1884	-3.65715	-3.36192	-2.96405	-3.8964	-3.56665	-3.0521	-3.13893	-3.54088	-3.001	-3.47687	-3.46098	-3.34168	-3.37014	-4.00441	-3.23251	-2.96414	-4.1746	-3.24147	-3.34519	-3.02924	-3.39102	0.344986
	1885	-3.59642	-3.89916	-3.16086	-4.09724	-3.6457	-3.70115	-3.5104	-4.27922	-2.93212	-3.32511	-3.7402	-3.11341	-3.57397	-3.92855	-3.48092	-3.05399	-4.48072	-3.82274	-3.95407	-3.2003	-3.62481	0.417283
	1886	-3.47272	-3.93205	-3.51174	-4.12464	-3.72278	-4.29643	-3.45799	-4.2662	-3.11883	-3.11676	-3.4022	-3.23037	-3.82418	-3.53789	-3.55385	-3.99685	-4.30631	-4.26852	-4.12533	-3.0145	-3.71401	0.4312
	1887	-3.50737	-4.01111	-3.58134	-4.22956	-4.33858	-4.10382	-3.4778	-4.25463	-3.3032	-3.44138	-3.46859	-3.40673	-3.90265	-3.79526	-3.69086	-4.03344	-4.18565	-4.03093	-3.69959	-3.15675	-3.78096	0.354738
	1888	-3.54382	-4.13418	-3.24535	-3.46873	-4.66094	-4.44201	-3.38008	-3.91115	-3.51019	-3.50944	-3.84862	-3.71971	-4.26008	-3.9031	-4.05209	-4.71706	-4.17254	-3.53221	-3.58718	-3.6553	-3.86269	0.425437
	1889	-3.68129	-4.24248	-3.3805	-3.25065	-4.97098	-4.42298	-3.37472	-4.05047	-3.70793	-3.68487	-4.19326	-3.39034	-4.23678	-3.72647	-3.76524	-4.31735	-3.95361	-3.33102	-3.33242	-4.23262	-3.8623	0.462915
	1890	-3.4956	-4.22893	-3.757	-3.51727	-5.18577	-3.47432	-4.07618	-4.37921	-4.15205	-3.94798	-4.10367	-3.48165	-4.3488	-3.53693	-3.51771	-3.67299	-3.70351	-3.35314	-3.68171	-4.18564	-3.89	0.447915
	1891	-3.54495	-4.38733	-4.44519	-4.19389	-5.06205	-3.74056	-4.49846	-4.25773	-4.06316	-3.50993	-3.79757	-2.98475	-4.21335	-3.45099	-3.93828	-3.36975	-3.95222	-4.26145	-4.05518	-4.21355	-3.99702	0.474949
	1892	-2.86729	-3.92426	-4.89432	-4.74997	-4.71074	-3.43521	-3.96622	-3.89308	-3.65356	-3.09844	-3.91866	-3.016	-4.01889	-3.29686	-3.76032	-3.14989	-3.84748	-4.43763	-3.97679	-4.17361	-3.83946	0.580397
	1893	-2.62554	-3.54483	-4.45332	-4.33037	-4.52466	-3.29178	-3.32252	-3.71924	-3.11059	-3.66679	-3.88077	-3.19608	-3.45885	-3.33253	-3.34808	-3.47821	-3.7462	-3.701	-3.23454	-3.99027	-3.59781	0.471754
	1894	-2.71732	-3.61118	-4.1153	-3.79888	-4.24556	-3.62927	-3.03723	-3.53792	-3.23134	-4.21823	-3.78254	-3.26137	-3.39587	-2.77678	-2.9886	-3.8904	-3.78729	-3.52079	-2.99591	-3.89972	-3.52208	0.461164
	1895	-2.37855	-3.6524	-3.99128	-3.52168	-3.89841	-3.45962	-2.76002	-3.6731	-3.34465	-4.34687	-2.9968	-3.07219	-3.17728	-2.6032	-3.28163	-3.39634	-3.47776	-3.67102	-2.50669	-3.32084	-3.32652	0.505316
	1896	-2.38694	-4.00641	-3.86517	-3.50147	-3.52526	-3.30051	-2.72081	-3.05958	-2.8491	-3.85187	-2.85669	-3.09379	-2.35906	-2.27659	-2.72697	-3.10579	-3.303	-3.37485	-2.31394	-3.21103	-3.08444	0.525106
	1897	-2.39795	-3.72003	-3.63735	-3.37791	-3.46581	-3.20242	-2.89348	-2.767	-2.63367	-3.146	-2.47623	-3.09431	-1.90016	-2.12265	-2.69623	-2.71596	-3.07106	-3.09015	-2.65964	-3.01574	-2.90419	0.475189
	1898	-2.18583	-3.52566	-2.68739	-2.98375	-2.61434	-2.24578	-2.86666	-2.49663	-2.09734	-2.90442	-2.269	-2.65003	-1.43965	-2.22775	-2.5181	-2.2456	-3.06253	-2.50238	-2.88982	-2.32248	-2.53676	0.445441
	1899	-2.36253	-2.83204	-2.1413	-2.32015	-1.85323	-2.34548	-2.95392	-2.42952	-1.99925	-2.31867	-1.84415	-1.88819	-1.56703	-2.76374	-2.21361	-1.81128	-2.37099	-2.0065	-2.30373	-1.81034	-2.20678	0.368681
	1900	-2.62083	-2.156	-1.41184	-1.8342	-1.69366	-2.45248	-2.58013	-2.40764	-1.58612	-1.87406	-1.16969	-1.07226	-1.9045	-2.34286	-1.64081	-1.71634	-2.1393	-1.5455	-2.14744	-1.60617	-1.89509	0.449598
	1901	-1.89631	-1.30554	-1.24189	-1.05047	-0.592571	-2.03858	-2.30905	-1.73648	-1.9675	-1.29337	-1.27855	-0.660584	-2.09328	-2.80811	-1.68697	-1.64331	-1.62745	-1.77467	-1.78808	-1.50611	-1.61494	0.529726
	1902	-1.25965	-1.12378	-0.904019	-0.624525	-0.00277733	-0.832595	-1.79372	-0.864741	-2.52267	-0.454757	-1.71725	-0.425408	-1.90147	-2.87455	-0.88951	-1.25464	-1.31816	-1.99063	-1.75005	-1.49893	-1.30019	0.720363
	1903	-1.05913	-0.511569	-0.950634	-0.71645	-0.08382	0.601516	-1.19112	-0.686174	-1.61099	-0.222443	-0.754812	-0.700967	-0.981245	-2.11304	-0.486449	-1.47145	-0.847039	-1.15277	-1.17521	-1.35024	-0.873202	0.589172
	1904	-0.781643	-0.0384335	-0.876259	-0.616305	-0.231998	1.02974	-0.996626	-0.458941	-0.838401	0.0828928	-0.775169	-0.453284	-0.274212	-1.8774	-0.0455757	-1.31546	-0.870268	-0.786419	-0.584139	-0.789959	-0.574893	0.59195
	1905	-0.91541	0.275885	-0.822392	-0.852655	0.0307033	1.31096	-0.729815	-0.122372	-0.152369	0.244555	-0.0393076	-0.389693	-0.235644	-1.07889	0.154712	-0.559233	-0.358074	-0.074891	-0.0976356	-0.884616	-0.264809	0.55728
	1906	-0.626032	0.010658	-1.06198	-0.412019	0.290677	1.24879	-0.35206	-0.337038	-0.082445	-0.0992812	0.417613	0.16443	0.369658	0.0599891	0.384726	-0.14259	-0.0346542	0.578079	0.480208	-0.668393	0.0094166	0.518538
	1907	-0.109611	0.10642	-0.689217	0.268901	0.573385	0.714629	-0.0154961	-0.562315	0.301468	0.494096	0.561621	0.659483	0.461178	0.822419	0.396234	-0.130224	-0.122622	1.19942	0.954206	0.517723	0.320085	0.48439
	1908	0.381577	0.333354	0.140785	0.764485	0.472643	0.683945	0.463953	-0.720696	0.0932044	1.34327	0.468224	1.25569	0.886462	1.02258	0.159878	0.811745	0.0498397	2.0812	0.588586	1.1213	0.620101	0.592006
	1909	0.833138	1.20047	0.490913	0.830739	0.792314	0.241939	0.810447	-0.373662	0.965912	1.34596	0.410956	1.62581	0.982312	0.905183	0.477823	0.997687	0.932286	1.03526	0.13375	0.875548	0.775739	0.447437
	1910	1.21356	1.75446	1.61456	0.909146	1.0722	1.02138	1.36007	0.262875	0.789777	1.3422	0.802658	1.0876	1.19896	1.17559	0.688331	1.43584	0.747971	0.580143	0.622619	1.18342	1.04317	0.371586
	1911	1.72935	2.29961	2.11234	1.42558	1.6088	1.811	2.06753	1.62495	1.2657	1.05985	0.517881	1.70729	1.44193	1.28839	0.902648	2.12817	0.897859	1.03671	1.2727	1.26555	1.47319	0.472615
	1912	1.68529	1.88075	2.07076	1.749	1.71805	1.64715	2.7099	2.10931	1.49871	1.42448	0.953618	1.61516	2.14777	1.24547	1.66312	2.28554	1.04827	1.22661	1.73945	2.00386	1.72111	0.430981
	1913	1.27544	2.21185	2.51375	1.76158	2.47862	1.78787	2.69916	2.31926	1.7012	1.94612	1.0654	2.06025	2.89607	1.19131	2.23411	2.21489	1.96338	1.46282	1.71747	2.8796	2.01901	0.534044
	1914	1.6786	2.40217	2.36167	2.18495	2.84438	2.06163	3.09903	2.10862	1.91571	1.56402	1.77082	1.88924	3.28143	1.40643	2.23613	1.88753	2.48467	1.82579	2.06128	2.29852	2.16813	0.485799
	1915	2.60372	2.49611	3.12953	2.38065	2.77165	2.04339	2.75562	2.34153	2.22911	1.36891	2.17847	3.06038	3.1618	2.29909	2.12236	2.9155	3.08114	2.82998	2.45639	2.17523	2.52003	0.45328
	1916	2.66328	2.61629	2.78425	2.54248	2.68892	1.4958	3.22423	2.42529	2.30211	1.26287	3.10223	3.1752	3.52892	3.39966	2.20812	3.24209	3.58451	2.97216	3.20301	2.1705	2.7296	0.629819
	1917	1.86962	2.57103	2.77063	2.68922	2.95609	2.2036	3.33076	2.32393	3.18837	1.77997	3.72665	2.95316	2.97406	3.17034	2.70365	3.35462	3.6339	2.58759	3.51573	2.40439	2.83537	0.550675
	1918	2.10106	3.03756	2.68404	2.5992	2.54587	2.77242	3.67073	3.0414	3.85681	2.3749	4.20239	3.19086	3.02349	3.67995	3.04998	3.02711	3.24662	2.6559	4.27634	2.63241	3.08345	0.591912
	1919	2.76091	3.18422	2.73065	3.41689	2.91738	3.26033	3.78673	3.43099	3.94977	2.88208	3.76253	2.71621	2.96551	3.59003	3.4058	3.14537	3.10127	2.19568	4.13011	3.00791	3.21702	0.476957
	1920	3.1489	3.37254	3.19397	3.74722	3.29713	3.42969	3.49664	3.89304	4.05163	3.42718	3.25131	2.69736	2.73899	3.22418	3.37087	3.07226	3.19613	2.61215	3.31602	3.30291	3.29201	0.359347
	1921	3.41016	2.99815	3.19112	3.67887	2.86172	3.33627	2.54496	3.56513	4.30299	3.8914	3.32628	3.00305	2.74439	3.55311	3.36135	3.15261	3.21882	2.71235	3.09717	2.89236	3.24211	0.424729
	1922	3.14163	3.20932	3.5399	3.59071	3.58057	3.08252	2.60347	3.64547	4.17491	4.30603	3.54562	3.53517	2.85011	4.37332	3.48973	3.57503	2.98995	2.92285	2.77251	2.09215	3.35105	0.570712
	1923	2.95701	3.53985	3.22885	3.31434	3.85637	3.89412	2.20385	3.28304	3.76378	3.90216	3.19971	3.49946	3.34254	3.7172	3.47891	3.5399	2.9291	2.45104	2.80218	2.24016	3.25718	0.519639
	1924	2.85167	3.20283	2.67609	2.8069	3.55934	3.51739	2.64468	2.44798	4.0539	3.69982	3.0145	3.00327	3.18817	3.66719	3.33279	3.68845	2.80931	2.42723	2.82584	2.67273	3.1045	0.46827
	1925	3.20762	2.97075	2.54754	2.67915	3.24816	2.34979	1.79504	2.46841	3.89104	3.12018	3.47048	2.30205	3.12262	2.82397	3.14154	3.27553	2.34326	2.90508	3.26659	2.92568	2.89272	0.487534
	1926	3.55019	2.04947	2.44011	2.17514	3.1169	2.50303	1.20067	2.35167	3.66443	2.6057	3.00906	1.92185	2.98703	2.62205	3.11253	3.29558	2.43155	2.83649	3.28327	3.20992	2.71833	0.607349
	1927	3.1626	2.02557	2.54023	2.53157	2.91366	3.23644	1.42561	2.56551	3.12044	2.47541	2.5614	2.25788	2.4818	2.93326	2.62869	2.93105	2.80216	2.86789	2.86707	3.49606	2.69122	0.458799
	1928	3.38162	2.22507	2.37379	2.96927	2.17593	3.59403	1.87405	2.35337	2.75175	2.27433	1.67221	2.18578	2.06449	2.42276	2.37776	2.9575	2.74312	2.74619	2.44461	3.18308	2.53853	0.496411
	1929	3.60153	2.24665	2.2409	2.83154	2.04746	2.63476	2.33136	2.28302	2.78727	2.11995	1.56376	2.4714	2.22328	2.65678	2.11688	2.76983	2.59209	2.26877	1.67267	2.52791	2.39939	0.442653
	1930	2.93153	2.57909	2.49708	1.41656	2.33663	2.08799	1.12802	1.67125	2.84506	2.07674	1.99659	2.29427	2.0927	2.38963	1.22593	2.26484	2.67387	1.55394	1.59213	2.05952	2.08567	0.517718
	1931	2.23311	2.43981	2.08393	1.37838	1.89286	1.77627	1.37529	1.79038	2.43135	2.24296	2.60323	1.9286	2.13279	2.21742	0.958793	1.99418	2.30978	1.26335	1.27826	1.81296	1.90719	0.454354
	1932	1.84486	2.27179	1.76268	1.37215	1.28738	2.44829	1.26495	1.29956	1.48455	1.72948	2.42576	1.8059	2.30418	1.71593	1.49661	1.25716	2.09847	1.42658	0.937438	1.57799	1.69059	0.432575
	1933	1.42265	1.30256	1.47759	1.3475	1.32092	2.71887	1.07383	0.835383	1.1474	0.448234	2.20087	1.19031	2.38495	1.65284	1.67093	1.39403	1.83105	1.46568	0.949423	1.34967	1.45923	0.52704
	1934	0.804374	1.1285	1.2938	0.571029	0.796113	2.14083	1.2729	0.842813	1.01938	0.0230214	2.1312	0.977889	2.12258	1.36499	1.61318	1.49865	1.31941	1.2924	1.7097	1.25568	1.25892	0.534894
	1935	0.611725	1.10494	0.705298	0.126838	0.274302	1.67678	1.51052	0.767641	1.11648	0.105677	1.62526	0.255796	1.69246	1.35232	1.48243	1.35463	0.979869	1.08736	2.05045	0.812995	1.03469	0.569072
	1936	0.664268	1.43683	0.777057	0.336035	-0.168968	1.50509	1.35527	0.704565	0.9584	0.503013	1.4849	-0.414222	1.56039	0.372924	1.4485	0.430526	0.863365	1.42127	1.91642	0.792804	0.897422	0.616196
	1937	1.03186	0.568841	0.859846	0.773275	-0.0631878	0.582545	0.947583	1.06463	0.92281	1.37844	1.2223	-0.712175	1.03674	-0.128071	1.23352	0.185661	0.266011	1.4957	0.980744	0.560976	0.710403	0.561552
	1938	1.15859	0.158201	0.990707	1.14311	0.214469	0.187457	0.219729	0.833146	0.701426	1.22334	0.733109	0.363029	0.352342	0.190823	1.08684	-0.115427	0.335269	0.760084	0.731322	0.41856	0.584306	0.401569
	1939	1.10705	0.219128	1.14142	0.781607	0.332301	-0.138334	-0.141568	0.881202	0.530932	0.522258	0.644703	1.23122	0.125201	-0.179536	0.704268	-0.199184	0.392056	-0.0497762	0.070281	0.21926	0.409724	0.46083
	1940	0.582892	0.42842	0.32171	0.64079	0.257308	0.102268	-0.0985062	1.04882	0.237136	0.346707	0.438583	0.909173	0.114965	-0.349144	0.189059	-0.097115	0.440649	-0.160078	-0.0464822	0.310224	0.280869	0.350934
	1941	0.63148	0.39693	0.373062	0.615355	0.32431	-0.520123	0.0205268	0.729947	0.386539	-0.000872942	-0.257752	0.530052	-0.163671	-0.54457	0.484369	0.0802612	0.957793	0.139393	0.020916	0.215379	0.220966	0.40075
	1942	0.377807	0.346175	-0.0719246	0.147427	0.373838	-0.708515	0.385063	0.510069	-0.146966	0.0260402	-0.14149	0.52757	-0.323395	-0.0320722	0.333905	-0.275833	1.10735	-0.2748	-0.15873	0.0383943	0.101996	0.40222
	1943	0.262265	0.0892124	-0.199562	-0.0244943	0.883809	-0.856225	0.453467	0.277892	0.0261222	0.43951	-0.473913	0.490673	-0.584409	0.315106	0.0369304	-0.202999	0.764703	-0.0995413	0.0618975	-0.0736785	0.0793382	0.431333
	1944	0.553913	-0.187146	0.318993	-0.471861	1.01705	-0.965083	0.321856	-0.0371197	-0.0425089	0.704753	-0.836899	0.145546	-0.476276	0.380545	0.2158	-0.118968	-0.243972	-0.316713	0.236135	-0.271936	-0.00369485	0.496233
	1945	0.156622	-0.586739	0.302842	-0.328157	0.687941	-0.338273	0.221157	-0.360507	0.294627	-0.00827363	-0.710447	-0.0797664	-0.366621	0.562408	0.212284	-0.215127	-0.550392	-0.316351	0.365088	-0.867875	-0.096278	0.434009
	1946	0.849373	-0.783245	-0.0510461	-0.317157	0.548643	-0.237593	0.0144145	-0.24827	0.695337	-0.114213	-0.307041	-0.0957042	0.185317	0.195763	0.351632	-0.284149	-0.287737	0.0175387	0.308262	-1.02408	-0.0291976	0.455622
	1947	0.47071	-0.835409	-0.196472	0.0219259	0.256859	0.116378	-0.632757	0.217225	0.246377	0.354134	-0.0169271	-0.659738	0.0664669	0.0617789	0.63788	-0.293732	0.100659	0.0797103	-0.168703	-0.830334	-0.0501984	0.416294
	1948	-0.379164	0.00671291	0.147291	0.128385	0.131363	0.403566	-0.362451	0.18635	0.0492045	0.821865	0.341002	0.276446	-0.253316	-0.222454	0.383324	-0.715873	-0.111606	-0.013079	-0.454583	0.115914	0.0239449	0.354898
	1949	-0.524237	0.0261493	0.727124	-0.270007	0.63868	0.943128	-0.107651	0.474362	-0.464862	0.721442	0.123493	0.0501827	-0.200385	-0.681844	0.640097	-0.589728	-0.476265	0.0233376	-0.485591	0.386316	0.0476871	0.512731
	1950	-0.329378	0.312368	0.566663	-0.14763	0.946993	1.80356	0.255602	-0.0610589	-1.08637	0.630798	0.274974	-0.519077	-0.3002	-0.527989	0.564911	-0.572621	-0.89471	0.310995	-1.06851	0.736823	0.0448068	0.734431
	1951	-0.156143	0.469808	0.436738	-0.0141776	0.880973	1.43247	0.15989	-0.428271	-0.975368	0.342997	0.504781	-0.112229	0.177022	-0.27168	0.297815	-0.589954	-0.900339	0.469453	-1.10991	0.560835	0.0587354	0.643176
	1952	-0.00746309	0.656315	-0.112263	0.550914	1.03185	1.0081	0.412371	-0.593662	-0.676894	-0.0449728	0.0174743	0.374351	0.22379	0.0492616	0.211642	-0.00734746	-0.568036	-0.0410463	0.0498034	0.421039	0.147761	0.465426
	1953	-0.067714	0.709798	-0.198885	0.732148	0.663014	1.25822	0.217191	-0.489608	-0.687595	-0.394262	0.569725	0.189417	-0.150739	0.0873561	-0.10932	0.282727	-0.360812	-0.465264	0.873663	0.540609	0.159984	0.532859
	1954	-0.164421	0.110347	-0.311906	0.371505	-0.109307	0.809508	0.0964675	0.223457	-0.0484832	-0.0115135	0.874693	-0.483084	-0.305963	-0.133205	-0.348847	0.356299	-0.0913052	-0.989176	0.692197	0.0683089	0.0302786	0.448049
	1955	-0.632768	0.00440208	-0.63305	-0.40466	-0.686884	1.11127	0.0500439	0.145744	0.200143	0.503888	1.17473	-0.0436774	-0.294496	-0.30962	-0.00939115	0.463492	0.29103	-1.16988	0.350631	-0.0179188	0.00465134	0.577878
	1956	-0.495248	-0.225616	-0.137895	-0.711719	-0.863983	0.685265	-0.380876	-0.0849226	0.665081	0.539545	1.22914	-0.121797	-0.264426	-0.0827802	0.0425384	-0.222881	0.428352	-0.109349	0.177726	0.376269	0.022121	0.509706
	1957	0.356543	-0.392964	0.400201	-0.823379	-0.933701	0.72933	-0.332459	-0.547453	1.00936	0.369574	0.646392	-0.198309	-0.407877	-0.297999	-0.14405	-0.568997	0.409	0.492768	-0.420561	0.290678	-0.0181953	0.553014
	1958	0.442376	-0.0111424	0.0650898	-0.741722	-0.654051	0.156956	-0.1895	-0.723494	1.15684	-0.125748	-0.26169	-0.304328	0.560022	0.0374294	-0.10449	-0.732364	-0.00264902	0.205361	-0.449027	0.292623	-0.0691753	0.479759
	1959	0.156529	-0.573199	0.254053	-0.346535	-0.841919	-0.396358	-0.181142	-0.695653	0.180479	-0.262838	-0.701646	-1.01882	0.679346	0.120627	0.290304	-0.453722	0.21072	-0.132274	-0.181719	0.259982	-0.181689	0.448437
	1960	0.430701	-0.556765	0.365214	-0.312913	-0.203494	-0.605824	-0.160693	-0.412741	0.0405571	-0.208105	-0.676876	-1.02567	0.820852	-0.47415	0.445225	0.0390246	-0.250209	-0.386346	0.41392	0.11651	-0.130089	0.461302
	1961	0.655647	0.261808	0.423901	0.0636503	0.492904	-0.664694	-0.363653	0.201497	-0.286123	-0.237867	-0.648785	-0.37429	0.417189	-0.256076	0.0371578	0.398146	-0.306297	0.106267	-0.007789	0.17137	0.00419814	0.382027
	1962	0.153401	0.409633	-0.139126	0.35891	0.261729	-1.04446	0.00769947	0.436617	-0.399517	-0.116428	-0.86903	-0.00272948	0.0174273	0.465093	-0.143452	-0.238944	-0.181788	0.0646623	0.376687	0.546634	-0.0018489	0.422407
	1963	-0.680946	0.704992	-0.0243822	0.0697494	0.333266	-1.06489	0.404394	0.345723	-0.193899	-0.0389592	-0.452739	0.494439	0.0807699	0.0318778	-0.163693	-0.558375	0.113201	0.022373	0.333285	0.529924	0.0143054	0.44308
	1964	-0.782089	0.211781	-0.106563	0.119984	0.182224	-1.0747	0.545322	-0.257421	-0.232092	0.185422	-0.535974	0.216699	-0.131123	0.125866	0.0313639	-0.737852	-0.0989635	-0.221042	-0.106188	0.179174	-0.124309	0.399209
	1965	-0.661195	-0.358525	-0.00516966	0.337296	0.388527	-0.655348	1.42283	-0.702957	-0.464966	0.197719	-0.424995	0.216785	-0.605443	0.952849	0.129986	-0.40913	-0.528624	-0.318407	-0.205571	0.41216	-0.0641088	0.572666
	1966	-0.551155	0.010714	-0.112917	0.847509	0.0234105	-0.537788	1.04602	-0.668003	-0.602114	-0.427512	-0.258036	-0.136731	-0.776474	0.838618	-0.134685	0.0193768	-0.326419	-0.634713	-0.0923917	0.679043	-0.0897125	0.544756
	1967	0.155258	-0.0850177	-0.507482	0.752599	-0.0615886	-0.211415	0.235924	-0.138055	-0.666863	-0.825124	-0.313628	0.363429	-0.774041	0.405756	0.0708972	-0.15475	-0.0734687	-0.433395	-0.0876133	-0.266247	-0.130741	0.401126
	1968	0.259405	-0.419471	-0.861717	0.130985	-0.704867	-0.534176	-0.0975496	-0.434532	-0.423733	-0.785902	-0.277073	0.521888	-0.701672	0.551244	-0.148599	-0.430422	0.193997	-0.288943	-0.125122	-0.794908	-0.268558	0.42671
	1969	0.438562	-0.645304	-1.27744	0.199945	-0.741604	-0.312409	-0.585533	-0.528506	-0.219535	-1.2427	-0.174172	0.0532194	-0.406966	0.753208	-0.100088	-0.725406	0.319198	0.00325894	-0.30415	-0.979105	-0.323776	0.538106
	1970	0.112321	-0.429003	-1.02626	-0.791641	-1.00856	-0.401996	-0.701918	-0.727528	-0.558301	-0.921907	-0.412203	0.0166848	-0.358216	-0.214802	0.137084	-1.09897	0.119705	-0.248256	-0.288073	-0.497261	-0.464955	0.390187
	1971	-0.334496	-1.07043	-0.964487	-1.33104	-1.12352	-0.612345	-0.853207	-0.237465	-0.485058	-0.687126	-0.445873	-0.570559	-0.849302	-0.701673	-0.158501	-1.16609	0.0424782	-0.181021	-0.296344	-0.456464	-0.624127	0.380556
	1972	-1.09927	-1.74289	-0.917552	-1.49451	-0.946239	0.137244	-1.15018	0.0389822	-0.808568	-0.708409	-0.420627	-1.27206	-0.90243	-0.426592	-0.207737	-0.531314	-0.401626	0.219102	-0.267443	-0.520416	-0.671127	0.531933
	1973	-1.06211	-1.29697	-0.803749	-1.11635	-0.334231	0.239702	-1.40816	0.0693183	-0.883533	-0.284915	-0.619802	-1.63929	-0.761307	-0.642908	-0.198289	0.0700047	-0.389887	0.0888021	0.251528	-0.36913	-0.554564	0.563743
	1974	-1.30887	-1.22784	-0.820748	-0.643205	-0.370245	-0.0989289	-1.22964	-0.658544	-1.12576	-0.569114	-1.01952	-2.00878	-0.64343	-1.07493	-0.220567	-0.494613	-0.588898	-0.352589	0.355239	-1.30738	-0.770418	0.531379
	1975	-0.810136	-1.39963	-0.807664	-0.373623	-0.906147	-0.342713	-1.39675	-1.24887	-1.13559	-1.05169	-0.552196	-2.16292	-0.698902	-1.4114	-0.746706	-0.566835	-1.20565	-0.888732	0.252996	-1.24142	-0.934729	0.511381
	1976	-1.07811	-1.23804	-1.06991	-0.779397	-1.28179	-0.677138	-1.71382	-1.67738	-1.15052	-1.08927	-0.88577	-2.06739	-0.987315	-1.899	-1.41432	-1.15308	-1.53558	-0.379797	-0.279751	-1.62491	-1.19912	0.472543
	1977	-1.79719	-1.0169	-1.57796	-0.536469	-1.4318	-1.29223	-1.56194	-1.80935	-1.27486	-1.03826	-1.03514	-2.15441	-0.984479	-2.45324	-1.78941	-1.38678	-1.63616	-0.267057	-0.837755	-2.06975	-1.39756	0.546508
	1978	-1.93436	-0.969928	-2.25367	-0.685866	-1.41431	-1.43577	-1.42785	-2.29274	-1.99132	-1.46499	-1.34936	-2.35715	-0.901784	-2.25994	-1.96045	-1.42951	-1.85227	-0.842198	-1.4785	-2.00751	-1.61547	0.515349
	1979	-1.83204	-0.829017	-2.66872	-1.71845	-1.62464	-1.59417	-1.40673	-2.11102	-2.29257	-1.72244	-1.88697	-2.17648	-1.24623	-1.99482	-2.1183	-1.48132	-1.80298	-1.32804	-1.8923	-1.33577	-1.75315	0.421651
	1980	-1.67708	-0.608689	-2.12332	-2.12049	-1.98475	-1.96705	-1.57401	-1.75341	-2.50782	-2.23689	-2.0151	-1.8619	-1.81232	-1.86861	-2.21333	-2.07013	-2.16376	-1.4699	-2.14158	-1.50546	-1.88378	0.400779
	1981	-2.31219	-0.71913	-1.87757	-2.01822	-2.28617	-1.79741	-1.87687	-1.23873	-2.91048	-2.00563	-2.40536	-1.45659	-1.54149	-2.3367	-2.49297	-2.00654	-2.68432	-1.8325	-2.30926	-2.3403	-2.02242	0.514222
	1982	-2.41964	-1.03086	-1.80511	-2.02856	-2.4886	-1.95851	-1.7511	-1.38117	-3.28786	-1.77048	-2.32338	-1.68083	-1.96867	-2.49906	-2.53189	-2.05624	-2.47326	-2.05887	-2.87938	-2.12034	-2.12569	0.512607
	1983	-2.22165	-1.93622	-2.40146	-2.18491	-2.27817	-2.52408	-1.5498	-1.72191	-3.02542	-1.5652	-2.57763	-1.66866	-1.93798	-2.30125	-2.6517	-2.0837	-2.4472	-2.08848	-3.22701	-2.56495	-2.24787	0.45275
	1984	-2.26197	-2.68651	-2.56413	-2.34273	-2.5942	-2.68947	-2.37678	-1.44325	-3.06989	-2.32197	-2.31846	-1.69188	-1.79447	-2.37324	-2.86534	-2.36076	-2.28768	-2.83031	-2.95559	-3.0329	-2.44308	0.434504
	1985	-2.17441	-3.13881	-2.45905	-2.59945	-2.75544	-2.4691	-2.68168	-2.42512	-2.65252	-2.53952	-2.37549	-2.39316	-2.08824	-2.92081	-2.97369	-2.69846	-2.30155	-3.17505	-3.14369	-2.96084	-2.6463	0.323331
	1986	-2.32487	-3.45901	-2.56607	-3.01646	-3.3038	-2.90197	-2.70706	-3.45268	-2.46547	-2.77369	-2.59883	-2.3611	-3.10818	-3.37069	-3.57457	-2.83651	-2.64673	-3.07909	-3.64597	-3.16181	-2.96773	0.411252
	1987	-2.9522	-3.31722	-2.94107	-3.26081	-3.58498	-3.24382	-2.58786	-3.34322	-2.45174	-2.90328	-3.17128	-2.43514	-3.898	-3.27554	-3.77535	-3.23552	-2.68993	-3.41528	-3.44442	-2.79369	-3.13602	0.410372
	1988	-3.09553	-3.30138	-2.82031	-3.40756	-3.75576	-3.44405	-2.56336	-3.2279	-2.81657	-3.48341	-3.04134	-2.76298	-4.29105	-2.86751	-3.61352	-3.02802	-2.83742	-3.73174	-3.21253	-2.58155	-3.19417	0.442727
	1989	-3.65492	-3.15894	-2.98374	-3.88038	-3.53039	-3.51387	-2.64043	-3.11502	-3.27743	-3.7334	-2.88259	-3.39273	-4.52479	-2.80851	-3.68242	-2.93146	-2.76718	-3.86321	-3.46893	-2.53313	-3.31717	0.500398
	1990	-3.60454	-3.77318	-3.13105	-4.12433	-3.49415	-3.76379	-2.57761	-3.13967	-3.52167	-3.4543	-3.42022	-3.86859	-4.42555	-2.55792	-3.54834	-2.97792	-2.74677	-3.98161	-3.84892	-2.98512	-3.44726	0.510732
	1991	-3.43964	-3.61478	-3.08234	-4.30701	-3.14896	-3.6448	-2.76668	-3.40342	-3.18095	-3.30357	-3.56026	-4.11949	-4.24693	-3.18235	-3.84505	-3.12976	-2.87254	-4.1577	-4.06126	-3.24475	-3.51561	0.468934
	1992	-3.18856	-3.11169	-3.08528	-4.08713	-2.72352	-3.78947	-3.25731	-3.55073	-3.01022	-3.49652	-3.8039	-3.86901	-4.05002	-3.27993	-3.86094	-3.27279	-3.06011	-3.87578	-4.27588	-3.8848	-3.52668	0.434347
	1993	-2.99173	-3.18579	-3.55107	-3.62424	-2.68043	-3.54873	-3.57753	-3.8322	-3.31799	-3.3352	-3.89252	-3.46354	-4.33303	-3.93659	-4.33465	-3.4765	-3.56513	-4.00178	-4.25653	-4.4628	-3.6684	0.46742
	1994	-3.38366	-3.6266	-4.07164	-3.16316	-2.83475	-3.52217	-3.64158	-4.05844	-3.7229	-3.48776	-4.03246	-3.17873	-4.33979	-4.60685	-4.04633	-3.83132	-3.72705	-3.83681	-4.28528	-4.28527	-3.78413	0.447429
	1995	-3.42367	-3.82644	-3.7721	-3.29131	-2.78293	-2.91092	-3.65153	-3.67219	-3.3688	-3.18742	-3.7508	-3.1778	-4.17959	-4.30349	-3.95909	-4.08356	-3.57867	-4.00763	-4.15209	-4.1423	-3.66112	0.439297
	1996	-3.84084	-3.9667	-3.75732	-2.9702	-2.63382	-3.05791	-3.67293	-3.43299	-3.73593	-3.60947	-3.40984	-2.74252	-3.92167	-4.29022	-3.98777	-4.25423	-3.59118	-3.96573	-3.95086	-3.74813	-3.62701	0.463795
	1997	-3.80177	-4.09894	-3.71046	-3.71249	-3.132	-3.08679	-3.68056	-3.18761	-3.87601	-3.35323	-2.73958	-2.6707	-4.16349	-4.75894	-4.074	-4.23102	-3.43983	-3.42229	-3.61948	-3.9224	-3.63408	0.519936
	1998	-3.78616	-4.0202	-3.4576	-3.86571	-3.14582	-3.16096	-3.93565	-3.00095	-3.519	-2.99691	-2.79379	-2.82672	-4.05113	-4.33538	-3.77379	-3.81952	-3.30514	-2.74831	-3.78274	-3.42354	-3.48745	0.472232
	1999	-3.56365	-3.6569	-3.15159	-4.03311	-3.29023	-3.05457	-3.86758	-3.15085	-3.34585	-3.09462	-2.73945	-2.89453	-3.67728	-3.89635	-3.21663	-3.55596	-3.16033	-2.1573	-3.63488	-3.7408	-3.34412	0.449983
[truncated: 1 more rows]

## Sheet: 50HzBG05
	Time (ms)	Run1	Run2	Run3	Run4	Run5	Run6	Run7	Run8	Run9	Run10	Run11	Run12	Run13	Run14	Run15	Run16	Run17	Run18	Run19	Run20	Mean	SD
	1	-14.2441	-14.2419	-14.2442	-14.2542	-14.2431	-14.2439	-14.2407	-14.2497	-14.2483	-14.2544	-14.2442	-14.2452	-14.2645	-14.2404	-14.2474	-14.2509	-14.2441	-14.2614	-14.2431	-14.2566	-14.2481	0.00686541
	2	-14.3158	-14.3136	-14.3159	-14.3259	-14.3148	-14.3156	-14.3124	-14.3214	-14.32	-14.3261	-14.3159	-14.3169	-14.3362	-14.3121	-14.3191	-14.3226	-14.3157	-14.3331	-14.3148	-14.3283	-14.3198	0.00686541
	3	-14.2745	-14.2727	-14.275	-14.285	-14.274	-14.2747	-14.2715	-14.2806	-14.2791	-14.2852	-14.275	-14.276	-14.2953	-14.2713	-14.2782	-14.2818	-14.2749	-14.2923	-14.274	-14.2874	-14.2789	0.0068798
	4	-14.2516	-14.256	-14.2581	-14.2678	-14.2566	-14.2571	-14.2541	-14.2638	-14.2619	-14.2683	-14.2576	-14.2577	-14.2776	-14.2541	-14.261	-14.2646	-14.2577	-14.2755	-14.2572	-14.2697	-14.2614	0.00718496
[truncated: 1,996 more rows]

## Sheet: 100HzBG05
	Time (ms)	Run1	Run2	Run3	Run4	Run5	Run6	Run7	Run8	Run9	Run10	Run11	Run12	Run13	Run14	Run15	Run16	Run17	Run18	Run19	Run20	Mean	SD
[truncated: 2,000 more rows]

[truncated: 2 more sheets: 200HzBG05, 500HzBG05]
